# Supplementary material for: Knowledge-based in silico fragmentation and annotation of mass spectra for natural products with MassKG
Source: Comput Struct Biotechnol J. 2024 Sep 7;23:3327–41. doi: 10.1016/j.csbj.2024.09.001 (PMC11415640; doi:10.1016/j.csbj.2024.09.001)
Supplement: Supplementary file 1 — Supplementary material [file mmc1.zip › Supplementary File 1.msp]

NAME:  Carmaphycin B
PRECURSORMZ:  532.30509842717
PRECURSORTYPE:  [M+H]+
FORMULA:  C25H45N3O7S
Ontology: Kingdom: Organic compounds;Superclass: Organic acids and derivatives;Class: Carboxylic acids and derivatives;Subclass: Amino acids
INCHIKEY:  ODAZGDXFSFEAAA-UHFFFAOYNA-N
SMILES:  CCCCCC(=O)NC(C(C)C)C(=O)NC(CCS(C)(=O)=O)C(=O)NC(CC(C)C)C(=O)C1(C)CO1
RETENTIONTIME:  
CCS:  251.224316
IONMODE:  Positive
INSTRUMENTTYPE:  
INSTRUMENT:  qTof
COLLISIONENERGY:  
Comment:  DB#=CCMSLIB00000001577; origin=GNPS
Num Peaks:  9
153.88931	80.0
181.8009	70.0
197.77579	40.0
299.90753	10.0
316.88074	180.0
334.87915	1000.0
360.77081	120.0
433.9715	10.0
514.1051	100.0

NAME:  CarmaphycinA_enone
PRECURSORMZ:  500.31526918717
PRECURSORTYPE:  [M+H]+
FORMULA:  C25H45N3O5S
Ontology: Kingdom: Organic compounds;Superclass: Organic acids and derivatives;Class: Carboxylic acids and derivatives;Subclass: Amino acids
INCHIKEY:  NHLBOKNHQIEJIH-UHFFFAOYNA-N
SMILES:  CCCCCC(=O)NC(C(C)C)C(=O)NC(CCS(C)=O)C(=O)NC(CC(C)C)C(=O)C(C)=C
RETENTIONTIME:  
CCS:  -1
IONMODE:  Positive
INSTRUMENTTYPE:  
INSTRUMENT:  qTof
COLLISIONENERGY:  
Comment:  DB#=CCMSLIB00000001666; origin=GNPS
Num Peaks:  9
256.96667	190.0
277.22662	170.0
285.0614	530.0
303.13989	630.0
344.9104	1000.0
408.43353	310.0
453.19098	120.0
453.86829	70.0
499.88086	160.0

NAME:  MaprotilineHCl
PRECURSORMZ:  278.19032619717
PRECURSORTYPE:  [M+H]+
FORMULA:  C20H23N
Ontology: Kingdom: Organic compounds;Superclass: Benzenoids;Class: Anthracenes;
INCHIKEY:  QSLMDECMDJKHMQ-UHFFFAOYSA-N
SMILES:  CNCCCC12CCC(C3=CC=CC=C13)C1=CC=CC=C21
RETENTIONTIME:  
CCS:  168.5922893
IONMODE:  Positive
INSTRUMENTTYPE:  
INSTRUMENT:  qTof
COLLISIONENERGY:  
Comment:  DB#=CCMSLIB00000004593; origin=GNPS
Num Peaks:  5
117.06971	20.0
169.10031	10.0
219.11607	10.0
250.15877	110.0
278.19064	1000.0

NAME:  MaprotilineHCl
PRECURSORMZ:  278.19032619717
PRECURSORTYPE:  [M+H]+
FORMULA:  C20H23N
Ontology: Kingdom: Organic compounds;Superclass: Benzenoids;Class: Anthracenes;
INCHIKEY:  QSLMDECMDJKHMQ-UHFFFAOYSA-N
SMILES:  CNCCCC12CCC(C3=CC=CC=C13)C1=CC=CC=C21
RETENTIONTIME:  
CCS:  168.5922893
IONMODE:  Positive
INSTRUMENTTYPE:  
INSTRUMENT:  qTof
COLLISIONENERGY:  
Comment:  DB#=CCMSLIB00000004595; origin=GNPS
Num Peaks:  25
105.07008	40.0
115.05392	120.0
117.06985	400.0
127.05425	10.0
128.06184	50.0
129.06903	50.0
131.0853	120.0
141.06961	200.0
143.08511	30.0
154.07654	20.0
155.08514	10.0
165.06929	20.0
169.10013	30.0
178.07753	590.0
189.06856	20.0
190.07715	50.0
191.08557	1000.0
193.10072	50.0
202.07701	20.0
203.08492	90.0
204.09297	270.0
217.10028	20.0
218.10829	30.0
219.11665	210.0
250.15817	20.0

NAME:  Fulvestrant
PRECURSORMZ:  607.32388381417
PRECURSORTYPE:  [M+H]+
FORMULA:  C32H47F5O3S
Ontology: Kingdom: Organic compounds;Superclass: Lipids and lipid;Class: Steroids and steroid derivatives;Subclass: Estrane steroids
INCHIKEY:  VWUXBMIQPBEWFH-UHFFFAOYNA-N
SMILES:  CC12CCC3C(C1CCC2O)C(CCCCCCCCCS(=O)CCCC(F)(F)C(F)(F)F)CC1=CC(O)=CC=C31
RETENTIONTIME:  
CCS:  264.1336517
IONMODE:  Positive
INSTRUMENTTYPE:  
INSTRUMENT:  qTof
COLLISIONENERGY:  
Comment:  DB#=CCMSLIB00000004621; origin=GNPS
Num Peaks:  11
159.07948	20.0
171.08066	10.0
379.30057	10.0
429.28268	10.0
467.20419	120.0
479.20312	20.0
481.21875	60.0
493.21979	100.0
507.23364	10.0
589.31445	1000.0
607.32355	40.0

NAME:  Fulvestrant
PRECURSORMZ:  607.32388381417
PRECURSORTYPE:  [M+H]+
FORMULA:  C32H47F5O3S
Ontology: Kingdom: Organic compounds;Superclass: Lipids and lipid;Class: Steroids and steroid derivatives;Subclass: Estrane steroids
INCHIKEY:  VWUXBMIQPBEWFH-UHFFFAOYNA-N
SMILES:  CC12CCC3C(C1CCC2O)C(CCCCCCCCCS(=O)CCCC(F)(F)C(F)(F)F)CC1=CC(O)=CC=C31
RETENTIONTIME:  
CCS:  264.1336517
IONMODE:  Positive
INSTRUMENTTYPE:  
INSTRUMENT:  qTof
COLLISIONENERGY:  
Comment:  DB#=CCMSLIB00000004622; origin=GNPS
Num Peaks:  108
107.04902	220.0
107.08458	40.0
109.10127	390.0
111.11658	80.0
117.07313	10.0
121.06503	20.0
121.10056	70.0
123.11662	190.0
129.07106	10.0
131.0471	10.0
131.08411	50.0
132.03209	10.0
132.05283	20.0
133.06477	780.0
133.10132	30.0
135.1167	180.0
137.13208	20.0
141.06984	10.0
143.08405	10.0
144.05505	10.0
145.06395	380.0
145.10167	100.0
147.0804	400.0
147.11688	40.0
149.13168	30.0
151.14793	20.0
155.08461	20.0
157.06445	450.0
157.10187	20.0
159.07996	1000.0
161.09624	140.0
165.03326	10.0
167.07808	10.0
169.0995	10.0
171.08066	540.0
171.11479	10.0
173.09579	220.0
175.11238	20.0
183.11668	20.0
185.097	180.0
187.11285	100.0
189.12764	20.0
197.09506	30.0
199.112	90.0
201.12794	60.0
211.02222	30.0
211.11099	30.0
213.12595	80.0
225.12769	20.0
227.14334	50.0
229.15298	10.0
229.1925	10.0
233.22749	10.0
239.14456	20.0
239.17735	20.0
240.14523	10.0
241.15842	70.0
243.17188	10.0
253.1564	90.0
255.17386	20.0
257.19009	160.0
267.17529	80.0
269.19183	70.0
271.20657	110.0
273.25699	20.0
281.18948	10.0
283.20572	210.0
285.21805	20.0
289.16113	10.0
293.15488	20.0
297.21915	40.0
306.16736	10.0
307.17102	70.0
309.2226	10.0
317.09637	20.0
319.17157	20.0
320.17844	20.0
321.13266	30.0
321.18707	40.0
323.23651	30.0
332.18033	30.0
333.12415	20.0
333.18976	90.0
335.14731	120.0
335.20609	40.0
346.19739	10.0
347.20145	20.0
349.16064	50.0
361.28421	20.0
379.30106	150.0
401.19257	10.0
428.2789	30.0
429.28134	100.0
441.18491	20.0
453.18896	30.0
455.20599	50.0
467.20416	420.0
468.21625	10.0
475.20215	20.0
479.20514	70.0
481.22079	200.0
481.25266	40.0
493.22089	150.0
495.23813	50.0
507.23645	40.0
519.2301	10.0
571.30579	10.0
589.31403	100.0

NAME:  Disulfiram
PRECURSORMZ:  319.040154049
PRECURSORTYPE:  [M+Na]+
FORMULA:  C10H20N2S4
Ontology: Kingdom: Organic compounds;Superclass: Organic nitrogen compounds;Class: Organonitrogen compounds;Subclass: Amines
INCHIKEY:  AUZONCFQVSMFAP-UHFFFAOYSA-N
SMILES:  CCN(CC)C(=S)SSC(=S)N(CC)CC
RETENTIONTIME:  
CCS:  164.8513825
IONMODE:  Positive
INSTRUMENTTYPE:  
INSTRUMENT:  qTof
COLLISIONENERGY:  
Comment:  DB#=CCMSLIB00000004740; origin=GNPS
Num Peaks:  7
116.05226	110.0
148.02496	10.0
171.01431	1000.0
318.2735	10.0
319.04019	470.0
319.21686	10.0
319.28244	100.0

NAME:  Rolipram
PRECURSORMZ:  551.31156353217
PRECURSORTYPE:  [2M+H]+
FORMULA:  C16H21NO3
Ontology: Kingdom: Organic compounds;Superclass: Organoheterocyclic compounds;Class: Pyrrolidines;Subclass: Phenylpyrrolidines
INCHIKEY:  HJORMJIFDVBMOB-UHFFFAOYNA-N
SMILES:  COC1=C(OC2CCCC2)C=C(C=C1)C1CNC(=O)C1
RETENTIONTIME:  
CCS:  -1
IONMODE:  Positive
INSTRUMENTTYPE:  
INSTRUMENT:  qTof
COLLISIONENERGY:  
Comment:  DB#=CCMSLIB00000004958; origin=GNPS
Num Peaks:  3
208.0961	10.0
276.16025	1000.0
551.31171	70.0

NAME:  Rolipram
PRECURSORMZ:  551.31156353217
PRECURSORTYPE:  [2M+H]+
FORMULA:  C16H21NO3
Ontology: Kingdom: Organic compounds;Superclass: Organoheterocyclic compounds;Class: Pyrrolidines;Subclass: Phenylpyrrolidines
INCHIKEY:  HJORMJIFDVBMOB-UHFFFAOYNA-N
SMILES:  COC1=C(OC2CCCC2)C=C(C=C1)C1CNC(=O)C1
RETENTIONTIME:  
CCS:  -1
IONMODE:  Positive
INSTRUMENTTYPE:  
INSTRUMENT:  qTof
COLLISIONENERGY:  
Comment:  DB#=CCMSLIB00000004959; origin=GNPS
Num Peaks:  3
191.07051	20.0
208.09644	50.0
276.16037	1000.0

NAME:  Rolipram
PRECURSORMZ:  551.31156353217
PRECURSORTYPE:  [2M+H]+
FORMULA:  C16H21NO3
Ontology: Kingdom: Organic compounds;Superclass: Organoheterocyclic compounds;Class: Pyrrolidines;Subclass: Phenylpyrrolidines
INCHIKEY:  HJORMJIFDVBMOB-UHFFFAOYNA-N
SMILES:  COC1=C(OC2CCCC2)C=C(C=C1)C1CNC(=O)C1
RETENTIONTIME:  
CCS:  -1
IONMODE:  Positive
INSTRUMENTTYPE:  
INSTRUMENT:  qTof
COLLISIONENERGY:  
Comment:  DB#=CCMSLIB00000004960; origin=GNPS
Num Peaks:  11
103.05395	20.0
131.04913	130.0
137.05937	10.0
149.05826	10.0
159.0442	40.0
163.0751	180.0
166.08626	60.0
176.04605	10.0
191.07024	570.0
208.09706	1000.0
276.15982	990.0

NAME:  Mycophenolic acid
PRECURSORMZ:  338.1598139141
PRECURSORTYPE:  [M+NH4]+
FORMULA:  C17H20O6
Ontology: Kingdom: Organic compounds;Superclass: Organoheterocyclic compounds;Class: Isocoumarans;Subclass: Isobenzofuranones
INCHIKEY:  HPNSFSBZBAHARI-UHFFFAOYSA-N
SMILES:  COC1=C(C)C2=C(C(=O)OC2)C(O)=C1CC=C(C)CCC(O)=O
RETENTIONTIME:  
CCS:  178.1263821
IONMODE:  Positive
INSTRUMENTTYPE:  
INSTRUMENT:  qTof
COLLISIONENERGY:  
Comment:  DB#=CCMSLIB00000005125; origin=GNPS
Num Peaks:  14
159.04362	30.0
207.06442	100.0
275.12756	40.0
281.1749	40.0
285.11465	40.0
301.21436	10.0
301.52771	10.0
303.12247	1000.0
303.18646	20.0
303.25784	10.0
303.36102	20.0
303.47021	20.0
321.12985	90.0
508.28534	10.0

NAME:  Mycophenolic acid
PRECURSORMZ:  338.1598139141
PRECURSORTYPE:  [M+NH4]+
FORMULA:  C17H20O6
Ontology: Kingdom: Organic compounds;Superclass: Organoheterocyclic compounds;Class: Isocoumarans;Subclass: Isobenzofuranones
INCHIKEY:  HPNSFSBZBAHARI-UHFFFAOYSA-N
SMILES:  COC1=C(C)C2=C(C(=O)OC2)C(O)=C1CC=C(C)CCC(O)=O
RETENTIONTIME:  
CCS:  178.1263821
IONMODE:  Positive
INSTRUMENTTYPE:  
INSTRUMENT:  qTof
COLLISIONENERGY:  
Comment:  DB#=CCMSLIB00000005126; origin=GNPS
Num Peaks:  14
109.06617	20.0
159.03966	30.0
166.99487	10.0
177.05382	20.0
196.0638	10.0
207.06516	1000.0
207.10509	10.0
261.11835	20.0
275.12488	140.0
285.11063	80.0
294.9194	10.0
297.09964	30.0
303.12305	170.0
339.17648	10.0

NAME:  Mycophenolic acid
PRECURSORMZ:  338.1598139141
PRECURSORTYPE:  [M+NH4]+
FORMULA:  C17H20O6
Ontology: Kingdom: Organic compounds;Superclass: Organoheterocyclic compounds;Class: Isocoumarans;Subclass: Isobenzofuranones
INCHIKEY:  HPNSFSBZBAHARI-UHFFFAOYSA-N
SMILES:  COC1=C(C)C2=C(C(=O)OC2)C(O)=C1CC=C(C)CCC(O)=O
RETENTIONTIME:  
CCS:  178.1263821
IONMODE:  Positive
INSTRUMENTTYPE:  
INSTRUMENT:  qTof
COLLISIONENERGY:  
Comment:  DB#=CCMSLIB00000005127; origin=GNPS
Num Peaks:  16
103.05313	170.0
104.05421	50.0
105.0318	30.0
135.07812	10.0
149.05872	50.0
159.04393	1000.0
159.1322	10.0
159.37906	10.0
193.04901	30.0
195.06361	50.0
195.11417	10.0
207.06424	640.0
213.12096	10.0
215.10182	10.0
239.10004	40.0
270.08105	20.0

NAME:  Exemestane
PRECURSORMZ:  297.18490646517
PRECURSORTYPE:  [M+H]+
FORMULA:  C20H24O2
Ontology: Kingdom: Organic compounds;Superclass: Lipids and lipid;Class: Steroids and steroid derivatives;Subclass: Androstane steroids
INCHIKEY:  BFYIZQONLCFLEV-UHFFFAOYNA-N
SMILES:  CC12CCC3C(CC(=C)C4=CC(=O)C=CC34C)C1CCC2=O
RETENTIONTIME:  
CCS:  173.6123293
IONMODE:  Positive
INSTRUMENTTYPE:  
INSTRUMENT:  qTof
COLLISIONENERGY:  
Comment:  DB#=CCMSLIB00000005320; origin=GNPS
Num Peaks:  27
105.06956	30.0
107.08519	30.0
119.08501	10.0
121.06456	70.0
121.10134	200.0
131.08511	20.0
133.10126	20.0
135.08009	60.0
145.06474	10.0
145.10097	50.0
147.08011	30.0
147.11749	10.0
149.09599	280.0
159.07999	10.0
161.09491	20.0
163.1118	40.0
171.11685	30.0
173.09616	10.0
185.09578	30.0
187.11125	10.0
189.12674	30.0
201.12698	10.0
237.12601	10.0
239.14345	20.0
253.15804	20.0
279.1745	250.0
297.18539	1000.0

NAME:  Exemestane
PRECURSORMZ:  297.18490646517
PRECURSORTYPE:  [M+H]+
FORMULA:  C20H24O2
Ontology: Kingdom: Organic compounds;Superclass: Lipids and lipid;Class: Steroids and steroid derivatives;Subclass: Androstane steroids
INCHIKEY:  BFYIZQONLCFLEV-UHFFFAOYNA-N
SMILES:  CC12CCC3C(CC(=C)C4=CC(=O)C=CC34C)C1CCC2=O
RETENTIONTIME:  
CCS:  173.6123293
IONMODE:  Positive
INSTRUMENTTYPE:  
INSTRUMENT:  qTof
COLLISIONENERGY:  
Comment:  DB#=CCMSLIB00000005321; origin=GNPS
Num Peaks:  59
105.07002	190.0
107.04775	10.0
107.08555	220.0
109.06454	20.0
109.10081	10.0
117.07021	20.0
119.08501	70.0
121.06474	460.0
121.10131	1000.0
123.07948	20.0
129.06969	40.0
131.08546	120.0
133.06415	40.0
133.10094	70.0
135.04317	10.0
135.08008	200.0
135.11626	30.0
137.09534	20.0
143.08534	30.0
145.06447	60.0
145.10068	190.0
147.08044	170.0
147.11632	60.0
149.09596	650.0
157.10089	10.0
159.07986	60.0
159.11641	20.0
161.09599	70.0
161.12975	10.0
163.11105	70.0
171.07967	30.0
171.11627	80.0
173.09531	70.0
175.07564	20.0
175.11096	20.0
177.12607	20.0
185.0955	130.0
187.11179	30.0
189.12787	40.0
197.0948	20.0
199.11116	40.0
201.09068	10.0
201.12604	20.0
209.09499	30.0
211.11261	30.0
213.1266	10.0
215.10739	20.0
223.11189	40.0
225.12514	20.0
237.12721	50.0
239.1422	50.0
241.15846	10.0
250.13318	10.0
251.14224	20.0
253.15811	60.0
255.17239	10.0
264.15045	10.0
279.17419	220.0
297.18469	90.0

NAME:  Exemestane
PRECURSORMZ:  593.36253647817
PRECURSORTYPE:  [2M+H]+
FORMULA:  C20H24O2
Ontology: ;;;
INCHIKEY:  BFYIZQONLCFLEV-UHFFFAOYNA-N
SMILES:  CC12CCC3C(CC(=C)C4=CC(=O)C=CC34C)C1CCC2=O
RETENTIONTIME:  
CCS:  -1
IONMODE:  Positive
INSTRUMENTTYPE:  
INSTRUMENT:  qTof
COLLISIONENERGY:  
Comment:  DB#=CCMSLIB00000005326; origin=GNPS
Num Peaks:  2
297.1846	1000.0
593.36053	10.0

NAME:  Exemestane
PRECURSORMZ:  593.36253647817
PRECURSORTYPE:  [2M+H]+
FORMULA:  C20H24O2
Ontology: Kingdom: Organic compounds;Superclass: Lipids and lipid;Class: Steroids and steroid derivatives;Subclass: Androstane steroids
INCHIKEY:  BFYIZQONLCFLEV-UHFFFAOYNA-N
SMILES:  CC12CCC3C(CC(=C)C4=CC(=O)C=CC34C)C1CCC2=O
RETENTIONTIME:  
CCS:  -1
IONMODE:  Positive
INSTRUMENTTYPE:  
INSTRUMENT:  qTof
COLLISIONENERGY:  
Comment:  DB#=CCMSLIB00000005327; origin=GNPS
Num Peaks:  9
107.08433	10.0
121.10155	50.0
149.09534	90.0
163.07385	10.0
163.10994	20.0
171.11417	20.0
279.17398	90.0
297.18457	1000.0
297.26389	10.0

NAME:  Exemestane
PRECURSORMZ:  593.36253647817
PRECURSORTYPE:  [2M+H]+
FORMULA:  C20H24O2
Ontology: Kingdom: Organic compounds;Superclass: Lipids and lipid;Class: Steroids and steroid derivatives;Subclass: Androstane steroids
INCHIKEY:  BFYIZQONLCFLEV-UHFFFAOYNA-N
SMILES:  CC12CCC3C(CC(=C)C4=CC(=O)C=CC34C)C1CCC2=O
RETENTIONTIME:  
CCS:  -1
IONMODE:  Positive
INSTRUMENTTYPE:  
INSTRUMENT:  qTof
COLLISIONENERGY:  
Comment:  DB#=CCMSLIB00000005328; origin=GNPS
Num Peaks:  60
104.75729	10.0
105.06799	130.0
107.08443	120.0
109.06293	70.0
119.08344	60.0
121.06387	260.0
121.1003	830.0
121.55443	10.0
121.77956	10.0
123.11754	20.0
125.09953	20.0
131.08522	120.0
133.06389	50.0
133.10306	50.0
135.08089	50.0
135.11755	60.0
145.06192	20.0
145.09915	260.0
147.07996	100.0
147.11664	100.0
149.09544	1000.0
149.21541	10.0
149.42325	10.0
150.3748	10.0
153.8632	10.0
159.08105	50.0
161.09454	50.0
161.13077	50.0
163.10965	80.0
163.37418	20.0
171.08459	20.0
171.11459	200.0
171.15549	10.0
173.09654	30.0
175.07428	30.0
175.11037	10.0
177.12651	10.0
185.09766	190.0
187.11456	10.0
189.09949	10.0
197.09473	10.0
199.1095	30.0
201.12987	20.0
211.10625	20.0
214.12766	10.0
215.259	10.0
229.11282	10.0
237.12367	30.0
239.13881	100.0
241.15814	20.0
251.14276	40.0
253.15686	110.0
255.17503	20.0
264.14435	20.0
269.18625	10.0
279.17276	560.0
279.99713	10.0
297.13474	40.0
297.18332	540.0
297.30664	10.0

NAME:  FenoprofenCa
PRECURSORMZ:  243.10157076317
PRECURSORTYPE:  [M+H]+
FORMULA:  C15H14O3
Ontology: Kingdom: Organic compounds;Superclass: Benzenoids;Class: Benzene and substituted derivatives;Subclass: Diphenylethers
INCHIKEY:  RDJGLLICXDHJDY-UHFFFAOYNA-N
SMILES:  CC(C(O)=O)C1=CC(OC2=CC=CC=C2)=CC=C1
RETENTIONTIME:  
CCS:  154.828857
IONMODE:  Positive
INSTRUMENTTYPE:  
INSTRUMENT:  qTof
COLLISIONENERGY:  
Comment:  DB#=CCMSLIB00000005468; origin=GNPS
Num Peaks:  15
103.0544	130.0
104.06169	140.0
119.04829	180.0
141.07005	30.0
154.07661	40.0
167.0856	20.0
169.06175	20.0
169.10201	60.0
178.07565	40.0
179.08447	150.0
181.06441	40.0
182.07141	100.0
195.07883	20.0
197.09538	1000.0
198.09818	10.0

NAME:  FenoprofenCa
PRECURSORMZ:  243.10157076317
PRECURSORTYPE:  [M+H]+
FORMULA:  C15H14O3
Ontology: Kingdom: Organic compounds;Superclass: Benzenoids;Class: Benzene and substituted derivatives;Subclass: Diphenylethers
INCHIKEY:  RDJGLLICXDHJDY-UHFFFAOYNA-N
SMILES:  CC(C(O)=O)C1=CC(OC2=CC=CC=C2)=CC=C1
RETENTIONTIME:  
CCS:  154.828857
IONMODE:  Positive
INSTRUMENTTYPE:  
INSTRUMENT:  qTof
COLLISIONENERGY:  
Comment:  DB#=CCMSLIB00000005469; origin=GNPS
Num Peaks:  20
103.05411	430.0
104.06175	1000.0
115.05444	30.0
117.06786	10.0
119.0482	70.0
121.06243	20.0
127.05363	10.0
128.0611	60.0
131.0481	40.0
141.06981	100.0
151.05379	20.0
152.06026	50.0
153.06874	100.0
154.07681	110.0
165.06816	20.0
167.08455	30.0
176.06137	20.0
177.06955	10.0
178.07701	300.0
181.06395	320.0

NAME:  Bicalutamide
PRECURSORMZ:  431.06831721717
PRECURSORTYPE:  [M+H]+
FORMULA:  C18H14F4N2O4S
Ontology: ;;;
INCHIKEY:  LKJPYSCBVHEWIU-UHFFFAOYNA-N
SMILES:  CC(O)(CS(=O)(=O)C1=CC=C(F)C=C1)C(=O)NC1=CC(=C(C=C1)C#N)C(F)(F)F
RETENTIONTIME:  
CCS:  191.9127057
IONMODE:  Positive
INSTRUMENTTYPE:  
INSTRUMENT:  qTof
COLLISIONENERGY:  
Comment:  DB#=CCMSLIB00000005726; origin=GNPS
Num Peaks:  6
120.9948	60.0
158.99139	60.0
167.03821	10.0
187.04716	700.0
217.03252	1000.0
431.06677	470.0

NAME:  Bicalutamide
PRECURSORMZ:  431.06831721717
PRECURSORTYPE:  [M+H]+
FORMULA:  C18H14F4N2O4S
Ontology: Kingdom: Organic compounds;Superclass: Benzenoids;Class: Benzene and substituted derivatives;Subclass: Trifluoromethylbenzenes
INCHIKEY:  LKJPYSCBVHEWIU-UHFFFAOYNA-N
SMILES:  CC(O)(CS(=O)(=O)C1=CC=C(F)C=C1)C(=O)NC1=CC(=C(C=C1)C#N)C(F)(F)F
RETENTIONTIME:  
CCS:  191.9127057
IONMODE:  Positive
INSTRUMENTTYPE:  
INSTRUMENT:  qTof
COLLISIONENERGY:  
Comment:  DB#=CCMSLIB00000005727; origin=GNPS
Num Peaks:  7
120.9955	330.0
142.99521	30.0
158.99075	280.0
167.04124	20.0
187.04745	630.0
217.03259	1000.0
431.06845	20.0

NAME:  Bicalutamide
PRECURSORMZ:  431.06831721717
PRECURSORTYPE:  [M+H]+
FORMULA:  C18H14F4N2O4S
Ontology: Kingdom: Organic compounds;Superclass: Benzenoids;Class: Benzene and substituted derivatives;Subclass: Trifluoromethylbenzenes
INCHIKEY:  LKJPYSCBVHEWIU-UHFFFAOYNA-N
SMILES:  CC(O)(CS(=O)(=O)C1=CC=C(F)C=C1)C(=O)NC1=CC(=C(C=C1)C#N)C(F)(F)F
RETENTIONTIME:  
CCS:  191.9127057
IONMODE:  Positive
INSTRUMENTTYPE:  
INSTRUMENT:  qTof
COLLISIONENERGY:  
Comment:  DB#=CCMSLIB00000005728; origin=GNPS
Num Peaks:  16
111.02084	10.0
113.03986	20.0
115.00111	30.0
118.05173	20.0
120.99538	160.0
123.03403	50.0
135.05983	10.0
142.99736	150.0
147.03268	10.0
158.99091	1000.0
161.00519	60.0
167.04137	530.0
185.04663	20.0
187.04758	440.0
205.0545	20.0
217.03249	60.0

NAME:  Bicalutamide
PRECURSORMZ:  448.0948663151
PRECURSORTYPE:  [M+NH4]+
FORMULA:  C18H14F4N2O4S
Ontology: Kingdom: Organic compounds;Superclass: Benzenoids;Class: Benzene and substituted derivatives;Subclass: Trifluoromethylbenzenes
INCHIKEY:  LKJPYSCBVHEWIU-UHFFFAOYNA-N
SMILES:  CC(O)(CS(=O)(=O)C1=CC=C(F)C=C1)C(=O)NC1=CC(=C(C=C1)C#N)C(F)(F)F
RETENTIONTIME:  
CCS:  194.1356694
IONMODE:  Positive
INSTRUMENTTYPE:  
INSTRUMENT:  qTof
COLLISIONENERGY:  
Comment:  DB#=CCMSLIB00000005734; origin=GNPS
Num Peaks:  18
158.98906	90.0
187.0477	130.0
216.00459	20.0
217.03159	450.0
370.01749	30.0
407.89932	10.0
413.29117	10.0
413.3981	10.0
428.54645	10.0
429.423	10.0
430.41641	10.0
431.06766	1000.0
431.43732	30.0
432.24152	20.0
432.91214	20.0
448.24051	20.0
448.42285	10.0
449.10886	30.0

NAME:  Bicalutamide
PRECURSORMZ:  448.0948663151
PRECURSORTYPE:  [M+NH4]+
FORMULA:  C18H14F4N2O4S
Ontology: Kingdom: Organic compounds;Superclass: Benzenoids;Class: Benzene and substituted derivatives;Subclass: Trifluoromethylbenzenes
INCHIKEY:  LKJPYSCBVHEWIU-UHFFFAOYNA-N
SMILES:  CC(O)(CS(=O)(=O)C1=CC=C(F)C=C1)C(=O)NC1=CC(=C(C=C1)C#N)C(F)(F)F
RETENTIONTIME:  
CCS:  194.1356694
IONMODE:  Positive
INSTRUMENTTYPE:  
INSTRUMENT:  qTof
COLLISIONENERGY:  
Comment:  DB#=CCMSLIB00000005735; origin=GNPS
Num Peaks:  20
120.9911	130.0
158.98981	420.0
187.04849	1000.0
187.13388	30.0
187.17276	60.0
216.32158	20.0
216.64824	20.0
216.76746	20.0
217.03267	940.0
217.25058	50.0
217.51543	20.0
217.56969	20.0
217.58879	30.0
217.70531	10.0
218.57487	20.0
227.17368	30.0
413.047	40.0
431.07004	240.0
828.69635	30.0
941.97906	10.0

NAME:  Bicalutamide
PRECURSORMZ:  448.0948663151
PRECURSORTYPE:  [M+NH4]+
FORMULA:  C18H14F4N2O4S
Ontology: Kingdom: Organic compounds;Superclass: Benzenoids;Class: Benzene and substituted derivatives;Subclass: Trifluoromethylbenzenes
INCHIKEY:  LKJPYSCBVHEWIU-UHFFFAOYNA-N
SMILES:  CC(O)(CS(=O)(=O)C1=CC=C(F)C=C1)C(=O)NC1=CC(=C(C=C1)C#N)C(F)(F)F
RETENTIONTIME:  
CCS:  194.1356694
IONMODE:  Positive
INSTRUMENTTYPE:  
INSTRUMENT:  qTof
COLLISIONENERGY:  
Comment:  DB#=CCMSLIB00000005736; origin=GNPS
Num Peaks:  17
111.02269	100.0
120.99432	240.0
121.12794	20.0
121.60766	30.0
158.15205	50.0
158.87437	30.0
158.98784	1000.0
159.40125	70.0
159.46698	60.0
160.9994	120.0
167.04164	260.0
167.35503	40.0
186.40157	20.0
187.04741	810.0
187.18935	100.0
217.03337	50.0
793.66272	20.0

NAME:  Orlistat
PRECURSORMZ:  534.3555319111
PRECURSORTYPE:  [M+K]+
FORMULA:  C29H53NO5
Ontology: Kingdom: Organic compounds;Superclass: Organic acids and derivatives;Class: Carboxylic acids and derivatives;Subclass: Amino acids
INCHIKEY:  AHLBNYSZXLDEJQ-UHFFFAOYNA-N
SMILES:  CCCCCCCCCCCC(CC1OC(=O)C1CCCCCC)OC(=O)C(CC(C)C)NC=O
RETENTIONTIME:  
CCS:  -1
IONMODE:  Positive
INSTRUMENTTYPE:  
INSTRUMENT:  qTof
COLLISIONENERGY:  
Comment:  DB#=CCMSLIB00000005931; origin=GNPS
Num Peaks:  8
464.90842	20.0
490.3316	20.0
490.36362	140.0
532.54083	10.0
534.3512	1000.0
535.02313	10.0
535.30756	30.0
535.58667	10.0

NAME:  Orlistat
PRECURSORMZ:  534.3555319111
PRECURSORTYPE:  [M+K]+
FORMULA:  C29H53NO5
Ontology: Kingdom: Organic compounds;Superclass: Organic acids and derivatives;Class: Carboxylic acids and derivatives;Subclass: Amino acids
INCHIKEY:  AHLBNYSZXLDEJQ-UHFFFAOYNA-N
SMILES:  CCCCCCCCCCCC(CC1OC(=O)C1CCCCCC)OC(=O)C(CC(C)C)NC=O
RETENTIONTIME:  
CCS:  -1
IONMODE:  Positive
INSTRUMENTTYPE:  
INSTRUMENT:  qTof
COLLISIONENERGY:  
Comment:  DB#=CCMSLIB00000005932; origin=GNPS
Num Peaks:  6
121.04934	100.0
470.97266	100.0
475.14938	80.0
490.36154	170.0
534.35272	1000.0
535.32025	50.0

NAME:  CloxacillinNa
PRECURSORMZ:  458.054790301
PRECURSORTYPE:  [M+Na]+
FORMULA:  C19H18ClN3O5S
Ontology: Kingdom: Organic compounds;Superclass: Organic acids and derivatives;Class: Carboxylic acids and derivatives;Subclass: Amino acids
INCHIKEY:  LQOLIRLGBULYKD-UHFFFAOYNA-N
SMILES:  CC1=C(C(=O)NC2C3SC(C)(C)C(N3C2=O)C(O)=O)C(=NO1)C1=CC=CC=C1Cl
RETENTIONTIME:  
CCS:  196.7122535
IONMODE:  Positive
INSTRUMENTTYPE:  
INSTRUMENT:  qTof
COLLISIONENERGY:  
Comment:  DB#=CCMSLIB00000006619; origin=GNPS
Num Peaks:  19
121.0528	90.0
181.10966	20.0
182.02246	650.0
182.07539	20.0
220.93964	20.0
282.04065	70.0
282.61545	10.0
296.03525	30.0
299.01889	580.0
340.04153	30.0
386.06601	50.0
411.68167	20.0
414.06308	90.0
430.05374	70.0
455.32767	30.0
458.05356	1000.0
458.71179	30.0
580.15649	160.0
1291.70129	150.0

NAME:  CloxacillinNa
PRECURSORMZ:  458.054790301
PRECURSORTYPE:  [M+Na]+
FORMULA:  C19H18ClN3O5S
Ontology: ;;;
INCHIKEY:  LQOLIRLGBULYKD-UHFFFAOYNA-N
SMILES:  CC1=C(C(=O)NC2C3SC(C)(C)C(N3C2=O)C(O)=O)C(=NO1)C1=CC=CC=C1Cl
RETENTIONTIME:  
CCS:  196.7122535
IONMODE:  Positive
INSTRUMENTTYPE:  
INSTRUMENT:  qTof
COLLISIONENERGY:  
Comment:  DB#=CCMSLIB00000006621; origin=GNPS
Num Peaks:  4
160.30635	731.0
182.02786	1000.0
182.20686	423.0
1091.33667	462.0

NAME:  cyclo(Trp-Ala)
PRECURSORMZ:  258.12370318717
PRECURSORTYPE:  [M+H]+
FORMULA:  C14H15N3O2
Ontology: ;;;
INCHIKEY:  VDMMFAOUINDEGC-UHFFFAOYNA-N
SMILES:  CC1NC(=O)C(CC2=CNC3=C2C=CC=C3)NC1=O
RETENTIONTIME:  
CCS:  171.4127595
IONMODE:  Positive
INSTRUMENTTYPE:  
INSTRUMENT:  qTof
COLLISIONENERGY:  
Comment:  DB#=CCMSLIB00000007091; origin=GNPS
Num Peaks:  7
45.03363	40.0
77.03808	20.0
98.06084	10.0
103.05389	20.0
130.06462	1000.0
131.06804	10.0
132.07948	10.0

NAME:  cyclo(Trp-Ala)
PRECURSORMZ:  258.12370318717
PRECURSORTYPE:  [M+H]+
FORMULA:  C14H15N3O2
Ontology: Kingdom: Organic compounds;Superclass: Organic acids and derivatives;Class: Carboxylic acids and derivatives;Subclass: Amino acids
INCHIKEY:  VDMMFAOUINDEGC-UHFFFAOYNA-N
SMILES:  CC1NC(=O)C(CC2=CNC3=C2C=CC=C3)NC1=O
RETENTIONTIME:  
CCS:  171.4127595
IONMODE:  Positive
INSTRUMENTTYPE:  
INSTRUMENT:  qTof
COLLISIONENERGY:  
Comment:  DB#=CCMSLIB00000007092; origin=GNPS
Num Peaks:  9
130.06496	100.0
239.14909	90.0
240.14987	30.0
256.17221	160.0
257.16571	50.0
258.12354	1000.0
258.272	20.0
259.11917	20.0
894.13733	10.0

NAME:  cyclo(Trp-Ala)
PRECURSORMZ:  258.12370318717
PRECURSORTYPE:  [M+H]+
FORMULA:  C14H15N3O2
Ontology: Kingdom: Organic compounds;Superclass: Organic acids and derivatives;Class: Carboxylic acids and derivatives;Subclass: Amino acids
INCHIKEY:  VDMMFAOUINDEGC-UHFFFAOYNA-N
SMILES:  CC1NC(=O)C(CC2=CNC3=C2C=CC=C3)NC1=O
RETENTIONTIME:  
CCS:  171.4127595
IONMODE:  Positive
INSTRUMENTTYPE:  
INSTRUMENT:  qTof
COLLISIONENERGY:  
Comment:  DB#=CCMSLIB00000007094; origin=GNPS
Num Peaks:  38
44.04942	10.0
45.03355	10.0
58.06577	40.0
62.985	20.0
89.05727	90.0
90.97664	10.0
93.07336	20.0
100.07153	20.0
107.08237	20.0
107.96776	10.0
122.06902	10.0
123.12012	10.0
128.95206	40.0
129.1062	10.0
130.06406	1000.0
130.16756	10.0
132.07823	30.0
133.0889	50.0
134.08177	10.0
135.076	10.0
139.11186	10.0
170.06856	20.0
172.1181	10.0
175.09344	10.0
175.95023	10.0
197.12033	50.0
199.16342	10.0
200.12146	10.0
215.11996	10.0
217.11176	20.0
239.12846	30.0
256.16791	90.0
256.30139	20.0
257.13742	30.0
257.30112	20.0
258.11612	20.0
258.17227	40.0
904.99835	10.0

NAME:  Denticulatin B
PRECURSORMZ:  419.276795089
PRECURSORTYPE:  [M+Na]+
FORMULA:  C23H40O5
Ontology: Kingdom: Organic compounds;Superclass: Lipids and lipid;Class: Prenol lipids;Subclass: Terpene glycosides
INCHIKEY:  BFQWBQIYMSVPOL-UHFFFAOYNA-N
SMILES:  CCC=C(C)CC(C)C(=O)C(C)C1(O)OC(C(C)C(=O)CC)C(C)C(O)C1C
RETENTIONTIME:  
CCS:  208.5390494
IONMODE:  Positive
INSTRUMENTTYPE:  
INSTRUMENT:  qTof
COLLISIONENERGY:  
Comment:  DB#=CCMSLIB00000070282; origin=GNPS
Num Peaks:  11
164.08308	10.0
247.1666	10.0
251.12631	190.0
252.12921	20.0
333.20285	20.0
401.26779	20.0
419.27966	1000.0
419.95148	20.0
420.28189	400.0
421.28345	80.0
422.2861	10.0

NAME:  Carmaphycin B enone analogue
PRECURSORMZ:  538.292128056
PRECURSORTYPE:  [M+Na]+
FORMULA:  C25H45N3O6S
Ontology: Kingdom: Organic compounds;Superclass: Organic acids and derivatives;Class: Carboxylic acids and derivatives;Subclass: Amino acids
INCHIKEY:  LGNSRQOKLMYSFC-UHFFFAOYNA-N
SMILES:  CCCCCC(=O)NC(C(C)C)C(=O)NC(CCS(C)(=O)=O)C(=O)NC(CC(C)C)C(=O)C(C)=C
RETENTIONTIME:  
CCS:  -1
IONMODE:  Positive
INSTRUMENTTYPE:  
INSTRUMENT:  qTof
COLLISIONENERGY:  
Comment:  DB#=CCMSLIB00000070296; origin=GNPS
Num Peaks:  12
214.01494	10.0
275.1731	40.0
355.16611	40.0
383.16055	20.0
458.29962	40.0
459.30142	20.0
520.28027	20.0
535.28149	20.0
538.29395	1000.0
539.29614	420.0
540.2923	130.0
541.2923	20.0

NAME:  tBuO-val-hexanoate (tert-butyl hexanoylvalinate)
PRECURSORMZ:  294.203964499
PRECURSORTYPE:  [M+Na]+
FORMULA:  C15H29NO3
Ontology: Kingdom: Organic compounds;Superclass: Organic acids and derivatives;Class: Carboxylic acids and derivatives;Subclass: Amino acids
INCHIKEY:  NVXHLYRVFXNJGK-UHFFFAOYNA-N
SMILES:  CCCCCC(O)=NC(C(C)C)C(=O)OC(C)(C)C
RETENTIONTIME:  
CCS:  -1
IONMODE:  Positive
INSTRUMENTTYPE:  
INSTRUMENT:  qTof
COLLISIONENERGY:  
Comment:  DB#=CCMSLIB00000070302; origin=GNPS
Num Peaks:  7
238.14366	1000.0
238.65419	30.0
239.14603	210.0
240.14633	30.0
256.1517	10.0
294.20569	240.0
295.2081	30.0

NAME:  phosphatidylethanolamine (14:0/15:0)
PRECURSORMZ:  650.47553160417
PRECURSORTYPE:  [M+H]+
FORMULA:  C34H68NO8P
Ontology: Kingdom: Organic compounds;Superclass: Lipids and lipid;Class: Glycerophospholipids;Subclass: Glycerophosphoethanolamines
INCHIKEY:  VQQFJLCUEFKGHJ-UHFFFAOYNA-N
SMILES:  CCCCCCCCCCCCCCC(=O)OC(COC(=O)CCCCCCCCCCCCC)COP(O)(=O)OCCN
RETENTIONTIME:  
CCS:  324.1499881
IONMODE:  Positive
INSTRUMENTTYPE:  
INSTRUMENT:  Hybrid FT
COLLISIONENERGY:  
Comment:  DB#=CCMSLIB00000071742; origin=GNPS
Num Peaks:  5
509.40259	1000.0
523.38135	20.0
631.38904	20.0
632.43823	30.0
633.30518	20.0

NAME:  phosphatidylethanolamine (15:0/16:0)
PRECURSORMZ:  678.50683173217
PRECURSORTYPE:  [M+H]+
FORMULA:  C36H72NO8P
Ontology: Kingdom: Organic compounds;Superclass: Lipids and lipid;Class: Glycerophospholipids;Subclass: Glycerophosphoethanolamines
INCHIKEY:  DCIHLTIBNFDPMW-UHFFFAOYNA-N
SMILES:  CCCCCCCCCCCCCCCC(=O)OC(COC(=O)CCCCCCCCCCCCCC)COP(O)(=O)OCCN
RETENTIONTIME:  
CCS:  314.8027646
IONMODE:  Positive
INSTRUMENTTYPE:  
INSTRUMENT:  Hybrid FT
COLLISIONENERGY:  
Comment:  DB#=CCMSLIB00000071744; origin=GNPS
Num Peaks:  3
537.4259	1000.0
660.17932	10.0
661.13794	20.0

NAME:  NHQ aka 2-nonylquinolin-4(1H)-one
PRECURSORMZ:  272.20089088117
PRECURSORTYPE:  [M+H]+
FORMULA:  C18H25NO
Ontology: Kingdom: Organic compounds;Superclass: Organoheterocyclic compounds;Class: Quinolines and derivatives;Subclass: Quinolones and derivatives
INCHIKEY:  KKRXDNYRUZGPFM-UHFFFAOYSA-N
SMILES:  CCCCCCCCCC1=CC(=O)C2=CC=CC=C2N1
RETENTIONTIME:  
CCS:  188.3522572
IONMODE:  Positive
INSTRUMENTTYPE:  
INSTRUMENT:  qTof
COLLISIONENERGY:  
Comment:  DB#=CCMSLIB00000072136; origin=GNPS
Num Peaks:  26
132.0	20.0
146.0	50.0
158.0	10.0
159.0	1000.0
160.0	320.0
161.0	50.0
162.0	20.0
172.0	410.0
173.0	270.0
174.0	110.0
174.90909	20.0
184.0	20.0
185.0	80.0
186.0	220.0
187.0	120.0
188.0	50.0
199.0	10.0
200.09091	30.0
201.0	20.0
202.0	20.0
214.09091	20.0
215.09091	10.0
229.27274	10.0
254.09091	20.0
272.18182	50.0
273.18182	20.0

NAME:  Phosphatidylethanolamine (20:1/16:1) Abbr: GPoPE
PRECURSORMZ:  744.55378192617
PRECURSORTYPE:  [M+H]+
FORMULA:  C41H78NO8P
Ontology: Kingdom: Organic compounds;Superclass: Lipids and lipid;Class: Glycerophospholipids;Subclass: Glycerophosphoethanolamines
INCHIKEY:  VOHAPZCYHVKGHA-UHFFFAOYNA-N
SMILES:  CCCCCCCCCCC=CCCCCCCCC(=O)OCC(COP(O)(=O)OCCN)OC(=O)CCCCCCCC=CCCCCCC
RETENTIONTIME:  
CCS:  -1
IONMODE:  Positive
INSTRUMENTTYPE:  
INSTRUMENT:  qTof
COLLISIONENERGY:  
Comment:  DB#=CCMSLIB00000072154; origin=GNPS
Num Peaks:  249
250.08333	10.0
283.25	10.0
299.75	10.0
332.25	20.0
338.08334	10.0
347.25	20.0
347.66666	10.0
348.08334	10.0
395.33334	10.0
401.25	20.0
413.33334	30.0
415.08334	10.0
418.25	10.0
419.25	20.0
420.0	10.0
421.33334	30.0
429.25	10.0
433.08334	10.0
434.33334	10.0
434.91669	10.0
435.25	10.0
437.08334	40.0
437.33334	40.0
438.0	10.0
441.0	10.0
445.0	10.0
450.16669	10.0
462.25	20.0
463.25	20.0
467.25	20.0
471.08334	10.0
473.25	10.0
474.08334	20.0
475.16669	30.0
477.08334	20.0
478.08334	10.0
480.16669	10.0
480.33334	10.0
485.5	10.0
488.0	10.0
488.41669	10.0
489.33334	10.0
489.75	10.0
490.33334	30.0
491.5	10.0
492.16669	10.0
498.5	10.0
500.16669	10.0
501.16669	30.0
502.08334	20.0
502.33334	30.0
504.33334	20.0
506.25	20.0
507.08334	10.0
507.41669	10.0
508.25	20.0
509.08334	20.0
509.33334	10.0
511.33334	10.0
512.08331	10.0
516.5	10.0
517.16669	10.0
520.16669	10.0
523.41669	10.0
527.33331	10.0
531.16669	20.0
540.66669	10.0
542.08337	10.0
544.33337	10.0
547.0	10.0
548.0	20.0
550.0	10.0
550.16669	10.0
550.41669	40.0
553.16669	20.0
553.83337	10.0
554.33337	10.0
555.16669	10.0
556.08337	10.0
559.16669	10.0
560.5	10.0
563.33337	20.0
563.58337	10.0
564.41669	10.0
564.75	10.0
565.33337	10.0
565.66669	10.0
566.66669	10.0
567.08337	10.0
569.25	10.0
569.66669	10.0
570.91669	20.0
571.33337	20.0
572.16669	30.0
572.33337	30.0
572.58337	20.0
575.08337	20.0
579.5	10.0
580.33337	20.0
581.08337	10.0
582.08337	20.0
582.33337	20.0
583.25	30.0
583.5	10.0
585.25	10.0
586.41669	10.0
587.0	20.0
588.0	10.0
589.08337	10.0
590.08337	10.0
590.5	20.0
591.16669	10.0
593.33337	10.0
594.0	10.0
595.08337	10.0
595.41669	20.0
596.91669	10.0
597.91669	20.0
599.25	20.0
600.25	30.0
601.16669	20.0
601.33337	20.0
601.5	30.0
601.91669	20.0
602.25	20.0
602.41669	30.0
603.5	1000.0
604.25	20.0
605.25	10.0
607.0	10.0
609.16669	30.0
611.25	10.0
611.5	10.0
612.16669	20.0
613.25	30.0
613.91669	20.0
614.16669	20.0
614.33337	10.0
615.08337	20.0
615.41669	30.0
616.0	20.0
616.25	20.0
617.0	10.0
617.5	10.0
618.0	20.0
621.08337	40.0
621.5	20.0
622.5	10.0
622.83337	20.0
623.75	10.0
624.16669	10.0
624.5	20.0
625.08337	10.0
627.16669	10.0
627.83337	10.0
628.33337	10.0
628.66669	20.0
629.25	30.0
630.25	30.0
630.58337	20.0
630.91669	20.0
631.25	30.0
632.25	20.0
633.41669	50.0
634.08337	10.0
639.16669	20.0
639.41669	20.0
641.0	10.0
641.16669	10.0
643.5	30.0
644.75	10.0
645.25	20.0
646.33337	40.0
647.33337	10.0
653.91669	20.0
654.25	10.0
655.0	10.0
655.25	20.0
655.75	10.0
656.16669	10.0
656.33337	10.0
658.91669	10.0
659.16669	10.0
661.33337	10.0
662.25	10.0
665.33337	10.0
666.0	10.0
666.16669	10.0
669.58337	10.0
671.25	20.0
671.66669	10.0
672.0	10.0
672.41669	10.0
673.25	30.0
674.33337	10.0
674.58337	10.0
677.58337	10.0
678.08337	20.0
679.83337	10.0
680.33337	40.0
681.66669	10.0
682.25	40.0
683.25	80.0
683.5	20.0
683.91669	20.0
684.25	40.0
685.16669	30.0
685.33337	30.0
685.83337	10.0
686.16669	20.0
687.0	20.0
687.25	20.0
688.16669	20.0
689.25	20.0
690.75	10.0
697.16669	10.0
698.16669	10.0
698.41669	10.0
699.16669	10.0
699.91669	20.0
700.25	80.0
701.33337	500.0
702.08337	30.0
702.33337	20.0
702.5	20.0
703.25	10.0
705.33337	20.0
708.33337	20.0
708.66669	10.0
709.0	30.0
709.41669	30.0
710.33337	10.0
712.16669	10.0
712.33337	10.0
712.75	10.0
714.0	20.0
715.66669	30.0
716.25	20.0
717.25	10.0
717.75	20.0
726.33337	240.0
727.08337	200.0
727.33337	140.0
727.91669	20.0
728.33337	30.0
735.16669	10.0
736.08337	10.0
1042.75	10.0
1195.41675	10.0

NAME:  Phosphatidylethanolamine (20:3/16:0) Abbr: hLPPE
PRECURSORMZ:  764.52007611
PRECURSORTYPE:  [M+Na]+
FORMULA:  C41H76NO8P
Ontology: Kingdom: Organic compounds;Superclass: Lipids and lipid;Class: Glycerophospholipids;Subclass: Glycerophosphoethanolamines
INCHIKEY:  CHHLANXNIQPKBE-UHFFFAOYNA-N
SMILES:  CCCCCCCCCCCCCCCC(=O)OC(COC(=O)CCCCCCCCCC=CCC=CCC=CCC)COP(O)(=O)OCCN
RETENTIONTIME:  
CCS:  -1
IONMODE:  Positive
INSTRUMENTTYPE:  
INSTRUMENT:  qTof
COLLISIONENERGY:  
Comment:  DB#=CCMSLIB00000072159; origin=GNPS
Num Peaks:  60
275.0	10.0
299.16666	90.0
313.0	10.0
313.16666	10.0
317.08334	10.0
331.16666	20.0
485.16669	10.0
494.16669	20.0
494.5	20.0
495.25	40.0
496.16669	30.0
497.33334	30.0
508.33334	30.0
508.91669	10.0
509.16669	30.0
509.41669	30.0
510.16669	70.0
511.41669	20.0
541.08331	10.0
587.41669	10.0
588.41669	10.0
592.5	20.0
602.08337	20.0
623.41669	1000.0
635.08337	10.0
641.33337	30.0
644.16669	10.0
650.25	10.0
676.08337	10.0
676.25	10.0
690.08337	30.0
690.33337	30.0
690.91669	10.0
691.16669	20.0
692.16669	10.0
703.0	20.0
703.33337	20.0
704.0	10.0
704.25	30.0
705.08337	10.0
705.41669	10.0
706.16669	10.0
720.16669	20.0
720.5	20.0
721.33337	290.0
722.16669	20.0
728.25	10.0
729.0	20.0
729.41669	20.0
734.16669	10.0
734.41669	20.0
736.08337	20.0
736.25	20.0
737.16669	10.0
745.83337	20.0
746.16669	80.0
747.16669	70.0
748.16669	10.0
748.33337	10.0
755.75	10.0

NAME:  Phosphatidylethanolamine (16:0/18:2) Abbr: PLPE
PRECURSORMZ:  754.4783634451
PRECURSORTYPE:  [M+K]+
FORMULA:  C39H74NO8P
Ontology: Kingdom: Organic compounds;Superclass: Lipids and lipid;Class: Glycerophospholipids;Subclass: Glycerophosphoethanolamines
INCHIKEY:  HBZNVZIRJWODIB-UHFFFAOYNA-N
SMILES:  CCCCCCCCCCCCCCCC(=O)OCC(COP(O)(=O)OCCN)OC(=O)CCCCCCCC=CCC=CCCCCC
RETENTIONTIME:  
CCS:  -1
IONMODE:  Positive
INSTRUMENTTYPE:  
INSTRUMENT:  qTof
COLLISIONENERGY:  
Comment:  DB#=CCMSLIB00000072162; origin=GNPS
Num Peaks:  47
332.33334	10.0
345.16666	80.0
413.08334	10.0
429.25	20.0
430.33334	20.0
486.33334	10.0
490.16669	10.0
496.33334	10.0
497.41669	10.0
498.16669	60.0
500.25	20.0
504.08334	10.0
512.0	10.0
512.16669	20.0
532.25	10.0
575.41669	10.0
575.66669	20.0
578.66669	20.0
591.25	10.0
592.33337	10.0
593.33337	20.0
595.33337	20.0
595.58337	10.0
611.25	10.0
611.58337	10.0
612.5	30.0
613.5	730.0
631.5	70.0
656.25	10.0
656.58337	20.0
683.16669	10.0
693.33337	50.0
694.16669	10.0
695.16669	10.0
710.08337	20.0
710.33337	30.0
710.5	30.0
711.33337	1000.0
712.33337	30.0
719.25	10.0
719.91669	20.0
724.33337	20.0
736.0	60.0
736.41669	110.0
736.91669	40.0
737.33337	60.0
738.0	10.0

NAME:  Phosphatidylethanolamine (16:0/18:2) Abbr: PLPE
PRECURSORMZ:  738.504426046
PRECURSORTYPE:  [M+Na]+
FORMULA:  C39H74NO8P
Ontology: Kingdom: Organic compounds;Superclass: Lipids and lipid;Class: Glycerophospholipids;Subclass: Glycerophosphoethanolamines
INCHIKEY:  HBZNVZIRJWODIB-UHFFFAOYNA-N
SMILES:  CCCCCCCCCCCCCCCC(=O)OCC(COP(O)(=O)OCCN)OC(=O)CCCCCCCC=CCC=CCCCCC
RETENTIONTIME:  
CCS:  346.2112335
IONMODE:  Positive
INSTRUMENTTYPE:  
INSTRUMENT:  qTof
COLLISIONENERGY:  
Comment:  DB#=CCMSLIB00000072163; origin=GNPS
Num Peaks:  23
273.08334	30.0
413.25	20.0
427.25	10.0
456.25	10.0
482.25	60.0
483.33334	40.0
484.25	20.0
495.25	10.0
495.41669	10.0
496.25	50.0
496.41669	50.0
497.41669	20.0
510.08334	10.0
510.33334	10.0
575.5	40.0
597.41669	550.0
615.41669	30.0
615.58337	30.0
618.16669	10.0
695.41669	1000.0
696.41669	20.0
720.33337	30.0
721.25	30.0

NAME:  Phosphatidylethanolamine (16:1/18:3) Abbr: PoLnPE
PRECURSORMZ:  734.473125917
PRECURSORTYPE:  [M+Na]+
FORMULA:  C39H70NO8P
Ontology: Kingdom: Organic compounds;Superclass: Lipids and lipid;Class: Glycerophospholipids;Subclass: Glycerophosphoethanolamines
INCHIKEY:  BMBUWKNHXZNMFT-UHFFFAOYNA-N
SMILES:  CCCCCCC=CCCCCCCCC(=O)OCC(COP(O)(=O)OCCN)OC(=O)CCCCCCCC=CCC=CCC=CCC
RETENTIONTIME:  
CCS:  347.1281654
IONMODE:  Positive
INSTRUMENTTYPE:  
INSTRUMENT:  qTof
COLLISIONENERGY:  
Comment:  DB#=CCMSLIB00000072164; origin=GNPS
Num Peaks:  67
387.5	10.0
413.25	40.0
415.25	10.0
435.33334	20.0
437.08334	10.0
465.25	10.0
466.25	20.0
478.25	80.0
479.25	20.0
480.08334	20.0
480.33334	40.0
492.08334	20.0
492.25	20.0
495.08334	20.0
510.25	10.0
512.08331	20.0
569.91669	20.0
572.16669	20.0
573.25	10.0
589.41669	10.0
590.16669	10.0
592.5	10.0
593.5	1000.0
594.41669	20.0
601.33337	10.0
602.91669	10.0
603.16669	10.0
605.25	10.0
606.0	10.0
611.33337	100.0
611.5	100.0
617.16669	30.0
617.41669	10.0
618.25	20.0
619.16669	10.0
621.25	10.0
621.5	10.0
622.25	10.0
649.08337	10.0
654.16669	10.0
663.33337	20.0
664.08337	10.0
669.91669	10.0
670.33337	10.0
672.41669	20.0
672.83337	20.0
673.08337	10.0
673.25	10.0
674.25	20.0
675.0	20.0
675.33337	20.0
688.25	10.0
689.41669	10.0
690.16669	30.0
690.33337	30.0
690.5	30.0
691.41669	430.0
692.0	20.0
692.5	20.0
692.75	20.0
698.33337	10.0
699.08337	20.0
704.41669	30.0
716.33337	80.0
717.25	70.0
718.16669	10.0
718.33337	20.0

NAME:  Phosphatidylethanolamine (16:0/16:1) Abbr: PPoPE or (14:0/18:1) Abbr: MOPE
PRECURSORMZ:  712.488775981
PRECURSORTYPE:  [M+Na]+
FORMULA:  C37H72NO8P
Ontology: Kingdom: Organic compounds;Superclass: Lipids and lipid;Class: Glycerophospholipids;Subclass: Glycerophosphoethanolamines
INCHIKEY:  CZOSTDZGCCEZTJ-UHFFFAOYNA-N
SMILES:  CCCCCCCCCCCCCCCC(=O)OCC(COP(O)(=O)OCCN)OC(=O)CCCCCCCC=CCCCCCC
RETENTIONTIME:  
CCS:  318.2811849
IONMODE:  Positive
INSTRUMENTTYPE:  
INSTRUMENT:  qTof
COLLISIONENERGY:  
Comment:  DB#=CCMSLIB00000072171; origin=GNPS
Num Peaks:  10
413.25	20.0
456.33334	10.0
484.25	10.0
549.5	40.0
571.5	230.0
589.5	30.0
669.41669	1000.0
670.33337	40.0
694.25	10.0
695.16669	20.0

NAME:  Pyochelin
PRECURSORMZ:  325.06751118317
PRECURSORTYPE:  [M+H]+
FORMULA:  C14H16N2O3S2
Ontology: Kingdom: Organic compounds;Superclass: Organic acids and derivatives;Class: Carboxylic acids and derivatives;Subclass: Amino acids
INCHIKEY:  VRTHPBIMOLQLGL-UHFFFAOYNA-N
SMILES:  CN1C(SCC1C(O)=O)C1CSC(N1)=C1C=CC=CC1=O
RETENTIONTIME:  
CCS:  172.9215601
IONMODE:  Positive
INSTRUMENTTYPE:  
INSTRUMENT:  qTof
COLLISIONENERGY:  
Comment:  DB#=CCMSLIB00000072237; origin=GNPS
Num Peaks:  48
93.90909	10.0
95.0	20.0
96.81818	10.0
98.81818	10.0
99.90909	40.0
108.90909	20.0
127.9091	320.0
128.90909	20.0
146.0	70.0
158.0	20.0
159.0	170.0
160.0	730.0
161.09091	80.0
161.90909	20.0
165.09091	20.0
172.0	1000.0
172.90909	70.0
174.0	10.0
177.72728	10.0
183.90909	40.0
185.09091	30.0
186.0	100.0
190.0	60.0
192.0	10.0
198.09091	60.0
199.0	20.0
200.0	60.0
206.0	50.0
212.0	40.0
214.09091	50.0
221.09091	10.0
224.0	140.0
224.72728	20.0
225.0	30.0
226.09091	20.0
228.09091	40.0
235.0	20.0
240.09091	10.0
242.18182	30.0
256.18182	40.0
270.18182	90.0
278.90909	10.0
281.09091	110.0
282.09091	30.0
284.27274	110.0
298.18182	10.0
307.09091	10.0
308.27274	20.0

NAME:  Erythromycin A
PRECURSORMZ:  734.46851767317
PRECURSORTYPE:  [M+H]+
FORMULA:  C37H67NO13
Ontology: Kingdom: Organic compounds;Superclass: Organic oxygen compounds;Class: Organooxygen compounds;Subclass: Carbohydrates and carbohydrate conjugates
INCHIKEY:  ULGZDMOVFRHVEP-UHFFFAOYNA-N
SMILES:  CCC1OC(=O)C(C)C(OC2CC(C)(OC)C(O)C(C)O2)C(C)C(OC2OC(C)CC(C2O)N(C)C)C(C)(O)CC(C)C(=O)C(C)C(O)C1(C)O
RETENTIONTIME:  
CCS:  259.9292225
IONMODE:  Positive
INSTRUMENTTYPE:  
INSTRUMENT:  Ion Trap
COLLISIONENERGY:  
Comment:  DB#=CCMSLIB00000075305; origin=GNPS
Num Peaks:  11
315.88275	20.0
342.12512	20.0
365.09024	10.0
408.01825	20.0
464.06226	20.0
522.15588	320.0
540.14893	190.0
558.16339	290.0
576.2298	1000.0
698.16663	180.0
716.1438	370.0

NAME:  Erythromycin A
PRECURSORMZ:  734.46851767317
PRECURSORTYPE:  [M+H]+
FORMULA:  C37H67NO13
Ontology: Kingdom: Organic compounds;Superclass: Organic oxygen compounds;Class: Organooxygen compounds;Subclass: Carbohydrates and carbohydrate conjugates
INCHIKEY:  ULGZDMOVFRHVEP-UHFFFAOYNA-N
SMILES:  CCC1OC(=O)C(C)C(OC2CC(C)(OC)C(O)C(C)O2)C(C)C(OC2OC(C)CC(C2O)N(C)C)C(C)(O)CC(C)C(=O)C(C)C(O)C1(C)O
RETENTIONTIME:  
CCS:  259.9292225
IONMODE:  Positive
INSTRUMENTTYPE:  
INSTRUMENT:  Hybrid FT
COLLISIONENERGY:  
Comment:  DB#=CCMSLIB00000075306; origin=GNPS
Num Peaks:  1781
200.13074	20.0
200.53401	20.0
200.80411	20.0
201.05292	20.0
201.15782	20.0
201.39937	20.0
201.67252	20.0
202.01276	20.0
202.29936	20.0
202.37344	20.0
202.49718	20.0
202.53905	50.0
202.67574	20.0
203.14494	20.0
203.30197	20.0
203.31133	20.0
203.84746	30.0
203.99318	20.0
204.02841	20.0
204.24644	20.0
204.6898	20.0
204.82982	20.0
204.86177	20.0
204.91716	20.0
205.29268	20.0
206.12315	20.0
206.83174	20.0
206.97737	20.0
206.99548	20.0
207.1779	20.0
207.43649	20.0
207.57643	20.0
207.91576	20.0
208.02861	30.0
208.11351	20.0
208.28346	20.0
208.53923	20.0
208.59567	20.0
208.76451	20.0
209.21358	20.0
209.49422	20.0
209.73709	20.0
209.82239	20.0
210.89142	20.0
211.13477	20.0
211.35344	20.0
211.53181	20.0
212.38454	20.0
212.42952	20.0
212.44504	20.0
212.54976	20.0
212.7426	20.0
212.91779	20.0
213.42548	20.0
213.60323	20.0
213.75169	20.0
214.22665	20.0
215.14211	20.0
215.45454	20.0
215.58513	20.0
215.754	20.0
215.98041	20.0
215.99614	20.0
216.35999	20.0
216.927	20.0
217.24089	20.0
217.44789	20.0
217.54623	20.0
217.56383	20.0
217.61273	30.0
217.91977	20.0
218.56795	20.0
218.62038	20.0
218.87202	20.0
218.91304	20.0
218.98322	30.0
219.23584	20.0
219.25905	20.0
219.85313	20.0
220.07837	20.0
220.38373	30.0
220.83456	20.0
220.93657	20.0
221.29118	20.0
221.4008	20.0
221.46916	20.0
221.63878	20.0
221.77791	20.0
221.87839	20.0
221.8934	20.0
222.46982	20.0
222.60376	20.0
223.0565	20.0
223.07896	20.0
223.21924	20.0
223.45848	20.0
223.61436	20.0
223.99484	20.0
224.04477	20.0
224.32654	30.0
224.35095	20.0
224.48289	20.0
224.76744	20.0
224.87186	20.0
224.96844	20.0
225.00388	20.0
225.22749	20.0
225.257	20.0
225.37718	20.0
225.78215	20.0
225.91496	20.0
225.96619	20.0
226.33072	20.0
226.3499	20.0
226.70215	20.0
226.86705	20.0
226.94269	20.0
227.14548	20.0
227.43755	20.0
227.61981	20.0
227.71124	20.0
228.03296	20.0
228.25166	20.0
228.32718	20.0
228.50801	20.0
228.58461	20.0
228.73944	20.0
229.31117	20.0
229.39688	20.0
229.94946	20.0
230.18916	20.0
230.30449	20.0
230.39812	30.0
230.51765	20.0
230.52205	20.0
230.66676	20.0
230.68991	20.0
230.69069	20.0
230.93541	20.0
231.06525	20.0
231.12582	20.0
231.50815	20.0
231.60477	20.0
231.71341	20.0
231.71838	20.0
231.81567	20.0
232.56279	20.0
232.84575	20.0
232.86832	20.0
233.19331	30.0
233.24976	20.0
233.26242	20.0
233.41893	20.0
233.54529	20.0
234.32916	20.0
234.37218	20.0
234.54114	20.0
234.91017	20.0
234.99527	20.0
235.18063	20.0
236.04607	20.0
236.39818	20.0
236.46394	30.0
236.49521	20.0
236.54926	20.0
237.29553	20.0
237.30077	20.0
237.41547	20.0
237.44504	20.0
237.58342	20.0
238.10185	20.0
238.48645	20.0
238.65675	20.0
238.82426	20.0
238.97142	20.0
239.3327	20.0
239.71771	20.0
240.23587	20.0
240.50047	20.0
241.51469	20.0
241.65933	20.0
241.66975	20.0
242.00479	20.0
243.87154	20.0
243.9632	20.0
244.34135	20.0
244.38759	20.0
244.87389	20.0
245.10753	20.0
245.3046	20.0
245.50554	20.0
245.6288	20.0
245.7426	20.0
245.80907	20.0
246.71616	20.0
246.98631	20.0
247.12036	20.0
247.36584	20.0
247.93961	20.0
248.29257	20.0
248.32217	20.0
248.76926	20.0
248.92384	20.0
249.25098	20.0
249.32935	20.0
249.69182	20.0
249.80217	20.0
250.28635	20.0
250.40572	30.0
250.94731	20.0
251.15047	20.0
251.47569	20.0
251.93399	20.0
252.37134	20.0
252.96002	20.0
252.97583	20.0
253.38214	20.0
254.13838	20.0
254.27858	20.0
255.27094	20.0
255.68098	30.0
255.9023	20.0
256.68729	20.0
256.83231	20.0
256.89349	20.0
256.9454	20.0
256.97073	30.0
257.42398	20.0
257.52835	20.0
257.54849	20.0
257.72443	20.0
258.00519	20.0
258.06445	20.0
258.26575	20.0
258.83411	20.0
259.06	20.0
259.10617	20.0
259.3692	20.0
259.53793	20.0
259.62561	20.0
259.67041	20.0
259.69391	20.0
259.96866	20.0
260.01367	20.0
260.02582	20.0
260.66147	20.0
260.6734	20.0
260.80377	20.0
260.91193	20.0
261.03848	30.0
261.13974	20.0
261.35928	20.0
261.42432	20.0
262.15347	20.0
262.50714	20.0
262.51157	20.0
262.51279	20.0
263.05042	20.0
263.10251	20.0
263.23285	20.0
263.31186	20.0
264.84476	20.0
264.93875	20.0
265.39285	20.0
265.51834	20.0
265.58945	20.0
265.81738	20.0
265.99207	20.0
266.15155	20.0
266.2149	20.0
266.52185	20.0
266.66513	20.0
266.81976	30.0
266.99432	20.0
267.19193	20.0
267.69604	20.0
267.79382	20.0
268.88199	20.0
269.39328	20.0
269.9902	20.0
271.08945	20.0
271.97678	30.0
272.00613	20.0
272.00815	30.0
272.41916	20.0
272.66766	20.0
272.81738	20.0
272.85538	30.0
273.64661	20.0
273.9165	20.0
274.35068	20.0
274.39835	20.0
274.4816	20.0
275.46481	20.0
276.20065	20.0
276.66818	20.0
276.98523	20.0
277.80002	20.0
277.91425	20.0
277.95325	20.0
278.37881	20.0
279.07587	20.0
279.7778	20.0
279.83121	20.0
279.90039	20.0
280.35736	20.0
280.41953	20.0
280.48502	20.0
280.48822	20.0
281.10812	20.0
281.17126	20.0
281.18219	30.0
281.53552	20.0
281.67197	20.0
281.84174	30.0
282.37793	20.0
282.88803	30.0
283.03333	20.0
283.20627	20.0
283.69479	30.0
283.88818	30.0
284.11203	20.0
284.25098	30.0
284.27988	20.0
284.59586	20.0
285.02386	20.0
285.1525	20.0
285.5654	20.0
285.85822	20.0
286.03281	20.0
286.20749	20.0
286.77698	20.0
287.27658	20.0
287.29892	30.0
287.88358	20.0
288.00165	20.0
288.18613	40.0
288.54761	20.0
289.47589	20.0
289.50229	20.0
289.61316	20.0
290.09515	20.0
291.18259	20.0
291.4064	20.0
291.68723	20.0
291.90417	20.0
293.18542	20.0
293.2645	20.0
293.80521	30.0
293.88522	30.0
294.00827	20.0
295.32401	20.0
295.4241	20.0
295.51196	20.0
296.22781	20.0
296.42249	20.0
296.83777	20.0
297.56534	30.0
297.72852	20.0
297.79016	20.0
297.98752	20.0
298.14789	20.0
298.42734	20.0
298.77939	20.0
299.12073	20.0
300.14267	20.0
300.45334	20.0
300.85522	20.0
300.9133	20.0
300.94781	20.0
300.95218	20.0
301.70404	20.0
302.15933	20.0
302.29407	20.0
302.59158	20.0
302.85901	20.0
303.03131	20.0
303.30136	20.0
304.52686	20.0
304.83041	20.0
305.45456	30.0
306.09381	20.0
306.38779	20.0
306.44214	20.0
306.7482	20.0
307.48547	20.0
307.62817	20.0
307.63403	20.0
308.14261	20.0
309.50421	20.0
309.68393	20.0
309.75031	20.0
310.54309	20.0
311.11853	20.0
311.24637	30.0
311.31473	20.0
311.38116	20.0
311.57672	20.0
312.36032	20.0
312.73654	20.0
312.93088	20.0
313.22784	20.0
313.50998	20.0
313.73303	20.0
313.90164	20.0
313.90439	20.0
314.68265	20.0
314.84912	20.0
314.99579	30.0
316.89557	20.0
317.38022	20.0
317.38126	20.0
317.53192	20.0
317.63974	20.0
317.992	20.0
318.12012	20.0
318.59003	20.0
319.17191	20.0
319.46713	20.0
319.69855	20.0
320.1084	20.0
320.1279	20.0
321.26694	20.0
321.43555	20.0
322.28537	20.0
322.72803	20.0
322.80075	20.0
322.87024	20.0
323.0585	20.0
324.08588	20.0
324.46613	20.0
324.61673	20.0
325.41348	20.0
326.63776	20.0
326.85971	20.0
327.09579	20.0
327.38168	20.0
327.68793	20.0
328.04752	20.0
328.78119	20.0
331.37964	20.0
332.59555	20.0
333.03604	20.0
333.08316	30.0
333.37305	20.0
334.1409	30.0
335.25531	20.0
335.51266	20.0
335.64584	20.0
335.87549	20.0
335.97287	20.0
336.11777	20.0
336.15555	20.0
336.72098	30.0
337.08636	20.0
337.63779	30.0
337.75363	20.0
337.87436	20.0
338.15851	20.0
340.03354	20.0
340.78107	20.0
340.80951	20.0
340.84317	20.0
341.38779	20.0
341.39679	30.0
341.4426	20.0
341.44925	20.0
343.25595	20.0
344.74448	20.0
344.8501	20.0
345.07175	20.0
345.39053	20.0
345.43515	20.0
345.86893	20.0
346.03455	20.0
346.20056	20.0
347.04889	20.0
347.19446	20.0
347.25238	20.0
349.03342	20.0
349.37653	30.0
350.22476	30.0
350.98242	20.0
351.8175	30.0
353.24176	20.0
355.98926	20.0
356.1116	20.0
356.1788	20.0
356.2583	20.0
356.78015	20.0
357.43964	20.0
358.55667	20.0
358.72086	20.0
358.90726	20.0
359.39859	20.0
359.61758	30.0
359.754	20.0
359.77609	20.0
360.41385	20.0
361.33038	20.0
363.05545	20.0
363.07434	20.0
363.31702	30.0
363.44595	20.0
363.97455	20.0
364.9754	30.0
365.19702	20.0
365.26642	20.0
365.60464	20.0
366.86792	30.0
367.40967	20.0
367.60913	20.0
367.74228	20.0
368.29568	30.0
369.54892	20.0
371.0939	20.0
371.61771	20.0
371.70642	20.0
371.86429	20.0
372.08179	20.0
372.27292	20.0
373.40826	20.0
373.41898	20.0
373.77158	20.0
374.06592	20.0
374.20752	20.0
374.70621	20.0
374.8804	20.0
375.07404	20.0
375.83249	20.0
375.88107	20.0
375.99414	20.0
376.01562	20.0
376.96262	20.0
377.1662	20.0
377.49921	20.0
378.59921	20.0
379.4097	20.0
379.69711	20.0
380.03098	20.0
380.77005	20.0
381.35498	20.0
382.28232	20.0
382.66168	20.0
382.81516	30.0
383.79016	20.0
384.13922	20.0
384.33957	20.0
384.53333	20.0
384.78867	20.0
385.2821	20.0
385.89279	20.0
386.02353	20.0
386.3378	20.0
387.841	20.0
387.91522	20.0
388.16531	20.0
388.56943	30.0
391.72009	20.0
392.11826	20.0
392.23691	20.0
392.46716	30.0
392.50601	20.0
393.52667	20.0
395.29688	20.0
395.4982	20.0
395.56735	20.0
395.70944	30.0
396.19748	20.0
397.41937	20.0
399.82959	20.0
400.26501	20.0
400.69754	20.0
401.02106	30.0
401.49725	20.0
401.62823	20.0
401.77847	20.0
403.81198	20.0
405.20807	20.0
405.53897	20.0
405.69806	20.0
405.80753	20.0
406.33563	20.0
407.15421	20.0
407.33664	20.0
407.38535	20.0
408.42728	30.0
408.98132	20.0
409.08878	30.0
409.73734	20.0
410.25806	20.0
411.34717	30.0
411.54919	20.0
411.71429	30.0
412.80127	20.0
413.16989	20.0
413.23517	20.0
413.3942	20.0
413.45325	20.0
413.75858	20.0
414.1261	20.0
414.35672	20.0
414.80792	20.0
416.82275	20.0
418.1391	30.0
418.43704	20.0
419.86758	20.0
421.0564	20.0
421.98105	20.0
422.71835	20.0
423.18237	20.0
425.68674	20.0
426.90424	30.0
426.99179	30.0
428.92404	20.0
429.19565	30.0
430.09885	20.0
431.30127	20.0
431.30618	20.0
432.55396	20.0
433.42059	20.0
433.66318	20.0
433.86783	20.0
434.89221	20.0
435.20148	20.0
435.22958	20.0
435.2948	20.0
435.41394	30.0
435.73721	20.0
436.2381	20.0
436.2796	20.0
437.30209	20.0
438.22964	20.0
438.78101	30.0
439.60666	20.0
440.9472	20.0
441.38742	20.0
442.06161	20.0
442.7056	20.0
445.12524	20.0
445.76654	20.0
446.0047	20.0
446.12924	20.0
446.48694	30.0
447.97189	30.0
448.98126	20.0
450.22675	20.0
450.39395	20.0
450.4346	20.0
451.49316	20.0
451.69244	20.0
452.40857	20.0
454.01147	20.0
454.34445	20.0
455.01135	20.0
455.12753	20.0
456.61682	20.0
456.92667	20.0
458.00821	30.0
458.38071	20.0
459.07712	20.0
459.14789	20.0
459.4086	20.0
459.80865	20.0
459.99893	30.0
460.26184	20.0
460.32559	20.0
460.54364	20.0
462.12769	20.0
462.77094	20.0
463.22437	20.0
464.26974	20.0
464.27258	20.0
464.72623	30.0
465.76816	20.0
465.91196	20.0
465.91855	20.0
467.64276	20.0
467.90805	20.0
469.52985	20.0
470.64474	20.0
471.85391	20.0
473.81998	20.0
474.02344	30.0
474.29993	20.0
476.37796	20.0
477.12177	30.0
479.60837	20.0
480.17917	20.0
480.95844	30.0
481.36511	20.0
482.68976	20.0
485.50034	20.0
486.69397	20.0
488.53317	20.0
488.69376	20.0
489.08261	20.0
489.36511	20.0
489.52695	20.0
490.3877	20.0
494.05881	20.0
496.41489	20.0
497.29187	20.0
497.71179	20.0
498.92471	20.0
499.06216	20.0
499.31583	20.0
499.92627	20.0
500.08789	20.0
500.8407	20.0
501.0394	20.0
501.38251	20.0
502.84186	20.0
503.14743	30.0
503.51929	30.0
507.73621	20.0
508.83896	20.0
508.98535	20.0
509.37082	30.0
509.97345	20.0
510.00424	20.0
510.25293	20.0
510.49466	20.0
510.54578	20.0
513.41785	20.0
515.04163	20.0
515.46198	20.0
516.84052	20.0
519.19958	20.0
519.75018	20.0
520.60266	20.0
520.60913	20.0
521.74286	20.0
522.34125	120.0
522.39746	30.0
522.47369	20.0
522.91162	30.0
523.26556	20.0
523.34454	90.0
523.89508	20.0
525.18158	20.0
525.81177	20.0
526.00464	20.0
526.43695	20.0
526.66827	20.0
526.92352	20.0
528.60522	20.0
529.74103	20.0
531.05292	20.0
532.29175	20.0
533.17749	20.0
533.60535	20.0
533.88519	30.0
534.30695	20.0
536.28357	20.0
536.29883	30.0
536.30762	30.0
536.35626	20.0
539.16138	20.0
539.7395	20.0
539.90533	20.0
540.35101	120.0
540.62244	20.0
541.35492	70.0
541.76141	20.0
541.93634	30.0
541.9527	20.0
542.22772	20.0
544.97589	20.0
545.4032	30.0
547.14948	20.0
547.3537	30.0
548.01373	20.0
551.07819	20.0
553.15692	20.0
553.65051	20.0
554.42664	20.0
556.02814	20.0
556.78241	20.0
558.36218	210.0
559.36523	90.0
559.70154	20.0
560.14569	20.0
560.2146	20.0
560.28894	20.0
560.89185	20.0
561.73065	20.0
561.99103	20.0
563.32074	20.0
563.9032	20.0
564.66681	20.0
566.35583	20.0
566.75476	20.0
566.9433	20.0
567.68079	20.0
567.98932	30.0
568.14368	20.0
568.55566	20.0
569.85797	20.0
569.87872	20.0
569.91199	40.0
570.23376	30.0
570.9729	20.0
572.2594	20.0
572.9444	20.0
572.9726	30.0
573.14209	20.0
573.15094	30.0
573.21112	30.0
573.22302	20.0
573.23279	30.0
573.27325	20.0
573.58496	20.0
574.05646	20.0
574.34973	30.0
574.38635	20.0
575.61993	30.0
575.63873	30.0
575.66498	20.0
576.01691	20.0
576.28131	20.0
576.29724	20.0
576.35437	120.0
576.37189	1000.0
576.50165	30.0
576.51971	30.0
576.58026	30.0
576.80988	20.0
576.99384	20.0
577.35858	40.0
577.37567	390.0
581.02435	20.0
581.50543	20.0
582.17432	20.0
582.85681	20.0
583.09399	30.0
584.4541	20.0
585.55725	20.0
586.58636	40.0
586.67609	20.0
586.95331	30.0
589.22479	20.0
590.64978	20.0
592.15729	20.0
592.48438	20.0
593.31653	20.0
594.29968	20.0
594.30804	20.0
594.34674	20.0
595.66272	20.0
595.69611	20.0
597.15851	30.0
597.17596	20.0
597.2019	30.0
597.21588	30.0
598.35449	20.0
601.18146	20.0
601.31372	30.0
601.80237	20.0
601.89203	20.0
602.5202	20.0
602.79224	30.0
603.23987	20.0
603.58643	20.0
603.5896	20.0
604.30554	30.0
604.49872	30.0
605.37378	30.0
605.39398	30.0
605.40387	20.0
607.63226	20.0
608.45111	20.0
610.06476	30.0
611.35803	30.0
611.36969	40.0
611.38464	20.0
611.39447	20.0
611.40637	40.0
611.41858	60.0
611.43268	40.0
611.44141	40.0
611.81244	20.0
613.15332	20.0
613.98535	30.0
614.01489	20.0
614.46875	20.0
614.59882	30.0
614.90332	20.0
615.21594	30.0
615.23138	30.0
615.2547	30.0
617.14777	20.0
619.27264	20.0
619.74127	20.0
620.27869	20.0
620.30359	20.0
620.50946	20.0
621.02856	20.0
622.11847	20.0
622.13336	20.0
623.24603	20.0
623.2616	30.0
623.30084	30.0
623.31561	40.0
623.83337	20.0
624.14575	30.0
624.60901	20.0
625.35577	20.0
626.60577	30.0
626.64899	30.0
626.65912	30.0
627.20032	20.0
627.2113	20.0
627.22589	20.0
627.2489	30.0
627.508	20.0
627.67566	30.0
629.11401	30.0
629.12195	30.0
629.13745	30.0
629.15222	30.0
630.59436	20.0
630.60309	20.0
630.72034	20.0
630.93365	30.0
631.21405	40.0
631.23547	30.0
631.26257	60.0
631.27649	60.0
631.29132	50.0
631.30536	20.0
632.46356	20.0
632.58203	20.0
633.56787	20.0
634.00043	20.0
634.62946	20.0
634.6665	20.0
635.52209	20.0
635.54645	20.0
636.17584	30.0
636.88452	20.0
638.16718	30.0
638.27643	20.0
638.74976	20.0
638.77429	30.0
638.789	30.0
638.81305	20.0
638.8205	30.0
640.25146	40.0
641.71991	30.0
642.34521	20.0
642.89362	20.0
642.90753	30.0
642.92395	20.0
642.96533	20.0
642.97479	20.0
643.04883	30.0
643.29791	30.0
643.50006	20.0
643.5119	20.0
643.7948	20.0
644.42365	20.0
644.71252	20.0
645.92682	20.0
646.44037	30.0
646.72345	20.0
647.10822	20.0
647.17694	20.0
647.43958	30.0
647.50861	20.0
647.51733	30.0
649.27051	30.0
649.76178	30.0
650.05402	20.0
651.06091	30.0
651.10254	20.0
651.21936	20.0
651.38501	40.0
651.4068	30.0
651.4137	30.0
651.44257	40.0
651.45514	70.0
651.63867	30.0
651.71497	60.0
651.72705	40.0
651.74365	50.0
651.75659	60.0
651.76996	60.0
651.78357	70.0
651.80273	20.0
652.72693	20.0
652.76599	20.0
653.74976	30.0
654.77515	20.0
654.81433	30.0
654.82806	20.0
654.84113	30.0
654.86993	20.0
654.88171	40.0
654.89148	40.0
654.90887	30.0
654.93225	30.0
656.63611	20.0
657.11298	20.0
657.61823	20.0
658.12	20.0
658.18359	20.0
659.77661	30.0
659.82056	20.0
661.8363	20.0
663.28333	20.0
663.74506	20.0
663.95581	30.0
664.21118	60.0
664.22339	30.0
664.23889	50.0
664.25305	40.0
664.54321	30.0
664.5517	40.0
664.57874	20.0
664.60406	50.0
664.9812	30.0
668.44427	70.0
668.46027	90.0
668.47614	60.0
668.4895	60.0
668.50317	70.0
668.51752	50.0
668.53168	50.0
668.54309	40.0
668.55518	30.0
668.58508	60.0
672.71368	20.0
673.07745	20.0
673.22919	40.0
673.24005	40.0
673.26355	40.0
673.27405	60.0
673.28845	60.0
673.30402	60.0
673.31671	70.0
673.33063	50.0
673.74646	30.0
673.86957	20.0
675.69879	20.0
676.20624	30.0
676.31146	30.0
676.49072	20.0
676.50897	20.0
676.64117	20.0
677.08557	20.0
677.40149	30.0
677.78473	20.0
678.39062	20.0
678.52057	20.0
679.72229	20.0
681.42755	20.0
682.55615	40.0
685.82422	20.0
686.20258	20.0
686.43256	30.0
686.93347	30.0
686.95544	30.0
686.98364	30.0
687.00446	20.0
687.35931	20.0
687.37659	30.0
688.64819	20.0
692.23212	20.0
692.38733	20.0
692.62482	20.0
696.06573	20.0
696.62738	20.0
696.68079	30.0
696.70239	30.0
697.05811	30.0
697.07404	60.0
698.44324	50.0
699.44763	100.0
701.18561	20.0
702.18665	20.0
702.96899	20.0
706.17969	40.0
706.20178	60.0
706.22968	50.0
706.24615	80.0
706.26208	60.0
706.27789	90.0
707.37103	20.0
707.79419	20.0
708.00269	20.0
709.24103	30.0
710.35571	30.0
710.95911	20.0
711.20288	20.0
711.33923	30.0
711.36334	30.0
712.12	20.0
713.08502	30.0
713.28778	20.0
713.87195	20.0
714.39606	30.0
715.12653	20.0
716.0473	20.0
716.45477	40.0
717.45825	140.0
718.49054	20.0
718.5531	30.0
719.15295	20.0
726.89941	20.0
728.57416	20.0
729.22076	20.0
733.0014	20.0
733.6944	20.0
735.58398	20.0
736.86182	20.0
737.06653	20.0
737.41846	20.0
738.01788	20.0
740.07849	30.0
741.17963	20.0
741.91058	20.0
742.54718	40.0
742.5777	30.0
742.59515	30.0
742.62927	40.0
743.44263	50.0
743.48083	50.0
743.49738	50.0
743.51617	30.0
743.97345	20.0
748.21112	30.0
748.60913	50.0
748.62054	30.0
748.64081	30.0
748.65979	60.0
748.67737	50.0
748.69324	70.0
750.22516	20.0
750.45935	20.0
750.49286	20.0
750.66339	20.0
751.03546	20.0
751.79144	20.0
752.55505	20.0
753.53955	20.0
753.54974	20.0
753.8642	20.0
753.90625	30.0
753.92535	50.0
753.94342	40.0
753.96643	70.0
754.05255	20.0
754.17249	20.0
754.60406	20.0
754.99231	20.0
755.58942	20.0
755.66046	20.0
755.73029	30.0
756.06616	20.0
759.07184	20.0
760.10553	30.0
760.13806	40.0
760.17365	40.0
760.19409	60.0
760.21472	40.0
760.23999	30.0
763.1131	20.0
764.04608	20.0
765.42175	20.0
765.65601	20.0
765.67731	20.0
766.13306	30.0
766.17194	30.0
766.64758	20.0
766.8869	20.0
770.50916	20.0
772.01147	30.0
772.11182	30.0
772.25671	30.0
773.65161	20.0
773.76532	20.0
776.92438	20.0
777.80469	20.0
778.31293	30.0
781.06238	20.0
781.13062	20.0
782.80743	20.0
784.54828	30.0
786.21118	20.0
787.18872	20.0
788.5257	20.0
789.66693	30.0
789.97815	30.0
790.30945	20.0
790.35358	30.0
791.27264	20.0
791.52271	20.0
793.08948	20.0
795.45123	30.0
795.47205	20.0
796.00403	20.0
796.10535	20.0
796.53143	40.0
798.05054	20.0
799.4408	20.0
800.05975	20.0
801.00897	20.0
801.01343	20.0
801.92078	30.0
801.93927	20.0
801.95593	40.0
801.97961	50.0
801.99982	60.0
804.81183	20.0
807.82599	20.0
811.84131	20.0
814.71497	30.0
815.81219	20.0
818.60339	30.0
823.2981	20.0
823.67242	20.0
828.37573	20.0
829.37305	30.0
831.23749	20.0
835.28448	20.0
837.59534	30.0
837.83258	20.0
841.52313	20.0
842.46326	20.0
846.28485	30.0
849.64807	40.0
852.79071	20.0
852.79749	20.0
855.21515	20.0
856.2666	20.0
856.31409	20.0
862.52063	20.0
862.84937	20.0
862.86316	20.0
864.17944	20.0
865.24078	20.0
869.3075	20.0
870.46954	20.0
870.68427	30.0
871.60919	30.0
871.63611	30.0
871.66272	40.0
871.69495	30.0
872.22601	30.0
872.27802	20.0
872.2951	20.0
875.3938	20.0
877.44342	20.0
879.36108	20.0
879.45807	20.0
879.67767	20.0
880.00439	30.0
880.62085	20.0
882.48383	20.0
883.06525	30.0
893.62213	20.0
894.91235	20.0
895.05579	20.0
897.06299	20.0
898.59479	20.0
898.98273	20.0
899.58313	20.0
900.54742	30.0
902.2276	20.0
904.04681	20.0
904.2215	30.0
904.23993	20.0
907.15002	30.0
911.38641	20.0
912.48572	20.0
912.59222	20.0
912.88727	30.0
922.89441	20.0
928.70374	20.0
929.00067	30.0
930.72632	20.0
932.16968	20.0
934.18982	30.0
934.4184	20.0
935.47784	20.0
937.17651	20.0
937.19025	20.0
937.72961	20.0
938.36859	20.0
939.33173	30.0
939.64832	20.0
939.66534	20.0
941.85236	20.0
943.89624	30.0
946.10193	20.0
946.14838	30.0
946.17944	30.0
946.8692	20.0
948.12549	20.0
951.94025	20.0
952.59796	20.0
953.54761	20.0
955.2066	40.0
955.25024	120.0
955.28296	120.0
955.30823	150.0
955.34387	230.0
955.53955	30.0
956.71979	20.0
959.45245	20.0
960.10254	30.0
960.78931	20.0
967.98346	30.0
968.44226	20.0
972.86377	20.0
973.47876	30.0
974.17102	40.0
974.9364	20.0
975.17706	30.0
975.40363	20.0
975.58893	20.0
976.47528	20.0
978.74872	20.0
982.72284	20.0
983.20593	20.0
987.49915	30.0
989.22101	20.0
989.95453	20.0
991.48798	20.0
997.92657	20.0
999.44092	20.0
1001.01361	30.0
1002.57086	20.0
1005.03424	30.0
1008.57678	20.0
1009.27576	20.0
1012.55762	30.0
1012.59723	30.0
1013.396	30.0
1018.01038	20.0
1018.22168	20.0
1018.65643	20.0
1020.17676	30.0
1023.01898	30.0
1023.08093	70.0
1027.60522	30.0
1029.84387	20.0
1032.09241	30.0
1032.50891	30.0
1032.87329	20.0
1033.65588	20.0
1034.11792	20.0
1038.61597	20.0
1040.11548	20.0
1044.2854	30.0
1047.13123	20.0
1048.03943	20.0
1048.08508	20.0
1049.20056	20.0
1050.88171	20.0
1056.60962	20.0
1056.68054	40.0
1056.76025	40.0
1056.80054	40.0
1057.98364	20.0
1060.35034	20.0
1062.34595	20.0
1062.40588	20.0
1065.13025	20.0
1066.32141	30.0
1068.28381	20.0
1070.21582	20.0
1073.9071	30.0
1077.40698	30.0
1082.08728	20.0
1082.94214	20.0
1087.65845	20.0
1087.93091	20.0
1088.36853	20.0
1092.35132	20.0
1093.14453	20.0
1093.43799	20.0
1095.771	30.0
1101.90088	30.0
1103.31921	20.0
1103.38428	30.0
1103.91968	20.0
1107.25525	30.0
1107.55542	30.0
1111.8634	20.0
1112.20874	20.0
1113.75671	20.0
1115.10449	20.0
1117.29993	30.0
1117.56104	20.0
1118.16907	30.0
1119.27075	20.0
1119.4126	20.0
1119.4408	20.0
1119.55151	20.0
1120.48743	20.0
1120.71069	30.0
1121.01782	30.0
1129.91248	20.0
1130.44543	20.0
1131.75806	20.0
1133.36047	20.0
1135.08557	30.0
1135.37537	20.0
1135.95862	20.0
1137.74548	40.0
1137.79968	20.0
1139.6134	30.0
1143.26062	20.0
1143.31104	20.0
1145.34229	30.0
1146.22913	20.0
1146.67004	20.0
1146.70557	20.0
1155.03516	20.0
1157.10132	20.0
1157.57068	30.0
1158.59387	20.0
1160.12427	30.0
1162.65344	30.0
1163.40613	20.0
1166.0033	20.0
1172.25781	20.0
1174.19763	20.0
1175.5	30.0
1177.60168	20.0
1177.62732	20.0
1179.02246	30.0
1184.40906	20.0
1185.85986	20.0
1187.84924	30.0
1189.56909	20.0
1189.65698	20.0
1189.94543	20.0
1190.76489	20.0
1190.98596	20.0
1193.19019	100.0
1193.24011	100.0
1193.28748	110.0
1193.3241	40.0
1198.04236	20.0
1201.20715	20.0
1204.3103	30.0
1208.36572	20.0
1213.40857	30.0
1213.79077	20.0
1216.91589	30.0
1217.22815	20.0
1219.94299	20.0
1220.06628	30.0
1222.12317	20.0
1225.04871	30.0
1237.146	30.0
1239.24268	30.0
1239.30151	40.0
1239.35291	30.0
1239.39221	20.0
1239.74707	20.0
1249.55701	20.0
1249.59119	20.0
1250.04663	20.0
1251.42712	30.0
1251.6781	20.0
1252.34314	40.0
1254.57788	20.0
1257.90588	20.0
1258.58508	20.0
1261.72803	30.0
1262.99036	20.0
1264.1897	20.0
1267.31482	30.0
1268.10132	20.0
1269.18872	20.0
1270.2002	30.0
1270.79712	20.0
1277.47009	30.0
1280.32922	30.0
1285.44629	20.0
1286.38635	30.0
1286.44031	30.0
1287.61987	20.0
1288.1875	20.0
1289.66809	30.0
1293.31714	20.0
1297.81921	30.0
1301.9408	20.0
1302.71472	20.0
1302.93176	30.0
1303.99805	30.0
1309.38782	20.0
1311.3656	20.0
1311.89734	20.0
1313.90918	20.0
1315.49927	20.0
1316.28528	20.0
1319.29065	30.0
1319.34021	30.0
1320.33826	30.0
1321.68799	30.0
1323.18433	20.0
1323.23828	20.0
1323.58752	20.0
1329.1842	20.0
1329.75195	30.0
1330.40356	30.0
1331.68835	20.0
1334.39807	20.0
1352.94238	20.0
1356.5426	30.0
1359.28577	20.0
1363.47937	30.0
1367.75366	40.0
1371.03088	30.0
1373.09839	20.0
1373.22839	40.0
1374.62305	30.0
1375.05066	20.0
1375.73413	20.0
1375.80664	20.0
1379.21667	20.0
1379.2583	20.0
1380.40527	20.0
1381.00793	20.0
1384.57483	20.0
1388.94702	20.0
1391.57922	30.0
1394.94629	20.0
1402.44885	20.0
1403.44861	20.0
1405.11633	30.0
1411.71362	30.0
1412.36719	50.0
1412.43518	60.0
1412.49512	50.0
1420.92542	30.0
1430.04932	20.0
1433.55029	20.0
1435.48499	30.0
1441.85815	20.0
1444.06616	20.0
1445.28735	20.0
1448.86023	30.0
1449.40369	20.0
1450.32837	20.0
1450.55774	20.0
1450.74573	20.0
1457.08447	30.0
1459.38477	20.0
1464.62683	20.0
1468.59839	30.0
1469.65198	30.0
1470.66577	20.0
1472.39001	30.0
1474.02551	20.0
1474.14478	20.0
1474.52454	20.0
1484.75037	30.0
1485.56299	30.0
1485.69775	30.0
1489.56177	30.0
1491.19141	30.0
1494.73901	30.0
1495.50488	20.0
1497.32898	20.0
1501.78784	20.0
1505.43665	20.0
1509.34521	20.0
1513.29932	30.0
1517.50867	30.0
1518.48877	30.0
1519.09766	20.0
1519.91492	30.0
1520.84106	30.0
1522.86377	20.0
1525.45081	30.0
1527.29822	20.0
1527.62292	20.0
1527.84973	20.0
1527.91321	30.0
1527.99622	30.0
1530.99194	20.0
1533.55212	20.0
1534.44836	20.0
1541.29761	20.0
1542.68115	40.0
1546.18823	30.0
1551.08582	20.0
1551.38989	20.0
1554.12097	30.0
1558.5686	20.0
1558.7019	20.0
1559.79626	20.0
1561.42004	20.0
1564.69165	30.0
1565.40601	20.0
1566.44836	20.0
1566.74219	20.0
1567.53503	20.0
1567.90552	30.0
1569.89673	20.0
1571.19995	30.0
1571.73877	30.0
1576.23462	20.0
1576.77405	20.0
1576.90344	40.0
1582.46057	20.0
1584.02551	30.0
1584.83118	30.0
1586.52124	20.0
1587.98633	20.0
1589.18445	30.0
1589.78906	30.0
1590.37231	30.0
1591.43103	20.0
1591.66516	20.0
1592.44006	120.0
1592.85986	20.0
1596.9502	20.0
1597.06384	30.0
1598.57397	20.0
1599.68958	30.0
1601.91187	30.0
1603.77124	30.0
1604.19519	80.0
1604.35889	40.0
1604.42114	40.0
1604.51465	50.0
1607.83447	30.0
1610.22144	30.0
1610.30737	20.0
1611.27625	30.0
1612.28674	30.0
1614.13135	20.0
1615.96362	20.0
1629.82874	20.0
1635.44287	30.0
1638.53064	20.0
1639.26953	20.0
1641.83752	30.0
1644.22351	20.0
1644.93201	20.0
1647.14124	20.0
1648.39661	30.0
1648.78687	20.0
1650.78162	20.0
1660.19006	20.0
1660.41284	30.0
1661.48816	20.0
1664.56824	30.0
1669.01941	20.0
1669.79175	20.0
1669.97498	20.0
1670.66479	30.0
1672.69763	20.0
1673.37378	30.0
1680.91772	20.0
1683.79004	20.0
1684.77466	30.0
1684.98401	20.0
1686.31128	20.0
1688.56323	30.0
1688.64685	40.0
1688.71692	30.0
1688.81055	30.0
1689.38208	20.0
1689.68115	30.0
1694.08472	30.0
1695.81775	30.0
1698.51465	110.0
1699.84631	20.0
1701.65906	30.0
1702.23169	160.0
1712.16418	30.0
1713.16919	20.0
1714.97375	20.0
1716.52039	30.0
1718.32703	30.0
1719.84619	30.0
1721.85327	30.0
1722.28955	20.0
1730.1814	20.0
1735.3418	30.0
1737.46899	30.0
1739.04822	20.0
1740.75989	20.0
1741.4314	30.0
1743.48877	20.0
1744.72852	20.0
1756.27856	30.0
1762.55359	30.0
1762.80176	30.0
1763.86426	20.0
1771.63733	20.0
1772.92017	30.0
1777.15527	20.0
1778.58459	20.0
1780.23425	30.0
1780.41272	20.0
1784.56958	30.0
1787.29382	20.0
1789.52722	20.0
1793.18823	20.0
1798.92358	20.0
1806.03638	30.0
1807.25757	30.0
1807.69263	30.0
1808.98193	20.0
1814.88623	30.0
1817.74133	20.0
1817.98035	20.0
1818.37122	30.0
1819.43787	20.0
1820.02942	40.0
1821.04761	30.0
1824.20642	20.0
1827.04077	20.0
1838.49756	30.0
1841.32898	30.0
1842.64331	20.0
1845.87695	30.0
1851.10608	30.0
1853.15198	30.0
1854.5874	20.0
1855.13306	20.0
1855.83044	50.0
1859.06384	30.0
1860.89514	20.0
1861.96997	30.0
1873.58801	20.0
1879.25208	20.0
1883.63184	30.0
1885.58557	20.0
1894.05078	30.0
1896.63428	20.0
1898.48901	30.0
1899.84607	20.0
1901.9939	30.0
1902.20276	20.0
1903.48047	20.0
1905.66492	30.0
1906.07959	20.0
1907.71973	40.0
1908.75671	20.0
1909.25183	30.0
1909.67896	30.0
1913.65173	30.0
1914.64343	30.0
1922.14575	20.0
1923.71802	20.0
1924.30945	20.0
1927.00366	30.0
1929.51245	30.0
1934.55566	30.0
1936.41199	30.0
1943.42737	20.0
1947.89319	20.0
1954.20935	30.0
1957.44653	30.0
1957.87146	20.0
1958.75171	30.0
1959.47583	30.0
1959.73926	30.0
1960.14771	20.0
1968.23425	20.0
1969.21521	30.0
1974.53552	20.0
1977.76135	30.0
1978.93359	30.0
1980.89722	20.0
1981.98022	30.0
1985.22156	30.0
1991.54028	30.0
1993.35522	30.0
1994.19312	20.0
1994.37695	30.0

NAME:  Kanamycin A
PRECURSORMZ:  485.24533444717
PRECURSORTYPE:  [M+H]+
FORMULA:  C18H36N4O11
Ontology: Kingdom: Organic compounds;Superclass: Organic oxygen compounds;Class: Organooxygen compounds;Subclass: Carbohydrates and carbohydrate conjugates
INCHIKEY:  SBUJHOSQTJFQJX-UHFFFAOYNA-N
SMILES:  NCC1OC(OC2C(N)CC(N)C(OC3OC(CO)C(O)C(N)C3O)C2O)C(O)C(O)C1O
RETENTIONTIME:  
CCS:  211.1258857
IONMODE:  Positive
INSTRUMENTTYPE:  
INSTRUMENT:  Ion Trap
COLLISIONENERGY:  
Comment:  DB#=CCMSLIB00000075307; origin=GNPS
Num Peaks:  15
144.9684	20.0
161.97566	50.0
162.98048	500.0
186.95195	40.0
203.97711	10.0
204.95499	180.0
262.95908	10.0
305.04092	30.0
323.06006	50.0
324.06094	1000.0
348.07571	110.0
366.04718	180.0
432.09769	40.0
450.16003	70.0
468.09888	40.0

NAME:  Kanamycin A
PRECURSORMZ:  485.24533444717
PRECURSORTYPE:  [M+H]+
FORMULA:  C18H36N4O11
Ontology: Kingdom: Organic compounds;Superclass: Organic oxygen compounds;Class: Organooxygen compounds;Subclass: Carbohydrates and carbohydrate conjugates
INCHIKEY:  SBUJHOSQTJFQJX-UHFFFAOYNA-N
SMILES:  NCC1OC(OC2C(N)CC(N)C(OC3OC(CO)C(O)C(N)C3O)C2O)C(O)C(O)C1O
RETENTIONTIME:  
CCS:  211.1258857
IONMODE:  Positive
INSTRUMENTTYPE:  
INSTRUMENT:  Hybrid FT
COLLISIONENERGY:  
Comment:  DB#=CCMSLIB00000075308; origin=GNPS
Num Peaks:  25
163.10754	60.0
205.11801	50.0
305.13373	20.0
323.14429	30.0
324.17078	90.0
324.17523	1000.0
324.18088	10.0
325.15979	20.0
325.17374	10.0
325.17914	60.0
348.16977	10.0
348.17581	90.0
349.17926	10.0
366.17929	20.0
366.18628	160.0
367.1897	10.0
432.19644	40.0
450.20694	60.0
468.21732	10.0
485.24399	10.0
486.24716	30.0
955.30914	10.0
955.38794	20.0
1193.32104	10.0
1702.23083	10.0

NAME:  Streptomycin
PRECURSORMZ:  582.27294617617
PRECURSORTYPE:  [M+H]+
FORMULA:  C21H39N7O12
Ontology: Kingdom: Organic compounds;Superclass: Organic oxygen compounds;Class: Organooxygen compounds;Subclass: Carbohydrates and carbohydrate conjugates
INCHIKEY:  UCSJYZPVAKXKNQ-UHFFFAOYNA-N
SMILES:  CNC1C(O)C(O)C(CO)OC1OC1C(OC2C(O)C(O)C(N=C(N)N)C(O)C2N=C(N)N)OC(C)C1(O)C=O
RETENTIONTIME:  
CCS:  226.3945389
IONMODE:  Positive
INSTRUMENTTYPE:  
INSTRUMENT:  Ion Trap
COLLISIONENERGY:  
Comment:  DB#=CCMSLIB00000075309; origin=GNPS
Num Peaks:  42
167.9288	10.0
175.95627	40.0
185.95686	40.0
203.00763	50.0
203.99232	80.0
216.98268	10.0
221.01955	120.0
227.97983	10.0
228.98402	20.0
245.06131	10.0
246.01511	430.0
249.02528	10.0
263.04883	810.0
273.99878	30.0
284.01218	10.0
288.05029	20.0
291.04205	130.0
302.03925	70.0
312.0459	10.0
320.02213	80.0
330.05786	50.0
347.09668	20.0
348.08173	10.0
363.0965	10.0
365.11005	60.0
372.05359	10.0
373.07935	20.0
390.09189	330.0
407.12936	520.0
445.14661	20.0
446.10498	30.0
487.15549	30.0
488.10544	30.0
504.21289	20.0
505.14423	160.0
522.18805	170.0
523.18152	70.0
540.18677	1000.0
547.19476	60.0
548.17249	30.0
564.24048	320.0
565.18231	780.0

NAME:  Streptomycin
PRECURSORMZ:  582.27294617617
PRECURSORTYPE:  [M+H]+
FORMULA:  C21H39N7O12
Ontology: Kingdom: Organic compounds;Superclass: Organic oxygen compounds;Class: Organooxygen compounds;Subclass: Carbohydrates and carbohydrate conjugates
INCHIKEY:  UCSJYZPVAKXKNQ-UHFFFAOYNA-N
SMILES:  CNC1C(O)C(O)C(CO)OC1OC1C(OC2C(O)C(O)C(N=C(N)N)C(O)C2N=C(N)N)OC(C)C1(O)C=O
RETENTIONTIME:  
CCS:  226.3945389
IONMODE:  Positive
INSTRUMENTTYPE:  
INSTRUMENT:  Hybrid FT
COLLISIONENERGY:  
Comment:  DB#=CCMSLIB00000075310; origin=GNPS
Num Peaks:  76
186.0873	10.0
195.08061	20.0
203.11386	20.0
203.59383	30.0
204.09785	40.0
221.12442	80.0
229.09312	10.0
246.11636	50.0
246.11948	490.0
247.123	40.0
249.11931	10.0
263.14255	80.0
263.14587	870.0
264.14328	20.0
264.14957	70.0
270.12479	20.0
274.11459	30.0
284.11279	20.0
288.13022	30.0
291.13641	10.0
291.14105	120.0
302.11835	10.0
302.12341	90.0
303.1268	20.0
312.11905	20.0
320.134	100.0
321.1373	10.0
330.12961	80.0
331.13284	10.0
347.15619	30.0
348.14017	20.0
365.15933	10.0
365.1666	120.0
366.17014	20.0
372.15112	10.0
373.13544	30.0
390.15356	50.0
390.16132	580.0
391.16537	70.0
407.17331	10.0
407.17923	70.0
407.18762	750.0
408.1918	90.0
445.20401	10.0
446.16553	40.0
487.2034	30.0
488.18747	30.0
504.22983	20.0
505.19968	10.0
505.21381	120.0
506.21732	30.0
522.2251	20.0
522.24017	140.0
523.22455	50.0
523.24365	30.0
524.22742	20.0
540.21924	10.0
540.2345	100.0
540.24951	1000.0
541.23822	20.0
541.25421	200.0
547.2359	60.0
548.22021	30.0
548.23926	10.0
564.2442	10.0
564.26196	100.0
565.22815	30.0
565.24573	300.0
565.26581	20.0
566.24951	70.0
583.25708	30.0
583.27576	320.0
584.25983	20.0
584.27777	400.0
955.39166	20.0
1702.22766	10.0

NAME:  Desferrioxamine B
PRECURSORMZ:  561.36063898217
PRECURSORTYPE:  [M+H]+
FORMULA:  C25H48N6O8
Ontology: Kingdom: Organic compounds;Superclass: Organic acids and derivatives;Class: Carboxylic acids and derivatives;Subclass: Carboxylic acid derivatives
INCHIKEY:  UBQYURCVBFRUQT-UHFFFAOYSA-N
SMILES:  CC(=O)N(O)CCCCCNC(=O)CCC(=O)N(O)CCCCCNC(=O)CCC(=O)N(O)CCCCCN
RETENTIONTIME:  
CCS:  227.4017754
IONMODE:  Positive
INSTRUMENTTYPE:  
INSTRUMENT:  Hybrid FT
COLLISIONENERGY:  
Comment:  DB#=CCMSLIB00000075313; origin=GNPS
Num Peaks:  1637
150.66109	30.0
150.77643	30.0
150.9865	40.0
151.05486	40.0
151.06467	30.0
151.06525	30.0
151.22034	40.0
151.49783	30.0
151.56757	30.0
151.79509	40.0
151.88582	30.0
152.06232	30.0
152.33124	40.0
152.34212	40.0
152.34445	30.0
152.55124	30.0
152.71416	30.0
152.88104	30.0
152.93761	30.0
153.03807	30.0
153.14145	30.0
153.30902	30.0
153.4632	30.0
153.54416	30.0
153.64626	40.0
153.96217	30.0
153.99409	30.0
154.06714	30.0
154.31602	30.0
154.43497	30.0
154.51028	30.0
154.59895	30.0
154.91614	30.0
154.95935	30.0
155.218	40.0
155.44795	30.0
155.56384	50.0
155.80151	30.0
156.06134	30.0
156.26743	30.0
156.4424	30.0
156.60509	30.0
157.08601	40.0
157.10808	30.0
157.14284	40.0
157.74707	30.0
158.04906	30.0
158.19861	30.0
158.26656	30.0
158.28642	30.0
158.34082	30.0
158.40723	30.0
158.62263	30.0
158.77629	30.0
158.84998	30.0
159.04599	30.0
159.06769	30.0
159.16032	40.0
159.52634	30.0
160.09573	30.0
160.27853	30.0
160.53828	30.0
161.58629	30.0
162.24991	40.0
162.56644	30.0
162.68924	40.0
162.69119	30.0
162.71017	30.0
162.73401	30.0
162.83521	30.0
162.91864	30.0
163.02293	30.0
163.33545	30.0
163.86942	30.0
164.11539	40.0
164.76624	30.0
165.24098	40.0
165.61798	40.0
165.62794	30.0
165.71759	30.0
165.91245	30.0
166.04587	40.0
166.18237	30.0
166.31229	30.0
166.69295	30.0
166.94405	30.0
167.2001	30.0
167.56834	30.0
168.37283	30.0
168.48206	40.0
168.51839	30.0
168.64096	30.0
168.84859	40.0
169.28702	40.0
169.4487	30.0
169.5106	40.0
169.57742	30.0
169.68192	40.0
169.83789	30.0
170.09068	30.0
170.36581	30.0
170.37813	40.0
170.49095	30.0
170.67659	30.0
170.8477	30.0
171.03909	30.0
171.06831	30.0
171.55489	30.0
171.82487	30.0
171.90039	40.0
172.05463	30.0
172.56641	30.0
172.79939	40.0
172.86247	30.0
172.86931	30.0
173.00266	30.0
173.08435	30.0
173.40056	30.0
173.60521	30.0
173.81793	30.0
173.9122	40.0
174.03296	30.0
174.7551	40.0
174.79189	30.0
174.83072	40.0
174.98047	30.0
174.99722	30.0
175.27777	30.0
175.6532	30.0
176.35686	40.0
176.40564	30.0
177.57892	30.0
177.94266	30.0
178.24725	30.0
178.27522	30.0
178.36615	30.0
178.80788	30.0
178.84593	30.0
178.91429	30.0
179.0248	30.0
179.25792	30.0
179.54311	50.0
179.84088	40.0
179.84895	40.0
181.19827	30.0
181.22444	40.0
181.44374	50.0
181.73477	30.0
181.76427	30.0
182.1375	40.0
182.21933	30.0
183.2097	40.0
183.37547	30.0
183.50769	40.0
183.93927	30.0
184.06482	40.0
184.11052	30.0
184.1353	30.0
184.25494	30.0
184.35783	30.0
184.35843	30.0
184.41859	30.0
185.04231	30.0
185.21536	30.0
185.29413	30.0
186.1741	30.0
186.23764	40.0
186.2532	30.0
186.42456	30.0
186.65808	30.0
186.81157	30.0
187.30525	20.0
187.30573	30.0
187.56361	30.0
187.81946	30.0
188.05334	40.0
188.10284	30.0
188.14148	30.0
188.82489	30.0
189.3542	40.0
189.55302	30.0
189.82584	30.0
190.06538	30.0
190.21825	30.0
190.34875	30.0
190.84964	40.0
191.25493	30.0
191.31985	40.0
191.43025	30.0
191.62126	30.0
191.70488	30.0
192.32234	30.0
192.53499	30.0
193.18948	30.0
193.41307	30.0
193.6786	30.0
193.7944	40.0
194.18123	30.0
194.46111	40.0
194.54201	40.0
194.77473	30.0
194.89906	40.0
195.00482	30.0
195.56693	30.0
195.64734	30.0
196.03128	40.0
196.04442	30.0
196.30743	30.0
196.41136	30.0
196.44588	30.0
196.5118	30.0
196.82329	40.0
197.39656	30.0
197.6055	40.0
197.62364	30.0
197.689	40.0
197.71162	30.0
198.12076	30.0
198.58984	30.0
198.59688	40.0
198.69402	30.0
198.93211	40.0
198.99066	40.0
199.01151	30.0
199.3183	30.0
199.3869	30.0
199.66617	40.0
199.77522	30.0
199.78961	30.0
199.93076	30.0
199.99202	30.0
200.14864	30.0
200.21364	40.0
200.23465	40.0
200.30655	30.0
200.52536	30.0
200.59982	30.0
200.80064	30.0
200.80908	40.0
201.06619	30.0
201.12354	60.0
201.21455	30.0
201.33759	30.0
201.75356	30.0
202.16583	30.0
202.39142	40.0
202.44551	40.0
202.54245	30.0
202.86946	30.0
202.98724	30.0
203.01419	30.0
203.13979	30.0
203.33388	40.0
203.41336	40.0
203.65477	30.0
203.85492	30.0
204.21202	30.0
204.27197	30.0
204.2753	30.0
204.55302	30.0
204.64767	30.0
204.84302	40.0
204.8481	30.0
205.12375	40.0
205.30794	50.0
206.02588	30.0
206.05132	30.0
206.31903	30.0
206.46045	40.0
207.19836	30.0
207.57881	40.0
207.59268	30.0
207.59312	30.0
208.2953	30.0
208.33432	40.0
208.40259	30.0
208.41879	30.0
208.78833	30.0
208.97084	30.0
209.49286	30.0
209.75073	30.0
209.78357	30.0
210.45363	30.0
210.47098	30.0
211.02913	30.0
211.2654	30.0
212.02269	30.0
212.12943	30.0
212.24478	30.0
212.90816	40.0
213.0023	30.0
213.03557	50.0
213.94141	40.0
213.97369	30.0
214.20384	40.0
214.26433	40.0
214.58139	30.0
214.88383	30.0
215.04959	30.0
215.52704	30.0
216.79028	30.0
216.85637	30.0
216.87578	40.0
216.9017	30.0
216.99413	30.0
217.24901	40.0
217.44189	30.0
217.45032	30.0
217.56194	30.0
217.58719	30.0
218.2614	30.0
218.26234	30.0
218.26381	30.0
218.32578	30.0
218.79863	30.0
219.71436	40.0
219.91331	30.0
220.19281	30.0
220.25635	40.0
220.41904	30.0
220.75069	30.0
220.92091	30.0
221.09065	30.0
221.12758	40.0
221.13751	30.0
221.13824	30.0
221.16058	30.0
221.6851	30.0
221.74632	30.0
222.60152	30.0
222.95995	30.0
223.20825	30.0
223.65649	30.0
224.1873	30.0
224.19019	30.0
224.21379	30.0
224.22124	30.0
224.37515	30.0
224.40669	30.0
224.4413	30.0
224.58557	30.0
224.75446	40.0
224.94876	30.0
225.28236	30.0
225.98662	30.0
226.42841	40.0
226.49638	30.0
226.5018	30.0
226.62047	30.0
226.86111	30.0
226.9267	40.0
226.96793	30.0
227.18513	30.0
227.31931	40.0
227.40726	30.0
227.95241	40.0
228.3949	40.0
228.56946	30.0
228.57069	30.0
228.65419	30.0
229.68863	30.0
229.75064	30.0
229.98764	40.0
230.23045	30.0
230.41742	40.0
230.48729	30.0
230.66013	30.0
231.01254	40.0
231.5065	30.0
231.75587	30.0
231.77347	30.0
232.41341	40.0
232.60507	30.0
232.91414	30.0
233.40729	30.0
233.46275	30.0
233.46503	40.0
233.68686	30.0
234.38344	40.0
235.03406	40.0
235.42548	30.0
235.71788	30.0
235.9982	30.0
236.18401	40.0
236.20195	30.0
236.28151	40.0
236.38507	30.0
236.38832	30.0
236.62488	30.0
237.31377	30.0
237.50037	30.0
237.6205	30.0
237.62798	30.0
237.75168	30.0
238.52179	40.0
238.74812	30.0
238.75941	40.0
238.99162	30.0
239.51103	40.0
239.83366	30.0
240.46091	30.0
240.48674	30.0
240.73474	30.0
241.16254	30.0
241.63242	30.0
241.84853	30.0
242.25075	30.0
242.25841	40.0
242.66658	30.0
242.68417	30.0
242.85471	30.0
243.12968	40.0
243.13147	130.0
243.13423	400.0
243.63106	40.0
244.04245	30.0
244.08606	30.0
245.04974	30.0
245.2285	40.0
245.29431	40.0
245.89928	30.0
246.00937	40.0
246.17087	40.0
246.28972	30.0
246.63933	30.0
247.60272	30.0
247.71263	30.0
247.74194	30.0
248.40372	30.0
248.6319	30.0
248.81363	30.0
248.93741	30.0
248.96811	30.0
248.96866	30.0
249.03606	40.0
249.16096	30.0
249.88145	30.0
250.23448	30.0
250.4097	40.0
250.77522	30.0
251.3575	30.0
251.45229	40.0
251.45924	30.0
251.83492	30.0
252.01073	30.0
252.03163	30.0
252.05525	30.0
252.27272	30.0
252.49164	30.0
252.52261	40.0
253.46054	30.0
253.46883	30.0
253.8243	30.0
254.61879	30.0
254.73994	30.0
254.78624	40.0
256.49362	30.0
256.93265	30.0
257.21185	30.0
257.30569	30.0
257.68552	30.0
258.14487	30.0
258.68051	30.0
258.73129	30.0
258.93631	30.0
259.33896	30.0
259.39566	30.0
259.7132	30.0
259.85721	40.0
260.79852	30.0
260.99362	30.0
261.04419	30.0
261.41006	30.0
261.42957	30.0
261.59799	30.0
261.59891	20.0
261.72668	30.0
261.81821	40.0
262.85526	30.0
262.88687	30.0
263.01718	40.0
263.91962	30.0
263.98605	30.0
265.01364	40.0
265.09079	30.0
265.12088	40.0
265.21405	40.0
265.43219	30.0
265.62985	30.0
265.72601	30.0
266.27341	30.0
266.57816	30.0
266.69925	30.0
266.91248	30.0
267.45911	30.0
267.48163	40.0
267.6192	40.0
267.79813	30.0
268.44522	30.0
268.66486	20.0
268.66623	30.0
268.67273	40.0
268.67776	30.0
268.72769	40.0
269.15839	30.0
269.22375	30.0
269.2865	30.0
269.53143	30.0
269.80823	30.0
269.88409	30.0
269.94492	30.0
270.40753	30.0
271.55014	30.0
271.55627	30.0
271.62622	30.0
272.02478	30.0
272.31375	30.0
272.41788	40.0
272.48367	40.0
272.63467	20.0
272.67065	30.0
272.75058	30.0
273.60291	30.0
273.74216	30.0
274.36304	30.0
274.36603	40.0
274.68814	40.0
274.69492	30.0
274.75525	30.0
275.48572	50.0
275.69824	30.0
275.76245	30.0
275.98669	30.0
276.14655	40.0
276.64539	30.0
276.71722	30.0
276.89111	30.0
277.35345	40.0
277.86407	40.0
277.97839	30.0
278.51108	30.0
278.91321	30.0
279.45276	40.0
279.45807	30.0
279.72256	30.0
279.74304	30.0
279.74387	30.0
279.7883	30.0
280.01532	30.0
280.63019	30.0
281.16779	30.0
282.04208	40.0
282.15717	30.0
282.24423	30.0
283.20743	30.0
283.38748	30.0
283.84235	30.0
284.08411	50.0
284.32617	30.0
284.5607	30.0
284.85394	40.0
285.05215	30.0
285.06424	40.0
285.6962	30.0
287.065	20.0
288.22205	30.0
288.5752	30.0
288.63275	40.0
288.67004	30.0
288.67221	30.0
288.69449	30.0
288.79208	30.0
289.00848	30.0
289.02505	30.0
289.03571	30.0
289.73633	30.0
289.8425	30.0
289.8985	30.0
290.72778	40.0
290.75546	30.0
291.14371	30.0
291.45126	30.0
291.48706	30.0
291.62839	30.0
292.12378	30.0
292.29868	30.0
292.55542	30.0
292.8111	30.0
293.38428	30.0
293.60672	30.0
293.89337	30.0
294.26837	40.0
294.88193	40.0
294.94785	30.0
295.12213	30.0
295.36765	30.0
296.27072	30.0
296.60522	30.0
297.15134	30.0
297.34589	30.0
297.59637	30.0
297.8511	40.0
297.87268	30.0
299.12311	30.0
299.12442	30.0
299.21942	30.0
299.33575	40.0
299.68393	20.0
299.68488	20.0
301.49799	30.0
301.72122	30.0
301.79367	50.0
302.2218	30.0
302.72214	30.0
302.83972	40.0
302.97903	30.0
303.22794	30.0
303.46146	30.0
303.85544	30.0
303.90784	30.0
304.02988	40.0
305.87073	30.0
305.96326	40.0
306.3233	30.0
306.33484	40.0
306.45996	30.0
307.27026	30.0
308.47794	30.0
308.53366	40.0
308.84222	30.0
308.94293	40.0
309.09549	30.0
309.63315	30.0
309.78552	30.0
310.28458	40.0
311.0228	30.0
311.07953	30.0
312.31882	30.0
312.59412	30.0
312.7406	30.0
313.22507	30.0
314.04086	30.0
314.35214	30.0
315.37729	30.0
315.63412	40.0
315.83737	30.0
316.4567	30.0
316.52228	30.0
316.88589	50.0
317.06076	30.0
317.11032	30.0
317.94016	40.0
319.22729	90.0
319.22958	230.0
319.23428	1000.0
320.23773	140.0
320.46481	30.0
320.84387	30.0
320.97607	30.0
321.01822	30.0
321.11911	40.0
321.21085	30.0
321.40625	30.0
322.07162	40.0
322.17148	30.0
322.19928	40.0
322.37216	30.0
323.20209	30.0
323.54346	30.0
325.45465	30.0
325.58649	30.0
325.698	30.0
325.71805	30.0
326.26013	30.0
326.923	30.0
327.14951	30.0
327.35687	40.0
327.94974	30.0
327.98111	40.0
328.24719	30.0
328.27814	30.0
328.38519	40.0
329.19919	30.0
330.70929	30.0
331.16766	30.0
331.41223	30.0
331.58197	30.0
332.19656	40.0
332.34042	30.0
333.14725	30.0
334.16934	30.0
334.88791	40.0
335.13074	40.0
335.78564	30.0
336.64377	30.0
336.80588	40.0
337.09015	30.0
337.30161	30.0
337.62982	30.0
338.03165	30.0
339.00162	30.0
339.84348	40.0
340.19586	30.0
340.25668	30.0
340.5415	30.0
341.59406	30.0
342.10196	30.0
342.12088	30.0
342.45215	30.0
342.66022	30.0
342.6611	30.0
344.23358	30.0
344.47723	30.0
345.26248	30.0
345.83145	30.0
345.96423	40.0
346.09158	30.0
346.44775	40.0
346.69473	40.0
346.90076	30.0
347.18192	30.0
347.68826	30.0
347.83429	30.0
348.08865	30.0
348.85904	30.0
349.13943	30.0
350.41147	30.0
350.92969	30.0
351.28513	30.0
351.48172	40.0
351.52502	20.0
353.22986	30.0
353.78476	40.0
354.03281	40.0
354.22476	30.0
354.33154	30.0
354.80643	30.0
354.81473	30.0
355.05945	30.0
355.42624	30.0
355.76767	30.0
355.88489	30.0
356.57947	30.0
356.98944	30.0
357.19922	30.0
358.30304	20.0
358.46338	40.0
358.85419	30.0
359.04263	30.0
359.33829	30.0
359.56747	30.0
359.77524	30.0
360.25528	40.0
360.45877	30.0
361.23621	40.0
361.23901	80.0
361.24478	540.0
361.35739	30.0
362.24796	80.0
362.57016	30.0
362.76862	30.0
362.86554	30.0
363.08786	30.0
363.41235	40.0
363.43549	40.0
364.54266	30.0
364.55319	30.0
365.34927	30.0
366.45862	30.0
366.86655	30.0
367.00516	30.0
367.03772	30.0
367.0899	30.0
367.23685	30.0
367.34155	40.0
367.74075	30.0
368.621	30.0
370.19086	30.0
370.40286	30.0
371.17862	30.0
371.37061	40.0
371.5018	40.0
372.16113	30.0
372.59149	40.0
373.42377	40.0
374.07196	30.0
374.40088	30.0
375.29678	30.0
376.99771	30.0
377.61243	30.0
378.04901	30.0
378.14694	30.0
378.53763	40.0
379.25821	30.0
379.27466	30.0
380.1503	30.0
380.21573	30.0
380.25702	50.0
380.67868	30.0
381.1188	30.0
381.48209	30.0
381.51077	30.0
381.62704	30.0
381.89841	30.0
381.9364	30.0
382.09808	40.0
382.21606	20.0
382.21811	30.0
382.91913	30.0
383.01376	30.0
383.45105	40.0
383.78195	40.0
385.83261	30.0
385.86121	30.0
386.48151	30.0
386.72119	30.0
386.99817	40.0
387.11798	30.0
387.54935	30.0
388.74625	40.0
390.15674	40.0
390.42584	30.0
390.9968	30.0
391.97949	30.0
393.26404	30.0
393.28894	30.0
393.40512	30.0
393.93561	40.0
394.20572	30.0
395.08536	30.0
395.64566	40.0
395.87802	30.0
395.95041	30.0
395.95428	30.0
396.66681	30.0
396.75323	30.0
398.16199	30.0
398.51993	30.0
398.76428	30.0
398.9726	30.0
399.21277	30.0
401.23383	40.0
401.23972	280.0
404.57037	30.0
405.38013	30.0
405.93073	40.0
406.76416	30.0
406.86395	40.0
408.29715	30.0
408.47086	40.0
408.70264	30.0
408.71658	40.0
408.83136	30.0
409.63019	30.0
410.07632	40.0
410.95242	30.0
411.03159	30.0
411.13174	30.0
411.37302	40.0
413.21295	40.0
413.83871	40.0
414.71768	30.0
415.79852	30.0
417.85364	40.0
418.612	40.0
418.82422	20.0
419.05655	30.0
419.85236	30.0
419.93018	30.0
420.28992	40.0
422.83154	30.0
423.39548	40.0
424.04138	40.0
424.04633	30.0
424.24826	40.0
424.57391	30.0
424.73077	30.0
424.80597	40.0
425.49472	30.0
426.82553	30.0
427.89633	30.0
428.70612	30.0
429.03244	40.0
429.45148	30.0
430.15829	40.0
431.8327	30.0
431.83444	30.0
432.12009	30.0
432.28632	40.0
432.39978	30.0
433.29306	30.0
433.66956	30.0
433.91946	30.0
434.47055	30.0
434.66525	30.0
436.7981	30.0
437.66522	40.0
437.69397	30.0
438.70392	30.0
439.41263	40.0
439.45789	30.0
442.93311	30.0
443.17914	30.0
443.22864	30.0
443.23068	30.0
443.24152	40.0
443.25027	700.0
444.25391	60.0
445.60947	40.0
446.65106	30.0
449.12726	30.0
449.48761	30.0
449.49524	40.0
449.62598	30.0
452.45114	30.0
452.59335	30.0
453.5798	30.0
454.03317	40.0
455.64047	30.0
459.33966	40.0
459.51031	30.0
460.40289	40.0
461.26025	40.0
464.18918	30.0
464.35782	30.0
464.81085	30.0
465.6019	30.0
465.75562	30.0
465.82431	30.0
466.14093	30.0
467.23276	30.0
468.43976	40.0
468.87149	40.0
469.23505	40.0
471.53796	30.0
471.9704	30.0
471.99567	40.0
472.64493	30.0
474.55292	30.0
476.26007	30.0
476.30026	30.0
477.79459	40.0
477.9675	40.0
479.43997	40.0
479.8544	40.0
479.91098	40.0
479.94357	30.0
480.01312	30.0
481.09558	30.0
481.45227	30.0
481.80475	30.0
482.7189	30.0
483.54471	30.0
483.99533	40.0
484.37805	30.0
485.12692	30.0
485.13065	40.0
488.38263	40.0
488.75745	30.0
490.13724	40.0
491.45819	40.0
492.10461	30.0
492.55524	40.0
492.90399	40.0
495.18784	30.0
498.25644	30.0
498.27676	30.0
498.35617	30.0
498.36581	30.0
499.47757	30.0
499.64566	40.0
499.7388	30.0
502.47858	30.0
502.49652	30.0
502.83856	30.0
503.02521	30.0
503.31436	40.0
504.1055	40.0
505.28568	30.0
505.84067	30.0
506.78052	30.0
507.32651	30.0
507.4845	30.0
507.65466	30.0
509.22818	40.0
509.63318	30.0
509.6492	50.0
509.88644	40.0
510.12155	30.0
512.11285	30.0
513.19067	30.0
513.50476	30.0
514.37384	30.0
514.61902	30.0
514.72467	40.0
514.9505	40.0
516.03632	30.0
516.27533	30.0
517.43994	30.0
517.65985	30.0
520.35248	40.0
520.81812	30.0
521.10138	30.0
521.74658	40.0
522.48486	30.0
523.08374	30.0
523.19452	40.0
524.96997	40.0
525.24872	30.0
525.53827	40.0
526.5354	30.0
526.90546	40.0
526.91248	40.0
527.39081	30.0
527.41132	40.0
527.44189	40.0
527.82434	30.0
528.03717	30.0
528.73981	30.0
530.79425	30.0
531.78302	30.0
534.04657	30.0
534.55389	30.0
535.16724	40.0
535.56903	30.0
536.22388	30.0
536.22937	40.0
536.23535	40.0
536.245	60.0
536.25281	60.0
536.25879	50.0
536.45697	30.0
537.69421	30.0
538.48486	50.0
538.57727	40.0
539.71942	30.0
540.0022	50.0
540.42322	30.0
540.71112	30.0
542.62207	30.0
543.30414	30.0
544.14435	40.0
544.7453	30.0
547.06702	30.0
547.60571	30.0
549.34619	30.0
549.64252	30.0
549.89294	30.0
550.74036	40.0
552.20813	30.0
552.8053	40.0
553.06042	30.0
553.1969	30.0
554.31305	30.0
555.0885	40.0
557.31635	30.0
558.05133	40.0
558.50385	30.0
560.02374	30.0
560.09967	30.0
560.33923	50.0
560.58966	40.0
562.40771	30.0
562.79095	40.0
562.86969	40.0
563.28552	40.0
563.30475	40.0
563.40015	30.0
564.87964	30.0
564.88458	30.0
566.33734	40.0
568.68903	30.0
569.7923	40.0
569.802	60.0
569.8222	50.0
570.10663	30.0
570.24036	50.0
571.95233	30.0
572.78107	30.0
572.84631	40.0
572.8667	30.0
573.08929	40.0
573.12109	50.0
573.32001	70.0
573.32758	140.0
573.33331	100.0
573.34265	120.0
573.35425	120.0
573.37219	160.0
574.16058	40.0
574.24762	30.0
574.67432	40.0
575.64087	40.0
575.75903	70.0
576.00006	50.0
576.01764	40.0
576.44104	40.0
576.64795	30.0
577.51428	30.0
580.54633	30.0
583.81171	40.0
584.06458	40.0
584.26855	40.0
584.34882	30.0
584.77069	40.0
584.83521	50.0
585.32678	30.0
586.45331	30.0
586.7171	50.0
586.72791	40.0
586.73712	60.0
587.00964	40.0
587.27161	30.0
590.37823	40.0
590.91925	40.0
591.01782	40.0
591.21729	40.0
592.9151	30.0
593.77881	30.0
594.62817	30.0
594.78876	30.0
596.4104	40.0
596.81177	60.0
596.82507	50.0
596.83624	60.0
597.02393	30.0
597.0697	50.0
597.08673	90.0
597.09979	80.0
597.10986	60.0
597.11609	60.0
597.5354	30.0
598.16022	40.0
598.16888	60.0
598.18884	60.0
598.20294	50.0
598.21118	70.0
598.22308	30.0
598.46497	40.0
598.48785	30.0
601.20514	30.0
601.8244	40.0
601.84515	30.0
601.85132	30.0
602.11487	40.0
602.62335	40.0
603.23596	40.0
603.78308	30.0
604.23779	30.0
604.38391	30.0
604.39587	50.0
604.40674	50.0
604.98853	30.0
605.78723	30.0
605.80151	40.0
607.12061	30.0
608.67175	30.0
609.53143	40.0
612.34198	40.0
612.55884	40.0
612.6546	50.0
613.06714	40.0
613.6167	30.0
613.63367	40.0
613.64307	50.0
615.11292	40.0
616.01544	40.0
616.09027	30.0
616.70575	40.0
616.88483	30.0
617.06506	40.0
617.15594	30.0
617.29529	30.0
617.43542	60.0
617.44403	80.0
617.45734	90.0
618.43359	30.0
618.57025	30.0
618.96863	100.0
618.98236	90.0
619.26434	40.0
619.75635	30.0
620.2489	30.0
621.05719	30.0
621.33368	30.0
622.11261	40.0
622.59253	40.0
622.71521	40.0
622.88226	40.0
623.17444	50.0
623.18628	30.0
623.3064	30.0
625.61554	50.0
625.68781	40.0
628.84039	30.0
629.53082	80.0
629.54791	110.0
629.56226	110.0
629.57953	150.0
629.58557	150.0
630.47589	30.0
630.52051	50.0
630.53284	40.0
630.81946	80.0
630.82898	130.0
630.84192	120.0
630.85315	60.0
630.86304	50.0
630.88611	40.0
631.12054	50.0
631.14819	130.0
631.16095	40.0
631.16827	40.0
634.88123	40.0
636.24261	30.0
636.95874	40.0
638.57605	40.0
639.22845	30.0
639.37164	30.0
641.82483	40.0
642.17792	40.0
642.83264	160.0
642.84735	170.0
642.85736	80.0
642.86896	40.0
643.16241	50.0
647.33191	40.0
647.35815	40.0
647.38263	90.0
650.92322	60.0
651.31726	30.0
655.22742	40.0
655.31146	30.0
655.94128	60.0
659.6701	40.0
660.01691	50.0
660.03076	50.0
660.04486	50.0
660.23438	40.0
662.22937	40.0
663.01923	40.0
664.40112	50.0
664.49231	30.0
666.13092	40.0
668.60034	50.0
668.61194	40.0
668.62579	90.0
668.87427	40.0
668.89563	60.0
670.2746	30.0
670.61865	30.0
671.53986	30.0
672.65289	60.0
673.18439	70.0
673.4361	30.0
674.05127	40.0
674.26849	40.0
674.50153	40.0
676.25397	30.0
676.70435	30.0
677.61517	60.0
680.32312	30.0
680.92932	40.0
682.10956	70.0
682.12732	60.0
682.14563	50.0
682.54016	30.0
683.11157	60.0
683.13251	100.0
683.14154	80.0
683.45221	30.0
684.38373	40.0
684.77393	40.0
686.85779	160.0
686.87262	170.0
687.06152	40.0
687.22522	40.0
687.59882	30.0
689.10004	40.0
689.70764	30.0
689.77509	40.0
692.37073	30.0
692.82953	30.0
696.52252	40.0
696.5437	60.0
696.55933	70.0
696.9165	80.0
696.92712	50.0
696.9519	40.0
697.21332	40.0
697.94385	30.0
697.97327	50.0
697.99567	40.0
698.84344	40.0
700.33685	30.0
700.34851	30.0
703.26489	40.0
705.27325	60.0
706.12982	30.0
707.21179	40.0
707.57086	30.0
707.64508	30.0
710.67413	30.0
710.81812	70.0
710.836	40.0
711.22241	70.0
714.00507	40.0
714.06561	30.0
714.69183	30.0
715.73389	40.0
719.83942	30.0
721.20056	40.0
721.22076	50.0
721.23297	30.0
721.99109	50.0
722.00348	80.0
722.02289	70.0
722.70251	30.0
726.50824	40.0
728.41876	40.0
728.49872	30.0
731.28448	30.0
732.31519	40.0
732.89594	40.0
736.21136	40.0
736.94556	30.0
740.18579	30.0
742.4892	90.0
742.77063	40.0
743.31049	50.0
743.36005	70.0
743.89581	30.0
744.94342	30.0
744.97473	30.0
747.7887	30.0
748.10138	50.0
748.30341	50.0
749.43671	40.0
750.08862	40.0
751.48663	30.0
752.74261	40.0
753.80359	60.0
753.83051	60.0
754.258	30.0
754.32507	40.0
754.68988	40.0
756.2149	30.0
759.49048	40.0
760.18073	40.0
760.58331	40.0
760.66229	40.0
761.17096	40.0
761.73669	40.0
762.71069	40.0
763.40814	40.0
764.44952	40.0
764.45892	50.0
764.77655	50.0
765.04608	40.0
765.49518	60.0
765.51141	40.0
765.63501	30.0
769.02203	40.0
769.7356	30.0
771.22662	30.0
771.5755	30.0
771.93622	100.0
771.94989	100.0
773.12378	30.0
774.1825	40.0
774.78546	40.0
775.98572	30.0
777.60571	40.0
781.67047	30.0
783.19055	30.0
783.92938	40.0
788.56342	30.0
788.57605	30.0
790.17285	30.0
790.72217	40.0
790.73724	30.0
791.91132	40.0
792.09229	30.0
792.10785	30.0
792.20197	40.0
792.99585	50.0
793.80426	40.0
793.83301	30.0
797.12231	40.0
798.00763	40.0
798.88788	50.0
800.2243	50.0
801.84137	140.0
802.2135	40.0
802.5799	40.0
802.9447	30.0
804.61389	40.0
805.32196	40.0
807.42468	30.0
808.95306	40.0
810.06769	30.0
810.86652	30.0
812.13336	40.0
814.09686	40.0
816.61938	30.0
817.63849	40.0
818.20245	50.0
818.66638	30.0
820.96118	40.0
821.21375	40.0
822.38104	50.0
824.6886	40.0
824.90948	40.0
827.90387	40.0
828.48578	30.0
829.27551	40.0
829.30682	30.0
829.50079	30.0
831.06128	30.0
831.88501	40.0
832.22821	30.0
833.72125	30.0
834.37329	30.0
834.87042	40.0
837.46051	30.0
840.09137	50.0
840.26562	30.0
840.33276	30.0
841.82336	50.0
842.3645	30.0
842.44	30.0
842.5658	40.0
844.27496	40.0
849.15155	40.0
856.10651	30.0
857.52509	40.0
859.44824	40.0
860.81207	40.0
861.45935	30.0
862.79224	30.0
864.36218	30.0
864.92322	30.0
865.48199	30.0
866.82721	30.0
870.86798	60.0
871.42645	30.0
871.51599	110.0
871.55298	30.0
872.10162	90.0
872.74298	40.0
872.81934	50.0
876.73596	30.0
877.43506	40.0
879.24738	50.0
879.27338	110.0
879.29639	130.0
879.64429	40.0
879.85901	40.0
879.88733	40.0
882.10095	40.0
889.75244	50.0
891.17584	40.0
891.76746	30.0
891.85394	50.0
895.84906	40.0
896.77594	30.0
901.27167	30.0
901.46875	30.0
903.07208	40.0
903.55145	40.0
904.24744	30.0
907.38977	40.0
908.25287	30.0
915.84863	30.0
917.77478	40.0
919.60059	40.0
921.29718	40.0
927.18286	30.0
928.58118	40.0
935.33154	40.0
937.73132	40.0
939.39923	40.0
942.09735	30.0
942.15997	40.0
944.09155	40.0
946.48456	30.0
950.63739	40.0
951.52606	30.0
952.18811	40.0
952.5611	30.0
952.95911	40.0
953.48431	40.0
954.17847	30.0
955.15625	230.0
955.19885	110.0
955.85864	50.0
955.91052	40.0
957.51868	40.0
960.9278	40.0
961.72571	30.0
962.48566	30.0
964.50012	60.0
967.97491	40.0
970.36078	40.0
970.42511	30.0
972.60101	30.0
972.97034	40.0
973.26324	30.0
974.40326	30.0
978.92096	40.0
981.27649	40.0
984.6925	50.0
984.83044	30.0
987.67712	40.0
993.13617	40.0
994.18939	50.0
994.36139	30.0
994.38086	30.0
994.40961	40.0
995.75793	40.0
1001.38751	40.0
1001.47748	40.0
1002.48328	30.0
1005.08899	30.0
1005.66943	30.0
1009.83472	40.0
1011.08472	30.0
1011.4082	30.0
1012.41162	60.0
1016.36609	40.0
1016.85718	30.0
1016.9455	30.0
1019.07947	40.0
1020.58411	30.0
1022.08606	40.0
1022.85388	40.0
1022.87885	50.0
1022.89954	50.0
1022.9248	40.0
1022.94385	40.0
1023.69214	30.0
1024.75623	30.0
1026.48206	40.0
1026.78271	40.0
1027.42493	30.0
1029.11218	40.0
1032.04529	40.0
1035.20569	50.0
1035.63	30.0
1039.03638	40.0
1044.52991	60.0
1046.58093	50.0
1046.78333	30.0
1048.70898	30.0
1049.30945	40.0
1050.62732	30.0
1051.14124	40.0
1052.03235	40.0
1052.46045	40.0
1054.17993	30.0
1054.83459	30.0
1055.15869	30.0
1055.69519	40.0
1056.53711	50.0
1059.59924	30.0
1059.66284	40.0
1060.44934	40.0
1061.32117	50.0
1062.00696	30.0
1062.04309	40.0
1063.0575	30.0
1064.61902	40.0
1069.38416	40.0
1074.74268	50.0
1078.49829	40.0
1079.68958	30.0
1079.73621	40.0
1087.69629	50.0
1087.79309	30.0
1087.80383	30.0
1096.79932	40.0
1096.97388	30.0
1097.56897	40.0
1098.21472	30.0
1098.35315	30.0
1100.02771	30.0
1100.21155	30.0
1108.51733	40.0
1109.13977	60.0
1111.56311	40.0
1111.83911	50.0
1112.83154	40.0
1114.32178	40.0
1114.33044	40.0
1114.93335	40.0
1115.28821	30.0
1121.15259	50.0
1123.58911	40.0
1124.005	30.0
1124.42859	40.0
1127.04626	40.0
1127.81567	40.0
1134.39307	40.0
1134.7959	30.0
1135.25732	40.0
1137.57104	30.0
1138.77563	30.0
1138.82996	40.0
1138.99414	30.0
1140.26025	40.0
1145.84607	30.0
1150.39185	40.0
1153.79871	40.0
1153.92065	50.0
1159.85327	30.0
1166.98474	40.0
1167.01233	30.0
1167.30371	30.0
1171.11682	50.0
1171.35034	40.0
1173.48999	40.0
1175.1427	30.0
1176.51611	30.0
1178.99207	30.0
1179.29761	30.0
1179.89355	50.0
1180.86646	40.0
1186.71851	40.0
1187.62659	40.0
1188.27161	40.0
1190.30591	50.0
1190.72986	40.0
1192.82898	50.0
1193.05017	90.0
1193.1676	50.0
1193.92871	30.0
1197.43359	50.0

NAME:  HYDROCORTISONE
PRECURSORMZ:  363.21660051817
PRECURSORTYPE:  [M+H]+
FORMULA:  C21H30O5
Ontology: Kingdom: Organic compounds;Superclass: Lipids and lipid;Class: Steroids and steroid derivatives;Subclass: Hydroxysteroids
INCHIKEY:  JYGXADMDTFJGBT-UHFFFAOYNA-N
SMILES:  CC12CC(O)C3C(CCC4=CC(=O)CCC34C)C1CCC2(O)C(=O)CO
RETENTIONTIME:  
CCS:  189.1383578
IONMODE:  Positive
INSTRUMENTTYPE:  
INSTRUMENT:  qTof
COLLISIONENERGY:  
Comment:  DB#=CCMSLIB00000076968; origin=GNPS
Num Peaks:  68
105.07009	10.0
109.0646	30.0
117.06836	10.0
119.08465	10.0
121.06467	70.0
122.06866	10.0
123.08066	20.0
128.06363	10.0
129.06886	10.0
131.08649	20.0
133.06195	10.0
133.10147	20.0
135.07991	20.0
137.09418	10.0
143.08507	30.0
145.10124	30.0
147.08008	20.0
147.11601	40.0
149.09537	10.0
155.08505	20.0
157.10075	20.0
159.08102	20.0
159.11682	20.0
161.09796	20.0
163.11096	30.0
169.10214	20.0
171.11687	20.0
172.123	10.0
173.09639	20.0
173.13329	20.0
175.11038	20.0
181.10272	10.0
183.11691	30.0
185.09261	10.0
185.13229	10.0
187.11113	20.0
195.11551	20.0
197.13095	20.0
201.12682	10.0
209.13187	20.0
211.14589	20.0
213.12529	30.0
223.14975	10.0
225.12575	20.0
225.16441	10.0
237.16638	10.0
239.14267	20.0
241.15886	30.0
242.16588	10.0
243.17258	10.0
251.14128	20.0
267.17429	40.0
268.17978	20.0
269.18823	40.0
270.19147	10.0
281.1546	10.0
281.19	20.0
291.17548	30.0
297.18506	30.0
309.18353	70.0
310.18542	10.0
327.19354	110.0
328.19867	20.0
345.20578	60.0
346.21072	20.0
363.21707	1000.0
364.2193	190.0
365.22357	30.0

NAME:  Bentyl
PRECURSORMZ:  310.27405582317
PRECURSORTYPE:  [M+H]+
FORMULA:  C19H35NO2
Ontology: Kingdom: Organic compounds;Superclass: Organic acids and derivatives;Class: Carboxylic acids and derivatives;Subclass: Carboxylic acid derivatives
INCHIKEY:  CURUTKGFNZGFSE-UHFFFAOYSA-N
SMILES:  CCN(CC)CCOC(=O)C1(CCCCC1)C1CCCCC1
RETENTIONTIME:  
CCS:  178.257634
IONMODE:  Positive
INSTRUMENTTYPE:  
INSTRUMENT:  qTof
COLLISIONENERGY:  
Comment:  DB#=CCMSLIB00000076974; origin=GNPS
Num Peaks:  11
95.08549	10.0
100.11145	10.0
109.1019	30.0
155.10718	40.0
165.16409	50.0
166.16623	10.0
237.18481	50.0
308.25714	20.0
310.27481	1000.0
311.27719	180.0
312.28235	20.0

NAME:  Cortell
PRECURSORMZ:  405.22716520217
PRECURSORTYPE:  [M+H]+
FORMULA:  C23H32O6
Ontology: Kingdom: Organic compounds;Superclass: Lipids and lipid;Class: Steroids and steroid derivatives;Subclass: Pregnane steroids
INCHIKEY:  ALEXXDVDDISNDU-UHFFFAOYNA-N
SMILES:  CC(=O)OCC(=O)C1(O)CCC2C3CCC4=CC(=O)CCC4(C)C3C(O)CC12C
RETENTIONTIME:  
CCS:  197.9630544
IONMODE:  Positive
INSTRUMENTTYPE:  
INSTRUMENT:  qTof
COLLISIONENERGY:  
Comment:  DB#=CCMSLIB00000076975; origin=GNPS
Num Peaks:  51
97.0647	10.0
119.08511	10.0
121.06433	30.0
123.07872	10.0
131.08423	10.0
133.10046	10.0
143.08484	10.0
145.10069	10.0
147.07956	10.0
147.11646	10.0
155.08614	10.0
157.10042	20.0
159.07962	20.0
159.11661	20.0
161.09691	10.0
163.11203	20.0
169.1003	20.0
171.11537	20.0
173.0965	20.0
175.11171	10.0
183.11644	20.0
185.09494	10.0
185.13196	10.0
187.11241	20.0
195.11554	10.0
201.12646	20.0
213.12808	20.0
223.14818	20.0
225.12743	20.0
239.14171	20.0
241.15863	50.0
242.16289	10.0
251.14226	10.0
265.15549	10.0
267.17398	30.0
269.19016	20.0
281.15613	10.0
281.18954	20.0
291.17371	40.0
309.18506	180.0
310.18884	40.0
327.19583	190.0
328.19839	30.0
345.20496	40.0
346.2077	10.0
369.20514	40.0
387.2164	50.0
388.21841	10.0
405.22852	1000.0
406.23077	290.0
407.23291	40.0

NAME:  Prednisolone
PRECURSORMZ:  361.20095045417
PRECURSORTYPE:  [M+H]+
FORMULA:  C21H28O5
Ontology: Kingdom: Organic compounds;Superclass: Lipids and lipid;Class: Steroids and steroid derivatives;Subclass: Hydroxysteroids
INCHIKEY:  OIGNJSKKLXVSLS-UHFFFAOYNA-N
SMILES:  CC12CC(O)C3C(CCC4=CC(=O)C=CC34C)C1CCC2(O)C(=O)CO
RETENTIONTIME:  
CCS:  188.0577806
IONMODE:  Positive
INSTRUMENTTYPE:  
INSTRUMENT:  qTof
COLLISIONENERGY:  
Comment:  DB#=CCMSLIB00000076977; origin=GNPS
Num Peaks:  145
91.0541	10.0
93.07068	10.0
105.07314	10.0
107.08597	10.0
109.10246	10.0
113.06313	10.0
117.07037	30.0
119.08565	40.0
121.06536	120.0
122.06774	20.0
125.05981	10.0
128.06122	20.0
129.0695	30.0
130.07799	10.0
131.08562	30.0
132.05759	30.0
133.06401	30.0
133.09969	30.0
135.08005	60.0
136.08475	10.0
137.05659	20.0
141.06812	10.0
143.08409	20.0
144.05528	10.0
145.06573	20.0
145.10141	50.0
146.07123	20.0
147.08017	580.0
148.08244	60.0
149.09502	20.0
151.07762	10.0
153.06958	10.0
155.08438	20.0
157.09906	20.0
158.07175	30.0
159.0802	80.0
160.08638	20.0
161.09567	80.0
162.10005	10.0
163.07414	40.0
165.09145	30.0
170.07086	10.0
171.08049	330.0
171.1143	10.0
172.0843	50.0
173.09593	320.0
174.10214	20.0
175.11351	10.0
180.09241	10.0
182.07632	10.0
183.08022	10.0
183.10588	10.0
185.09685	60.0
186.10258	30.0
187.11186	40.0
191.10785	20.0
192.09166	20.0
195.07971	20.0
195.11897	10.0
196.08783	20.0
197.09561	60.0
198.10191	30.0
199.1106	60.0
200.11334	20.0
205.10277	20.0
206.11197	10.0
207.12047	10.0
208.08557	30.0
209.09508	70.0
210.10342	20.0
211.11221	70.0
212.11551	20.0
213.09039	30.0
213.12712	40.0
215.10252	10.0
219.11945	20.0
220.08992	10.0
221.09738	40.0
222.10097	20.0
223.11067	170.0
224.11913	30.0
225.12621	60.0
227.14349	20.0
228.14639	10.0
231.11755	20.0
233.1317	10.0
234.10255	20.0
235.11078	50.0
236.1149	20.0
237.12694	90.0
238.13004	30.0
239.14247	100.0
241.15839	60.0
246.10081	10.0
247.10931	30.0
247.1445	10.0
248.11755	40.0
249.12689	80.0
249.16446	50.0
250.12904	20.0
251.14232	90.0
252.11555	10.0
252.149	20.0
255.14294	10.0
259.11292	30.0
260.11456	20.0
261.12378	30.0
261.16608	10.0
262.12994	30.0
263.14203	50.0
264.14883	30.0
265.15753	210.0
266.16583	150.0
267.13733	10.0
267.17328	110.0
268.1738	20.0
271.14795	10.0
274.13281	50.0
275.13272	10.0
277.15817	50.0
279.13684	30.0
279.17508	110.0
280.17764	20.0
281.15451	20.0
283.168	40.0
285.18335	50.0
289.15805	160.0
290.16373	50.0
291.16626	10.0
294.16525	10.0
295.16922	50.0
296.17102	10.0
297.18591	40.0
307.16962	440.0
308.17123	80.0
309.17068	10.0
313.18033	30.0
325.17914	390.0
326.18375	100.0
343.19077	1000.0
344.19516	180.0
345.19522	40.0
361.20166	90.0
362.14777	20.0
362.20166	20.0

NAME:  Symmetrel
PRECURSORMZ:  152.14337600317
PRECURSORTYPE:  [M+H]+
FORMULA:  C10H17N
Ontology: Kingdom: Organic compounds;Superclass: Organic nitrogen compounds;Class: Organonitrogen compounds;Subclass: Amines
INCHIKEY:  DKNWSYNQZKUICI-UHFFFAOYSA-N
SMILES:  NC12CC3CC(CC(C3)C1)C2
RETENTIONTIME:  
CCS:  134.8815257
IONMODE:  Positive
INSTRUMENTTYPE:  
INSTRUMENT:  qTof
COLLISIONENERGY:  
Comment:  DB#=CCMSLIB00000076979; origin=GNPS
Num Peaks:  6
93.0696	10.0
107.08632	40.0
135.11772	1000.0
136.12064	110.0
152.14423	660.0
153.14696	70.0

NAME:  Busulfan
PRECURSORMZ:  269.01240122
PRECURSORTYPE:  [M+Na]+
FORMULA:  C6H14O6S2
Ontology: Kingdom: Organic compounds;Superclass: Organic acids and derivatives;Class: Organic sulfonic acids and derivatives;Subclass: Organosulfonic acids and derivatives
INCHIKEY:  COVZYZSDYWQREU-UHFFFAOYSA-N
SMILES:  CS(=O)(=O)OCCCCOS(C)(=O)=O
RETENTIONTIME:  
CCS:  157.6380533
IONMODE:  Positive
INSTRUMENTTYPE:  
INSTRUMENT:  qTof
COLLISIONENERGY:  
Comment:  DB#=CCMSLIB00000076987; origin=GNPS
Num Peaks:  39
60.7513	20.0
77.38271	10.0
92.91132	20.0
118.97807	60.0
133.31432	10.0
151.04245	60.0
152.04535	10.0
153.03601	10.0
162.515	10.0
173.02328	170.0
173.25198	10.0
174.02831	20.0
175.03041	10.0
179.10335	20.0
188.97998	20.0
196.95587	90.0
197.96233	10.0
208.05713	10.0
210.12929	10.0
220.98424	20.0
229.9133	10.0
230.9254	10.0
236.23337	20.0
239.95247	10.0
266.95068	10.0
267.15695	20.0
268.17429	10.0
269.01288	1000.0
269.26041	10.0
270.01791	40.0
270.25003	10.0
271.00906	90.0
272.00781	10.0
272.17407	10.0
287.02927	10.0
310.03381	10.0
366.55084	10.0
1682.64136	10.0
1911.724	10.0

NAME:  Prednisone
PRECURSORMZ:  359.18530038917
PRECURSORTYPE:  [M+H]+
FORMULA:  C21H26O5
Ontology: Kingdom: Organic compounds;Superclass: Lipids and lipid;Class: Steroids and steroid derivatives;Subclass: Hydroxysteroids
INCHIKEY:  XOFYZVNMUHMLCC-UHFFFAOYNA-N
SMILES:  CC12CC(=O)C3C(CCC4=CC(=O)C=CC34C)C1CCC2(O)C(=O)CO
RETENTIONTIME:  
CCS:  186.2518559
IONMODE:  Positive
INSTRUMENTTYPE:  
INSTRUMENT:  qTof
COLLISIONENERGY:  
Comment:  DB#=CCMSLIB00000076993; origin=GNPS
Num Peaks:  366
50.89548	20.0
51.30382	20.0
52.26199	20.0
52.50688	20.0
53.18982	10.0
53.71951	10.0
54.03946	10.0
54.2313	20.0
54.51015	20.0
61.61363	20.0
62.38153	20.0
63.05933	10.0
66.18548	20.0
74.04372	20.0
76.13921	10.0
76.42777	20.0
77.86651	10.0
82.19101	20.0
83.33353	20.0
84.98228	10.0
90.89053	10.0
91.0556	30.0
93.32295	20.0
94.07348	10.0
95.05	10.0
95.08581	10.0
96.21871	20.0
96.95419	10.0
97.02867	10.0
97.12868	10.0
97.39171	20.0
98.79524	20.0
101.63042	10.0
102.07031	10.0
102.28156	10.0
104.55046	10.0
105.07	10.0
107.05009	20.0
107.09128	20.0
107.6667	20.0
108.05531	10.0
108.08842	10.0
109.06432	40.0
110.04978	20.0
110.58997	20.0
111.07819	30.0
112.39099	20.0
112.72462	20.0
115.04902	20.0
119.08311	30.0
119.25537	20.0
120.70514	10.0
121.06632	50.0
122.25828	10.0
123.08455	20.0
123.52032	20.0
125.09586	30.0
127.19714	20.0
128.06047	20.0
128.08084	20.0
128.11238	10.0
129.0743	10.0
130.42198	10.0
131.08603	70.0
132.05862	20.0
133.06456	40.0
133.09966	10.0
134.08957	10.0
135.07997	50.0
137.05731	20.0
137.09686	30.0
139.06	20.0
139.08253	10.0
141.07133	40.0
142.07571	20.0
143.94891	10.0
144.20932	20.0
145.06459	40.0
145.47646	20.0
145.78149	10.0
146.06961	40.0
146.96622	20.0
147.08086	350.0
147.11623	20.0
147.15691	20.0
147.22452	20.0
148.08401	60.0
148.33022	20.0
151.07341	10.0
152.06462	20.0
153.08968	20.0
154.10115	20.0
155.07071	20.0
155.08934	10.0
156.38757	20.0
156.8085	20.0
157.09264	20.0
158.07263	50.0
158.1122	20.0
158.72595	20.0
159.03453	10.0
159.07997	170.0
160.08171	20.0
161.09592	80.0
162.04555	20.0
162.09875	20.0
163.07758	40.0
164.06859	20.0
164.48184	20.0
165.07549	20.0
167.08591	40.0
168.05424	10.0
169.09692	10.0
170.10808	30.0
171.08023	350.0
172.08755	40.0
173.09688	150.0
173.69983	10.0
174.09273	20.0
175.07431	20.0
175.10341	20.0
175.27464	10.0
175.37479	10.0
177.08586	40.0
178.97241	10.0
179.08344	60.0
179.59869	10.0
179.89755	10.0
180.09529	10.0
180.94821	20.0
181.05888	40.0
181.08446	40.0
181.19728	20.0
182.07382	30.0
183.0968	60.0
183.1395	10.0
184.08501	10.0
185.05972	10.0
185.09454	60.0
185.39275	20.0
186.06	20.0
186.09633	20.0
186.12788	20.0
186.17404	10.0
187.05225	10.0
187.07339	70.0
187.11185	40.0
188.10991	10.0
189.08994	50.0
190.08147	10.0
191.10814	10.0
192.09589	10.0
192.30138	30.0
193.10187	20.0
194.01918	20.0
194.06631	10.0
194.10236	10.0
195.08273	70.0
196.08688	30.0
197.09547	180.0
197.12822	10.0
198.10349	40.0
198.6317	20.0
199.08076	10.0
199.1107	80.0
200.11342	20.0
200.77211	10.0
201.06833	20.0
201.12479	20.0
202.07713	10.0
202.13089	20.0
203.08287	30.0
203.0928	10.0
203.10165	30.0
204.09415	10.0
205.09018	10.0
206.10985	20.0
207.08038	50.0
207.12178	10.0
208.09029	60.0
208.11807	20.0
209.09666	140.0
210.10251	50.0
211.07796	30.0
211.11235	50.0
211.73308	10.0
212.11879	40.0
213.08577	20.0
213.12712	120.0
214.13019	30.0
215.09906	20.0
215.13802	10.0
215.47679	10.0
216.09256	10.0
217.09848	10.0
218.1048	20.0
219.02348	20.0
219.11598	30.0
220.08606	20.0
221.09608	50.0
222.10399	120.0
222.51007	10.0
223.11111	120.0
224.08128	20.0
224.11786	60.0
224.40527	10.0
224.90645	10.0
225.0873	20.0
225.12796	80.0
226.10498	20.0
226.13254	40.0
227.10399	20.0
227.14534	50.0
228.09956	20.0
228.15067	20.0
228.54466	20.0
229.104	10.0
230.11037	20.0
231.07913	30.0
231.11435	40.0
232.10359	20.0
233.09644	40.0
233.13318	10.0
234.10817	10.0
235.11031	50.0
235.14609	20.0
236.11806	10.0
236.15633	20.0
237.09389	20.0
237.12688	260.0
238.09509	20.0
238.13336	70.0
239.10394	70.0
239.14185	90.0
240.11101	10.0
240.14574	10.0
241.12195	20.0
241.16789	20.0
243.11163	20.0
243.13817	10.0
244.11964	10.0
245.09451	40.0
245.13962	20.0
246.1019	30.0
247.10786	30.0
247.15147	10.0
248.0787	10.0
248.12209	40.0
249.12555	70.0
250.12988	40.0
250.18665	20.0
251.10464	10.0
251.14148	50.0
252.11267	10.0
252.14638	20.0
253.12244	110.0
253.15419	40.0
254.12909	40.0
255.13831	80.0
255.17175	20.0
255.26811	10.0
255.29991	20.0
256.14444	20.0
257.0976	20.0
259.13687	40.0
260.1203	10.0
261.12766	90.0
262.13449	20.0
263.14185	110.0
264.14676	120.0
264.94244	20.0
265.02777	20.0
265.11874	10.0
265.15851	240.0
265.40915	10.0
265.90549	10.0
266.11649	10.0
266.15994	50.0
267.13748	280.0
267.17578	40.0
267.9321	10.0
268.13745	60.0
268.18042	30.0
270.12506	20.0
270.85831	10.0
271.10403	10.0
273.03766	10.0
273.1232	30.0
275.14117	50.0
276.11926	30.0
276.14658	10.0
277.11801	10.0
277.15717	130.0
278.16269	30.0
279.13681	20.0
279.18903	10.0
280.00439	20.0
280.1434	20.0
281.15234	100.0
282.12323	20.0
282.16077	70.0
283.16968	80.0
284.17694	30.0
285.17676	10.0
285.19614	40.0
286.14014	20.0
287.14456	90.0
288.98087	10.0
289.11285	10.0
289.37347	10.0
292.1488	20.0
293.15381	110.0
294.15808	40.0
295.16855	280.0
296.17355	80.0
297.15063	40.0
297.17896	30.0
298.14557	10.0
301.16864	20.0
303.14066	20.0
305.1528	170.0
306.15738	50.0
308.65109	20.0
311.16626	60.0
312.16464	30.0
312.90714	20.0
313.18094	360.0
313.27692	10.0
314.1821	70.0
315.17474	20.0
323.16394	420.0
324.16696	90.0
324.2113	20.0
325.16577	30.0
326.79568	20.0
329.17017	10.0
331.18912	20.0
337.14136	20.0
340.11902	20.0
340.90866	20.0
341.02258	10.0
341.0961	10.0
341.17413	1000.0
341.29657	10.0
342.1788	190.0
346.07288	20.0
357.20633	10.0
359.1868	630.0
359.49136	10.0
360.18829	100.0
361.20755	40.0
521.89362	10.0
1275.44519	10.0
1386.50256	20.0
1549.90967	20.0
1598.9989	20.0
1637.32446	20.0
1658.23108	10.0
1786.36438	20.0
1815.70776	20.0
1815.9707	20.0
1883.93018	10.0
1899.23462	20.0
1907.03174	20.0
1912.93787	10.0
1942.51819	20.0

NAME:  Prednisone
PRECURSORMZ:  359.18530038917
PRECURSORTYPE:  [M+H]+
FORMULA:  C21H26O5
Ontology: Kingdom: Organic compounds;Superclass: Lipids and lipid;Class: Steroids and steroid derivatives;Subclass: Hydroxysteroids
INCHIKEY:  XOFYZVNMUHMLCC-UHFFFAOYNA-N
SMILES:  CC12CC(=O)C3C(CCC4=CC(=O)C=CC34C)C1CCC2(O)C(=O)CO
RETENTIONTIME:  
CCS:  186.2518559
IONMODE:  Positive
INSTRUMENTTYPE:  
INSTRUMENT:  qTof
COLLISIONENERGY:  
Comment:  DB#=CCMSLIB00000076994; origin=GNPS
Num Peaks:  152
95.086	10.0
101.05869	20.0
105.0696	20.0
107.08574	30.0
109.06485	30.0
111.08048	10.0
117.06933	10.0
119.08554	20.0
121.0642	30.0
123.08057	20.0
131.0863	20.0
135.08113	70.0
137.09631	20.0
139.07649	20.0
141.06967	10.0
145.06444	30.0
146.07062	20.0
147.08051	330.0
148.0827	40.0
149.095	20.0
153.09048	20.0
158.07394	20.0
159.08	130.0
160.08607	20.0
161.09676	50.0
163.07504	30.0
167.08589	10.0
169.06241	20.0
169.10229	10.0
171.08026	180.0
172.08583	30.0
173.09558	90.0
175.07616	20.0
177.09041	10.0
179.08517	20.0
181.08665	50.0
182.07335	20.0
183.08165	30.0
183.10066	50.0
184.08711	10.0
184.10349	10.0
185.09526	50.0
187.07571	50.0
187.11224	60.0
188.07765	10.0
189.09035	30.0
193.09975	10.0
194.07275	20.0
195.07889	30.0
196.0872	30.0
197.0957	150.0
198.10089	30.0
199.11174	60.0
200.11255	20.0
201.12312	10.0
204.09401	20.0
207.08322	10.0
208.08611	40.0
209.09499	80.0
210.10205	20.0
211.11099	50.0
212.11656	20.0
213.09085	20.0
213.1261	70.0
214.13063	10.0
215.10616	20.0
217.09816	10.0
221.09691	60.0
222.10405	70.0
223.11067	50.0
224.11525	30.0
225.12646	50.0
226.13258	10.0
227.1059	10.0
227.14232	30.0
233.09494	10.0
234.10307	10.0
235.11015	50.0
236.11485	20.0
237.127	230.0
238.10062	10.0
238.13081	70.0
239.10742	70.0
239.1414	50.0
240.1109	20.0
240.14639	10.0
241.12213	20.0
245.09846	10.0
246.10297	20.0
247.11188	30.0
247.1467	10.0
248.11821	30.0
249.12723	60.0
250.09766	10.0
250.1338	20.0
251.14018	50.0
252.15393	20.0
253.12228	100.0
253.15767	30.0
254.12463	20.0
254.16231	10.0
255.13881	60.0
256.1412	20.0
259.12	10.0
260.11777	20.0
261.12674	80.0
262.13257	30.0
263.14313	130.0
264.14783	50.0
265.12167	20.0
265.15906	190.0
266.1633	60.0
267.13757	210.0
267.16855	40.0
268.14008	30.0
269.14709	10.0
272.11874	10.0
275.14194	30.0
277.12567	10.0
277.15842	110.0
278.16278	10.0
279.13669	30.0
280.14267	20.0
281.15323	80.0
282.15707	30.0
283.13419	10.0
283.16937	90.0
284.17569	10.0
287.14084	50.0
288.14554	10.0
293.15494	50.0
294.1554	20.0
295.16891	320.0
296.17117	90.0
297.14841	40.0
298.15445	10.0
299.16449	10.0
305.15356	200.0
306.15408	60.0
311.16217	70.0
312.16724	10.0
313.17859	450.0
314.18195	70.0
315.18509	20.0
323.16415	450.0
324.16678	100.0
341.1756	1000.0
342.17767	180.0
343.17975	20.0
359.18573	900.0
360.18689	140.0
361.19278	30.0

NAME:  PREDNISOLONE ACETATE
PRECURSORMZ:  403.21151513817
PRECURSORTYPE:  [M+H]+
FORMULA:  C23H30O6
Ontology: Kingdom: Organic compounds;Superclass: Lipids and lipid;Class: Steroids and steroid derivatives;Subclass: Pregnane steroids
INCHIKEY:  LRJOMUJRLNCICJ-UHFFFAOYNA-N
SMILES:  CC(=O)OCC(=O)C1(O)CCC2C3CCC4=CC(=O)C=CC4(C)C3C(O)CC12C
RETENTIONTIME:  
CCS:  197.1633917
IONMODE:  Positive
INSTRUMENTTYPE:  
INSTRUMENT:  qTof
COLLISIONENERGY:  
Comment:  DB#=CCMSLIB00000077013; origin=GNPS
Num Peaks:  143
105.06805	10.0
115.05476	20.0
117.07015	20.0
119.08619	30.0
121.06501	100.0
121.10146	10.0
122.06939	20.0
123.07893	10.0
128.06271	10.0
129.06844	10.0
131.08583	20.0
132.05721	20.0
133.06465	20.0
135.07974	80.0
136.08461	10.0
139.07643	20.0
143.08733	20.0
145.0648	20.0
145.10223	30.0
147.08037	520.0
148.08354	50.0
149.09637	20.0
151.0752	10.0
155.08669	20.0
157.06413	10.0
157.10043	10.0
158.07216	20.0
159.08025	50.0
160.08446	10.0
161.09616	50.0
162.09882	20.0
163.07594	20.0
163.11206	10.0
165.09026	40.0
169.10036	10.0
171.08063	250.0
172.0843	30.0
173.09564	220.0
174.10034	30.0
175.11342	20.0
177.09183	10.0
179.08438	20.0
179.1039	20.0
181.10013	10.0
183.07904	20.0
184.08647	20.0
185.09618	70.0
186.10327	10.0
187.11113	30.0
189.08992	10.0
191.1068	20.0
193.09692	20.0
195.07948	20.0
196.08818	10.0
197.09476	90.0
198.10135	10.0
199.11174	80.0
201.09126	10.0
201.12738	10.0
204.09001	10.0
205.10376	20.0
207.10033	30.0
208.08855	40.0
209.09668	60.0
210.10248	30.0
211.11076	90.0
212.11572	20.0
213.09055	20.0
213.12608	40.0
215.10669	10.0
219.11819	20.0
221.09734	30.0
221.12828	20.0
222.10336	40.0
223.11156	200.0
224.11664	60.0
225.12708	50.0
226.13113	20.0
227.14108	30.0
233.09355	20.0
234.1011	10.0
235.11218	30.0
236.11902	20.0
237.12708	160.0
238.1304	30.0
239.10518	10.0
239.14317	180.0
240.145	30.0
241.15598	20.0
245.09607	10.0
246.10461	10.0
247.10983	20.0
247.14751	10.0
248.11917	30.0
249.12738	50.0
250.13304	20.0
251.10526	10.0
251.14291	60.0
252.14845	20.0
253.11768	10.0
255.13985	10.0
259.11057	10.0
260.1214	20.0
261.12665	20.0
261.1615	10.0
263.14279	70.0
264.14752	40.0
265.12195	20.0
265.15805	140.0
266.1636	60.0
267.17245	30.0
274.13348	60.0
275.13559	10.0
276.1431	10.0
277.15787	20.0
279.13751	50.0
279.17444	150.0
280.1412	10.0
280.17621	40.0
283.16962	40.0
285.18292	20.0
289.15869	290.0
290.16119	80.0
292.14615	10.0
295.17258	10.0
297.18533	30.0
307.16901	650.0
308.17142	90.0
309.17465	10.0
325.17953	310.0
326.18259	90.0
343.18616	30.0
349.18024	70.0
350.18167	20.0
367.18958	200.0
368.19391	50.0
369.18961	10.0
385.20071	1000.0
386.20398	200.0
387.20526	50.0
401.15451	20.0
403.21121	50.0
404.21307	10.0

NAME:  [2-(carbamoyloxymethyl)-2-methylpentyl] N-propan-2-ylcarbamate
PRECURSORMZ:  261.18088371317
PRECURSORTYPE:  [M+H]+
FORMULA:  C12H24N2O4
Ontology: Kingdom: Organic compounds;Superclass: Organic acids and derivatives;Class: Carboxylic acids and derivatives;Subclass: Amino acids
INCHIKEY:  OFZCIYFFPZCNJE-UHFFFAOYNA-N
SMILES:  CCCC(C)(COC(N)=O)COC(=O)NC(C)C
RETENTIONTIME:  
CCS:  164.5371971
IONMODE:  Positive
INSTRUMENTTYPE:  
INSTRUMENT:  qTof
COLLISIONENERGY:  
Comment:  DB#=CCMSLIB00000077018; origin=GNPS
Num Peaks:  16
97.10105	120.0
98.10352	20.0
104.07067	50.0
115.11168	160.0
116.11583	10.0
133.11932	10.0
158.11757	660.0
159.12064	30.0
160.12045	10.0
175.90186	10.0
176.12823	1000.0
177.13025	60.0
178.1344	10.0
200.1649	470.0
201.16742	60.0
261.1795	30.0

NAME:  [(8S,9R,10S,11S,13S,14S,16S,17R)-17-(2-chloroacetyl)-9-fluoro-11-hydroxy-10,13,16-trimethyl-3-oxo-6,7,8,11,12,14,15,16-octahydrocyclopenta[a]phenanthren-17-yl] propanoate
PRECURSORMZ:  467.19950645217
PRECURSORTYPE:  [M+H]+
FORMULA:  C25H32ClFO5
Ontology: Kingdom: Organic compounds;Superclass: Lipids and lipid;Class: Steroids and steroid derivatives;Subclass: Pregnane steroids
INCHIKEY:  CBGUOGMQLZIXBE-UHFFFAOYNA-N
SMILES:  CCC(=O)OC1(C(C)CC2C3CCC4=CC(=O)C=CC4(C)C3(F)C(O)CC12C)C(=O)CCl
RETENTIONTIME:  
CCS:  -1
IONMODE:  Positive
INSTRUMENTTYPE:  
INSTRUMENT:  qTof
COLLISIONENERGY:  
Comment:  DB#=CCMSLIB00000077025; origin=GNPS
Num Peaks:  343
45.92386	40.0
47.43323	50.0
53.38556	40.0
55.873	40.0
60.55228	50.0
61.2746	40.0
65.50182	50.0
68.96956	40.0
80.04469	40.0
82.87748	40.0
83.80596	60.0
84.25296	50.0
86.00668	40.0
87.75796	40.0
91.06087	50.0
93.02937	40.0
95.08964	40.0
97.9358	30.0
100.60492	60.0
102.90168	40.0
103.05315	40.0
105.06925	40.0
107.08197	40.0
109.09985	50.0
109.48883	50.0
112.3416	30.0
113.09174	40.0
117.08009	40.0
118.07716	40.0
119.08374	110.0
121.06512	130.0
121.10316	90.0
122.06595	50.0
129.04349	40.0
129.0719	50.0
129.41681	50.0
131.00154	40.0
131.08284	50.0
133.04424	40.0
133.1041	90.0
134.10696	40.0
135.08192	120.0
140.31508	40.0
141.07025	70.0
141.5153	40.0
142.077	30.0
143.08536	40.0
144.20103	50.0
145.02783	30.0
145.06285	60.0
145.10184	120.0
146.06589	60.0
147.08012	470.0
148.08266	120.0
150.11607	40.0
155.0824	40.0
156.09666	50.0
157.05663	40.0
157.10214	40.0
158.07472	40.0
158.10347	40.0
159.03401	40.0
159.07883	330.0
159.1134	30.0
160.08525	60.0
161.06276	50.0
161.09879	120.0
162.06964	40.0
162.09938	50.0
163.07967	40.0
163.11183	60.0
166.07724	60.0
167.06274	60.0
167.08638	30.0
169.06058	120.0
170.07434	50.0
170.10524	40.0
171.07806	200.0
171.11786	110.0
172.08357	40.0
172.12297	40.0
173.05487	50.0
173.0959	150.0
174.06856	40.0
174.09744	40.0
176.08054	40.0
177.07497	40.0
177.09351	50.0
178.09877	30.0
179.08781	30.0
181.10129	70.0
182.07446	30.0
183.04921	40.0
183.0724	50.0
184.11536	40.0
184.99316	50.0
185.07152	200.0
185.09885	220.0
186.04771	40.0
186.07643	40.0
186.10188	60.0
187.07361	220.0
187.1078	90.0
189.08815	90.0
191.08379	70.0
191.12318	50.0
192.42688	40.0
193.07625	40.0
193.09929	70.0
195.05731	90.0
195.08253	80.0
195.11783	50.0
197.09442	60.0
197.1295	40.0
198.10469	50.0
199.07619	70.0
199.11221	80.0
199.7988	40.0
201.08505	70.0
201.12852	40.0
203.07556	90.0
203.10783	140.0
204.10074	50.0
205.09969	30.0
207.09453	40.0
207.96603	60.0
208.08803	150.0
209.0889	90.0
210.09712	80.0
211.1124	150.0
212.08202	40.0
212.12083	70.0
213.06966	40.0
213.12642	250.0
213.15582	40.0
214.10027	40.0
214.1344	30.0
215.082	70.0
215.12573	40.0
217.0762	40.0
217.09799	40.0
218.10638	40.0
221.09262	200.0
222.1021	40.0
222.14037	40.0
222.64792	40.0
223.11096	160.0
224.1176	50.0
225.13503	50.0
226.13316	40.0
226.43256	40.0
228.14891	50.0
229.07579	50.0
229.09988	40.0
231.06223	40.0
231.11121	40.0
232.12097	40.0
233.09796	60.0
234.1033	50.0
234.12936	50.0
235.04861	70.0
235.10789	70.0
235.15248	40.0
236.11595	40.0
236.1508	30.0
237.09137	40.0
237.129	80.0
238.11092	40.0
238.5247	40.0
239.14633	50.0
240.14192	50.0
241.10068	40.0
241.12083	110.0
241.16096	40.0
242.12401	30.0
244.05869	40.0
244.11777	40.0
244.56577	50.0
245.08896	40.0
245.13142	60.0
246.0943	30.0
247.10869	30.0
248.11969	150.0
248.38411	50.0
249.08891	50.0
249.12497	210.0
250.13374	70.0
250.1642	40.0
251.07774	40.0
251.14719	80.0
251.18053	40.0
252.15643	50.0
253.11787	40.0
253.15968	290.0
254.15979	100.0
255.12943	40.0
257.07236	70.0
257.14255	40.0
259.10443	80.0
259.17642	30.0
260.11642	110.0
260.15833	50.0
261.06329	30.0
261.12793	30.0
261.15997	140.0
261.79764	30.0
262.13721	130.0
262.16995	30.0
263.14307	740.0
263.92413	60.0
264.04056	50.0
264.14661	200.0
265.03635	30.0
265.15314	60.0
267.17838	100.0
268.0954	70.0
271.12106	30.0
272.11832	40.0
273.12845	30.0
274.14056	30.0
275.09491	40.0
275.13693	90.0
275.43832	40.0
276.15173	60.0
277.12198	90.0
277.15802	290.0
277.24152	40.0
277.37408	40.0
278.12704	80.0
278.16602	470.0
279.17496	680.0
279.5029	40.0
280.17496	150.0
281.15927	70.0
281.18521	140.0
281.6666	60.0
281.70337	40.0
283.15167	80.0
286.13492	60.0
287.12119	50.0
287.14777	50.0
288.15317	90.0
289.08524	30.0
289.14993	60.0
289.55072	40.0
290.16449	70.0
291.13406	40.0
291.17661	220.0
292.17603	140.0
293.15179	30.0
295.0769	40.0
295.1409	60.0
295.17023	60.0
296.17694	120.0
297.18338	50.0
299.0813	60.0
299.16632	40.0
301.09726	50.0
301.15646	230.0
301.94205	20.0
302.16165	110.0
303.15219	40.0
303.1749	40.0
305.15152	70.0
306.16022	160.0
307.1662	90.0
309.13843	40.0
309.18747	100.0
310.11554	40.0
310.19617	60.0
311.15082	40.0
313.09644	40.0
313.13333	90.0
314.14627	50.0
315.12668	40.0
316.15173	40.0
319.13385	20.0
319.16986	310.0
320.17169	80.0
321.17593	40.0
323.11566	40.0
326.78238	40.0
327.15109	290.0
327.19644	50.0
327.94916	40.0
328.08252	30.0
328.15515	80.0
329.14285	160.0
330.14606	40.0
331.15396	50.0
337.13828	340.0
337.17975	140.0
338.14468	40.0
339.13336	120.0
345.16229	150.0
346.16467	60.0
347.16031	130.0
348.16135	40.0
354.12518	50.0
354.26376	50.0
355.14481	1000.0
355.36975	40.0
356.14835	430.0
357.04974	40.0
357.14297	480.0
358.14771	90.0
358.52463	40.0
359.14627	40.0
371.16852	50.0
373.1575	790.0
374.16052	140.0
375.15295	530.0
375.25299	30.0
376.1546	270.0
377.14633	40.0
382.20056	30.0
391.17084	30.0
393.16501	40.0
395.1839	40.0
397.16763	30.0
398.16937	60.0
411.16922	50.0
414.97162	40.0
416.1716	20.0
425.1778	60.0
429.13498	40.0
429.18759	70.0
447.19122	160.0
448.19363	80.0
448.24307	50.0
449.1889	80.0
450.18646	40.0
465.06366	30.0
467.19882	150.0
468.20145	30.0
469.20474	70.0
470.1897	50.0
505.16162	40.0
1096.13464	50.0
1143.70203	40.0
1806.17371	40.0
1952.32275	30.0
1953.0791	40.0

NAME:  DIGOXIN
PRECURSORMZ:  803.418827442
PRECURSORTYPE:  [M+Na]+
FORMULA:  C41H64O14
Ontology: Kingdom: Organic compounds;Superclass: Lipids and lipid;Class: Steroids and steroid derivatives;Subclass: Steroid lactones
INCHIKEY:  LTMHDMANZUZIPE-UHFFFAOYNA-N
SMILES:  CC1OC(CC(O)C1O)OC1C(O)CC(OC2C(O)CC(OC3CCC4(C)C(CCC5C4CC(O)C4(C)C(CCC54O)C4=CC(=O)OC4)C3)OC2C)OC1C
RETENTIONTIME:  
CCS:  268.4838594
IONMODE:  Positive
INSTRUMENTTYPE:  
INSTRUMENT:  qTof
COLLISIONENERGY:  
Comment:  DB#=CCMSLIB00000077026; origin=GNPS
Num Peaks:  13
131.06985	20.0
283.11353	60.0
413.17438	10.0
800.40387	10.0
800.90222	10.0
803.41827	1000.0
803.59436	10.0
803.91815	60.0
804.42035	390.0
804.91925	10.0
805.42279	150.0
806.42316	40.0
807.43781	10.0

NAME:  DIGOXIN
PRECURSORMZ:  781.43688319317
PRECURSORTYPE:  [M+H]+
FORMULA:  C41H64O14
Ontology: ;;;
INCHIKEY:  LTMHDMANZUZIPE-UHFFFAOYNA-N
SMILES:  CC1OC(CC(O)C1O)OC1C(O)CC(OC2C(O)CC(OC3CCC4(C)C(CCC5C4CC(O)C4(C)C(CCC54O)C4=CC(=O)OC4)C3)OC2C)OC1C
RETENTIONTIME:  
CCS:  268.7142305
IONMODE:  Positive
INSTRUMENTTYPE:  
INSTRUMENT:  qTof
COLLISIONENERGY:  
Comment:  DB#=CCMSLIB00000077027; origin=GNPS
Num Peaks:  150
56.60138	20.0
57.8011	30.0
58.8774	40.0
75.51296	20.0
79.95391	40.0
81.55286	20.0
83.91167	20.0
95.04924	90.0
96.8927	40.0
97.01225	30.0
97.06452	550.0
98.06491	60.0
99.07531	30.0
100.97858	20.0
102.17814	30.0
105.07537	20.0
113.03753	30.0
113.05917	290.0
114.064	40.0
115.07942	30.0
116.74653	30.0
122.39382	30.0
131.04306	30.0
131.06908	500.0
132.20532	20.0
135.11609	30.0
147.0648	110.0
147.11545	40.0
148.06908	90.0
151.10533	30.0
153.05402	40.0
153.86287	30.0
154.0636	30.0
155.06744	60.0
157.07939	20.0
158.09848	20.0
161.13725	20.0
163.07614	30.0
173.09317	50.0
175.04941	40.0
175.09418	30.0
175.14729	20.0
179.13617	30.0
181.08899	60.0
182.08379	30.0
189.08945	30.0
191.10669	60.0
201.15935	70.0
207.10269	20.0
213.13258	30.0
214.17699	30.0
219.13965	30.0
225.11273	170.0
226.11345	50.0
227.11794	20.0
231.1409	30.0
235.1424	20.0
241.11377	70.0
243.12169	570.0
244.1259	70.0
245.12129	20.0
247.14977	30.0
251.67285	20.0
253.189	20.0
255.13579	60.0
257.19684	20.0
259.117	30.0
261.1322	90.0
262.1391	20.0
268.0726	20.0
269.16214	20.0
277.13074	50.0
277.20197	20.0
291.21979	20.0
292.21884	30.0
300.40347	20.0
309.22253	20.0
313.21109	20.0
319.15668	30.0
319.20966	40.0
337.21548	290.0
338.16995	20.0
338.21915	50.0
339.22684	40.0
340.64886	20.0
347.67529	30.0
352.94263	30.0
353.20444	20.0
355.16989	30.0
355.22641	220.0
356.22647	80.0
357.22266	30.0
358.55908	20.0
371.22989	20.0
373.18359	60.0
373.23621	230.0
374.1937	30.0
374.2399	60.0
375.2536	20.0
391.18268	20.0
391.24759	630.0
392.25101	140.0
393.25366	70.0
396.18942	20.0
409.2674	20.0
439.27502	20.0
467.28302	80.0
468.28406	50.0
469.28879	20.0
480.98859	40.0
485.29007	130.0
486.29233	60.0
487.29468	30.0
503.30267	70.0
504.29868	40.0
521.31042	500.0
522.31671	150.0
523.31085	50.0
539.26898	20.0
559.32166	30.0
615.34979	20.0
616.34772	30.0
633.3609	50.0
634.35974	20.0
645.85809	20.0
650.10809	20.0
651.37189	1000.0
652.37653	370.0
653.38324	90.0
654.38226	30.0
655.34399	30.0
655.41687	20.0
693.41724	20.0
754.32092	30.0
763.41455	40.0
768.5011	20.0
781.41333	20.0
781.47919	50.0
893.57239	20.0
1024.59363	20.0
1433.41638	20.0
1724.69214	30.0
1759.65857	40.0
1761.88013	30.0
1852.74756	30.0
1861.52197	20.0
1870.81641	30.0
1903.25549	30.0
1943.19629	30.0
1951.74243	20.0

NAME:  HYDROCORTISONE HEMISUCCINATE
PRECURSORMZ:  463.23264450717
PRECURSORTYPE:  [M+H]+
FORMULA:  C25H34O8
Ontology: Kingdom: Organic compounds;Superclass: Lipids and lipid;Class: Steroids and steroid derivatives;Subclass: Pregnane steroids
INCHIKEY:  VWQWXZAWFPZJDA-UHFFFAOYNA-N
SMILES:  CC12CC(O)C3C(CCC4=CC(=O)CCC34C)C1CCC2(O)C(=O)COC(=O)CCC(O)=O
RETENTIONTIME:  
CCS:  208.99966
IONMODE:  Positive
INSTRUMENTTYPE:  
INSTRUMENT:  qTof
COLLISIONENERGY:  
Comment:  DB#=CCMSLIB00000077028; origin=GNPS
Num Peaks:  131
97.06573	10.0
101.02385	60.0
105.06939	20.0
109.06423	20.0
119.08619	20.0
121.06339	50.0
123.07911	30.0
129.07013	10.0
131.08507	20.0
133.06435	10.0
133.10042	10.0
135.07935	20.0
141.07042	10.0
143.08578	30.0
145.10123	40.0
147.07845	20.0
147.11456	20.0
148.12097	10.0
149.09428	20.0
155.08409	20.0
157.10143	40.0
158.10521	10.0
159.02885	20.0
159.08011	20.0
159.11584	30.0
161.09857	10.0
163.11047	40.0
164.11694	10.0
167.0858	10.0
169.10019	50.0
171.0802	10.0
171.11507	20.0
173.09576	40.0
173.13155	10.0
174.09976	10.0
175.10954	20.0
181.10115	20.0
183.11757	30.0
185.09695	40.0
185.13106	30.0
187.11171	50.0
189.12808	30.0
193.10042	10.0
194.10628	10.0
195.11501	40.0
197.13138	20.0
199.11049	30.0
200.11444	10.0
201.12573	30.0
207.11514	20.0
208.12245	10.0
209.13123	30.0
211.11066	10.0
211.14597	20.0
213.12662	40.0
219.13676	10.0
221.131	30.0
223.10974	20.0
223.14864	30.0
225.12642	20.0
225.16257	10.0
226.13524	10.0
227.14111	30.0
231.13339	10.0
234.14191	10.0
235.15045	10.0
239.14291	50.0
241.15855	100.0
242.16315	20.0
243.13702	10.0
243.17284	20.0
245.15068	10.0
247.15138	10.0
249.16379	20.0
251.14223	30.0
251.17053	10.0
252.1505	20.0
253.15787	40.0
257.14786	10.0
263.17987	20.0
265.16168	20.0
266.16074	20.0
267.13828	10.0
267.17438	210.0
268.17798	50.0
269.15417	20.0
269.18997	70.0
270.19275	10.0
271.16977	10.0
273.16336	30.0
274.16864	10.0
276.15063	10.0
279.17316	30.0
281.15259	20.0
281.19012	60.0
282.15363	10.0
282.19412	20.0
285.18359	80.0
286.18884	40.0
287.20151	30.0
288.20337	10.0
291.1745	120.0
292.17813	20.0
297.18375	70.0
298.18823	20.0
299.16214	20.0
299.19989	40.0
300.20544	30.0
309.18585	580.0
310.1879	130.0
311.18997	20.0
315.19492	40.0
316.19696	10.0
327.19601	750.0
328.19922	180.0
329.20154	20.0
345.20639	380.0
346.20889	110.0
347.2106	10.0
363.21494	30.0
409.20309	20.0
427.21228	250.0
428.21555	60.0
429.22037	10.0
445.22263	560.0
446.2261	140.0
447.22784	20.0
463.2341	1000.0
464.23679	290.0
465.23853	70.0
466.23468	20.0

NAME:  19-NORETHINDRONE ACETATE
PRECURSORMZ:  341.21112121417
PRECURSORTYPE:  [M+H]+
FORMULA:  C22H28O3
Ontology: Kingdom: Organic compounds;Superclass: Lipids and lipid;Class: Steroids and steroid derivatives;Subclass: Steroid esters
INCHIKEY:  IMONTRJLAWHYGT-UHFFFAOYNA-N
SMILES:  CC(=O)OC1(CCC2C3CCC4=CC(=O)CCC4C3CCC12C)C#C
RETENTIONTIME:  
CCS:  185.6868218
IONMODE:  Positive
INSTRUMENTTYPE:  
INSTRUMENT:  qTof
COLLISIONENERGY:  
Comment:  DB#=CCMSLIB00000077029; origin=GNPS
Num Peaks:  42
109.06504	50.0
119.0857	30.0
128.06047	20.0
129.06798	20.0
131.08493	30.0
135.08044	20.0
143.08601	20.0
145.10252	20.0
149.09657	10.0
154.07631	10.0
155.08447	10.0
156.09682	10.0
157.09991	20.0
159.07964	10.0
169.10114	40.0
170.10429	10.0
171.11588	30.0
172.11952	10.0
173.13177	10.0
177.12987	10.0
181.10046	10.0
183.11708	20.0
185.1331	20.0
189.12733	10.0
195.11833	30.0
197.09723	10.0
197.12941	20.0
209.12677	10.0
223.14679	20.0
224.14937	10.0
237.15927	20.0
239.14635	10.0
239.17784	10.0
257.18878	50.0
263.17911	30.0
281.18991	170.0
282.19333	40.0
299.20023	30.0
340.19717	10.0
341.21112	1000.0
342.21436	160.0
343.21765	20.0

NAME:  76-25-5
PRECURSORMZ:  435.21774333317
PRECURSORTYPE:  [M+H]+
FORMULA:  C24H31FO6
Ontology: Kingdom: Organic compounds;Superclass: Lipids and lipid;Class: Steroids and steroid derivatives;Subclass: Hydroxysteroids
INCHIKEY:  YNDXUCZADRHECN-UHFFFAOYNA-N
SMILES:  CC1(C)OC2CC3C4CCC5=CC(=O)C=CC5(C)C4(F)C(O)CC3(C)C2(O1)C(=O)CO
RETENTIONTIME:  
CCS:  202.3362643
IONMODE:  Positive
INSTRUMENTTYPE:  
INSTRUMENT:  qTof
COLLISIONENERGY:  
Comment:  DB#=CCMSLIB00000077030; origin=GNPS
Num Peaks:  509
44.98326	20.0
46.07306	20.0
47.12397	10.0
47.93216	10.0
48.10595	20.0
48.74445	10.0
52.66528	20.0
54.22506	10.0
54.46569	10.0
55.05188	20.0
62.15651	20.0
63.82459	10.0
64.80463	20.0
66.25143	10.0
67.924	30.0
70.9238	10.0
72.89338	20.0
73.08893	10.0
74.18027	10.0
74.60601	20.0
75.33325	20.0
77.96611	20.0
81.83356	10.0
85.05327	10.0
85.11028	10.0
92.0587	20.0
93.06768	30.0
93.26955	10.0
93.9146	10.0
95.08398	30.0
97.04761	20.0
97.06721	10.0
97.68982	10.0
99.47824	10.0
99.53384	10.0
99.74841	10.0
100.0468	20.0
102.91589	20.0
103.0593	20.0
103.34034	10.0
105.07008	40.0
107.05347	10.0
107.0823	10.0
108.09387	10.0
109.06677	20.0
111.04639	20.0
111.08054	20.0
111.37759	10.0
112.83587	10.0
113.0217	10.0
115.00265	20.0
115.25465	10.0
115.34654	10.0
115.49409	20.0
117.06941	20.0
118.12268	20.0
118.59905	10.0
119.08508	10.0
120.05573	10.0
121.02377	20.0
121.06405	70.0
122.07484	20.0
122.75529	20.0
123.00019	20.0
123.04332	20.0
123.08137	20.0
123.22986	10.0
123.99773	20.0
125.05868	20.0
125.59637	20.0
126.04287	10.0
127.03918	10.0
127.5804	20.0
128.06253	30.0
129.05865	20.0
129.78624	20.0
130.07436	10.0
130.49919	10.0
131.04999	10.0
131.08168	30.0
132.05782	20.0
133.06436	40.0
133.10632	20.0
134.07324	20.0
135.07785	70.0
136.08556	20.0
137.0616	40.0
137.09543	20.0
138.0797	20.0
139.07803	30.0
139.15529	20.0
139.81111	10.0
140.04182	20.0
141.05449	20.0
141.12975	10.0
141.19359	10.0
143.08635	60.0
144.05888	20.0
144.0923	10.0
144.55988	10.0
145.00531	20.0
145.06563	100.0
145.10376	30.0
146.10509	20.0
147.08008	310.0
147.12564	20.0
148.08139	30.0
148.30496	20.0
149.04028	10.0
149.06944	10.0
149.09618	10.0
151.03938	40.0
151.07478	80.0
152.07695	30.0
152.10284	20.0
153.06018	20.0
153.08968	40.0
155.08344	60.0
155.40242	10.0
156.48358	20.0
156.68033	10.0
157.07077	10.0
157.10164	20.0
158.07314	20.0
159.08102	220.0
160.08646	40.0
160.26064	20.0
161.0582	30.0
161.09558	140.0
161.23721	10.0
162.0607	20.0
162.09764	10.0
163.07744	30.0
164.00882	20.0
164.07509	10.0
165.06831	30.0
165.09389	30.0
165.43932	20.0
166.43922	20.0
167.07039	20.0
168.08688	20.0
169.06326	50.0
169.09843	10.0
170.07162	20.0
170.55214	20.0
171.08113	220.0
171.98994	10.0
172.08437	40.0
173.09583	170.0
174.29721	20.0
175.10321	20.0
175.48802	10.0
176.09123	20.0
176.85799	20.0
177.10423	20.0
178.08606	10.0
179.06743	20.0
179.08708	80.0
179.55743	10.0
180.0939	20.0
181.06322	20.0
181.09499	10.0
182.08122	20.0
182.11028	20.0
182.59454	20.0
183.076	30.0
183.11984	10.0
184.08919	30.0
184.29013	20.0
184.3658	10.0
185.09657	80.0
186.0658	20.0
186.09683	30.0
186.25423	20.0
187.07642	100.0
187.11235	40.0
188.0777	40.0
188.18231	20.0
189.07242	10.0
190.09456	20.0
191.07826	10.0
191.30772	20.0
193.09813	40.0
193.17873	20.0
194.07715	20.0
194.11043	10.0
195.07693	30.0
195.11835	30.0
195.22009	10.0
196.08946	50.0
196.43724	10.0
197.0584	20.0
197.09526	120.0
197.13193	50.0
198.06691	20.0
198.10419	50.0
198.13887	30.0
198.17897	10.0
198.51253	10.0
199.0764	10.0
199.11296	90.0
199.3828	20.0
200.11755	30.0
201.09242	20.0
201.12788	30.0
202.07857	10.0
202.1302	20.0
203.08636	10.0
203.10455	20.0
204.0939	20.0
204.31421	10.0
204.33698	10.0
205.10123	30.0
205.88477	10.0
206.06187	20.0
206.11038	40.0
207.11838	60.0
207.69362	20.0
208.0881	30.0
208.11914	20.0
209.09662	120.0
209.12917	30.0
210.09949	100.0
211.11121	100.0
212.11792	60.0
212.82774	20.0
213.09004	40.0
213.12779	440.0
213.44829	20.0
214.13112	100.0
215.07692	20.0
215.14348	90.0
216.09511	20.0
216.15671	10.0
217.10291	20.0
217.70729	20.0
218.10646	20.0
219.07922	30.0
219.1152	30.0
220.08723	20.0
221.0954	60.0
221.13333	50.0
222.10649	50.0
222.20284	10.0
223.11116	260.0
223.16318	20.0
224.11615	120.0
225.09106	30.0
225.127	360.0
225.19751	10.0
226.09589	20.0
226.1317	40.0
227.10776	20.0
227.14127	40.0
227.98677	10.0
229.11183	20.0
229.16344	10.0
230.11084	20.0
230.69647	20.0
231.08304	20.0
231.10608	30.0
232.13197	20.0
233.0968	30.0
233.12949	40.0
234.10695	30.0
234.13731	30.0
235.11174	120.0
235.14653	20.0
235.67169	20.0
236.11908	40.0
236.15363	30.0
237.12662	250.0
237.1743	10.0
237.87061	10.0
238.09441	20.0
238.12984	20.0
239.10472	50.0
239.14285	150.0
240.08281	10.0
240.14694	40.0
241.09192	10.0
241.12375	120.0
241.16479	20.0
242.1274	30.0
243.13148	50.0
244.08685	10.0
244.12589	30.0
244.18015	20.0
245.0928	20.0
245.12938	30.0
246.10258	30.0
246.10915	30.0
246.14531	20.0
247.07758	10.0
247.11002	50.0
247.15961	40.0
248.11909	40.0
249.09076	10.0
249.12672	80.0
250.04013	10.0
250.13295	60.0
251.10825	30.0
251.14262	80.0
252.15042	60.0
253.08145	20.0
253.123	100.0
253.15764	130.0
253.52988	10.0
254.12651	60.0
254.16289	30.0
255.10559	20.0
255.11591	10.0
255.12634	20.0
255.16852	10.0
256.07785	10.0
256.12906	10.0
257.13446	20.0
258.09567	30.0
258.14429	20.0
259.11462	40.0
260.11813	60.0
261.08981	20.0
261.12939	140.0
262.09097	20.0
262.13519	70.0
263.10672	40.0
263.14194	280.0
263.18442	20.0
264.1174	30.0
264.14606	120.0
264.72684	10.0
265.12335	50.0
265.15991	190.0
266.10672	20.0
266.15582	30.0
266.6019	20.0
267.13937	90.0
268.14114	20.0
269.12173	20.0
269.15823	20.0
270.1109	10.0
270.1521	10.0
271.1167	10.0
272.12555	20.0
273.10156	10.0
273.12943	30.0
273.16736	10.0
273.78943	10.0
273.99365	20.0
274.10065	10.0
274.13202	30.0
274.15839	20.0
275.14282	170.0
276.11047	30.0
276.14932	30.0
277.11935	40.0
278.12927	50.0
279.09656	10.0
279.13782	110.0
280.13907	30.0
281.15387	160.0
282.15732	20.0
282.50922	20.0
283.16824	80.0
283.24231	10.0
284.16937	40.0
285.12881	20.0
285.14984	30.0
286.12695	20.0
287.1311	20.0
288.11639	40.0
291.05661	20.0
291.13824	90.0
291.17548	10.0
292.1102	30.0
292.14484	10.0
293.00891	10.0
293.15439	270.0
294.02847	10.0
294.155	90.0
294.30838	20.0
295.13336	90.0
295.1669	10.0
296.14661	20.0
297.14783	150.0
298.15564	10.0
299.12943	10.0
299.16702	60.0
300.15881	20.0
301.1301	10.0
301.159	20.0
301.1835	20.0
303.1377	120.0
304.14047	50.0
305.14163	20.0
306.22705	10.0
307.13434	30.0
307.72653	20.0
308.12589	20.0
309.151	70.0
309.80042	20.0
310.15222	10.0
310.3822	10.0
310.63474	20.0
311.04178	10.0
311.16556	380.0
311.73514	10.0
312.16724	90.0
313.16364	40.0
314.15732	20.0
315.1799	10.0
316.16495	10.0
319.13202	10.0
319.17825	20.0
320.11768	20.0
321.14844	290.0
321.24039	20.0
321.78641	20.0
322.15271	80.0
323.14777	40.0
323.74948	20.0
323.95364	10.0
325.1521	30.0
326.95175	20.0
327.1593	50.0
329.17319	100.0
329.2338	20.0
330.17407	40.0
331.17307	30.0
336.60352	10.0
337.14301	10.0
337.19019	20.0
337.7496	20.0
338.82217	20.0
339.04938	10.0
339.16028	920.0
339.34381	10.0
340.1615	270.0
341.15817	40.0
342.16119	30.0
343.15237	70.0
343.76395	20.0
344.16254	10.0
345.14529	20.0
347.15619	10.0
350.457	20.0
351.20227	20.0
352.20648	10.0
355.15884	30.0
356.87991	20.0
357.08298	20.0
357.17044	700.0
358.1734	170.0
359.16409	110.0
360.15393	10.0
361.18289	10.0
362.18454	10.0
363.168	10.0
368.60797	20.0
369.21475	10.0
370.19675	20.0
372.99243	20.0
378.16876	10.0
379.19388	60.0
380.19571	20.0
385.19727	20.0
388.87958	10.0
394.97903	10.0
396.45981	10.0
396.84451	10.0
397.08813	10.0
397.20157	890.0
397.87186	10.0
398.20584	290.0
399.20288	70.0
400.24548	10.0
405.62299	10.0
415.09149	20.0
415.211	1000.0
416.21707	300.0
417.21573	70.0
418.23169	10.0
433.22067	20.0
434.30188	10.0
435.21399	180.0
436.22366	70.0
437.22864	10.0
438.36642	20.0
952.98352	20.0
1302.64746	20.0
1375.21411	10.0
1513.67749	20.0
1548.66907	10.0
1551.52917	20.0
1606.98035	20.0
1696.02515	10.0
1697.28772	20.0
1759.60974	20.0
1782.67773	20.0
1797.86145	10.0
1807.86731	10.0
1813.43994	10.0
1865.80225	20.0
1891.51831	20.0
1920.81079	10.0
1929.42126	10.0
1938.54175	10.0
1960.28235	20.0
1985.30884	10.0

NAME:  6ALPHA-METHYL-11BETA-HYDROXYPROGESTERONE
PRECURSORMZ:  345.24242134217
PRECURSORTYPE:  [M+H]+
FORMULA:  C22H32O3
Ontology: Kingdom: Organic compounds;Superclass: Lipids and lipid;Class: Steroids and steroid derivatives;Subclass: Pregnane steroids
INCHIKEY:  GZENKSODFLBBHQ-UHFFFAOYNA-N
SMILES:  CC1CC2C3CCC(C(C)=O)C3(C)CC(O)C2C2(C)CCC(=O)C=C12
RETENTIONTIME:  
CCS:  186.4199491
IONMODE:  Positive
INSTRUMENTTYPE:  
INSTRUMENT:  qTof
COLLISIONENERGY:  
Comment:  DB#=CCMSLIB00000077031; origin=GNPS
Num Peaks:  25
97.06498	20.0
123.08117	10.0
133.10147	10.0
135.08087	50.0
137.09557	30.0
159.11601	20.0
161.09631	10.0
161.13268	10.0
173.13226	20.0
175.11209	10.0
177.12781	10.0
189.12607	20.0
211.14745	10.0
243.17339	10.0
267.20935	20.0
269.18942	10.0
285.22214	30.0
286.22906	10.0
309.22144	70.0
310.22089	10.0
327.23221	230.0
328.23624	40.0
345.24323	1000.0
346.24603	170.0
347.2515	20.0

NAME:  19-Norethindrone
PRECURSORMZ:  299.20055652917
PRECURSORTYPE:  [M+H]+
FORMULA:  C20H26O2
Ontology: ;;;
INCHIKEY:  VIKNJXKGJWUCNN-UHFFFAOYNA-N
SMILES:  CC12CCC3C(CCC4=CC(=O)CCC34)C1CCC2(O)C#C
RETENTIONTIME:  
CCS:  176.2161641
IONMODE:  Positive
INSTRUMENTTYPE:  
INSTRUMENT:  qTof
COLLISIONENERGY:  
Comment:  DB#=CCMSLIB00000077037; origin=GNPS
Num Peaks:  14
109.06422	30.0
135.08047	10.0
145.10155	20.0
149.09518	10.0
157.1002	10.0
159.11693	10.0
171.11565	10.0
173.13196	10.0
231.17422	20.0
263.17755	20.0
281.18903	40.0
299.2019	1000.0
300.20416	180.0
301.20731	20.0

NAME:  CAPTOPRIL
PRECURSORMZ:  218.08454097317
PRECURSORTYPE:  [M+H]+
FORMULA:  C9H15NO3S
Ontology: Kingdom: Organic compounds;Superclass: Organic acids and derivatives;Class: Carboxylic acids and derivatives;Subclass: Amino acids
INCHIKEY:  FAKRSMQSSFJEIM-UHFFFAOYNA-N
SMILES:  CC(CS)C(=O)N1CCCC1C(O)=O
RETENTIONTIME:  
CCS:  147.0135621
IONMODE:  Positive
INSTRUMENTTYPE:  
INSTRUMENT:  qTof
COLLISIONENERGY:  
Comment:  DB#=CCMSLIB00000077045; origin=GNPS
Num Peaks:  39
45.6693	100.0
67.37881	100.0
96.08721	120.0
102.95418	110.0
105.30604	160.0
113.09598	100.0
116.07085	680.0
117.07578	330.0
122.05056	110.0
122.06595	150.0
127.35335	120.0
133.07408	100.0
134.95187	100.0
149.12279	120.0
151.55093	100.0
152.12973	120.0
172.07852	790.0
173.13498	100.0
174.37592	100.0
176.92934	120.0
181.92804	110.0
182.96574	110.0
184.10091	130.0
185.10147	100.0
185.49973	130.0
200.07625	90.0
212.60117	130.0
216.13884	110.0
217.10397	120.0
217.14944	120.0
217.20195	110.0
218.08438	1000.0
219.08284	200.0
220.08348	100.0
256.92877	110.0
1673.70459	110.0
1788.20923	110.0
1961.80566	110.0
1970.63989	100.0

NAME:  Fluocinolone Acetonide
PRECURSORMZ:  453.20832146417
PRECURSORTYPE:  [M+H]+
FORMULA:  C24H30F2O6
Ontology: Kingdom: Organic compounds;Superclass: Lipids and lipid;Class: Steroids and steroid derivatives;Subclass: Hydroxysteroids
INCHIKEY:  FEBLZLNTKCEFIT-UHFFFAOYNA-N
SMILES:  CC1(C)OC2CC3C4CC(F)C5=CC(=O)C=CC5(C)C4(F)C(O)CC3(C)C2(O1)C(=O)CO
RETENTIONTIME:  
CCS:  209.168421
IONMODE:  Positive
INSTRUMENTTYPE:  
INSTRUMENT:  qTof
COLLISIONENERGY:  
Comment:  DB#=CCMSLIB00000077046; origin=GNPS
Num Peaks:  437
46.40113	10.0
46.97231	10.0
47.18945	10.0
49.54801	10.0
51.30618	10.0
51.73831	10.0
52.74028	10.0
55.29419	10.0
58.36983	10.0
59.12496	10.0
61.16236	10.0
62.72252	10.0
63.21529	10.0
72.5283	10.0
78.29137	10.0
79.56803	10.0
80.32257	10.0
81.05379	10.0
86.40568	10.0
87.11015	10.0
89.05466	10.0
89.31404	10.0
90.82516	10.0
91.05636	20.0
91.48074	10.0
92.94859	10.0
93.49434	10.0
95.04803	20.0
95.59406	10.0
97.73482	10.0
98.61633	10.0
103.05445	30.0
104.6431	10.0
105.0685	60.0
106.16541	10.0
107.05112	10.0
107.08614	20.0
109.0658	30.0
111.03937	20.0
111.05536	10.0
111.21351	10.0
113.05776	20.0
114.63744	10.0
114.79754	20.0
117.06886	40.0
118.8309	10.0
119.05334	10.0
119.52013	10.0
120.86804	10.0
121.0647	530.0
122.06749	70.0
122.80569	10.0
123.04224	30.0
123.08065	20.0
125.04057	10.0
127.03661	20.0
127.05244	20.0
127.19368	10.0
127.68575	10.0
129.07048	20.0
130.74907	10.0
131.08972	10.0
132.05815	10.0
132.30121	10.0
133.06586	110.0
133.10393	10.0
134.62581	10.0
135.04544	20.0
135.08067	90.0
135.83862	10.0
136.08249	20.0
137.05963	40.0
137.1002	10.0
138.06056	10.0
138.07935	10.0
138.26416	10.0
139.05537	30.0
139.07364	40.0
140.09799	10.0
141.07594	20.0
143.08417	30.0
144.0555	10.0
145.06595	80.0
145.88826	10.0
147.08038	100.0
148.08095	30.0
149.07127	30.0
151.04324	30.0
151.07472	90.0
153.05467	20.0
153.06952	20.0
155.07109	40.0
156.06219	10.0
157.06369	50.0
158.06796	20.0
159.04971	10.0
159.08046	120.0
159.11584	10.0
160.08409	20.0
161.05945	40.0
161.08908	30.0
162.04382	20.0
163.07509	40.0
165.0687	70.0
166.07544	10.0
167.08528	30.0
169.06264	30.0
170.07172	20.0
171.08087	130.0
171.1162	20.0
172.08859	10.0
172.45181	10.0
173.05733	20.0
173.09515	30.0
174.17065	10.0
175.07655	50.0
176.07613	10.0
177.0694	30.0
177.82761	10.0
178.04265	10.0
179.06645	30.0
179.08804	60.0
180.091	20.0
181.06668	50.0
181.09933	20.0
182.0713	30.0
182.09903	20.0
183.07986	80.0
183.11839	20.0
184.70056	10.0
185.05919	80.0
185.09612	80.0
186.06261	30.0
186.10661	10.0
186.86812	10.0
187.07393	80.0
188.0824	20.0
188.45222	10.0
189.07014	40.0
189.09702	20.0
189.87018	10.0
190.07692	50.0
190.98253	10.0
191.0853	50.0
192.09196	40.0
192.13123	10.0
192.82706	10.0
193.09941	60.0
194.07686	20.0
195.0816	80.0
195.11432	30.0
196.0878	20.0
197.0945	110.0
197.15149	10.0
198.07236	20.0
199.07422	30.0
199.10759	20.0
201.09627	20.0
202.08478	10.0
203.07008	20.0
203.09036	20.0
204.09106	20.0
205.06453	80.0
205.09944	20.0
205.13383	10.0
206.0731	30.0
206.10503	20.0
207.08455	10.0
207.11697	30.0
208.08705	90.0
209.09579	130.0
209.13522	10.0
210.10329	20.0
211.07689	10.0
211.11093	160.0
212.11972	90.0
213.08998	50.0
213.12578	90.0
214.09212	20.0
214.1125	10.0
214.29602	10.0
215.08171	40.0
216.09019	30.0
217.10225	10.0
218.11063	40.0
219.08434	30.0
219.11435	40.0
220.08957	30.0
221.05713	10.0
221.09619	110.0
221.1411	20.0
222.10179	170.0
222.50497	10.0
222.96274	10.0
223.07391	60.0
223.11134	340.0
224.08028	30.0
224.11169	50.0
225.09116	60.0
225.12587	40.0
226.09911	30.0
226.12608	10.0
227.10715	30.0
227.14099	20.0
229.09834	30.0
230.10522	20.0
231.08087	40.0
231.11569	80.0
231.39774	10.0
232.08788	20.0
232.12224	20.0
233.03552	10.0
233.09569	40.0
233.13008	60.0
233.27562	10.0
233.4185	10.0
233.52798	10.0
233.75008	10.0
234.10262	30.0
234.50838	10.0
235.07863	10.0
235.11124	200.0
236.07262	20.0
236.11536	60.0
236.97754	10.0
237.09305	40.0
237.12674	180.0
238.09596	30.0
238.13205	40.0
239.104	110.0
239.13904	30.0
240.10896	40.0
240.14386	10.0
241.08899	50.0
241.1232	150.0
242.08841	30.0
242.12233	40.0
243.08672	30.0
243.11508	50.0
244.08748	10.0
244.11879	10.0
245.09535	40.0
245.13354	40.0
246.10359	80.0
246.14339	20.0
247.11156	80.0
248.11644	50.0
249.08698	20.0
249.12663	160.0
250.09724	20.0
250.13196	40.0
250.33539	10.0
251.10776	100.0
251.1422	100.0
252.10924	30.0
252.14375	30.0
253.12219	270.0
253.15814	30.0
254.07983	10.0
254.12617	80.0
255.12274	30.0
255.43423	10.0
256.08829	10.0
256.12073	10.0
256.142	30.0
257.09866	20.0
257.13354	40.0
258.10608	30.0
259.11133	70.0
260.07916	10.0
260.11938	50.0
261.12772	220.0
262.09799	50.0
262.13214	50.0
262.83188	10.0
263.06284	20.0
263.10559	70.0
263.14154	110.0
264.11157	60.0
264.14517	30.0
265.08032	30.0
265.12192	60.0
266.1272	20.0
266.27954	10.0
267.13751	80.0
267.98087	10.0
269.10574	20.0
269.13455	40.0
269.14041	30.0
269.43924	10.0
271.11279	40.0
271.14761	30.0
272.12057	20.0
273.12747	230.0
274.10349	20.0
274.13123	40.0
275.10666	50.0
275.14359	30.0
275.85086	10.0
276.11429	60.0
277.12247	210.0
278.12561	60.0
279.08661	20.0
279.13797	350.0
279.21631	10.0
280.13837	60.0
280.71823	10.0
281.13647	60.0
282.14331	20.0
283.11145	30.0
283.14496	20.0
285.13068	20.0
286.09921	10.0
287.10608	10.0
289.12274	60.0
290.15674	10.0
291.07281	10.0
291.13638	420.0
292.1402	40.0
293.12213	120.0
293.3353	10.0
293.94238	10.0
294.12567	50.0
295.13251	150.0
296.13959	20.0
297.13507	40.0
298.1369	20.0
299.14221	140.0
300.15314	20.0
300.47189	20.0
301.12305	100.0
302.12534	40.0
304.10904	50.0
305.10773	20.0
307.13034	150.0
308.1369	40.0
309.14774	260.0
310.15198	80.0
311.14111	80.0
312.14792	30.0
313.14227	10.0
315.14133	20.0
317.12729	30.0
318.98898	10.0
319.1329	480.0
319.30899	10.0
320.13651	120.0
321.12936	50.0
321.8891	10.0
322.13077	30.0
325.1073	10.0
325.14078	10.0
327.15582	60.0
328.16165	40.0
329.15314	140.0
330.15402	20.0
331.14954	60.0
334.16998	10.0
335.1449	20.0
336.73627	10.0
337.14407	910.0
338.14664	260.0
339.13953	220.0
340.14291	60.0
340.47455	10.0
341.13687	40.0
343.11017	10.0
343.78516	10.0
345.14987	10.0
347.16559	70.0
348.16516	20.0
348.91153	10.0
349.15964	60.0
350.16129	10.0
353.1532	10.0
355.15457	500.0
356.15677	130.0
357.14917	340.0
358.15207	80.0
359.1478	80.0
359.21017	10.0
360.14597	30.0
361.14548	30.0
362.13635	20.0
365.15463	30.0
366.1517	20.0
367.17627	20.0
372.00806	10.0
372.49191	10.0
375.16068	360.0
376.16357	130.0
377.15594	130.0
378.15948	40.0
378.62216	10.0
381.14859	20.0
385.20395	20.0
395.12039	10.0
395.16666	60.0
396.17453	50.0
397.17725	20.0
398.19409	10.0
400.35593	20.0
407.19669	10.0
411.11194	10.0
412.33322	10.0
413.19601	940.0
414.19949	430.0
415.19376	260.0
416.20081	100.0
416.26642	10.0
417.19336	30.0
418.19366	20.0
433.20175	850.0
434.20432	210.0
435.20383	60.0
436.20367	40.0
437.20068	10.0
450.24603	10.0
451.20944	10.0
453.13779	10.0
453.20889	1000.0
454.21054	180.0
454.29932	10.0
455.1275	20.0
455.2179	70.0
456.21948	20.0
741.67999	20.0
1042.44336	10.0
1432.14038	10.0
1579.13293	20.0
1677.67725	10.0
1758.11938	10.0
1877.14551	10.0
1879.02576	10.0
1884.20593	10.0
1928.54199	10.0
1957.87219	10.0

NAME:  Westcort
PRECURSORMZ:  447.27411539617
PRECURSORTYPE:  [M+H]+
FORMULA:  C26H38O6
Ontology: Kingdom: Organic compounds;Superclass: Lipids and lipid;Class: Steroids and steroid derivatives;Subclass: Hydroxysteroids
INCHIKEY:  FZCHYNWYXKICIO-UHFFFAOYNA-N
SMILES:  CCCCC(=O)OC1(CCC2C3CCC4=CC(=O)CCC4(C)C3C(O)CC12C)C(=O)CO
RETENTIONTIME:  
CCS:  221.7001896
IONMODE:  Positive
INSTRUMENTTYPE:  
INSTRUMENT:  qTof
COLLISIONENERGY:  
Comment:  DB#=CCMSLIB00000077065; origin=GNPS
Num Peaks:  60
121.06514	120.0
122.06953	10.0
123.08033	10.0
129.06786	10.0
131.08543	10.0
135.08138	10.0
141.0679	10.0
143.08537	40.0
145.09993	30.0
147.08008	10.0
147.11682	30.0
155.0851	20.0
157.1008	20.0
159.11578	10.0
161.09792	10.0
163.11206	20.0
169.10056	30.0
171.07935	20.0
171.11746	10.0
173.09583	30.0
183.11815	10.0
184.12071	10.0
185.13297	20.0
187.11194	20.0
197.13084	10.0
207.11642	10.0
209.13222	20.0
211.14491	10.0
225.12669	20.0
239.14288	10.0
249.16359	20.0
250.16628	10.0
251.14211	20.0
251.18083	10.0
252.14787	20.0
253.15962	30.0
267.17453	110.0
268.17972	70.0
269.18939	70.0
270.19107	10.0
279.17355	40.0
280.17538	10.0
281.18872	20.0
285.18665	10.0
287.20139	20.0
291.17288	40.0
297.18491	140.0
298.18958	30.0
309.185	170.0
310.18814	30.0
315.19537	20.0
327.19571	290.0
328.20013	70.0
345.20721	660.0
346.20975	160.0
347.21265	20.0
429.25967	10.0
447.27551	1000.0
448.27811	300.0
449.28125	50.0

NAME:  Eryped
PRECURSORMZ:  862.51586179117
PRECURSORTYPE:  [M+H]+
FORMULA:  C43H75NO16
Ontology: Kingdom: Organic compounds;Superclass: Organic oxygen compounds;Class: Organooxygen compounds;Subclass: Carbohydrates and carbohydrate conjugates
INCHIKEY:  NSYZCCDSJNWWJL-UHFFFAOYNA-N
SMILES:  CCOC(=O)CCC(=O)OC1C(OC2C(C)C(OC3CC(C)(OC)C(O)C(C)O3)C(C)C(=O)OC(CC)C(C)(O)C(O)C(C)C(=O)C(C)CC2(C)O)OC(C)CC1N(C)C
RETENTIONTIME:  
CCS:  282.4217292
IONMODE:  Positive
INSTRUMENTTYPE:  
INSTRUMENT:  qTof
COLLISIONENERGY:  
Comment:  DB#=CCMSLIB00000077069; origin=GNPS
Num Peaks:  60
53.04911	10.0
53.69617	10.0
61.82929	10.0
78.45737	10.0
81.67353	10.0
97.02799	20.0
98.09644	60.0
99.09941	20.0
101.02297	40.0
101.95897	10.0
102.02531	20.0
116.07131	20.0
116.10752	60.0
117.07349	10.0
117.10959	10.0
125.08577	10.0
127.07499	10.0
129.01834	10.0
129.05518	250.0
130.05771	30.0
140.10715	40.0
152.35759	10.0
155.75177	10.0
158.11917	130.0
159.12103	20.0
160.44641	10.0
226.94867	10.0
241.10661	10.0
244.12012	10.0
272.15033	10.0
280.38989	10.0
285.99997	10.0
286.16589	650.0
287.16812	110.0
288.16925	20.0
289.17545	10.0
290.1821	10.0
307.18979	10.0
327.23666	10.0
426.89075	10.0
571.09723	10.0
598.06262	10.0
686.41962	20.0
687.39716	10.0
704.41071	10.0
744.76508	10.0
753.80328	10.0
779.21588	10.0
800.71301	10.0
844.49628	10.0
861.82758	10.0
862.5174	1000.0
863.51807	430.0
864.51929	180.0
865.51941	40.0
886.53052	10.0
1431.88904	10.0
1449.42261	10.0
1473.99292	10.0
1805.24194	10.0

NAME:  Medroxyprogesterone 17-acetate
PRECURSORMZ:  387.25298602717
PRECURSORTYPE:  [M+H]+
FORMULA:  C24H34O4
Ontology: Kingdom: Organic compounds;Superclass: Lipids and lipid;Class: Steroids and steroid derivatives;Subclass: Pregnane steroids
INCHIKEY:  PSGAAPLEWMOORI-UHFFFAOYNA-N
SMILES:  CC1CC2C3CCC(OC(C)=O)(C(C)=O)C3(C)CCC2C2(C)CCC(=O)C=C12
RETENTIONTIME:  
CCS:  194.7322167
IONMODE:  Positive
INSTRUMENTTYPE:  
INSTRUMENT:  qTof
COLLISIONENERGY:  
Comment:  DB#=CCMSLIB00000077075; origin=GNPS
Num Peaks:  97
56.5119	10.0
81.23335	10.0
95.08699	20.0
97.06698	50.0
106.79803	10.0
107.08705	20.0
109.06505	20.0
109.10787	10.0
119.08852	20.0
121.06056	10.0
123.08	180.0
124.08129	10.0
129.90138	10.0
131.08315	20.0
133.09824	10.0
134.11342	10.0
137.09756	60.0
138.10124	10.0
143.08789	30.0
145.1022	40.0
146.10429	10.0
147.11763	30.0
153.09532	10.0
157.10141	20.0
157.12572	10.0
159.07771	10.0
159.11678	30.0
160.13188	10.0
161.13228	20.0
169.10437	20.0
171.11528	30.0
173.132	30.0
174.1096	10.0
175.11296	10.0
175.14929	50.0
176.15129	20.0
182.90543	10.0
186.1416	10.0
187.10948	20.0
187.15138	20.0
191.142	20.0
197.1319	20.0
198.13829	20.0
199.14943	20.0
203.13913	20.0
205.15599	30.0
206.10745	10.0
209.14305	10.0
211.14738	30.0
213.12994	10.0
214.13647	50.0
215.13817	40.0
215.17424	10.0
217.15533	10.0
225.16647	30.0
237.16557	10.0
238.17256	10.0
240.14023	10.0
240.18869	10.0
243.1714	10.0
243.20555	10.0
244.16559	10.0
249.1628	20.0
251.1754	10.0
254.29828	10.0
257.15247	20.0
258.15942	20.0
266.20984	10.0
267.21228	60.0
268.21231	20.0
269.19666	20.0
270.78183	10.0
283.20163	30.0
284.21313	20.0
285.22055	210.0
286.22415	60.0
291.21024	20.0
303.1875	10.0
303.22598	20.0
309.22079	100.0
310.22556	30.0
327.23279	790.0
328.23535	160.0
329.23959	20.0
345.23788	10.0
347.20807	10.0
386.39966	10.0
387.25339	1000.0
387.83578	10.0
388.25729	240.0
388.89871	10.0
389.15781	10.0
389.26248	30.0
390.26788	20.0
391.27692	10.0
1665.02576	10.0
1679.33362	10.0

NAME:  (2S,4R)-N-[(1R,2R)-2-hydroxy-1-[(2R,3S,4S,5R,6R)-3,4,5-trihydroxy-6-methylsulfanyloxan-2-yl]propyl]-1-methyl-4-propylpyrrolidine-2-carboxamide
PRECURSORMZ:  407.22103444917
PRECURSORTYPE:  [M+H]+
FORMULA:  C18H34N2O6S
Ontology: Kingdom: Organic compounds;Superclass: Organic acids and derivatives;Class: Carboxylic acids and derivatives;Subclass: Amino acids
INCHIKEY:  OJMMVQQUTAEWLP-UHFFFAOYNA-N
SMILES:  CCCC1CC(N(C)C1)C(=O)NC(C(C)O)C1OC(SC)C(O)C(O)C1O
RETENTIONTIME:  
CCS:  199.7203479
IONMODE:  Positive
INSTRUMENTTYPE:  
INSTRUMENT:  qTof
COLLISIONENERGY:  
Comment:  DB#=CCMSLIB00000077092; origin=GNPS
Num Peaks:  10
126.12846	370.0
127.13046	40.0
317.20941	10.0
359.21689	60.0
389.20923	20.0
405.20459	10.0
407.22205	1000.0
408.22479	260.0
409.22208	60.0
410.22375	10.0

NAME:  Beclomethasone dipropionate
PRECURSORMZ:  543.212001901
PRECURSORTYPE:  [M+Na]+
FORMULA:  C28H37ClO7
Ontology: Kingdom: Organic compounds;Superclass: Lipids and lipid;Class: Steroids and steroid derivatives;Subclass: Pregnane steroids
INCHIKEY:  KUVIULQEHSCUHY-UHFFFAOYNA-N
SMILES:  CCC(=O)OCC(=O)C1(OC(=O)CC)C(C)CC2C3CCC4=CC(=O)C=CC4(C)C3(Cl)C(O)CC12C
RETENTIONTIME:  
CCS:  220.0015065
IONMODE:  Positive
INSTRUMENTTYPE:  
INSTRUMENT:  qTof
COLLISIONENERGY:  
Comment:  DB#=CCMSLIB00000077097; origin=GNPS
Num Peaks:  38
226.95779	10.0
263.14615	10.0
303.13812	10.0
303.92255	10.0
318.06296	10.0
318.29016	10.0
324.23691	10.0
360.2757	10.0
389.17853	10.0
418.17719	20.0
419.17599	20.0
433.19824	500.0
433.79105	10.0
434.2019	220.0
435.19998	30.0
451.20697	30.0
452.22614	20.0
469.17676	20.0
470.17862	10.0
471.17722	20.0
472.17532	10.0
503.21719	10.0
507.23572	540.0
507.49765	10.0
508.24002	180.0
509.23953	40.0
521.17377	10.0
542.16064	20.0
542.54572	10.0
543.2121	1000.0
544.21436	360.0
544.28809	10.0
545.21069	320.0
546.21057	90.0
547.21179	30.0
561.21808	10.0
562.22736	10.0
563.22467	10.0

NAME:  Beclomethasone dipropionate
PRECURSORMZ:  521.23005765217
PRECURSORTYPE:  [M+H]+
FORMULA:  C28H37ClO7
Ontology: Kingdom: Organic compounds;Superclass: Lipids and lipid;Class: Steroids and steroid derivatives;Subclass: Pregnane steroids
INCHIKEY:  KUVIULQEHSCUHY-UHFFFAOYNA-N
SMILES:  CCC(=O)OCC(=O)C1(OC(=O)CC)C(C)CC2C3CCC4=CC(=O)C=CC4(C)C3(Cl)C(O)CC12C
RETENTIONTIME:  
CCS:  218.2514706
IONMODE:  Positive
INSTRUMENTTYPE:  
INSTRUMENT:  qTof
COLLISIONENERGY:  
Comment:  DB#=CCMSLIB00000077098; origin=GNPS
Num Peaks:  169
115.03965	150.0
121.06554	40.0
131.08636	10.0
133.10143	20.0
135.08054	80.0
143.08617	10.0
145.0636	30.0
145.10095	10.0
147.0808	140.0
148.08386	10.0
149.09578	10.0
151.07706	50.0
153.09137	50.0
157.0619	10.0
157.10152	20.0
159.08014	50.0
160.08557	10.0
161.097	30.0
165.09373	10.0
169.06465	10.0
169.1008	10.0
171.08076	90.0
171.1152	10.0
172.08501	10.0
173.09578	50.0
177.09207	20.0
183.08011	10.0
185.09599	90.0
186.10127	20.0
187.07564	30.0
187.11282	20.0
197.09523	40.0
199.11267	20.0
205.04411	10.0
207.0567	10.0
208.08923	10.0
209.09718	30.0
210.1037	10.0
211.11147	20.0
213.09212	10.0
219.05716	10.0
221.09683	30.0
222.10266	30.0
223.11267	50.0
224.1172	20.0
225.11282	40.0
229.0777	10.0
233.07423	10.0
233.12009	10.0
234.10753	20.0
235.11043	50.0
236.11478	10.0
237.12708	40.0
239.10251	10.0
239.14444	20.0
241.12296	10.0
243.11484	10.0
245.0955	10.0
246.10446	10.0
247.10905	10.0
248.11845	30.0
249.12726	70.0
250.13301	30.0
251.1454	20.0
257.07141	20.0
258.09637	10.0
259.10712	20.0
260.1188	20.0
261.12732	70.0
261.16208	10.0
262.13275	50.0
263.10358	10.0
263.14325	180.0
264.1463	40.0
271.09186	10.0
271.11331	10.0
272.12006	20.0
273.12714	30.0
273.16391	30.0
274.13702	10.0
275.14313	70.0
276.151	60.0
277.1221	10.0
277.15884	170.0
278.16367	90.0
279.13733	20.0
279.17444	370.0
280.17834	70.0
281.15118	20.0
281.18362	20.0
286.13513	30.0
287.1412	20.0
289.11859	10.0
289.159	40.0
290.13498	10.0
291.13953	20.0
291.17426	220.0
292.17874	60.0
293.15408	10.0
295.17136	30.0
297.10574	10.0
297.18481	40.0
299.12216	20.0
301.15918	330.0
302.16492	60.0
303.13721	20.0
303.16443	10.0
304.14401	20.0
305.15186	10.0
306.16226	10.0
307.1684	30.0
309.18414	50.0
310.18909	10.0
311.12411	20.0
313.10147	20.0
313.13647	40.0
315.14185	20.0
319.17026	520.0
320.17206	120.0
321.17804	10.0
325.13599	20.0
325.17615	10.0
327.15057	10.0
335.19962	20.0
337.13562	160.0
337.18045	370.0
338.13748	40.0
338.18314	110.0
339.13391	40.0
340.13681	10.0
344.14847	10.0
351.19858	20.0
355.14612	110.0
355.19089	110.0
356.14804	40.0
356.19458	30.0
357.14441	30.0
357.19336	10.0
358.14999	10.0
373.15723	140.0
374.1571	40.0
375.15454	60.0
375.19473	40.0
376.15564	10.0
376.2009	10.0
391.16632	60.0
392.16873	10.0
393.16281	30.0
393.20709	380.0
394.20862	110.0
395.21475	20.0
411.21716	220.0
412.2197	60.0
413.21658	10.0
429.18277	230.0
430.18677	70.0
431.18201	100.0
432.1853	20.0
447.19308	30.0
467.2388	10.0
485.25253	40.0
486.25464	20.0
503.22079	1000.0
504.22314	320.0
505.2186	420.0
506.21973	60.0
521.23212	60.0
522.2312	20.0
523.22388	10.0

NAME:  Methazolamide
PRECURSORMZ:  237.01105893417
PRECURSORTYPE:  [M+H]+
FORMULA:  C5H8N4O3S2
Ontology: Kingdom: Organic compounds;Superclass: Organoheterocyclic compounds;Class: Azoles;Subclass: Thiadiazoles
INCHIKEY:  FLOSMHQXBMRNHR-UHFFFAOYSA-N
SMILES:  CN1N=C(SC1=NC(C)=O)S(N)(=O)=O
RETENTIONTIME:  
CCS:  147.3306312
IONMODE:  Positive
INSTRUMENTTYPE:  
INSTRUMENT:  qTof
COLLISIONENERGY:  
Comment:  DB#=CCMSLIB00000077099; origin=GNPS
Num Peaks:  5
116.02805	10.0
195.00166	1000.0
196.00211	50.0
196.9964	100.0
237.01131	150.0

NAME:  51333-22-3
PRECURSORMZ:  431.24281526717
PRECURSORTYPE:  [M+H]+
FORMULA:  C25H34O6
Ontology: Kingdom: Organic compounds;Superclass: Lipids and lipid;Class: Steroids and steroid derivatives;Subclass: Hydroxysteroids
INCHIKEY:  VOVIALXJUBGFJZ-UHFFFAOYNA-N
SMILES:  CCCC1OC2CC3C4CCC5=CC(=O)C=CC5(C)C4C(O)CC3(C)C2(O1)C(=O)CO
RETENTIONTIME:  
CCS:  215.4578337
IONMODE:  Positive
INSTRUMENTTYPE:  
INSTRUMENT:  qTof
COLLISIONENERGY:  
Comment:  DB#=CCMSLIB00000077100; origin=GNPS
Num Peaks:  171
82.11018	10.0
91.0573	20.0
95.08626	20.0
105.07011	20.0
107.08624	10.0
117.06814	30.0
119.08434	20.0
121.06493	90.0
122.06972	10.0
128.06296	10.0
131.08403	20.0
132.05782	10.0
133.06355	20.0
135.07993	30.0
137.06146	10.0
139.0751	20.0
140.9722	10.0
141.08971	10.0
145.06627	20.0
145.10106	20.0
146.07222	20.0
147.0811	340.0
148.08336	50.0
149.09579	10.0
151.07545	10.0
155.08464	30.0
156.07384	10.0
157.10318	20.0
158.07372	40.0
159.08104	60.0
160.08185	20.0
161.05931	10.0
161.09663	70.0
162.09865	10.0
163.07407	20.0
164.08029	10.0
165.07538	10.0
167.08498	10.0
168.09058	10.0
169.10124	20.0
171.0798	210.0
172.08333	20.0
173.09613	300.0
174.09906	50.0
177.0919	10.0
179.08374	20.0
181.06619	20.0
181.08768	20.0
182.07149	10.0
183.11913	10.0
184.08461	10.0
185.09627	50.0
186.10304	20.0
187.07458	20.0
187.11372	40.0
195.08293	10.0
196.08817	20.0
197.09537	80.0
198.10089	30.0
199.11131	60.0
200.11252	10.0
201.0903	20.0
202.10184	10.0
203.08578	10.0
203.10686	10.0
204.09213	20.0
206.11562	10.0
207.11713	30.0
208.08827	20.0
208.12302	10.0
209.0939	40.0
210.10381	10.0
211.11237	70.0
212.11761	20.0
213.12897	40.0
219.11555	20.0
221.09492	40.0
222.10361	40.0
223.11305	90.0
224.11833	20.0
225.09036	30.0
225.12709	210.0
225.16966	10.0
226.13472	120.0
227.1032	10.0
227.14307	130.0
228.14697	20.0
229.15578	10.0
230.10904	20.0
232.12239	10.0
233.09944	20.0
234.10864	10.0
235.11266	60.0
236.11395	20.0
237.12552	80.0
238.13191	10.0
239.10452	20.0
239.14233	70.0
240.14871	20.0
241.15883	20.0
243.1425	10.0
247.11121	20.0
247.14635	20.0
248.11966	40.0
249.12668	40.0
249.1658	10.0
251.14503	20.0
252.14995	10.0
253.15503	30.0
254.16145	10.0
255.13266	30.0
260.11621	10.0
261.12958	40.0
262.13193	40.0
263.14328	100.0
264.14752	40.0
265.1221	20.0
265.1593	120.0
266.12827	10.0
266.16342	40.0
267.13684	30.0
267.17126	10.0
272.11899	20.0
274.13049	10.0
275.14548	30.0
277.15924	80.0
278.13113	10.0
278.16202	30.0
279.13684	40.0
279.17075	10.0
280.14459	10.0
281.15469	40.0
281.1904	20.0
283.1701	30.0
287.1427	60.0
288.15079	10.0
289.15961	10.0
290.13062	10.0
293.15244	60.0
295.16922	100.0
296.17334	40.0
297.14801	10.0
297.17865	20.0
305.15387	130.0
306.1608	30.0
307.16861	70.0
308.17764	10.0
311.16412	20.0
312.1745	10.0
313.18069	20.0
314.18619	10.0
321.14304	20.0
323.16422	380.0
324.16943	100.0
325.1799	80.0
326.18243	10.0
327.19333	20.0
339.15814	10.0
341.17465	190.0
342.17865	30.0
343.19046	30.0
349.21701	10.0
377.20596	30.0
395.22177	60.0
396.22794	20.0
413.2323	1000.0
414.23499	240.0
415.23874	40.0
431.24661	50.0
432.24228	40.0
433.24686	10.0

NAME:  Testosterone
PRECURSORMZ:  289.21620659417
PRECURSORTYPE:  [M+H]+
FORMULA:  C19H28O2
Ontology: Kingdom: Organic compounds;Superclass: Lipids and lipid;Class: Steroids and steroid derivatives;Subclass: Androstane steroids
INCHIKEY:  MUMGGOZAMZWBJJ-UHFFFAOYNA-N
SMILES:  CC12CCC3C(CCC4=CC(=O)CCC34C)C1CCC2O
RETENTIONTIME:  
CCS:  174.6692838
IONMODE:  Positive
INSTRUMENTTYPE:  
INSTRUMENT:  qTof
COLLISIONENERGY:  
Comment:  DB#=CCMSLIB00000077101; origin=GNPS
Num Peaks:  12
97.06546	80.0
109.0656	100.0
123.08047	20.0
145.10324	10.0
147.11659	10.0
213.1635	10.0
253.19597	30.0
271.20746	40.0
289.21869	1000.0
289.77509	20.0
290.22073	220.0
291.22253	20.0

NAME:  Mupirocin
PRECURSORMZ:  501.30580944917
PRECURSORTYPE:  [M+H]+
FORMULA:  C26H44O9
Ontology: Kingdom: Organic compounds;Superclass: Lipids and lipid;Class: Fatty Acyls;Subclass: Fatty acids and conjugates
INCHIKEY:  MINDHVHHQZYEEK-UHFFFAOYNA-N
SMILES:  CC(O)C(C)C1OC1CC1COC(CC(C)=CC(=O)OCCCCCCCCC(O)=O)C(O)C1O
RETENTIONTIME:  
CCS:  223.855501
IONMODE:  Positive
INSTRUMENTTYPE:  
INSTRUMENT:  qTof
COLLISIONENERGY:  
Comment:  DB#=CCMSLIB00000077108; origin=GNPS
Num Peaks:  187
47.61372	10.0
52.44236	10.0
91.0545	10.0
92.81493	10.0
93.07067	20.0
95.04964	10.0
95.08559	10.0
97.0316	20.0
97.06484	20.0
98.07329	10.0
99.08253	10.0
105.07122	30.0
107.0491	20.0
107.0873	30.0
109.0261	20.0
109.06455	40.0
109.10161	10.0
111.04434	100.0
111.07989	20.0
113.06048	20.0
115.07651	10.0
117.07057	10.0
119.04806	10.0
119.08529	30.0
121.06567	30.0
121.10168	20.0
123.04677	10.0
123.08157	20.0
125.06103	40.0
125.09712	20.0
128.05945	10.0
129.05518	40.0
129.09074	20.0
130.79539	10.0
131.08582	30.0
133.0661	50.0
133.09929	30.0
134.06604	10.0
135.08083	40.0
135.11864	10.0
137.06195	30.0
137.09715	50.0
139.03978	40.0
139.07597	20.0
139.1122	10.0
141.05611	40.0
141.09297	30.0
142.07587	20.0
142.09886	20.0
143.06941	10.0
143.08727	10.0
145.06703	30.0
145.09978	50.0
146.10382	20.0
147.08144	30.0
147.11462	20.0
149.05865	20.0
149.09489	60.0
150.09819	10.0
151.07533	20.0
153.05721	40.0
153.09079	30.0
155.06715	10.0
155.10791	60.0
157.05316	20.0
157.10176	20.0
159.08138	40.0
159.12239	20.0
160.08252	10.0
161.05934	30.0
161.0966	60.0
163.0742	20.0
163.11098	20.0
164.07382	10.0
165.09038	40.0
165.1244	10.0
166.09105	20.0
167.07809	10.0
167.10597	90.0
168.1062	10.0
169.10008	10.0
169.12292	20.0
171.07883	20.0
171.11729	10.0
173.09335	30.0
175.07515	50.0
177.05676	10.0
177.09029	60.0
178.09605	10.0
179.07108	70.0
179.10905	30.0
181.08498	20.0
181.12187	40.0
183.10048	20.0
185.11952	50.0
186.11716	20.0
187.11446	20.0
189.08937	40.0
190.09142	10.0
191.10828	40.0
192.1104	10.0
193.08951	30.0
195.10269	40.0
196.1041	10.0
199.07607	20.0
199.14603	30.0
200.14917	10.0
201.08899	20.0
201.13217	20.0
203.07016	20.0
203.13634	10.0
205.08365	30.0
207.10112	50.0
209.11821	80.0
210.11809	20.0
211.10046	20.0
213.12639	30.0
215.10435	10.0
217.02644	10.0
217.08817	30.0
217.12029	20.0
219.10255	30.0
219.13959	10.0
221.07956	20.0
223.09734	40.0
224.10226	20.0
225.11705	20.0
227.12854	110.0
228.13016	30.0
229.12459	40.0
230.08002	10.0
231.13742	30.0
232.1416	20.0
235.0979	50.0
237.12436	20.0
239.08838	50.0
240.10193	20.0
241.1064	20.0
243.13641	20.0
245.15224	50.0
246.15834	20.0
247.13277	50.0
249.1451	40.0
250.14734	10.0
253.10768	110.0
254.11162	20.0
255.13658	40.0
256.14352	20.0
257.17081	20.0
261.15063	20.0
263.168	30.0
265.14304	220.0
266.14511	40.0
267.15585	20.0
268.15887	10.0
271.1171	70.0
273.14734	100.0
274.15009	20.0
279.15692	40.0
280.16315	20.0
291.15945	400.0
292.16318	100.0
293.1615	20.0
309.16968	1000.0
310.17429	230.0
311.17291	30.0
327.18073	840.0
328.18198	200.0
329.18518	20.0
367.22284	10.0
379.2092	10.0
409.22467	20.0
429.25903	30.0
430.26556	10.0
434.62631	10.0
437.11432	20.0
447.27115	50.0
448.27432	10.0
465.285	100.0
466.2865	40.0
480.30161	10.0
483.2973	50.0
484.29803	20.0
501.30396	70.0
502.30563	30.0
1226.21106	10.0
1753.04614	10.0

NAME:  DEPO-MEDROL
PRECURSORMZ:  417.22716520217
PRECURSORTYPE:  [M+H]+
FORMULA:  C24H32O6
Ontology: Kingdom: Organic compounds;Superclass: Lipids and lipid;Class: Steroids and steroid derivatives;Subclass: Pregnane steroids
INCHIKEY:  PLBHSZGDDKCEHR-UHFFFAOYNA-N
SMILES:  CC1CC2C3CCC(O)(C(=O)COC(C)=O)C3(C)CC(O)C2C2(C)C=CC(=O)C=C12
RETENTIONTIME:  
CCS:  200.2490255
IONMODE:  Positive
INSTRUMENTTYPE:  
INSTRUMENT:  qTof
COLLISIONENERGY:  
Comment:  DB#=CCMSLIB00000077109; origin=GNPS
Num Peaks:  204
71.46867	10.0
94.05422	10.0
101.0228	20.0
103.03921	10.0
105.07111	30.0
107.08339	10.0
109.06367	10.0
110.03797	10.0
111.07806	10.0
115.05623	10.0
119.08559	20.0
121.06453	60.0
121.10284	20.0
123.08141	20.0
125.86253	10.0
130.1226	10.0
131.08464	20.0
133.06412	10.0
133.10089	20.0
135.08127	270.0
136.08296	40.0
137.05948	20.0
139.07314	10.0
141.07216	30.0
142.07848	10.0
143.08469	30.0
145.06435	40.0
145.10139	40.0
146.07552	20.0
146.10349	10.0
147.07973	80.0
149.09605	30.0
149.12825	20.0
150.0992	20.0
151.0741	20.0
152.05421	10.0
154.0813	10.0
155.08932	20.0
156.09167	10.0
157.06422	10.0
157.10184	20.0
158.0724	30.0
159.08124	80.0
159.11638	30.0
160.08537	10.0
161.09644	370.0
162.10083	50.0
163.10896	20.0
165.09212	70.0
165.1301	10.0
167.08289	10.0
169.06374	10.0
169.09807	30.0
171.08014	20.0
171.11145	10.0
172.08963	10.0
173.09642	40.0
173.13026	10.0
175.1133	50.0
177.09123	40.0
179.07645	10.0
179.10982	10.0
181.05977	10.0
183.08026	10.0
183.11282	20.0
184.08691	20.0
185.0956	290.0
185.13503	20.0
186.09886	80.0
187.11177	160.0
188.11629	30.0
189.09421	20.0
189.12503	20.0
190.08492	10.0
191.10834	20.0
193.10048	30.0
194.10608	10.0
195.08017	10.0
196.08772	20.0
196.1171	10.0
197.09422	20.0
198.09818	10.0
199.11163	60.0
201.09348	10.0
201.12671	30.0
202.13089	20.0
204.09036	10.0
205.09998	10.0
205.12346	10.0
208.08984	10.0
209.09502	50.0
210.10092	40.0
211.11168	250.0
212.11588	50.0
213.12793	70.0
214.13342	10.0
217.09831	10.0
219.11685	10.0
221.09698	30.0
222.10532	20.0
223.112	70.0
224.11909	50.0
225.12668	110.0
226.12988	30.0
227.1062	40.0
227.14197	30.0
228.14911	10.0
229.11903	20.0
230.12491	10.0
231.13713	30.0
233.09747	10.0
233.13289	30.0
234.13425	10.0
235.11206	50.0
236.11765	40.0
236.14734	10.0
237.09561	10.0
237.12697	150.0
238.13396	60.0
239.04768	10.0
239.14362	50.0
240.14861	10.0
241.15921	40.0
242.1606	20.0
246.11095	20.0
246.14122	10.0
247.11383	20.0
247.13693	10.0
249.12482	80.0
250.13202	30.0
251.10707	10.0
251.14264	210.0
252.14647	70.0
253.15863	440.0
254.16231	100.0
255.13683	20.0
255.17102	20.0
259.14758	10.0
260.14651	10.0
261.12613	30.0
262.13254	20.0
263.14474	80.0
263.18021	30.0
264.14578	20.0
265.12228	10.0
265.15851	40.0
266.16345	20.0
269.15451	30.0
273.12912	20.0
275.14124	20.0
275.17731	10.0
277.15778	70.0
278.16003	50.0
279.1391	70.0
279.17453	220.0
280.13843	20.0
280.1777	40.0
281.18878	20.0
286.13116	20.0
288.14923	40.0
291.17645	10.0
293.15408	60.0
293.18915	120.0
294.15863	20.0
294.19016	20.0
295.1687	10.0
297.1488	50.0
297.18503	40.0
298.14725	20.0
301.1593	10.0
303.17529	210.0
304.17691	60.0
305.18719	10.0
306.16623	10.0
309.17542	10.0
311.16544	10.0
311.19891	50.0
319.16498	20.0
321.18491	500.0
322.18973	100.0
323.19437	20.0
324.18582	10.0
337.17456	20.0
339.19589	670.0
340.16092	20.0
340.19916	120.0
341.1991	40.0
353.21729	10.0
357.17007	30.0
357.20267	30.0
363.19952	30.0
364.19589	10.0
365.20041	10.0
381.20566	130.0
382.20734	60.0
383.20798	20.0
397.19849	20.0
399.21664	1000.0
400.21967	240.0
401.22491	50.0
402.22986	10.0
415.2063	10.0
417.22845	50.0
418.2359	10.0

NAME:  DEPO-MEDROL
PRECURSORMZ:  417.22716520217
PRECURSORTYPE:  [M+H]+
FORMULA:  C24H32O6
Ontology: ;;;
INCHIKEY:  PLBHSZGDDKCEHR-UHFFFAOYNA-N
SMILES:  CC1CC2C3CCC(O)(C(=O)COC(C)=O)C3(C)CC(O)C2C2(C)C=CC(=O)C=C12
RETENTIONTIME:  
CCS:  200.2490255
IONMODE:  Positive
INSTRUMENTTYPE:  
INSTRUMENT:  qTof
COLLISIONENERGY:  
Comment:  DB#=CCMSLIB00000077110; origin=GNPS
Num Peaks:  144
101.02243	10.0
105.0705	20.0
119.08457	10.0
121.06384	40.0
131.08521	20.0
133.06857	10.0
133.10109	10.0
135.08084	180.0
136.08319	20.0
137.0954	10.0
142.07591	10.0
143.08415	20.0
145.06496	20.0
145.10051	40.0
146.0714	20.0
147.08104	40.0
149.09541	30.0
151.07924	10.0
155.08484	10.0
157.09981	10.0
158.07372	10.0
158.10777	10.0
159.08107	70.0
159.11749	20.0
161.09616	330.0
162.09926	50.0
165.09088	50.0
166.09561	10.0
169.10115	20.0
171.07932	20.0
171.11646	20.0
172.08559	20.0
173.09557	50.0
175.07571	10.0
175.1104	40.0
177.09178	20.0
180.0891	10.0
181.06151	10.0
183.11519	10.0
185.09601	230.0
186.10146	20.0
187.1114	140.0
188.11601	20.0
189.09212	30.0
189.12819	10.0
191.10573	20.0
193.09885	10.0
195.07928	10.0
195.1156	10.0
196.08897	20.0
197.09164	30.0
198.10342	10.0
199.1116	40.0
200.11525	20.0
201.12685	10.0
205.09946	10.0
207.10779	10.0
208.09503	10.0
209.0948	40.0
210.10306	20.0
210.14072	10.0
211.11172	150.0
212.1158	40.0
213.12701	90.0
214.1302	20.0
215.10527	20.0
222.10205	20.0
223.11055	50.0
224.11955	30.0
225.12868	40.0
227.14253	20.0
228.1454	10.0
229.12167	10.0
231.13692	30.0
233.09732	10.0
233.13242	10.0
235.11057	20.0
236.11864	30.0
237.12701	90.0
238.13263	30.0
239.14252	40.0
241.12457	10.0
241.15649	20.0
247.11075	10.0
248.1188	10.0
249.12798	20.0
251.14281	140.0
252.14536	40.0
253.15923	310.0
254.16064	40.0
255.17387	10.0
261.12714	40.0
262.13589	10.0
263.14471	30.0
264.14743	10.0
265.15897	40.0
267.13821	10.0
269.15479	20.0
273.12936	20.0
277.15854	40.0
278.16599	20.0
279.1387	50.0
279.17395	90.0
280.14175	20.0
280.17694	30.0
281.18607	20.0
282.18784	10.0
288.15158	20.0
289.1506	10.0
291.14069	10.0
291.1734	20.0
293.15347	40.0
293.1889	80.0
294.15466	10.0
294.19305	10.0
295.17017	10.0
297.14871	20.0
297.1813	20.0
298.18393	10.0
299.19653	10.0
303.17374	240.0
304.17868	30.0
309.18405	10.0
311.19989	30.0
321.18579	350.0
322.18671	100.0
323.19391	10.0
339.15683	40.0
339.19608	400.0
340.19931	90.0
341.19708	20.0
357.16891	20.0
357.19971	10.0
358.16357	10.0
363.19629	30.0
364.20068	20.0
381.20609	160.0
382.20831	40.0
383.20392	10.0
399.21735	1000.0
400.21915	230.0
401.22079	30.0
417.22791	50.0
418.23328	10.0

NAME:  Fluocinonide
PRECURSORMZ:  495.21888614817
PRECURSORTYPE:  [M+H]+
FORMULA:  C26H32F2O7
Ontology: Kingdom: Organic compounds;Superclass: Lipids and lipid;Class: Steroids and steroid derivatives;Subclass: Pregnane steroids
INCHIKEY:  WJOHZNCJWYWUJD-UHFFFAOYNA-N
SMILES:  CC(=O)OCC(=O)C12OC(C)(C)OC1CC1C3CC(F)C4=CC(=O)C=CC4(C)C3(F)C(O)CC21C
RETENTIONTIME:  
CCS:  212.5463731
IONMODE:  Positive
INSTRUMENTTYPE:  
INSTRUMENT:  qTof
COLLISIONENERGY:  
Comment:  DB#=CCMSLIB00000077112; origin=GNPS
Num Peaks:  455
46.32741	10.0
46.61369	10.0
47.06457	10.0
50.45801	20.0
56.51379	10.0
59.71494	10.0
59.96436	10.0
69.04468	10.0
70.334	20.0
76.59676	10.0
79.84074	10.0
80.55547	10.0
81.17474	10.0
83.18285	10.0
84.57182	20.0
85.10162	10.0
85.20447	10.0
90.80513	10.0
91.96192	10.0
92.91488	10.0
95.04934	10.0
96.0664	10.0
97.02872	20.0
99.0618	10.0
100.75732	10.0
101.02292	30.0
101.06322	10.0
102.41831	10.0
103.05378	20.0
103.55951	10.0
105.06815	10.0
106.18057	10.0
109.06548	20.0
109.44986	10.0
109.85001	10.0
110.07542	10.0
110.19239	10.0
111.04497	10.0
113.02352	10.0
113.05906	30.0
115.0485	30.0
117.7557	10.0
120.05402	10.0
121.06506	260.0
121.15782	10.0
122.0675	40.0
122.86382	10.0
123.04447	20.0
123.07922	30.0
123.37174	10.0
125.03968	10.0
125.05934	10.0
129.0616	10.0
130.0793	10.0
130.59737	10.0
131.01393	10.0
133.06583	30.0
133.54335	20.0
134.8414	10.0
135.0816	80.0
136.08589	10.0
137.06084	20.0
138.07326	10.0
139.03592	10.0
139.05547	20.0
140.17175	10.0
140.52307	10.0
141.07448	10.0
145.06557	60.0
146.0677	40.0
146.95345	10.0
147.08191	50.0
148.08618	20.0
149.07008	20.0
149.84105	10.0
149.92389	10.0
151.03404	20.0
151.05257	20.0
151.07451	40.0
152.08017	10.0
153.05602	10.0
153.09306	10.0
154.87959	10.0
155.07257	30.0
155.89183	10.0
157.06013	10.0
158.0659	20.0
158.19144	10.0
159.08156	110.0
160.08151	10.0
161.06155	60.0
161.09236	40.0
162.06677	20.0
162.99612	10.0
163.07649	20.0
164.15178	10.0
165.07198	20.0
165.67511	10.0
166.07227	10.0
167.06668	30.0
167.08649	20.0
169.065	40.0
170.10292	10.0
171.08098	100.0
171.63789	10.0
172.08762	30.0
173.06268	20.0
173.09624	50.0
174.06129	20.0
175.07913	30.0
176.08871	10.0
177.07115	80.0
177.87862	10.0
178.05119	10.0
178.07416	20.0
178.18135	10.0
179.07172	30.0
180.08804	20.0
181.06943	20.0
182.0694	10.0
183.07898	40.0
183.11545	20.0
185.05995	100.0
185.09656	50.0
186.05876	10.0
186.11034	10.0
187.0748	60.0
188.06657	10.0
189.07069	30.0
189.09966	20.0
189.65411	10.0
190.07964	30.0
190.34271	10.0
191.08611	20.0
191.23067	10.0
192.08502	10.0
193.10008	40.0
194.07303	10.0
194.10548	10.0
195.07887	50.0
195.11707	30.0
196.08553	40.0
197.05893	10.0
197.09541	30.0
197.12683	10.0
199.07683	30.0
201.0797	30.0
201.52716	10.0
203.06897	30.0
203.58932	10.0
204.09148	30.0
204.61295	10.0
205.06674	110.0
205.1019	30.0
205.34813	10.0
206.07227	10.0
207.08075	20.0
208.08838	30.0
209.09369	50.0
210.10231	50.0
211.07187	50.0
211.11191	100.0
211.92929	10.0
212.0963	10.0
212.11813	20.0
213.08765	30.0
213.1291	40.0
215.08606	10.0
215.12408	10.0
217.10335	10.0
218.19781	10.0
219.08264	40.0
219.88271	10.0
220.11726	10.0
221.09654	60.0
221.89745	10.0
222.03058	10.0
222.10385	40.0
223.07674	80.0
223.11325	190.0
224.0825	30.0
224.11658	50.0
225.08932	20.0
225.12675	60.0
226.07323	10.0
226.09676	20.0
226.13464	30.0
227.07921	20.0
227.10774	20.0
227.14362	20.0
229.10155	10.0
230.10822	30.0
231.07925	40.0
231.11591	40.0
231.83727	10.0
232.08939	10.0
232.12108	20.0
233.09427	30.0
233.12823	20.0
234.09964	40.0
235.06374	10.0
235.11131	170.0
235.15202	20.0
236.0789	10.0
236.11693	30.0
236.65623	10.0
236.9809	10.0
237.0929	60.0
237.12692	110.0
238.10114	20.0
238.12947	40.0
239.10748	100.0
239.14159	30.0
240.11119	40.0
241.08885	50.0
241.12025	70.0
242.09021	20.0
242.13129	10.0
243.07825	20.0
243.12123	40.0
244.08228	10.0
244.12576	20.0
245.09555	20.0
245.13123	20.0
246.10217	60.0
247.11243	100.0
248.1171	60.0
249.06104	10.0
249.0907	40.0
249.12592	140.0
249.58041	10.0
250.10344	20.0
250.1295	30.0
250.84286	10.0
251.10657	100.0
251.14073	100.0
252.10864	40.0
253.12396	210.0
253.26012	10.0
254.12535	60.0
255.1232	30.0
257.10596	20.0
257.13477	20.0
258.1059	50.0
258.65408	10.0
259.11038	160.0
260.11505	60.0
261.09311	60.0
261.12891	160.0
262.09412	30.0
262.13129	50.0
262.39563	10.0
263.10855	50.0
263.14359	120.0
264.11142	50.0
264.14532	30.0
265.09039	20.0
265.1246	80.0
266.12549	20.0
267.09537	20.0
267.13611	50.0
268.13486	30.0
269.10208	20.0
269.13071	30.0
269.19437	10.0
270.11737	10.0
270.14221	10.0
271.10657	20.0
271.14566	10.0
272.11502	10.0
273.12851	220.0
274.13245	40.0
275.10709	50.0
275.14218	40.0
276.11264	50.0
277.1225	230.0
278.12668	70.0
279.13693	100.0
280.13806	40.0
281.13727	60.0
282.12997	30.0
283.10162	40.0
283.14923	20.0
284.10657	20.0
285.12842	10.0
286.10403	20.0
287.10413	20.0
287.13977	20.0
289.12024	30.0
290.12656	10.0
290.70282	10.0
291.13812	390.0
292.14001	80.0
292.32034	10.0
293.12122	90.0
294.12512	90.0
295.1326	90.0
296.13449	30.0
296.86368	10.0
297.13245	50.0
298.09891	20.0
298.12604	20.0
299.10376	20.0
299.14203	40.0
300.10626	10.0
300.14465	10.0
300.93433	20.0
301.12164	200.0
302.12296	50.0
303.12549	20.0
304.11295	40.0
304.46542	10.0
305.12598	20.0
306.12109	10.0
307.13419	40.0
308.1405	30.0
309.15091	190.0
310.15302	80.0
311.14618	130.0
312.15002	70.0
313.1235	30.0
314.12482	10.0
314.44089	10.0
315.13483	20.0
315.29202	10.0
316.14691	20.0
317.12759	20.0
318.14688	10.0
319.134	660.0
319.6788	10.0
320.13748	160.0
320.30573	10.0
321.04318	10.0
321.13208	50.0
321.43558	10.0
322.12616	30.0
323.14014	20.0
324.13998	20.0
326.11627	10.0
327.13779	10.0
327.15756	20.0
329.15454	140.0
330.16327	30.0
331.15237	40.0
332.15637	10.0
333.1528	20.0
334.14886	20.0
335.0726	10.0
336.48544	10.0
337.1445	1000.0
337.21573	10.0
338.14792	270.0
339.14056	470.0
340.13989	80.0
340.29166	10.0
341.14026	70.0
342.13974	20.0
344.37552	10.0
349.16568	50.0
350.18173	20.0
351.16272	30.0
351.21249	20.0
352.1571	30.0
353.1514	20.0
354.15985	20.0
355.15402	180.0
356.16275	80.0
356.23215	10.0
357.15091	440.0
358.09488	10.0
358.15323	160.0
359.14847	120.0
360.15314	60.0
361.14438	60.0
363.13239	10.0
369.17307	20.0
370.17755	10.0
371.16428	30.0
372.53561	10.0
372.60278	10.0
375.16144	140.0
375.96814	10.0
376.16455	30.0
377.15842	190.0
378.16458	50.0
378.37234	10.0
379.15573	330.0
379.28271	10.0
380.15848	90.0
381.15527	40.0
382.1546	30.0
383.15109	10.0
389.18054	30.0
395.16992	60.0
395.76883	10.0
396.18594	40.0
397.16714	290.0
397.21869	20.0
398.07263	10.0
398.1705	100.0
399.16113	140.0
400.16983	40.0
401.14792	30.0
402.16394	20.0
403.6474	10.0
407.1619	10.0
413.19562	40.0
415.19196	90.0
416.19699	60.0
417.17175	300.0
418.17743	110.0
418.29526	10.0
419.17215	70.0
420.17346	30.0
433.20087	50.0
434.20184	10.0
434.25687	10.0
435.19818	50.0
436.20496	30.0
437.17841	140.0
438.18451	50.0
439.18225	20.0
453.20721	10.0
454.22354	20.0
455.03409	10.0
455.08505	20.0
455.20792	460.0
456.2103	190.0
457.20306	230.0
458.20236	60.0
459.2106	10.0
470.93454	10.0
475.21396	670.0
476.02319	10.0
476.21622	220.0
477.20889	40.0
478.22388	30.0
495.21942	560.0
495.34811	10.0
495.54303	10.0
495.96844	10.0
496.22244	150.0
497.22263	60.0
498.22437	10.0
664.33301	10.0
1478.41418	10.0
1632.54968	10.0
1680.12866	10.0
1731.24695	10.0
1743.74927	10.0
1776.85864	10.0
1836.82214	10.0
1842.68689	10.0
1880.78149	10.0
1958.30725	10.0

NAME:  Dexamethasone
PRECURSORMZ:  393.20717864917
PRECURSORTYPE:  [M+H]+
FORMULA:  C22H29FO5
Ontology: ;;;
INCHIKEY:  UREBDLICKHMUKA-UHFFFAOYNA-N
SMILES:  CC1CC2C3CCC4=CC(=O)C=CC4(C)C3(F)C(O)CC2(C)C1(O)C(=O)CO
RETENTIONTIME:  
CCS:  193.254579
IONMODE:  Positive
INSTRUMENTTYPE:  
INSTRUMENT:  qTof
COLLISIONENERGY:  
Comment:  DB#=CCMSLIB00000077114; origin=GNPS
Num Peaks:  255
91.05465	10.0
95.08867	10.0
105.06864	30.0
107.08639	30.0
108.08871	10.0
109.1032	10.0
110.06917	10.0
113.06171	20.0
115.05415	10.0
115.07639	20.0
117.07093	20.0
119.08669	40.0
121.06564	100.0
121.1015	30.0
122.07006	20.0
123.0797	10.0
125.06155	20.0
125.0957	10.0
128.06279	20.0
129.06836	20.0
131.05435	10.0
131.0871	50.0
133.06438	30.0
133.10075	20.0
135.08063	80.0
137.05864	20.0
137.09474	40.0
139.07439	20.0
141.06763	10.0
142.08017	10.0
143.08725	50.0
144.05701	10.0
144.08672	10.0
145.06297	40.0
145.10036	40.0
146.07155	10.0
147.08072	390.0
148.08389	50.0
149.09714	100.0
150.09718	20.0
151.07642	20.0
151.11266	10.0
153.09077	60.0
154.09464	10.0
155.08733	30.0
157.06285	10.0
157.10007	30.0
158.07071	30.0
158.10446	20.0
159.08066	120.0
159.1181	10.0
160.08531	10.0
161.05975	20.0
161.09581	100.0
162.10002	10.0
163.07581	30.0
163.11046	10.0
165.07085	20.0
165.09099	10.0
166.09808	10.0
167.08435	20.0
167.1062	40.0
168.09348	10.0
169.06563	20.0
169.10385	10.0
170.07555	30.0
170.10739	10.0
171.08011	200.0
171.11761	20.0
172.08589	50.0
173.09688	170.0
174.09894	30.0
175.07379	10.0
175.10989	20.0
177.09225	80.0
178.09647	10.0
179.09019	30.0
180.09192	20.0
181.061	10.0
181.1001	30.0
182.07317	20.0
183.0777	40.0
183.11755	20.0
184.0824	10.0
185.06194	10.0
185.09648	190.0
186.09932	40.0
187.07617	70.0
187.10994	50.0
188.1145	10.0
189.08696	30.0
190.07918	20.0
191.08147	10.0
192.09146	10.0
193.09792	20.0
194.07538	10.0
194.10608	10.0
195.08238	40.0
195.10426	60.0
196.08839	20.0
196.12439	20.0
197.09508	90.0
197.12347	10.0
197.12985	10.0
198.101	20.0
199.11275	40.0
201.09219	10.0
203.10768	30.0
204.09309	50.0
205.10141	30.0
206.10977	20.0
207.07632	10.0
207.11833	30.0
208.08755	60.0
209.09599	70.0
209.13013	20.0
210.10033	40.0
211.07928	10.0
211.11224	130.0
212.11926	70.0
213.09326	20.0
213.12726	80.0
214.12968	20.0
215.106	30.0
219.11836	70.0
220.08536	20.0
220.12218	20.0
221.09631	60.0
221.13174	40.0
222.10492	130.0
223.11223	170.0
223.15089	10.0
224.11682	70.0
225.09201	20.0
225.12645	60.0
226.09834	20.0
226.13326	30.0
227.10692	30.0
227.14119	70.0
228.1476	20.0
230.11124	20.0
231.11394	20.0
233.09775	30.0
234.10207	20.0
235.11266	150.0
236.11882	50.0
237.12785	420.0
238.13116	90.0
239.10686	20.0
239.1427	160.0
240.10931	20.0
240.14809	20.0
241.12206	80.0
241.1553	20.0
242.12605	20.0
243.11369	10.0
244.08553	10.0
245.09851	20.0
246.10225	20.0
246.14169	10.0
247.11223	30.0
247.14864	20.0
248.11865	70.0
249.12805	70.0
249.15881	20.0
250.1331	20.0
251.10788	20.0
251.14021	60.0
252.11572	20.0
252.14629	20.0
253.12254	80.0
253.15755	40.0
254.12643	20.0
255.10226	10.0
255.13663	70.0
256.14087	10.0
258.09683	10.0
258.14404	20.0
259.11398	20.0
260.11627	20.0
261.12805	60.0
261.16049	10.0
262.09613	10.0
262.13492	110.0
263.10858	10.0
263.14435	130.0
264.15002	50.0
265.11758	20.0
265.1579	50.0
267.13803	80.0
267.17563	30.0
268.14078	20.0
268.1756	10.0
269.14822	10.0
269.194	10.0
271.11261	30.0
271.1489	20.0
273.13055	20.0
273.15884	10.0
274.13223	20.0
275.14539	80.0
276.15051	60.0
277.12	20.0
277.15823	240.0
278.16467	90.0
279.14011	30.0
279.17551	310.0
280.13892	10.0
280.1778	70.0
281.12115	10.0
281.15369	20.0
281.18906	20.0
286.13428	30.0
289.15811	70.0
290.16605	10.0
291.1355	20.0
291.17572	230.0
292.17734	50.0
293.15302	20.0
294.15665	10.0
295.16898	60.0
296.17084	40.0
297.18457	60.0
298.18555	30.0
301.15869	120.0
302.1655	30.0
304.14667	20.0
306.15799	10.0
307.16962	120.0
308.17294	30.0
309.18567	230.0
310.18863	40.0
311.16632	20.0
312.17792	10.0
313.17648	10.0
319.17014	410.0
320.17291	70.0
321.17712	20.0
325.17953	80.0
326.18359	30.0
327.19516	50.0
328.20154	20.0
337.18106	510.0
338.18298	90.0
339.18182	30.0
343.19189	10.0
355.19144	1000.0
356.19379	250.0
357.19186	50.0
373.20105	570.0
374.2048	140.0
375.20532	50.0
393.20926	90.0
394.20862	50.0
1636.21094	10.0

NAME:  CORTISONE ACETATE
PRECURSORMZ:  403.21151513817
PRECURSORTYPE:  [M+H]+
FORMULA:  C23H30O6
Ontology: Kingdom: Organic compounds;Superclass: Lipids and lipid;Class: Steroids and steroid derivatives;Subclass: Pregnane steroids
INCHIKEY:  ITRJWOMZKQRYTA-UHFFFAOYNA-N
SMILES:  CC(=O)OCC(=O)C1(O)CCC2C3CCC4=CC(=O)CCC4(C)C3C(=O)CC12C
RETENTIONTIME:  
CCS:  196.2402332
IONMODE:  Positive
INSTRUMENTTYPE:  
INSTRUMENT:  qTof
COLLISIONENERGY:  
Comment:  DB#=CCMSLIB00000077116; origin=GNPS
Num Peaks:  141
62.18224	10.0
63.25565	10.0
63.58851	10.0
67.11181	10.0
74.18773	10.0
93.07027	10.0
96.93637	10.0
99.58198	10.0
101.34546	10.0
105.07182	10.0
105.58861	10.0
107.08694	30.0
114.49136	10.0
119.08475	10.0
121.06446	40.0
121.09858	20.0
122.0686	10.0
123.08443	30.0
130.07919	10.0
133.06299	10.0
133.07906	20.0
135.08176	10.0
135.11906	10.0
136.08524	10.0
139.09683	10.0
143.08737	10.0
144.08904	10.0
145.06572	10.0
145.10222	30.0
147.08183	20.0
148.08063	10.0
149.00401	10.0
149.09634	20.0
150.47504	10.0
153.08643	10.0
155.74016	10.0
157.10709	10.0
159.08679	10.0
161.0984	20.0
163.11084	170.0
164.11829	20.0
164.98656	20.0
165.0885	10.0
169.09969	10.0
171.07907	10.0
171.11406	30.0
172.63005	10.0
173.09583	30.0
173.12726	10.0
174.11069	10.0
175.11009	10.0
175.1496	10.0
176.11497	10.0
177.09232	10.0
181.09697	10.0
183.11513	20.0
185.09171	10.0
187.38036	10.0
189.09827	10.0
189.15269	10.0
196.12216	10.0
198.13675	10.0
200.10832	10.0
201.12317	10.0
203.10667	10.0
208.11925	10.0
209.13316	10.0
213.09465	10.0
213.17122	10.0
219.11334	10.0
219.13943	10.0
223.11592	10.0
225.07764	10.0
232.13416	10.0
234.11244	10.0
235.14571	10.0
237.12167	10.0
237.15781	20.0
239.09952	10.0
240.16553	10.0
241.12193	10.0
241.15352	10.0
242.16862	10.0
243.17294	20.0
251.09805	10.0
255.16391	10.0
256.14725	10.0
257.18674	10.0
258.16092	10.0
263.12875	20.0
265.15601	20.0
266.12402	10.0
267.14417	10.0
267.1727	20.0
269.16336	10.0
269.84439	10.0
279.17847	30.0
280.18857	10.0
281.17133	10.0
283.17285	40.0
284.17963	10.0
285.03625	10.0
285.17834	20.0
285.36227	10.0
290.07175	10.0
297.19452	20.0
298.19083	20.0
299.11383	20.0
299.1669	10.0
300.168	10.0
301.17822	30.0
308.16809	30.0
313.17938	20.0
325.17648	30.0
339.19675	10.0
342.18124	10.0
343.19067	110.0
343.26443	10.0
344.1936	50.0
349.37576	10.0
361.20282	40.0
361.89645	10.0
362.20233	30.0
363.20328	10.0
383.24637	10.0
385.19702	30.0
387.20349	10.0
401.18561	20.0
401.27536	10.0
402.36853	10.0
402.49231	10.0
403.21198	1000.0
403.27225	10.0
403.33575	10.0
404.21829	250.0
404.28052	10.0
405.21567	90.0
406.22287	10.0
406.97961	10.0
1958.96631	10.0
2001.72742	10.0

NAME:  AMCINONIDE
PRECURSORMZ:  503.24395808217
PRECURSORTYPE:  [M+H]+
FORMULA:  C28H35FO7
Ontology: Kingdom: Organic compounds;Superclass: Lipids and lipid;Class: Steroids and steroid derivatives;Subclass: Pregnane steroids
INCHIKEY:  ILKJAFIWWBXGDU-UHFFFAOYNA-N
SMILES:  CC(=O)OCC(=O)C12OC3(CCCC3)OC1CC1C3CCC4=CC(=O)C=CC4(C)C3(F)C(O)CC21C
RETENTIONTIME:  
CCS:  225.1356468
IONMODE:  Positive
INSTRUMENTTYPE:  
INSTRUMENT:  qTof
COLLISIONENERGY:  
Comment:  DB#=CCMSLIB00000077119; origin=GNPS
Num Peaks:  295
66.33292	10.0
71.38089	10.0
78.65517	10.0
78.91663	10.0
84.42337	10.0
97.03058	20.0
98.82647	10.0
99.26026	10.0
101.02174	20.0
105.06863	40.0
106.43061	10.0
109.06498	30.0
111.04101	10.0
111.08702	10.0
114.68073	10.0
115.87312	10.0
116.06291	10.0
121.06508	100.0
122.06413	20.0
127.97189	10.0
132.05141	10.0
133.01907	10.0
133.0686	30.0
133.10352	20.0
134.07478	10.0
135.08124	30.0
137.05786	30.0
139.07971	20.0
141.07541	20.0
142.07663	20.0
143.08583	30.0
145.0638	70.0
146.06812	10.0
147.08049	160.0
147.11952	10.0
148.08377	20.0
149.07205	20.0
151.07495	70.0
152.0778	10.0
153.06793	10.0
153.09088	30.0
153.15807	10.0
153.88499	10.0
155.21617	10.0
156.08922	10.0
157.06485	20.0
158.06935	10.0
159.08121	130.0
160.08615	20.0
160.11176	10.0
161.06068	60.0
161.09656	50.0
162.09842	20.0
162.25957	10.0
163.07463	30.0
164.08754	10.0
165.06985	20.0
167.0692	30.0
169.06158	30.0
171.08105	160.0
172.08406	20.0
172.8494	10.0
173.09639	90.0
173.78743	10.0
174.09908	10.0
175.07341	20.0
177.08945	20.0
179.08061	10.0
181.09633	10.0
183.08392	30.0
185.0593	10.0
185.09648	100.0
186.10278	20.0
187.07393	130.0
187.11319	20.0
188.0789	30.0
189.09114	50.0
190.07968	10.0
191.08569	20.0
193.09055	10.0
195.08003	40.0
195.09984	30.0
196.12144	10.0
197.09433	70.0
197.12987	10.0
197.19051	10.0
198.10385	20.0
199.07239	10.0
199.11136	40.0
199.20256	10.0
200.0696	10.0
201.08998	20.0
202.10335	10.0
203.08005	10.0
204.09074	10.0
204.78603	10.0
206.10768	10.0
207.11507	40.0
207.50934	10.0
208.08688	20.0
209.09583	60.0
209.13127	10.0
210.0631	20.0
210.103	40.0
210.81377	10.0
211.10947	70.0
212.11771	10.0
213.09294	40.0
213.12712	200.0
214.13011	40.0
215.10796	20.0
215.13838	30.0
217.09641	10.0
219.08098	10.0
221.09462	40.0
221.13159	20.0
222.09984	50.0
223.11031	250.0
224.11723	70.0
224.32828	10.0
225.0899	40.0
225.12672	180.0
225.77937	10.0
226.09818	10.0
226.12727	50.0
227.10793	20.0
227.13995	30.0
229.10127	20.0
230.11031	40.0
231.08276	10.0
231.11668	10.0
232.09518	10.0
233.09743	30.0
233.13101	10.0
234.10555	30.0
235.11104	130.0
235.14876	20.0
236.11871	30.0
237.08994	20.0
237.12666	110.0
238.12669	20.0
239.10849	30.0
239.1443	60.0
240.10837	10.0
240.14566	20.0
241.12006	40.0
241.24451	10.0
242.10472	20.0
242.13138	20.0
243.12343	30.0
244.08989	10.0
244.67065	10.0
245.13162	20.0
246.10558	20.0
247.10994	30.0
247.14891	30.0
247.634	10.0
248.11801	30.0
248.15465	30.0
249.12723	80.0
250.13509	30.0
251.10762	30.0
251.14301	110.0
252.14603	30.0
253.12128	70.0
253.15761	60.0
254.12338	10.0
254.16461	30.0
255.13672	30.0
255.7964	10.0
256.13791	20.0
257.13031	30.0
258.09933	20.0
258.13821	10.0
258.3909	10.0
259.11032	30.0
260.1185	60.0
261.12598	80.0
262.1315	60.0
263.14325	190.0
264.11551	10.0
264.14526	40.0
264.95221	10.0
265.12265	30.0
265.15732	90.0
266.16116	50.0
267.13943	70.0
268.13995	40.0
269.15225	30.0
270.15829	20.0
271.104	10.0
273.12531	20.0
275.14252	180.0
276.14563	30.0
277.08118	10.0
277.12024	60.0
277.15024	20.0
278.12689	60.0
279.13828	160.0
280.14395	60.0
281.15353	150.0
282.15762	50.0
282.79877	10.0
283.1684	80.0
283.25079	10.0
284.14813	10.0
285.12433	40.0
286.12744	10.0
287.13492	10.0
287.46686	10.0
288.11749	40.0
289.11072	20.0
291.1395	30.0
292.13806	10.0
293.11545	10.0
293.15332	360.0
294.15701	80.0
295.01733	10.0
295.13205	50.0
296.14853	20.0
297.14767	40.0
299.15643	20.0
301.14679	20.0
302.60681	10.0
303.13864	290.0
304.14124	40.0
306.12198	20.0
309.15201	20.0
310.18048	10.0
311.164	320.0
312.16861	100.0
313.16492	30.0
314.1647	10.0
315.15842	10.0
321.14853	620.0
321.22617	10.0
322.15173	130.0
323.15048	30.0
326.19077	10.0
327.16925	10.0
328.15515	10.0
329.17795	20.0
335.16696	20.0
337.14633	30.0
339.15918	1000.0
340.16199	280.0
341.15637	50.0
342.1655	30.0
344.20831	10.0
349.21588	10.0
353.17358	130.0
354.17496	30.0
355.18018	10.0
357.17078	170.0
358.17197	50.0
359.16574	60.0
363.1615	60.0
364.16159	30.0
371.18619	30.0
372.18582	10.0
377.1785	30.0
377.20584	20.0
381.17001	330.0
382.17249	90.0
383.16937	30.0
387.19333	20.0
388.20303	10.0
395.2171	20.0
399.17917	740.0
400.18472	220.0
401.18015	70.0
402.17593	20.0
405.20029	50.0
414.20691	10.0
419.18323	30.0
420.18973	30.0
423.2153	60.0
424.21811	30.0
425.20853	10.0
426.22287	10.0
437.69235	10.0
441.23029	30.0
442.22842	20.0
443.2236	20.0
465.22766	380.0
466.23145	140.0
467.23331	40.0
468.22928	10.0
483.23657	360.0
484.23993	140.0
485.24319	10.0
501.2515	10.0
503.24371	80.0
504.24274	30.0
1725.37524	10.0

NAME:  Cytoxan
PRECURSORMZ:  261.03209655217
PRECURSORTYPE:  [M+H]+
FORMULA:  C7H15Cl2N2O2P
Ontology: Kingdom: Organic compounds;Superclass: Organic nitrogen compounds;Class: Organonitrogen compounds;Subclass: Nitrogen mustard compounds
INCHIKEY:  CMSMOCZEIVJLDB-UHFFFAOYNA-N
SMILES:  ClCCN(CCCl)P1(=O)NCCCO1
RETENTIONTIME:  
CCS:  152.3882644
IONMODE:  Positive
INSTRUMENTTYPE:  
INSTRUMENT:  qTof
COLLISIONENERGY:  
Comment:  DB#=CCMSLIB00000077121; origin=GNPS
Num Peaks:  14
106.04175	20.0
108.03949	20.0
120.02045	50.0
138.03067	10.0
140.0032	160.0
142.00014	80.0
142.01619	40.0
144.01517	40.0
233.0011	80.0
234.99847	50.0
261.03299	1000.0
262.03577	70.0
263.03036	520.0
264.03442	30.0

NAME:  Simvastatin
PRECURSORMZ:  441.261145025
PRECURSORTYPE:  [M+Na]+
FORMULA:  C25H38O5
Ontology: Kingdom: Organic compounds;Superclass: Organoheterocyclic compounds;Class: Lactones;Subclass: Delta valerolactones
INCHIKEY:  RYMZZMVNJRMUDD-UHFFFAOYNA-N
SMILES:  CCC(C)(C)C(=O)OC1CC(C)C=C2C=CC(C)C(CCC3CC(O)CC(=O)O3)C12
RETENTIONTIME:  
CCS:  216.0871772
IONMODE:  Positive
INSTRUMENTTYPE:  
INSTRUMENT:  qTof
COLLISIONENERGY:  
Comment:  DB#=CCMSLIB00000077125; origin=GNPS
Num Peaks:  5
325.17673	60.0
326.18118	10.0
441.26154	1000.0
442.26456	290.0
443.26718	50.0

NAME:  Simvastatin
PRECURSORMZ:  419.27920077617
PRECURSORTYPE:  [M+H]+
FORMULA:  C25H38O5
Ontology: Kingdom: Organic compounds;Superclass: Organoheterocyclic compounds;Class: Lactones;Subclass: Delta valerolactones
INCHIKEY:  RYMZZMVNJRMUDD-UHFFFAOYNA-N
SMILES:  CCC(C)(C)C(=O)OC1CC(C)C=C2C=CC(C)C(CCC3CC(O)CC(=O)O3)C12
RETENTIONTIME:  
CCS:  216.7115772
IONMODE:  Positive
INSTRUMENTTYPE:  
INSTRUMENT:  qTof
COLLISIONENERGY:  
Comment:  DB#=CCMSLIB00000077126; origin=GNPS
Num Peaks:  100
45.4535	80.0
57.6201	60.0
73.89114	60.0
91.58585	80.0
95.04738	60.0
107.08847	60.0
109.06237	80.0
112.66673	70.0
116.07009	100.0
119.08417	70.0
121.06791	60.0
121.09731	80.0
123.08613	100.0
124.26808	110.0
125.41111	90.0
129.07048	60.0
131.0845	340.0
133.0993	120.0
135.12515	70.0
143.08333	190.0
144.08963	110.0
146.11911	90.0
147.10535	50.0
157.1022	140.0
158.11136	70.0
159.1178	260.0
160.0208	60.0
160.12479	80.0
163.10968	60.0
165.0914	100.0
167.10428	60.0
169.10085	370.0
171.11742	430.0
172.12782	70.0
173.13327	850.0
174.13667	90.0
175.13307	80.0
180.69725	60.0
181.09758	50.0
182.1039	60.0
183.11937	60.0
185.13611	110.0
185.69966	60.0
189.08606	50.0
190.37473	70.0
191.10968	60.0
193.10379	70.0
194.09172	80.0
195.12459	40.0
197.13821	50.0
198.76677	60.0
199.14859	890.0
200.15251	190.0
201.16258	220.0
202.16603	60.0
203.13942	50.0
205.106	60.0
206.11504	60.0
211.14293	50.0
213.16058	60.0
213.93134	60.0
215.177	130.0
216.92558	70.0
220.13846	60.0
221.13475	50.0
223.14656	110.0
224.15498	60.0
225.08864	90.0
225.16321	1000.0
226.1689	270.0
229.11372	60.0
234.1328	50.0
239.14566	70.0
239.1783	170.0
241.13092	50.0
243.17372	600.0
244.18321	50.0
245.1889	70.0
249.16312	310.0
251.16957	100.0
258.15689	70.0
267.17117	320.0
268.17819	150.0
283.18661	50.0
285.18436	880.0
285.23337	60.0
286.18433	190.0
286.21909	60.0
303.19553	250.0
304.19913	100.0
342.90173	60.0
382.17014	60.0
419.27716	60.0
420.27652	40.0
426.87476	60.0
1619.22766	60.0
1703.81274	60.0
1919.0907	80.0
1937.44421	70.0
1959.12561	70.0

NAME:  Azithromycin
PRECURSORMZ:  749.51580221817
PRECURSORTYPE:  [M+H]+
FORMULA:  C38H72N2O12
Ontology: Kingdom: Organic compounds;Superclass: Organic oxygen compounds;Class: Organooxygen compounds;Subclass: Carbohydrates and carbohydrate conjugates
INCHIKEY:  MQTOSJVFKKJCRP-UHFFFAOYNA-N
SMILES:  CCC1OC(=O)C(C)C(OC2CC(C)(OC)C(O)C(C)O2)C(C)C(OC2OC(C)CC(C2O)N(C)C)C(C)(O)CC(C)CN(C)C(C)C(O)C1(C)O
RETENTIONTIME:  
CCS:  266.9727591
IONMODE:  Positive
INSTRUMENTTYPE:  
INSTRUMENT:  qTof
COLLISIONENERGY:  
Comment:  DB#=CCMSLIB00000077129; origin=GNPS
Num Peaks:  24
98.09743	20.0
115.07549	20.0
116.07038	20.0
116.10689	80.0
127.07725	10.0
158.11809	400.0
159.121	30.0
186.14938	30.0
398.28934	50.0
399.29483	10.0
416.30249	10.0
434.31125	40.0
435.31744	30.0
457.32346	10.0
573.41064	150.0
574.41461	50.0
575.41284	20.0
591.42236	220.0
592.422	110.0
593.4212	30.0
749.51581	1000.0
750.52008	440.0
751.51971	120.0
752.52545	30.0

NAME:  Lovastatin
PRECURSORMZ:  405.26355071117
PRECURSORTYPE:  [M+H]+
FORMULA:  C24H36O5
Ontology: Kingdom: Organic compounds;Superclass: Organoheterocyclic compounds;Class: Lactones;Subclass: Delta valerolactones
INCHIKEY:  PCZOHLXUXFIOCF-UHFFFAOYNA-N
SMILES:  CCC(C)C(=O)OC1CC(C)C=C2C=CC(C)C(CCC3CC(O)CC(=O)O3)C12
RETENTIONTIME:  
CCS:  202.5363054
IONMODE:  Positive
INSTRUMENTTYPE:  
INSTRUMENT:  qTof
COLLISIONENERGY:  
Comment:  DB#=CCMSLIB00000077133; origin=GNPS
Num Peaks:  239
49.91777	10.0
55.8735	10.0
56.01642	10.0
56.50159	10.0
59.43357	10.0
65.37669	10.0
65.71023	10.0
66.73384	10.0
69.16021	10.0
70.50072	10.0
73.00933	10.0
78.76457	10.0
79.11293	10.0
80.15907	10.0
80.17867	10.0
80.24818	10.0
82.37127	10.0
83.19158	10.0
83.3605	10.0
83.67517	10.0
84.65386	10.0
85.89814	20.0
88.18951	10.0
88.84489	10.0
90.15728	10.0
91.03629	10.0
91.05252	20.0
92.51397	10.0
92.56183	10.0
95.09296	10.0
95.38834	10.0
97.06467	20.0
97.89272	10.0
100.55524	10.0
101.58972	10.0
103.23123	10.0
105.07103	50.0
107.08447	40.0
108.03602	10.0
108.09396	10.0
108.37556	20.0
108.48333	10.0
109.09988	20.0
110.75676	10.0
112.87396	20.0
113.42017	10.0
113.55375	10.0
115.05177	10.0
117.07156	20.0
117.8157	10.0
119.08582	40.0
119.95105	10.0
121.06533	20.0
121.1029	20.0
122.63177	20.0
123.61453	10.0
125.05908	40.0
126.57515	10.0
127.07812	10.0
128.06364	30.0
128.71132	20.0
129.06787	30.0
129.55721	10.0
130.07741	20.0
130.32405	10.0
131.08572	60.0
132.04285	10.0
132.09032	20.0
133.10025	30.0
133.95714	10.0
134.10229	10.0
135.1178	20.0
135.67183	10.0
136.10104	10.0
141.07254	30.0
141.76862	10.0
142.07812	40.0
143.08565	190.0
143.19167	10.0
144.09238	50.0
145.10204	140.0
145.576	10.0
146.1032	30.0
147.11496	20.0
148.07884	10.0
151.07294	20.0
153.09332	20.0
154.07948	20.0
154.84924	10.0
155.08626	40.0
156.0952	30.0
157.00377	10.0
157.10057	120.0
158.10927	60.0
159.1165	220.0
160.12117	40.0
161.1026	10.0
161.13171	10.0
161.56801	20.0
163.07423	30.0
163.10812	20.0
165.0921	20.0
166.09323	10.0
167.08386	20.0
168.09319	20.0
169.10095	220.0
170.1075	30.0
171.11673	200.0
172.12309	50.0
173.0717	20.0
173.09633	10.0
173.1329	750.0
174.13593	70.0
175.0858	10.0
175.11266	10.0
175.1407	30.0
176.11604	10.0
177.90178	10.0
178.09296	20.0
180.80711	10.0
180.86064	10.0
181.09998	50.0
182.10838	10.0
182.67188	10.0
183.11716	130.0
184.12566	50.0
184.56514	10.0
185.13245	40.0
186.13783	30.0
187.11371	30.0
188.79366	10.0
189.08928	40.0
191.10683	80.0
191.13632	20.0
192.09576	20.0
192.11626	20.0
193.10167	60.0
193.13922	10.0
195.11656	40.0
195.61159	10.0
195.95134	10.0
196.12349	20.0
197.13242	120.0
198.13875	30.0
198.84833	10.0
199.09258	20.0
199.14882	1000.0
200.10831	10.0
200.15268	150.0
201.09213	10.0
201.16464	220.0
202.16672	40.0
202.41449	10.0
203.11205	10.0
203.17409	10.0
204.97099	10.0
205.12183	30.0
206.12451	10.0
207.11739	30.0
208.12424	20.0
209.12216	30.0
210.14047	20.0
210.50446	10.0
211.11145	20.0
211.14812	70.0
212.11378	10.0
212.15813	20.0
213.12434	10.0
213.16133	20.0
215.17946	40.0
217.12332	20.0
219.11989	30.0
221.12325	20.0
222.69743	10.0
223.1485	120.0
224.15202	40.0
224.73662	10.0
225.12253	20.0
225.16385	710.0
226.16774	110.0
226.43155	10.0
227.16678	20.0
227.46298	10.0
229.12022	40.0
230.12738	10.0
234.13969	30.0
234.89192	10.0
235.14127	20.0
239.17915	160.0
240.12157	10.0
240.18259	20.0
241.16508	20.0
241.19753	20.0
241.81773	10.0
243.11418	10.0
243.13811	30.0
243.1747	490.0
244.17932	110.0
245.17868	20.0
246.8689	10.0
248.66525	10.0
248.71657	10.0
248.82219	10.0
249.04829	10.0
249.12996	10.0
249.16347	160.0
250.16833	50.0
251.16835	20.0
251.24232	10.0
257.16098	20.0
257.19135	20.0
265.16254	10.0
267.17554	320.0
268.17719	120.0
269.17874	20.0
285.18555	930.0
286.18787	160.0
287.19373	10.0
303.19577	410.0
304.2002	90.0
344.86923	10.0
375.33011	10.0
405.26477	10.0
1276.21619	10.0
1506.58044	10.0
1508.73657	10.0
1695.08423	10.0
1707.44739	10.0
1713.17615	10.0
1718.62573	10.0
1755.77246	10.0
1768.64746	10.0
1798.95081	10.0
1849.01562	10.0
1942.22876	10.0
1944.68884	10.0
1949.91455	10.0
1979.19336	10.0
1987.62292	10.0

NAME:  Lovastatin
PRECURSORMZ:  405.26355071117
PRECURSORTYPE:  [M+H]+
FORMULA:  C24H36O5
Ontology: Kingdom: Organic compounds;Superclass: Organoheterocyclic compounds;Class: Lactones;Subclass: Delta valerolactones
INCHIKEY:  PCZOHLXUXFIOCF-UHFFFAOYNA-N
SMILES:  CCC(C)C(=O)OC1CC(C)C=C2C=CC(C)C(CCC3CC(O)CC(=O)O3)C12
RETENTIONTIME:  
CCS:  202.5363054
IONMODE:  Positive
INSTRUMENTTYPE:  
INSTRUMENT:  qTof
COLLISIONENERGY:  
Comment:  DB#=CCMSLIB00000077134; origin=GNPS
Num Peaks:  115
65.81194	10.0
79.19086	10.0
89.45755	10.0
92.05575	10.0
92.27103	10.0
95.08684	10.0
105.07057	30.0
107.08608	40.0
108.08633	10.0
112.55914	10.0
113.13408	10.0
115.05393	10.0
117.06901	20.0
119.08746	10.0
121.09897	30.0
125.06164	30.0
128.06206	30.0
129.06929	20.0
131.08546	110.0
132.08974	10.0
133.09976	30.0
139.44405	10.0
142.07668	30.0
143.08484	220.0
144.08894	20.0
145.0564	10.0
145.10149	200.0
146.10464	20.0
149.09753	10.0
154.07599	10.0
155.08569	80.0
155.46162	10.0
156.09203	40.0
157.10046	180.0
158.10832	100.0
159.11703	230.0
160.12082	50.0
161.09633	10.0
161.13303	20.0
163.11307	20.0
166.08975	10.0
167.10472	20.0
169.1013	140.0
170.10654	30.0
171.11714	230.0
172.12187	50.0
173.09616	30.0
173.13281	760.0
174.13631	90.0
175.11108	10.0
175.1405	10.0
181.10289	40.0
182.10643	20.0
183.11707	90.0
184.11983	10.0
185.13313	70.0
186.13556	10.0
187.11362	10.0
187.14645	10.0
191.10829	50.0
193.10416	20.0
194.10461	10.0
195.11235	20.0
196.12296	20.0
197.13344	120.0
198.13678	30.0
199.14893	1000.0
200.15196	170.0
201.16348	290.0
202.16994	40.0
204.11142	10.0
205.12077	30.0
207.1142	30.0
208.12621	10.0
209.11858	40.0
210.13828	30.0
211.1102	20.0
211.14848	40.0
212.1573	10.0
213.16824	10.0
215.10411	20.0
215.17921	50.0
217.12177	10.0
221.13326	10.0
223.14809	100.0
225.12755	30.0
225.1642	570.0
226.1656	130.0
229.12491	50.0
230.1275	10.0
234.13953	20.0
235.14386	20.0
239.14052	20.0
239.18117	140.0
240.14626	10.0
240.18288	30.0
243.14252	10.0
243.17513	600.0
244.17891	150.0
245.18115	20.0
249.16484	180.0
250.16826	50.0
267.17517	320.0
268.17844	80.0
269.18137	10.0
275.16605	10.0
285.18533	830.0
286.1879	140.0
287.19406	20.0
303.19528	330.0
304.19983	50.0
405.26379	20.0
406.26794	20.0
1106.91565	10.0
1841.05701	10.0

NAME:  METHYLPREDNISOLONE
PRECURSORMZ:  375.21660051817
PRECURSORTYPE:  [M+H]+
FORMULA:  C22H30O5
Ontology: Kingdom: Organic compounds;Superclass: Lipids and lipid;Class: Steroids and steroid derivatives;Subclass: Hydroxysteroids
INCHIKEY:  VHRSUDSXCMQTMA-UHFFFAOYNA-N
SMILES:  CC1CC2C3CCC(O)(C(=O)CO)C3(C)CC(O)C2C2(C)C=CC(=O)C=C12
RETENTIONTIME:  
CCS:  196.3829557
IONMODE:  Positive
INSTRUMENTTYPE:  
INSTRUMENT:  qTof
COLLISIONENERGY:  
Comment:  DB#=CCMSLIB00000077142; origin=GNPS
Num Peaks:  169
91.05347	10.0
105.07052	30.0
107.05144	10.0
107.08433	40.0
115.05424	10.0
117.06877	20.0
119.08414	10.0
121.0644	50.0
121.10075	10.0
122.06707	10.0
123.08015	10.0
129.06891	20.0
131.08582	10.0
133.10161	50.0
135.0809	200.0
136.08482	20.0
137.09367	20.0
142.07578	10.0
143.0873	20.0
145.06662	40.0
145.10051	50.0
146.07185	20.0
147.08037	50.0
147.11423	10.0
149.09578	40.0
151.07343	20.0
151.11481	10.0
157.06487	10.0
157.10112	30.0
158.07077	30.0
159.07997	90.0
160.08731	30.0
161.09682	420.0
162.09929	60.0
163.10374	20.0
165.09053	40.0
169.1035	10.0
171.08092	40.0
171.11769	20.0
172.08867	40.0
173.09702	70.0
173.13373	20.0
174.09749	10.0
175.11092	50.0
177.09023	20.0
178.07832	20.0
179.08517	10.0
181.09953	20.0
183.08325	10.0
183.10129	20.0
184.0867	20.0
185.09698	260.0
186.09891	50.0
187.11212	210.0
188.11397	20.0
189.09134	20.0
191.10735	20.0
192.09325	10.0
193.10031	20.0
195.07904	20.0
196.08934	30.0
197.09641	40.0
198.10196	20.0
199.11284	40.0
201.1265	30.0
203.10947	10.0
204.08975	10.0
207.1172	10.0
209.09706	60.0
209.13017	20.0
210.10243	20.0
211.11234	180.0
211.1433	10.0
212.11705	30.0
213.12737	50.0
214.12823	20.0
215.1049	10.0
217.12296	10.0
219.11577	10.0
220.12566	20.0
221.10033	10.0
221.12364	10.0
222.1042	30.0
223.11066	60.0
224.11885	40.0
225.12758	50.0
226.13174	50.0
227.101	20.0
227.14558	20.0
231.13779	40.0
232.14005	10.0
233.09428	20.0
233.13086	10.0
234.10461	20.0
235.11098	20.0
235.14835	20.0
236.11861	40.0
237.12727	110.0
238.13275	70.0
239.14236	50.0
240.14359	10.0
241.15852	20.0
246.10553	10.0
247.11302	30.0
249.12541	50.0
250.13493	20.0
251.1442	120.0
252.14519	20.0
253.11792	10.0
253.15887	310.0
254.16312	40.0
255.13332	10.0
255.17505	30.0
259.11005	20.0
260.11731	10.0
261.12711	20.0
262.13474	20.0
263.14569	20.0
263.17911	20.0
264.15076	10.0
265.15848	90.0
266.16226	20.0
267.13919	30.0
267.16928	20.0
269.15118	30.0
273.12869	20.0
275.1442	20.0
276.14886	10.0
277.15848	50.0
278.16434	30.0
279.13693	50.0
279.17474	120.0
280.14188	20.0
280.18158	100.0
281.18835	90.0
282.19156	30.0
285.15216	10.0
288.15192	30.0
291.17288	40.0
293.15341	60.0
293.19083	60.0
294.15857	30.0
294.1937	20.0
295.16647	20.0
297.14893	40.0
297.18509	60.0
299.19681	20.0
303.17517	110.0
304.17529	30.0
308.17664	10.0
309.18399	50.0
310.18707	20.0
311.19916	30.0
312.20389	10.0
315.15808	40.0
316.15973	10.0
321.18549	280.0
322.18756	70.0
327.19586	20.0
339.1958	490.0
340.19894	110.0
341.20331	10.0
357.20682	1000.0
358.21063	180.0
359.2085	30.0
375.21759	80.0
376.16522	30.0
376.21555	20.0
377.21378	10.0

NAME:  METHYLPREDNISOLONE
PRECURSORMZ:  375.21660051817
PRECURSORTYPE:  [M+H]+
FORMULA:  C22H30O5
Ontology: Kingdom: Organic compounds;Superclass: Lipids and lipid;Class: Steroids and steroid derivatives;Subclass: Hydroxysteroids
INCHIKEY:  VHRSUDSXCMQTMA-UHFFFAOYNA-N
SMILES:  CC1CC2C3CCC(O)(C(=O)CO)C3(C)CC(O)C2C2(C)C=CC(=O)C=C12
RETENTIONTIME:  
CCS:  196.3829557
IONMODE:  Positive
INSTRUMENTTYPE:  
INSTRUMENT:  qTof
COLLISIONENERGY:  
Comment:  DB#=CCMSLIB00000077143; origin=GNPS
Num Peaks:  353
55.17494	10.0
57.38316	10.0
57.54762	10.0
58.141	10.0
59.40591	10.0
61.92331	10.0
63.57874	10.0
67.53777	10.0
68.04906	10.0
68.99309	10.0
69.81219	10.0
73.15561	10.0
74.25088	10.0
74.60287	10.0
77.4891	20.0
78.99786	10.0
79.89906	10.0
80.25705	10.0
81.41483	10.0
82.67496	20.0
83.8354	10.0
83.9539	10.0
84.07065	10.0
85.03329	10.0
91.05399	20.0
92.29006	10.0
97.06144	10.0
99.04843	20.0
102.94421	10.0
103.05733	10.0
103.31814	10.0
104.45618	10.0
105.07095	20.0
105.47983	10.0
106.08001	10.0
106.71808	10.0
107.0576	10.0
107.08437	10.0
109.1027	10.0
111.04383	10.0
111.0732	10.0
115.0547	10.0
115.25459	10.0
117.82211	10.0
118.075	10.0
119.08714	30.0
121.06618	60.0
123.0464	10.0
125.06178	10.0
126.0494	10.0
127.05695	10.0
127.07265	10.0
127.64991	10.0
128.06442	10.0
129.06693	20.0
131.08524	30.0
133.06705	30.0
133.10281	20.0
135.0419	10.0
135.08115	190.0
135.10751	10.0
136.08784	20.0
137.04472	10.0
137.09795	30.0
138.09221	10.0
139.07491	10.0
141.07129	10.0
142.07635	10.0
143.0833	10.0
144.05768	10.0
144.08847	20.0
145.06535	50.0
145.10185	50.0
146.06831	20.0
147.08078	60.0
147.11586	10.0
148.07196	10.0
149.09631	30.0
149.9183	10.0
151.07353	10.0
151.11234	10.0
153.06613	10.0
154.09219	10.0
155.07315	20.0
156.10059	10.0
157.09879	20.0
158.07622	30.0
159.08046	110.0
159.11746	40.0
160.08722	10.0
161.09674	460.0
162.10092	60.0
162.13762	10.0
162.24661	10.0
163.04617	10.0
163.10828	20.0
164.80637	10.0
165.07095	30.0
165.08955	30.0
166.0784	20.0
168.09373	10.0
168.88428	10.0
169.09644	20.0
170.10211	10.0
171.08188	50.0
171.11777	30.0
171.64752	10.0
172.0907	40.0
173.09438	40.0
173.13147	20.0
173.17633	10.0
174.10309	30.0
174.13101	10.0
175.07687	20.0
175.11061	80.0
175.58907	10.0
176.11429	10.0
177.09183	30.0
177.12529	20.0
179.07695	10.0
180.09047	10.0
181.09811	20.0
181.1413	10.0
181.95155	10.0
183.07872	10.0
183.10088	30.0
183.83299	10.0
184.1082	10.0
185.09615	250.0
186.09882	50.0
186.96028	10.0
187.11154	220.0
188.11508	50.0
189.06984	10.0
189.09326	30.0
189.1235	20.0
190.09584	10.0
191.01514	10.0
191.14328	10.0
192.10048	10.0
193.10092	20.0
194.0735	10.0
194.1084	10.0
195.08339	10.0
195.11838	30.0
196.08614	40.0
196.11841	10.0
197.0683	10.0
197.0959	60.0
198.10249	30.0
199.11197	50.0
199.57576	10.0
200.12376	20.0
201.04868	10.0
201.10544	10.0
201.12856	30.0
202.12447	10.0
202.7458	10.0
203.11514	30.0
204.03729	10.0
205.12048	10.0
206.9875	10.0
207.11667	20.0
208.0713	20.0
208.0927	20.0
208.1405	10.0
209.0956	80.0
209.13034	30.0
210.10104	30.0
211.11153	140.0
212.11829	30.0
213.12624	70.0
213.18097	10.0
214.08859	10.0
214.13132	10.0
215.14781	10.0
216.07635	10.0
216.61795	10.0
217.1019	20.0
218.0645	10.0
218.11337	20.0
219.05904	10.0
219.13103	10.0
220.12866	20.0
221.09634	30.0
221.6886	10.0
222.10312	10.0
222.14319	10.0
223.11113	30.0
224.11821	80.0
225.09167	10.0
225.12556	50.0
226.13245	20.0
227.10617	10.0
227.14484	50.0
228.13872	10.0
229.12181	20.0
229.15292	20.0
231.06102	10.0
231.13826	20.0
232.32129	10.0
232.58224	10.0
233.10446	10.0
233.12794	10.0
234.1066	20.0
234.13783	10.0
235.10875	30.0
235.14754	20.0
236.11967	30.0
236.19608	10.0
237.127	100.0
238.13531	30.0
239.0401	10.0
239.14243	70.0
240.1472	10.0
240.22627	10.0
241.15533	20.0
243.13939	10.0
243.1785	10.0
244.12885	10.0
245.09499	20.0
245.13162	10.0
246.10318	20.0
247.10802	10.0
247.15149	10.0
248.09326	10.0
248.11969	20.0
249.12645	100.0
250.02277	10.0
250.1344	50.0
251.14088	90.0
251.18854	10.0
252.11737	20.0
252.14113	30.0
252.70493	10.0
253.12874	20.0
253.15775	290.0
253.21774	10.0
254.16255	70.0
254.47664	10.0
255.10886	10.0
255.1734	50.0
256.052	10.0
257.1575	10.0
259.11697	10.0
260.10699	20.0
261.07199	10.0
261.12003	30.0
262.13281	30.0
262.49854	20.0
263.14105	40.0
263.18188	30.0
265.15936	70.0
266.15903	20.0
267.14066	50.0
270.12784	10.0
270.16708	10.0
272.12036	10.0
273.13062	30.0
273.16214	10.0
274.13724	20.0
275.14456	30.0
275.18405	10.0
276.15897	10.0
277.12045	10.0
277.15869	90.0
277.18671	10.0
278.15915	30.0
278.63	10.0
279.13708	40.0
279.17358	210.0
280.15002	20.0
280.18143	180.0
281.15305	20.0
281.19031	90.0
281.47775	10.0
281.72827	10.0
281.98221	10.0
282.19601	30.0
283.1669	10.0
284.74957	10.0
285.15637	20.0
286.63345	10.0
288.1499	20.0
289.14429	30.0
290.14624	10.0
291.17651	30.0
293.15015	50.0
293.18839	130.0
294.19415	20.0
294.91769	10.0
295.17078	30.0
296.16766	10.0
297.15027	60.0
297.18851	60.0
298.15842	10.0
298.18433	10.0
299.19589	20.0
300.20828	10.0
301.18845	10.0
303.17532	130.0
304.17889	70.0
305.19879	10.0
307.17276	10.0
308.11182	10.0
308.18018	30.0
309.18277	80.0
310.18231	10.0
311.16388	10.0
311.19965	60.0
315.15726	30.0
316.15924	10.0
317.10608	10.0
320.49982	10.0
321.18466	230.0
322.1875	50.0
323.19031	20.0
327.20038	20.0
328.18826	10.0
329.21466	10.0
330.16351	10.0
337.17645	10.0
338.06146	10.0
338.57031	10.0
339.19577	430.0
340.19812	120.0
341.20187	30.0
342.14667	10.0
342.37863	10.0
357.20627	1000.0
358.21017	200.0
359.21527	30.0
360.87347	10.0
373.20734	10.0
375.21371	60.0
376.16193	60.0
376.21848	50.0
377.17609	30.0
377.24094	10.0
764.76172	10.0
963.55621	10.0
1295.17688	10.0
1329.50342	10.0
1342.53259	10.0
1421.77917	10.0
1535.34534	10.0
1536.10974	10.0
1673.87744	10.0
1687.65088	20.0
1811.89697	20.0
1913.74133	10.0
1966.27686	10.0
1979.28955	10.0

NAME:  Fluorometholone
PRECURSORMZ:  377.21226402917
PRECURSORTYPE:  [M+H]+
FORMULA:  C22H29FO4
Ontology: Kingdom: Organic compounds;Superclass: Lipids and lipid;Class: Steroids and steroid derivatives;Subclass: Pregnane steroids
INCHIKEY:  FAOZLTXFLGPHNG-UHFFFAOYNA-N
SMILES:  CC1CC2C3CCC(O)(C(C)=O)C3(C)CC(O)C2(F)C2(C)C=CC(=O)C=C12
RETENTIONTIME:  
CCS:  195.074593
IONMODE:  Positive
INSTRUMENTTYPE:  
INSTRUMENT:  qTof
COLLISIONENERGY:  
Comment:  DB#=CCMSLIB00000077149; origin=GNPS
Num Peaks:  148
95.08612	20.0
101.06161	10.0
105.07073	10.0
107.08702	20.0
109.06464	30.0
119.0849	10.0
121.06536	60.0
123.07958	20.0
125.05937	20.0
135.08112	240.0
136.08345	30.0
137.09482	20.0
139.07622	20.0
141.06783	10.0
143.08659	20.0
145.06366	30.0
145.10144	20.0
146.0766	10.0
147.08014	50.0
147.11586	10.0
148.08517	10.0
149.09567	50.0
149.1319	10.0
151.077	10.0
155.08615	10.0
157.0992	20.0
158.07138	20.0
159.08017	50.0
160.08426	20.0
161.09628	220.0
161.12877	10.0
162.09846	20.0
163.1115	20.0
165.09277	80.0
166.09523	10.0
172.0878	20.0
173.09689	50.0
174.09879	10.0
175.11147	40.0
177.09032	20.0
177.12463	10.0
179.08678	20.0
179.1068	10.0
183.07771	10.0
185.09595	110.0
186.10008	10.0
187.11383	50.0
189.12788	40.0
190.12848	20.0
193.10506	20.0
195.08377	30.0
196.08875	20.0
197.09636	10.0
199.11072	20.0
201.09004	20.0
201.12616	20.0
203.10829	10.0
209.09541	40.0
209.132	30.0
210.10162	20.0
211.11195	30.0
212.11874	10.0
213.12662	30.0
215.14085	10.0
217.12186	20.0
219.11565	10.0
221.09813	20.0
222.10307	20.0
223.11151	50.0
224.11513	20.0
225.12776	30.0
227.10721	30.0
227.14185	20.0
229.12315	40.0
230.12489	10.0
231.13907	30.0
232.08704	10.0
233.09412	10.0
233.13423	40.0
234.10284	20.0
234.13716	10.0
235.11192	30.0
236.12114	50.0
237.12787	150.0
238.13261	30.0
239.14522	30.0
240.14919	30.0
241.15421	10.0
247.14305	20.0
248.1203	10.0
249.12796	70.0
250.1347	20.0
251.14386	200.0
252.14583	50.0
253.12108	10.0
253.15775	40.0
254.15741	20.0
255.13824	10.0
259.10815	20.0
261.13272	10.0
261.1644	20.0
262.13486	20.0
263.14343	40.0
264.14673	30.0
265.12836	10.0
265.15509	20.0
267.13812	50.0
269.15472	70.0
270.15707	20.0
273.12964	10.0
274.13354	30.0
277.15875	40.0
278.16632	40.0
279.1398	60.0
279.17514	1000.0
280.17865	180.0
281.14847	20.0
281.18124	20.0
282.15665	10.0
288.15164	10.0
293.18936	60.0
294.19394	30.0
295.1701	60.0
296.17331	10.0
297.14987	10.0
297.18454	150.0
298.18756	30.0
299.18475	10.0
303.17456	170.0
304.17776	30.0
307.16568	10.0
311.19989	40.0
312.20926	20.0
317.19073	10.0
321.18628	570.0
322.18863	120.0
323.18808	20.0
339.19696	720.0
340.1991	120.0
341.19418	50.0
342.19159	20.0
357.20667	420.0
358.2092	70.0
359.20569	40.0
360.20978	10.0
376.17117	10.0
377.21307	290.0
378.21613	50.0

NAME:  Arachidonic_acid
PRECURSORMZ:  305.24750672217
PRECURSORTYPE:  [M+H]+
FORMULA:  C20H32O2
Ontology: Kingdom: Organic compounds;Superclass: Lipids and lipid;Class: Fatty Acyls;Subclass: Fatty acids and conjugates
INCHIKEY:  YZXBAPSDXZZRGB-UHFFFAOYSA-N
SMILES:  CCCCCC=CCC=CCC=CCC=CCCCC(O)=O
RETENTIONTIME:  
CCS:  182.8343741
IONMODE:  Positive
INSTRUMENTTYPE:  
INSTRUMENT:  Q-TOF
COLLISIONENERGY:  
Comment:  DB#=CCMSLIB00000077192; origin=GNPS
Num Peaks:  89
91.05608	10.0
95.08733	30.0
105.07131	40.0
107.08642	60.0
109.0656	20.0
109.10242	20.0
117.07079	30.0
119.08651	20.0
121.10211	60.0
123.1185	30.0
131.08652	40.0
132.09076	10.0
133.10262	20.0
135.0818	20.0
135.11839	40.0
137.13417	30.0
139.07632	20.0
145.1002	20.0
147.08153	10.0
147.11705	30.0
148.11865	10.0
149.09755	30.0
149.13181	30.0
151.11084	30.0
151.14682	30.0
153.09128	30.0
157.10297	20.0
161.09641	50.0
161.13354	40.0
163.1116	20.0
163.14906	50.0
165.16649	20.0
167.10905	40.0
171.11649	40.0
175.11256	20.0
175.14894	30.0
176.11449	10.0
177.16345	80.0
179.10721	50.0
185.13324	20.0
187.14662	10.0
189.12695	20.0
189.1637	20.0
191.18034	30.0
192.18111	10.0
193.1236	70.0
195.1371	20.0
199.15356	20.0
200.15475	10.0
203.1443	30.0
203.17679	20.0
204.18001	10.0
205.15904	10.0
205.19331	30.0
207.13885	120.0
208.14079	20.0
209.15292	40.0
210.15994	20.0
214.18256	10.0
217.16177	20.0
221.15474	170.0
222.15904	30.0
223.16864	30.0
231.18054	20.0
235.17012	90.0
236.17628	30.0
237.18767	20.0
243.21318	20.0
245.19255	20.0
245.22762	40.0
246.22647	10.0
249.18454	20.0
259.20563	30.0
259.24496	20.0
260.20737	10.0
263.20663	10.0
269.22647	100.0
270.23053	20.0
287.23737	190.0
288.24329	50.0
289.24591	10.0
303.23334	10.0
305.16663	20.0
305.24908	1000.0
306.25006	210.0
307.14658	10.0
307.20502	10.0
307.25757	20.0
1794.11084	10.0

NAME:  Cholesterol
PRECURSORMZ:  369.35157787317
PRECURSORTYPE:  [M+H-H2O]+
FORMULA:  C27H46O
Ontology: Kingdom: Organic compounds;Superclass: Lipids and lipid;Class: Steroids and steroid derivatives;Subclass: Cholestane steroids
INCHIKEY:  HVYWMOMLDIMFJA-UHFFFAOYNA-N
SMILES:  CC(C)CCCC(C)C1CCC2C3CC=C4CC(O)CCC4(C)C3CCC12C
RETENTIONTIME:  
CCS:  202.0635881
IONMODE:  Positive
INSTRUMENTTYPE:  
INSTRUMENT:  Q-TOF
COLLISIONENERGY:  
Comment:  DB#=CCMSLIB00000077193; origin=GNPS
Num Peaks:  61
91.05811	30.0
95.08713	10.0
105.07195	30.0
109.10345	30.0
110.10406	10.0
111.11935	20.0
119.09042	20.0
121.10255	20.0
123.11829	30.0
125.13393	10.0
131.08562	20.0
133.10283	30.0
135.11807	50.0
136.12245	10.0
137.13356	10.0
147.11847	80.0
148.12201	20.0
149.13295	50.0
150.1394	10.0
161.13408	110.0
163.15028	10.0
165.16504	20.0
173.1357	10.0
175.149	60.0
176.15234	20.0
177.16672	10.0
178.17073	10.0
179.18024	30.0
187.15053	20.0
189.16327	30.0
190.1694	10.0
193.19351	30.0
201.16327	30.0
203.17949	50.0
205.1944	20.0
207.21196	20.0
215.17908	40.0
217.19699	40.0
219.21167	20.0
229.19582	50.0
231.20897	10.0
233.22687	40.0
243.21223	40.0
245.22458	20.0
247.24069	30.0
257.22812	40.0
258.23233	10.0
259.24249	60.0
260.24673	10.0
272.2485	10.0
273.25745	30.0
274.2565	10.0
285.25674	10.0
287.27438	30.0
313.28735	20.0
355.06897	10.0
368.42361	30.0
369.26184	10.0
369.35242	1000.0
370.35501	280.0
371.35605	30.0

NAME:  Cortisone
PRECURSORMZ:  361.20095045417
PRECURSORTYPE:  [M+H]+
FORMULA:  C21H28O5
Ontology: Kingdom: Organic compounds;Superclass: Lipids and lipid;Class: Steroids and steroid derivatives;Subclass: Hydroxysteroids
INCHIKEY:  MFYSYFVPBJMHGN-UHFFFAOYNA-N
SMILES:  CC12CC(=O)C3C(CCC4=CC(=O)CCC34C)C1CCC2(O)C(=O)CO
RETENTIONTIME:  
CCS:  187.3103579
IONMODE:  Positive
INSTRUMENTTYPE:  
INSTRUMENT:  Q-TOF
COLLISIONENERGY:  
Comment:  DB#=CCMSLIB00000077194; origin=GNPS
Num Peaks:  31
105.07084	30.0
119.08577	10.0
121.06588	30.0
129.07028	10.0
131.08569	10.0
135.08247	10.0
135.11758	10.0
147.08276	10.0
148.08827	10.0
157.10342	10.0
163.11348	110.0
164.11572	20.0
239.14175	10.0
241.15811	10.0
243.13945	10.0
257.15448	10.0
265.15845	20.0
267.17572	20.0
283.16885	20.0
285.18533	20.0
297.18555	10.0
299.16391	10.0
301.18005	20.0
307.16907	10.0
313.17969	30.0
325.18018	30.0
343.19144	60.0
361.20407	1000.0
361.8248	20.0
362.20633	370.0
363.20856	50.0

NAME:  LysoPhosphatidylcholine_16_0
PRECURSORMZ:  496.33976640417
PRECURSORTYPE:  [M+H]+
FORMULA:  C24H50NO7P
Ontology: Kingdom: Organic compounds;Superclass: Lipids and lipid;Class: Glycerophospholipids;Subclass: Glycerophosphocholines
INCHIKEY:  ASWBNKHCZGQVJV-UHFFFAOYNA-N
SMILES:  CCCCCCCCCCCCCCCC(=O)OCC(O)COP([O-])(=O)OCC[N+](C)(C)C
RETENTIONTIME:  
CCS:  232.7487207
IONMODE:  Positive
INSTRUMENTTYPE:  
INSTRUMENT:  Q-TOF
COLLISIONENERGY:  
Comment:  DB#=CCMSLIB00000077195; origin=GNPS
Num Peaks:  8
104.10741	60.0
125.00042	40.0
184.07355	180.0
478.32767	50.0
479.33307	10.0
496.34106	1000.0
497.34451	240.0
498.34366	40.0

NAME:  1_18_1_lysophosphatidylcholine
PRECURSORMZ:  522.35541646817
PRECURSORTYPE:  [M+H]+
FORMULA:  C26H52NO7P
Ontology: Kingdom: Organic compounds;Superclass: Lipids and lipid;Class: Glycerophospholipids;Subclass: Glycerophosphocholines
INCHIKEY:  YAMUFBLWGFFICM-UHFFFAOYNA-N
SMILES:  CCCCCCCCC=CCCCCCCCC(=O)OCC(O)COP([O-])(=O)OCC[N+](C)(C)C
RETENTIONTIME:  
CCS:  236.6272534
IONMODE:  Positive
INSTRUMENTTYPE:  
INSTRUMENT:  Q-TOF
COLLISIONENERGY:  
Comment:  DB#=CCMSLIB00000077196; origin=GNPS
Num Peaks:  11
98.98506	10.0
104.10743	60.0
125.00074	40.0
166.06265	20.0
184.07362	160.0
504.34293	50.0
505.349	10.0
522.35632	1000.0
523.36005	340.0
524.36047	70.0
525.37219	10.0

NAME:  Oleic_acid
PRECURSORMZ:  283.26315678717
PRECURSORTYPE:  [M+H]+
FORMULA:  C18H34O2
Ontology: Kingdom: Organic compounds;Superclass: Lipids and lipid;Class: Fatty Acyls;Subclass: Fatty acids and conjugates
INCHIKEY:  ZQPPMHVWECSIRJ-UHFFFAOYSA-N
SMILES:  CCCCCCCCC=CCCCCCCCC(O)=O
RETENTIONTIME:  
CCS:  179.5693575
IONMODE:  Positive
INSTRUMENTTYPE:  
INSTRUMENT:  Q-TOF
COLLISIONENERGY:  
Comment:  DB#=CCMSLIB00000077197; origin=GNPS
Num Peaks:  455
74.93773	20.0
75.11172	10.0
75.2376	20.0
75.60205	10.0
75.61934	10.0
76.13388	20.0
76.61359	20.0
77.22411	20.0
77.6862	20.0
78.03193	10.0
78.36961	20.0
79.05602	10.0
79.11261	20.0
79.54662	10.0
80.58235	20.0
81.60502	20.0
81.64994	20.0
81.84415	10.0
81.86034	10.0
82.2531	10.0
82.61967	20.0
82.96895	10.0
83.51878	20.0
83.87723	10.0
84.26201	10.0
84.30583	20.0
84.79046	20.0
85.56875	20.0
86.02931	20.0
86.55956	20.0
86.92262	20.0
87.80564	20.0
87.99584	10.0
88.50591	20.0
89.05312	20.0
91.05561	60.0
91.2607	10.0
91.44699	20.0
91.61443	10.0
91.69822	20.0
91.87543	10.0
92.16542	10.0
92.19025	20.0
92.23035	10.0
92.69508	20.0
92.81384	10.0
93.07501	20.0
93.3665	10.0
93.4357	20.0
94.02106	20.0
94.0577	20.0
94.42841	20.0
94.56375	10.0
94.765	10.0
95.08844	130.0
95.11576	20.0
96.09004	20.0
96.36806	20.0
96.40028	10.0
96.41396	20.0
96.6113	10.0
96.82059	10.0
97.04578	20.0
97.06751	80.0
97.10271	180.0
97.31635	20.0
97.53622	20.0
98.07319	20.0
98.10471	10.0
98.30141	30.0
98.63732	10.0
98.84879	20.0
99.08219	30.0
99.52027	20.0
100.54472	20.0
101.06121	40.0
101.58844	20.0
102.10629	20.0
102.75042	10.0
103.05305	20.0
103.22272	20.0
103.88252	20.0
105.0677	20.0
105.69042	10.0
106.02807	20.0
106.83034	20.0
107.08795	180.0
108.703	20.0
109.10337	220.0
109.16176	10.0
109.24697	20.0
109.30311	10.0
109.71521	10.0
109.74854	20.0
110.10722	40.0
110.60448	20.0
110.88076	20.0
110.89542	10.0
111.08248	130.0
111.11857	120.0
111.88621	20.0
111.97248	20.0
112.08646	20.0
112.11985	40.0
113.09599	20.0
113.13724	20.0
113.29807	10.0
113.7049	20.0
114.09986	20.0
114.72092	20.0
115.07611	60.0
115.1129	50.0
115.17938	20.0
116.45293	10.0
116.77295	20.0
117.3195	20.0
118.35799	20.0
118.46837	20.0
119.62067	20.0
120.0583	20.0
121.10262	280.0
121.13509	20.0
122.10879	80.0
122.14852	10.0
123.01393	20.0
123.08012	10.0
123.11885	120.0
123.49088	20.0
123.7319	10.0
124.07728	10.0
124.85834	20.0
125.04732	20.0
125.09853	190.0
125.13286	50.0
125.17857	10.0
125.5683	10.0
126.10222	60.0
126.19981	20.0
127.11307	20.0
127.15568	20.0
127.81141	20.0
128.10388	20.0
128.15791	20.0
129.09282	90.0
129.12987	20.0
130.0585	20.0
130.09706	20.0
130.13564	20.0
130.99013	10.0
132.06219	10.0
132.34348	20.0
132.48767	20.0
132.56093	20.0
133.10446	10.0
133.13174	20.0
133.51526	20.0
133.68768	20.0
134.20331	20.0
134.66682	10.0
135.11841	290.0
135.76538	20.0
136.12169	50.0
136.78699	20.0
136.91728	20.0
137.13252	120.0
137.35982	20.0
138.24704	10.0
138.40845	10.0
138.4646	10.0
139.02452	30.0
139.11391	190.0
139.14969	40.0
139.63962	20.0
140.11632	30.0
141.02264	20.0
141.11676	20.0
141.16322	20.0
141.41972	20.0
141.52145	20.0
141.55222	10.0
142.18472	20.0
143.10841	90.0
143.13972	10.0
144.15282	20.0
144.45386	20.0
146.77228	10.0
147.67726	20.0
148.12233	20.0
148.33299	10.0
149.13425	350.0
149.92876	20.0
150.13474	60.0
150.17726	20.0
151.14955	60.0
151.71428	20.0
151.96916	20.0
152.23409	20.0
152.44519	10.0
153.12878	260.0
153.91312	20.0
154.13466	50.0
154.71034	10.0
155.14357	10.0
155.18016	40.0
157.12703	40.0
157.45605	20.0
158.127	20.0
159.14017	10.0
162.08676	20.0
163.14932	320.0
163.43922	10.0
164.15266	80.0
164.35588	10.0
164.52422	10.0
165.16502	110.0
165.1953	20.0
165.6256	20.0
166.05589	10.0
166.09947	20.0
166.16356	10.0
166.61253	20.0
166.67159	10.0
167.14424	260.0
167.17821	40.0
167.31413	10.0
168.14537	60.0
168.18225	20.0
168.26222	10.0
169.15768	20.0
169.19487	20.0
169.22334	10.0
169.34238	20.0
170.16383	20.0
170.20535	20.0
170.70392	20.0
171.10422	10.0
171.13997	110.0
172.14246	20.0
172.17529	10.0
173.34123	20.0
176.41327	20.0
177.16447	220.0
177.60139	20.0
178.1671	50.0
179.17986	50.0
179.55226	20.0
179.6642	10.0
181.16023	180.0
181.20039	10.0
182.16588	40.0
183.17632	20.0
184.1817	20.0
185.15494	120.0
185.19081	40.0
186.15849	30.0
188.59958	10.0
188.84549	20.0
189.29126	20.0
189.58144	20.0
191.18034	270.0
192.08171	20.0
192.18414	40.0
193.16379	20.0
193.19972	30.0
194.19902	10.0
194.65106	20.0
195.06474	20.0
195.17453	290.0
196.18088	30.0
197.25984	10.0
199.17053	70.0
199.20424	20.0
202.19847	10.0
205.13626	10.0
205.19527	100.0
206.20934	20.0
207.21233	10.0
207.41006	10.0
208.21576	10.0
209.19052	80.0
210.07388	10.0
210.18921	30.0
211.21413	20.0
211.9895	20.0
213.18706	40.0
213.51837	10.0
215.89066	20.0
216.13329	20.0
219.2056	20.0
222.99701	20.0
223.20662	50.0
223.24025	40.0
223.87405	20.0
224.20451	10.0
224.24661	10.0
225.14957	10.0
225.56459	10.0
226.22523	10.0
226.68018	20.0
226.88686	10.0
227.20108	20.0
229.37123	20.0
233.21579	20.0
235.05093	10.0
237.14436	20.0
239.14557	10.0
239.21324	20.0
239.48094	20.0
240.23137	20.0
241.21564	30.0
241.25093	10.0
243.22902	20.0
244.22887	10.0
244.86649	20.0
247.05936	20.0
247.20119	10.0
247.24295	1000.0
247.73195	20.0
248.24533	270.0
249.24898	40.0
249.95331	10.0
250.30247	20.0
251.19063	10.0
253.22797	20.0
261.89719	10.0
262.48654	20.0
265.25308	560.0
266.25583	130.0
267.24481	20.0
268.01923	10.0
268.06482	10.0
268.30585	20.0
268.33191	10.0
269.91113	10.0
275.10858	10.0
278.47052	20.0
281.06876	10.0
281.16547	20.0
281.21881	10.0
281.2655	10.0
282.09671	10.0
282.13345	20.0
282.17688	20.0
282.28162	40.0
282.73178	20.0
283.14996	10.0
283.21649	20.0
283.26321	80.0
283.61871	10.0
283.86664	20.0
283.90686	10.0
284.11804	30.0
284.26395	50.0
284.29449	360.0
285.09109	20.0
285.14117	20.0
285.29736	80.0
285.50433	10.0
285.91446	10.0
286.25089	10.0
286.30206	20.0
406.2594	10.0
471.84467	10.0
1183.302	20.0
1236.35413	10.0
1250.47217	20.0
1301.54639	20.0
1312.93018	10.0
1327.80383	10.0
1344.37244	20.0
1376.72559	20.0
1378.69666	10.0
1379.78247	20.0
1440.56946	10.0
1458.1593	20.0
1476.28394	20.0
1501.74158	10.0
1504.00073	20.0
1505.104	20.0
1527.69666	20.0
1542.88586	20.0
1547.74902	20.0
1551.97742	20.0
1572.99255	10.0
1574.05762	20.0
1589.51465	20.0
1596.33362	10.0
1604.52917	30.0
1612.79382	20.0
1613.38489	10.0
1621.00745	20.0
1627.68494	10.0
1638.37488	20.0
1640.65405	20.0
1647.58972	20.0
1661.09167	10.0
1676.87146	20.0
1677.91418	10.0
1679.17725	10.0
1686.90442	20.0
1692.70947	20.0
1693.04504	20.0
1695.28821	20.0
1695.99255	20.0
1699.59033	20.0
1704.58752	20.0
1719.90393	20.0
1721.00122	20.0
1723.99768	20.0
1729.96545	10.0
1734.6261	20.0
1742.84497	20.0
1743.07751	20.0
1746.99915	10.0
1757.68982	10.0
1760.32581	20.0
1764.07471	20.0
1766.448	20.0
1768.87305	10.0
1778.18738	20.0
1781.31714	20.0
1784.77734	20.0
1791.81738	10.0
1793.95154	20.0
1797.99402	20.0
1800.59253	20.0
1803.07471	10.0
1826.23914	20.0
1838.8916	20.0
1850.31274	20.0
1870.75684	10.0
1873.51941	20.0
1889.7135	20.0
1890.86353	20.0
1895.45886	20.0
1897.45972	20.0
1907.71423	20.0
1909.71289	10.0
1917.59583	10.0
1928.33252	20.0
1934.74866	20.0
1935.23853	20.0
1945.01562	20.0
1956.44446	20.0
1957.22754	20.0
1959.56885	10.0
1965.78979	20.0
1966.5835	20.0
1966.64526	20.0
1976.37256	20.0
1982.40356	20.0
1982.46558	20.0
1988.77588	20.0
1994.97192	10.0
2004.35535	20.0

NAME:  Phytosphingosine
PRECURSORMZ:  318.30027057217
PRECURSORTYPE:  [M+H]+
FORMULA:  C18H39NO3
Ontology: Kingdom: Organic compounds;Superclass: Organic nitrogen compounds;Class: Organonitrogen compounds;Subclass: Amines
INCHIKEY:  AERBNCYCJBRYDG-UHFFFAOYNA-N
SMILES:  CCCCCCCCCCCCCCC(O)C(O)C(N)CO
RETENTIONTIME:  
CCS:  191.2648002
IONMODE:  Positive
INSTRUMENTTYPE:  
INSTRUMENT:  Q-TOF
COLLISIONENERGY:  
Comment:  DB#=CCMSLIB00000077198; origin=GNPS
Num Peaks:  32
95.08208	20.0
97.09645	20.0
111.11553	20.0
141.16263	10.0
149.12863	10.0
174.4855	10.0
212.23599	10.0
221.22389	10.0
226.25079	10.0
247.24142	30.0
252.2681	70.0
253.27422	20.0
254.28426	20.0
255.28581	10.0
256.26862	20.0
264.26666	120.0
265.25699	30.0
270.27808	80.0
271.28378	20.0
282.27893	510.0
283.2814	110.0
284.28772	20.0
300.28967	520.0
301.29309	80.0
302.30206	20.0
316.32172	60.0
317.32303	10.0
318.30072	1000.0
319.19022	10.0
319.3027	180.0
320.31122	30.0
321.24603	10.0

NAME:  Sinapic_acid
PRECURSORMZ:  225.07574993817
PRECURSORTYPE:  [M+H]+
FORMULA:  C11H12O5
Ontology: Kingdom: Organic compounds;Superclass: Phenylpropanoids and polyketides;Class: Cinnamic acids and derivatives;Subclass: Hydroxycinnamic acids and derivatives
INCHIKEY:  PCMORTLOPMLEFB-UHFFFAOYSA-N
SMILES:  COC1=CC(C=CC(O)=O)=CC(OC)=C1O
RETENTIONTIME:  
CCS:  149.5705953
IONMODE:  Positive
INSTRUMENTTYPE:  
INSTRUMENT:  Q-TOF
COLLISIONENERGY:  
Comment:  DB#=CCMSLIB00000077199; origin=GNPS
Num Peaks:  121
76.5029	20.0
89.03758	50.0
90.0492	20.0
91.01227	20.0
91.05729	20.0
92.02242	10.0
92.45213	20.0
93.03239	10.0
93.93027	20.0
95.04651	10.0
98.31275	10.0
101.08855	20.0
102.04651	10.0
103.05295	30.0
104.02667	20.0
104.56687	10.0
105.03316	40.0
107.04892	40.0
108.05749	30.0
109.06344	10.0
110.03335	20.0
110.04795	20.0
115.03471	20.0
115.79739	10.0
117.03405	50.0
117.77444	10.0
118.04261	60.0
118.23672	20.0
119.0121	10.0
119.04989	310.0
119.16972	10.0
119.51376	10.0
120.05423	30.0
121.0303	50.0
121.04909	20.0
121.06329	50.0
122.03524	20.0
122.06589	20.0
122.90273	10.0
123.0446	100.0
125.02483	20.0
128.1628	20.0
128.57962	20.0
129.03456	60.0
131.01279	20.0
131.05084	20.0
132.02296	30.0
133.02785	20.0
133.06471	20.0
134.03459	10.0
135.04477	40.0
135.4194	20.0
135.6926	20.0
136.05162	10.0
137.02316	10.0
137.06041	30.0
140.04828	40.0
140.92865	20.0
143.46353	20.0
145.03027	40.0
146.03441	30.0
146.78856	20.0
147.04451	380.0
148.04832	30.0
149.02347	110.0
149.06801	20.0
150.02988	40.0
151.0424	20.0
152.04138	20.0
153.05394	20.0
155.07259	80.0
156.07414	20.0
157.04016	60.0
161.02428	20.0
162.03015	30.0
163.043	20.0
163.73055	10.0
164.04738	70.0
165.05476	10.0
166.07047	20.0
168.19051	30.0
173.02412	20.0
174.03535	20.0
174.90999	10.0
175.00467	20.0
175.04005	1000.0
175.21255	10.0
175.97409	20.0
176.04181	100.0
177.01762	20.0
177.0558	30.0
179.06981	110.0
180.07298	20.0
181.08929	20.0
183.06609	50.0
183.13362	10.0
184.24672	20.0
191.04285	20.0
192.04311	280.0
192.31755	20.0
193.04643	80.0
194.04498	20.0
194.06438	20.0
195.06848	10.0
201.68379	10.0
207.06644	590.0
207.19684	10.0
208.06757	80.0
209.07883	10.0
210.0576	10.0
225.07611	20.0
1185.29749	10.0
1492.3302	20.0
1537.35864	20.0
1708.39697	20.0
1809.29797	20.0
1837.33594	20.0
1874.7738	20.0
1928.09204	20.0
1978.09619	20.0
1984.41602	10.0

NAME:  SphingomyelinSM_d18_0_18_1_9Z
PRECURSORMZ:  731.60615185117
PRECURSORTYPE:  [M+H]+
FORMULA:  C41H83N2O6P
Ontology: Kingdom: Organic compounds;Superclass: Lipids and lipid;Class: Sphingolipids;Subclass: Phosphosphingolipids
INCHIKEY:  XYLWKHKCYHMVMA-UHFFFAOYNA-N
SMILES:  CCCCCCCCCCCCCCCC(O)C(COP([O-])(=O)OCC[N+](C)(C)C)NC(=O)CCCCCCCC=CCCCCCCCC
RETENTIONTIME:  
CCS:  353.9260042
IONMODE:  Positive
INSTRUMENTTYPE:  
INSTRUMENT:  Q-TOF
COLLISIONENERGY:  
Comment:  DB#=CCMSLIB00000077200; origin=GNPS
Num Peaks:  131
76.47381	20.0
94.12403	20.0
94.3596	20.0
104.10709	30.0
124.99689	20.0
158.80188	20.0
161.03546	20.0
183.6411	20.0
184.07396	1000.0
184.23456	30.0
184.26157	10.0
184.32637	10.0
185.07513	70.0
186.07957	20.0
186.1971	20.0
194.59212	20.0
254.72925	20.0
264.26913	100.0
264.59094	10.0
265.2739	50.0
265.32913	10.0
265.51709	10.0
267.22787	10.0
278.28445	40.0
284.28232	20.0
308.30179	20.0
315.0155	20.0
318.31076	30.0
353.12515	20.0
388.27084	20.0
394.45248	40.0
417.32178	60.0
418.30576	60.0
419.29651	20.0
419.3291	20.0
420.88644	20.0
424.64078	20.0
428.15244	10.0
429.39215	10.0
430.30905	60.0
431.17868	10.0
431.29431	20.0
431.32736	20.0
432.31094	50.0
439.7038	10.0
445.31467	20.0
446.25116	20.0
446.33942	20.0
447.23071	30.0
447.33441	890.0
447.71878	10.0
447.79877	10.0
448.24432	20.0
448.33423	160.0
449.33704	40.0
450.34464	20.0
451.02444	10.0
451.39627	10.0
462.27515	20.0
462.32645	10.0
485.30185	20.0
528.20502	20.0
528.44275	10.0
528.52502	20.0
530.25037	20.0
530.53406	20.0
531.54022	40.0
531.58405	20.0
533.77374	10.0
558.48224	10.0
563.55621	10.0
616.66833	20.0
654.51929	100.0
655.50653	30.0
656.51123	20.0
672.54321	30.0
705.45386	10.0
708.74365	10.0
709.10376	20.0
711.49127	10.0
711.54065	20.0
711.60388	30.0
713.04993	10.0
713.43237	20.0
713.58984	290.0
714.1073	10.0
714.24548	20.0
714.46875	20.0
714.59857	280.0
714.78247	10.0
714.86224	10.0
714.93671	10.0
715.60901	80.0
716.21899	20.0
716.45654	20.0
716.6062	40.0
716.82465	10.0
717.7475	10.0
718.07263	10.0
719.24066	10.0
726.56696	20.0
728.46075	10.0
730.46289	30.0
730.50006	50.0
730.58282	20.0
730.96997	30.0
731.59808	50.0
731.9436	10.0
732.59674	110.0
732.66815	20.0
733.61493	20.0
734.61511	30.0
734.77686	10.0
735.47253	10.0
737.39954	20.0
744.16656	10.0
885.17444	20.0
988.19678	10.0
1014.3916	30.0
1019.89777	30.0
1053.68054	30.0
1112.96826	10.0
1134.76587	30.0
1160.7832	30.0
1246.86865	10.0
1369.60461	20.0
1438.94043	20.0
1768.28357	20.0
1773.43127	30.0
1777.21936	30.0
1958.26843	20.0

NAME:  C17_Sphingosine
PRECURSORMZ:  286.27405582317
PRECURSORTYPE:  [M+H]+
FORMULA:  C17H35NO2
Ontology: Kingdom: Organic compounds;Superclass: Organic nitrogen compounds;Class: Organonitrogen compounds;Subclass: Amines
INCHIKEY:  RBEJCQPPFCKTRZ-UHFFFAOYNA-N
SMILES:  CCCCCCCCCCCCC=CC(O)C(N)CO
RETENTIONTIME:  
CCS:  206.0097779
IONMODE:  Positive
INSTRUMENTTYPE:  
INSTRUMENT:  Q-TOF
COLLISIONENERGY:  
Comment:  DB#=CCMSLIB00000077201; origin=GNPS
Num Peaks:  9
109.0974	10.0
197.18677	10.0
238.2522	160.0
239.25699	40.0
250.25337	120.0
251.25482	30.0
268.26392	1000.0
269.26654	190.0
270.26855	10.0

NAME:  C18_Sphingosine
PRECURSORMZ:  300.28970588717
PRECURSORTYPE:  [M+H]+
FORMULA:  C18H37NO2
Ontology: Kingdom: Organic compounds;Superclass: Organic nitrogen compounds;Class: Organonitrogen compounds;Subclass: Amines
INCHIKEY:  WWUZIQQURGPMPG-UHFFFAOYNA-N
SMILES:  CCCCCCCCCCCCCC=CC(O)C(N)CO
RETENTIONTIME:  
CCS:  185.1696871
IONMODE:  Positive
INSTRUMENTTYPE:  
INSTRUMENT:  Q-TOF
COLLISIONENERGY:  
Comment:  DB#=CCMSLIB00000077202; origin=GNPS
Num Peaks:  16
95.08109	20.0
107.08409	20.0
109.09837	20.0
121.1006	10.0
135.11441	40.0
184.20869	10.0
252.26814	250.0
252.3569	10.0
253.27153	50.0
254.27655	10.0
262.2522	10.0
264.2677	240.0
265.26874	50.0
282.2793	1000.0
283.28226	200.0
284.28165	20.0

NAME:  Tryptmanine
PRECURSORMZ:  161.10732484617
PRECURSORTYPE:  [M+H]+
FORMULA:  C10H12N2
Ontology: Kingdom: Organic compounds;Superclass: Organoheterocyclic compounds;Class: Indoles and derivatives;Subclass: Tryptamines and derivatives
INCHIKEY:  APJYDQYYACXCRM-UHFFFAOYSA-N
SMILES:  NCCC1=CNC2=CC=CC=C12
RETENTIONTIME:  
CCS:  135.2824379
IONMODE:  Positive
INSTRUMENTTYPE:  
INSTRUMENT:  Q-TOF
COLLISIONENERGY:  
Comment:  DB#=CCMSLIB00000077203; origin=GNPS
Num Peaks:  33
89.03645	30.0
103.05206	30.0
115.0528	70.0
116.05584	30.0
117.06522	80.0
117.93745	40.0
118.06335	30.0
118.9374	30.0
121.95377	30.0
126.82	20.0
126.96114	20.0
127.05168	70.0
127.82985	30.0
128.04774	40.0
128.95209	20.0
129.117	10.0
130.56282	30.0
132.08066	30.0
142.06299	30.0
143.07127	150.0
144.07883	1000.0
144.15932	20.0
144.67555	20.0
145.0825	190.0
145.3605	20.0
145.78043	20.0
145.83086	30.0
146.07834	30.0
154.24908	20.0
154.87462	20.0
155.05925	170.0
161.05325	30.0
162.09984	20.0

NAME:  Avobenzone
PRECURSORMZ:  311.16417102017
PRECURSORTYPE:  [M+H]+
FORMULA:  C20H22O3
Ontology: Kingdom: Organic compounds;Superclass: Phenylpropanoids and polyketides;Class: Linear ;Subclass: Chalcones and dihydrochalcones
INCHIKEY:  XNEFYCZVKIDDMS-UHFFFAOYSA-N
SMILES:  COC1=CC=C(C=C1)C(=O)CC(=O)C1=CC=C(C=C1)C(C)(C)C
RETENTIONTIME:  
CCS:  203.7680433
IONMODE:  Positive
INSTRUMENTTYPE:  
INSTRUMENT:  Q-TOF
COLLISIONENERGY:  
Comment:  DB#=CCMSLIB00000077204; origin=GNPS
Num Peaks:  43
85.23499	20.0
91.05365	50.0
92.02614	90.0
92.05605	20.0
98.57996	30.0
103.055	30.0
105.06876	60.0
107.04692	30.0
115.05882	40.0
116.05521	30.0
117.06854	30.0
118.07655	90.0
119.08098	30.0
125.06019	30.0
125.86669	40.0
129.06892	30.0
130.07874	30.0
131.0482	30.0
131.08563	20.0
132.05069	20.0
134.52844	20.0
134.82852	30.0
134.92554	20.0
135.04474	1000.0
135.11673	30.0
135.48987	20.0
135.70758	40.0
136.04826	150.0
137.04318	30.0
138.67093	30.0
146.07149	90.0
147.04062	20.0
161.09682	710.0
162.09848	60.0
163.10001	60.0
170.81769	20.0
203.10684	30.0
256.10019	20.0
257.72931	30.0
293.21573	20.0
294.15994	20.0
311.16663	160.0
312.16989	30.0

NAME:  Benzophenone_4
PRECURSORMZ:  309.04273573217
PRECURSORTYPE:  [M+H]+
FORMULA:  C14H12O6S
Ontology: Kingdom: Organic compounds;Superclass: Benzenoids;Class: Benzene and substituted derivatives;Subclass: Benzophenones
INCHIKEY:  CXVGEDCSTKKODG-UHFFFAOYSA-N
SMILES:  COC1=C(C=C(C(=O)C2=CC=CC=C2)C(O)=C1)S(O)(=O)=O
RETENTIONTIME:  
CCS:  180.9024183
IONMODE:  Positive
INSTRUMENTTYPE:  
INSTRUMENT:  Q-TOF
COLLISIONENERGY:  
Comment:  DB#=CCMSLIB00000077205; origin=GNPS
Num Peaks:  39
105.03403	70.0
107.01466	80.0
108.02076	10.0
119.01362	20.0
120.02169	30.0
121.02876	70.0
122.03319	10.0
123.00766	30.0
128.06223	20.0
135.009	160.0
136.0108	20.0
141.07137	10.0
149.02396	50.0
151.03908	30.0
152.01277	20.0
197.06012	40.0
198.96945	70.0
211.03957	30.0
212.04573	30.0
227.06995	30.0
230.99825	770.0
231.49872	20.0
231.99968	260.0
232.99307	110.0
243.06531	100.0
244.0695	10.0
291.03238	200.0
292.03339	30.0
308.99063	10.0
309.04556	1000.0
309.27866	10.0
309.36761	30.0
309.42746	10.0
309.52234	40.0
309.64548	80.0
310.04776	580.0
310.17911	20.0
311.04193	280.0
312.04208	20.0

NAME:  CocamidopropylBetaine
PRECURSORMZ:  343.29551954417
PRECURSORTYPE:  [M+H]+
FORMULA:  C19H38N2O3
Ontology: Kingdom: Organic compounds;Superclass: Organic acids and derivatives;Class: Carboxylic acids and derivatives;Subclass: Amino acids
INCHIKEY:  MRUAUOIMASANKQ-UHFFFAOYSA-N
SMILES:  CCCCCCCCCCCC(=O)NCCC[N+](C)(C)CC([O-])=O
RETENTIONTIME:  
CCS:  206.5342503
IONMODE:  Positive
INSTRUMENTTYPE:  
INSTRUMENT:  Q-TOF
COLLISIONENERGY:  
Comment:  DB#=CCMSLIB00000077206; origin=GNPS
Num Peaks:  4
240.23199	1000.0
240.73965	10.0
241.23402	190.0
242.23581	10.0

NAME:  Homosalate
PRECURSORMZ:  263.16417102017
PRECURSORTYPE:  [M+H]+
FORMULA:  C16H22O3
Ontology: Kingdom: Organic compounds;Superclass: Benzenoids;Class: Benzene and substituted derivatives;Subclass: Benzoic acids and derivatives
INCHIKEY:  WSSJONWNBBTCMG-UHFFFAOYNA-N
SMILES:  CC1CC(CC(C)(C)C1)OC(=O)C1=CC=CC=C1O
RETENTIONTIME:  
CCS:  165.5532021
IONMODE:  Positive
INSTRUMENTTYPE:  
INSTRUMENT:  Q-TOF
COLLISIONENERGY:  
Comment:  DB#=CCMSLIB00000077207; origin=GNPS
Num Peaks:  95
78.19901	10.0
78.23068	20.0
83.55456	10.0
88.13618	20.0
90.27995	20.0
90.30453	10.0
90.96358	10.0
91.71265	10.0
92.26787	20.0
93.03636	70.0
93.46408	10.0
95.04193	10.0
95.72775	20.0
96.30279	10.0
98.25697	20.0
101.161	20.0
102.186	10.0
103.82944	20.0
108.06364	10.0
109.02737	10.0
114.55869	20.0
116.04326	20.0
119.28861	10.0
120.41017	10.0
120.42982	10.0
120.85589	10.0
120.9412	10.0
120.98277	20.0
121.00684	20.0
121.03192	1000.0
121.25862	10.0
122.03458	180.0
123.03403	10.0
139.03934	40.0
140.04884	10.0
202.96681	10.0
230.68372	10.0
243.88663	10.0
262.12854	10.0
263.25055	20.0
265.14536	30.0
265.25433	30.0
1396.21228	20.0
1401.88965	20.0
1430.3136	10.0
1471.27466	10.0
1491.6416	20.0
1551.78748	20.0
1561.24475	10.0
1567.59448	20.0
1571.92151	20.0
1576.20703	10.0
1598.45435	10.0
1609.34509	10.0
1637.38184	10.0
1669.98267	10.0
1681.375	10.0
1690.25342	10.0
1709.49487	10.0
1717.25989	10.0
1733.11597	20.0
1734.06018	10.0
1737.58276	10.0
1742.53662	20.0
1742.68616	10.0
1764.74573	10.0
1773.42249	20.0
1778.07495	10.0
1785.7334	10.0
1793.9054	10.0
1808.02075	10.0
1810.48303	20.0
1813.76025	10.0
1820.01807	10.0
1822.34424	10.0
1843.47412	10.0
1844.1405	10.0
1848.42285	10.0
1879.97913	20.0
1889.10718	10.0
1889.41846	20.0
1892.13464	10.0
1892.34229	10.0
1909.40247	10.0
1924.39185	10.0
1925.38672	20.0
1926.39075	20.0
1932.29761	10.0
1935.69189	10.0
1951.95264	10.0
1960.20544	10.0
1968.40503	20.0
1974.52612	10.0
1977.9928	10.0
1995.65601	20.0

NAME:  Octocrylene
PRECURSORMZ:  362.21145556517
PRECURSORTYPE:  [M+H]+
FORMULA:  C24H27NO2
Ontology: Kingdom: Organic compounds;Superclass: Benzenoids;Class: Benzene and substituted derivatives;Subclass: Diphenylmethanes
INCHIKEY:  FMJSMJQBSVNSBF-UHFFFAOYNA-N
SMILES:  CCCCC(CC)COC(=O)C(C#N)=C(C1=CC=CC=C1)C1=CC=CC=C1
RETENTIONTIME:  
CCS:  202.2808538
IONMODE:  Positive
INSTRUMENTTYPE:  
INSTRUMENT:  Q-TOF
COLLISIONENERGY:  
Comment:  DB#=CCMSLIB00000077208; origin=GNPS
Num Peaks:  37
105.03281	20.0
117.00851	10.0
118.84885	10.0
151.05351	10.0
162.89799	10.0
165.06677	10.0
176.06087	40.0
177.06763	70.0
178.08086	30.0
179.06206	10.0
182.09843	10.0
183.07254	10.0
201.05525	60.0
202.06589	70.0
203.07343	540.0
204.08099	720.0
205.08255	90.0
206.09558	10.0
207.07834	20.0
220.07758	10.0
232.07729	1000.0
232.57518	30.0
233.08006	270.0
234.08617	10.0
235.08752	10.0
249.43539	10.0
250.08698	630.0
251.09079	80.0
252.09888	20.0
1153.68958	10.0
1352.14722	10.0
1358.57654	10.0
1409.26074	10.0
1865.19629	10.0
1877.4231	10.0
1988.81787	10.0
1992.96252	10.0

NAME:  Homoeriodictyol
PRECURSORMZ:  303.08631462317
PRECURSORTYPE:  [M+H]+
FORMULA:  C16H14O6
Ontology: ;;;
INCHIKEY:  FTODBIPDTXRIGS-UHFFFAOYNA-N
SMILES:  COC1=C(O)C=CC(=C1)C1CC(=O)C2=C(O)C=C(O)C=C2O1
RETENTIONTIME:  
CCS:  170.3369386
IONMODE:  Positive
INSTRUMENTTYPE:  
INSTRUMENT:  Ion Trap
COLLISIONENERGY:  
Comment:  DB#=CCMSLIB00000077213; origin=GNPS
Num Peaks:  38
117.055	20.0
117.055	20.0
125.016	20.0
135.017	10.0
135.017	10.0
137.063	20.0
137.063	20.0
145.004	80.0
145.004	80.0
162.995	1000.0
162.995	1000.0
166.99699	400.0
166.99699	400.0
184.992	50.0
184.992	50.0
187.036	50.0
187.036	50.0
188.028	20.0
188.028	20.0
193.004	250.0
193.004	250.0
204.98801	40.0
204.98801	40.0
243.052	10.0
253.07201	20.0
253.07201	20.0
256.146	20.0
256.146	20.0
261.047	30.0
261.047	30.0
267.017	30.0
267.017	30.0
285.04599	310.0
285.04599	310.0
301.99799	110.0
301.99799	110.0
303.07199	190.0
303.07199	190.0

NAME:  Naringenin
PRECURSORMZ:  273.07574993817
PRECURSORTYPE:  [M+H]+
FORMULA:  C15H12O5
Ontology: Kingdom: Organic compounds;Superclass: Phenylpropanoids and polyketides;Class: Flavonoids;Subclass: Flavans
INCHIKEY:  FTVWIRXFELQLPI-UHFFFAOYNA-N
SMILES:  OC1=CC=C(C=C1)C1CC(=O)C2=C(O)C=C(O)C=C2O1
RETENTIONTIME:  
CCS:  163.137257
IONMODE:  Positive
INSTRUMENTTYPE:  
INSTRUMENT:  Ion Trap
COLLISIONENERGY:  
Comment:  DB#=CCMSLIB00000077217; origin=GNPS
Num Peaks:  36
119.022	40.0
119.022	40.0
119.027	40.0
121.101	10.0
121.101	10.0
121.101	10.0
147.01199	770.0
147.01199	770.0
147.01199	770.0
147.01199	770.0
147.01401	770.0
150.97099	10.0
150.97099	10.0
150.983	10.0
152.97701	1000.0
152.97701	1000.0
152.97701	1000.0
152.97701	1000.0
152.97701	1000.0
170.992	50.0
179.008	60.0
179.008	60.0
179.008	60.0
179.011	60.0
189.011	20.0
207.017	40.0
207.017	40.0
207.017	40.0
207.017	40.0
207.02901	40.0
231.034	60.0
231.034	60.0
231.034	60.0
231.034	60.0
231.04401	60.0
273.02701	230.0

NAME:  Naringenin_pos
PRECURSORMZ:  273.07574993817
PRECURSORTYPE:  [M+H]+
FORMULA:  C15H12O5
Ontology: Kingdom: Organic compounds;Superclass: Phenylpropanoids and polyketides;Class: Flavonoids;Subclass: Flavans
INCHIKEY:  FTVWIRXFELQLPI-UHFFFAOYNA-N
SMILES:  OC1=CC=C(C=C1)C1CC(=O)C2=C(O)C=C(O)C=C2O1
RETENTIONTIME:  
CCS:  163.137257
IONMODE:  Positive
INSTRUMENTTYPE:  
INSTRUMENT:  Ion Trap
COLLISIONENERGY:  
Comment:  DB#=CCMSLIB00000077218; origin=GNPS
Num Peaks:  36
119.022	40.0
119.022	40.0
119.027	40.0
121.101	10.0
121.101	10.0
121.101	10.0
147.01199	770.0
147.01199	770.0
147.01199	770.0
147.01199	770.0
147.01401	770.0
150.97099	10.0
150.97099	10.0
150.983	10.0
152.97701	1000.0
152.97701	1000.0
152.97701	1000.0
152.97701	1000.0
152.97701	1000.0
170.992	50.0
179.008	60.0
179.008	60.0
179.008	60.0
179.011	60.0
189.011	20.0
207.017	40.0
207.017	40.0
207.017	40.0
207.017	40.0
207.02901	40.0
231.034	60.0
231.034	60.0
231.034	60.0
231.034	60.0
231.04401	60.0
273.02701	230.0

NAME:  Pinostrobin
PRECURSORMZ:  271.09648538317
PRECURSORTYPE:  [M+H]+
FORMULA:  C16H14O4
Ontology: Kingdom: Organic compounds;Superclass: Phenylpropanoids and polyketides;Class: Flavonoids;Subclass: O
INCHIKEY:  ORJDDOBAOGKRJV-UHFFFAOYNA-N
SMILES:  COC1=CC(O)=C2C(=O)CC(OC2=C1)C1=CC=CC=C1
RETENTIONTIME:  
CCS:  163.2328523
IONMODE:  Positive
INSTRUMENTTYPE:  
INSTRUMENT:  Ion Trap
COLLISIONENERGY:  
Comment:  DB#=CCMSLIB00000077220; origin=GNPS
Num Peaks:  79
99.033	40.0
103.098	60.0
103.102	60.0
104.995	10.0
131.03	700.0
131.03	700.0
131.03	700.0
131.03	700.0
131.03	700.0
131.03	700.0
131.03	700.0
131.03	700.0
131.03	700.0
131.03	700.0
131.03	700.0
131.037	700.0
140.991	10.0
165.024	30.0
166.994	1000.0
166.994	1000.0
166.994	1000.0
166.994	1000.0
166.994	1000.0
166.994	1000.0
166.994	1000.0
166.994	1000.0
166.994	1000.0
166.994	1000.0
166.994	1000.0
166.998	1000.0
173.0	130.0
173.0	130.0
173.0	130.0
173.0	130.0
173.0	130.0
173.0	130.0
173.0	130.0
173.0	130.0
173.0	130.0
173.00999	130.0
184.998	90.0
184.998	90.0
184.998	90.0
184.998	90.0
185.0	90.0
193.063	60.0
193.063	60.0
193.063	60.0
193.063	60.0
193.064	70.0
229.064	110.0
229.064	110.0
229.064	110.0
229.073	110.0
253.07001	50.0
253.07001	50.0
253.07001	50.0
253.07001	50.0
253.07001	50.0
253.07001	50.0
253.07001	50.0
253.07001	50.0
253.07001	50.0
253.07001	50.0
253.07001	50.0
253.076	50.0
270.095	80.0
271.07999	410.0
271.07999	410.0
271.07999	410.0
271.07999	410.0
271.07999	410.0
271.07999	410.0
271.07999	410.0
271.07999	410.0
271.07999	410.0
271.07999	410.0
271.07999	410.0
271.082	410.0

NAME:  Hesperedin
PRECURSORMZ:  611.19704684717
PRECURSORTYPE:  [M+H]+
FORMULA:  C28H34O15
Ontology: Kingdom: Organic compounds;Superclass: Phenylpropanoids and polyketides;Class: Flavonoids;Subclass: Flavonoid glycosides
INCHIKEY:  QUQPHWDTPGMPEX-UHFFFAOYNA-N
SMILES:  COC1=C(O)C=C(C=C1)C1CC(=O)C2=C(O)C=C(OC3OC(COC4OC(C)C(O)C(O)C4O)C(O)C(O)C3O)C=C2O1
RETENTIONTIME:  
CCS:  235.013156
IONMODE:  Positive
INSTRUMENTTYPE:  
INSTRUMENT:  qTof
COLLISIONENERGY:  
Comment:  DB#=CCMSLIB00000077991; origin=GNPS
Num Peaks:  17
129.04497	70.0
147.05293	50.0
153.0045	20.0
177.04385	20.0
195.01776	10.0
263.03775	10.0
281.05069	40.0
303.06808	1000.0
345.07684	70.0
369.07401	30.0
413.09885	70.0
431.10922	80.0
447.10425	10.0
449.12015	110.0
465.1131	170.0
468.3017	10.0
476.09198	30.0

NAME:  Quercetin
PRECURSORMZ:  303.04992911417
PRECURSORTYPE:  [M+H]+
FORMULA:  C15H10O7
Ontology: Kingdom: Organic compounds;Superclass: Phenylpropanoids and polyketides;Class: Flavonoids;Subclass: Flavones
INCHIKEY:  REFJWTPEDVJJIY-UHFFFAOYSA-N
SMILES:  OC1=CC(O)=C2C(OC(=C(O)C2=O)C2=CC(O)=C(O)C=C2)=C1
RETENTIONTIME:  
CCS:  167.9811318
IONMODE:  Positive
INSTRUMENTTYPE:  
INSTRUMENT:  Ion Trap
COLLISIONENERGY:  
Comment:  DB#=CCMSLIB00000077993; origin=GNPS
Num Peaks:  64
88.107	50.0
102.139	40.0
106.052	110.0
106.052	110.0
121.049	20.0
136.98199	40.0
148.94701	30.0
152.866	50.0
152.866	50.0
152.866	50.0
152.866	50.0
164.968	170.0
164.968	170.0
164.968	170.0
164.968	170.0
194.95799	20.0
200.896	20.0
200.896	20.0
212.03101	40.0
212.03101	40.0
212.03101	40.0
212.03101	40.0
228.968	200.0
228.968	200.0
228.968	200.0
228.968	200.0
240.299	60.0
240.299	60.0
240.334	50.0
240.334	50.0
240.334	50.0
242.248	20.0
247.03799	90.0
256.26801	60.0
257.02301	280.0
257.02301	280.0
257.02301	280.0
257.02301	280.0
257.991	80.0
257.991	80.0
257.991	80.0
257.991	80.0
274.01901	60.0
274.01901	60.0
274.01901	60.0
274.01901	60.0
284.285	830.0
284.285	830.0
284.285	830.0
284.285	830.0
285.09399	410.0
285.09399	410.0
285.09399	410.0
285.09399	410.0
291.95001	30.0
301.32001	30.0
302.289	920.0
303.02399	1000.0
303.02399	1000.0
303.02399	1000.0
376.978	20.0
390.436	20.0
395.19501	20.0
411.32599	20.0

NAME:  Axitinib
PRECURSORMZ:  387.12740884217
PRECURSORTYPE:  [M+H]+
FORMULA:  C22H18N4OS
Ontology: Kingdom: Organic compounds;Superclass: Organosulfur compounds;Class: Thioethers;Subclass: Aryl thioethers
INCHIKEY:  RITAVMQDGBJQJZ-UHFFFAOYSA-N
SMILES:  CNC(=O)C1=CC=CC=C1SC1=CC2=C(C=C1)C(C=CC1=CC=CC=N1)=NN2
RETENTIONTIME:  
CCS:  222.4074979
IONMODE:  Positive
INSTRUMENTTYPE:  
INSTRUMENT:  qTof
COLLISIONENERGY:  
Comment:  DB#=CCMSLIB00000077994; origin=GNPS
Num Peaks:  36
166.03127	20.0
191.07309	20.0
192.08055	40.0
219.06723	40.0
221.04236	110.0
222.04407	20.0
249.037	10.0
250.04414	40.0
251.04292	10.0
253.04285	10.0
267.10385	40.0
268.1102	10.0
273.06195	20.0
285.06021	10.0
294.09116	30.0
295.0968	40.0
296.10599	20.0
298.06839	30.0
299.07565	100.0
300.082	80.0
301.08078	20.0
310.06805	90.0
311.07339	40.0
313.05524	20.0
326.06302	20.0
327.07135	70.0
328.07846	270.0
329.08017	60.0
330.08051	10.0
356.0856	980.0
357.08777	200.0
358.08484	50.0
387.12851	1000.0
388.12943	250.0
389.12616	50.0
390.1286	20.0

NAME:  Bortezomib (Velcade)
PRECURSORMZ:  407.186105701
PRECURSORTYPE:  [M+Na]+
FORMULA:  C19H25BN4O4
Ontology: Kingdom: Organic compounds;Superclass: Organic acids and derivatives;Class: Carboxylic acids and derivatives;Subclass: Amino acids
INCHIKEY:  GXJABQQUPOEUTA-UHFFFAOYNA-N
SMILES:  CC(C)CC(NC(=O)C(CC1=CC=CC=C1)NC(=O)C1=NC=CN=C1)B(O)O
RETENTIONTIME:  
CCS:  -1
IONMODE:  Positive
INSTRUMENTTYPE:  
INSTRUMENT:  qTof
COLLISIONENERGY:  
Comment:  DB#=CCMSLIB00000077995; origin=GNPS
Num Peaks:  98
95.88688	20.0
131.05812	10.0
144.8232	20.0
148.27838	10.0
175.97881	10.0
181.81412	20.0
183.00497	10.0
186.03038	10.0
188.05017	10.0
192.04247	10.0
198.05772	20.0
199.13762	10.0
208.08345	10.0
211.05414	10.0
212.98431	10.0
223.74542	10.0
226.09674	20.0
227.08936	10.0
227.92996	10.0
237.1075	10.0
239.10384	10.0
240.39206	10.0
248.07663	30.0
250.61755	20.0
252.09753	20.0
254.10193	20.0
255.05148	10.0
258.71368	20.0
260.11462	20.0
262.2247	10.0
264.89697	10.0
265.59875	60.0
266.09576	20.0
266.5972	10.0
268.14636	10.0
274.06824	10.0
274.63199	10.0
275.09326	30.0
276.08157	20.0
277.04846	10.0
277.08157	20.0
278.10693	10.0
290.85233	10.0
293.09906	20.0
294.08765	10.0
298.10687	10.0
301.38397	20.0
305.16559	10.0
305.40903	10.0
309.04776	10.0
315.22104	10.0
319.11826	10.0
319.59488	10.0
329.18408	10.0
331.47034	10.0
333.46277	10.0
348.3046	20.0
350.15359	10.0
354.51691	10.0
356.91193	20.0
361.54446	10.0
363.14331	10.0
364.14914	10.0
364.37704	10.0
364.43027	10.0
368.36588	10.0
369.35977	10.0
387.21252	10.0
388.17432	90.0
389.17374	440.0
390.17947	90.0
390.26172	10.0
390.79272	10.0
391.1803	30.0
394.7373	10.0
405.33545	10.0
405.37231	10.0
405.98376	10.0
406.18878	150.0
406.68188	10.0
407.09543	20.0
407.18463	1000.0
407.30075	30.0
407.73706	10.0
408.11612	10.0
408.18729	230.0
408.23575	30.0
409.19376	50.0
409.23206	40.0
409.34744	10.0
409.59534	10.0
410.05249	10.0
410.19672	10.0
410.23926	20.0
410.95401	10.0
448.21548	10.0
567.45404	10.0
1402.28149	10.0

NAME:  Bosutinib (SKI-606)
PRECURSORMZ:  530.17202165217
PRECURSORTYPE:  [M+H]+
FORMULA:  C26H29Cl2N5O3
Ontology: Kingdom: Organic compounds;Superclass: Organoheterocyclic compounds;Class: Quinolines and derivatives;Subclass: Aminoquinolines and derivatives
INCHIKEY:  UBPYILGKFZZVDX-UHFFFAOYSA-N
SMILES:  COC1=C(Cl)C=C(Cl)C(NC2=C(C=NC3=CC(OCCCN4CCN(C)CC4)=C(OC)C=C23)C#N)=C1
RETENTIONTIME:  
CCS:  236.7142979
IONMODE:  Positive
INSTRUMENTTYPE:  
INSTRUMENT:  qTof
COLLISIONENERGY:  
Comment:  DB#=CCMSLIB00000077998; origin=GNPS
Num Peaks:  8
113.1077	140.0
141.13927	1000.0
142.14128	80.0
530.17218	580.0
531.1745	190.0
532.17004	390.0
533.17181	80.0
534.16754	40.0

NAME:  Dasatinib (BMS-354825)
PRECURSORMZ:  488.16299845217
PRECURSORTYPE:  [M+H]+
FORMULA:  C22H26ClN7O2S
Ontology: Kingdom: Organic compounds;Superclass: Benzenoids;Class: Benzene and substituted derivatives;Subclass: Anilides
INCHIKEY:  ZBNZXTGUTAYRHI-UHFFFAOYSA-N
SMILES:  CC1=NC(NC2=NC=C(S2)C(=O)NC2=C(Cl)C=CC=C2C)=CC(=N1)N1CCN(CCO)CC1
RETENTIONTIME:  
CCS:  235.0765177
IONMODE:  Positive
INSTRUMENTTYPE:  
INSTRUMENT:  qTof
COLLISIONENERGY:  
Comment:  DB#=CCMSLIB00000078000; origin=GNPS
Num Peaks:  22
193.05414	20.0
232.06477	110.0
233.06755	20.0
234.07936	10.0
258.08011	30.0
260.0614	20.0
319.13324	70.0
320.13449	10.0
360.0661	20.0
362.0654	10.0
387.0788	10.0
401.0947	400.0
402.0954	100.0
403.09119	140.0
404.09149	30.0
427.10916	70.0
428.11127	20.0
429.10934	30.0
488.16348	1000.0
489.16522	250.0
490.16022	330.0
491.16183	70.0

NAME:  Erlotinib HCl
PRECURSORMZ:  394.17613268517
PRECURSORTYPE:  [M+H]+
FORMULA:  C22H23N3O4
Ontology: Kingdom: Organic compounds;Superclass: Organoheterocyclic compounds;Class: Diazanaphthalenes;Subclass: Benzodiazines
INCHIKEY:  AAKJLRGGTJKAMG-UHFFFAOYSA-N
SMILES:  COCCOC1=CC2=C(C=C1OCCOC)C(NC1=CC=CC(=C1)C#C)=NC=N2
RETENTIONTIME:  
CCS:  204.6103815
IONMODE:  Positive
INSTRUMENTTYPE:  
INSTRUMENT:  qTof
COLLISIONENERGY:  
Comment:  DB#=CCMSLIB00000078001; origin=GNPS
Num Peaks:  24
248.08183	20.0
250.09741	100.0
251.09807	20.0
260.08112	10.0
276.07684	130.0
277.08337	110.0
278.09433	1000.0
278.6395	30.0
279.09555	300.0
280.09698	30.0
283.0864	20.0
290.09177	30.0
292.10721	60.0
293.11002	10.0
304.10785	180.0
305.11044	30.0
336.13416	410.0
337.13708	80.0
338.13885	10.0
394.17795	960.0
394.8371	50.0
395.18024	720.0
395.83228	10.0
396.18048	130.0

NAME:  Gefitinib (Iressa)
PRECURSORMZ:  447.15937295217
PRECURSORTYPE:  [M+H]+
FORMULA:  C22H24ClFN4O3
Ontology: Kingdom: Organic compounds;Superclass: Organoheterocyclic compounds;Class: Diazanaphthalenes;Subclass: Benzodiazines
INCHIKEY:  XGALLCVXEZPNRQ-UHFFFAOYSA-N
SMILES:  COC1=C(OCCCN2CCOCC2)C=C2C(NC3=CC=C(F)C(Cl)=C3)=NC=NC2=C1
RETENTIONTIME:  
CCS:  196.9885299
IONMODE:  Positive
INSTRUMENTTYPE:  
INSTRUMENT:  qTof
COLLISIONENERGY:  
Comment:  DB#=CCMSLIB00000078003; origin=GNPS
Num Peaks:  13
100.07584	80.0
128.10768	680.0
129.11038	60.0
177.07562	30.0
250.11681	30.0
259.14288	20.0
260.14886	50.0
320.05627	20.0
447.15875	1000.0
448.16055	200.0
449.15714	260.0
450.12906	70.0
451.12445	10.0

NAME:  Imatinib Mesylate
PRECURSORMZ:  494.26628509817
PRECURSORTYPE:  [M+H]+
FORMULA:  C29H31N7O
Ontology: Kingdom: Organic compounds;Superclass: Benzenoids;Class: Benzene and substituted derivatives;Subclass: Anilides
INCHIKEY:  KTUFNOKKBVMGRW-UHFFFAOYSA-N
SMILES:  CN1CCN(CC2=CC=C(C=C2)C(=O)NC2=CC=C(C)C(NC3=NC=CC(=N3)C3=CC=CN=C3)=C2)CC1
RETENTIONTIME:  
CCS:  264.6296818
IONMODE:  Positive
INSTRUMENTTYPE:  
INSTRUMENT:  qTof
COLLISIONENERGY:  
Comment:  DB#=CCMSLIB00000078005; origin=GNPS
Num Peaks:  50
99.09167	20.0
131.05974	20.0
189.1386	10.0
217.13211	40.0
218.13214	20.0
221.11072	20.0
222.09177	90.0
223.09447	20.0
224.09705	20.0
225.0813	10.0
238.10591	20.0
239.06149	20.0
239.56125	10.0
247.08447	20.0
247.64087	40.0
260.1467	10.0
261.11182	10.0
264.11368	70.0
265.09741	40.0
271.21567	10.0
290.12878	20.0
291.13223	10.0
340.18781	10.0
346.10913	10.0
351.13086	20.0
364.14734	10.0
366.17062	30.0
367.17291	20.0
376.15292	20.0
377.13803	40.0
378.13132	60.0
379.13922	60.0
380.14978	20.0
394.16519	530.0
395.16959	210.0
396.00742	10.0
396.1705	20.0
397.17191	10.0
399.12411	10.0
464.09686	10.0
476.26254	10.0
491.37994	10.0
493.36673	10.0
494.26572	1000.0
494.90268	10.0
495.2041	10.0
495.26782	460.0
495.40341	10.0
496.27032	70.0
1960.995	10.0

NAME:  Lenalidomide
PRECURSORMZ:  260.10296774317
PRECURSORTYPE:  [M+H]+
FORMULA:  C13H13N3O3
Ontology: Kingdom: Organic compounds;Superclass: Organoheterocyclic compounds;Class: Isoindoles and derivatives;Subclass: Isoindolines
INCHIKEY:  GOTYRUGSSMKFNF-UHFFFAOYNA-N
SMILES:  NC1=C2CN(C3CCC(=O)NC3=O)C(=O)C2=CC=C1
RETENTIONTIME:  
CCS:  168.307236
IONMODE:  Positive
INSTRUMENTTYPE:  
INSTRUMENT:  qTof
COLLISIONENERGY:  
Comment:  DB#=CCMSLIB00000078006; origin=GNPS
Num Peaks:  16
106.06464	40.0
120.04329	20.0
131.01529	10.0
132.07759	10.0
147.05548	10.0
149.07092	1000.0
150.07344	100.0
159.09193	40.0
187.08568	340.0
188.08926	80.0
215.08138	100.0
216.08771	20.0
232.10562	50.0
260.10257	260.0
261.10382	30.0
261.13083	30.0

NAME:  Nilotinib (AMN-107)
PRECURSORMZ:  530.19106929717
PRECURSORTYPE:  [M+H]+
FORMULA:  C28H22F3N7O
Ontology: Kingdom: Organic compounds;Superclass: Benzenoids;Class: Benzene and substituted derivatives;Subclass: Anilides
INCHIKEY:  HHZIURLSWUIHRB-UHFFFAOYSA-N
SMILES:  CC1=CN(C=N1)C1=CC(NC(=O)C2=CC=C(C)C(NC3=NC=CC(=N3)C3=CN=CC=C3)=C2)=CC(=C1)C(F)(F)F
RETENTIONTIME:  
CCS:  230.9167362
IONMODE:  Positive
INSTRUMENTTYPE:  
INSTRUMENT:  qTof
COLLISIONENERGY:  
Comment:  DB#=CCMSLIB00000078007; origin=GNPS
Num Peaks:  12
259.0972	50.0
260.10587	130.0
261.1127	210.0
262.11414	30.0
289.10849	530.0
290.1106	120.0
291.11145	10.0
307.11832	80.0
308.1217	20.0
530.19098	1000.0
531.19348	300.0
532.19519	50.0

NAME:  Rapamycin (Sirolimus)
PRECURSORMZ:  936.544362309
PRECURSORTYPE:  [M+Na]+
FORMULA:  C51H79NO13
Ontology: Kingdom: Organic compounds;Superclass: Phenylpropanoids and polyketides;Class: Macrolide lactams;
INCHIKEY:  QFJCIRLUMZQUOT-UHFFFAOYNA-N
SMILES:  COC1CC(CC(C)C2CC(=O)C(C)C=C(C)C(O)C(OC)C(=O)C(C)CC(C)C=CC=CC=C(C)C(CC3CCC(C)C(O)(O3)C(=O)C(=O)N3CCCCC3C(=O)O2)OC)CCC1O
RETENTIONTIME:  
CCS:  306.3396309
IONMODE:  Positive
INSTRUMENTTYPE:  
INSTRUMENT:  qTof
COLLISIONENERGY:  
Comment:  DB#=CCMSLIB00000078008; origin=GNPS
Num Peaks:  18
320.11172	10.0
381.23837	10.0
409.2348	30.0
427.24524	10.0
441.25787	20.0
453.22366	30.0
582.29895	20.0
607.39563	30.0
608.39941	10.0
614.32831	50.0
615.33228	20.0
731.44586	20.0
763.47314	10.0
904.51862	20.0
936.54364	1000.0
937.54749	540.0
938.54889	160.0
939.54895	30.0

NAME:  Sorafenib (Nexavar)
PRECURSORMZ:  465.09357905217
PRECURSORTYPE:  [M+H]+
FORMULA:  C21H16ClF3N4O3
Ontology: Kingdom: Organic compounds;Superclass: Organic oxygen compounds;Class: Organooxygen compounds;Subclass: Ethers
INCHIKEY:  MLDQJTXFUGDVEO-UHFFFAOYSA-N
SMILES:  CNC(=O)C1=CC(OC2=CC=C(NC(=O)NC3=CC=C(Cl)C(=C3)C(F)(F)F)C=C2)=CC=N1
RETENTIONTIME:  
CCS:  224.0945665
IONMODE:  Positive
INSTRUMENTTYPE:  
INSTRUMENT:  qTof
COLLISIONENERGY:  
Comment:  DB#=CCMSLIB00000078009; origin=GNPS
Num Peaks:  28
176.00778	10.0
198.05392	10.0
201.98637	80.0
203.08141	10.0
203.98276	20.0
211.04964	50.0
226.09776	40.0
229.06041	70.0
230.06407	10.0
244.10831	20.0
252.0773	200.0
253.07806	30.0
270.08694	100.0
271.09116	20.0
370.07837	10.0
371.08664	10.0
386.04971	30.0
387.05289	10.0
388.04416	10.0
406.0553	100.0
407.05988	30.0
408.05405	30.0
447.08319	40.0
449.07788	10.0
465.09451	1000.0
466.09622	260.0
467.09183	290.0
468.09366	60.0

NAME:  Sunitinib Malate (Sutent)
PRECURSORMZ:  399.21908074017
PRECURSORTYPE:  [M+H]+
FORMULA:  C22H27FN4O2
Ontology: Kingdom: Organic compounds;Superclass: Organoheterocyclic compounds;Class: Indoles and derivatives;Subclass: Indolines
INCHIKEY:  WINHZLLDWRZWRT-UHFFFAOYSA-N
SMILES:  CCN(CC)CCNC(=O)C1=C(C)NC(C=C2C(=O)NC3=CC=C(F)C=C23)=C1C
RETENTIONTIME:  
CCS:  210.045181
IONMODE:  Positive
INSTRUMENTTYPE:  
INSTRUMENT:  qTof
COLLISIONENERGY:  
Comment:  DB#=CCMSLIB00000078010; origin=GNPS
Num Peaks:  19
100.11247	10.0
117.13792	20.0
176.09225	10.0
237.08089	10.0
238.06615	40.0
254.10851	30.0
255.09282	60.0
256.09546	10.0
282.10318	90.0
283.08875	1000.0
284.09055	180.0
285.09399	10.0
326.13031	850.0
327.13278	150.0
328.13489	20.0
399.22049	1000.0
399.87704	20.0
400.22263	380.0
401.22461	40.0

NAME:  Temsirolimus (Torisel)
PRECURSORMZ:  1052.591706426
PRECURSORTYPE:  [M+Na]+
FORMULA:  C56H87NO16
Ontology: Kingdom: Organic compounds;Superclass: Phenylpropanoids and polyketides;Class: Macrolide lactams;
INCHIKEY:  CBPNZQVSJQDFBE-UHFFFAOYNA-N
SMILES:  COC1CC(CC(C)C2CC(=O)C(C)C=C(C)C(O)C(OC)C(=O)C(C)CC(C)C=CC=CC=C(C)C(CC3CCC(C)C(O)(O3)C(=O)C(=O)N3CCCCC3C(=O)O2)OC)CCC1OC(=O)C(C)(CO)CO
RETENTIONTIME:  
CCS:  344.5689048
IONMODE:  Positive
INSTRUMENTTYPE:  
INSTRUMENT:  qTof
COLLISIONENERGY:  
Comment:  DB#=CCMSLIB00000078011; origin=GNPS
Num Peaks:  11
441.26416	10.0
461.24994	30.0
582.29901	10.0
614.33136	30.0
723.44623	20.0
1020.56433	20.0
1052.59033	1000.0
1053.59229	610.0
1054.59705	180.0
1055.59558	60.0
1056.60779	20.0

NAME:  Masitinib (AB1010)
PRECURSORMZ:  499.22745723617
PRECURSORTYPE:  [M+H]+
FORMULA:  C28H30N6OS
Ontology: Kingdom: Organic compounds;Superclass: Benzenoids;Class: Benzene and substituted derivatives;Subclass: Anilides
INCHIKEY:  WJEOLQLKVOPQFV-UHFFFAOYSA-N
SMILES:  CN1CCN(CC2=CC=C(C=C2)C(=O)NC2=CC(NC3=NC(=CS3)C3=CC=CN=C3)=C(C)C=C2)CC1
RETENTIONTIME:  
CCS:  -1
IONMODE:  Positive
INSTRUMENTTYPE:  
INSTRUMENT:  qTof
COLLISIONENERGY:  
Comment:  DB#=CCMSLIB00000078014; origin=GNPS
Num Peaks:  31
99.09246	20.0
119.05058	30.0
136.02299	20.0
176.02788	20.0
223.09839	40.0
224.10567	100.0
225.11093	20.0
238.10849	10.0
261.10001	30.0
263.10873	20.0
264.1116	20.0
281.08698	20.0
295.08829	10.0
365.13586	20.0
371.12885	50.0
381.11234	10.0
382.10101	10.0
384.10364	10.0
394.16852	10.0
395.16443	10.0
399.12735	610.0
400.13004	200.0
401.12497	50.0
402.12967	10.0
494.26779	30.0
496.27243	20.0
497.27411	20.0
499.22742	1000.0
500.22925	350.0
501.22778	70.0
502.22046	20.0

NAME:  Crizotinib (PF-02341066)
PRECURSORMZ:  450.12582035217
PRECURSORTYPE:  [M+H]+
FORMULA:  C21H22Cl2FN5O
Ontology: Kingdom: Organic compounds;Superclass: Organoheterocyclic compounds;Class: Pyridines and derivatives;Subclass: Pyrazolylpyridines
INCHIKEY:  KTEIFNKAUNYNJU-UHFFFAOYNA-N
SMILES:  CC(OC1=C(N)N=CC(=C1)C1=CN(N=C1)C1CCNCC1)C1=C(Cl)C=CC(F)=C1Cl
RETENTIONTIME:  
CCS:  -1
IONMODE:  Positive
INSTRUMENTTYPE:  
INSTRUMENT:  qTof
COLLISIONENERGY:  
Comment:  DB#=CCMSLIB00000078015; origin=GNPS
Num Peaks:  111
45.03182	120.0
51.02936	150.0
59.43407	100.0
63.36854	100.0
75.74997	130.0
88.8111	160.0
98.61911	120.0
100.07327	290.0
114.1282	140.0
122.3359	140.0
125.75859	150.0
125.80323	100.0
128.10747	530.0
129.10808	100.0
131.00394	120.0
133.08475	110.0
137.16881	100.0
145.5835	150.0
149.02367	270.0
150.02614	110.0
161.06091	100.0
162.12865	110.0
164.14717	100.0
167.03883	130.0
175.81516	120.0
176.06596	100.0
177.07642	480.0
177.11855	130.0
178.07355	150.0
179.16153	100.0
186.31825	100.0
188.10204	150.0
189.09657	160.0
189.60918	100.0
191.78604	140.0
215.13342	100.0
219.57903	110.0
221.63956	160.0
237.06154	160.0
237.57053	150.0
238.05991	380.0
238.55934	420.0
239.05809	570.0
239.55896	180.0
240.06198	110.0
248.13136	160.0
249.10425	140.0
259.14337	590.0
260.15039	760.0
261.14917	150.0
261.1879	100.0
265.58871	440.0
265.81131	160.0
266.09515	110.0
266.5881	550.0
267.09949	130.0
268.09424	100.0
269.1218	160.0
283.07065	110.0
295.18954	100.0
302.18271	100.0
327.24411	100.0
333.05582	100.0
337.04883	120.0
337.23889	120.0
352.04782	160.0
359.01703	140.0
361.99258	90.0
363.00299	120.0
363.99246	120.0
366.08881	100.0
367.06729	130.0
369.05673	80.0
382.26608	140.0
389.0163	100.0
390.03372	100.0
391.39117	150.0
395.19223	100.0
407.27618	100.0
407.76236	110.0
412.15909	130.0
413.3075	110.0
422.17987	150.0
425.21985	110.0
427.24158	110.0
431.08865	120.0
433.33969	120.0
435.31418	110.0
447.15945	570.0
447.20053	110.0
447.90375	100.0
448.1669	250.0
449.15488	320.0
449.34131	80.0
450.1246	1000.0
450.19888	120.0
450.24097	240.0
450.32928	80.0
450.37399	210.0
451.13382	570.0
451.33817	110.0
452.12524	500.0
452.38	100.0
452.80344	120.0
453.1207	240.0
454.13593	120.0
525.31042	100.0
590.72614	110.0
657.37189	80.0
1701.42896	130.0
1953.96704	140.0

NAME:  Vismodegib (GDC-0449)
PRECURSORMZ:  421.01749535217
PRECURSORTYPE:  [M+H]+
FORMULA:  C19H14Cl2N2O3S
Ontology: Kingdom: Organic compounds;Superclass: Benzenoids;Class: Benzene and substituted derivatives;Subclass: Anilides
INCHIKEY:  BPQMGSKTAYIVFO-UHFFFAOYSA-N
SMILES:  CS(=O)(=O)C1=CC=C(C(=O)NC2=CC(=C(Cl)C=C2)C2=NC=CC=C2)C(Cl)=C1
RETENTIONTIME:  
CCS:  -1
IONMODE:  Positive
INSTRUMENTTYPE:  
INSTRUMENT:  qTof
COLLISIONENERGY:  
Comment:  DB#=CCMSLIB00000078016; origin=GNPS
Num Peaks:  26
138.99515	200.0
139.99805	20.0
140.99171	50.0
154.9902	30.0
188.0266	20.0
204.04471	20.0
206.0379	10.0
216.97157	60.0
218.96831	20.0
306.05423	10.0
313.02863	20.0
315.02448	10.0
342.03165	60.0
343.03445	10.0
344.0303	50.0
357.01773	10.0
374.02139	140.0
375.02463	30.0
376.01913	80.0
377.02246	10.0
421.01917	1000.0
421.69189	10.0
422.02118	320.0
423.0163	830.0
424.01752	140.0
425.01123	40.0

NAME:  XL-184 free base (Cabozantinib)
PRECURSORMZ:  502.17727550017
PRECURSORTYPE:  [M+H]+
FORMULA:  C28H24FN3O5
Ontology: Kingdom: Organic compounds;Superclass: Organic oxygen compounds;Class: Organooxygen compounds;Subclass: Ethers
INCHIKEY:  ONIQOQHATWINJY-UHFFFAOYSA-N
SMILES:  COC1=CC2=C(C=C1OC)C(OC1=CC=C(NC(=O)C3(CC3)C(=O)NC3=CC=C(F)C=C3)C=C1)=CC=N2
RETENTIONTIME:  
CCS:  -1
IONMODE:  Positive
INSTRUMENTTYPE:  
INSTRUMENT:  qTof
COLLISIONENERGY:  
Comment:  DB#=CCMSLIB00000078017; origin=GNPS
Num Peaks:  26
279.07632	10.0
281.09259	30.0
282.09784	10.0
297.1239	300.0
298.12567	50.0
307.07092	30.0
307.10718	60.0
308.07886	20.0
308.10699	10.0
323.10498	570.0
323.69229	20.0
324.10648	260.0
325.1087	30.0
347.10126	10.0
347.13824	70.0
348.14078	10.0
365.14877	40.0
375.09744	20.0
391.1297	340.0
392.13248	80.0
393.13403	10.0
502.17862	1000.0
502.92154	60.0
503.1821	690.0
504.18362	140.0
505.18405	20.0

NAME:  Everolimus (RAD001)
PRECURSORMZ:  980.570577058
PRECURSORTYPE:  [M+Na]+
FORMULA:  C53H83NO14
Ontology: Kingdom: Organic compounds;Superclass: Phenylpropanoids and polyketides;Class: Macrolide lactams;
INCHIKEY:  HKVAMNSJSFKALM-UHFFFAOYNA-N
SMILES:  COC1CC(CC(C)C2CC(=O)C(C)C=C(C)C(O)C(OC)C(=O)C(C)CC(C)C=CC=CC=C(C)C(CC3CCC(C)C(O)(O3)C(=O)C(=O)N3CCCCC3C(=O)O2)OC)CCC1OCCO
RETENTIONTIME:  
CCS:  325.9838105
IONMODE:  Positive
INSTRUMENTTYPE:  
INSTRUMENT:  qTof
COLLISIONENERGY:  
Comment:  DB#=CCMSLIB00000078018; origin=GNPS
Num Peaks:  97
93.07294	10.0
110.55447	10.0
119.08408	20.0
130.08653	30.0
131.05801	10.0
135.11411	20.0
145.10022	10.0
147.11955	30.0
148.12444	10.0
149.1022	10.0
157.0979	10.0
159.07892	10.0
161.09949	20.0
161.13652	10.0
175.11082	20.0
185.13268	10.0
185.43341	10.0
197.12955	10.0
203.14751	20.0
211.10443	10.0
218.12714	10.0
225.12827	20.0
229.12561	10.0
255.17632	20.0
265.14944	10.0
273.18182	10.0
293.15628	10.0
293.19022	20.0
307.20609	10.0
320.10605	10.0
323.20508	20.0
334.16922	10.0
349.18292	10.0
357.21497	10.0
357.36667	10.0
377.20587	20.0
381.23557	10.0
386.19687	10.0
389.22888	50.0
390.22049	10.0
395.21667	20.0
409.23941	30.0
413.2706	10.0
422.25665	20.0
427.23428	10.0
435.26892	10.0
439.26538	10.0
441.26373	10.0
442.26773	10.0
448.27402	10.0
453.22372	30.0
454.24789	20.0
478.26239	10.0
496.28537	20.0
503.28165	10.0
518.2962	10.0
524.29584	10.0
538.31775	10.0
542.30981	20.0
543.31537	20.0
564.28265	10.0
566.2934	10.0
568.3313	10.0
569.34406	10.0
582.30408	40.0
583.30951	20.0
584.29395	10.0
614.32428	50.0
615.31854	10.0
651.43298	30.0
652.42206	10.0
747.48657	20.0
807.49414	20.0
808.51672	20.0
814.49622	10.0
819.44666	30.0
820.47235	10.0
825.50208	10.0
838.48022	20.0
895.81439	10.0
909.51367	10.0
930.53204	30.0
931.52423	20.0
936.55975	10.0
948.54388	50.0
949.54376	30.0
950.54419	20.0
962.56812	50.0
963.5697	50.0
980.56866	1000.0
981.18176	10.0
981.57257	560.0
981.77411	10.0
982.57703	200.0
983.58289	70.0
984.58051	10.0
1551.30078	10.0

NAME:  Abiraterone (CB-7598)
PRECURSORMZ:  350.24784107417
PRECURSORTYPE:  [M+H]+
FORMULA:  C24H31NO
Ontology: Kingdom: Organic compounds;Superclass: Lipids and lipid;Class: Steroids and steroid derivatives;Subclass: Androstane steroids
INCHIKEY:  GZOSMCIZMLWJML-UHFFFAOYNA-N
SMILES:  CC12CCC3C(CC=C4CC(O)CCC34C)C1CC=C2C1=CN=CC=C1
RETENTIONTIME:  
CCS:  -1
IONMODE:  Positive
INSTRUMENTTYPE:  
INSTRUMENT:  qTof
COLLISIONENERGY:  
Comment:  DB#=CCMSLIB00000078019; origin=GNPS
Num Peaks:  10
156.08043	10.0
157.08818	20.0
170.0966	10.0
320.20029	10.0
334.21622	30.0
335.22318	30.0
350.25046	1000.0
350.86502	60.0
351.25229	730.0
352.25363	90.0

NAME:  Malotilate
PRECURSORMZ:  311.038222044
PRECURSORTYPE:  [M+Na]+
FORMULA:  C12H16O4S2
Ontology: Kingdom: Organic compounds;Superclass: Organic acids and derivatives;Class: Carboxylic acids and derivatives;Subclass: Dicarboxylic acids and derivatives
INCHIKEY:  YPIQVCUJEKAZCP-UHFFFAOYSA-N
SMILES:  CC(C)OC(=O)C(C(=O)OC(C)C)=C1SC=CS1
RETENTIONTIME:  
CCS:  -1
IONMODE:  Positive
INSTRUMENTTYPE:  
INSTRUMENT:  qTof
COLLISIONENERGY:  
Comment:  DB#=CCMSLIB00000078021; origin=GNPS
Num Peaks:  12
164.9445	370.0
165.94644	30.0
166.94164	30.0
182.95445	10.0
208.93341	50.0
226.9451	20.0
268.99127	160.0
269.99246	10.0
270.98749	10.0
311.03937	1000.0
312.04141	140.0
313.03467	100.0

NAME:  Malotilate
PRECURSORMZ:  289.05627779517
PRECURSORTYPE:  [M+H]+
FORMULA:  C12H16O4S2
Ontology: Kingdom: Organic compounds;Superclass: Organic acids and derivatives;Class: Carboxylic acids and derivatives;Subclass: Dicarboxylic acids and derivatives
INCHIKEY:  YPIQVCUJEKAZCP-UHFFFAOYSA-N
SMILES:  CC(C)OC(=O)C(C(=O)OC(C)C)=C1SC=CS1
RETENTIONTIME:  
CCS:  173.424891
IONMODE:  Positive
INSTRUMENTTYPE:  
INSTRUMENT:  qTof
COLLISIONENERGY:  
Comment:  DB#=CCMSLIB00000078022; origin=GNPS
Num Peaks:  14
114.96516	20.0
142.96211	280.0
143.96446	20.0
144.95746	40.0
170.95692	190.0
186.95224	1000.0
187.9548	60.0
188.94818	100.0
204.96301	60.0
228.99962	770.0
230.00201	70.0
230.99457	50.0
247.00853	80.0
289.05502	30.0

NAME:  Ivacaftor (VX-770)
PRECURSORMZ:  393.21726922217
PRECURSORTYPE:  [M+H]+
FORMULA:  C24H28N2O3
Ontology: Kingdom: Organic compounds;Superclass: Benzenoids;Class: Benzene and substituted derivatives;Subclass: Anilides
INCHIKEY:  PURKAOJPTOLRMP-UHFFFAOYSA-N
SMILES:  CC(C)(C)C1=CC(=C(NC(=O)C2=CNC3=C(C=CC=C3)C2=O)C=C1O)C(C)(C)C
RETENTIONTIME:  
CCS:  205.4893722
IONMODE:  Positive
INSTRUMENTTYPE:  
INSTRUMENT:  qTof
COLLISIONENERGY:  
Comment:  DB#=CCMSLIB00000078023; origin=GNPS
Num Peaks:  13
144.04466	20.0
172.03999	860.0
173.04321	80.0
190.04991	200.0
191.05338	10.0
281.09387	10.0
319.14423	140.0
320.14777	30.0
337.1561	1000.0
338.15759	170.0
339.15765	30.0
393.21771	60.0
394.22275	10.0

NAME:  Docetaxel (Taxotere)
PRECURSORMZ:  830.335826092
PRECURSORTYPE:  [M+Na]+
FORMULA:  C43H53NO14
Ontology: Kingdom: Organic compounds;Superclass: Lipids and lipid;Class: Prenol lipids;Subclass: Diterpenoids
INCHIKEY:  ZDZOTLJHXYCWBA-UHFFFAOYNA-N
SMILES:  CC(=O)OC12COC1CC(O)C1(C)C2C(OC(=O)C2=CC=CC=C2)C2(O)CC(OC(=O)C(O)C(NC(=O)OC(C)(C)C)C3=CC=CC=C3)C(C)=C(C(O)C1=O)C2(C)C
RETENTIONTIME:  
CCS:  272.7571537
IONMODE:  Positive
INSTRUMENTTYPE:  
INSTRUMENT:  qTof
COLLISIONENERGY:  
Comment:  DB#=CCMSLIB00000078024; origin=GNPS
Num Peaks:  150
47.80844	10.0
49.70964	10.0
60.03665	10.0
60.8568	10.0
61.33754	10.0
76.98783	10.0
82.61443	10.0
85.62457	10.0
86.05792	10.0
94.28692	10.0
95.92321	10.0
97.72109	10.0
99.00815	10.0
105.03438	30.0
108.12914	10.0
115.96975	10.0
116.68676	10.0
117.52678	10.0
121.06013	10.0
124.693	10.0
130.04337	10.0
133.06589	10.0
135.07782	10.0
137.10168	20.0
141.07181	10.0
144.05428	10.0
147.07812	10.0
147.32391	10.0
147.46648	10.0
148.08104	10.0
149.05875	10.0
149.10492	10.0
151.07761	30.0
158.96246	10.0
161.09608	20.0
163.07668	20.0
163.37628	10.0
164.77641	10.0
165.06834	20.0
171.07852	10.0
171.11282	10.0
172.12285	10.0
176.14125	10.0
177.09087	20.0
182.07588	20.0
185.09193	20.0
185.24799	10.0
187.08206	10.0
187.12061	10.0
187.93689	10.0
190.93109	10.0
191.06789	20.0
193.09891	10.0
195.03149	10.0
195.11833	20.0
199.10806	10.0
199.14177	10.0
201.0903	10.0
204.06319	210.0
204.32921	10.0
205.06407	20.0
205.10666	10.0
208.08842	10.0
209.12985	20.0
209.7361	10.0
211.11798	20.0
213.08925	20.0
216.9603	10.0
218.70525	10.0
220.12099	10.0
223.11737	20.0
223.14162	20.0
235.22342	10.0
237.12578	10.0
239.14131	30.0
241.12257	10.0
242.64833	10.0
245.1132	10.0
247.68764	10.0
247.82011	10.0
247.97278	10.0
248.05313	660.0
249.05638	110.0
249.12091	10.0
250.06471	20.0
251.14534	20.0
256.1315	20.0
259.70197	10.0
263.14627	40.0
277.06628	10.0
281.15558	30.0
286.08032	10.0
294.7464	10.0
304.1156	740.0
305.11902	130.0
306.11899	30.0
309.14532	20.0
311.74911	10.0
323.15573	20.0
327.15826	20.0
339.71542	10.0
349.12979	20.0
351.49646	10.0
360.54715	10.0
367.15491	60.0
369.16684	10.0
371.0459	10.0
383.82144	10.0
395.63654	10.0
409.15967	30.0
419.38818	10.0
427.17236	130.0
428.17563	40.0
431.18051	20.0
440.4881	10.0
445.18594	10.0
454.16861	20.0
459.20096	10.0
471.18237	10.0
471.68784	10.0
489.18558	50.0
490.1926	20.0
496.87122	10.0
505.22101	20.0
506.2095	10.0
527.24048	20.0
531.19421	20.0
532.19904	20.0
548.61511	10.0
549.04407	10.0
549.21027	810.0
550.21014	290.0
551.21252	90.0
552.21381	20.0
567.20398	10.0
601.2088	10.0
724.38214	10.0
774.27448	20.0
830.05872	20.0
830.18665	10.0
830.3349	1000.0
830.45062	20.0
830.74481	10.0
831.33685	510.0
832.34216	150.0
833.34283	50.0
834.3327	20.0
1575.26172	10.0
1676.6311	10.0
1797.48645	20.0

NAME:  Docetaxel (Taxotere)
PRECURSORMZ:  808.35388184317
PRECURSORTYPE:  [M+H]+
FORMULA:  C43H53NO14
Ontology: Kingdom: Organic compounds;Superclass: Lipids and lipid;Class: Prenol lipids;Subclass: Diterpenoids
INCHIKEY:  ZDZOTLJHXYCWBA-UHFFFAOYNA-N
SMILES:  CC(=O)OC12COC1CC(O)C1(C)C2C(OC(=O)C2=CC=CC=C2)C2(O)CC(OC(=O)C(O)C(NC(=O)OC(C)(C)C)C3=CC=CC=C3)C(C)=C(C(O)C1=O)C2(C)C
RETENTIONTIME:  
CCS:  272.6598115
IONMODE:  Positive
INSTRUMENTTYPE:  
INSTRUMENT:  qTof
COLLISIONENERGY:  
Comment:  DB#=CCMSLIB00000078025; origin=GNPS
Num Peaks:  130
91.05479	20.0
98.58081	10.0
105.03341	50.0
105.07011	10.0
106.04073	10.0
119.04772	20.0
121.0638	20.0
122.07378	10.0
133.06415	20.0
133.10164	10.0
135.08128	10.0
137.09401	30.0
143.08293	20.0
147.04214	20.0
147.08144	20.0
149.06029	20.0
149.09654	20.0
151.07533	20.0
151.10919	20.0
159.08058	30.0
161.09763	20.0
165.05536	70.0
166.05721	10.0
167.06772	20.0
173.09715	10.0
175.0741	10.0
177.09064	10.0
179.06596	10.0
181.09645	10.0
182.08116	490.0
183.08461	50.0
187.07396	10.0
193.09946	10.0
195.11696	20.0
197.0927	20.0
197.13077	20.0
199.11116	20.0
199.15112	10.0
203.10306	10.0
207.11603	20.0
208.12349	10.0
211.11171	20.0
211.14691	10.0
212.11243	10.0
213.12941	20.0
215.10567	10.0
221.1319	20.0
223.11324	30.0
224.11424	10.0
225.08733	20.0
225.12959	20.0
225.1622	10.0
226.07156	1000.0
227.07326	110.0
227.14316	20.0
229.12671	20.0
232.12215	10.0
235.14833	40.0
237.12555	30.0
238.1357	20.0
239.10567	20.0
239.1413	40.0
240.14256	10.0
241.12129	20.0
247.14655	10.0
248.12071	10.0
249.12593	30.0
251.14462	30.0
253.11726	10.0
253.15706	40.0
254.16331	10.0
255.13797	10.0
259.12839	20.0
263.1427	60.0
264.14505	10.0
265.12561	10.0
265.15729	20.0
266.16962	10.0
267.13568	20.0
269.11316	20.0
270.16342	10.0
279.13724	30.0
281.15295	130.0
282.13779	30.0
283.13431	20.0
285.11188	10.0
285.14972	20.0
287.1275	70.0
288.13153	10.0
291.13928	40.0
292.14078	10.0
297.14511	30.0
299.16187	70.0
300.16849	20.0
309.14938	170.0
310.14987	50.0
327.15961	200.0
328.16147	60.0
345.17041	140.0
346.17117	20.0
359.18509	20.0
363.1806	10.0
369.16702	30.0
387.18033	30.0
388.1814	20.0
389.18744	10.0
405.18811	20.0
405.23422	10.0
406.19226	10.0
407.14908	10.0
431.18155	30.0
432.19489	10.0
449.19409	30.0
450.20087	10.0
467.20615	20.0
491.20502	40.0
509.21744	570.0
510.2175	190.0
511.22391	40.0
512.23248	10.0
527.2276	330.0
528.23041	110.0
529.23065	20.0
530.23334	10.0
672.29443	20.0
690.27472	20.0
691.28174	10.0
734.27673	10.0
808.34705	20.0
809.36285	10.0

NAME:  Paclitaxel (Taxol)
PRECURSORMZ:  876.320176027
PRECURSORTYPE:  [M+Na]+
FORMULA:  C47H51NO14
Ontology: Kingdom: Organic compounds;Superclass: Lipids and lipid;Class: Prenol lipids;Subclass: Diterpenoids
INCHIKEY:  RCINICONZNJXQF-UHFFFAOYNA-N
SMILES:  CC(=O)OC1C2=C(C)C(CC(O)(C(OC(=O)C3=CC=CC=C3)C3C4(COC4CC(O)C3(C)C1=O)OC(C)=O)C2(C)C)OC(=O)C(O)C(NC(=O)C1=CC=CC=C1)C1=CC=CC=C1
RETENTIONTIME:  
CCS:  282.0656121
IONMODE:  Positive
INSTRUMENTTYPE:  
INSTRUMENT:  qTof
COLLISIONENERGY:  
Comment:  DB#=CCMSLIB00000078026; origin=GNPS
Num Peaks:  228
56.27733	10.0
57.89693	10.0
65.48961	10.0
66.32014	10.0
86.59972	10.0
95.59205	10.0
98.1524	10.0
105.03409	30.0
107.29248	10.0
110.70654	10.0
117.72747	10.0
119.08436	10.0
121.06938	20.0
122.06429	20.0
123.04482	10.0
125.79776	10.0
126.10155	10.0
129.06912	10.0
133.06586	30.0
134.67091	10.0
142.09245	10.0
143.92044	10.0
144.04379	20.0
145.06886	20.0
149.09296	10.0
150.03226	10.0
150.10052	10.0
152.55141	10.0
155.08905	10.0
155.32462	20.0
155.687	10.0
157.1033	10.0
157.1532	10.0
160.68095	20.0
161.05711	10.0
161.0844	10.0
163.1147	10.0
164.12036	10.0
165.05469	10.0
165.09584	20.0
166.07936	10.0
167.08421	10.0
170.10231	20.0
171.11501	10.0
173.05357	10.0
174.09724	10.0
175.07976	10.0
175.13087	20.0
176.11394	20.0
177.0881	20.0
179.08818	10.0
182.108	10.0
183.06062	30.0
183.1254	10.0
184.10374	10.0
185.09605	10.0
185.13953	10.0
187.1067	10.0
190.30443	10.0
191.06302	10.0
192.6068	10.0
194.10687	10.0
195.11919	40.0
196.12671	10.0
197.10631	10.0
198.14299	20.0
201.09853	10.0
203.11037	10.0
207.12012	10.0
209.13507	10.0
210.11375	20.0
211.11522	10.0
211.14539	30.0
213.13081	30.0
215.11462	20.0
216.11665	20.0
217.7701	10.0
219.09679	10.0
220.61371	10.0
221.07809	10.0
221.13739	20.0
222.10028	10.0
222.12994	10.0
223.10867	20.0
225.08455	10.0
225.12483	20.0
225.16006	10.0
229.12569	10.0
230.04552	10.0
231.19109	10.0
232.05136	10.0
234.10478	10.0
235.10515	10.0
235.15134	10.0
237.12561	10.0
238.12117	10.0
239.14844	20.0
240.15196	10.0
240.92741	10.0
241.16226	10.0
243.17867	10.0
245.07257	10.0
245.12242	10.0
246.52672	10.0
247.07079	20.0
248.11996	10.0
251.10023	20.0
251.14836	10.0
252.11765	20.0
252.1461	10.0
252.22511	10.0
253.11415	10.0
254.14116	10.0
255.14165	10.0
260.02588	10.0
261.0636	10.0
262.08768	20.0
263.08713	10.0
264.88516	10.0
265.06982	10.0
273.13031	10.0
273.67737	10.0
277.12909	10.0
279.12915	10.0
281.15558	20.0
283.1387	20.0
284.14435	10.0
288.11713	10.0
290.08163	10.0
291.08087	20.0
291.13586	10.0
297.15686	10.0
299.12033	20.0
299.1557	20.0
300.15265	10.0
300.19412	10.0
307.13083	10.0
307.49371	10.0
307.8009	10.0
308.08768	740.0
309.09167	130.0
309.14886	10.0
310.08832	30.0
310.14499	10.0
317.80151	10.0
323.16763	10.0
326.93912	10.0
327.15524	20.0
328.15097	20.0
345.16266	10.0
349.14392	40.0
350.10202	20.0
351.10675	10.0
355.13647	10.0
360.06332	10.0
366.18491	20.0
369.1694	20.0
381.19363	20.0
387.17987	20.0
407.18457	10.0
409.16147	50.0
410.16852	10.0
412.11267	10.0
418.28812	20.0
424.62564	20.0
425.19473	30.0
427.16922	10.0
432.51212	10.0
435.48099	10.0
449.18622	10.0
449.87372	10.0
452.99045	20.0
453.14719	10.0
454.15616	10.0
459.17938	10.0
469.18591	80.0
470.1875	30.0
471.17908	30.0
472.18491	10.0
489.18628	10.0
492.78873	10.0
503.20139	30.0
509.21768	10.0
510.20679	10.0
511.2085	10.0
513.17828	10.0
515.19159	10.0
531.19629	200.0
532.20782	60.0
533.21948	30.0
538.6004	10.0
560.883	10.0
569.24066	10.0
591.21796	120.0
592.22437	50.0
593.20905	10.0
596.32684	10.0
636.24542	20.0
681.32318	10.0
694.24957	30.0
743.34467	10.0
745.27777	10.0
770.23364	10.0
774.60925	10.0
777.75336	10.0
816.24109	10.0
819.27478	10.0
832.24091	10.0
872.04181	40.0
872.90808	20.0
874.96161	10.0
876.20148	10.0
876.31567	1000.0
876.56372	10.0
877.31903	410.0
877.84296	10.0
878.32196	200.0
878.49762	20.0
879.32611	50.0
880.32062	10.0
1374.68848	10.0
1746.22083	10.0
1779.7074	10.0
1789.35144	10.0
1816.43738	10.0
1871.95166	10.0
1930.67969	10.0
1950.16125	10.0

NAME:  Paclitaxel (Taxol)
PRECURSORMZ:  854.33823177817
PRECURSORTYPE:  [M+H]+
FORMULA:  C47H51NO14
Ontology: Kingdom: Organic compounds;Superclass: Lipids and lipid;Class: Prenol lipids;Subclass: Diterpenoids
INCHIKEY:  RCINICONZNJXQF-UHFFFAOYNA-N
SMILES:  CC(=O)OC1C2=C(C)C(CC(O)(C(OC(=O)C3=CC=CC=C3)C3C4(COC4CC(O)C3(C)C1=O)OC(C)=O)C2(C)C)OC(=O)C(O)C(NC(=O)C1=CC=CC=C1)C1=CC=CC=C1
RETENTIONTIME:  
CCS:  282.0908567
IONMODE:  Positive
INSTRUMENTTYPE:  
INSTRUMENT:  qTof
COLLISIONENERGY:  
Comment:  DB#=CCMSLIB00000078027; origin=GNPS
Num Peaks:  529
46.29843	10.0
46.40413	10.0
47.2992	10.0
48.46158	10.0
49.25458	10.0
50.5764	10.0
50.69678	10.0
51.37503	10.0
53.23623	10.0
53.29142	10.0
54.02771	10.0
54.49822	10.0
54.55567	10.0
56.44319	10.0
57.57782	10.0
58.87178	10.0
59.07813	10.0
60.34081	20.0
60.60239	10.0
62.05822	10.0
62.47915	10.0
64.21535	10.0
65.00948	10.0
65.15179	10.0
65.5331	10.0
65.64111	10.0
68.8679	10.0
68.96539	10.0
69.28642	10.0
69.55674	10.0
69.76273	10.0
71.19303	10.0
72.76344	10.0
75.81001	10.0
75.89494	10.0
76.5431	10.0
76.91795	10.0
79.73984	10.0
79.90166	10.0
82.62161	10.0
83.12714	10.0
84.02055	10.0
84.28896	10.0
84.49741	10.0
85.59736	10.0
86.4257	10.0
86.81287	20.0
87.00955	10.0
88.78413	10.0
91.1021	10.0
92.28759	10.0
92.49612	10.0
93.06937	20.0
94.0435	10.0
95.68159	10.0
97.16966	10.0
97.74858	10.0
97.76235	10.0
98.30627	10.0
99.00414	10.0
99.07941	20.0
99.1884	10.0
99.63889	10.0
101.17658	10.0
103.05715	10.0
104.02525	10.0
104.70152	10.0
104.87962	30.0
105.03422	170.0
105.07076	20.0
106.03642	20.0
107.0853	20.0
107.66183	10.0
109.07076	10.0
109.09827	10.0
109.88505	10.0
110.52651	10.0
110.81757	10.0
112.25325	10.0
113.04333	10.0
115.00501	10.0
115.14166	10.0
118.06686	30.0
119.04689	40.0
119.08414	30.0
120.05176	10.0
121.06388	20.0
121.09917	20.0
121.86866	10.0
122.06	120.0
122.09728	10.0
123.04	10.0
123.06291	30.0
123.07973	10.0
125.05993	10.0
125.09777	10.0
127.05998	10.0
128.53151	10.0
128.82051	10.0
129.0704	10.0
129.60333	10.0
129.68265	10.0
130.98923	10.0
131.08551	10.0
132.08495	10.0
132.68036	10.0
132.82942	10.0
133.06532	50.0
133.10052	60.0
133.81075	10.0
134.06413	20.0
135.04068	10.0
135.08275	30.0
135.80508	10.0
136.07677	10.0
137.09546	10.0
139.07841	10.0
139.10699	10.0
140.4483	20.0
141.39342	10.0
142.07585	10.0
143.08623	30.0
143.90851	10.0
145.06282	10.0
146.07025	10.0
146.10875	10.0
146.49394	10.0
147.04663	10.0
147.07933	20.0
147.30692	10.0
147.70094	20.0
148.45662	10.0
148.73807	20.0
148.8279	10.0
149.05981	70.0
149.09665	20.0
150.05818	20.0
150.09566	10.0
151.07222	20.0
151.1091	10.0
153.09793	10.0
155.08453	10.0
156.0912	10.0
158.06525	10.0
159.08096	40.0
159.11784	10.0
160.07349	10.0
161.06436	20.0
161.09587	50.0
163.11272	10.0
163.2571	10.0
164.30655	10.0
164.52603	20.0
165.05037	10.0
165.24165	10.0
166.07167	10.0
166.40015	10.0
166.53111	10.0
167.07294	30.0
168.49666	10.0
169.10008	30.0
170.10214	10.0
171.08012	30.0
171.11095	20.0
172.5303	10.0
173.05756	20.0
173.09605	30.0
173.48062	10.0
174.49403	10.0
175.11244	10.0
176.11209	10.0
177.05528	20.0
177.09172	60.0
177.11989	10.0
178.04823	10.0
178.33252	10.0
178.68355	20.0
179.06653	10.0
179.08644	40.0
179.6293	10.0
179.92018	10.0
181.09949	10.0
181.54976	10.0
182.0704	10.0
182.83394	10.0
183.07812	20.0
183.11899	50.0
184.11453	20.0
185.09036	20.0
185.13522	20.0
187.11299	20.0
189.05762	20.0
189.08487	20.0
189.4816	10.0
190.79349	10.0
191.08424	10.0
191.50346	10.0
193.09534	20.0
193.11932	10.0
194.1111	20.0
194.27606	10.0
195.07315	10.0
195.11276	40.0
195.52927	10.0
196.12047	30.0
196.16713	10.0
196.48904	10.0
197.06859	10.0
197.09602	20.0
197.13187	20.0
197.45157	10.0
198.10533	10.0
199.1109	30.0
200.08736	10.0
201.12494	20.0
203.06775	10.0
203.10524	10.0
205.09375	20.0
206.07401	10.0
206.10672	40.0
206.31409	10.0
206.74887	10.0
207.06003	20.0
207.1122	10.0
207.70872	10.0
208.13924	10.0
208.84335	10.0
208.86923	10.0
209.09724	50.0
209.12968	20.0
209.62933	10.0
210.09818	20.0
210.12697	10.0
211.11298	50.0
211.14735	60.0
211.83969	10.0
212.11391	20.0
212.15089	10.0
213.08395	40.0
213.12338	30.0
213.28613	10.0
214.08495	10.0
214.13573	10.0
215.06749	10.0
215.1011	30.0
215.30107	10.0
216.80482	10.0
217.02174	10.0
217.10944	10.0
218.08742	10.0
218.28441	10.0
219.11302	10.0
219.16455	20.0
220.03465	10.0
220.12108	30.0
220.81183	10.0
221.0986	20.0
221.12904	20.0
221.68816	10.0
222.10208	20.0
222.13596	10.0
223.10904	20.0
223.14264	30.0
224.11769	30.0
224.16132	10.0
225.09015	30.0
225.12883	40.0
225.16621	20.0
226.08914	10.0
226.17366	10.0
227.11049	10.0
227.14702	10.0
228.15659	10.0
229.12045	40.0
229.14957	10.0
230.79178	10.0
231.06564	20.0
231.14	10.0
232.11638	20.0
233.09669	20.0
233.13148	20.0
234.06897	10.0
234.10435	20.0
234.73022	10.0
235.11089	20.0
235.14804	40.0
236.11978	10.0
236.14917	20.0
236.17177	10.0
236.7778	10.0
237.07191	10.0
237.1283	50.0
237.15814	20.0
238.16574	10.0
239.14247	70.0
240.10236	300.0
240.30376	10.0
241.10402	80.0
241.14868	10.0
242.11316	10.0
243.67863	10.0
245.13222	30.0
246.13594	10.0
247.1422	10.0
248.12119	40.0
248.17955	10.0
248.76938	10.0
249.09164	10.0
249.12727	30.0
249.42593	10.0
250.09764	10.0
250.12802	10.0
251.0645	10.0
251.1055	20.0
251.14507	50.0
251.31871	10.0
251.78592	10.0
252.04497	10.0
253.09831	10.0
253.12611	30.0
253.15741	60.0
253.20282	10.0
253.60838	10.0
254.16364	20.0
255.1058	20.0
255.13939	30.0
256.09521	10.0
257.1059	10.0
257.18362	10.0
258.1655	20.0
258.65082	10.0
259.1376	10.0
261.11505	10.0
261.13675	10.0
262.62567	10.0
263.14212	60.0
264.14502	30.0
265.11987	30.0
265.15515	20.0
265.22217	20.0
266.12888	30.0
266.30591	10.0
267.13776	30.0
268.09659	260.0
268.13419	50.0
269.09824	80.0
269.15427	30.0
270.07718	10.0
270.11288	10.0
270.15305	10.0
270.7023	10.0
271.08231	10.0
273.12732	10.0
274.12503	10.0
275.08847	10.0
279.13699	10.0
280.13812	20.0
280.3924	10.0
281.15332	130.0
281.40219	20.0
282.11481	10.0
282.15576	40.0
283.13049	10.0
283.16788	20.0
284.14053	10.0
284.17789	10.0
285.10886	20.0
285.14597	30.0
285.57541	10.0
285.85464	10.0
286.10727	1000.0
287.11285	210.0
287.18295	10.0
288.00568	10.0
288.11533	20.0
290.44281	10.0
291.13608	90.0
291.18549	10.0
292.14575	10.0
293.12872	10.0
295.13416	10.0
296.08383	10.0
297.15161	20.0
297.2262	10.0
299.164	60.0
301.13824	10.0
301.17825	10.0
306.4545	10.0
307.6438	10.0
308.02444	10.0
309.14737	250.0
310.1532	40.0
311.1264	10.0
311.14355	20.0
312.13562	20.0
315.15454	20.0
316.1785	10.0
318.13159	10.0
321.15988	10.0
325.15222	10.0
326.72681	10.0
327.15872	260.0
328.117	10.0
328.16058	60.0
329.1326	20.0
330.14984	20.0
330.93161	10.0
333.15125	10.0
334.18744	10.0
341.1705	20.0
345.16711	50.0
346.17197	20.0
351.15897	20.0
351.48132	10.0
351.83218	10.0
352.17416	10.0
357.16818	10.0
357.62012	10.0
359.11975	10.0
359.18658	20.0
361.17834	10.0
363.16785	10.0
368.98969	10.0
369.1662	100.0
370.17056	20.0
370.21417	10.0
371.17914	10.0
372.11865	20.0
373.12885	20.0
377.13803	10.0
386.92361	10.0
387.17953	160.0
388.1824	70.0
390.13171	30.0
391.13348	20.0
401.1799	10.0
407.21268	10.0
409.15494	10.0
413.62393	10.0
421.19385	10.0
429.19217	40.0
431.17459	40.0
433.14777	10.0
445.19821	10.0
447.20642	40.0
448.20267	20.0
449.19409	60.0
450.19196	20.0
453.15567	10.0
456.24969	10.0
473.19852	20.0
474.19852	10.0
482.21103	10.0
491.20581	130.0
492.21118	40.0
493.21008	20.0
507.10074	20.0
507.97961	10.0
509.21555	420.0
510.21762	130.0
511.22287	40.0
513.26886	10.0
527.24225	20.0
534.05548	10.0
536.77734	10.0
537.76007	10.0
543.95343	10.0
547.25433	10.0
550.45312	10.0
551.15381	10.0
551.22437	210.0
552.23511	100.0
553.22906	30.0
554.25305	10.0
564.22656	10.0
564.25842	20.0
566.24591	10.0
568.08978	10.0
568.59753	10.0
569.0722	10.0
569.13654	10.0
569.23859	230.0
570.24072	70.0
571.2417	40.0
577.22693	10.0
594.49103	10.0
595.21918	10.0
612.25464	20.0
654.2652	10.0
655.11017	10.0
655.25116	80.0
656.26312	40.0
672.27655	20.0
713.02161	10.0
715.30884	10.0
716.2818	20.0
717.32245	10.0
736.31885	10.0
776.30377	60.0
777.30988	30.0
778.31726	30.0
794.31042	20.0
798.68005	10.0
807.99646	20.0
836.33997	10.0
854.33081	10.0
856.33374	20.0
1295.74915	10.0
1347.57043	10.0
1490.81482	10.0
1556.02869	10.0
1575.15015	10.0
1583.91492	10.0
1677.46973	10.0
1714.60962	10.0
1796.56567	10.0
1830.80176	10.0
1841.30908	10.0
1848.61865	10.0
1860.224	10.0
1872.51147	10.0
1886.05811	10.0
1906.87793	10.0
1910.70422	10.0
1944.01343	10.0
1972.4801	10.0
1990.04834	10.0
1990.59888	20.0
1997.75391	10.0

NAME:  Capecitabine (Xeloda)
PRECURSORMZ:  382.138484304
PRECURSORTYPE:  [M+Na]+
FORMULA:  C15H22FN3O6
Ontology: Kingdom: Organic compounds;Superclass: Nucleosides;;
INCHIKEY:  GAGWJHPBXLXJQN-UHFFFAOYNA-N
SMILES:  CCCCCOC(=O)NC1=NC(=O)N(C=C1F)C1OC(C)C(O)C1O
RETENTIONTIME:  
CCS:  185.0571886
IONMODE:  Positive
INSTRUMENTTYPE:  
INSTRUMENT:  qTof
COLLISIONENERGY:  
Comment:  DB#=CCMSLIB00000078028; origin=GNPS
Num Peaks:  6
152.02295	20.0
266.0918	1000.0
267.09393	120.0
268.09515	10.0
382.138	150.0
383.14026	30.0

NAME:  Capecitabine (Xeloda)
PRECURSORMZ:  360.15654005517
PRECURSORTYPE:  [M+H]+
FORMULA:  C15H22FN3O6
Ontology: Kingdom: Organic compounds;Superclass: Nucleosides;;
INCHIKEY:  GAGWJHPBXLXJQN-UHFFFAOYNA-N
SMILES:  CCCCCOC(=O)NC1=NC(=O)N(C=C1F)C1OC(C)C(O)C1O
RETENTIONTIME:  
CCS:  181.9637795
IONMODE:  Positive
INSTRUMENTTYPE:  
INSTRUMENT:  qTof
COLLISIONENERGY:  
Comment:  DB#=CCMSLIB00000078029; origin=GNPS
Num Peaks:  10
113.01411	10.0
130.0419	370.0
131.04361	20.0
156.01994	10.0
174.03128	580.0
175.03235	30.0
244.11047	1000.0
244.62108	10.0
245.11128	120.0
246.1123	10.0

NAME:  Regorafenib (BAY 73-4506)
PRECURSORMZ:  483.08415715217
PRECURSORTYPE:  [M+H]+
FORMULA:  C21H15ClF4N4O3
Ontology: Kingdom: Organic compounds;Superclass: Organic oxygen compounds;Class: Organooxygen compounds;Subclass: Ethers
INCHIKEY:  FNHKPVJBJVTLMP-UHFFFAOYSA-N
SMILES:  CNC(=O)C1=CC(OC2=CC(F)=C(NC(=O)NC3=CC=C(Cl)C(=C3)C(F)(F)F)C=C2)=CC=N1
RETENTIONTIME:  
CCS:  -1
IONMODE:  Positive
INSTRUMENTTYPE:  
INSTRUMENT:  qTof
COLLISIONENERGY:  
Comment:  DB#=CCMSLIB00000078030; origin=GNPS
Num Peaks:  28
193.01837	20.0
196.01453	10.0
201.98727	90.0
203.98425	20.0
221.07251	10.0
229.04086	30.0
243.05594	10.0
244.08861	40.0
245.09258	10.0
247.05211	60.0
248.05441	10.0
262.09662	10.0
270.06802	250.0
271.07034	40.0
288.07858	80.0
289.0827	10.0
404.04184	40.0
424.04703	90.0
425.05023	20.0
426.0441	30.0
443.07211	20.0
465.07321	70.0
466.07639	10.0
467.06976	10.0
483.08594	1000.0
484.0871	290.0
485.08325	390.0
486.08344	50.0

NAME:  Ritonavir
PRECURSORMZ:  743.301981719
PRECURSORTYPE:  [M+Na]+
FORMULA:  C37H48N6O5S2
Ontology: Kingdom: Organic compounds;Superclass: Organic acids and derivatives;Class: Carboxylic acids and derivatives;Subclass: Amino acids
INCHIKEY:  NCDNCNXCDXHOMX-UHFFFAOYNA-N
SMILES:  CC(C)C(NC(=O)N(C)CC1=CSC(=N1)C(C)C)C(=O)NC(CC(O)C(CC1=CC=CC=C1)NC(=O)OCC1=CN=CS1)CC1=CC=CC=C1
RETENTIONTIME:  
CCS:  267.7801505
IONMODE:  Positive
INSTRUMENTTYPE:  
INSTRUMENT:  qTof
COLLISIONENERGY:  
Comment:  DB#=CCMSLIB00000078031; origin=GNPS
Num Peaks:  13
193.07736	10.0
458.20523	20.0
529.22302	40.0
530.22791	20.0
573.21399	410.0
574.21521	130.0
575.21393	70.0
576.2157	20.0
699.30524	20.0
743.30133	1000.0
744.3031	420.0
745.30219	140.0
746.30176	50.0

NAME:  Ritonavir
PRECURSORMZ:  721.32003747017
PRECURSORTYPE:  [M+H]+
FORMULA:  C37H48N6O5S2
Ontology: Kingdom: Organic compounds;Superclass: Organic acids and derivatives;Class: Carboxylic acids and derivatives;Subclass: Amino acids
INCHIKEY:  NCDNCNXCDXHOMX-UHFFFAOYNA-N
SMILES:  CC(C)C(NC(=O)N(C)CC1=CSC(=N1)C(C)C)C(=O)NC(CC(O)C(CC1=CC=CC=C1)NC(=O)OCC1=CN=CS1)CC1=CC=CC=C1
RETENTIONTIME:  
CCS:  267.0687937
IONMODE:  Positive
INSTRUMENTTYPE:  
INSTRUMENT:  qTof
COLLISIONENERGY:  
Comment:  DB#=CCMSLIB00000078032; origin=GNPS
Num Peaks:  28
98.0054	10.0
140.05339	290.0
141.05612	20.0
142.04939	20.0
171.09521	350.0
172.09807	30.0
173.09108	20.0
197.0751	610.0
198.0773	50.0
199.07178	20.0
250.1584	40.0
268.14801	430.0
269.15027	60.0
270.14444	20.0
296.14395	1000.0
297.14609	250.0
298.14041	50.0
299.14209	10.0
347.15759	20.0
365.16739	10.0
426.1843	310.0
427.18628	70.0
428.1846	20.0
551.23016	10.0
721.32031	310.0
722.32227	110.0
723.31927	50.0
724.32281	20.0

NAME:  Anastrozole
PRECURSORMZ:  294.17132208417
PRECURSORTYPE:  [M+H]+
FORMULA:  C17H19N5
Ontology: Kingdom: Organic compounds;Superclass: Benzenoids;Class: Benzene and substituted derivatives;Subclass: Phenylpropanes
INCHIKEY:  YBBLVLTVTVSKRW-UHFFFAOYSA-N
SMILES:  CC(C)(C#N)C1=CC(=CC(CN2C=NC=N2)=C1)C(C)(C)C#N
RETENTIONTIME:  
CCS:  167.5329259
IONMODE:  Positive
INSTRUMENTTYPE:  
INSTRUMENT:  qTof
COLLISIONENERGY:  
Comment:  DB#=CCMSLIB00000078034; origin=GNPS
Num Peaks:  91
49.67176	30.0
58.15472	40.0
67.72475	30.0
72.19582	30.0
77.24302	40.0
77.72658	30.0
80.01739	30.0
83.84737	30.0
85.14821	30.0
92.04115	40.0
95.15669	30.0
96.79069	40.0
96.8945	30.0
98.93884	40.0
109.30168	30.0
115.20581	30.0
119.0464	20.0
123.8565	40.0
126.36774	30.0
129.36107	30.0
129.87546	30.0
142.06662	20.0
142.11859	30.0
143.07411	40.0
152.4458	30.0
154.06465	30.0
154.19562	40.0
156.71196	30.0
157.056	40.0
157.09023	60.0
157.75769	30.0
158.08536	30.0
158.10287	30.0
158.96768	30.0
160.13281	40.0
161.07236	30.0
166.23853	30.0
167.00415	30.0
167.11478	30.0
168.74745	30.0
170.10242	40.0
172.97252	30.0
177.18622	30.0
179.07552	30.0
180.07784	30.0
181.21478	30.0
181.45868	30.0
183.10309	30.0
184.54161	30.0
185.70609	40.0
189.17772	40.0
189.48993	30.0
199.12491	30.0
202.53221	30.0
209.11024	70.0
210.02156	20.0
210.11475	110.0
214.10835	30.0
215.12308	30.0
225.13803	860.0
225.6682	20.0
226.1422	200.0
231.59389	30.0
236.48706	40.0
239.99544	30.0
245.26904	40.0
257.78738	30.0
258.09747	30.0
264.9501	30.0
290.0022	20.0
291.11517	30.0
291.94763	30.0
292.15417	30.0
293.09656	20.0
293.21713	30.0
293.2482	30.0
293.39478	30.0
294.17117	1000.0
294.41241	30.0
294.65234	30.0
295.17532	200.0
295.26944	30.0
295.30261	20.0
296.1756	30.0
297.07272	20.0
297.13843	50.0
297.2384	30.0
458.21625	30.0
1679.82739	30.0
1799.78247	30.0
1984.37085	40.0

NAME:  Aprepitant (MK-0869)
PRECURSORMZ:  535.15746414517
PRECURSORTYPE:  [M+H]+
FORMULA:  C23H21F7N4O3
Ontology: Kingdom: Organic compounds;Superclass: Organoheterocyclic compounds;Class: Oxazinanes;Subclass: Morpholines
INCHIKEY:  ATALOFNDEOCMKK-UHFFFAOYNA-N
SMILES:  CC(OC1OCCN(CC2=NNC(=O)N2)C1C1=CC=C(F)C=C1)C1=CC(=CC(=C1)C(F)(F)F)C(F)(F)F
RETENTIONTIME:  
CCS:  215.8007791
IONMODE:  Positive
INSTRUMENTTYPE:  
INSTRUMENT:  qTof
COLLISIONENERGY:  
Comment:  DB#=CCMSLIB00000078035; origin=GNPS
Num Peaks:  21
122.04002	20.0
123.02496	10.0
141.07794	20.0
150.07123	30.0
164.05045	40.0
178.06615	20.0
179.07478	910.0
180.07953	190.0
181.08391	20.0
192.08192	20.0
196.07645	10.0
206.07196	40.0
221.03726	10.0
241.04411	20.0
277.11118	1000.0
277.65543	20.0
278.11298	210.0
279.11383	20.0
535.15845	540.0
536.16119	160.0
537.16199	20.0

NAME:  Bicalutamide (Casodex)
PRECURSORMZ:  431.06831721717
PRECURSORTYPE:  [M+H]+
FORMULA:  C18H14F4N2O4S
Ontology: Kingdom: Organic compounds;Superclass: Benzenoids;Class: Benzene and substituted derivatives;Subclass: Trifluoromethylbenzenes
INCHIKEY:  LKJPYSCBVHEWIU-UHFFFAOYNA-N
SMILES:  CC(O)(CS(=O)(=O)C1=CC=C(F)C=C1)C(=O)NC1=CC=C(C#N)C(=C1)C(F)(F)F
RETENTIONTIME:  
CCS:  191.9127057
IONMODE:  Positive
INSTRUMENTTYPE:  
INSTRUMENT:  qTof
COLLISIONENERGY:  
Comment:  DB#=CCMSLIB00000078036; origin=GNPS
Num Peaks:  95
47.26223	10.0
47.42521	10.0
48.31619	10.0
48.92824	10.0
54.83976	10.0
55.0596	10.0
59.64705	10.0
60.61942	10.0
72.42933	10.0
74.4574	10.0
74.60001	10.0
75.38772	10.0
76.12224	10.0
77.76511	10.0
80.04581	10.0
81.04613	10.0
81.3636	10.0
86.08	10.0
88.46182	10.0
91.23891	10.0
92.16141	10.0
95.02702	20.0
99.03198	10.0
99.8436	10.0
103.42924	10.0
104.10847	10.0
108.40656	10.0
108.70934	10.0
109.04371	10.0
111.15302	10.0
113.03681	10.0
120.99478	60.0
121.04204	10.0
123.04125	10.0
123.53098	10.0
127.64619	10.0
139.29716	10.0
139.88742	10.0
141.1757	10.0
142.99615	40.0
154.27211	10.0
158.96161	20.0
158.99132	370.0
159.99763	30.0
161.05959	10.0
167.04068	80.0
174.60179	10.0
178.8192	10.0
183.81212	10.0
184.98242	10.0
185.04921	60.0
186.05511	10.0
186.57489	10.0
186.86319	10.0
186.95299	20.0
187.04741	690.0
188.04819	90.0
194.37866	10.0
201.12952	10.0
204.38023	10.0
205.05856	20.0
206.96922	10.0
207.53084	10.0
213.03117	10.0
213.49118	10.0
216.60258	10.0
217.03305	1000.0
217.62025	10.0
218.03543	110.0
219.03006	50.0
229.00813	10.0
237.05962	10.0
249.01109	10.0
281.11935	10.0
288.99951	10.0
383.02994	10.0
392.6449	10.0
403.86169	20.0
413.04834	20.0
429.63165	10.0
431.06992	110.0
431.25586	20.0
431.35785	10.0
432.07077	60.0
433.29465	10.0
1285.54492	10.0
1551.98743	10.0
1596.18445	10.0
1671.81653	10.0
1728.32581	10.0
1848.54956	10.0
1885.0636	10.0
1906.15601	10.0
1939.85535	10.0
1956.50305	10.0

NAME:  Fulvestrant (Faslodex)
PRECURSORMZ:  607.32388381417
PRECURSORTYPE:  [M+H]+
FORMULA:  C32H47F5O3S
Ontology: Kingdom: Organic compounds;Superclass: Lipids and lipid;Class: Steroids and steroid derivatives;Subclass: Estrane steroids
INCHIKEY:  VWUXBMIQPBEWFH-UHFFFAOYNA-N
SMILES:  CC12CCC3C(C1CCC2O)C(CCCCCCCCCS(=O)CCCC(F)(F)C(F)(F)F)CC1=C3C=CC(O)=C1
RETENTIONTIME:  
CCS:  264.1336517
IONMODE:  Positive
INSTRUMENTTYPE:  
INSTRUMENT:  qTof
COLLISIONENERGY:  
Comment:  DB#=CCMSLIB00000078037; origin=GNPS
Num Peaks:  33
133.0652	30.0
145.06493	30.0
145.10059	10.0
147.08043	30.0
157.06464	50.0
159.0806	90.0
160.08641	20.0
161.09392	10.0
171.08031	50.0
173.09512	30.0
185.09521	20.0
187.11023	10.0
241.15816	10.0
257.19037	10.0
267.17477	10.0
283.20477	30.0
333.18558	20.0
335.14633	20.0
379.29901	20.0
429.28	10.0
467.20343	60.0
468.20612	20.0
479.19867	10.0
481.22076	40.0
493.21915	40.0
494.21841	10.0
589.31433	1000.0
590.31604	320.0
591.31592	70.0
592.31732	10.0
607.32404	220.0
608.3269	110.0
609.32635	30.0

NAME:  Thalidomide
PRECURSORMZ:  259.07133326217
PRECURSORTYPE:  [M+H]+
FORMULA:  C13H10N2O4
Ontology: Kingdom: Organic compounds;Superclass: Organoheterocyclic compounds;Class: Isoindoles and derivatives;Subclass: Isoindolines
INCHIKEY:  UEJJHQNACJXSKW-UHFFFAOYNA-N
SMILES:  O=C1N(C2CCC(=O)NC2=O)C(=O)C2=C1C=CC=C2
RETENTIONTIME:  
CCS:  157.7159523
IONMODE:  Positive
INSTRUMENTTYPE:  
INSTRUMENT:  qTof
COLLISIONENERGY:  
Comment:  DB#=CCMSLIB00000078038; origin=GNPS
Num Peaks:  84
45.17988	30.0
47.54184	40.0
49.15271	30.0
49.30074	30.0
54.57778	30.0
66.70004	30.0
76.17097	30.0
78.81483	20.0
85.3743	30.0
86.21497	30.0
95.33155	30.0
96.10462	30.0
103.69877	40.0
104.02534	30.0
107.44314	30.0
114.61058	30.0
115.02434	30.0
126.51326	30.0
127.62386	20.0
128.51358	30.0
129.42903	40.0
130.02599	120.0
130.0593	30.0
132.05533	30.0
133.02829	50.0
139.10948	20.0
144.04268	90.0
148.04144	90.0
149.00777	30.0
149.03766	30.0
156.13449	20.0
157.2332	30.0
158.02286	30.0
158.06534	30.0
158.72672	30.0
159.13573	30.0
160.04091	30.0
166.97078	20.0
168.29793	30.0
168.8432	20.0
168.94667	30.0
169.48262	40.0
172.10458	30.0
174.05276	70.0
177.83864	30.0
182.70226	30.0
184.09041	30.0
184.63362	20.0
186.05508	1000.0
187.05742	140.0
187.14105	30.0
188.06807	30.0
189.05736	30.0
193.34798	30.0
209.0363	20.0
214.05151	170.0
215.05688	30.0
215.08229	40.0
216.08176	30.0
229.76204	30.0
231.07716	190.0
232.08316	60.0
239.14525	30.0
250.80174	30.0
257.17056	30.0
257.24545	90.0
257.27231	70.0
258.27026	30.0
259.06921	100.0
259.13144	20.0
259.16141	30.0
260.07343	50.0
260.16095	30.0
261.10876	20.0
261.13287	80.0
271.04324	30.0
275.25052	20.0
348.00504	30.0
405.04706	20.0
420.26514	30.0
1241.56238	30.0
1752.36597	20.0
1785.18787	40.0
1796.11182	30.0

NAME:  Exemestane
PRECURSORMZ:  297.18490646517
PRECURSORTYPE:  [M+H]+
FORMULA:  C20H24O2
Ontology: Kingdom: Organic compounds;Superclass: Lipids and lipid;Class: Steroids and steroid derivatives;Subclass: Androstane steroids
INCHIKEY:  BFYIZQONLCFLEV-UHFFFAOYNA-N
SMILES:  CC12CCC3C(CC(=C)C4=CC(=O)C=CC34C)C1CCC2=O
RETENTIONTIME:  
CCS:  173.6123293
IONMODE:  Positive
INSTRUMENTTYPE:  
INSTRUMENT:  qTof
COLLISIONENERGY:  
Comment:  DB#=CCMSLIB00000078039; origin=GNPS
Num Peaks:  53
91.05505	10.0
93.06998	20.0
105.06967	60.0
107.08516	30.0
119.0853	30.0
121.06506	90.0
121.1017	150.0
122.10601	20.0
129.07025	10.0
131.08519	30.0
133.0661	20.0
133.10298	20.0
135.08073	50.0
137.09714	10.0
143.08572	20.0
145.06438	10.0
145.10152	70.0
146.10667	10.0
147.08089	70.0
147.11592	20.0
149.09647	300.0
150.09995	30.0
158.06891	10.0
159.07932	20.0
161.09602	30.0
163.11223	40.0
171.07983	10.0
171.11685	40.0
172.08604	10.0
173.09482	20.0
177.12607	20.0
185.09531	80.0
186.1039	10.0
187.11128	20.0
189.12689	60.0
197.09528	20.0
201.12744	20.0
208.08936	10.0
209.09666	10.0
213.12703	10.0
223.11093	20.0
225.12773	10.0
237.12717	10.0
238.1282	20.0
239.14336	40.0
253.15952	20.0
254.16518	10.0
255.17213	20.0
279.17303	270.0
280.17706	50.0
297.18539	1000.0
298.18823	150.0
299.19003	20.0

NAME:  Finasteride
PRECURSORMZ:  373.28495485917
PRECURSORTYPE:  [M+H]+
FORMULA:  C23H36N2O2
Ontology: Kingdom: Organic compounds;Superclass: Lipids and lipid;Class: Steroids and steroid derivatives;Subclass: Androstane steroids
INCHIKEY:  DBEPLOCGEIEOCV-UHFFFAOYNA-N
SMILES:  CC(C)(C)NC(=O)C1CCC2C3CCC4NC(=O)C=CC4(C)C3CCC12C
RETENTIONTIME:  
CCS:  200.450938
IONMODE:  Positive
INSTRUMENTTYPE:  
INSTRUMENT:  qTof
COLLISIONENERGY:  
Comment:  DB#=CCMSLIB00000078040; origin=GNPS
Num Peaks:  15
173.1326	10.0
175.14743	10.0
246.18529	30.0
272.2001	10.0
282.18427	30.0
300.19501	30.0
305.25867	180.0
306.26111	30.0
317.22324	710.0
318.2254	110.0
319.22751	10.0
373.28629	1000.0
373.92221	40.0
374.28888	520.0
375.29007	70.0

NAME:  Irinotecan
PRECURSORMZ:  587.28641141217
PRECURSORTYPE:  [M+H]+
FORMULA:  C33H38N4O6
Ontology: Kingdom: Organic compounds;Superclass: Alkaloids and derivatives;Class: Camptothecins;
INCHIKEY:  UWKQSNNFCGGAFS-UHFFFAOYNA-N
SMILES:  CCC1=C2C=C(OC(=O)N3CCC(CC3)N3CCCCC3)C=CC2=NC2=C1CN1C2=CC2=C(COC(=O)C2(O)CC)C1=O
RETENTIONTIME:  
CCS:  233.4551468
IONMODE:  Positive
INSTRUMENTTYPE:  
INSTRUMENT:  qTof
COLLISIONENERGY:  
Comment:  DB#=CCMSLIB00000078041; origin=GNPS
Num Peaks:  37
110.06052	60.0
124.11253	140.0
125.11504	10.0
150.12718	10.0
167.11836	350.0
168.12025	30.0
195.14925	140.0
196.15198	20.0
318.13538	10.0
329.12708	10.0
331.14392	120.0
332.14615	20.0
346.09311	20.0
348.11002	20.0
361.15311	30.0
363.13351	50.0
364.138	10.0
372.16977	10.0
375.13272	80.0
376.13498	20.0
405.14432	50.0
406.14569	10.0
407.12234	30.0
414.21701	70.0
415.21973	20.0
458.20663	130.0
459.20801	40.0
502.19696	240.0
503.19904	70.0
504.20059	10.0
543.29449	80.0
544.29816	30.0
587.28638	1000.0
588.09271	50.0
588.29059	810.0
589.29181	250.0
590.29395	30.0

NAME:  Cladribine
PRECURSORMZ:  286.07014345217
PRECURSORTYPE:  [M+H]+
FORMULA:  C10H12ClN5O3
Ontology: Kingdom: Organic compounds;Superclass: Nucleosides;Class: Purine nucleosides;Subclass: Purine 
INCHIKEY:  PTOAARAWEBMLNO-UHFFFAOYNA-N
SMILES:  NC1=NC(Cl)=NC2=C1N=CN2C1CC(O)C(CO)O1
RETENTIONTIME:  
CCS:  166.7559149
IONMODE:  Positive
INSTRUMENTTYPE:  
INSTRUMENT:  qTof
COLLISIONENERGY:  
Comment:  DB#=CCMSLIB00000078043; origin=GNPS
Num Peaks:  9
99.04456	10.0
117.0553	30.0
134.04681	150.0
152.05612	40.0
170.02324	1000.0
171.02545	60.0
172.01971	260.0
286.07022	80.0
288.06882	20.0

NAME:  Dutasteride
PRECURSORMZ:  529.22842364417
PRECURSORTYPE:  [M+H]+
FORMULA:  C27H30F6N2O2
Ontology: Kingdom: Organic compounds;Superclass: Lipids and lipid;Class: Steroids and steroid derivatives;Subclass: Androstane steroids
INCHIKEY:  JWJOTENAMICLJG-UHFFFAOYNA-N
SMILES:  CC12CCC3C(CCC4NC(=O)C=CC34C)C1CCC2C(=O)NC1=CC(=CC=C1C(F)(F)F)C(F)(F)F
RETENTIONTIME:  
CCS:  220.9456267
IONMODE:  Positive
INSTRUMENTTYPE:  
INSTRUMENT:  qTof
COLLISIONENERGY:  
Comment:  DB#=CCMSLIB00000078044; origin=GNPS
Num Peaks:  7
175.14825	20.0
264.03943	10.0
461.20059	130.0
462.20291	40.0
529.22931	1000.0
530.23138	340.0
531.23767	50.0

NAME:  Melatonin
PRECURSORMZ:  233.12845421517
PRECURSORTYPE:  [M+H]+
FORMULA:  C13H16N2O2
Ontology: Kingdom: Organic compounds;Superclass: Organoheterocyclic compounds;Class: Indoles and derivatives;Subclass: Indoles
INCHIKEY:  DRLFMBDRBRZALE-UHFFFAOYSA-N
SMILES:  COC1=CC2=C(NC=C2CCNC(C)=O)C=C1
RETENTIONTIME:  
CCS:  153.2552054
IONMODE:  Positive
INSTRUMENTTYPE:  
INSTRUMENT:  qTof
COLLISIONENERGY:  
Comment:  DB#=CCMSLIB00000078045; origin=GNPS
Num Peaks:  13
130.06578	30.0
131.07346	80.0
142.06467	10.0
143.07335	70.0
144.07919	20.0
158.06131	10.0
159.06837	280.0
160.07133	20.0
173.08363	10.0
174.09248	1000.0
175.095	80.0
216.10208	60.0
233.12863	60.0

NAME:  Bisoprolol
PRECURSORMZ:  326.23258493417
PRECURSORTYPE:  [M+H]+
FORMULA:  C18H31NO4
Ontology: Kingdom: Organic compounds;Superclass: Benzenoids;Class: Benzene and substituted derivatives;Subclass: Benzylethers
INCHIKEY:  VHYCDWMUTMEGQY-UHFFFAOYNA-N
SMILES:  CC(C)NCC(O)COC1=CC=C(COCCOC(C)C)C=C1
RETENTIONTIME:  
CCS:  183.9563095
IONMODE:  Positive
INSTRUMENTTYPE:  
INSTRUMENT:  qTof
COLLISIONENERGY:  
Comment:  DB#=CCMSLIB00000078046; origin=GNPS
Num Peaks:  22
98.09681	20.0
107.04984	70.0
116.10804	510.0
117.11082	30.0
119.04944	20.0
121.06427	10.0
133.06531	60.0
137.05888	10.0
145.06557	30.0
147.08044	40.0
162.09085	30.0
163.07521	20.0
204.1386	20.0
222.14932	80.0
308.22189	10.0
326.18781	10.0
326.2348	1000.0
326.5701	10.0
326.78076	10.0
326.83426	70.0
327.23691	680.0
328.23877	110.0

NAME:  Doxorubicin (Adriamycin)
PRECURSORMZ:  544.18133721017
PRECURSORTYPE:  [M+H]+
FORMULA:  C27H29NO11
Ontology: Kingdom: Organic compounds;Superclass: Phenylpropanoids and polyketides;Class: Anthracyclines;
INCHIKEY:  AOJJSUZBOXZQNB-UHFFFAOYNA-N
SMILES:  COC1=C2C(=O)C3=C(C(O)=C4CC(O)(CC(OC5CC(N)C(O)C(C)O5)C4=C3O)C(=O)CO)C(=O)C2=CC=C1
RETENTIONTIME:  
CCS:  222.7239043
IONMODE:  Positive
INSTRUMENTTYPE:  
INSTRUMENT:  qTof
COLLISIONENERGY:  
Comment:  DB#=CCMSLIB00000078047; origin=GNPS
Num Peaks:  41
95.04832	10.0
112.07558	40.0
113.06039	110.0
130.08688	400.0
131.0901	30.0
135.04375	10.0
148.09683	40.0
287.06845	10.0
293.08096	10.0
303.06375	10.0
305.07971	10.0
306.05212	80.0
307.05862	10.0
315.06601	20.0
321.07642	680.0
322.07861	160.0
323.08569	30.0
333.07565	100.0
334.07837	20.0
337.07059	20.0
346.04733	310.0
347.04971	70.0
348.05551	10.0
351.08374	20.0
352.08929	10.0
361.07135	500.0
362.0741	140.0
363.07666	20.0
364.05801	10.0
379.08191	650.0
380.08466	130.0
381.08621	30.0
397.09341	1000.0
398.09531	230.0
399.09781	40.0
508.16101	10.0
526.16974	50.0
527.17334	20.0
544.18079	150.0
545.18384	50.0
546.1864	20.0

NAME:  Abitrexate (Methotrexate)
PRECURSORMZ:  455.17859229217
PRECURSORTYPE:  [M+H]+
FORMULA:  C20H22N8O5
Ontology: Kingdom: Organic compounds;Superclass: Organoheterocyclic compounds;Class: Pteridines and derivatives;Subclass: Pterins and derivatives
INCHIKEY:  FBOZXECLQNJBKD-UHFFFAOYNA-N
SMILES:  CN(CC1=NC2=C(N)N=C(N)N=C2N=C1)C1=CC=C(C=C1)C(=O)NC(CCC(O)=O)C(O)=O
RETENTIONTIME:  
CCS:  204.4002307
IONMODE:  Positive
INSTRUMENTTYPE:  
INSTRUMENT:  qTof
COLLISIONENERGY:  
Comment:  DB#=CCMSLIB00000078048; origin=GNPS
Num Peaks:  13
133.05194	10.0
134.06064	240.0
135.0636	20.0
175.07341	450.0
176.07874	70.0
177.0863	30.0
308.12573	1000.0
309.12808	150.0
310.12997	20.0
326.13577	10.0
455.17902	520.0
456.1814	120.0
457.17978	20.0

NAME:  Imiquimod
PRECURSORMZ:  241.14477298317
PRECURSORTYPE:  [M+H]+
FORMULA:  C14H16N4
Ontology: Kingdom: Organic compounds;Superclass: Organoheterocyclic compounds;Class: Quinolines and derivatives;Subclass: Imidazoquinolines
INCHIKEY:  DOUYETYNHWVLEO-UHFFFAOYSA-N
SMILES:  CC(C)CN1C=NC2=C(N)N=C3C=CC=CC3=C12
RETENTIONTIME:  
CCS:  162.1928874
IONMODE:  Positive
INSTRUMENTTYPE:  
INSTRUMENT:  qTof
COLLISIONENERGY:  
Comment:  DB#=CCMSLIB00000078049; origin=GNPS
Num Peaks:  11
141.0446	30.0
168.05632	80.0
169.05858	10.0
185.08315	810.0
186.06793	70.0
186.08228	70.0
198.08932	20.0
241.14677	1000.0
241.6546	50.0
242.14822	280.0
243.15019	20.0

NAME:  Bendamustine HCL
PRECURSORMZ:  358.10835875217
PRECURSORTYPE:  [M+H]+
FORMULA:  C16H21Cl2N3O2
Ontology: Kingdom: Organic compounds;Superclass: Organoheterocyclic compounds;Class: Benzimidazoles;
INCHIKEY:  YTKUWDBFDASYHO-UHFFFAOYSA-N
SMILES:  CN1C(CCCC(O)=O)=NC2=CC(=CC=C12)N(CCCl)CCCl
RETENTIONTIME:  
CCS:  -1
IONMODE:  Positive
INSTRUMENTTYPE:  
INSTRUMENT:  qTof
COLLISIONENERGY:  
Comment:  DB#=CCMSLIB00000078050; origin=GNPS
Num Peaks:  33
173.09416	10.0
200.1178	30.0
212.11823	10.0
214.13214	10.0
228.11375	160.0
229.11627	20.0
236.09467	30.0
240.11267	30.0
240.14857	10.0
241.11954	30.0
242.12833	30.0
246.12317	70.0
249.10352	10.0
268.142	10.0
276.08987	20.0
276.12567	30.0
285.07959	60.0
286.08044	10.0
287.07663	40.0
304.12106	160.0
305.1243	20.0
306.11871	40.0
312.10229	20.0
314.10025	10.0
322.13165	30.0
340.09796	340.0
341.10178	40.0
342.09531	150.0
343.0968	20.0
358.10995	1000.0
359.11218	150.0
360.10632	640.0
361.10846	80.0

NAME:  Nelarabine (Arranon)
PRECURSORMZ:  298.11459505517
PRECURSORTYPE:  [M+H]+
FORMULA:  C11H15N5O5
Ontology: Kingdom: Organic compounds;Superclass: Nucleosides;Class: Purine nucleosides;
INCHIKEY:  IXOXBSCIXZEQEQ-UHFFFAOYNA-N
SMILES:  COC1=NC(N)=NC2=C1N=CN2C1OC(CO)C(O)C1O
RETENTIONTIME:  
CCS:  178.5386089
IONMODE:  Positive
INSTRUMENTTYPE:  
INSTRUMENT:  qTof
COLLISIONENERGY:  
Comment:  DB#=CCMSLIB00000078051; origin=GNPS
Num Peaks:  18
66.17699	10.0
96.33405	10.0
112.04357	10.0
134.04518	30.0
135.0294	20.0
149.04565	160.0
151.05013	20.0
153.04305	10.0
161.17946	10.0
166.07275	1000.0
167.07516	50.0
168.07341	10.0
257.2486	10.0
258.25012	10.0
294.76752	10.0
298.11447	200.0
299.15778	10.0
1299.39404	10.0

NAME:  Clafen (Cyclophosphamide)
PRECURSORMZ:  283.014040801
PRECURSORTYPE:  [M+Na]+
FORMULA:  C7H15Cl2N2O2P
Ontology: Kingdom: Organic compounds;Superclass: Organic nitrogen compounds;Class: Organonitrogen compounds;Subclass: Nitrogen mustard compounds
INCHIKEY:  CMSMOCZEIVJLDB-UHFFFAOYNA-N
SMILES:  ClCCN(CCCl)P1(=O)NCCCO1
RETENTIONTIME:  
CCS:  156.518782
IONMODE:  Positive
INSTRUMENTTYPE:  
INSTRUMENT:  qTof
COLLISIONENERGY:  
Comment:  DB#=CCMSLIB00000078052; origin=GNPS
Num Peaks:  28
67.14392	10.0
80.80914	10.0
104.02648	10.0
106.02126	10.0
106.04037	20.0
126.97134	20.0
132.02701	20.0
135.03061	30.0
147.42166	10.0
161.04877	20.0
167.99771	110.0
169.993	10.0
177.97824	20.0
186.01186	30.0
197.02406	420.0
198.02661	30.0
199.02022	100.0
223.49176	10.0
225.05548	1000.0
226.05872	60.0
227.05275	230.0
228.04951	20.0
241.1463	10.0
247.03937	20.0
283.01505	930.0
284.01736	80.0
285.01068	520.0
286.01508	30.0

NAME:  Clafen (Cyclophosphamide)
PRECURSORMZ:  261.03209655217
PRECURSORTYPE:  [M+H]+
FORMULA:  C7H15Cl2N2O2P
Ontology: Kingdom: Organic compounds;Superclass: Organic nitrogen compounds;Class: Organonitrogen compounds;Subclass: Nitrogen mustard compounds
INCHIKEY:  CMSMOCZEIVJLDB-UHFFFAOYNA-N
SMILES:  ClCCN(CCCl)P1(=O)NCCCO1
RETENTIONTIME:  
CCS:  152.3882644
IONMODE:  Positive
INSTRUMENTTYPE:  
INSTRUMENT:  qTof
COLLISIONENERGY:  
Comment:  DB#=CCMSLIB00000078053; origin=GNPS
Num Peaks:  13
106.04254	20.0
120.02083	30.0
140.00345	110.0
142.00063	60.0
142.01837	40.0
144.01474	20.0
233.00082	50.0
234.99817	30.0
260.16324	10.0
261.03281	1000.0
262.03647	60.0
263.02985	400.0
264.03223	20.0

NAME:  Clofarabine
PRECURSORMZ:  304.06072155217
PRECURSORTYPE:  [M+H]+
FORMULA:  C10H11ClFN5O3
Ontology: Kingdom: Organic compounds;Superclass: Nucleosides;Class: Purine nucleosides;Subclass: Purine 
INCHIKEY:  WDDPHFBMKLOVOX-UHFFFAOYNA-N
SMILES:  NC1=C2N=CN(C3OC(CO)C(O)C3F)C2=NC(Cl)=N1
RETENTIONTIME:  
CCS:  167.2467188
IONMODE:  Positive
INSTRUMENTTYPE:  
INSTRUMENT:  qTof
COLLISIONENERGY:  
Comment:  DB#=CCMSLIB00000078054; origin=GNPS
Num Peaks:  9
134.04651	120.0
135.04456	10.0
152.05638	20.0
170.02342	1000.0
171.02496	60.0
172.02037	210.0
304.06104	550.0
305.0625	70.0
306.0578	110.0

NAME:  Etoposide (VP-16)
PRECURSORMZ:  589.19156754217
PRECURSORTYPE:  [M+H]+
FORMULA:  C29H32O13
Ontology: Kingdom: Organic compounds;Superclass: Lignans;Class: Lignan lactones;Subclass: Podophyllotoxins
INCHIKEY:  VJJPUSNTGOMMGY-UHFFFAOYNA-N
SMILES:  COC1=CC(=CC(OC)=C1O)C1C2C(COC2=O)C(OC2OC3COC(C)OC3C(O)C2O)C2=C1C=C1OCOC1=C2
RETENTIONTIME:  
CCS:  230.6947192
IONMODE:  Positive
INSTRUMENTTYPE:  
INSTRUMENT:  qTof
COLLISIONENERGY:  
Comment:  DB#=CCMSLIB00000078056; origin=GNPS
Num Peaks:  11
173.05998	30.0
185.06039	610.0
186.06325	70.0
199.03981	30.0
217.04887	10.0
229.05061	1000.0
230.0533	160.0
231.05627	20.0
247.05949	70.0
248.06287	10.0
383.1116	20.0

NAME:  Evista (Raloxifene Hydrochloride)
PRECURSORMZ:  474.17335597917
PRECURSORTYPE:  [M+H]+
FORMULA:  C28H27NO4S
Ontology: Kingdom: Organic compounds;Superclass: Organic oxygen compounds;Class: Organooxygen compounds;Subclass: Carbonyl compounds
INCHIKEY:  GZUITABIAKMVPG-UHFFFAOYSA-N
SMILES:  OC1=CC=C(C=C1)C1=C(C(=O)C2=CC=C(OCCN3CCCCC3)C=C2)C2=C(S1)C=C(O)C=C2
RETENTIONTIME:  
CCS:  215.1452366
IONMODE:  Positive
INSTRUMENTTYPE:  
INSTRUMENT:  qTof
COLLISIONENERGY:  
Comment:  DB#=CCMSLIB00000078057; origin=GNPS
Num Peaks:  12
112.11288	240.0
113.11505	20.0
147.04384	40.0
269.02704	110.0
270.02939	20.0
361.05225	10.0
362.05948	30.0
474.17484	1000.0
474.89731	60.0
475.17853	830.0
476.17639	280.0
477.17517	40.0

NAME:  Idarubicin HCl
PRECURSORMZ:  498.17585790517
PRECURSORTYPE:  [M+H]+
FORMULA:  C26H27NO9
Ontology: Kingdom: Organic compounds;Superclass: Phenylpropanoids and polyketides;Class: Anthracyclines;
INCHIKEY:  XDXDZDZNSLXDNA-UHFFFAOYNA-N
SMILES:  CC1OC(CC(N)C1O)OC1CC(O)(CC2=C(O)C3=C(C(O)=C12)C(=O)C1=CC=CC=C1C3=O)C(C)=O
RETENTIONTIME:  
CCS:  221.521091
IONMODE:  Positive
INSTRUMENTTYPE:  
INSTRUMENT:  qTof
COLLISIONENERGY:  
Comment:  DB#=CCMSLIB00000078058; origin=GNPS
Num Peaks:  15
112.07652	20.0
113.0603	30.0
130.08733	360.0
131.09024	30.0
148.09698	10.0
263.07077	10.0
291.0661	1000.0
292.06937	190.0
293.06979	20.0
333.07669	460.0
334.07968	100.0
335.08438	20.0
351.08533	40.0
352.09033	10.0
498.17407	30.0

NAME:  Topotecan HCl
PRECURSORMZ:  422.17104730517
PRECURSORTYPE:  [M+H]+
FORMULA:  C23H23N3O5
Ontology: Kingdom: Organic compounds;Superclass: Alkaloids and derivatives;Class: Camptothecins;
INCHIKEY:  UCFGDBYHRUNTLO-UHFFFAOYNA-N
SMILES:  CCC1(O)C(=O)OCC2=C1C=C1N(CC3=C1N=C1C=CC(O)=C(CN(C)C)C1=C3)C2=O
RETENTIONTIME:  
CCS:  198.9756947
IONMODE:  Positive
INSTRUMENTTYPE:  
INSTRUMENT:  qTof
COLLISIONENERGY:  
Comment:  DB#=CCMSLIB00000078059; origin=GNPS
Num Peaks:  22
248.09454	20.0
276.0892	30.0
302.06851	30.0
304.08279	30.0
305.12836	70.0
306.12939	10.0
320.07889	80.0
320.1142	50.0
321.08212	20.0
321.11865	20.0
333.12296	50.0
334.12387	10.0
348.07474	200.0
349.07639	40.0
349.11792	60.0
350.1192	10.0
377.11432	1000.0
378.1163	240.0
379.11896	30.0
422.17236	810.0
423.17532	230.0
424.17413	30.0

NAME:  2-Methoxyestradiol
PRECURSORMZ:  303.19547114917
PRECURSORTYPE:  [M+H]+
FORMULA:  C19H26O3
Ontology: Kingdom: Organic compounds;Superclass: Lipids and lipid;Class: Steroids and steroid derivatives;Subclass: Estrane steroids
INCHIKEY:  CQOQDQWUFQDJMK-UHFFFAOYNA-N
SMILES:  COC1=C(O)C=C2CCC3C4CCC(O)C4(C)CCC3C2=C1
RETENTIONTIME:  
CCS:  175.5324503
IONMODE:  Positive
INSTRUMENTTYPE:  
INSTRUMENT:  qTof
COLLISIONENERGY:  
Comment:  DB#=CCMSLIB00000078060; origin=GNPS
Num Peaks:  102
47.13014	40.0
47.40381	60.0
47.44493	60.0
48.42747	40.0
54.44303	50.0
58.5124	50.0
59.92609	50.0
65.88042	60.0
65.94506	40.0
67.11882	40.0
71.46072	40.0
81.13792	50.0
86.02126	50.0
89.09602	50.0
89.5795	50.0
99.35519	60.0
100.3277	40.0
106.0797	50.0
107.05093	50.0
109.10623	50.0
121.10086	90.0
122.03873	110.0
122.0731	40.0
123.0432	60.0
123.32759	60.0
129.17085	40.0
130.07729	40.0
135.01938	50.0
135.11629	260.0
136.12433	100.0
137.03242	60.0
137.05968	1000.0
138.06062	40.0
138.08055	40.0
139.06696	50.0
147.07005	50.0
147.11795	50.0
151.07866	50.0
155.0838	50.0
157.0692	60.0
162.1346	40.0
163.06975	80.0
164.98026	40.0
171.07672	50.0
171.29286	50.0
172.08046	40.0
175.07199	50.0
176.02443	50.0
176.08253	40.0
178.08754	40.0
178.10614	40.0
179.13998	90.0
183.0822	50.0
189.09325	250.0
192.40262	40.0
199.11	40.0
202.0994	90.0
202.14909	50.0
203.10739	50.0
205.35094	50.0
215.10085	90.0
229.12158	40.0
243.16811	50.0
252.47354	50.0
253.16438	40.0
256.10446	40.0
262.74033	40.0
267.2081	40.0
267.65402	40.0
271.16757	40.0
280.9776	50.0
284.90137	40.0
285.18213	260.0
287.19437	40.0
298.46698	40.0
301.15399	70.0
302.07803	40.0
302.18304	40.0
303.11325	40.0
303.14099	50.0
303.19473	460.0
304.20187	270.0
304.26132	50.0
305.08484	30.0
305.16721	70.0
305.68134	30.0
306.16684	50.0
351.01248	50.0
1316.36975	40.0
1354.96521	60.0
1366.64661	50.0
1480.13293	40.0
1569.02173	60.0
1616.92224	60.0
1764.31787	50.0
1824.20898	50.0
1837.93823	40.0
1867.57202	70.0
1906.2616	40.0
1948.31616	50.0
1965.69714	50.0
1986.7998	40.0

NAME:  Vincristine
PRECURSORMZ:  847.38886472
PRECURSORTYPE:  [M+Na]+
FORMULA:  C46H56N4O10
Ontology: Kingdom: Organic compounds;Superclass: Alkaloids and derivatives;Class: Vinca alkaloids;
INCHIKEY:  OGWKCGZFUXNPDA-UHFFFAOYNA-N
SMILES:  CCC1(O)CC2CN(C1)CCC1=C(NC3=C1C=CC=C3)C(C2)(C(=O)OC)C1=CC2=C(C=C1OC)N(C=O)C1C22CCN3CC=CC(CC)(C23)C(OC(C)=O)C1(O)C(=O)OC
RETENTIONTIME:  
CCS:  271.4653951
IONMODE:  Positive
INSTRUMENTTYPE:  
INSTRUMENT:  qTof
COLLISIONENERGY:  
Comment:  DB#=CCMSLIB00000078061; origin=GNPS
Num Peaks:  126
67.56963	20.0
100.03487	20.0
179.13295	20.0
190.08147	20.0
195.0863	20.0
224.12717	20.0
226.13972	20.0
259.62344	20.0
295.18536	20.0
302.3895	20.0
323.18695	20.0
353.19064	20.0
354.19308	20.0
354.69147	30.0
357.2074	10.0
373.28915	20.0
384.19278	20.0
384.22784	20.0
384.70511	20.0
385.19601	20.0
452.16095	20.0
456.66684	20.0
463.20193	20.0
471.16495	20.0
471.68784	20.0
475.20877	20.0
486.2099	10.0
508.75146	20.0
541.73645	20.0
546.22565	20.0
552.28943	20.0
563.19928	20.0
566.19794	20.0
573.21466	20.0
578.93292	20.0
588.26086	20.0
593.20972	10.0
595.29602	20.0
600.21606	10.0
603.20862	10.0
604.30414	20.0
605.29559	20.0
607.27014	10.0
619.43329	20.0
620.32526	20.0
623.34076	10.0
630.27936	20.0
636.28986	20.0
637.32593	10.0
655.99548	20.0
658.26086	20.0
663.25446	10.0
663.34479	20.0
663.39594	30.0
664.27051	20.0
664.34656	30.0
680.75531	20.0
689.2934	20.0
689.88403	20.0
692.25061	10.0
702.38428	20.0
705.33771	10.0
705.38232	10.0
706.36572	30.0
707.30182	10.0
711.33051	20.0
712.03143	20.0
722.31866	10.0
725.30872	10.0
727.3396	10.0
728.33673	20.0
733.34497	20.0
738.40155	20.0
745.35693	30.0
747.36316	40.0
748.38507	20.0
755.33679	30.0
756.36926	10.0
759.33551	10.0
759.38428	10.0
760.36145	20.0
765.38971	70.0
765.4552	20.0
766.38715	40.0
767.40265	20.0
768.34723	10.0
769.3598	10.0
771.40088	20.0
773.35516	30.0
776.89056	20.0
783.40607	20.0
787.36414	90.0
788.3761	40.0
789.36511	20.0
790.37164	10.0
805.37543	130.0
806.37531	50.0
807.48743	20.0
808.00189	70.0
809.00604	20.0
815.36365	40.0
816.3233	20.0
817.36353	20.0
818.33661	10.0
818.37921	10.0
826.39355	10.0
829.38007	20.0
845.35541	30.0
846.33636	20.0
846.68317	20.0
847.16003	10.0
847.22437	10.0
847.38733	1000.0
847.75806	10.0
847.94623	10.0
848.16541	20.0
848.39154	460.0
848.59998	10.0
849.39349	150.0
850.03235	40.0
850.39136	30.0
851.34888	20.0
852.04883	20.0
852.21436	10.0
852.33881	10.0
874.03375	20.0

NAME:  Vincristine
PRECURSORMZ:  825.40692047117
PRECURSORTYPE:  [M+H]+
FORMULA:  C46H56N4O10
Ontology: Kingdom: Organic compounds;Superclass: Alkaloids and derivatives;Class: Vinca alkaloids;
INCHIKEY:  OGWKCGZFUXNPDA-UHFFFAOYNA-N
SMILES:  CCC1(O)CC2CN(C1)CCC1=C(NC3=C1C=CC=C3)C(C2)(C(=O)OC)C1=CC2=C(C=C1OC)N(C=O)C1C22CCN3CC=CC(CC)(C23)C(OC(C)=O)C1(O)C(=O)OC
RETENTIONTIME:  
CCS:  271.0090793
IONMODE:  Positive
INSTRUMENTTYPE:  
INSTRUMENT:  qTof
COLLISIONENERGY:  
Comment:  DB#=CCMSLIB00000078063; origin=GNPS
Num Peaks:  58
224.12852	30.0
225.13696	30.0
226.1427	10.0
265.16779	10.0
323.16928	10.0
337.18515	10.0
353.18835	20.0
355.20013	20.0
413.19904	10.0
453.19745	10.0
538.26257	10.0
543.22754	10.0
555.22272	10.0
568.25995	10.0
590.2804	10.0
599.2738	20.0
604.28546	10.0
618.31293	20.0
642.27545	10.0
662.31677	10.0
663.34985	30.0
677.34735	10.0
678.37341	20.0
679.34351	10.0
682.32526	10.0
687.36139	10.0
695.34985	10.0
705.36389	60.0
706.36743	40.0
707.37286	10.0
723.37628	50.0
724.3703	30.0
725.38062	10.0
733.35443	30.0
735.3584	10.0
747.38885	20.0
748.37506	30.0
749.38861	20.0
750.39355	10.0
765.38623	180.0
766.3869	90.0
767.39636	20.0
768.39246	10.0
775.35693	10.0
783.38458	20.0
807.3927	110.0
808.39386	50.0
809.40295	40.0
823.39056	150.0
824.39508	100.0
825.12177	10.0
825.19647	10.0
825.40594	1000.0
826.41003	540.0
826.52521	10.0
827.40991	160.0
828.41772	40.0
829.41534	20.0

NAME:  Agomelatine
PRECURSORMZ:  244.13320524317
PRECURSORTYPE:  [M+H]+
FORMULA:  C15H17NO2
Ontology: Kingdom: Organic compounds;Superclass: Organic acids and derivatives;Class: Carboxylic acids and derivatives;Subclass: Carboxylic acid derivatives
INCHIKEY:  YJYPHIXNFHFHND-UHFFFAOYSA-N
SMILES:  COC1=CC2=C(CCNC(C)=O)C=CC=C2C=C1
RETENTIONTIME:  
CCS:  163.9252395
IONMODE:  Positive
INSTRUMENTTYPE:  
INSTRUMENT:  qTof
COLLISIONENERGY:  
Comment:  DB#=CCMSLIB00000078064; origin=GNPS
Num Peaks:  20
129.07008	10.0
141.06944	20.0
142.07816	30.0
152.06279	40.0
153.0706	170.0
154.07788	160.0
155.0506	10.0
155.08539	80.0
156.05562	10.0
157.06519	10.0
169.06557	50.0
170.07332	360.0
171.07707	30.0
181.07602	10.0
185.09723	1000.0
186.10013	120.0
202.12268	160.0
203.12724	10.0
244.1333	180.0
245.13651	20.0

NAME:  Leflunomide
PRECURSORMZ:  271.06888847917
PRECURSORTYPE:  [M+H]+
FORMULA:  C12H9F3N2O2
Ontology: Kingdom: Organic compounds;Superclass: Benzenoids;Class: Benzene and substituted derivatives;Subclass: Anilides
INCHIKEY:  VHOGYURTWQBHIL-UHFFFAOYSA-N
SMILES:  CC1=C(C=NO1)C(=O)NC1=CC=C(C=C1)C(F)(F)F
RETENTIONTIME:  
CCS:  158.4507105
IONMODE:  Positive
INSTRUMENTTYPE:  
INSTRUMENT:  qTof
COLLISIONENERGY:  
Comment:  DB#=CCMSLIB00000078065; origin=GNPS
Num Peaks:  10
110.0246	130.0
111.02578	10.0
142.0462	30.0
162.05255	50.0
163.05498	10.0
177.0088	10.0
180.0665	10.0
271.06973	1000.0
272.07208	80.0
273.07501	10.0

NAME:  Vincristine
PRECURSORMZ:  825.40692047117
PRECURSORTYPE:  [M+H]+
FORMULA:  C46H56N4O10
Ontology: Kingdom: Organic compounds;Superclass: Alkaloids and derivatives;Class: Vinca alkaloids;
INCHIKEY:  OGWKCGZFUXNPDA-UHFFFAOYNA-N
SMILES:  CCC1(O)CC2CN(C1)CCC1=C(NC3=CC=CC=C13)C(C2)(C(=O)OC)C1=C(OC)C=C2N(C=O)C3C4(CCN5CC=CC(CC)(C45)C(OC(C)=O)C3(O)C(=O)OC)C2=C1
RETENTIONTIME:  
CCS:  271.0090793
IONMODE:  Positive
INSTRUMENTTYPE:  
INSTRUMENT:  qTof
COLLISIONENERGY:  
Comment:  DB#=CCMSLIB00000078066; origin=GNPS
Num Peaks:  51
122.09554	10.0
138.1283	10.0
139.09749	10.0
144.07954	20.0
214.08344	10.0
224.13004	30.0
225.13641	20.0
226.14644	10.0
265.16998	10.0
266.17242	10.0
281.15961	10.0
283.1832	10.0
353.18378	10.0
413.19321	10.0
455.21118	20.0
604.29767	20.0
616.30035	10.0
621.29724	10.0
663.34894	20.0
664.30896	10.0
664.35052	10.0
681.328	10.0
687.33801	20.0
688.35297	10.0
694.32886	20.0
696.33899	10.0
705.36115	70.0
706.36249	40.0
723.37292	40.0
724.37427	20.0
733.3609	20.0
747.37378	30.0
748.38678	20.0
765.38702	130.0
766.38538	80.0
767.38318	30.0
775.36725	10.0
783.39172	30.0
784.40637	20.0
805.37329	10.0
806.37531	10.0
807.39673	150.0
808.39661	70.0
809.39862	50.0
823.38855	250.0
824.39142	160.0
825.40509	1000.0
825.86682	10.0
826.40839	430.0
827.41046	160.0
828.41345	30.0

NAME:  MDV3100 (Enzalutamide)
PRECURSORMZ:  465.10028604917
PRECURSORTYPE:  [M+H]+
FORMULA:  C21H16F4N4O2S
Ontology: Kingdom: Organic compounds;Superclass: Organoheterocyclic compounds;Class: Azolidines;Subclass: Imidazolidines
INCHIKEY:  WXCXUHSOUPDCQV-UHFFFAOYSA-N
SMILES:  CNC(=O)C1=C(F)C=C(C=C1)N1C(=S)N(C(=O)C1(C)C)C1=CC=C(C#N)C(=C1)C(F)(F)F
RETENTIONTIME:  
CCS:  -1
IONMODE:  Positive
INSTRUMENTTYPE:  
INSTRUMENT:  qTof
COLLISIONENERGY:  
Comment:  DB#=CCMSLIB00000078067; origin=GNPS
Num Peaks:  16
152.0871	40.0
156.02814	40.0
178.06697	110.0
179.069	10.0
184.02304	20.0
186.03882	10.0
209.10855	240.0
210.11131	30.0
229.00369	40.0
252.07439	20.0
380.04807	100.0
381.05157	20.0
465.10181	1000.0
466.10345	230.0
467.10101	40.0
468.1022	10.0

NAME:  Dienogest
PRECURSORMZ:  312.19580550117
PRECURSORTYPE:  [M+H]+
FORMULA:  C20H25NO2
Ontology: Kingdom: Organic compounds;Superclass: Lipids and lipid;Class: Steroids and steroid derivatives;Subclass: Oxosteroids
INCHIKEY:  AZFLJNIPTRTECV-UHFFFAOYNA-N
SMILES:  CC12CCC3=C4CCC(=O)C=C4CCC3C1CCC2(O)CC#N
RETENTIONTIME:  
CCS:  -1
IONMODE:  Positive
INSTRUMENTTYPE:  
INSTRUMENT:  qTof
COLLISIONENERGY:  
Comment:  DB#=CCMSLIB00000078068; origin=GNPS
Num Peaks:  13
133.06403	10.0
135.07976	50.0
159.08018	30.0
161.09666	60.0
162.10127	10.0
253.15593	20.0
254.16615	10.0
271.16788	10.0
294.18579	20.0
312.19754	1000.0
312.77637	20.0
313.19925	290.0
314.20276	20.0

NAME:  Nepafenac
PRECURSORMZ:  255.11280415117
PRECURSORTYPE:  [M+H]+
FORMULA:  C15H14N2O2
Ontology: Kingdom: Organic compounds;Superclass: Benzenoids;Class: Benzene and substituted derivatives;Subclass: Benzophenones
INCHIKEY:  QEFAQIPZVLVERP-UHFFFAOYSA-N
SMILES:  NC(=O)CC1=CC=CC(C(=O)C2=CC=CC=C2)=C1N
RETENTIONTIME:  
CCS:  167.7066793
IONMODE:  Positive
INSTRUMENTTYPE:  
INSTRUMENT:  qTof
COLLISIONENERGY:  
Comment:  DB#=CCMSLIB00000078069; origin=GNPS
Num Peaks:  22
104.04973	10.0
105.03423	120.0
132.04483	160.0
133.04726	10.0
160.03966	160.0
161.04277	20.0
165.06987	20.0
167.07359	20.0
182.09689	20.0
192.07957	10.0
195.06842	80.0
196.07193	10.0
209.08354	40.0
210.09261	1000.0
211.09465	120.0
212.09828	20.0
238.08832	850.0
238.59274	20.0
239.08997	200.0
240.09286	20.0
255.11377	280.0
256.11646	20.0

NAME:  Rufinamide (Banzel)
PRECURSORMZ:  239.07389367217
PRECURSORTYPE:  [M+H]+
FORMULA:  C10H8F2N4O
Ontology: Kingdom: Organic compounds;Superclass: Organic acids and derivatives;Class: Carboxylic acids and derivatives;Subclass: Carboxylic acid derivatives
INCHIKEY:  POGQSBRIGCQNEG-UHFFFAOYSA-N
SMILES:  NC(=O)C1=CN(CC2=C(F)C=CC=C2F)N=N1
RETENTIONTIME:  
CCS:  -1
IONMODE:  Positive
INSTRUMENTTYPE:  
INSTRUMENT:  qTof
COLLISIONENERGY:  
Comment:  DB#=CCMSLIB00000078070; origin=GNPS
Num Peaks:  19
107.02976	20.0
127.03597	1000.0
128.03972	50.0
141.05031	10.0
142.04675	20.0
144.06212	20.0
148.05574	20.0
156.0634	20.0
163.06935	10.0
166.04555	40.0
167.0551	30.0
168.06128	30.0
183.07336	20.0
191.06447	10.0
211.06761	20.0
222.0472	130.0
239.07384	110.0
240.0584	80.0
241.05821	10.0

NAME:  Posaconazole
PRECURSORMZ:  701.33698464217
PRECURSORTYPE:  [M+H]+
FORMULA:  C37H42F2N8O4
Ontology: Kingdom: Organic compounds;Superclass: Organoheterocyclic compounds;Class: Diazinanes;Subclass: Piperazines
INCHIKEY:  RAGOYPUPXAKGKH-UHFFFAOYNA-N
SMILES:  CCC(C(C)O)N1N=CN(C1=O)C1=CC=C(C=C1)N1CCN(CC1)C1=CC=C(OCC2COC(CN3C=NC=N3)(C2)C2=CC=C(F)C=C2F)C=C1
RETENTIONTIME:  
CCS:  319.3766492
IONMODE:  Positive
INSTRUMENTTYPE:  
INSTRUMENT:  qTof
COLLISIONENERGY:  
Comment:  DB#=CCMSLIB00000078072; origin=GNPS
Num Peaks:  32
127.03499	10.0
179.06656	10.0
203.09128	20.0
209.07637	20.0
271.15607	20.0
278.10962	40.0
283.15256	10.0
338.15985	20.0
344.14554	50.0
345.14658	10.0
370.16013	40.0
371.16208	20.0
405.21323	30.0
406.22058	30.0
418.22198	10.0
546.22913	70.0
547.23248	30.0
584.28455	10.0
596.27344	20.0
599.23065	10.0
614.29132	110.0
615.28625	60.0
616.28442	20.0
632.30212	20.0
633.30469	10.0
665.31854	20.0
683.32355	150.0
684.32788	60.0
685.33478	20.0
701.33667	1000.0
702.33783	400.0
703.33685	70.0

NAME:  Prasugrel (Effient)
PRECURSORMZ:  374.12206929717
PRECURSORTYPE:  [M+H]+
FORMULA:  C20H20FNO3S
Ontology: Kingdom: Organic compounds;Superclass: Organoheterocyclic compounds;Class: Thienopyridines;
INCHIKEY:  DTGLZDAWLRGWQN-UHFFFAOYNA-N
SMILES:  CC(=O)OC1=CC2=C(CCN(C2)C(C(=O)C2CC2)C2=CC=CC=C2F)S1
RETENTIONTIME:  
CCS:  198.1982359
IONMODE:  Positive
INSTRUMENTTYPE:  
INSTRUMENT:  qTof
COLLISIONENERGY:  
Comment:  DB#=CCMSLIB00000078073; origin=GNPS
Num Peaks:  29
109.04534	70.0
129.07034	30.0
133.04482	10.0
134.05249	20.0
135.06128	120.0
147.06107	30.0
149.04042	210.0
149.07753	620.0
150.04353	10.0
150.08003	80.0
154.03191	10.0
155.03922	20.0
162.04843	10.0
176.0864	30.0
177.07294	750.0
177.50745	20.0
178.07483	120.0
206.09949	1000.0
206.57057	40.0
207.10159	350.0
208.10365	20.0
332.11279	400.0
333.11462	70.0
334.1116	20.0
374.12433	680.0
374.76331	30.0
375.1265	430.0
376.12204	130.0
377.12332	10.0

NAME:  Ramelteon (TAK-375)
PRECURSORMZ:  260.16450537217
PRECURSORTYPE:  [M+H]+
FORMULA:  C16H21NO2
Ontology: Kingdom: Organic compounds;Superclass: Benzenoids;Class: Indanes;
INCHIKEY:  YLXDSYKOBKBWJQ-UHFFFAOYNA-N
SMILES:  CCC(=O)NCCC1CCC2=CC=C3OCCC3=C12
RETENTIONTIME:  
CCS:  170.8073556
IONMODE:  Positive
INSTRUMENTTYPE:  
INSTRUMENT:  qTof
COLLISIONENERGY:  
Comment:  DB#=CCMSLIB00000078074; origin=GNPS
Num Peaks:  23
131.0489	20.0
131.08607	20.0
133.06563	70.0
141.07039	10.0
144.0576	30.0
145.06454	20.0
158.07344	70.0
159.08115	660.0
160.08421	60.0
161.09668	80.0
172.08835	70.0
173.09399	10.0
185.09592	10.0
187.11253	480.0
188.11496	50.0
204.14009	1000.0
204.60678	10.0
205.14241	150.0
206.14621	10.0
260.16672	980.0
260.69421	20.0
261.16898	180.0
262.1702	20.0

NAME:  AMG-073 HCl (Cinacalcet hydrochloride)
PRECURSORMZ:  358.17771065317
PRECURSORTYPE:  [M+H]+
FORMULA:  C22H22F3N
Ontology: Kingdom: Organic compounds;Superclass: Benzenoids;Class: Naphthalenes;
INCHIKEY:  VDHAWDNDOKGFTD-UHFFFAOYNA-N
SMILES:  CC(NCCCC1=CC(=CC=C1)C(F)(F)F)C1=CC=CC2=C1C=CC=C2
RETENTIONTIME:  
CCS:  197.6766841
IONMODE:  Positive
INSTRUMENTTYPE:  
INSTRUMENT:  qTof
COLLISIONENERGY:  
Comment:  DB#=CCMSLIB00000078075; origin=GNPS
Num Peaks:  13
115.05472	10.0
128.06262	10.0
129.07034	20.0
152.0627	10.0
153.07065	120.0
154.07703	60.0
155.08795	1000.0
155.49422	40.0
156.08965	300.0
157.09215	10.0
159.04095	10.0
204.10016	80.0
358.17795	20.0

NAME:  Celecoxib
PRECURSORMZ:  382.08315881817
PRECURSORTYPE:  [M+H]+
FORMULA:  C17H14F3N3O2S
Ontology: Kingdom: Organic compounds;Superclass: Organoheterocyclic compounds;Class: Azoles;Subclass: Pyrazoles
INCHIKEY:  RZEKVGVHFLEQIL-UHFFFAOYSA-N
SMILES:  CC1=CC=C(C=C1)C1=CC(=NN1C1=CC=C(C=C1)S(N)(=O)=O)C(F)(F)F
RETENTIONTIME:  
CCS:  185.4954883
IONMODE:  Positive
INSTRUMENTTYPE:  
INSTRUMENT:  qTof
COLLISIONENERGY:  
Comment:  DB#=CCMSLIB00000078076; origin=GNPS
Num Peaks:  24
207.10603	10.0
233.1102	20.0
261.08517	10.0
263.0929	20.0
267.07083	10.0
275.07831	10.0
281.08856	20.0
282.0957	40.0
283.10126	30.0
287.07797	40.0
300.08566	10.0
301.0954	40.0
302.10172	70.0
303.10971	40.0
314.08759	10.0
332.07321	30.0
334.09143	10.0
342.07281	10.0
362.07614	180.0
363.07916	30.0
364.07388	20.0
382.0831	1000.0
383.08551	170.0
384.0834	60.0

NAME:  Vemurafenib (PLX4032)
PRECURSORMZ:  490.07982315217
PRECURSORTYPE:  [M+H]+
FORMULA:  C23H18ClF2N3O3S
Ontology: Kingdom: Organic compounds;Superclass: Organic oxygen compounds;Class: Organooxygen compounds;Subclass: Carbonyl compounds
INCHIKEY:  GPXBXXGIAQBQNI-UHFFFAOYSA-N
SMILES:  CCCS(=O)(=O)NC1=CC=C(F)C(C(=O)C2=CNC3=NC=C(C=C23)C2=CC=C(Cl)C=C2)=C1F
RETENTIONTIME:  
CCS:  -1
IONMODE:  Positive
INSTRUMENTTYPE:  
INSTRUMENT:  qTof
COLLISIONENERGY:  
Comment:  DB#=CCMSLIB00000078077; origin=GNPS
Num Peaks:  19
156.02592	10.0
255.03247	260.0
256.03534	40.0
257.02936	70.0
258.0304	10.0
354.05933	20.0
356.05621	10.0
362.04996	40.0
363.05609	30.0
364.05734	10.0
383.06348	400.0
384.06531	100.0
385.06088	130.0
386.06168	20.0
490.0817	1000.0
491.08353	330.0
492.07791	400.0
493.0798	70.0
494.07983	10.0

NAME:  Altretamine (Hexalen)
PRECURSORMZ:  211.16657105617
PRECURSORTYPE:  [M+H]+
FORMULA:  C9H18N6
Ontology: Kingdom: Organic compounds;Superclass: Organic nitrogen compounds;Class: Organonitrogen compounds;Subclass: Amines
INCHIKEY:  UUVWYPNAQBNQJQ-UHFFFAOYSA-N
SMILES:  CN(C)C1=NC(=NC(=N1)N(C)C)N(C)C
RETENTIONTIME:  
CCS:  160.2959382
IONMODE:  Positive
INSTRUMENTTYPE:  
INSTRUMENT:  qTof
COLLISIONENERGY:  
Comment:  DB#=CCMSLIB00000078079; origin=GNPS
Num Peaks:  9
96.05647	70.0
166.10809	20.0
168.12502	30.0
181.12021	10.0
184.12006	10.0
209.15146	20.0
211.16852	1000.0
211.64423	50.0
212.16959	260.0

NAME:  Amisulpride
PRECURSORMZ:  370.17950398717
PRECURSORTYPE:  [M+H]+
FORMULA:  C17H27N3O4S
Ontology: Kingdom: Organic compounds;Superclass: Benzenoids;Class: Benzene and substituted derivatives;Subclass: Benzoic acids and derivatives
INCHIKEY:  NTJOBXMMWNYJFB-UHFFFAOYNA-N
SMILES:  CCN1CCCC1CNC(=O)C1=CC(=C(N)C=C1OC)S(=O)(=O)CC
RETENTIONTIME:  
CCS:  203.4629392
IONMODE:  Positive
INSTRUMENTTYPE:  
INSTRUMENT:  qTof
COLLISIONENERGY:  
Comment:  DB#=CCMSLIB00000078080; origin=GNPS
Num Peaks:  19
112.11291	140.0
149.04749	20.0
155.11848	10.0
168.01207	10.0
196.00719	390.0
197.00916	30.0
198.00304	10.0
214.0175	170.0
215.0206	10.0
242.0509	1000.0
242.55905	50.0
243.05183	300.0
244.04669	110.0
370.11884	10.0
370.18207	980.0
370.81815	90.0
371.18375	740.0
372.17926	210.0
373.17984	20.0

NAME:  Aniracetam
PRECURSORMZ:  220.09681973517
PRECURSORTYPE:  [M+H]+
FORMULA:  C12H13NO3
Ontology: Kingdom: Organic compounds;Superclass: Benzenoids;Class: Benzene and substituted derivatives;Subclass: Benzoic acids and derivatives
INCHIKEY:  ZXNRTKGTQJPIJK-UHFFFAOYSA-N
SMILES:  COC1=CC=C(C=C1)C(=O)N1CCCC1=O
RETENTIONTIME:  
CCS:  149.4548666
IONMODE:  Positive
INSTRUMENTTYPE:  
INSTRUMENT:  qTof
COLLISIONENERGY:  
Comment:  DB#=CCMSLIB00000078081; origin=GNPS
Num Peaks:  6
107.04901	10.0
125.06136	10.0
135.04463	1000.0
136.04794	70.0
184.55397	20.0
220.09756	30.0

NAME:  Artemisinin
PRECURSORMZ:  283.15400026017
PRECURSORTYPE:  [M+H]+
FORMULA:  C15H22O5
Ontology: Kingdom: Organic compounds;Superclass: Lipids and lipid;Class: Prenol lipids;Subclass: Terpene lactones
INCHIKEY:  BLUAFEHZUWYNDE-UHFFFAOYNA-N
SMILES:  CC1CCC2C(C)C(=O)OC3OC4(C)CCC1C23OO4
RETENTIONTIME:  
CCS:  164.9758051
IONMODE:  Positive
INSTRUMENTTYPE:  
INSTRUMENT:  qTof
COLLISIONENERGY:  
Comment:  DB#=CCMSLIB00000078082; origin=GNPS
Num Peaks:  434
45.83422	30.0
45.91106	40.0
46.88584	30.0
48.37205	40.0
48.42051	30.0
48.97191	30.0
49.51243	30.0
49.77888	30.0
49.93769	30.0
50.95268	40.0
51.81299	30.0
53.12058	30.0
55.5159	40.0
56.75211	40.0
57.16068	30.0
59.05716	30.0
59.5507	30.0
59.60754	30.0
59.9985	30.0
60.15894	30.0
60.23925	40.0
60.8277	30.0
62.26265	30.0
63.1231	30.0
63.49527	30.0
64.47759	30.0
65.21648	30.0
66.13426	30.0
67.3097	30.0
67.71691	30.0
68.97568	30.0
69.82629	40.0
69.95441	40.0
70.18099	30.0
72.3552	30.0
72.68911	30.0
72.77568	40.0
73.1463	30.0
73.2604	40.0
73.43085	30.0
73.64592	30.0
74.27754	30.0
74.57803	30.0
75.75836	30.0
76.27201	40.0
76.41114	30.0
77.35179	40.0
77.86027	30.0
79.43651	40.0
79.52088	30.0
80.53481	30.0
81.60828	30.0
82.13595	30.0
88.0694	30.0
88.10303	30.0
90.30239	30.0
90.56738	30.0
91.05336	70.0
91.86953	30.0
92.05568	30.0
94.37405	40.0
94.92979	40.0
95.04813	40.0
95.08481	60.0
96.08715	40.0
97.04297	40.0
97.06624	40.0
97.34379	30.0
97.69955	30.0
97.85345	30.0
98.06976	30.0
98.30051	30.0
98.73315	30.0
99.04109	70.0
100.0766	30.0
100.33163	40.0
101.26883	30.0
101.3129	30.0
101.36299	40.0
101.64974	40.0
102.15807	40.0
102.63944	50.0
103.02697	40.0
103.07344	30.0
103.62785	30.0
104.80635	30.0
105.07147	80.0
106.07758	40.0
106.20472	30.0
106.35725	50.0
106.72636	40.0
107.05537	40.0
107.08506	160.0
108.08984	40.0
109.02692	30.0
109.06023	30.0
110.16904	30.0
110.74638	30.0
110.8679	40.0
111.04623	80.0
111.08177	30.0
111.13631	30.0
111.4828	40.0
112.30601	30.0
112.66276	30.0
112.96084	30.0
113.0605	30.0
113.69183	40.0
113.80434	40.0
114.52101	30.0
115.05626	70.0
116.01256	30.0
116.07045	40.0
116.28712	30.0
117.05778	30.0
117.58712	40.0
119.02988	50.0
119.05283	30.0
119.08617	90.0
119.11581	50.0
120.09971	30.0
120.56695	30.0
120.65001	50.0
121.0657	170.0
121.10107	190.0
121.82027	40.0
122.10407	30.0
122.82187	30.0
123.04697	40.0
123.08051	120.0
123.11632	50.0
123.3651	30.0
123.64601	30.0
124.04693	30.0
124.08462	30.0
124.35081	30.0
124.36635	30.0
124.62174	40.0
125.05833	60.0
125.09658	70.0
125.36942	30.0
125.63922	40.0
125.72179	40.0
126.10047	30.0
127.01053	40.0
127.74959	30.0
128.06509	40.0
128.7052	30.0
129.06863	60.0
131.08649	110.0
131.31047	50.0
131.96129	30.0
132.08708	30.0
132.34569	30.0
132.96693	50.0
133.06508	40.0
133.10104	170.0
133.29764	50.0
133.9787	40.0
134.10655	40.0
134.68228	40.0
135.04411	80.0
135.08153	120.0
135.11659	70.0
135.2812	30.0
135.77475	30.0
136.05389	40.0
136.08098	60.0
136.11671	60.0
137.06052	70.0
137.09261	50.0
137.19548	30.0
138.05475	40.0
138.87447	40.0
139.0728	30.0
139.11461	40.0
139.2688	30.0
139.33223	40.0
139.47559	40.0
140.10861	30.0
140.58492	30.0
140.73126	30.0
141.05717	40.0
141.09477	50.0
141.16133	30.0
142.07954	60.0
143.06577	30.0
143.08437	90.0
143.21902	40.0
144.05392	30.0
144.08498	60.0
145.06697	100.0
145.10378	100.0
145.87518	40.0
146.07347	40.0
146.10408	60.0
146.1277	30.0
146.97005	40.0
147.08324	60.0
147.11874	60.0
147.45158	40.0
147.84338	50.0
148.08549	50.0
149.0146	30.0
149.05574	40.0
149.09555	230.0
149.134	100.0
149.30873	30.0
149.83696	30.0
150.33682	40.0
151.05647	30.0
151.07524	110.0
151.11244	150.0
152.08572	30.0
152.11378	30.0
153.05818	120.0
153.09505	30.0
153.64848	30.0
154.7666	50.0
155.07162	30.0
155.09114	30.0
155.85304	40.0
156.09416	30.0
157.09225	40.0
158.07497	30.0
158.11119	90.0
159.0775	120.0
159.11606	210.0
160.12077	50.0
160.61493	30.0
160.8698	40.0
161.09673	220.0
161.13141	60.0
161.985	30.0
162.09821	120.0
162.13957	30.0
163.04053	40.0
163.07829	30.0
163.11011	210.0
163.14963	60.0
163.17525	40.0
164.08775	40.0
164.11732	30.0
164.90105	30.0
165.09204	140.0
165.68152	30.0
166.09938	40.0
166.6308	30.0
167.11482	40.0
167.47037	40.0
167.58536	40.0
167.64204	30.0
168.10718	30.0
168.29726	40.0
168.55298	40.0
169.09557	40.0
170.10999	40.0
170.46019	30.0
171.08057	70.0
172.08835	110.0
173.09596	360.0
173.13307	350.0
173.61115	40.0
173.73181	30.0
173.81839	30.0
173.97325	30.0
174.09952	70.0
174.12889	30.0
174.19121	50.0
175.07506	20.0
175.10646	60.0
175.14824	40.0
175.31207	30.0
176.17752	30.0
177.0905	140.0
177.1275	250.0
177.63087	30.0
178.08853	30.0
178.12659	30.0
179.10712	180.0
179.17812	30.0
180.12517	40.0
181.12207	170.0
181.16579	40.0
182.12962	30.0
182.19328	40.0
182.62877	40.0
183.10257	40.0
184.13545	30.0
185.13882	30.0
185.24446	30.0
186.1232	40.0
186.98225	30.0
187.11284	160.0
188.11409	60.0
189.09027	340.0
190.10603	30.0
190.713	30.0
190.99347	40.0
191.10759	200.0
191.14281	340.0
191.64594	40.0
192.10809	90.0
192.15016	40.0
192.95697	30.0
193.09013	30.0
193.11281	50.0
193.37341	20.0
193.99515	40.0
195.10152	80.0
195.14015	60.0
195.23074	40.0
196.10149	30.0
196.15236	30.0
197.0777	30.0
198.1181	30.0
199.41333	30.0
200.65193	30.0
201.12701	700.0
201.18994	40.0
202.13104	100.0
202.84006	30.0
203.10587	40.0
203.14447	180.0
204.112	30.0
204.15181	30.0
205.01155	40.0
205.0885	30.0
205.12216	350.0
206.09021	40.0
206.12267	60.0
207.09837	190.0
208.1001	40.0
209.11549	100.0
209.15282	120.0
209.77534	30.0
210.11276	40.0
210.15604	50.0
211.11394	40.0
213.10361	30.0
215.80263	50.0
216.07756	30.0
217.07161	30.0
217.11745	40.0
217.85419	30.0
218.05695	50.0
218.28331	40.0
218.86301	50.0
219.13721	940.0
220.14008	220.0
221.11545	30.0
221.14153	60.0
222.16537	40.0
223.13087	150.0
223.1898	30.0
223.5282	40.0
224.13268	40.0
224.94987	30.0
225.13799	40.0
227.08336	30.0
228.38994	30.0
229.12201	390.0
229.49217	30.0
230.12465	140.0
231.12326	40.0
232.0865	30.0
237.11044	30.0
237.14893	410.0
238.15102	100.0
239.16524	30.0
244.1684	30.0
246.93227	40.0
247.132	1000.0
248.03075	30.0
248.13811	210.0
251.52869	30.0
253.26782	40.0
259.97116	30.0
264.74747	30.0
264.84464	30.0
264.87701	30.0
265.14307	900.0
266.14401	110.0
267.14987	30.0
281.2077	40.0
281.81213	40.0
282.14456	40.0
283.1517	270.0
283.22391	30.0
284.15948	60.0
284.29944	60.0
285.27994	50.0
365.31406	30.0
1147.25684	30.0
1187.93933	30.0
1238.22339	40.0
1398.16309	30.0
1399.89026	40.0
1447.65344	40.0
1457.62891	40.0
1461.71997	30.0
1472.20203	30.0
1486.28735	40.0
1513.62915	30.0
1530.86084	40.0
1534.14893	60.0
1566.98743	40.0
1606.88464	30.0
1683.19885	30.0
1729.02271	50.0
1752.22375	30.0
1774.4054	30.0
1781.32056	30.0
1782.34558	40.0
1784.67395	30.0
1786.85242	30.0
1798.91235	50.0
1837.0072	40.0
1839.97705	30.0
1858.55896	30.0
1873.18323	30.0
1883.85425	40.0
1911.84363	40.0
1913.83704	30.0
1930.56531	30.0
1936.43787	30.0
1940.58289	40.0
1942.30176	40.0
1962.77612	50.0
1968.92712	30.0
1972.37292	30.0
1976.68896	30.0
1978.40601	40.0
1992.85376	40.0

NAME:  Asenapine
PRECURSORMZ:  286.09931825217
PRECURSORTYPE:  [M+H]+
FORMULA:  C17H16ClNO
Ontology: Kingdom: Organic compounds;Superclass: Organoheterocyclic compounds;Class: Benzoxepines;Subclass: Dibenzoxepines
INCHIKEY:  VSWBSWWIRNCQIJ-UHFFFAOYNA-N
SMILES:  CN1CC2C(C1)C1=C(OC3=C2C=CC=C3)C=CC(Cl)=C1
RETENTIONTIME:  
CCS:  -1
IONMODE:  Positive
INSTRUMENTTYPE:  
INSTRUMENT:  qTof
COLLISIONENERGY:  
Comment:  DB#=CCMSLIB00000078083; origin=GNPS
Num Peaks:  35
133.08867	10.0
144.08138	20.0
165.07047	60.0
166.07823	130.0
167.04904	10.0
167.08122	20.0
191.08513	20.0
192.09352	30.0
194.07327	60.0
195.07704	10.0
201.04681	100.0
202.04877	10.0
202.07817	10.0
203.04343	30.0
205.06432	20.0
215.0262	100.0
216.0309	10.0
217.02399	30.0
219.08121	40.0
220.08784	70.0
221.09224	20.0
229.04216	230.0
230.04422	30.0
231.03897	50.0
234.09152	10.0
236.1068	30.0
255.05698	30.0
256.05435	30.0
271.07571	10.0
286.10162	1000.0
286.41553	10.0
286.66614	30.0
287.10425	570.0
288.09848	730.0
289.10083	130.0

NAME:  Benazepril hydrochloride
PRECURSORMZ:  425.20709846217
PRECURSORTYPE:  [M+H]+
FORMULA:  C24H28N2O5
Ontology: Kingdom: Organic compounds;Superclass: Organic acids and derivatives;Class: Carboxylic acids and derivatives;Subclass: Amino acids
INCHIKEY:  XPCFTKFZXHTYIP-UHFFFAOYNA-N
SMILES:  CCOC(=O)C(CCC1=CC=CC=C1)NC1CCC2=C(C=CC=C2)N(CC(O)=O)C1=O
RETENTIONTIME:  
CCS:  202.3677241
IONMODE:  Positive
INSTRUMENTTYPE:  
INSTRUMENT:  qTof
COLLISIONENERGY:  
Comment:  DB#=CCMSLIB00000078084; origin=GNPS
Num Peaks:  22
117.07037	50.0
118.066	90.0
130.06563	50.0
131.07324	40.0
132.07983	10.0
144.08147	60.0
146.09717	50.0
162.09181	40.0
164.07103	160.0
165.07452	10.0
190.08771	700.0
191.09	130.0
235.10699	10.0
247.10883	10.0
351.17188	1000.0
352.1738	280.0
353.17563	30.0
425.20975	690.0
425.89404	40.0
426.21237	560.0
427.21378	120.0
428.21573	10.0

NAME:  Biperiden hydrochloride
PRECURSORMZ:  312.23219101017
PRECURSORTYPE:  [M+H]+
FORMULA:  C21H29NO
Ontology: Kingdom: Organic compounds;Superclass: Organic nitrogen compounds;Class: Organonitrogen compounds;Subclass: Amines
INCHIKEY:  YSXKPIUOCJLQIE-UHFFFAOYNA-N
SMILES:  OC(CCN1CCCCC1)(C1CC2CC1C=C2)C1=CC=CC=C1
RETENTIONTIME:  
CCS:  178.013035
IONMODE:  Positive
INSTRUMENTTYPE:  
INSTRUMENT:  qTof
COLLISIONENERGY:  
Comment:  DB#=CCMSLIB00000078085; origin=GNPS
Num Peaks:  7
98.09738	230.0
99.10007	20.0
294.22006	20.0
312.19601	10.0
312.23386	1000.0
313.23608	180.0
314.23904	20.0

NAME:  Budesonide
PRECURSORMZ:  431.24281526717
PRECURSORTYPE:  [M+H]+
FORMULA:  C25H34O6
Ontology: Kingdom: Organic compounds;Superclass: Lipids and lipid;Class: Steroids and steroid derivatives;Subclass: Hydroxysteroids
INCHIKEY:  VOVIALXJUBGFJZ-UHFFFAOYNA-N
SMILES:  CCCC1OC2CC3C4CCC5=CC(=O)C=CC5(C)C4C(O)CC3(C)C2(O1)C(=O)CO
RETENTIONTIME:  
CCS:  215.4578337
IONMODE:  Positive
INSTRUMENTTYPE:  
INSTRUMENT:  qTof
COLLISIONENERGY:  
Comment:  DB#=CCMSLIB00000078086; origin=GNPS
Num Peaks:  151
73.82242	10.0
82.96675	10.0
99.04523	10.0
107.08675	10.0
109.06437	20.0
117.06609	10.0
119.0844	30.0
121.06486	90.0
131.08534	20.0
132.0589	20.0
133.06444	20.0
135.08131	60.0
137.05968	20.0
139.07646	10.0
143.08595	20.0
145.06573	30.0
145.09956	20.0
146.07089	10.0
147.08107	390.0
148.08438	60.0
149.09634	10.0
151.06927	10.0
155.07469	10.0
157.10173	30.0
158.07301	20.0
158.96852	10.0
159.08029	90.0
161.09758	60.0
163.07465	40.0
165.0885	20.0
169.10211	10.0
171.08043	130.0
172.08803	10.0
173.09636	260.0
174.10014	50.0
177.09232	20.0
178.07468	10.0
183.07909	10.0
185.0966	70.0
186.10246	10.0
187.07468	10.0
187.11569	20.0
188.11609	10.0
193.10513	30.0
195.0788	20.0
196.08974	20.0
197.09581	50.0
198.10019	20.0
199.11	50.0
207.11568	50.0
208.08627	20.0
208.11977	10.0
209.095	50.0
210.10275	30.0
211.11295	70.0
212.11731	10.0
213.09019	10.0
213.12471	30.0
214.12886	10.0
215.10751	20.0
217.09364	10.0
219.11366	10.0
221.09416	40.0
221.12671	10.0
222.10161	30.0
223.1115	70.0
224.11943	20.0
224.14317	10.0
225.12712	150.0
226.13483	120.0
227.10524	10.0
227.1423	130.0
228.14531	20.0
231.11444	10.0
233.0965	20.0
235.11179	50.0
236.11852	20.0
237.1272	50.0
238.13464	20.0
239.10538	10.0
239.14238	60.0
240.10521	10.0
241.11584	10.0
241.16223	30.0
244.11842	10.0
247.10938	20.0
247.14423	10.0
248.12096	30.0
249.12502	20.0
250.1329	20.0
251.14133	40.0
252.14532	20.0
253.12595	10.0
253.15623	10.0
257.13269	20.0
259.14252	20.0
261.12906	30.0
262.13535	20.0
263.10583	10.0
263.14227	120.0
264.11813	10.0
264.15118	60.0
265.15854	110.0
266.16599	10.0
267.13293	20.0
267.16959	30.0
268.17392	10.0
272.12024	10.0
277.15775	100.0
278.16275	40.0
279.1424	10.0
279.17056	20.0
281.15167	40.0
282.15707	20.0
283.17105	50.0
287.1423	50.0
288.14587	10.0
289.15771	30.0
291.13388	10.0
293.15683	50.0
294.15729	10.0
295.16943	90.0
296.17316	20.0
297.15179	10.0
305.15198	120.0
306.15646	30.0
307.16864	50.0
308.17249	20.0
311.16003	30.0
313.18149	40.0
314.18958	20.0
321.14813	20.0
322.14804	10.0
323.16397	290.0
324.16785	110.0
325.17899	70.0
326.18433	30.0
339.16385	10.0
341.17514	150.0
342.17734	30.0
343.19034	40.0
359.19443	10.0
377.21704	20.0
395.21625	50.0
413.23328	1000.0
414.23532	280.0
415.23566	20.0
416.23883	10.0
431.24625	50.0
432.24438	10.0
433.24896	10.0

NAME:  Bumetanide
PRECURSORMZ:  365.11656937817
PRECURSORTYPE:  [M+H]+
FORMULA:  C17H20N2O5S
Ontology: ;;;
INCHIKEY:  MAEIEVLCKWDQJH-UHFFFAOYSA-N
SMILES:  CCCCNC1=C(OC2=CC=CC=C2)C(=CC(=C1)C(O)=O)S(N)(=O)=O
RETENTIONTIME:  
CCS:  202.6577591
IONMODE:  Positive
INSTRUMENTTYPE:  
INSTRUMENT:  qTof
COLLISIONENERGY:  
Comment:  DB#=CCMSLIB00000078087; origin=GNPS
Num Peaks:  52
128.06337	10.0
129.07016	20.0
139.0544	10.0
141.07021	30.0
152.03427	20.0
153.06908	20.0
156.08147	220.0
157.0842	40.0
166.06535	30.0
167.07182	10.0
168.05789	10.0
168.07843	10.0
169.06529	50.0
170.09622	20.0
171.07872	20.0
181.06317	10.0
182.06166	20.0
183.06848	140.0
184.07642	370.0
185.07993	60.0
195.06476	20.0
196.07556	200.0
197.08072	50.0
198.09029	20.0
209.08229	20.0
210.0546	10.0
210.08585	10.0
212.14293	100.0
227.05815	30.0
228.06367	10.0
229.02716	10.0
238.12265	50.0
239.13065	20.0
240.06497	100.0
240.13933	890.0
241.14093	140.0
242.08191	80.0
242.14461	20.0
243.08771	10.0
266.11911	70.0
267.11948	20.0
283.11917	40.0
284.12888	830.0
285.13065	180.0
292.02689	90.0
293.0296	10.0
309.05627	20.0
348.0899	130.0
349.09125	20.0
365.11783	1000.0
366.11926	150.0
367.11618	50.0

NAME:  Camptothecin
PRECURSORMZ:  349.11828345517
PRECURSORTYPE:  [M+H]+
FORMULA:  C20H16N2O4
Ontology: Kingdom: Organic compounds;Superclass: Alkaloids and derivatives;Class: Camptothecins;
INCHIKEY:  VSJKWCGYPAHWDS-UHFFFAOYNA-N
SMILES:  CCC1(O)C(=O)OCC2=C1C=C1N(CC3=C1N=C1C=CC=CC1=C3)C2=O
RETENTIONTIME:  
CCS:  182.3003895
IONMODE:  Positive
INSTRUMENTTYPE:  
INSTRUMENT:  qTof
COLLISIONENERGY:  
Comment:  DB#=CCMSLIB00000078088; origin=GNPS
Num Peaks:  21
168.06877	20.0
181.07581	10.0
219.09206	20.0
220.09985	90.0
221.10648	40.0
235.0862	10.0
248.09468	50.0
249.10191	80.0
250.10509	10.0
259.12387	20.0
275.1174	20.0
276.08792	10.0
277.13339	30.0
303.11188	10.0
305.12869	320.0
306.13196	40.0
320.07928	20.0
349.12064	1000.0
349.73245	10.0
350.12256	290.0
351.1246	30.0

NAME:  Cetirizine Dihydrochloride
PRECURSORMZ:  389.16264685217
PRECURSORTYPE:  [M+H]+
FORMULA:  C21H25ClN2O3
Ontology: Kingdom: Organic compounds;Superclass: Benzenoids;Class: Benzene and substituted derivatives;Subclass: Diphenylmethanes
INCHIKEY:  ZKLPARSLTMPFCP-UHFFFAOYNA-N
SMILES:  OC(=O)COCCN1CCN(CC1)C(C1=CC=CC=C1)C1=CC=C(Cl)C=C1
RETENTIONTIME:  
CCS:  191.1784442
IONMODE:  Positive
INSTRUMENTTYPE:  
INSTRUMENT:  qTof
COLLISIONENERGY:  
Comment:  DB#=CCMSLIB00000078089; origin=GNPS
Num Peaks:  14
165.0704	130.0
166.07828	300.0
167.0809	30.0
187.10806	30.0
193.07585	10.0
201.04811	1000.0
201.51274	20.0
202.05077	180.0
203.04474	410.0
204.04724	40.0
389.16394	280.0
390.16592	60.0
391.16025	90.0
392.16498	10.0

NAME:  Cilnidipine
PRECURSORMZ:  515.178871951
PRECURSORTYPE:  [M+Na]+
FORMULA:  C27H28N2O7
Ontology: Kingdom: Organic compounds;Superclass: Organoheterocyclic compounds;Class: Pyridines and derivatives;Subclass: Hydropyridines
INCHIKEY:  KJEBULYHNRNJTE-UHFFFAOYNA-N
SMILES:  COCCOC(=O)C1=C(C)NC(C)=C(C1C1=CC(=CC=C1)[N+]([O-])=O)C(=O)OCC=CC1=CC=CC=C1
RETENTIONTIME:  
CCS:  232.6805881
IONMODE:  Positive
INSTRUMENTTYPE:  
INSTRUMENT:  qTof
COLLISIONENERGY:  
Comment:  DB#=CCMSLIB00000078090; origin=GNPS
Num Peaks:  19
117.07054	80.0
232.09607	20.0
277.06015	50.0
337.11911	10.0
353.11124	40.0
354.11389	10.0
381.10526	10.0
397.10016	110.0
398.10962	30.0
399.09888	10.0
449.05219	10.0
471.18878	390.0
472.19141	140.0
473.1972	20.0
491.13242	10.0
515.17871	1000.0
516.18317	320.0
517.18262	60.0
518.18774	10.0

NAME:  Cilnidipine
PRECURSORMZ:  493.19692770217
PRECURSORTYPE:  [M+H]+
FORMULA:  C27H28N2O7
Ontology: Kingdom: Organic compounds;Superclass: Organoheterocyclic compounds;Class: Pyridines and derivatives;Subclass: Hydropyridines
INCHIKEY:  KJEBULYHNRNJTE-UHFFFAOYNA-N
SMILES:  COCCOC(=O)C1=C(C)NC(C)=C(C1C1=CC(=CC=C1)[N+]([O-])=O)C(=O)OCC=CC1=CC=CC=C1
RETENTIONTIME:  
CCS:  233.5032881
IONMODE:  Positive
INSTRUMENTTYPE:  
INSTRUMENT:  qTof
COLLISIONENERGY:  
Comment:  DB#=CCMSLIB00000078091; origin=GNPS
Num Peaks:  19
115.05457	140.0
116.05875	30.0
117.07085	1000.0
118.07324	80.0
210.09163	10.0
226.08324	10.0
271.07858	20.0
301.08054	20.0
303.07336	30.0
317.07712	150.0
318.07874	40.0
370.16479	10.0
375.11917	390.0
376.11935	120.0
377.12473	20.0
417.14273	20.0
475.18304	20.0
491.18027	20.0
493.19626	40.0

NAME:  Cilostazol
PRECURSORMZ:  370.22375158117
PRECURSORTYPE:  [M+H]+
FORMULA:  C20H27N5O2
Ontology: Kingdom: Organic compounds;Superclass: Organoheterocyclic compounds;Class: Quinolines and derivatives;Subclass: Quinolones and derivatives
INCHIKEY:  RRGUKTPIGVIEKM-UHFFFAOYSA-N
SMILES:  O=C1CCC2=C(N1)C=CC(OCCCCC1=NN=NN1C1CCCCC1)=C2
RETENTIONTIME:  
CCS:  211.9863102
IONMODE:  Positive
INSTRUMENTTYPE:  
INSTRUMENT:  qTof
COLLISIONENERGY:  
Comment:  DB#=CCMSLIB00000078092; origin=GNPS
Num Peaks:  26
125.08315	190.0
146.06082	10.0
148.0759	30.0
160.07562	20.0
162.05626	30.0
163.0625	20.0
164.07123	50.0
173.07202	20.0
174.09235	30.0
176.07155	70.0
184.07585	10.0
189.06584	20.0
201.06631	30.0
201.1021	10.0
202.08565	70.0
207.1613	30.0
218.11884	40.0
243.11333	30.0
245.12802	20.0
260.13956	10.0
288.147	730.0
289.14862	100.0
290.15012	20.0
370.22577	1000.0
371.22675	180.0
372.22894	20.0

NAME:  Ifosfamide
PRECURSORMZ:  283.014040801
PRECURSORTYPE:  [M+Na]+
FORMULA:  C7H15Cl2N2O2P
Ontology: Kingdom: Organic compounds;Superclass: Organoheterocyclic compounds;Class: Oxazaphosphinanes;Subclass: Isofamides
INCHIKEY:  HOMGKSMUEGBAAB-UHFFFAOYNA-N
SMILES:  ClCCNP1(=O)OCCCN1CCCl
RETENTIONTIME:  
CCS:  156.5173013
IONMODE:  Positive
INSTRUMENTTYPE:  
INSTRUMENT:  qTof
COLLISIONENERGY:  
Comment:  DB#=CCMSLIB00000078093; origin=GNPS
Num Peaks:  13
138.03174	20.0
197.02448	100.0
198.02872	10.0
199.02301	40.0
225.05547	330.0
226.06058	20.0
227.05278	60.0
247.03572	70.0
283.01428	1000.0
284.01715	70.0
285.01178	490.0
286.01511	40.0
301.02155	10.0

NAME:  Ifosfamide
PRECURSORMZ:  261.03209655217
PRECURSORTYPE:  [M+H]+
FORMULA:  C7H15Cl2N2O2P
Ontology: Kingdom: Organic compounds;Superclass: Organoheterocyclic compounds;Class: Oxazaphosphinanes;Subclass: Isofamides
INCHIKEY:  HOMGKSMUEGBAAB-UHFFFAOYNA-N
SMILES:  ClCCNP1(=O)OCCCN1CCCl
RETENTIONTIME:  
CCS:  152.4102047
IONMODE:  Positive
INSTRUMENTTYPE:  
INSTRUMENT:  qTof
COLLISIONENERGY:  
Comment:  DB#=CCMSLIB00000078094; origin=GNPS
Num Peaks:  17
92.02735	30.0
120.05788	20.0
125.94922	10.0
128.02599	10.0
141.97961	10.0
146.03406	10.0
153.9821	140.0
155.97824	40.0
182.01367	70.0
184.0098	10.0
200.02449	20.0
233.00041	90.0
234.99809	60.0
261.03305	1000.0
262.03516	60.0
263.02954	410.0
264.03055	20.0

NAME:  Megestrol Acetate
PRECURSORMZ:  385.23733596217
PRECURSORTYPE:  [M+H]+
FORMULA:  C24H32O4
Ontology: Kingdom: Organic compounds;Superclass: Lipids and lipid;Class: Steroids and steroid derivatives;Subclass: Pregnane steroids
INCHIKEY:  RQZAXGRLVPAYTJ-UHFFFAOYNA-N
SMILES:  CC(=O)OC1(CCC2C3C=C(C)C4=CC(=O)CCC4(C)C3CCC12C)C(C)=O
RETENTIONTIME:  
CCS:  194.1779267
IONMODE:  Positive
INSTRUMENTTYPE:  
INSTRUMENT:  qTof
COLLISIONENERGY:  
Comment:  DB#=CCMSLIB00000078095; origin=GNPS
Num Peaks:  148
45.99789	10.0
52.21535	10.0
56.61166	10.0
65.63058	10.0
77.64117	10.0
95.09871	10.0
98.50594	10.0
119.80096	10.0
124.38617	10.0
126.77941	10.0
127.07854	10.0
127.7089	10.0
129.07106	20.0
131.08342	20.0
133.10242	30.0
134.21353	10.0
135.08376	30.0
135.116	20.0
137.09859	10.0
137.14624	10.0
143.08337	10.0
143.21391	10.0
144.09065	10.0
145.10275	30.0
147.07582	10.0
149.58083	10.0
149.67821	10.0
151.11151	20.0
155.08684	20.0
155.2171	10.0
157.10161	20.0
159.08983	10.0
159.11485	10.0
161.09763	30.0
163.11186	10.0
166.75609	10.0
168.09264	20.0
169.10307	40.0
170.10252	20.0
171.11482	20.0
172.09013	20.0
173.0937	20.0
173.13144	20.0
174.09889	10.0
174.1349	10.0
175.11137	90.0
176.1176	10.0
177.12772	20.0
181.10851	10.0
182.11104	10.0
183.11435	60.0
184.12038	10.0
185.09546	10.0
185.12985	20.0
186.14032	20.0
187.11189	120.0
188.11168	20.0
189.1291	30.0
193.10466	20.0
195.11879	40.0
196.11781	10.0
197.12987	30.0
198.14117	60.0
199.11302	10.0
199.1474	30.0
199.40671	10.0
200.15501	10.0
204.62878	10.0
205.16156	20.0
205.39539	10.0
208.07399	10.0
208.12387	30.0
208.60834	10.0
209.13225	130.0
210.08566	10.0
210.13596	40.0
211.14902	90.0
212.15213	20.0
213.15694	20.0
214.1264	10.0
215.14458	10.0
218.35561	10.0
219.11349	10.0
221.13327	20.0
222.13866	20.0
222.16313	20.0
222.33522	10.0
223.14714	70.0
224.15546	340.0
225.13083	20.0
225.16153	120.0
226.16571	30.0
234.13976	20.0
235.14665	10.0
235.576	10.0
235.85101	10.0
236.14693	20.0
237.16243	30.0
239.13954	10.0
241.15776	50.0
241.89247	10.0
242.16292	10.0
243.17284	20.0
247.14885	10.0
248.15268	10.0
249.16226	70.0
250.17043	20.0
251.14452	20.0
253.16762	10.0
254.16586	20.0
255.17664	60.0
256.17456	20.0
263.17569	20.0
264.19147	10.0
264.7424	10.0
265.16147	20.0
265.19366	130.0
266.16266	10.0
266.19504	30.0
267.17303	520.0
268.17691	100.0
274.17139	20.0
280.25327	10.0
281.18854	90.0
282.19717	150.0
282.25131	10.0
283.20267	110.0
284.21027	20.0
307.20465	90.0
308.21036	40.0
310.1908	20.0
323.20413	10.0
324.06134	10.0
324.88235	10.0
325.05881	20.0
325.21646	870.0
325.6218	10.0
326.2186	210.0
327.21729	30.0
331.94824	10.0
342.45566	10.0
383.21823	20.0
383.76782	10.0
385.23694	1000.0
386.24225	300.0
387.23871	20.0
1833.52734	10.0
1984.88928	10.0

NAME:  Doxazosin mesylate
PRECURSORMZ:  452.19284537717
PRECURSORTYPE:  [M+H]+
FORMULA:  C23H25N5O5
Ontology: Kingdom: Organic compounds;Superclass: Organoheterocyclic compounds;Class: Diazinanes;Subclass: Piperazines
INCHIKEY:  RUZYUOTYCVRMRZ-UHFFFAOYNA-N
SMILES:  COC1=C(OC)C=C2C(N)=NC(=NC2=C1)N1CCN(CC1)C(=O)C1COC2=C(O1)C=CC=C2
RETENTIONTIME:  
CCS:  207.3047409
IONMODE:  Positive
INSTRUMENTTYPE:  
INSTRUMENT:  qTof
COLLISIONENERGY:  
Comment:  DB#=CCMSLIB00000078096; origin=GNPS
Num Peaks:  27
135.04443	10.0
206.07961	10.0
221.10252	40.0
231.08653	20.0
232.09433	10.0
233.10231	40.0
245.10226	10.0
247.11934	290.0
248.12138	40.0
273.134	10.0
288.14417	30.0
290.16147	170.0
291.16547	30.0
301.13016	20.0
310.12802	10.0
326.16077	50.0
328.14026	20.0
329.147	10.0
344.17313	720.0
345.17462	150.0
346.17688	20.0
437.16556	10.0
452.19479	1000.0
452.89789	40.0
453.19757	660.0
454.19803	110.0
455.20007	10.0

NAME:  Edaravone (MCI-186)
PRECURSORMZ:  175.08658940217
PRECURSORTYPE:  [M+H]+
FORMULA:  C10H10N2O
Ontology: Kingdom: Organic compounds;Superclass: Organoheterocyclic compounds;Class: Azolines;Subclass: Pyrazolines
INCHIKEY:  QELUYTUMUWHWMC-UHFFFAOYSA-N
SMILES:  CC1=NN(C(=O)C1)C1=CC=CC=C1
RETENTIONTIME:  
CCS:  138.1919681
IONMODE:  Positive
INSTRUMENTTYPE:  
INSTRUMENT:  qTof
COLLISIONENERGY:  
Comment:  DB#=CCMSLIB00000078097; origin=GNPS
Num Peaks:  8
106.06545	30.0
130.06477	20.0
133.07635	40.0
134.06053	10.0
135.05559	20.0
147.09245	30.0
175.08775	1000.0
176.09062	80.0

NAME:  Ellagic acid
PRECURSORMZ:  303.01354360517
PRECURSORTYPE:  [M+H]+
FORMULA:  C14H6O8
Ontology: Kingdom: Organic compounds;Superclass: Phenylpropanoids and polyketides;Class: Tannins;Subclass: Hydrolyzable tannins
INCHIKEY:  AFSDNFLWKVMVRB-UHFFFAOYSA-N
SMILES:  OC1=CC2=C3C(OC(=O)C4=CC(O)=C(O)C(OC2=O)=C34)=C1O
RETENTIONTIME:  
CCS:  163.9645791
IONMODE:  Positive
INSTRUMENTTYPE:  
INSTRUMENT:  qTof
COLLISIONENERGY:  
Comment:  DB#=CCMSLIB00000078098; origin=GNPS
Num Peaks:  86
51.18746	50.0
57.61604	50.0
59.50155	40.0
60.23768	50.0
60.27939	50.0
79.91056	40.0
82.13922	40.0
99.35651	40.0
126.66203	40.0
126.96461	40.0
127.03571	50.0
127.50117	40.0
129.0453	40.0
134.97922	50.0
135.14345	40.0
137.53482	50.0
139.0349	100.0
141.01581	50.0
141.05055	50.0
145.02644	40.0
151.039	90.0
155.07472	50.0
161.05246	60.0
166.06683	50.0
169.0166	50.0
169.04781	50.0
173.02493	70.0
178.12	50.0
180.96825	40.0
184.94989	50.0
188.00209	40.0
189.01593	50.0
191.03525	80.0
192.04384	40.0
192.963	40.0
200.06056	30.0
201.05571	40.0
201.33238	40.0
203.03893	50.0
203.29141	40.0
209.06709	40.0
213.02107	40.0
213.24336	60.0
213.76685	60.0
217.94548	40.0
219.02518	40.0
220.06804	200.0
229.01277	50.0
238.07535	150.0
238.9854	20.0
239.07899	60.0
243.53421	40.0
247.02499	120.0
248.02742	40.0
250.0313	40.0
257.00769	200.0
260.96469	40.0
269.16644	50.0
273.00708	50.0
275.01697	110.0
276.01437	40.0
278.0386	40.0
280.99683	40.0
285.00262	120.0
286.01566	70.0
289.0994	70.0
290.10776	40.0
300.198	40.0
301.11945	40.0
302.04233	40.0
302.67914	60.0
302.76224	50.0
303.01248	1000.0
303.09827	40.0
303.18579	40.0
303.22488	50.0
304.01431	150.0
305.01328	40.0
305.09396	50.0
306.00897	40.0
307.10947	390.0
308.12253	40.0
359.16791	50.0
1507.38586	40.0
1559.33728	40.0
1977.00037	40.0

NAME:  Etodolac (Lodine)
PRECURSORMZ:  288.15941999217
PRECURSORTYPE:  [M+H]+
FORMULA:  C17H21NO3
Ontology: Kingdom: Organic compounds;Superclass: Organoheterocyclic compounds;Class: Indoles and derivatives;Subclass: Indolyl carboxylic acids and derivatives
INCHIKEY:  NNYBQONXHNTVIJ-UHFFFAOYNA-N
SMILES:  CCC1=CC=CC2=C1NC1=C2CCOC1(CC)CC(O)=O
RETENTIONTIME:  
CCS:  168.4751286
IONMODE:  Positive
INSTRUMENTTYPE:  
INSTRUMENT:  qTof
COLLISIONENERGY:  
Comment:  DB#=CCMSLIB00000078099; origin=GNPS
Num Peaks:  26
130.06345	10.0
143.07341	110.0
144.08058	110.0
145.08223	10.0
157.0889	10.0
172.11278	1000.0
173.11569	90.0
174.11952	10.0
180.08231	20.0
181.08788	20.0
182.0966	20.0
194.09511	20.0
195.10359	30.0
196.11005	20.0
197.11809	10.0
208.11212	10.0
209.12016	10.0
210.12711	30.0
211.13464	10.0
224.14247	30.0
228.13942	40.0
229.14244	10.0
252.13937	20.0
270.14923	90.0
271.15018	10.0
288.15778	40.0

NAME:  Felbamate
PRECURSORMZ:  239.10263339117
PRECURSORTYPE:  [M+H]+
FORMULA:  C11H14N2O4
Ontology: Kingdom: Organic compounds;Superclass: Benzenoids;Class: Benzene and substituted derivatives;
INCHIKEY:  WKGXYQFOCVYPAC-UHFFFAOYSA-N
SMILES:  NC(=O)OCC(COC(N)=O)C1=CC=CC=C1
RETENTIONTIME:  
CCS:  151.7744545
IONMODE:  Positive
INSTRUMENTTYPE:  
INSTRUMENT:  qTof
COLLISIONENERGY:  
Comment:  DB#=CCMSLIB00000078100; origin=GNPS
Num Peaks:  123
45.02681	20.0
45.42837	20.0
45.77917	20.0
45.89236	20.0
47.00465	20.0
49.89846	20.0
50.04478	20.0
51.12486	20.0
51.58556	20.0
53.38502	20.0
54.0868	30.0
54.15855	20.0
54.30072	20.0
54.55475	30.0
57.23298	20.0
58.66932	20.0
58.72879	20.0
58.94711	20.0
59.32362	40.0
60.34899	20.0
60.60593	20.0
62.28305	20.0
68.81368	20.0
68.96236	20.0
73.39829	20.0
75.29288	20.0
75.57118	20.0
76.17972	20.0
76.45618	20.0
76.78022	20.0
79.4132	20.0
85.00491	20.0
88.52538	20.0
89.12939	20.0
91.0565	30.0
94.83626	20.0
96.17447	20.0
97.09993	20.0
99.91086	20.0
101.21619	20.0
101.38446	20.0
104.14861	20.0
105.32391	20.0
107.25685	20.0
110.14744	20.0
111.89013	20.0
112.53107	20.0
112.71272	20.0
112.82474	20.0
114.90821	20.0
115.05438	170.0
115.71181	20.0
116.05727	20.0
117.06988	1000.0
118.07368	50.0
119.08152	20.0
124.01274	20.0
132.24846	20.0
132.9911	20.0
135.07413	20.0
137.04982	20.0
144.97142	20.0
147.45026	20.0
155.54112	20.0
156.99664	20.0
160.95407	20.0
163.78694	20.0
163.99843	20.0
164.97354	20.0
166.03616	20.0
168.92874	20.0
178.00589	20.0
178.08669	550.0
179.088	70.0
180.09654	20.0
180.56963	20.0
186.10489	20.0
192.02423	20.0
197.05156	20.0
200.07492	20.0
212.03032	20.0
237.22702	20.0
239.01741	20.0
239.09291	20.0
239.22336	20.0
251.10895	20.0
254.94609	20.0
284.95779	20.0
348.24197	20.0
1254.6344	20.0
1462.70264	30.0
1514.4425	20.0
1546.2561	20.0
1573.70691	20.0
1604.08447	20.0
1635.71021	20.0
1638.48047	20.0
1653.85596	20.0
1668.00232	20.0
1695.96765	20.0
1724.7688	20.0
1747.20056	20.0
1769.99487	20.0
1810.98376	20.0
1828.88245	20.0
1837.55762	20.0
1859.28394	20.0
1860.73071	20.0
1864.76343	20.0
1871.396	20.0
1873.14417	20.0
1880.80139	20.0
1894.26489	20.0
1894.37756	20.0
1900.34216	30.0
1902.19946	20.0
1910.94226	20.0
1923.00281	20.0
1927.43921	20.0
1935.29395	20.0
1940.31433	20.0
1972.93274	20.0
2002.62427	20.0

NAME:  Fluconazole
PRECURSORMZ:  307.11134180817
PRECURSORTYPE:  [M+H]+
FORMULA:  C13H12F2N6O
Ontology: Kingdom: Organic compounds;Superclass: Benzenoids;Class: Benzene and substituted derivatives;Subclass: Halobenzenes
INCHIKEY:  RFHAOTPXVQNOHP-UHFFFAOYSA-N
SMILES:  OC(CN1C=NC=N1)(CN1C=NC=N1)C1=C(F)C=C(F)C=C1
RETENTIONTIME:  
CCS:  168.8263951
IONMODE:  Positive
INSTRUMENTTYPE:  
INSTRUMENT:  qTof
COLLISIONENERGY:  
Comment:  DB#=CCMSLIB00000078101; origin=GNPS
Num Peaks:  23
121.04594	40.0
127.03581	100.0
139.03615	150.0
140.03882	10.0
141.01495	30.0
141.05145	80.0
151.03584	120.0
152.03833	10.0
166.04659	20.0
169.0466	330.0
170.04898	30.0
173.05121	30.0
193.05753	20.0
200.06204	50.0
220.06897	800.0
221.07117	60.0
238.07967	720.0
239.0818	70.0
289.10153	100.0
307.11313	1000.0
307.68674	10.0
308.11462	140.0
309.11832	20.0

NAME:  Flumazenil
PRECURSORMZ:  304.10919593817
PRECURSORTYPE:  [M+H]+
FORMULA:  C15H14FN3O3
Ontology: Kingdom: Organic compounds;Superclass: Organoheterocyclic compounds;Class: Benzodiazepines;
INCHIKEY:  OFBIFZUFASYYRE-UHFFFAOYSA-N
SMILES:  CCOC(=O)C1=C2CN(C)C(=O)C3=CC(F)=CC=C3N2C=N1
RETENTIONTIME:  
CCS:  168.6663495
IONMODE:  Positive
INSTRUMENTTYPE:  
INSTRUMENT:  qTof
COLLISIONENERGY:  
Comment:  DB#=CCMSLIB00000078102; origin=GNPS
Num Peaks:  26
148.05698	10.0
162.0349	30.0
173.05074	20.0
175.06668	10.0
189.04593	80.0
201.04498	20.0
203.0614	50.0
215.02367	10.0
217.04123	420.0
218.0435	40.0
229.04141	140.0
230.04578	20.0
230.07285	60.0
231.0589	20.0
233.03616	10.0
241.04025	20.0
258.0683	750.0
259.07068	120.0
260.07211	10.0
276.07956	980.0
277.08145	200.0
278.08441	20.0
304.11087	1000.0
304.68353	20.0
305.11319	230.0
306.11642	30.0

NAME:  Fluvoxamine maleate
PRECURSORMZ:  319.16278886517
PRECURSORTYPE:  [M+H]+
FORMULA:  C15H21F3N2O2
Ontology: Kingdom: Organic compounds;Superclass: Benzenoids;Class: Benzene and substituted derivatives;Subclass: Trifluoromethylbenzenes
INCHIKEY:  CJOFXWAVKWHTFT-UHFFFAOYSA-N
SMILES:  COCCCCC(=NOCCN)C1=CC=C(C=C1)C(F)(F)F
RETENTIONTIME:  
CCS:  173.5462465
IONMODE:  Positive
INSTRUMENTTYPE:  
INSTRUMENT:  qTof
COLLISIONENERGY:  
Comment:  DB#=CCMSLIB00000078103; origin=GNPS
Num Peaks:  34
130.06544	30.0
131.07375	40.0
145.02641	10.0
159.04147	10.0
172.03825	50.0
174.05173	10.0
180.06271	50.0
185.05428	10.0
198.05217	40.0
199.06361	10.0
200.06902	420.0
201.07196	40.0
209.05608	10.0
211.06209	10.0
212.07115	10.0
224.06779	10.0
226.08447	190.0
227.08893	40.0
228.1002	150.0
229.10434	20.0
242.08983	20.0
244.09525	50.0
245.09744	10.0
258.11154	740.0
259.11826	420.0
260.12592	330.0
261.12897	30.0
270.11032	20.0
276.1188	20.0
302.13556	60.0
319.16476	1000.0
319.7507	10.0
320.16669	150.0
321.16895	10.0

NAME:  Gatifloxacin
PRECURSORMZ:  376.16671081517
PRECURSORTYPE:  [M+H]+
FORMULA:  C19H22FN3O4
Ontology: Kingdom: Organic compounds;Superclass: Organoheterocyclic compounds;Class: Quinolines and derivatives;Subclass: Quinoline carboxylic acids
INCHIKEY:  XUBOMFCQGDBHNK-UHFFFAOYNA-N
SMILES:  COC1=C2N(C=C(C(O)=O)C(=O)C2=CC(F)=C1N1CCNC(C)C1)C1CC1
RETENTIONTIME:  
CCS:  187.1699564
IONMODE:  Positive
INSTRUMENTTYPE:  
INSTRUMENT:  qTof
COLLISIONENERGY:  
Comment:  DB#=CCMSLIB00000078104; origin=GNPS
Num Peaks:  38
192.04471	10.0
193.04724	10.0
204.04623	10.0
217.07648	20.0
218.065	10.0
218.08066	10.0
219.05714	90.0
220.06343	30.0
231.05786	20.0
231.09183	30.0
232.07471	20.0
233.07318	40.0
234.07744	20.0
235.08813	20.0
245.07179	90.0
245.1075	20.0
246.07619	20.0
247.08742	40.0
248.09238	10.0
259.0885	40.0
260.09302	20.0
261.06717	40.0
261.10287	190.0
262.10519	30.0
274.10971	40.0
275.11801	10.0
276.11588	10.0
289.13412	90.0
290.13675	10.0
315.1127	20.0
332.17703	220.0
333.1239	10.0
333.17877	50.0
358.15536	30.0
376.16885	1000.0
376.80426	20.0
377.17023	330.0
378.1723	40.0

NAME:  Genistein
PRECURSORMZ:  271.06009987417
PRECURSORTYPE:  [M+H]+
FORMULA:  C15H10O5
Ontology: Kingdom: Organic compounds;Superclass: Phenylpropanoids and polyketides;Class: Isoflavonoids;Subclass: Isoflav
INCHIKEY:  TZBJGXHYKVUXJN-UHFFFAOYSA-N
SMILES:  OC1=CC=C(C=C1)C1=COC2=C(C(O)=CC(O)=C2)C1=O
RETENTIONTIME:  
CCS:  160.9884787
IONMODE:  Positive
INSTRUMENTTYPE:  
INSTRUMENT:  qTof
COLLISIONENERGY:  
Comment:  DB#=CCMSLIB00000078106; origin=GNPS
Num Peaks:  17
141.07112	20.0
145.02881	10.0
149.02382	30.0
153.01799	80.0
165.01953	20.0
169.06511	10.0
187.07594	20.0
197.06015	30.0
201.05626	10.0
215.07002	90.0
216.07443	10.0
243.06459	60.0
244.06961	10.0
253.04877	30.0
271.061	1000.0
272.064	130.0
273.06659	20.0

NAME:  Glimepiride
PRECURSORMZ:  513.214212086
PRECURSORTYPE:  [M+Na]+
FORMULA:  C24H34N4O5S
Ontology: Kingdom: Organic compounds;Superclass: Benzenoids;Class: Benzene and substituted derivatives;Subclass: Benzenesulfonamides
INCHIKEY:  WIGIZIANZCJQQY-UHFFFAOYSA-N
SMILES:  CCC1=C(C)CN(C(=O)NCCC2=CC=C(C=C2)S(=O)(=O)NC(=O)NC2CCC(C)CC2)C1=O
RETENTIONTIME:  
CCS:  218.1755349
IONMODE:  Positive
INSTRUMENTTYPE:  
INSTRUMENT:  qTof
COLLISIONENERGY:  
Comment:  DB#=CCMSLIB00000078107; origin=GNPS
Num Peaks:  16
148.07208	20.0
199.33507	10.0
249.03157	60.0
250.03162	20.0
374.11246	210.0
375.11975	60.0
376.11288	20.0
388.13452	10.0
400.09399	120.0
401.09445	40.0
513.21417	1000.0
514.21698	260.0
515.21722	80.0
516.21741	20.0
517.45123	10.0
1861.27441	10.0

NAME:  Glimepiride
PRECURSORMZ:  491.23226783717
PRECURSORTYPE:  [M+H]+
FORMULA:  C24H34N4O5S
Ontology: Kingdom: Organic compounds;Superclass: Benzenoids;Class: Benzene and substituted derivatives;Subclass: Benzenesulfonamides
INCHIKEY:  WIGIZIANZCJQQY-UHFFFAOYSA-N
SMILES:  CCC1=C(C)CN(C(=O)NCCC2=CC=C(C=C2)S(=O)(=O)NC(=O)NC2CCC(C)CC2)C1=O
RETENTIONTIME:  
CCS:  216.2630169
IONMODE:  Positive
INSTRUMENTTYPE:  
INSTRUMENT:  qTof
COLLISIONENERGY:  
Comment:  DB#=CCMSLIB00000078108; origin=GNPS
Num Peaks:  24
98.05936	10.0
103.05604	10.0
108.08115	10.0
109.06636	10.0
121.06478	10.0
124.07647	20.0
126.09232	300.0
127.09425	30.0
131.06036	10.0
152.07195	100.0
155.25569	10.0
167.01443	50.0
170.07918	20.0
174.0661	10.0
181.0976	70.0
210.02269	50.0
271.14755	10.0
335.10764	50.0
352.13324	1000.0
353.13654	240.0
354.13159	110.0
378.11325	30.0
379.11008	10.0
491.23764	20.0

NAME:  Granisetron HCl
PRECURSORMZ:  313.20228786117
PRECURSORTYPE:  [M+H]+
FORMULA:  C18H24N4O
Ontology: Kingdom: Organic compounds;Superclass: Organoheterocyclic compounds;Class: Benzopyrazoles;Subclass: Indazoles
INCHIKEY:  MFWNKCLOYSRHCJ-UHFFFAOYNA-N
SMILES:  CN1N=C(C(=O)NC2CC3CCCC(C2)N3C)C2=CC=CC=C12
RETENTIONTIME:  
CCS:  178.9194143
IONMODE:  Positive
INSTRUMENTTYPE:  
INSTRUMENT:  qTof
COLLISIONENERGY:  
Comment:  DB#=CCMSLIB00000078109; origin=GNPS
Num Peaks:  13
96.08201	20.0
97.08836	10.0
112.11254	30.0
138.12894	780.0
139.1311	70.0
159.05595	480.0
160.0584	50.0
176.08192	20.0
282.15973	30.0
313.20462	1000.0
313.79633	40.0
314.20642	530.0
315.20871	50.0

NAME:  Ivermectin
PRECURSORMZ:  897.497077764
PRECURSORTYPE:  [M+Na]+
FORMULA:  C48H74O14
Ontology: Kingdom: Organic compounds;Superclass: Phenylpropanoids and polyketides;Class: Macrolides and analogues;Subclass: Milbemycins
INCHIKEY:  AZSNMRSAGSSBNP-UHFFFAOYNA-N
SMILES:  CCC(C)C1OC2(CCC1C)CC1CC(CC=C(C)C(OC3CC(OC)C(OC4CC(OC)C(O)C(C)O4)C(C)O3)C(C)C=CC=C3COC4C(O)C(C)=CC(C(=O)O1)C34O)O2
RETENTIONTIME:  
CCS:  -1
IONMODE:  Positive
INSTRUMENTTYPE:  
INSTRUMENT:  qTof
COLLISIONENERGY:  
Comment:  DB#=CCMSLIB00000078110; origin=GNPS
Num Peaks:  16
183.06194	10.0
329.20779	20.0
449.2467	10.0
457.25668	10.0
609.33929	10.0
641.32996	10.0
665.37531	10.0
691.41882	10.0
753.41748	70.0
754.42212	40.0
835.49652	30.0
836.50214	10.0
897.49725	1000.0
898.49927	560.0
899.50122	170.0
900.50201	40.0

NAME:  Ketoconazole
PRECURSORMZ:  531.15603725217
PRECURSORTYPE:  [M+H]+
FORMULA:  C26H28Cl2N4O4
Ontology: Kingdom: Organic compounds;Superclass: Organoheterocyclic compounds;Class: Diazinanes;Subclass: Piperazines
INCHIKEY:  XMAYWYJOQHXEEK-UHFFFAOYNA-N
SMILES:  CC(=O)N1CCN(CC1)C1=CC=C(OCC2COC(CN3C=CN=C3)(O2)C2=CC=C(Cl)C=C2Cl)C=C1
RETENTIONTIME:  
CCS:  229.1934601
IONMODE:  Positive
INSTRUMENTTYPE:  
INSTRUMENT:  qTof
COLLISIONENERGY:  
Comment:  DB#=CCMSLIB00000078111; origin=GNPS
Num Peaks:  29
112.07559	10.0
135.06859	20.0
148.07597	30.0
167.08192	20.0
174.09111	30.0
177.10248	40.0
178.10979	20.0
184.99072	10.0
185.96266	20.0
216.10226	20.0
217.13385	40.0
219.11311	70.0
220.12022	50.0
234.11084	10.0
235.14384	10.0
238.00696	20.0
244.00563	40.0
246.00204	30.0
255.00809	40.0
257.00677	20.0
267.00833	20.0
489.14508	80.0
490.14624	20.0
491.14246	50.0
531.15698	1000.0
532.15948	330.0
533.15472	610.0
534.15533	150.0
535.15308	60.0

NAME:  Lansoprazole
PRECURSORMZ:  392.065103067
PRECURSORTYPE:  [M+Na]+
FORMULA:  C16H14F3N3O2S
Ontology: Kingdom: Organic compounds;Superclass: Organoheterocyclic compounds;Class: Benzimidazoles;Subclass: Sulfinylbenzimidazoles
INCHIKEY:  MJIHNNLFOKEZEW-UHFFFAOYNA-N
SMILES:  CC1=C(OCC(F)(F)F)C=CN=C1CS(=O)C1=NC2=CC=CC=C2N1
RETENTIONTIME:  
CCS:  191.3743069
IONMODE:  Positive
INSTRUMENTTYPE:  
INSTRUMENT:  qTof
COLLISIONENERGY:  
Comment:  DB#=CCMSLIB00000078113; origin=GNPS
Num Peaks:  103
44.91999	20.0
47.56162	30.0
58.93635	20.0
61.04826	20.0
61.11049	30.0
81.41025	20.0
89.61287	30.0
94.31355	20.0
96.36771	20.0
97.86819	20.0
103.14751	20.0
115.8252	30.0
117.17645	20.0
128.85312	20.0
129.77657	20.0
129.96028	20.0
136.49336	20.0
141.0441	20.0
142.06235	20.0
142.09557	20.0
149.02412	50.0
150.61606	30.0
152.76833	20.0
156.93413	30.0
166.01291	20.0
173.59343	40.0
179.05615	20.0
188.00227	460.0
188.36241	20.0
189.00188	50.0
189.99406	30.0
200.28873	20.0
205.07738	20.0
206.54216	20.0
219.65292	20.0
227.13434	30.0
234.24118	30.0
235.08269	30.0
243.59622	20.0
244.05394	130.0
244.666	20.0
245.05756	20.0
245.79117	20.0
248.04611	30.0
253.03629	20.0
255.24782	30.0
259.04266	20.0
262.06903	20.0
267.979	20.0
273.78363	20.0
274.0101	210.0
274.14929	40.0
275.00168	40.0
275.02859	20.0
275.99774	20.0
276.03424	20.0
281.57751	30.0
288.03323	20.0
292.36636	20.0
298.0636	20.0
300.22546	20.0
304.1073	20.0
304.13159	20.0
308.05951	20.0
308.12238	20.0
313.19501	20.0
317.2269	20.0
320.25082	30.0
323.36783	30.0
326.09589	60.0
327.08234	20.0
329.73383	20.0
332.95102	20.0
343.9317	20.0
343.98706	20.0
344.09625	30.0
346.10922	20.0
352.07025	20.0
359.55258	20.0
362.28259	20.0
363.0672	20.0
367.10989	20.0
372.09171	20.0
373.35593	30.0
374.05386	100.0
375.04227	30.0
376.05194	20.0
387.95612	20.0
389.39227	30.0
390.17816	20.0
390.54388	30.0
391.9054	20.0
391.96118	20.0
392.06546	1000.0
393.06705	280.0
393.2843	20.0
394.06061	100.0
395.02325	20.0
395.0784	20.0
403.51175	20.0
407.00848	20.0
410.05093	30.0
410.83722	20.0

NAME:  Lansoprazole
PRECURSORMZ:  370.08315881817
PRECURSORTYPE:  [M+H]+
FORMULA:  C16H14F3N3O2S
Ontology: Kingdom: Organic compounds;Superclass: Organoheterocyclic compounds;Class: Benzimidazoles;Subclass: Sulfinylbenzimidazoles
INCHIKEY:  MJIHNNLFOKEZEW-UHFFFAOYNA-N
SMILES:  CC1=C(OCC(F)(F)F)C=CN=C1CS(=O)C1=NC2=CC=CC=C2N1
RETENTIONTIME:  
CCS:  191.5039069
IONMODE:  Positive
INSTRUMENTTYPE:  
INSTRUMENT:  qTof
COLLISIONENERGY:  
Comment:  DB#=CCMSLIB00000078114; origin=GNPS
Num Peaks:  26
106.06637	10.0
107.07355	40.0
119.06137	370.0
120.06438	20.0
122.06038	40.0
136.07648	360.0
137.07874	30.0
149.01639	20.0
151.00926	30.0
185.06459	20.0
190.04718	20.0
204.06355	130.0
205.07187	460.0
206.07434	30.0
220.05862	150.0
221.05911	10.0
222.07344	40.0
234.02031	430.0
235.02667	150.0
236.02039	20.0
252.03226	1000.0
252.55139	20.0
253.03403	160.0
254.02771	60.0
352.07266	20.0
370.08298	50.0

NAME:  Loratadine
PRECURSORMZ:  383.15208215217
PRECURSORTYPE:  [M+H]+
FORMULA:  C22H23ClN2O2
Ontology: Kingdom: Organic compounds;Superclass: Organoheterocyclic compounds;Class: Benzocycloheptapyridines;
INCHIKEY:  JCCNYMKQOSZNPW-UHFFFAOYSA-N
SMILES:  CCOC(=O)N1CCC(CC1)=C1C2=C(CCC3=C1N=CC=C3)C=C(Cl)C=C2
RETENTIONTIME:  
CCS:  199.392804
IONMODE:  Positive
INSTRUMENTTYPE:  
INSTRUMENT:  qTof
COLLISIONENERGY:  
Comment:  DB#=CCMSLIB00000078115; origin=GNPS
Num Peaks:  51
214.04155	10.0
228.05728	30.0
229.06511	30.0
230.05774	10.0
231.10368	10.0
232.1105	10.0
243.10455	10.0
244.11086	10.0
245.11975	10.0
246.12749	30.0
247.13412	20.0
248.09496	20.0
252.05757	10.0
253.06564	30.0
255.06241	10.0
257.12158	10.0
258.1282	110.0
259.13638	420.0
260.13977	70.0
266.07358	120.0
267.08176	480.0
268.08301	90.0
269.07858	130.0
270.05753	10.0
270.08179	20.0
279.0813	80.0
280.08868	110.0
281.09634	270.0
282.10339	160.0
283.09698	70.0
284.10156	30.0
292.08945	40.0
294.10507	240.0
295.10703	40.0
296.10193	60.0
302.14114	40.0
311.1304	10.0
322.08737	40.0
324.08374	10.0
337.11124	710.0
338.11334	140.0
339.10794	190.0
339.16208	30.0
340.11041	30.0
341.15891	10.0
355.12082	10.0
383.15509	1000.0
383.79883	50.0
384.15704	690.0
385.1517	820.0
386.15298	160.0

NAME:  Acitretin
PRECURSORMZ:  327.19547114917
PRECURSORTYPE:  [M+H]+
FORMULA:  C21H26O3
Ontology: Kingdom: Organic compounds;Superclass: Lipids and lipid;Class: Prenol lipids;Subclass: Retinoids
INCHIKEY:  IHUNBGSDBOWDMA-UHFFFAOYSA-N
SMILES:  COC1=CC(C)=C(C=CC(C)=CC=CC(C)=CC(O)=O)C(C)=C1C
RETENTIONTIME:  
CCS:  213.61529
IONMODE:  Positive
INSTRUMENTTYPE:  
INSTRUMENT:  qTof
COLLISIONENERGY:  
Comment:  DB#=CCMSLIB00000078116; origin=GNPS
Num Peaks:  195
48.78798	10.0
54.54107	10.0
55.65797	10.0
55.69361	10.0
57.39676	10.0
58.15318	10.0
61.81534	10.0
66.84776	10.0
69.43863	10.0
71.26492	10.0
74.10876	10.0
75.83553	10.0
76.2486	10.0
77.72249	10.0
83.98517	10.0
84.11655	10.0
86.27879	10.0
87.01059	10.0
88.10754	10.0
91.05455	20.0
93.07028	10.0
94.73279	10.0
94.82774	10.0
102.71869	10.0
103.33485	10.0
105.07107	70.0
107.08527	20.0
109.06342	10.0
109.6312	10.0
110.15907	10.0
110.92287	10.0
110.98367	10.0
111.04507	10.0
112.05981	10.0
115.05527	30.0
115.75201	10.0
116.06332	40.0
117.06896	30.0
119.08495	20.0
119.36392	10.0
121.06618	30.0
121.10063	10.0
123.72294	10.0
124.18468	10.0
124.72645	10.0
127.75204	10.0
128.06479	20.0
128.98102	10.0
129.06995	30.0
130.07285	20.0
131.08688	190.0
132.08986	40.0
133.10158	110.0
134.10594	20.0
135.08191	120.0
135.10619	20.0
136.08467	50.0
137.92386	10.0
139.08803	10.0
141.06905	30.0
144.05725	20.0
144.09187	10.0
145.53154	10.0
149.09602	140.0
150.10368	70.0
151.11253	230.0
152.11668	20.0
156.0966	20.0
157.06061	10.0
159.08147	450.0
160.08499	40.0
163.11339	130.0
164.11641	20.0
166.13484	10.0
168.10316	10.0
168.22705	10.0
168.57832	10.0
169.09848	20.0
170.10553	30.0
171.08307	30.0
171.11453	20.0
172.08488	30.0
172.1201	20.0
173.09454	30.0
174.10368	50.0
175.11101	30.0
177.09148	1000.0
177.13876	10.0
178.09393	70.0
179.0941	20.0
181.65027	10.0
182.11015	10.0
183.11172	10.0
184.07977	10.0
185.09737	20.0
186.10384	80.0
187.10994	30.0
187.87244	10.0
188.05798	10.0
188.11617	20.0
189.67453	10.0
194.10655	10.0
195.11581	10.0
196.12495	10.0
197.1355	20.0
198.10272	10.0
199.1113	30.0
200.11913	10.0
201.12767	100.0
202.13681	20.0
203.14198	30.0
206.10776	10.0
207.11702	10.0
208.18008	10.0
209.09959	10.0
210.10834	20.0
211.11372	20.0
212.11716	10.0
213.1272	140.0
214.13364	60.0
215.14153	10.0
217.12189	10.0
219.11871	10.0
220.11972	20.0
221.13014	30.0
223.11171	20.0
223.14536	20.0
224.12036	30.0
225.12506	20.0
226.13446	10.0
226.17538	10.0
227.14175	60.0
228.15005	50.0
229.15485	10.0
230.17242	10.0
233.14163	10.0
234.13831	20.0
235.14934	30.0
236.118	20.0
236.16046	10.0
237.12666	50.0
238.13268	30.0
238.60657	10.0
239.14366	20.0
240.15063	20.0
241.15489	30.0
248.12006	10.0
249.11525	10.0
250.14236	10.0
251.14034	40.0
252.11459	20.0
252.14859	40.0
253.15904	20.0
255.17528	20.0
264.10883	10.0
265.11588	10.0
266.1651	20.0
267.13641	20.0
267.17258	150.0
268.17838	30.0
277.1557	30.0
278.16504	10.0
279.13901	50.0
280.14249	10.0
281.18805	120.0
282.19186	30.0
291.17551	10.0
293.14908	20.0
294.16083	50.0
297.1402	10.0
309.18549	740.0
309.86252	10.0
310.18756	150.0
311.1842	20.0
312.17514	20.0
312.22418	10.0
326.20078	10.0
327.19592	470.0
328.19855	110.0
329.20053	20.0
1396.41248	10.0
1480.36572	10.0
1547.21411	10.0
1565.69031	10.0
1673.69177	10.0
1713.21851	10.0
1777.34851	10.0
1786.4054	10.0
1786.63257	10.0
1819.29602	10.0
1879.76758	10.0
1882.54724	10.0
1892.07581	10.0
1912.66711	10.0
2003.25818	10.0

NAME:  Doripenem Hydrate
PRECURSORMZ:  421.12100330917
PRECURSORTYPE:  [M+H]+
FORMULA:  C15H24N4O6S2
Ontology: Kingdom: Organic compounds;Superclass: Organoheterocyclic compounds;Class: Lactams;Subclass: Beta lactams
INCHIKEY:  AVAACINZEOAHHE-UHFFFAOYNA-N
SMILES:  CC(O)C1C2C(C)C(SC3CNC(CNS(N)(=O)=O)C3)=C(N2C1=O)C(O)=O
RETENTIONTIME:  
CCS:  210.4421441
IONMODE:  Positive
INSTRUMENTTYPE:  
INSTRUMENT:  qTof
COLLISIONENERGY:  
Comment:  DB#=CCMSLIB00000078119; origin=GNPS
Num Peaks:  205
46.19596	60.0
50.43809	60.0
50.45222	60.0
51.11602	60.0
55.667	100.0
60.01512	60.0
61.1382	60.0
62.11472	60.0
64.19779	70.0
64.5827	70.0
77.62618	60.0
79.9297	80.0
85.57421	70.0
90.26363	60.0
91.66074	70.0
96.08608	50.0
99.02494	60.0
99.08913	120.0
100.09337	80.0
101.00344	70.0
101.67666	70.0
109.10275	60.0
109.17136	70.0
112.02232	190.0
112.46284	60.0
113.03134	60.0
114.02097	60.0
114.03626	130.0
115.03557	60.0
116.94547	50.0
118.94922	70.0
121.00335	240.0
122.0956	80.0
123.04973	60.0
123.07401	70.0
126.0394	60.0
127.02037	70.0
129.05144	70.0
131.06609	160.0
133.06377	70.0
134.0952	80.0
135.07796	60.0
136.76024	90.0
137.93352	60.0
138.00131	70.0
138.03929	130.0
140.01714	90.0
141.03632	70.0
145.58949	80.0
147.09431	70.0
149.02831	70.0
150.09061	70.0
152.00905	60.0
152.11172	80.0
153.09987	60.0
154.03004	70.0
154.06923	60.0
155.04414	50.0
156.04716	70.0
158.83904	60.0
161.03897	60.0
162.06606	60.0
163.1104	70.0
167.08319	70.0
167.68832	50.0
169.05452	60.0
170.02296	160.0
170.12126	150.0
172.76753	60.0
175.04051	60.0
176.06107	70.0
176.11652	50.0
178.03139	70.0
178.06865	50.0
179.06636	70.0
180.01001	70.0
181.04761	60.0
184.39174	70.0
185.49066	80.0
187.09071	60.0
193.00069	60.0
193.07535	60.0
195.09286	160.0
195.53064	60.0
197.28514	80.0
198.0473	50.0
200.08217	70.0
202.07304	60.0
206.93608	50.0
207.0592	160.0
208.05708	80.0
208.50517	60.0
210.10722	70.0
212.12372	380.0
212.9691	60.0
213.12169	60.0
216.08833	80.0
217.1165	60.0
220.09132	200.0
221.0878	70.0
222.0802	80.0
222.67688	60.0
224.39389	70.0
226.95927	60.0
237.12445	60.0
238.08984	110.0
238.96693	80.0
239.08234	50.0
245.08839	60.0
247.90073	70.0
249.94499	60.0
252.60464	80.0
253.05087	60.0
256.11572	240.0
266.43555	60.0
271.58679	70.0
272.04822	140.0
273.04837	80.0
273.24902	60.0
273.93378	60.0
274.06821	610.0
275.0748	60.0
276.06168	70.0
277.0636	60.0
280.12186	70.0
280.1485	60.0
281.12729	80.0
291.09494	70.0
297.69116	60.0
298.0209	80.0
298.1582	1000.0
299.10477	70.0
299.16611	140.0
299.59665	60.0
300.04529	440.0
300.1525	80.0
301.05045	40.0
302.04416	70.0
305.0993	60.0
306.12949	280.0
307.13745	70.0
308.12726	100.0
312.11655	80.0
316.11673	70.0
318.05826	660.0
319.06158	130.0
320.05936	140.0
321.09036	60.0
323.00485	50.0
323.19089	60.0
324.1377	120.0
325.11932	50.0
328.93039	60.0
331.29538	60.0
333.1528	100.0
335.09241	70.0
336.08365	60.0
339.2106	60.0
340.06525	60.0
342.10266	140.0
342.14844	990.0
342.65775	80.0
343.14993	100.0
344.66122	60.0
347.27118	60.0
359.2037	60.0
360.10089	60.0
361.10132	70.0
362.06873	60.0
363.10336	60.0
377.12872	50.0
381.62939	70.0
391.26212	60.0
404.09296	280.0
405.09216	90.0
406.07895	100.0
413.60736	110.0
417.01855	70.0
419.26093	50.0
419.31406	60.0
420.31723	60.0
421.12045	490.0
421.19092	60.0
421.2522	60.0
421.28488	60.0
421.33389	80.0
422.11932	100.0
423.12497	170.0
423.26443	80.0
423.37091	60.0
425.21579	60.0
439.12189	70.0
448.11795	60.0
453.04834	50.0
524.11292	70.0
571.15863	60.0
1330.61353	90.0
1448.35779	80.0
1654.31555	80.0
1663.44348	60.0
1714.75488	80.0
1716.75818	60.0
1769.20569	60.0
1783.8949	60.0
1939.87317	90.0

NAME:  Gestodene
PRECURSORMZ:  311.20055652917
PRECURSORTYPE:  [M+H]+
FORMULA:  C21H26O2
Ontology: Kingdom: Organic compounds;Superclass: Lipids and lipid;Class: Steroids and steroid derivatives;Subclass: Estrane steroids
INCHIKEY:  SIGSPDASOTUPFS-UHFFFAOYNA-N
SMILES:  CCC12CCC3C(CCC4=CC(=O)CCC34)C1C=CC2(O)C#C
RETENTIONTIME:  
CCS:  187.5491663
IONMODE:  Positive
INSTRUMENTTYPE:  
INSTRUMENT:  qTof
COLLISIONENERGY:  
Comment:  DB#=CCMSLIB00000078120; origin=GNPS
Num Peaks:  36
105.0706	10.0
107.04915	10.0
109.06455	40.0
119.08503	10.0
129.07033	20.0
131.08482	20.0
133.06512	10.0
135.08047	10.0
143.08437	20.0
145.10101	10.0
147.08185	20.0
149.09584	30.0
157.10051	20.0
159.08006	10.0
159.11644	10.0
161.09578	20.0
163.11211	10.0
169.10117	10.0
171.11644	20.0
173.09531	10.0
173.13249	20.0
175.11159	10.0
183.11659	20.0
185.13205	10.0
201.12732	20.0
213.16331	10.0
225.16333	10.0
231.17386	20.0
233.1317	10.0
235.14626	10.0
243.17268	10.0
275.18091	10.0
293.1911	40.0
311.20166	1000.0
312.20419	180.0
313.20618	20.0

NAME:  Drospirenone
PRECURSORMZ:  367.22677127817
PRECURSORTYPE:  [M+H]+
FORMULA:  C24H30O3
Ontology: Kingdom: Organic compounds;Superclass: Lipids and lipid;Class: Steroids and steroid derivatives;Subclass: Steroid lactones
INCHIKEY:  METQSPRSQINEEU-UHFFFAOYNA-N
SMILES:  CC12CCC3C(C4CC4C4=CC(=O)CCC34C)C1C1CC1C21CCC(=O)O1
RETENTIONTIME:  
CCS:  198.9765196
IONMODE:  Positive
INSTRUMENTTYPE:  
INSTRUMENT:  qTof
COLLISIONENERGY:  
Comment:  DB#=CCMSLIB00000078121; origin=GNPS
Num Peaks:  19
97.06477	20.0
119.08708	10.0
131.0864	30.0
145.10107	10.0
157.10196	10.0
159.08112	10.0
169.10141	10.0
171.11781	20.0
177.09134	10.0
185.13167	10.0
197.13167	10.0
257.15359	10.0
307.20334	10.0
331.20465	20.0
349.21606	40.0
350.22046	10.0
367.22827	1000.0
368.23047	250.0
369.23248	30.0

NAME:  Ruxolitinib (INCB018424)
PRECURSORMZ:  307.16657105617
PRECURSORTYPE:  [M+H]+
FORMULA:  C17H18N6
Ontology: Kingdom: Organic compounds;Superclass: Organoheterocyclic compounds;Class: Pyrrolopyrimidines;Subclass: Pyrrolo
INCHIKEY:  HFNKQEVNSGCOJV-UHFFFAOYNA-N
SMILES:  N#CCC(C1CCCC1)N1C=C(C=N1)C1=C2C=CNC2=NC=N1
RETENTIONTIME:  
CCS:  189.312114
IONMODE:  Positive
INSTRUMENTTYPE:  
INSTRUMENT:  qTof
COLLISIONENERGY:  
Comment:  DB#=CCMSLIB00000078122; origin=GNPS
Num Peaks:  14
131.0611	20.0
132.0573	10.0
157.06387	30.0
158.0714	40.0
159.06763	100.0
160.06969	10.0
186.07959	840.0
186.52533	20.0
187.08118	120.0
198.07884	50.0
307.1691	1000.0
307.74332	30.0
308.17035	360.0
309.17245	30.0

NAME:  Lopinavir (ABT-378)
PRECURSORMZ:  651.351691363
PRECURSORTYPE:  [M+Na]+
FORMULA:  C37H48N4O5
Ontology: Kingdom: Organic compounds;Superclass: Organic acids and derivatives;Class: Carboxylic acids and derivatives;Subclass: Amino acids
INCHIKEY:  KJHKTHWMRKYKJE-UHFFFAOYNA-N
SMILES:  CC(C)C(N1CCCNC1=O)C(=O)NC(CC(O)C(CC1=CC=CC=C1)NC(=O)COC1=C(C)C=CC=C1C)CC1=CC=CC=C1
RETENTIONTIME:  
CCS:  251.6287146
IONMODE:  Positive
INSTRUMENTTYPE:  
INSTRUMENT:  qTof
COLLISIONENERGY:  
Comment:  DB#=CCMSLIB00000078123; origin=GNPS
Num Peaks:  24
177.10028	20.0
225.11285	10.0
226.11993	20.0
227.12685	20.0
248.1375	10.0
283.13062	10.0
310.15381	30.0
311.07196	30.0
324.16687	20.0
325.17468	10.0
326.0972	1000.0
327.09897	150.0
328.09644	40.0
338.18423	30.0
357.16467	10.0
368.19226	20.0
369.19626	10.0
439.23209	30.0
472.2597	10.0
513.28229	30.0
514.28632	10.0
651.35217	510.0
652.35425	230.0
653.3559	50.0

NAME:  Lopinavir (ABT-378)
PRECURSORMZ:  629.36974711417
PRECURSORTYPE:  [M+H]+
FORMULA:  C37H48N4O5
Ontology: Kingdom: Organic compounds;Superclass: Organic acids and derivatives;Class: Carboxylic acids and derivatives;Subclass: Amino acids
INCHIKEY:  KJHKTHWMRKYKJE-UHFFFAOYNA-N
SMILES:  CC(C)C(N1CCCNC1=O)C(=O)NC(CC(O)C(CC1=CC=CC=C1)NC(=O)COC1=C(C)C=CC=C1C)CC1=CC=CC=C1
RETENTIONTIME:  
CCS:  250.2495967
IONMODE:  Positive
INSTRUMENTTYPE:  
INSTRUMENT:  qTof
COLLISIONENERGY:  
Comment:  DB#=CCMSLIB00000078124; origin=GNPS
Num Peaks:  22
120.08147	110.0
135.08017	10.0
155.11877	970.0
156.12155	90.0
180.10098	20.0
183.11412	830.0
184.11617	100.0
250.15872	50.0
310.17877	40.0
311.17993	20.0
384.23172	20.0
429.25412	260.0
430.25604	60.0
431.25858	10.0
447.26547	1000.0
448.26767	420.0
449.26993	50.0
611.35901	160.0
612.36084	70.0
613.36407	20.0
629.36865	90.0
630.37225	40.0

NAME:  Meropenem
PRECURSORMZ:  384.15876854317
PRECURSORTYPE:  [M+H]+
FORMULA:  C17H25N3O5S
Ontology: Kingdom: Organic compounds;Superclass: Organoheterocyclic compounds;Class: Lactams;Subclass: Beta lactams
INCHIKEY:  DMJNNHOOLUXYBV-UHFFFAOYNA-N
SMILES:  CC(O)C1C2C(C)C(SC3CNC(C3)C(=O)N(C)C)=C(N2C1=O)C(O)=O
RETENTIONTIME:  
CCS:  203.1435316
IONMODE:  Positive
INSTRUMENTTYPE:  
INSTRUMENT:  qTof
COLLISIONENERGY:  
Comment:  DB#=CCMSLIB00000078125; origin=GNPS
Num Peaks:  437
45.79638	90.0
46.14049	70.0
46.9007	60.0
47.58575	60.0
47.76748	80.0
51.96186	100.0
52.1198	50.0
55.69816	90.0
55.97628	50.0
60.71249	70.0
61.41393	60.0
64.55386	60.0
64.66265	60.0
67.16882	80.0
68.49659	60.0
68.9272	60.0
69.73759	60.0
70.10874	60.0
72.63419	80.0
73.7307	60.0
77.08522	70.0
79.12915	60.0
80.83257	70.0
81.24108	50.0
84.0893	60.0
84.2299	70.0
90.12748	80.0
90.76537	70.0
91.04053	60.0
91.05762	70.0
92.32883	50.0
95.53275	60.0
96.04896	60.0
98.05086	90.0
98.36644	80.0
98.83286	60.0
99.05261	90.0
100.02219	110.0
100.29652	60.0
101.0714	220.0
102.01806	70.0
102.03957	50.0
102.05626	70.0
107.07758	50.0
108.0781	70.0
108.57319	50.0
109.09229	50.0
110.06109	60.0
112.02181	290.0
112.05156	90.0
112.54299	60.0
113.04397	70.0
113.62666	80.0
114.03659	190.0
115.04191	70.0
116.05173	60.0
117.10687	50.0
119.57078	80.0
120.04134	50.0
121.42567	80.0
122.0594	130.0
122.09552	130.0
124.07621	70.0
126.03844	170.0
126.08948	90.0
130.0647	50.0
130.98489	70.0
131.07492	110.0
131.09882	80.0
131.51846	90.0
132.08063	50.0
133.01778	80.0
133.41289	60.0
134.19106	60.0
136.02098	60.0
137.07922	60.0
137.55734	80.0
138.03038	50.0
138.09242	70.0
139.04131	50.0
139.06242	60.0
139.08827	280.0
139.87335	80.0
140.01396	60.0
140.39169	60.0
141.05096	60.0
141.10168	400.0
142.02599	80.0
142.07817	70.0
142.10901	120.0
143.1201	200.0
144.0732	70.0
144.12099	60.0
144.31697	70.0
145.24138	60.0
148.07106	70.0
148.58011	60.0
148.72813	50.0
149.02538	50.0
149.28937	90.0
150.03688	70.0
150.10759	70.0
150.23198	50.0
151.93222	70.0
152.05617	80.0
152.10515	70.0
153.0136	60.0
153.03801	70.0
153.60504	60.0
154.03209	50.0
154.07542	80.0
155.05609	50.0
155.99966	50.0
156.05142	120.0
156.08575	150.0
157.24759	70.0
158.02481	120.0
158.8289	60.0
164.05302	1000.0
164.12993	50.0
164.73323	80.0
165.05653	240.0
166.05046	90.0
166.08636	70.0
167.0625	70.0
168.09569	50.0
170.08075	70.0
170.11598	70.0
170.94881	100.0
171.05891	290.0
171.12061	70.0
172.02538	60.0
172.05284	80.0
172.0737	100.0
172.99773	70.0
173.07579	290.0
174.10422	80.0
174.57462	50.0
175.09096	500.0
176.07152	60.0
176.09605	130.0
176.94148	50.0
178.04721	80.0
180.25566	80.0
180.5631	90.0
181.0822	220.0
182.00751	70.0
182.09529	140.0
182.59608	80.0
186.57642	70.0
188.05009	60.0
188.08832	50.0
189.05037	60.0
189.10403	60.0
190.57336	80.0
191.04512	60.0
192.05055	60.0
193.0614	70.0
196.02959	60.0
196.0764	60.0
198.06015	50.0
200.06918	220.0
200.10072	60.0
201.07146	70.0
202.0831	70.0
203.09444	100.0
204.05144	60.0
204.10954	400.0
204.33017	50.0
204.5806	80.0
204.61761	70.0
205.03635	60.0
205.10475	60.0
207.0583	70.0
207.56924	70.0
209.07736	110.0
211.08229	80.0
211.11699	70.0
211.60022	80.0
212.0811	50.0
214.05492	70.0
214.08287	60.0
215.0654	50.0
215.12187	70.0
216.29305	70.0
216.93164	60.0
217.09877	50.0
218.10478	80.0
218.72647	60.0
219.0891	80.0
220.02356	70.0
220.09563	50.0
221.51106	60.0
221.97638	50.0
222.1003	50.0
222.1395	60.0
223.08739	220.0
223.12408	90.0
224.08975	130.0
225.08679	120.0
226.09769	80.0
226.61145	80.0
227.10571	70.0
227.60127	60.0
228.06091	50.0
230.09703	110.0
230.59583	70.0
231.09166	130.0
232.11546	90.0
234.06021	60.0
234.6107	100.0
235.09357	150.0
235.6114	90.0
236.12009	90.0
238.61069	960.0
239.11115	200.0
239.41621	50.0
239.61281	90.0
243.05777	70.0
244.0948	70.0
245.11005	90.0
246.63304	50.0
247.10213	80.0
249.10945	120.0
251.08681	200.0
251.48592	60.0
252.09229	60.0
252.61142	300.0
253.06021	50.0
253.11192	80.0
253.6149	150.0
254.13232	500.0
255.13388	130.0
256.09613	70.0
256.12961	170.0
256.62094	220.0
257.62088	90.0
257.76465	70.0
258.94513	60.0
259.12003	100.0
259.6322	90.0
260.03522	80.0
260.62341	1000.0
261.12869	330.0
261.62158	330.0
262.12881	100.0
262.62531	90.0
265.10831	70.0
266.62552	120.0
267.1185	90.0
267.1571	50.0
267.61728	90.0
268.10422	60.0
270.12445	120.0
271.08173	60.0
271.13089	70.0
271.60632	70.0
273.03177	60.0
274.11484	60.0
274.62149	230.0
275.05478	60.0
275.13708	850.0
275.6312	180.0
276.07147	60.0
276.13089	140.0
277.09784	100.0
278.14316	80.0
279.11838	100.0
281.02182	60.0
281.11194	60.0
281.63467	60.0
282.1257	50.0
282.61224	60.0
283.08087	60.0
283.13446	70.0
286.10117	40.0
287.12036	80.0
287.65009	70.0
289.11697	80.0
289.15421	50.0
290.12637	70.0
293.10031	60.0
295.10153	70.0
296.10312	50.0
296.14291	160.0
296.18854	60.0
297.14993	430.0
297.65082	200.0
298.1225	260.0
298.15314	70.0
299.08682	60.0
299.1178	50.0
300.41006	50.0
301.09348	60.0
302.13809	100.0
303.1311	70.0
303.64395	200.0
304.14099	50.0
304.63974	80.0
305.13629	50.0
309.64291	70.0
310.14685	120.0
312.18082	70.0
313.17014	110.0
318.17688	200.0
318.68732	80.0
318.90765	70.0
319.13849	80.0
319.65451	70.0
319.67941	80.0
321.08304	60.0
321.13104	80.0
322.16101	80.0
323.09622	60.0
323.15134	60.0
327.1962	50.0
329.24789	70.0
330.12769	110.0
331.13416	60.0
331.16074	70.0
332.12531	70.0
333.78137	70.0
334.10144	50.0
337.18262	50.0
338.15915	60.0
340.16962	700.0
340.66779	100.0
341.17178	180.0
341.66718	90.0
342.17636	50.0
343.08505	50.0
343.18091	70.0
344.16376	50.0
344.90494	70.0
347.15228	50.0
350.30411	50.0
353.13467	110.0
353.93057	60.0
354.12158	60.0
354.15527	60.0
356.15158	60.0
357.18066	90.0
357.207	100.0
361.12231	60.0
363.18613	50.0
364.10489	90.0
365.14264	60.0
365.17307	50.0
371.21484	60.0
374.15536	60.0
375.17126	60.0
376.17282	40.0
378.0914	70.0
378.15045	70.0
378.71475	70.0
379.13318	60.0
379.21844	70.0
380.1394	40.0
381.15317	60.0
381.67972	60.0
382.16501	40.0
383.31351	60.0
383.46271	60.0
384.15759	280.0
384.33807	50.0
385.16187	120.0
385.23248	60.0
385.33969	70.0
386.23099	50.0
387.15393	60.0
388.17148	50.0
389.19769	80.0
403.99344	80.0
404.07745	60.0
404.14148	60.0
406.14587	50.0
407.17538	40.0
407.20325	170.0
408.12732	40.0
409.17459	110.0
409.20398	90.0
418.18967	100.0
422.16339	60.0
425.17447	60.0
427.93683	60.0
434.17657	90.0
436.23187	70.0
438.27951	70.0
450.155	50.0
453.18164	40.0
453.22485	60.0
461.21851	50.0
464.17679	60.0
467.17902	90.0
476.21417	70.0
481.52261	60.0
482.26682	70.0
484.29657	50.0
487.18448	40.0
504.21548	90.0
505.21472	50.0
506.20605	120.0
514.25665	140.0
516.27753	60.0
520.25214	40.0
521.24524	40.0
536.22473	60.0
538.21301	50.0
539.23566	60.0
540.24695	40.0
541.21393	70.0
541.26019	50.0
546.27271	60.0
548.24219	80.0
549.24365	70.0
561.25537	50.0
606.26489	70.0
607.27258	70.0
1282.9342	60.0
1304.92786	50.0
1367.30859	70.0
1419.68628	80.0
1428.48901	110.0
1470.13184	60.0
1491.66187	50.0
1664.40857	70.0
1710.96472	70.0
1721.42798	60.0
1728.44604	50.0
1736.69739	60.0
1791.47595	70.0
1834.36462	50.0
1892.75415	60.0
1892.98792	70.0
1906.7644	50.0
1959.06458	50.0
1993.98083	60.0

NAME:  Mianserin hydrochloride
PRECURSORMZ:  265.16992510417
PRECURSORTYPE:  [M+H]+
FORMULA:  C18H20N2
Ontology: Kingdom: Organic compounds;Superclass: Organoheterocyclic compounds;Class: Benzazepines;Subclass: Dibenzazepines
INCHIKEY:  UEQUQVLFIPOEMF-UHFFFAOYNA-N
SMILES:  CN1CCN2C(C1)C1=C(CC3=C2C=CC=C3)C=CC=C1
RETENTIONTIME:  
CCS:  170.7718586
IONMODE:  Positive
INSTRUMENTTYPE:  
INSTRUMENT:  qTof
COLLISIONENERGY:  
Comment:  DB#=CCMSLIB00000078126; origin=GNPS
Num Peaks:  43
105.07129	10.0
106.06532	20.0
115.05389	20.0
117.06989	20.0
118.06599	50.0
120.081	30.0
129.07005	10.0
130.06596	20.0
131.07341	10.0
132.08157	20.0
144.08133	40.0
145.08803	10.0
146.09673	60.0
148.11176	10.0
158.09671	40.0
159.10214	10.0
161.10789	60.0
172.112	20.0
174.11542	20.0
178.07753	10.0
179.08643	20.0
193.08948	80.0
194.09538	40.0
204.07974	10.0
206.0965	30.0
207.10431	30.0
208.11305	560.0
209.11575	70.0
218.09459	10.0
219.10391	20.0
220.11261	50.0
222.12799	100.0
223.13107	10.0
234.12784	40.0
235.12592	10.0
248.13124	30.0
250.1461	30.0
263.15527	170.0
264.15799	30.0
265.17252	1000.0
265.71323	40.0
266.1748	660.0
267.17725	70.0

NAME:  Minoxidil
PRECURSORMZ:  210.13493657517
PRECURSORTYPE:  [M+H]+
FORMULA:  C9H15N5O
Ontology: Kingdom: Organic compounds;Superclass: Organic nitrogen compounds;Class: Organonitrogen compounds;Subclass: Amines
INCHIKEY:  ZFMITUMMTDLWHR-UHFFFAOYSA-N
SMILES:  NC1=[N+]([O-])C(N)=NC(=C1)N1CCCCC1
RETENTIONTIME:  
CCS:  153.313614
IONMODE:  Positive
INSTRUMENTTYPE:  
INSTRUMENT:  qTof
COLLISIONENERGY:  
Comment:  DB#=CCMSLIB00000078127; origin=GNPS
Num Peaks:  17
110.05853	20.0
124.07433	10.0
137.08301	70.0
138.08665	20.0
147.06773	20.0
150.07854	60.0
151.08463	20.0
162.0746	10.0
164.09361	260.0
165.09735	30.0
178.10919	20.0
192.12482	150.0
193.13263	280.0
194.13397	40.0
210.13582	1000.0
211.13791	90.0
225.12302	10.0

NAME:  Mosapride citrate
PRECURSORMZ:  422.16412395217
PRECURSORTYPE:  [M+H]+
FORMULA:  C21H25ClFN3O3
Ontology: Kingdom: Organic compounds;Superclass: Benzenoids;Class: Phenol ethers;Subclass: Aminophenyl ethers
INCHIKEY:  YPELFRMCRYSPKZ-UHFFFAOYNA-N
SMILES:  CCOC1=CC(N)=C(Cl)C=C1C(=O)NCC1CN(CC2=CC=C(F)C=C2)CCO1
RETENTIONTIME:  
CCS:  -1
IONMODE:  Positive
INSTRUMENTTYPE:  
INSTRUMENT:  qTof
COLLISIONENERGY:  
Comment:  DB#=CCMSLIB00000078128; origin=GNPS
Num Peaks:  21
109.04598	40.0
135.06859	40.0
142.00641	10.0
162.05499	20.0
170.0016	370.0
170.03769	180.0
171.00372	30.0
171.04021	10.0
171.99857	100.0
172.03474	40.0
180.0213	30.0
198.03357	1000.0
198.49355	20.0
199.03532	150.0
200.02998	390.0
201.03276	30.0
422.16714	580.0
422.84088	10.0
423.16876	310.0
424.16348	370.0
425.16534	70.0

NAME:  Nafamostat mesylate
PRECURSORMZ:  348.14550125917
PRECURSORTYPE:  [M+H]+
FORMULA:  C19H17N5O2
Ontology: Kingdom: Organic compounds;Superclass: Benzenoids;Class: Benzene and substituted derivatives;Subclass: Benzoic acids and derivatives
INCHIKEY:  MQQNFDZXWVTQEH-UHFFFAOYSA-N
SMILES:  NC(=N)NC1=CC=C(C=C1)C(=O)OC1=CC2=C(C=C1)C=C(C=C2)C(N)=N
RETENTIONTIME:  
CCS:  203.8004765
IONMODE:  Positive
INSTRUMENTTYPE:  
INSTRUMENT:  qTof
COLLISIONENERGY:  
Comment:  DB#=CCMSLIB00000078130; origin=GNPS
Num Peaks:  86
48.19624	10.0
51.17292	10.0
56.90783	10.0
64.17702	10.0
66.05286	10.0
66.19691	10.0
72.68678	10.0
75.35111	10.0
75.84431	10.0
78.79488	10.0
81.92242	10.0
95.25671	10.0
97.60005	10.0
103.2905	10.0
104.1398	10.0
111.28809	10.0
113.73064	10.0
115.10382	10.0
119.112	10.0
120.04475	190.0
120.34246	10.0
121.04683	20.0
127.60976	10.0
129.0287	10.0
133.09583	10.0
134.02971	10.0
135.55945	10.0
137.13515	10.0
138.3194	10.0
138.9709	10.0
143.46227	10.0
145.0385	30.0
145.07118	10.0
145.76958	10.0
153.34615	10.0
156.56696	10.0
157.12282	10.0
159.26566	10.0
159.42143	10.0
161.86839	10.0
161.97729	10.0
162.06694	760.0
162.2205	10.0
163.06944	70.0
164.06425	10.0
170.0603	190.0
171.06117	10.0
172.07747	10.0
185.50409	10.0
187.05521	10.0
187.08675	590.0
187.16476	10.0
188.08859	60.0
195.50548	10.0
226.93816	10.0
241.35413	10.0
247.81285	10.0
254.0173	10.0
255.9592	10.0
259.96783	10.0
268.55453	10.0
296.52454	10.0
315.07703	10.0
325.57449	10.0
348.09158	20.0
348.14523	1000.0
348.67065	10.0
349.14941	190.0
350.15268	60.0
351.16141	10.0
1315.98022	10.0
1585.49084	10.0
1649.25891	10.0
1661.74622	10.0
1700.26245	10.0
1772.54651	10.0
1791.69507	10.0
1807.18774	10.0
1849.69788	10.0
1878.97681	10.0
1880.4696	10.0
1905.79114	10.0
1923.08618	10.0
1973.68896	10.0
1990.60498	10.0
2002.83374	10.0

NAME:  Omeprazole (Prilosec)
PRECURSORMZ:  346.12198911017
PRECURSORTYPE:  [M+H]+
FORMULA:  C17H19N3O3S
Ontology: Kingdom: Organic compounds;Superclass: Organoheterocyclic compounds;Class: Benzimidazoles;Subclass: Sulfinylbenzimidazoles
INCHIKEY:  SUBDBMMJDZJVOS-UHFFFAOYNA-N
SMILES:  COC1=CC=C2NC(=NC2=C1)S(=O)CC1=C(C)C(OC)=C(C)C=N1
RETENTIONTIME:  
CCS:  180.7409061
IONMODE:  Positive
INSTRUMENTTYPE:  
INSTRUMENT:  qTof
COLLISIONENERGY:  
Comment:  DB#=CCMSLIB00000078131; origin=GNPS
Num Peaks:  23
120.08126	20.0
121.08914	30.0
122.09539	10.0
134.04771	10.0
136.0768	450.0
137.08	30.0
149.07124	150.0
150.09184	150.0
151.09975	480.0
152.01718	20.0
152.10284	40.0
165.02409	30.0
166.08737	20.0
168.10219	210.0
169.10432	20.0
179.02763	90.0
180.04872	200.0
181.05377	70.0
198.05978	1000.0
199.06198	80.0
200.05568	30.0
328.11108	20.0
346.12146	30.0

NAME:  Omeprazole (Prilosec)
PRECURSORMZ:  368.103933359
PRECURSORTYPE:  [M+Na]+
FORMULA:  C17H19N3O3S
Ontology: Kingdom: Organic compounds;Superclass: Organoheterocyclic compounds;Class: Benzimidazoles;Subclass: Sulfinylbenzimidazoles
INCHIKEY:  SUBDBMMJDZJVOS-UHFFFAOYNA-N
SMILES:  COC1=CC=C2NC(=NC2=C1)S(=O)CC1=C(C)C(OC)=C(C)C=N1
RETENTIONTIME:  
CCS:  184.3594223
IONMODE:  Positive
INSTRUMENTTYPE:  
INSTRUMENT:  qTof
COLLISIONENERGY:  
Comment:  DB#=CCMSLIB00000078132; origin=GNPS
Num Peaks:  98
48.30131	20.0
61.07747	20.0
61.69968	20.0
62.26064	30.0
73.81616	20.0
74.15342	30.0
77.70856	30.0
79.18581	20.0
80.51971	30.0
82.46735	20.0
82.89264	30.0
83.77566	30.0
87.28571	40.0
105.24355	20.0
114.38319	30.0
118.84712	20.0
125.18495	30.0
133.08203	20.0
134.11726	40.0
135.5015	20.0
136.07669	20.0
136.97668	30.0
149.07541	30.0
154.76659	30.0
158.35516	30.0
162.17744	20.0
168.27118	30.0
170.53267	30.0
172.9689	40.0
173.08653	20.0
182.06119	30.0
183.03465	20.0
186.00591	20.0
188.07019	40.0
190.02583	50.0
190.08395	600.0
190.78383	40.0
191.09026	70.0
192.36786	30.0
193.2467	30.0
194.22588	30.0
197.03627	30.0
201.00932	130.0
201.22102	30.0
202.01643	50.0
203.00284	30.0
203.62801	30.0
204.63182	20.0
207.11061	30.0
208.10573	40.0
209.83778	30.0
212.31592	30.0
215.44791	20.0
216.99611	20.0
218.01239	300.0
219.00975	20.0
219.78445	30.0
220.00876	20.0
220.03932	200.0
221.0488	20.0
222.03954	60.0
223.03876	20.0
238.05383	20.0
258.09387	30.0
274.46091	40.0
279.5856	30.0
280.11832	20.0
282.11993	30.0
286.89441	20.0
293.21613	30.0
317.20737	20.0
320.1279	20.0
323.26221	30.0
328.10764	20.0
329.17563	20.0
335.12155	20.0
348.62601	20.0
350.09259	120.0
351.10297	50.0
351.13525	20.0
352.08505	30.0
366.15433	20.0
366.29968	20.0
367.28696	60.0
368.10538	1000.0
369.10709	210.0
369.19662	20.0
369.66333	20.0
369.72455	30.0
370.04993	30.0
370.10242	50.0
371.11508	30.0
371.2048	20.0
386.10968	30.0
420.0191	30.0
624.3266	20.0
1694.0061	30.0
1895.10986	20.0

NAME:  Oxcarbazepine
PRECURSORMZ:  253.09715408617
PRECURSORTYPE:  [M+H]+
FORMULA:  C15H12N2O2
Ontology: Kingdom: Organic compounds;Superclass: Organoheterocyclic compounds;Class: Benzazepines;Subclass: Dibenzazepines
INCHIKEY:  CTRLABGOLIVAIY-UHFFFAOYSA-N
SMILES:  NC(=O)N1C2=C(CC(=O)C3=C1C=CC=C3)C=CC=C2
RETENTIONTIME:  
CCS:  156.8372777
IONMODE:  Positive
INSTRUMENTTYPE:  
INSTRUMENT:  qTof
COLLISIONENERGY:  
Comment:  DB#=CCMSLIB00000078133; origin=GNPS
Num Peaks:  23
152.06165	10.0
165.07002	50.0
166.07222	20.0
167.07336	70.0
178.06464	10.0
179.07268	30.0
180.08182	760.0
181.08467	160.0
182.09628	180.0
183.10016	20.0
192.08392	20.0
193.08794	10.0
195.06696	20.0
208.07614	490.0
209.0791	60.0
210.09178	150.0
211.09489	30.0
226.08429	10.0
236.07111	1000.0
237.07454	100.0
238.07596	30.0
253.09785	550.0
254.09943	60.0

NAME:  Pizotifen malate
PRECURSORMZ:  296.14674730617
PRECURSORTYPE:  [M+H]+
FORMULA:  C19H21NS
Ontology: Kingdom: Organic compounds;Superclass: Organoheterocyclic compounds;Class: Cycloheptathiophenes;
INCHIKEY:  FIADGNVRKBPQEU-UHFFFAOYSA-N
SMILES:  CN1CCC(CC1)=C1C2=C(CCC3=C1C=CC=C3)SC=C2
RETENTIONTIME:  
CCS:  176.4179306
IONMODE:  Positive
INSTRUMENTTYPE:  
INSTRUMENT:  qTof
COLLISIONENERGY:  
Comment:  DB#=CCMSLIB00000078134; origin=GNPS
Num Peaks:  47
94.06628	20.0
96.08209	260.0
97.01188	10.0
97.08701	20.0
98.09708	10.0
115.05473	10.0
117.06951	10.0
123.02637	20.0
128.06306	20.0
129.06963	20.0
137.04185	10.0
141.07021	20.0
143.08485	30.0
155.08524	30.0
165.07007	30.0
166.07765	20.0
167.08437	20.0
169.10135	10.0
178.078	10.0
179.08492	10.0
184.03523	10.0
185.04269	20.0
191.08562	40.0
192.09148	10.0
193.10077	10.0
197.04213	20.0
198.12898	20.0
199.05849	180.0
200.0614	30.0
203.0853	20.0
204.09402	40.0
205.10085	40.0
206.10719	10.0
211.05806	20.0
219.11697	40.0
220.12436	20.0
224.06525	20.0
225.07317	30.0
251.0892	20.0
253.10435	10.0
296.14954	1000.0
296.46777	10.0
296.67078	10.0
296.71933	70.0
297.15179	770.0
298.1463	210.0
299.14691	20.0

NAME:  Trilostane
PRECURSORMZ:  330.20637018517
PRECURSORTYPE:  [M+H]+
FORMULA:  C20H27NO3
Ontology: Kingdom: Organic compounds;Superclass: Lipids and lipid;Class: Steroids and steroid derivatives;Subclass: Estrane steroids
INCHIKEY:  KVJXBPDAXMEYOA-UHFFFAOYNA-N
SMILES:  CC12CCC3C(CCC45OC4C(O)=C(CC35C)C#N)C1CCC2O
RETENTIONTIME:  
CCS:  181.9649708
IONMODE:  Positive
INSTRUMENTTYPE:  
INSTRUMENT:  qTof
COLLISIONENERGY:  
Comment:  DB#=CCMSLIB00000078135; origin=GNPS
Num Peaks:  135
46.69748	20.0
60.65469	20.0
63.16966	30.0
71.10163	20.0
75.82816	20.0
75.99811	20.0
95.08733	20.0
97.993	20.0
101.92689	30.0
105.07545	20.0
107.08481	30.0
109.10072	30.0
112.04084	30.0
114.0038	30.0
115.03894	30.0
115.05389	20.0
117.06836	20.0
119.08424	30.0
121.0194	30.0
121.09824	30.0
122.06825	20.0
124.07088	30.0
124.0864	30.0
125.05939	40.0
128.06197	30.0
129.06778	30.0
130.07211	30.0
130.94751	20.0
131.00217	50.0
131.08647	20.0
132.95714	30.0
133.06502	30.0
133.10228	30.0
134.0587	30.0
135.08275	30.0
135.11855	30.0
138.05704	20.0
141.07068	20.0
145.10046	20.0
146.06665	40.0
147.11807	20.0
147.29842	30.0
148.08211	20.0
149.43666	20.0
149.64598	30.0
152.0701	30.0
158.09868	20.0
159.11696	20.0
159.24443	20.0
160.12723	60.0
160.75749	20.0
161.13118	20.0
162.09398	20.0
162.13321	20.0
164.83321	30.0
167.84685	30.0
168.05577	30.0
169.10545	30.0
170.3392	20.0
172.07101	20.0
172.12445	40.0
173.13257	50.0
175.11024	20.0
175.14168	20.0
176.10194	30.0
179.08852	30.0
183.08722	30.0
183.12224	20.0
184.07692	30.0
185.09096	20.0
187.11375	20.0
189.09554	40.0
189.16811	20.0
190.09035	20.0
191.10152	20.0
199.10011	30.0
199.14142	30.0
200.12285	20.0
200.52568	30.0
201.16252	120.0
202.12975	20.0
202.1631	30.0
203.17809	30.0
212.16074	30.0
213.16591	20.0
214.1658	30.0
216.5228	20.0
218.11012	20.0
219.18013	50.0
223.01385	30.0
228.14644	30.0
229.2063	30.0
[truncated: 15,388,969 more chars]
