# Supplementary material for: Knowledge-based in silico fragmentation and annotation of mass spectra for natural products with MassKG
Source: Comput Struct Biotechnol J. 2024 Sep 7;23:3327–41. doi: 10.1016/j.csbj.2024.09.001 (PMC11415640; doi:10.1016/j.csbj.2024.09.001)
Supplement: Supplementary file 2 — Supplementary material [file mmc2.zip › Supplementary File 2.msp]

NAME:  Quercetin
PRECURSORMZ:  301.03537620983
PRECURSORTYPE:  [M-H]-
FORMULA:  C15H10O7
Ontology: Kingdom: Organic compounds;Superclass: Phenylpropanoids and polyketides;Class: Flavonoids;Subclass: Flavones
INCHIKEY:  REFJWTPEDVJJIY-UHFFFAOYSA-N
SMILES:  OC1=CC(O)=C2C(OC(=C(O)C2=O)C2=CC(O)=C(O)C=C2)=C1
RETENTIONTIME:  
CCS:  166.0397546
IONMODE:  Negative
INSTRUMENTTYPE:  
INSTRUMENT:  Ion Trap
COLLISIONENERGY:  
Comment:  DB#=CCMSLIB00000077221; origin=GNPS
Num Peaks:  27
106.971	30.0
120.975	20.0
124.949	20.0
150.92599	630.0
150.92599	630.0
168.908	20.0
178.914	1000.0
178.914	1000.0
191.925	20.0
192.94501	80.0
192.94501	80.0
210.952	20.0
212.944	10.0
214.95	10.0
227.729	10.0
228.976	50.0
238.97301	70.0
238.97301	70.0
256.991	190.0
256.991	190.0
272.97198	190.0
272.97198	190.0
282.966	10.0
297.08899	20.0
298.98499	30.0
298.98499	30.0
300.978	560.0

NAME:  3-O-methylquercetin
PRECURSORMZ:  315.05102627383
PRECURSORTYPE:  [M-H]-
FORMULA:  C16H12O7
Ontology: Kingdom: Organic compounds;Superclass: Phenylpropanoids and polyketides;Class: Flavonoids;Subclass: O
INCHIKEY:  WEPBGSIAWZTEJR-UHFFFAOYSA-N
SMILES:  COC1=C(OC2=CC(O)=CC(O)=C2C1=O)C1=CC(O)=C(O)C=C1
RETENTIONTIME:  
CCS:  170.8616739
IONMODE:  Negative
INSTRUMENTTYPE:  
INSTRUMENT:  qTof
COLLISIONENERGY:  
Comment:  DB#=CCMSLIB00000077223; origin=GNPS
Num Peaks:  11
148.01271	30.0
150.99986	10.0
164.00873	10.0
199.03543	10.0
216.03912	20.0
226.02092	20.0
227.03139	40.0
243.02542	240.0
255.02292	380.0
271.01947	1000.0
300.02197	310.0

NAME:  Apigetrin
PRECURSORMZ:  431.09837039183
PRECURSORTYPE:  [M-H]-
FORMULA:  C21H20O10
Ontology: Kingdom: Organic compounds;Superclass: Phenylpropanoids and polyketides;Class: Flavonoids;Subclass: Flavonoid glycosides
INCHIKEY:  KMOUJOKENFFTPU-UHFFFAOYNA-N
SMILES:  OCC1OC(OC2=CC(O)=C3C(=O)C=C(OC3=C2)C2=CC=C(O)C=C2)C(O)C(O)C1O
RETENTIONTIME:  
CCS:  197.0643546
IONMODE:  Negative
INSTRUMENTTYPE:  
INSTRUMENT:  qTof
COLLISIONENERGY:  
Comment:  DB#=CCMSLIB00000077224; origin=GNPS
Num Peaks:  5
149.02049	10.0
150.99977	10.0
239.02774	20.0
240.03941	30.0
268.0325	1000.0

NAME:  Avicularin
PRECURSORMZ:  433.07763494783
PRECURSORTYPE:  [M-H]-
FORMULA:  C20H18O11
Ontology: Kingdom: Organic compounds;Superclass: Phenylpropanoids and polyketides;Class: Flavonoids;Subclass: Flavonoid glycosides
INCHIKEY:  BDCDNTVZSILEOY-UHFFFAOYNA-N
SMILES:  OCC1OC(OC2=C(OC3=CC(O)=CC(O)=C3C2=O)C2=CC(O)=C(O)C=C2)C(O)C1O
RETENTIONTIME:  
CCS:  205.0777048
IONMODE:  Negative
INSTRUMENTTYPE:  
INSTRUMENT:  qTof
COLLISIONENERGY:  
Comment:  DB#=CCMSLIB00000077225; origin=GNPS
Num Peaks:  17
151.00024	90.0
163.00092	30.0
178.99507	50.0
211.03819	10.0
227.03017	20.0
229.04601	20.0
243.0255	90.0
244.02901	20.0
245.04224	30.0
254.01643	30.0
255.02283	270.0
256.02869	40.0
271.01904	570.0
273.035	30.0
283.01859	30.0
300.02158	1000.0
301.0275	420.0

NAME:  Baicalein
PRECURSORMZ:  269.04554696983
PRECURSORTYPE:  [M-H]-
FORMULA:  C15H10O5
Ontology: Kingdom: Organic compounds;Superclass: Phenylpropanoids and polyketides;Class: Flavonoids;Subclass: Flavones
INCHIKEY:  FXNFHKRTJBSTCS-UHFFFAOYSA-N
SMILES:  OC1=CC2=C(C(O)=C1O)C(=O)C=C(O2)C1=CC=CC=C1
RETENTIONTIME:  
CCS:  160.68557
IONMODE:  Negative
INSTRUMENTTYPE:  
INSTRUMENT:  qTof
COLLISIONENERGY:  
Comment:  DB#=CCMSLIB00000077226; origin=GNPS
Num Peaks:  36
123.00683	20.0
136.98665	110.0
139.0002	110.0
141.06808	70.0
143.04755	40.0
145.02583	30.0
151.05321	40.0
155.04572	20.0
157.06342	30.0
164.98114	20.0
167.0472	80.0
169.06128	190.0
170.065	10.0
171.0426	110.0
173.10628	20.0
179.04671	30.0
181.06261	10.0
185.05669	50.0
192.00179	10.0
195.04233	170.0
196.04868	40.0
197.05713	170.0
198.05792	10.0
199.03603	40.0
207.04013	20.0
213.05147	110.0
223.03656	270.0
224.04297	50.0
225.0524	80.0
227.02808	10.0
239.02892	10.0
240.03525	30.0
241.04675	250.0
251.02834	120.0
252.0351	20.0
269.03879	1000.0

NAME:  Chrysin
PRECURSORMZ:  253.05063234983
PRECURSORTYPE:  [M-H]-
FORMULA:  C15H10O4
Ontology: Kingdom: Organic compounds;Superclass: Phenylpropanoids and polyketides;Class: Flavonoids;Subclass: Flavones
INCHIKEY:  RTIXKCRFFJGDFG-UHFFFAOYSA-N
SMILES:  OC1=CC(O)=C2C(=O)C=C(OC2=C1)C1=CC=CC=C1
RETENTIONTIME:  
CCS:  157.1834423
IONMODE:  Negative
INSTRUMENTTYPE:  
INSTRUMENT:  qTof
COLLISIONENERGY:  
Comment:  DB#=CCMSLIB00000077227; origin=GNPS
Num Peaks:  22
119.04781	10.0
139.05214	10.0
143.04793	200.0
144.04927	10.0
145.02631	80.0
151.00082	30.0
153.06615	10.0
155.04655	10.0
165.06667	30.0
167.04803	40.0
180.05444	20.0
181.06258	50.0
183.04001	10.0
185.05708	40.0
187.03564	10.0
197.05769	10.0
208.04941	10.0
209.05792	130.0
210.06096	10.0
211.03461	40.0
225.05383	20.0
253.04613	1000.0

NAME:  Hesperedin
PRECURSORMZ:  609.18249394283
PRECURSORTYPE:  [M-H]-
FORMULA:  C28H34O15
Ontology: Kingdom: Organic compounds;Superclass: Phenylpropanoids and polyketides;Class: Flavonoids;Subclass: Flavonoid glycosides
INCHIKEY:  QUQPHWDTPGMPEX-UHFFFAOYNA-N
SMILES:  COC1=C(O)C=C(C=C1)C1CC(=O)C2=C(O)C=C(OC3OC(COC4OC(C)C(O)C(O)C4O)C(O)C(O)C3O)C=C2O1
RETENTIONTIME:  
CCS:  228.0515203
IONMODE:  Negative
INSTRUMENTTYPE:  
INSTRUMENT:  qTof
COLLISIONENERGY:  
Comment:  DB#=CCMSLIB00000077229; origin=GNPS
Num Peaks:  7
271.05469	80.0
285.06839	10.0
301.0643	1000.0
325.06592	20.0
343.07541	10.0
579.16077	40.0
609.17249	40.0

NAME:  Hesperetin
PRECURSORMZ:  301.07176171883
PRECURSORTYPE:  [M-H]-
FORMULA:  C16H14O6
Ontology: Kingdom: Organic compounds;Superclass: Phenylpropanoids and polyketides;Class: Flavonoids;Subclass: O
INCHIKEY:  AIONOLUJZLIMTK-UHFFFAOYNA-N
SMILES:  COC1=C(O)C=C(C=C1)C1CC(=O)C2=C(O)C=C(O)C=C2O1
RETENTIONTIME:  
CCS:  171.1305627
IONMODE:  Negative
INSTRUMENTTYPE:  
INSTRUMENT:  qTof
COLLISIONENERGY:  
Comment:  DB#=CCMSLIB00000077230; origin=GNPS
Num Peaks:  31
125.02162	40.0
134.0336	20.0
149.05919	20.0
151.00087	100.0
164.00797	130.0
173.0554	10.0
174.02835	50.0
195.99725	90.0
199.0367	40.0
200.04288	20.0
201.01576	50.0
202.02542	10.0
214.05832	20.0
215.05144	30.0
216.03635	20.0
217.04549	20.0
227.02914	10.0
233.08228	20.0
240.0406	20.0
241.0419	30.0
242.05109	160.0
243.05849	20.0
257.07703	130.0
258.04797	60.0
259.05289	10.0
268.03397	20.0
283.05396	40.0
286.04251	320.0
291.66708	10.0
291.70764	20.0
301.06567	1000.0

NAME:  Isoquercitrin
PRECURSORMZ:  463.08819963183
PRECURSORTYPE:  [M-H]-
FORMULA:  C21H20O12
Ontology: Kingdom: Organic compounds;Superclass: Phenylpropanoids and polyketides;Class: Flavonoids;Subclass: Flavonoid glycosides
INCHIKEY:  OVSQVDMCBVZWGM-UHFFFAOYNA-N
SMILES:  OCC1OC(OC2=C(OC3=CC(O)=CC(O)=C3C2=O)C2=CC(O)=C(O)C=C2)C(O)C(O)C1O
RETENTIONTIME:  
CCS:  201.8799825
IONMODE:  Negative
INSTRUMENTTYPE:  
INSTRUMENT:  qTof
COLLISIONENERGY:  
Comment:  DB#=CCMSLIB00000077231; origin=GNPS
Num Peaks:  8
151.00175	40.0
178.99493	30.0
243.0247	20.0
254.01601	10.0
255.02214	80.0
271.01892	190.0
300.02155	1000.0
301.02783	290.0

NAME:  Luteolin
PRECURSORMZ:  285.04046158983
PRECURSORTYPE:  [M-H]-
FORMULA:  C15H10O6
Ontology: Kingdom: Organic compounds;Superclass: Phenylpropanoids and polyketides;Class: Flavonoids;Subclass: Flavones
INCHIKEY:  IQPNAANSBPBGFQ-UHFFFAOYSA-N
SMILES:  OC1=CC(O)=C2C(=O)C=C(OC2=C1)C1=CC(O)=C(O)C=C1
RETENTIONTIME:  
CCS:  163.4002984
IONMODE:  Negative
INSTRUMENTTYPE:  
INSTRUMENT:  qTof
COLLISIONENERGY:  
Comment:  DB#=CCMSLIB00000077233; origin=GNPS
Num Peaks:  27
132.01892	20.0
133.02646	470.0
134.03098	30.0
149.02094	80.0
151.00027	250.0
152.00333	10.0
169.01105	10.0
171.04207	20.0
175.03569	130.0
185.05635	20.0
189.05009	10.0
197.05649	20.0
198.02957	20.0
199.03577	110.0
200.04169	10.0
201.01546	60.0
213.05087	30.0
215.03178	30.0
217.04535	80.0
223.03662	10.0
229.0444	20.0
239.02853	10.0
241.04587	50.0
243.02654	30.0
257.03961	30.0
267.02472	20.0
285.03485	1000.0

NAME:  Rutin
PRECURSORMZ:  609.14610843383
PRECURSORTYPE:  [M-H]-
FORMULA:  C27H30O16
Ontology: Kingdom: Organic compounds;Superclass: Phenylpropanoids and polyketides;Class: Flavonoids;Subclass: Flavonoid glycosides
INCHIKEY:  IKGXIBQEEMLURG-UHFFFAOYNA-N
SMILES:  CC1OC(OCC2OC(OC3=C(OC4=CC(O)=CC(O)=C4C3=O)C3=CC=C(O)C(O)=C3)C(O)C(O)C2O)C(O)C(O)C1O
RETENTIONTIME:  
CCS:  227.7127405
IONMODE:  Negative
INSTRUMENTTYPE:  
INSTRUMENT:  qTof
COLLISIONENERGY:  
Comment:  DB#=CCMSLIB00000077235; origin=GNPS
Num Peaks:  9
150.99992	20.0
178.99422	20.0
255.02271	30.0
271.01859	50.0
272.02573	10.0
300.02179	1000.0
301.02798	440.0
343.03931	10.0
609.13416	70.0

NAME:  Swertisin
PRECURSORMZ:  445.11402045583
PRECURSORTYPE:  [M-H]-
FORMULA:  C22H22O10
Ontology: Kingdom: Organic compounds;Superclass: Phenylpropanoids and polyketides;Class: Flavonoids;Subclass: Flavonoid glycosides
INCHIKEY:  ABRULANJVVJLFI-UHFFFAOYNA-N
SMILES:  COC1=C(C2OC(CO)C(O)C(O)C2O)C(O)=C2C(=O)C=C(OC2=C1)C1=CC=C(O)C=C1
RETENTIONTIME:  
CCS:  205.9049838
IONMODE:  Negative
INSTRUMENTTYPE:  
INSTRUMENT:  qTof
COLLISIONENERGY:  
Comment:  DB#=CCMSLIB00000077236; origin=GNPS
Num Peaks:  30
117.03444	20.0
161.01924	10.0
163.03477	30.0
178.99677	10.0
205.04665	50.0
207.02782	20.0
216.00441	20.0
231.02733	50.0
268.02823	50.0
269.0379	70.0
274.33456	10.0
282.0466	510.0
293.03879	70.0
295.05219	70.0
297.03519	1000.0
300.66965	40.0
309.0321	30.0
310.03891	60.0
311.04752	40.0
314.03571	100.0
321.08081	10.0
323.04691	40.0
325.06155	310.0
327.04538	20.0
339.03601	20.0
341.05771	10.0
353.05826	10.0
355.07581	30.0
385.08945	10.0
445.10419	320.0

NAME:  Tiliroside
PRECURSORMZ:  593.13006444483
PRECURSORTYPE:  [M-H]-
FORMULA:  C30H26O13
Ontology: Kingdom: Organic compounds;Superclass: Phenylpropanoids and polyketides;Class: Flavonoids;Subclass: Flavonoid glycosides
INCHIKEY:  DVGGLGXQSFURLP-UHFFFAOYNA-N
SMILES:  OC1C(COC(=O)C=CC2=CC=C(O)C=C2)OC(OC2=C(OC3=CC(O)=CC(O)=C3C2=O)C2=CC=C(O)C=C2)C(O)C1O
RETENTIONTIME:  
CCS:  226.2850981
IONMODE:  Negative
INSTRUMENTTYPE:  
INSTRUMENT:  qTof
COLLISIONENERGY:  
Comment:  DB#=CCMSLIB00000077237; origin=GNPS
Num Peaks:  13
145.02873	50.0
151.00169	20.0
163.03958	20.0
227.03067	30.0
229.04654	10.0
255.02638	60.0
256.03363	40.0
257.03766	30.0
284.02493	1000.0
285.03302	1000.0
307.07529	40.0
447.08624	40.0
593.11615	70.0

NAME:  7-hydroxy-coumarin
PRECURSORMZ:  161.02441760083
PRECURSORTYPE:  [M-H]-
FORMULA:  C9H6O3
Ontology: Kingdom: Organic compounds;Superclass: Phenylpropanoids and polyketides;Class: Coumarins and derivatives;Subclass: Hydroxycoumarins
INCHIKEY:  ORHBXUUXSCNDEV-UHFFFAOYSA-N
SMILES:  OC1=CC2=C(C=C1)C=CC(=O)O2
RETENTIONTIME:  
CCS:  129.5382746
IONMODE:  Negative
INSTRUMENTTYPE:  
INSTRUMENT:  qTof
COLLISIONENERGY:  
Comment:  DB#=CCMSLIB00000078883; origin=GNPS
Num Peaks:  3
117.03911	20.0
133.03648	570.0
161.03233	1000.0

NAME:  trans-5-O-Caffeoylquinic acid
PRECURSORMZ:  353.08780570783
PRECURSORTYPE:  [M-H]-
FORMULA:  C16H18O9
Ontology: Kingdom: Organic compounds;Superclass: Organic oxygen compounds;Class: Organooxygen compounds;Subclass: Alcohols and polyols
INCHIKEY:  CWVRJTMFETXNAD-UHFFFAOYNA-N
SMILES:  OC1CC(O)(CC(OC(=O)C=CC2=CC(O)=C(O)C=C2)C1O)C(O)=O
RETENTIONTIME:  
CCS:  177.8649823
IONMODE:  Negative
INSTRUMENTTYPE:  
INSTRUMENT:  qTof
COLLISIONENERGY:  
Comment:  DB#=CCMSLIB00000078885; origin=GNPS
Num Peaks:  2
161.03177	10.0
191.06528	1000.0

NAME:  Gallic acid
PRECURSORMZ:  169.01424684083
PRECURSORTYPE:  [M-H]-
FORMULA:  C7H6O5
Ontology: Kingdom: Organic compounds;Superclass: Benzenoids;Class: Benzene and substituted derivatives;Subclass: Benzoic acids and derivatives
INCHIKEY:  LNTHITQWFMADLM-UHFFFAOYSA-N
SMILES:  OC(=O)C1=CC(O)=C(O)C(O)=C1
RETENTIONTIME:  
CCS:  129.6279314
IONMODE:  Negative
INSTRUMENTTYPE:  
INSTRUMENT:  qTof
COLLISIONENERGY:  
Comment:  DB#=CCMSLIB00000078886; origin=GNPS
Num Peaks:  4
124.02251	30.0
125.03031	1000.0
126.03368	20.0
169.02184	190.0

NAME:  trans-p-Hydroxycinnamic acid
PRECURSORMZ:  163.04006766583
PRECURSORTYPE:  [M-H]-
FORMULA:  C9H8O3
Ontology: Kingdom: Organic compounds;Superclass: Phenylpropanoids and polyketides;Class: Cinnamic acids and derivatives;Subclass: Hydroxycinnamic acids and derivatives
INCHIKEY:  NGSWKAQJJWESNS-UHFFFAOYSA-N
SMILES:  OC(=O)C=CC1=CC=C(O)C=C1
RETENTIONTIME:  
CCS:  132.7145287
IONMODE:  Negative
INSTRUMENTTYPE:  
INSTRUMENT:  qTof
COLLISIONENERGY:  
Comment:  DB#=CCMSLIB00000078887; origin=GNPS
Num Peaks:  4
117.03919	20.0
119.05614	1000.0
120.05879	20.0
163.04848	10.0

NAME:  Rosmarinic acid
PRECURSORMZ:  359.07724102283
PRECURSORTYPE:  [M-H]-
FORMULA:  C18H16O8
Ontology: Kingdom: Organic compounds;Superclass: Phenylpropanoids and polyketides;Class: Cinnamic acids and derivatives;Subclass: Hydroxycinnamic acids and derivatives
INCHIKEY:  DOUMFZQKYFQNTF-UHFFFAOYNA-N
SMILES:  OC(=O)C(CC1=CC(O)=C(O)C=C1)OC(=O)C=CC1=CC(O)=C(O)C=C1
RETENTIONTIME:  
CCS:  181.2276172
IONMODE:  Negative
INSTRUMENTTYPE:  
INSTRUMENT:  qTof
COLLISIONENERGY:  
Comment:  DB#=CCMSLIB00000078888; origin=GNPS
Num Peaks:  8
123.05144	100.0
132.02689	30.0
133.03598	300.0
134.04294	30.0
135.04993	340.0
151.04561	20.0
161.03178	1000.0
179.04236	300.0

NAME:  Sinapinic acid
PRECURSORMZ:  223.06119703383
PRECURSORTYPE:  [M-H]-
FORMULA:  C11H12O5
Ontology: Kingdom: Organic compounds;Superclass: Phenylpropanoids and polyketides;Class: Cinnamic acids and derivatives;Subclass: Hydroxycinnamic acids and derivatives
INCHIKEY:  PCMORTLOPMLEFB-UHFFFAOYSA-N
SMILES:  COC1=CC(C=CC(O)=O)=CC(OC)=C1O
RETENTIONTIME:  
CCS:  148.2422518
IONMODE:  Negative
INSTRUMENTTYPE:  
INSTRUMENT:  qTof
COLLISIONENERGY:  
Comment:  DB#=CCMSLIB00000078889; origin=GNPS
Num Peaks:  11
121.03572	270.0
134.04289	10.0
135.04988	120.0
148.02412	50.0
149.03201	620.0
163.04808	170.0
164.05611	40.0
165.02728	300.0
193.02319	1000.0
207.04012	10.0
208.04813	20.0

NAME:  Baicalin
PRECURSORMZ:  445.07763494783
PRECURSORTYPE:  [M-H]-
FORMULA:  C21H18O11
Ontology: Kingdom: Organic compounds;Superclass: Phenylpropanoids and polyketides;Class: Flavonoids;Subclass: Flavonoid glycosides
INCHIKEY:  IKIIZLYTISPENI-UHFFFAOYNA-N
SMILES:  OC1C(O)C(OC2=C(O)C(O)=C3C(=O)C=C(OC3=C2)C2=CC=CC=C2)OC(C1O)C(O)=O
RETENTIONTIME:  
CCS:  198.5176695
IONMODE:  Negative
INSTRUMENTTYPE:  
INSTRUMENT:  qTof
COLLISIONENERGY:  
Comment:  DB#=CCMSLIB00000078890; origin=GNPS
Num Peaks:  3
175.03218	90.0
269.05536	1000.0
445.09705	160.0

NAME:  Daidzein
PRECURSORMZ:  253.05063234983
PRECURSORTYPE:  [M-H]-
FORMULA:  C15H10O4
Ontology: Kingdom: Organic compounds;Superclass: Phenylpropanoids and polyketides;Class: Isoflavonoids;Subclass: Isoflav
INCHIKEY:  ZQSIJRDFPHDXIC-UHFFFAOYSA-N
SMILES:  OC1=CC=C(C=C1)C1=COC2=C(C=CC(O)=C2)C1=O
RETENTIONTIME:  
CCS:  158.7776973
IONMODE:  Negative
INSTRUMENTTYPE:  
INSTRUMENT:  qTof
COLLISIONENERGY:  
Comment:  DB#=CCMSLIB00000078891; origin=GNPS
Num Peaks:  16
132.02686	1000.0
133.03558	670.0
135.01488	190.0
153.02834	120.0
167.05592	120.0
169.07437	110.0
180.06659	330.0
195.05351	530.0
196.05981	200.0
197.06747	150.0
208.06493	620.0
209.06924	210.0
223.04932	940.0
224.05693	440.0
225.06587	110.0
253.06114	510.0

NAME:  Mangiferin
PRECURSORMZ:  421.07763494783
PRECURSORTYPE:  [M-H]-
FORMULA:  C19H18O11
Ontology: ;;;
INCHIKEY:  AEDDIBAIWPIIBD-UHFFFAOYNA-N
SMILES:  OCC1OC(C(O)C(O)C1O)C1=C(O)C2=C(OC3=C(C=C(O)C(O)=C3)C2=O)C=C1O
RETENTIONTIME:  
CCS:  196.0031985
IONMODE:  Negative
INSTRUMENTTYPE:  
INSTRUMENT:  qTof
COLLISIONENERGY:  
Comment:  DB#=CCMSLIB00000078892; origin=GNPS
Num Peaks:  9
258.03021	190.0
259.03568	350.0
271.03378	350.0
272.0405	410.0
273.05307	140.0
285.05444	70.0
301.04962	1000.0
313.04843	110.0
331.05649	670.0

NAME:  Quercitrin
PRECURSORMZ:  447.09328501183
PRECURSORTYPE:  [M-H]-
FORMULA:  C21H20O11
Ontology: Kingdom: Organic compounds;Superclass: Phenylpropanoids and polyketides;Class: Flavonoids;Subclass: Flavonoid glycosides
INCHIKEY:  OXGUCUVFOIWWQJ-UHFFFAOYNA-N
SMILES:  CC1OC(OC2=C(OC3=CC(O)=CC(O)=C3C2=O)C2=CC(O)=C(O)C=C2)C(O)C(O)C1O
RETENTIONTIME:  
CCS:  200.6827075
IONMODE:  Negative
INSTRUMENTTYPE:  
INSTRUMENT:  qTof
COLLISIONENERGY:  
Comment:  DB#=CCMSLIB00000078893; origin=GNPS
Num Peaks:  8
151.00951	120.0
163.0081	50.0
179.00439	80.0
243.04161	60.0
255.03976	200.0
271.03275	480.0
300.03873	1000.0
301.04486	460.0

NAME:  Taxifolin
PRECURSORMZ:  303.05102627383
PRECURSORTYPE:  [M-H]-
FORMULA:  C15H12O7
Ontology: Kingdom: Organic compounds;Superclass: Phenylpropanoids and polyketides;Class: Flavonoids;Subclass: Flavans
INCHIKEY:  CXQWRCVTCMQVQX-UHFFFAOYNA-N
SMILES:  OC1C(OC2=CC(O)=CC(O)=C2C1=O)C1=CC(O)=C(O)C=C1
RETENTIONTIME:  
CCS:  168.2785531
IONMODE:  Negative
INSTRUMENTTYPE:  
INSTRUMENT:  qTof
COLLISIONENERGY:  
Comment:  DB#=CCMSLIB00000078894; origin=GNPS
Num Peaks:  37
123.05216	30.0
125.03021	840.0
126.03233	30.0
137.03018	30.0
149.0336	80.0
150.03796	40.0
151.01154	190.0
152.01634	120.0
153.02541	260.0
161.03252	20.0
169.02193	30.0
174.03815	30.0
175.04906	230.0
177.02617	260.0
179.00482	320.0
180.01057	20.0
181.02016	120.0
188.05595	20.0
189.06471	70.0
191.04065	20.0
193.05788	50.0
199.04691	120.0
201.02763	30.0
213.06247	20.0
215.07462	20.0
216.05302	20.0
217.06122	230.0
219.03764	20.0
231.07414	80.0
235.07288	30.0
241.06139	120.0
243.04054	30.0
257.05527	30.0
259.06976	160.0
275.06836	230.0
285.05356	1000.0
303.06503	170.0

NAME:  Licarin A
PRECURSORMZ:  325.14453273583
PRECURSORTYPE:  [M-H]-
FORMULA:  C20H22O4
Ontology: Kingdom: Organic compounds;Superclass: Phenylpropanoids and polyketides;;
INCHIKEY:  ITDOFWOJEDZPCF-UHFFFAOYNA-N
SMILES:  COC1=CC(C=CC)=CC2=C1OC(C2C)C1=CC(OC)=C(O)C=C1
RETENTIONTIME:  
CCS:  184.7146417
IONMODE:  Negative
INSTRUMENTTYPE:  
INSTRUMENT:  Ion Trap
COLLISIONENERGY:  
Comment:  DB#=CCMSLIB00000081240; origin=GNPS
Num Peaks:  10
133.97701	20.0
133.987	20.0
148.97	60.0
148.97501	60.0
293.104	10.0
295.09	90.0
295.09799	90.0
309.077	10.0
310.10199	1000.0
310.104	1000.0

NAME:  2-(5-formyl-3,4-dihydro-2,2-dimethyl-2H-pyran-6-yl)-Benzoic acid
PRECURSORMZ:  259.09758254283
PRECURSORTYPE:  [M-H]-
FORMULA:  C15H16O4
Ontology: Kingdom: Organic compounds;Superclass: Phenylpropanoids and polyketides;Class: Cinnamaldehydes;
INCHIKEY:  PRIHHXHWVNIQPJ-UHFFFAOYSA-N
SMILES:  CC1(C)CCC(C=O)=C(O1)C1=CC=CC=C1C(O)=O
RETENTIONTIME:  
CCS:  -1
IONMODE:  Negative
INSTRUMENTTYPE:  
INSTRUMENT:  qTof
COLLISIONENERGY:  
Comment:  DB#=CCMSLIB00000081245; origin=GNPS
Num Peaks:  18
156.06631	20.0
157.07336	210.0
158.0461	250.0
159.04961	40.0
169.1109	30.0
171.05353	10.0
179.09407	50.0
181.07384	80.0
182.08305	80.0
183.0863	10.0
187.12241	10.0
195.09091	20.0
197.10568	900.0
198.10863	140.0
199.08466	30.0
215.11771	1000.0
216.12112	150.0
217.12341	20.0

NAME:  2,2-dimethyl-5-oxo-2,3,4,5-tetrahydroindeno[1,2-b]pyran-6-carboxylic acid
PRECURSORMZ:  257.08193247883
PRECURSORTYPE:  [M-H]-
FORMULA:  C15H14O4
Ontology: Kingdom: Organic compounds;Superclass: Benzenoids;Class: Indenes and isoindenes;
INCHIKEY:  SRAZIDLUTMRWNZ-UHFFFAOYSA-N
SMILES:  CC1(C)CCC2=C(O1)C1=C(C2=O)C(=CC=C1)C(O)=O
RETENTIONTIME:  
CCS:  -1
IONMODE:  Negative
INSTRUMENTTYPE:  
INSTRUMENT:  qTof
COLLISIONENERGY:  
Comment:  DB#=CCMSLIB00000081249; origin=GNPS
Num Peaks:  10
157.03802	440.0
158.03996	50.0
175.04893	80.0
213.10094	1000.0
214.1048	150.0
215.1106	20.0
231.11218	180.0
232.11691	30.0
255.24263	20.0
257.09351	60.0

NAME:  Cucurbitacin I
PRECURSORMZ:  513.28577723983
PRECURSORTYPE:  [M-H]-
FORMULA:  C30H42O7
Ontology: Kingdom: Organic compounds;Superclass: Lipids and lipid;Class: Steroids and steroid derivatives;Subclass: Cucurbitacins
INCHIKEY:  NISPVUDLMHQFRQ-UHFFFAOYNA-N
SMILES:  CC(C)(O)C=CC(=O)C(C)(O)C1C(O)CC2(C)C3CC=C4C(C=C(O)C(=O)C4(C)C)C3(C)C(=O)CC12C
RETENTIONTIME:  
CCS:  225.10431
IONMODE:  Negative
INSTRUMENTTYPE:  
INSTRUMENT:  qTof
COLLISIONENERGY:  
Comment:  DB#=CCMSLIB00000081268; origin=GNPS
Num Peaks:  3
163.07686	120.0
495.29291	600.0
513.30377	1000.0

NAME:  Gibberellic acid
PRECURSORMZ:  345.13436197583
PRECURSORTYPE:  [M-H]-
FORMULA:  C19H22O6
Ontology: Kingdom: Organic compounds;Superclass: Lipids and lipid;Class: Prenol lipids;Subclass: Diterpenoids
INCHIKEY:  IXORZMNAPKEEDV-UHFFFAOYNA-N
SMILES:  CC12C3C(C(O)=O)C45CC(=C)C(O)(C4)CCC5C3(OC1=O)C=CC2O
RETENTIONTIME:  
CCS:  183.8102282
IONMODE:  Negative
INSTRUMENTTYPE:  
INSTRUMENT:  qTof
COLLISIONENERGY:  
Comment:  DB#=CCMSLIB00000081269; origin=GNPS
Num Peaks:  22
143.07764	1000.0
144.0808	40.0
161.08879	40.0
183.07207	10.0
185.08961	10.0
197.1272	20.0
199.10742	20.0
201.12283	50.0
213.12044	40.0
221.12564	670.0
222.12968	40.0
227.10307	250.0
237.1234	20.0
239.1387	290.0
253.1187	20.0
255.131	20.0
257.14709	90.0
271.09198	90.0
283.12955	90.0
301.13821	70.0
327.11484	10.0
345.12823	220.0

NAME:  Goyazensolide
PRECURSORMZ:  359.11362653183
PRECURSORTYPE:  [M-H]-
FORMULA:  C19H20O7
Ontology: Kingdom: Organic compounds;Superclass: Lipids and lipid;Class: Prenol lipids;Subclass: Terpene lactones
INCHIKEY:  HTMCLLSRQWRPTN-UHFFFAOYNA-N
SMILES:  CC(=C)C(=O)OC1CC2(C)OC(=CC2=O)C(CO)=CC2OC(=O)C(=C)C12
RETENTIONTIME:  
CCS:  190.2413012
IONMODE:  Negative
INSTRUMENTTYPE:  
INSTRUMENT:  qTof
COLLISIONENERGY:  
Comment:  DB#=CCMSLIB00000081274; origin=GNPS
Num Peaks:  9
199.0706	70.0
211.06941	90.0
227.0638	100.0
243.06059	220.0
247.05399	150.0
255.05937	1000.0
273.07401	170.0
329.09525	170.0
359.10785	900.0

NAME:  Kaurenic acid
PRECURSORMZ:  301.21730375383
PRECURSORTYPE:  [M-H]-
FORMULA:  C20H30O2
Ontology: Kingdom: Organic compounds;Superclass: Lipids and lipid;Class: Prenol lipids;Subclass: Diterpenoids
INCHIKEY:  NIKHGUQULKYIGE-UHFFFAOYNA-N
SMILES:  [H]C12CC3(CC1=C)CCC1C(C)(CCCC1(C)C(O)=O)C3CC2
RETENTIONTIME:  
CCS:  182.2212014
IONMODE:  Negative
INSTRUMENTTYPE:  
INSTRUMENT:  qTof
COLLISIONENERGY:  
Comment:  DB#=CCMSLIB00000081278; origin=GNPS
Num Peaks:  1
301.21072	1000.0

NAME:  4'-Methylgenistein (Biochanin A)
PRECURSORMZ:  283.06119703383
PRECURSORTYPE:  [M-H]-
FORMULA:  C16H12O5
Ontology: Kingdom: Organic compounds;Superclass: Phenylpropanoids and polyketides;Class: Isoflavonoids;Subclass: O
INCHIKEY:  WUADCCWRTIWANL-UHFFFAOYSA-N
SMILES:  COC1=CC=C(C=C1)C1=COC2=CC(O)=CC(O)=C2C1=O
RETENTIONTIME:  
CCS:  166.8210396
IONMODE:  Negative
INSTRUMENTTYPE:  
INSTRUMENT:  qTof
COLLISIONENERGY:  
Comment:  DB#=CCMSLIB00000081281; origin=GNPS
Num Peaks:  22
132.01228	160.0
134.02489	10.0
134.9991	20.0
150.99377	20.0
153.00951	20.0
154.03351	20.0
167.04225	30.0
183.03368	20.0
184.04337	40.0
195.03729	80.0
196.04611	50.0
198.02235	20.0
211.03177	300.0
212.03931	80.0
223.03436	100.0
224.04199	90.0
226.01962	60.0
239.02795	520.0
240.03416	180.0
267.02115	540.0
268.02979	1000.0
283.05481	20.0

NAME:  Norberto Lopes
PRECURSORMZ:  267.06628241383
PRECURSORTYPE:  [M-H]-
FORMULA:  C16H12O4
Ontology: Kingdom: Organic compounds;Superclass: Phenylpropanoids and polyketides;Class: Isoflavonoids;Subclass: O
INCHIKEY:  HKQYGTCOTHHOMP-UHFFFAOYSA-N
SMILES:  COC1=CC=C(C=C1)C1=COC2=C(C=CC(O)=C2)C1=O
RETENTIONTIME:  
CCS:  164.0950615
IONMODE:  Negative
INSTRUMENTTYPE:  
INSTRUMENT:  qTof
COLLISIONENERGY:  
Comment:  DB#=CCMSLIB00000081283; origin=GNPS
Num Peaks:  12
132.00948	250.0
134.99854	110.0
153.0098	50.0
167.04221	90.0
180.04945	40.0
195.03749	720.0
196.04436	60.0
208.04568	90.0
223.03448	1000.0
224.04181	210.0
251.02766	430.0
252.03577	420.0

NAME:  Genistein
PRECURSORMZ:  269.04554696983
PRECURSORTYPE:  [M-H]-
FORMULA:  C15H10O5
Ontology: Kingdom: Organic compounds;Superclass: Phenylpropanoids and polyketides;Class: Isoflavonoids;Subclass: Isoflav
INCHIKEY:  TZBJGXHYKVUXJN-UHFFFAOYSA-N
SMILES:  OC1=CC=C(C=C1)C1=COC2=CC(O)=CC(O)=C2C1=O
RETENTIONTIME:  
CCS:  161.5037462
IONMODE:  Negative
INSTRUMENTTYPE:  
INSTRUMENT:  qTof
COLLISIONENERGY:  
Comment:  DB#=CCMSLIB00000081286; origin=GNPS
Num Peaks:  39
117.02414	30.0
129.02493	40.0
130.0314	50.0
131.03751	60.0
132.00932	520.0
133.01822	1000.0
134.0258	230.0
135.0332	390.0
141.02344	60.0
143.04076	50.0
150.99303	60.0
154.03329	60.0
155.04028	100.0
156.04736	40.0
157.01909	140.0
158.02602	50.0
159.03456	430.0
167.03992	60.0
169.0555	70.0
171.0369	70.0
173.05116	40.0
180.04919	190.0
181.05864	80.0
182.02704	70.0
183.03511	170.0
195.03506	80.0
196.04675	70.0
197.05235	50.0
199.033	50.0
201.04929	70.0
211.03165	30.0
213.05006	40.0
223.03374	70.0
224.04195	130.0
225.04588	40.0
239.02792	60.0
240.03275	40.0
241.04034	30.0
269.03854	300.0

NAME:  Monensin
PRECURSORMZ:  669.42193636383
PRECURSORTYPE:  [M-H]-
FORMULA:  C36H62O11
Ontology: Kingdom: Organic compounds;Superclass: Lipids and lipid;Class: Fatty Acyls;Subclass: Fatty acids and conjugates
INCHIKEY:  GAOZTHIDHYLHMS-UHFFFAOYNA-N
SMILES:  CCC1(CCC(O1)C1(C)CCC2(CC(O)C(C)C(O2)C(C)C(OC)C(C)C(O)=O)O1)C1OC(CC1C)C1OC(O)(CO)C(C)CC1C
RETENTIONTIME:  
CCS:  252.0189316
IONMODE:  Negative
INSTRUMENTTYPE:  
INSTRUMENT:  qTof
COLLISIONENERGY:  
Comment:  DB#=CCMSLIB00000081288; origin=GNPS
Num Peaks:  50
121.05332	30.0
123.06971	90.0
125.08332	60.0
127.06373	80.0
129.07983	30.0
135.07173	80.0
137.08565	1000.0
138.08965	40.0
139.0661	120.0
141.08253	280.0
151.10252	80.0
153.08182	510.0
155.097	30.0
159.0976	60.0
163.10356	60.0
165.11646	110.0
171.09508	40.0
173.11557	60.0
175.10132	30.0
177.11884	290.0
181.10571	100.0
183.12868	30.0
188.09618	30.0
191.13551	170.0
193.1169	40.0
195.13106	80.0
199.1252	30.0
201.10561	40.0
205.14973	40.0
207.166	30.0
211.161	90.0
213.13985	110.0
217.15297	30.0
223.15974	50.0
231.1665	30.0
233.1833	50.0
235.16437	30.0
269.17133	40.0
281.17096	20.0
283.18872	30.0
293.20551	30.0
311.21634	30.0
319.21945	30.0
337.23105	40.0
355.2424	30.0
439.26053	50.0
455.29437	70.0
593.39276	30.0
637.38336	380.0
669.40564	610.0

NAME:  Chrysoeriol (Luteolin 3'-methyl ether)
PRECURSORMZ:  299.05611165383
PRECURSORTYPE:  [M-H]-
FORMULA:  C16H12O6
Ontology: Kingdom: Organic compounds;Superclass: Phenylpropanoids and polyketides;Class: Flavonoids;Subclass: O
INCHIKEY:  SCZVLDHREVKTSH-UHFFFAOYSA-N
SMILES:  COC1=C(O)C=CC(=C1)C1=CC(=O)C2=C(O)C=C(O)C=C2O1
RETENTIONTIME:  
CCS:  168.4346568
IONMODE:  Negative
INSTRUMENTTYPE:  
INSTRUMENT:  qTof
COLLISIONENERGY:  
Comment:  DB#=CCMSLIB00000081299; origin=GNPS
Num Peaks:  1
284.02301	1000.0

NAME:  Catechin
PRECURSORMZ:  289.07176171883
PRECURSORTYPE:  [M-H]-
FORMULA:  C15H14O6
Ontology: Kingdom: Organic compounds;Superclass: Phenylpropanoids and polyketides;Class: Flavonoids;Subclass: Flavans
INCHIKEY:  PFTAWBLQPZVEMU-UHFFFAOYNA-N
SMILES:  OC1CC2=C(O)C=C(O)C=C2OC1C1=CC(O)=C(O)C=C1
RETENTIONTIME:  
CCS:  167.2576758
IONMODE:  Negative
INSTRUMENTTYPE:  
INSTRUMENT:  qTof
COLLISIONENERGY:  
Comment:  DB#=CCMSLIB00000081478; origin=GNPS
Num Peaks:  27
123.0351	350.0
125.01297	490.0
135.03632	80.0
137.01311	420.0
138.02063	70.0
139.02998	140.0
149.01605	210.0
151.03104	470.0
159.03577	70.0
161.04982	220.0
162.02437	80.0
163.03178	100.0
164.00157	140.0
165.01189	300.0
167.02847	110.0
175.0452	90.0
179.02794	400.0
187.03239	210.0
188.0416	180.0
202.0611	140.0
203.06606	660.0
205.04243	540.0
221.07558	370.0
227.0638	120.0
245.07732	1000.0
247.05414	120.0
289.06439	860.0

NAME:  Epicatechin
PRECURSORMZ:  289.07176171883
PRECURSORTYPE:  [M-H]-
FORMULA:  C15H14O6
Ontology: ;;;
INCHIKEY:  PFTAWBLQPZVEMU-UHFFFAOYNA-N
SMILES:  OC1CC2=C(O)C=C(O)C=C2OC1C1=CC(O)=C(O)C=C1
RETENTIONTIME:  
CCS:  167.2576758
IONMODE:  Negative
INSTRUMENTTYPE:  
INSTRUMENT:  qTof
COLLISIONENERGY:  
Comment:  DB#=CCMSLIB00000081480; origin=GNPS
Num Peaks:  16
123.03435	420.0
125.01284	840.0
137.01337	620.0
139.03032	180.0
149.01538	210.0
151.03102	750.0
161.04915	220.0
165.01138	350.0
179.02721	320.0
187.03201	280.0
188.04211	170.0
203.06592	710.0
205.04253	550.0
221.07559	300.0
245.07687	950.0
289.06369	1000.0

NAME:  Epigallocatechin
PRECURSORMZ:  305.06667633883
PRECURSORTYPE:  [M-H]-
FORMULA:  C15H14O7
Ontology: Kingdom: Organic compounds;Superclass: Phenylpropanoids and polyketides;Class: Flavonoids;Subclass: Flavans
INCHIKEY:  XMOCLSLCDHWDHP-UHFFFAOYNA-N
SMILES:  OC1CC2=C(O)C=C(O)C=C2OC1C1=CC(O)=C(O)C(O)=C1
RETENTIONTIME:  
CCS:  169.6317111
IONMODE:  Negative
INSTRUMENTTYPE:  
INSTRUMENT:  qTof
COLLISIONENERGY:  
Comment:  DB#=CCMSLIB00000081482; origin=GNPS
Num Peaks:  10
125.01235	1000.0
137.01245	350.0
139.0302	250.0
165.01125	390.0
167.02753	270.0
179.02728	320.0
219.05666	210.0
221.04349	150.0
261.07495	160.0
305.05911	940.0

NAME:  1-cyclopropyl-6,7-difluoro-1,4-dihydro-8-hydroxy-4-oxo-3-Quinoline-3-carboxylic acid
PRECURSORMZ:  280.04268764783
PRECURSORTYPE:  [M-H]-
FORMULA:  C13H9F2NO4
Ontology: Kingdom: Organic compounds;Superclass: Organoheterocyclic compounds;Class: Quinolines and derivatives;Subclass: Quinoline carboxylic acids
INCHIKEY:  NTWOKQCCNHKEIU-UHFFFAOYSA-N
SMILES:  OC(=O)C1=CN(C2CC2)C2=C(O)C(F)=C(F)C=C2C1=O
RETENTIONTIME:  
CCS:  -1
IONMODE:  Negative
INSTRUMENTTYPE:  
INSTRUMENT:  qTof
COLLISIONENERGY:  
Comment:  DB#=CCMSLIB00000081560; origin=GNPS
Num Peaks:  8
195.01353	1000.0
196.01781	100.0
216.04703	50.0
236.05284	120.0
237.05576	20.0
239.00331	640.0
240.00876	90.0
280.04004	980.0

NAME:  1-cyclopropyl-6,7-difluoro-1,4-dihydro-8-methoxy-4-oxo-3-Quinoline-3-carboxylic acid
PRECURSORMZ:  294.05833771183
PRECURSORTYPE:  [M-H]-
FORMULA:  C14H11F2NO4
Ontology: Kingdom: Organic compounds;Superclass: Organoheterocyclic compounds;Class: Quinolines and derivatives;Subclass: Quinoline carboxylic acids
INCHIKEY:  WQJZXSSAMGZVTM-UHFFFAOYSA-N
SMILES:  COC1=C2N(C=C(C(O)=O)C(=O)C2=CC(F)=C1F)C1CC1
RETENTIONTIME:  
CCS:  -1
IONMODE:  Negative
INSTRUMENTTYPE:  
INSTRUMENT:  qTof
COLLISIONENERGY:  
Comment:  DB#=CCMSLIB00000081562; origin=GNPS
Num Peaks:  29
127.00406	10.0
128.01083	10.0
138.03882	10.0
158.0451	50.0
166.03523	10.0
167.02734	60.0
179.02797	30.0
180.03365	20.0
186.04173	200.0
187.04919	120.0
188.05191	10.0
190.05373	20.0
194.03049	40.0
195.02116	560.0
196.02226	60.0
206.04938	100.0
207.05322	20.0
208.02808	50.0
209.03629	20.0
210.04272	20.0
214.03944	170.0
215.04614	70.0
216.04675	10.0
217.04163	20.0
220.02983	890.0
221.03278	110.0
233.03886	290.0
234.04485	1000.0
235.0493	190.0

NAME:  Carbamimidothioic acid
PRECURSORMZ:  182.99035802183
PRECURSORTYPE:  [M-H]-
FORMULA:  C3H8N2O3S2
Ontology: Kingdom: Organic compounds;Superclass: Organic acids and derivatives;Class: Organic sulfonic acids and derivatives;Subclass: Organosulfonic acids and derivatives
INCHIKEY:  LTHWZZOUNJCHES-UHFFFAOYSA-N
SMILES:  NC(=N)SCCS(O)(=O)=O
RETENTIONTIME:  
CCS:  133.6940137
IONMODE:  Negative
INSTRUMENTTYPE:  
INSTRUMENT:  qTof
COLLISIONENERGY:  
Comment:  DB#=CCMSLIB00000081564; origin=GNPS
Num Peaks:  1
140.96564	1000.0

NAME:  2-[(4,6-diamino-1,3,5-triazin-2-yl)thio]-Ethanesulfonic acid
PRECURSORMZ:  250.00740506583
PRECURSORTYPE:  [M-H]-
FORMULA:  C5H9N5O3S2
Ontology: Kingdom: Organic compounds;Superclass: Organoheterocyclic compounds;Class: Triazines;Subclass: Aminotriazines
INCHIKEY:  VOWJSEYJDXBICY-UHFFFAOYSA-N
SMILES:  OS(=O)(=O)CCSC1=NC(=N)NC(=N)N1
RETENTIONTIME:  
CCS:  -1
IONMODE:  Negative
INSTRUMENTTYPE:  
INSTRUMENT:  qTof
COLLISIONENERGY:  
Comment:  DB#=CCMSLIB00000081567; origin=GNPS
Num Peaks:  4
142.01634	1000.0
143.01562	60.0
144.01128	30.0
250.00069	60.0

NAME:  2,6-di-tert-butyl-4-methylphenol
PRECURSORMZ:  219.17543894083
PRECURSORTYPE:  [M-H]-
FORMULA:  C15H24O
Ontology: Kingdom: Organic compounds;Superclass: Benzenoids;Class: Benzene and substituted derivatives;Subclass: Phenylpropanes
INCHIKEY:  NLZUEZXRPGMBCV-UHFFFAOYSA-N
SMILES:  CC1=CC(=C(O)C(=C1)C(C)(C)C)C(C)(C)C
RETENTIONTIME:  
CCS:  156.758367
IONMODE:  Negative
INSTRUMENTTYPE:  
INSTRUMENT:  qTof
COLLISIONENERGY:  
Comment:  DB#=CCMSLIB00000081568; origin=GNPS
Num Peaks:  2
203.14291	540.0
219.17691	1000.0

NAME:  2-[[(Guanidino) (imino)methyl]sulfanyl]ethanesulfonic Acid
PRECURSORMZ:  225.01215609383
PRECURSORTYPE:  [M-H]-
FORMULA:  C4H10N4O3S2
Ontology: Kingdom: Organic compounds;Superclass: Organic acids and derivatives;Class: Organic sulfonic acids and derivatives;Subclass: Organosulfonic acids and derivatives
INCHIKEY:  MFFQNMFIVBUMBX-UHFFFAOYSA-N
SMILES:  NC(=N)NC(=N)SCCS(O)(=O)=O
RETENTIONTIME:  
CCS:  -1
IONMODE:  Negative
INSTRUMENTTYPE:  
INSTRUMENT:  qTof
COLLISIONENERGY:  
Comment:  DB#=CCMSLIB00000081569; origin=GNPS
Num Peaks:  13
140.96236	1000.0
141.967	30.0
142.9604	50.0
165.95963	270.0
174.99313	10.0
175.98102	20.0
176.97569	50.0
182.98639	270.0
183.98711	20.0
184.98105	10.0
193.98985	20.0
194.98524	70.0
225.00743	50.0

NAME:  3-Isobutylglutaric acid
PRECURSORMZ:  187.09758254283
PRECURSORTYPE:  [M-H]-
FORMULA:  C9H16O4
Ontology: Kingdom: Organic compounds;Superclass: Lipids and lipid;Class: Fatty Acyls;Subclass: Fatty acids and conjugates
INCHIKEY:  QMZIONVGEYVZHY-UHFFFAOYSA-N
SMILES:  CC(C)(C)C(CC(O)=O)CC(O)=O
RETENTIONTIME:  
CCS:  145.8764438
IONMODE:  Negative
INSTRUMENTTYPE:  
INSTRUMENT:  qTof
COLLISIONENERGY:  
Comment:  DB#=CCMSLIB00000081572; origin=GNPS
Num Peaks:  6
125.09242	90.0
127.07151	10.0
143.10464	1000.0
144.1088	30.0
169.08791	20.0
187.09837	80.0

NAME:  Perfluorooctylsulfonic acid
PRECURSORMZ:  498.93021738483
PRECURSORTYPE:  [M-H]-
FORMULA:  C8HF17O3S
Ontology: Kingdom: Organic compounds;Superclass: Organohalogen compounds;Class: Alkyl halides;Subclass: Alkyl fluorides
INCHIKEY:  YFSUTJLHUFNCNZ-UHFFFAOYSA-N
SMILES:  OS(=O)(=O)C(F)(F)C(F)(F)C(F)(F)C(F)(F)C(F)(F)C(F)(F)C(F)(F)C(F)(F)F
RETENTIONTIME:  
CCS:  159.3554712
IONMODE:  Negative
INSTRUMENTTYPE:  
INSTRUMENT:  qTof
COLLISIONENERGY:  
Comment:  DB#=CCMSLIB00000081573; origin=GNPS
Num Peaks:  22
118.98969	140.0
129.94914	930.0
130.95146	20.0
131.94786	50.0
161.93987	120.0
168.98598	380.0
179.94714	260.0
180.94797	10.0
181.94174	10.0
211.93752	150.0
218.981	20.0
229.94287	1000.0
231.94191	50.0
261.93323	270.0
263.93176	10.0
274.95804	10.0
279.94177	200.0
281.93665	10.0
324.95624	10.0
329.93478	20.0
460.93127	20.0
498.92401	230.0

NAME:  Zoledronic acid
PRECURSORMZ:  270.98904821383
PRECURSORTYPE:  [M-H]-
FORMULA:  C5H10N2O7P2
Ontology: Kingdom: Organic compounds;Superclass: Organic acids and derivatives;Class: Organic phosphonic acids and derivatives;Subclass: Bisphosphonates
INCHIKEY:  XRASPMIURGNCCH-UHFFFAOYSA-N
SMILES:  OC(CN1C=CN=C1)(P(O)(O)=O)P(O)(O)=O
RETENTIONTIME:  
CCS:  157.2670571
IONMODE:  Negative
INSTRUMENTTYPE:  
INSTRUMENT:  qTof
COLLISIONENERGY:  
Comment:  DB#=CCMSLIB00000081574; origin=GNPS
Num Peaks:  7
127.00898	190.0
142.93205	90.0
170.99979	60.0
189.01131	1000.0
234.96982	80.0
252.98141	40.0
270.99124	30.0

NAME:  Beclometasone
PRECURSORMZ:  407.16307524783
PRECURSORTYPE:  [M-H]-
FORMULA:  C22H29ClO5
Ontology: Kingdom: Organic compounds;Superclass: Lipids and lipid;Class: Steroids and steroid derivatives;Subclass: Hydroxysteroids
INCHIKEY:  NBMKJKDGKREAPL-UHFFFAOYNA-N
SMILES:  CC1CC2C3CCC4=CC(=O)C=CC4(C)C3(Cl)C(O)CC2(C)C1(O)C(=O)CO
RETENTIONTIME:  
CCS:  199.405199
IONMODE:  Negative
INSTRUMENTTYPE:  
INSTRUMENT:  qTof
COLLISIONENERGY:  
Comment:  DB#=CCMSLIB00000081575; origin=GNPS
Num Peaks:  12
137.05872	20.0
181.08418	20.0
297.15024	440.0
313.18057	10.0
323.16492	130.0
326.15292	20.0
341.17703	1000.0
358.142	10.0
362.12894	20.0
377.15121	480.0
379.15112	170.0
407.16318	340.0

NAME:  Lauryl sulfate
PRECURSORMZ:  265.14790403883
PRECURSORTYPE:  [M-H]-
FORMULA:  C12H26O4S
Ontology: Kingdom: Organic compounds;Superclass: Organic acids and derivatives;Class: Organic sulfuric acids and derivatives;Subclass: Sulfuric acid esters
INCHIKEY:  MOTZDAYCYVMXPC-UHFFFAOYSA-N
SMILES:  CCCCCCCCCCCCOS(O)(=O)=O
RETENTIONTIME:  
CCS:  182.4316683
IONMODE:  Negative
INSTRUMENTTYPE:  
INSTRUMENT:  qTof
COLLISIONENERGY:  
Comment:  DB#=CCMSLIB00000081579; origin=GNPS
Num Peaks:  15
122.97009	20.0
136.98782	210.0
137.99396	20.0
151.00179	250.0
165.01685	720.0
166.02156	50.0
167.01511	30.0
179.0316	350.0
180.03587	30.0
183.16737	90.0
193.04929	200.0
194.05026	20.0
207.06554	90.0
221.07965	40.0
265.14182	1000.0

NAME:  Esomeprazole
PRECURSORMZ:  344.10743620583
PRECURSORTYPE:  [M-H]-
FORMULA:  C17H19N3O3S
Ontology: Kingdom: Organic compounds;Superclass: Organoheterocyclic compounds;Class: Benzimidazoles;Subclass: Sulfinylbenzimidazoles
INCHIKEY:  SUBDBMMJDZJVOS-UHFFFAOYNA-N
SMILES:  COC1=CC2=C(C=C1)N=C(N2)S(=O)CC1=C(C)C(OC)=C(C)C=N1
RETENTIONTIME:  
CCS:  182.6451965
IONMODE:  Negative
INSTRUMENTTYPE:  
INSTRUMENT:  qTof
COLLISIONENERGY:  
Comment:  DB#=CCMSLIB00000081582; origin=GNPS
Num Peaks:  8
147.01273	90.0
178.9879	1000.0
179.99069	80.0
180.98505	50.0
194.01254	960.0
195.01518	90.0
196.00813	50.0
339.19986	10.0

NAME:  Ezetimibe
PRECURSORMZ:  408.14167341383
PRECURSORTYPE:  [M-H]-
FORMULA:  C24H21F2NO3
Ontology: Kingdom: Organic compounds;Superclass: Organoheterocyclic compounds;Class: Lactams;Subclass: Beta lactams
INCHIKEY:  OLNTVTPDXPETLC-UHFFFAOYNA-N
SMILES:  OC(CCC1C(N(C1=O)C1=CC=C(F)C=C1)C1=CC=C(O)C=C1)C1=CC=C(F)C=C1
RETENTIONTIME:  
CCS:  216.5290497
IONMODE:  Negative
INSTRUMENTTYPE:  
INSTRUMENT:  qTof
COLLISIONENERGY:  
Comment:  DB#=CCMSLIB00000081587; origin=GNPS
Num Peaks:  1
271.10831	1000.0

NAME:  Quetiapine
PRECURSORMZ:  382.15947177883
PRECURSORTYPE:  [M-H]-
FORMULA:  C21H25N3O2S
Ontology: ;;;
INCHIKEY:  URKOMYMAXPYINW-UHFFFAOYSA-N
SMILES:  OCCOCCN1CCN(CC1)C1=NC2=CC=CC=C2SC2=CC=CC=C12
RETENTIONTIME:  
CCS:  188.1548338
IONMODE:  Negative
INSTRUMENTTYPE:  
INSTRUMENT:  qTof
COLLISIONENERGY:  
Comment:  DB#=CCMSLIB00000081590; origin=GNPS
Num Peaks:  5
251.06175	440.0
252.06203	90.0
252.99802	60.0
320.12091	360.0
382.15765	1000.0

NAME:  3-(2-amino-2-oxoethyl)-5-methyl-hexanoic acid
PRECURSORMZ:  186.11356695883
PRECURSORTYPE:  [M-H]-
FORMULA:  C9H17NO3
Ontology: Kingdom: Organic compounds;Superclass: Lipids and lipid;Class: Fatty Acyls;Subclass: Fatty acids and conjugates
INCHIKEY:  NPDKTSLVWGFPQG-UHFFFAOYNA-N
SMILES:  CC(C)CC(CC(O)=N)CC(O)=O
RETENTIONTIME:  
CCS:  150.9278124
IONMODE:  Negative
INSTRUMENTTYPE:  
INSTRUMENT:  qTof
COLLISIONENERGY:  
Comment:  DB#=CCMSLIB00000081591; origin=GNPS
Num Peaks:  8
125.09083	170.0
126.08596	460.0
127.07004	60.0
142.1171	1000.0
143.11861	30.0
168.09918	610.0
169.0909	30.0
186.11108	160.0

NAME:  3'-O-Methylquercetin
PRECURSORMZ:  315.05102627383
PRECURSORTYPE:  [M-H]-
FORMULA:  C16H12O7
Ontology: Kingdom: Organic compounds;Superclass: Phenylpropanoids and polyketides;Class: Flavonoids;Subclass: Flavones
INCHIKEY:  IZQSVPBOUDKVDZ-UHFFFAOYSA-N
SMILES:  COC1=C(O)C=CC(=C1)C1=C(O)C(=O)C2=C(O)C=C(O)C=C2O1
RETENTIONTIME:  
CCS:  171.1481859
IONMODE:  Negative
INSTRUMENTTYPE:  
INSTRUMENT:  qTof
COLLISIONENERGY:  
Comment:  DB#=CCMSLIB00000081595; origin=GNPS
Num Peaks:  41
124.01763	10.0
135.00847	10.0
136.01698	20.0
148.01527	120.0
149.02203	10.0
149.99539	40.0
151.0024	360.0
152.01021	50.0
153.01575	10.0
163.00356	80.0
164.01212	140.0
165.01584	10.0
169.01253	130.0
170.01875	10.0
172.05251	10.0
183.01186	240.0
184.01678	30.0
185.0114	20.0
188.04968	10.0
189.0172	20.0
192.00844	10.0
197.02538	20.0
199.03827	20.0
200.0451	20.0
202.02632	20.0
211.03593	10.0
215.03456	30.0
216.04179	70.0
226.02438	10.0
227.0363	80.0
228.03758	30.0
243.03027	80.0
244.03554	40.0
255.02829	70.0
256.03333	20.0
271.02106	140.0
272.02765	70.0
283.0246	100.0
285.03888	20.0
300.02573	1000.0
315.05121	30.0

NAME:  Perfluorooctanesulfonic acid
PRECURSORMZ:  498.93021738483
PRECURSORTYPE:  [M-H]-
FORMULA:  C8HF17O3S
Ontology: Kingdom: Organic compounds;Superclass: Organohalogen compounds;Class: Alkyl halides;Subclass: Alkyl fluorides
INCHIKEY:  YFSUTJLHUFNCNZ-UHFFFAOYSA-N
SMILES:  OS(=O)(=O)C(F)(F)C(F)(F)C(F)(F)C(F)(F)C(F)(F)C(F)(F)C(F)(F)C(F)(F)F
RETENTIONTIME:  
CCS:  159.3554712
IONMODE:  Negative
INSTRUMENTTYPE:  
INSTRUMENT:  qTof
COLLISIONENERGY:  
Comment:  DB#=CCMSLIB00000081601; origin=GNPS
Num Peaks:  15
118.99061	130.0
129.95303	920.0
131.9483	40.0
161.94228	60.0
168.98851	260.0
179.951	310.0
211.93951	30.0
218.92728	20.0
229.94905	1000.0
231.94347	50.0
260.87363	20.0
261.9418	40.0
279.94485	190.0
329.94394	30.0
498.93616	230.0

NAME:  Pitavastatin
PRECURSORMZ:  420.16165996783
PRECURSORTYPE:  [M-H]-
FORMULA:  C25H24FNO4
Ontology: ;;;
INCHIKEY:  VGYFMXBACGZSIL-UHFFFAOYNA-N
SMILES:  OC(CC(O)C=CC1=C(C2=CC=C(F)C=C2)C2=CC=CC=C2N=C1C1CC1)CC(O)=O
RETENTIONTIME:  
CCS:  201.0594612
IONMODE:  Negative
INSTRUMENTTYPE:  
INSTRUMENT:  qTof
COLLISIONENERGY:  
Comment:  DB#=CCMSLIB00000081602; origin=GNPS
Num Peaks:  20
194.0912	30.0
236.10034	20.0
238.08546	10.0
261.0892	20.0
262.09747	130.0
274.09604	20.0
276.11118	20.0
286.09534	10.0
288.11157	50.0
290.12503	1000.0
311.16409	20.0
316.10391	150.0
317.11002	50.0
320.13797	20.0
325.17786	10.0
332.13596	100.0
338.14584	110.0
340.14426	20.0
342.12082	20.0
358.15466	270.0

NAME:  Procyanidin B2
PRECURSORMZ:  577.13514982483
PRECURSORTYPE:  [M-H]-
FORMULA:  C30H26O12
Ontology: Kingdom: Organic compounds;Superclass: Phenylpropanoids and polyketides;Class: Flavonoids;Subclass: Biflavonoids and polyflavonoids
INCHIKEY:  XFZJEEAOWLFHDH-UHFFFAOYNA-N
SMILES:  OC1CC2=C(OC1C1=CC(O)=C(O)C=C1)C(C1C(O)C(OC3=CC(O)=CC(O)=C13)C1=CC(O)=C(O)C=C1)=C(O)C=C2O
RETENTIONTIME:  
CCS:  232.6141095
IONMODE:  Negative
INSTRUMENTTYPE:  
INSTRUMENT:  qTof
COLLISIONENERGY:  
Comment:  DB#=CCMSLIB00000081691; origin=GNPS
Num Peaks:  19
125.03019	190.0
137.03024	20.0
161.02991	100.0
205.05681	10.0
245.06815	60.0
273.05075	60.0
287.0639	150.0
289.08157	1000.0
299.06406	70.0
305.07785	50.0
329.08063	30.0
331.09387	10.0
339.10147	30.0
381.11365	50.0
407.09131	700.0
425.10281	430.0
451.11966	190.0
559.14099	20.0
577.16016	140.0

NAME:  3-O-beta-(6''-trans-caffeoyl)-galactopyranosyl quercetin
PRECURSORMZ:  625.11989368483
PRECURSORTYPE:  [M-H]-
FORMULA:  C30H26O15
Ontology: Kingdom: Organic compounds;Superclass: Phenylpropanoids and polyketides;Class: Flavonoids;Subclass: Flavonoid glycosides
INCHIKEY:  IHBVMUCQCZEAPW-UHFFFAOYNA-N
SMILES:  OC1C(COC(=O)C=CC2=CC(O)=C(O)C=C2)OC(OC2=C(OC3=CC(O)=CC(O)=C3C2=O)C2=CC(O)=C(O)C=C2)C(O)C1O
RETENTIONTIME:  
CCS:  257.139915
IONMODE:  Negative
INSTRUMENTTYPE:  
INSTRUMENT:  qTof
COLLISIONENERGY:  
Comment:  DB#=CCMSLIB00000081699; origin=GNPS
Num Peaks:  11
151.01167	20.0
161.0318	70.0
179.00455	30.0
271.03455	10.0
283.03391	10.0
300.04071	1000.0
301.04657	890.0
323.0903	40.0
343.06	10.0
463.11011	930.0
625.14764	30.0

NAME:  Cynaroside
PRECURSORMZ:  447.09328501183
PRECURSORTYPE:  [M-H]-
FORMULA:  C21H20O11
Ontology: Kingdom: Organic compounds;Superclass: Phenylpropanoids and polyketides;Class: Flavonoids;Subclass: Flavonoid glycosides
INCHIKEY:  PEFNSGRTCBGNAN-UHFFFAOYNA-N
SMILES:  OCC1OC(OC2=CC(O)=C3C(=O)C=C(OC3=C2)C2=CC(O)=C(O)C=C2)C(O)C(O)C1O
RETENTIONTIME:  
CCS:  199.1743496
IONMODE:  Negative
INSTRUMENTTYPE:  
INSTRUMENT:  qTof
COLLISIONENERGY:  
Comment:  DB#=CCMSLIB00000081701; origin=GNPS
Num Peaks:  4
284.04175	350.0
285.04996	1000.0
327.06238	20.0
447.11163	230.0

NAME:  Isovitexin
PRECURSORMZ:  431.09837039183
PRECURSORTYPE:  [M-H]-
FORMULA:  C21H20O10
Ontology: Kingdom: Organic compounds;Superclass: Phenylpropanoids and polyketides;Class: Flavonoids;Subclass: Flavonoid glycosides
INCHIKEY:  MYXNWGACZJSMBT-UHFFFAOYNA-N
SMILES:  OCC1OC(C(O)C(O)C1O)C1=C(O)C2=C(OC(=CC2=O)C2=CC=C(O)C=C2)C=C1O
RETENTIONTIME:  
CCS:  201.5149845
IONMODE:  Negative
INSTRUMENTTYPE:  
INSTRUMENT:  qTof
COLLISIONENERGY:  
Comment:  DB#=CCMSLIB00000081704; origin=GNPS
Num Peaks:  13
239.0789	10.0
268.048	10.0
269.05707	70.0
281.0556	70.0
283.07358	530.0
293.0589	20.0
295.07126	40.0
311.0701	1000.0
314.05466	40.0
323.06946	140.0
325.08496	10.0
341.08185	350.0
353.08005	30.0

NAME:  4???-O-??-(6???-trans-p-coumaroyl)-glucopyranosyl okanin
PRECURSORMZ:  595.14571450983
PRECURSORTYPE:  [M-H]-
FORMULA:  C30H28O13
Ontology: Kingdom: Organic compounds;Superclass: Phenylpropanoids and polyketides;Class: Flavonoids;Subclass: Flavonoid glycosides
INCHIKEY:  SJGXLSYEYLGFRT-UHFFFAOYNA-N
SMILES:  OC1C(COC(=O)C=CC2=CC=C(O)C=C2)OC(OC2=C(O)C(O)=C(C=C2)C(=O)C=CC2=CC(O)=C(O)C=C2)C(O)C1O
RETENTIONTIME:  
CCS:  279.5661141
IONMODE:  Negative
INSTRUMENTTYPE:  
INSTRUMENT:  qTof
COLLISIONENERGY:  
Comment:  DB#=CCMSLIB00000081707; origin=GNPS
Num Peaks:  19
125.03052	40.0
135.04961	250.0
145.03676	30.0
151.01132	180.0
163.04828	20.0
169.0209	310.0
269.05688	130.0
287.06888	1000.0
297.05063	10.0
307.09305	70.0
313.07108	30.0
315.06073	40.0
333.07275	10.0
431.11935	40.0
441.10223	10.0
449.12991	100.0
459.11493	230.0
577.16077	30.0
595.1723	140.0

NAME:  Lapachol
PRECURSORMZ:  241.08701785883
PRECURSORTYPE:  [M-H]-
FORMULA:  C15H14O3
Ontology: Kingdom: Organic compounds;Superclass: Lipids and lipid;Class: Prenol lipids;Subclass: Quinone and hydroquinone lipids
INCHIKEY:  CIEYTVIYYGTCCI-UHFFFAOYSA-N
SMILES:  CC(C)=CCC1=C(O)C(=O)C2=CC=CC=C2C1=O
RETENTIONTIME:  
CCS:  167.2575103
IONMODE:  Negative
INSTRUMENTTYPE:  
INSTRUMENT:  qTof
COLLISIONENERGY:  
Comment:  DB#=CCMSLIB00000081711; origin=GNPS
Num Peaks:  18
145.03044	30.0
158.03764	20.0
171.04483	10.0
173.02267	10.0
186.03415	1000.0
190.03033	20.0
190.03033	20.0
195.07214	10.0
197.06039	100.0
198.06862	100.0
199.03917	20.0
208.05199	20.0
211.07724	10.0
213.09142	120.0
218.02243	430.0
225.05705	190.0
226.0629	160.0
241.08864	70.0

NAME:  Quinic acid
PRECURSORMZ:  191.05611165383
PRECURSORTYPE:  [M-H]-
FORMULA:  C7H12O6
Ontology: Kingdom: Organic compounds;Superclass: Organic oxygen compounds;Class: Organooxygen compounds;Subclass: Alcohols and polyols
INCHIKEY:  AAWZDTNXLSGCEK-UHFFFAOYNA-N
SMILES:  OC1CC(O)(CC(O)C1O)C(O)=O
RETENTIONTIME:  
CCS:  136.0426542
IONMODE:  Negative
INSTRUMENTTYPE:  
INSTRUMENT:  qTof
COLLISIONENERGY:  
Comment:  DB#=CCMSLIB00000081719; origin=GNPS
Num Peaks:  4
127.03692	390.0
137.02075	110.0
171.02702	120.0
191.05061	1000.0

NAME:  Caramboxin
PRECURSORMZ:  254.06701069083
PRECURSORTYPE:  [M-H]-
FORMULA:  C11H13NO6
Ontology: Kingdom: Organic compounds;Superclass: Organic acids and derivatives;Class: Carboxylic acids and derivatives;Subclass: Amino acids
INCHIKEY:  DYJIDGJHOLTGBO-UHFFFAOYNA-N
SMILES:  COC1=CC(O)=C(C(O)=O)C(CC(N)C(O)=O)=C1
RETENTIONTIME:  
CCS:  163.7750586
IONMODE:  Negative
INSTRUMENTTYPE:  
INSTRUMENT:  qTof
COLLISIONENERGY:  
Comment:  DB#=CCMSLIB00000081721; origin=GNPS
Num Peaks:  18
122.03467	30.0
134.03423	190.0
137.05701	40.0
149.0584	250.0
150.03036	10.0
159.03008	30.0
165.05031	70.0
174.05217	240.0
176.03081	20.0
177.03847	20.0
178.02202	30.0
190.04704	10.0
192.06206	1000.0
193.04462	520.0
193.97577	10.0
210.07236	370.0
236.04976	360.0
254.06044	20.0

NAME:  Sparfloxacin
PRECURSORMZ:  391.15872045783
PRECURSORTYPE:  [M-H]-
FORMULA:  C19H22F2N4O3
Ontology: Kingdom: Organic compounds;Superclass: Organoheterocyclic compounds;Class: Quinolines and derivatives;Subclass: Quinoline carboxylic acids
INCHIKEY:  DZZWHBIBMUVIIW-UHFFFAOYNA-N
SMILES:  CC1CN(CC(C)N1)C1=C(F)C(N)=C2C(=O)C(=CN(C3CC3)C2=C1F)C(O)=O
RETENTIONTIME:  
CCS:  189.6902358
IONMODE:  Negative
INSTRUMENTTYPE:  
INSTRUMENT:  qTof
COLLISIONENERGY:  
Comment:  DB#=CCMSLIB00000081723; origin=GNPS
Num Peaks:  4
307.13245	910.0
327.15735	10.0
347.16043	1000.0
391.15125	500.0

NAME:  Gatifloxacin
PRECURSORMZ:  374.15215791083
PRECURSORTYPE:  [M-H]-
FORMULA:  C19H22FN3O4
Ontology: Kingdom: Organic compounds;Superclass: Organoheterocyclic compounds;Class: Quinolines and derivatives;Subclass: Quinoline carboxylic acids
INCHIKEY:  XUBOMFCQGDBHNK-UHFFFAOYNA-N
SMILES:  COC1=C2N(C=C(C(O)=O)C(=O)C2=CC(F)=C1N1CCNC(C)C1)C1CC1
RETENTIONTIME:  
CCS:  188.1065194
IONMODE:  Negative
INSTRUMENTTYPE:  
INSTRUMENT:  qTof
COLLISIONENERGY:  
Comment:  DB#=CCMSLIB00000081729; origin=GNPS
Num Peaks:  5
290.12595	230.0
300.10788	40.0
315.13306	1000.0
330.15714	710.0
374.14297	50.0

NAME:  Velutin
PRECURSORMZ:  313.07176171883
PRECURSORTYPE:  [M-H]-
FORMULA:  C17H14O6
Ontology: Kingdom: Organic compounds;Superclass: Phenylpropanoids and polyketides;Class: Flavonoids;Subclass: O
INCHIKEY:  ROCUOVBWAWAQFD-UHFFFAOYSA-N
SMILES:  COC1=CC(O)=C2C(=O)C=C(OC2=C1)C1=CC(OC)=C(O)C=C1
RETENTIONTIME:  
CCS:  189.675728
IONMODE:  Negative
INSTRUMENTTYPE:  
INSTRUMENT:  qTof
COLLISIONENERGY:  
Comment:  DB#=CCMSLIB00000081730; origin=GNPS
Num Peaks:  3
255.02419	330.0
283.01904	390.0
298.03973	1000.0

NAME:  Eriodictyol 7,3'-dimethyl ether
PRECURSORMZ:  315.08741178283
PRECURSORTYPE:  [M-H]-
FORMULA:  C17H16O6
Ontology: Kingdom: Organic compounds;Superclass: Phenylpropanoids and polyketides;Class: Flavonoids;Subclass: O
INCHIKEY:  QZJVBGCZOLNWHW-UHFFFAOYNA-N
SMILES:  COC1=CC(O)=C2C(=O)CC(OC2=C1)C1=CC(OC)=C(O)C=C1
RETENTIONTIME:  
CCS:  193.7176392
IONMODE:  Negative
INSTRUMENTTYPE:  
INSTRUMENT:  qTof
COLLISIONENERGY:  
Comment:  DB#=CCMSLIB00000081733; origin=GNPS
Num Peaks:  15
134.03435	1000.0
135.03943	80.0
149.05739	500.0
149.99368	80.0
165.01566	650.0
166.02106	40.0
179.03053	30.0
183.02794	40.0
210.00964	30.0
243.02573	30.0
255.0235	70.0
271.02008	170.0
285.03519	50.0
300.02011	280.0
315.07886	30.0

NAME:  N-(2,5-dioxocyclopentyl)acetamide
PRECURSORMZ:  154.05096670183
PRECURSORTYPE:  [M-H]-
FORMULA:  C7H9NO3
Ontology: Kingdom: Organic compounds;Superclass: Organic oxygen compounds;Class: Organooxygen compounds;Subclass: Carbonyl compounds
INCHIKEY:  QVZXVDWBZHYCGL-UHFFFAOYSA-N
SMILES:  CC(O)=NC1C(=O)CCC1=O
RETENTIONTIME:  
CCS:  -1
IONMODE:  Negative
INSTRUMENTTYPE:  
INSTRUMENT:  qTof
COLLISIONENERGY:  
Comment:  DB#=CCMSLIB00000081735; origin=GNPS
Num Peaks:  6
111.03121	90.0
112.03921	700.0
122.02329	1000.0
136.03798	260.0
138.01794	190.0
154.04857	220.0

NAME:  Quercetin 3,7-dimethyl ether
PRECURSORMZ:  329.06667633883
PRECURSORTYPE:  [M-H]-
FORMULA:  C17H14O7
Ontology: Kingdom: Organic compounds;Superclass: Phenylpropanoids and polyketides;Class: Flavonoids;Subclass: O
INCHIKEY:  LUJAXSNNYBCFEE-UHFFFAOYSA-N
SMILES:  COC1=CC(O)=C2C(=O)C(OC)=C(OC2=C1)C1=CC(O)=C(O)C=C1
RETENTIONTIME:  
CCS:  176.4638133
IONMODE:  Negative
INSTRUMENTTYPE:  
INSTRUMENT:  qTof
COLLISIONENERGY:  
Comment:  DB#=CCMSLIB00000081738; origin=GNPS
Num Peaks:  14
199.03612	40.0
201.01537	10.0
215.03223	30.0
227.02837	60.0
242.01772	90.0
243.02679	950.0
255.02428	50.0
257.03967	310.0
271.02045	1000.0
285.0354	490.0
286.03934	160.0
299.0148	920.0
314.0386	530.0
329.06219	30.0

NAME:  Luteolin 3',4'-dimethyl ether
PRECURSORMZ:  313.07176171883
PRECURSORTYPE:  [M-H]-
FORMULA:  C17H14O6
Ontology: Kingdom: Organic compounds;Superclass: Phenylpropanoids and polyketides;Class: Flavonoids;Subclass: O
INCHIKEY:  AOLOMULCAJQEIG-UHFFFAOYSA-N
SMILES:  COC1=C(OC)C=C(C=C1)C1=CC(=O)C2=C(O)C=C(O)C=C2O1
RETENTIONTIME:  
CCS:  189.975728
IONMODE:  Negative
INSTRUMENTTYPE:  
INSTRUMENT:  qTof
COLLISIONENERGY:  
Comment:  DB#=CCMSLIB00000081740; origin=GNPS
Num Peaks:  5
255.02388	980.0
270.04865	170.0
283.01953	710.0
298.03998	1000.0
313.06314	20.0

NAME:  4-Methylumbelliferone
PRECURSORMZ:  175.04006766583
PRECURSORTYPE:  [M-H]-
FORMULA:  C10H8O3
Ontology: Kingdom: Organic compounds;Superclass: Phenylpropanoids and polyketides;Class: Coumarins and derivatives;Subclass: Hydroxycoumarins
INCHIKEY:  HSHNITRMYYLLCV-UHFFFAOYSA-N
SMILES:  CC1=CC(=O)OC2=C1C=CC(O)=C2
RETENTIONTIME:  
CCS:  134.0248643
IONMODE:  Negative
INSTRUMENTTYPE:  
INSTRUMENT:  qTof
COLLISIONENERGY:  
Comment:  DB#=CCMSLIB00000081743; origin=GNPS
Num Peaks:  11
117.0314	50.0
119.04595	1000.0
120.05142	30.0
130.04047	120.0
131.0482	250.0
132.02058	170.0
133.02675	850.0
134.02972	30.0
146.03844	20.0
147.04515	500.0
175.0419	380.0

NAME:  3,5-Dicaffeoylquininic acid
PRECURSORMZ:  515.11949976083
PRECURSORTYPE:  [M-H]-
FORMULA:  C25H24O12
Ontology: Kingdom: Organic compounds;Superclass: Organic oxygen compounds;Class: Organooxygen compounds;Subclass: Alcohols and polyols
INCHIKEY:  KRZBCHWVBQOTNZ-UHFFFAOYNA-N
SMILES:  OC1C(CC(O)(CC1OC(=O)C=CC1=CC(O)=C(O)C=C1)C(O)=O)OC(=O)C=CC1=CC(O)=C(O)C=C1
RETENTIONTIME:  
CCS:  246.8204516
IONMODE:  Negative
INSTRUMENTTYPE:  
INSTRUMENT:  qTof
COLLISIONENERGY:  
Comment:  DB#=CCMSLIB00000081755; origin=GNPS
Num Peaks:  4
135.04568	61.0
179.03931	347.0
191.06029	367.0
353.09357	1000.0

NAME:  5-O-Caffeoylquinic acid methyl ester
PRECURSORMZ:  367.10345577183
PRECURSORTYPE:  [M-H]-
FORMULA:  C17H20O9
Ontology: ;;;
INCHIKEY:  MZNIJRAPCCELQX-UHFFFAOYNA-N
SMILES:  COC(=O)C1(O)CC(O)C(O)C(C1)OC(=O)C=CC1=CC(O)=C(O)C=C1
RETENTIONTIME:  
CCS:  200.6780133
IONMODE:  Negative
INSTRUMENTTYPE:  
INSTRUMENT:  qTof
COLLISIONENERGY:  
Comment:  DB#=CCMSLIB00000081757; origin=GNPS
Num Peaks:  2
179.05991	1000.0
367.11441	1000.0

NAME:  4,5-Dicaffeoyl quinic acid
PRECURSORMZ:  515.11949976083
PRECURSORTYPE:  [M-H]-
FORMULA:  C25H24O12
Ontology: Kingdom: Organic compounds;Superclass: Organic oxygen compounds;Class: Organooxygen compounds;Subclass: Alcohols and polyols
INCHIKEY:  UFCLZKMFXSILNL-UHFFFAOYNA-N
SMILES:  OC1CC(O)(CC(OC(=O)C=CC2=CC(O)=C(O)C=C2)C1OC(=O)C=CC1=CC(O)=C(O)C=C1)C(O)=O
RETENTIONTIME:  
CCS:  208.9993028
IONMODE:  Negative
INSTRUMENTTYPE:  
INSTRUMENT:  qTof
COLLISIONENERGY:  
Comment:  DB#=CCMSLIB00000081759; origin=GNPS
Num Peaks:  7
135.04562	80.0
173.04915	540.0
179.03932	370.0
203.03897	40.0
353.09369	1000.0
361.04242	20.0
468.25604	40.0

NAME:  4'-Methoxy-7-O-??-D-glucopyranosyl-8,3'-dihydroxyflavanone
PRECURSORMZ:  463.12458514083
PRECURSORTYPE:  [M-H]-
FORMULA:  C22H24O11
Ontology: ;;;
INCHIKEY:  MVIJSQNWYLPBGP-UHFFFAOYNA-N
SMILES:  COC1=C(O)C=C(C=C1)C1CC(=O)C2=C(O1)C(O)=C(OC1OC(CO)C(O)C(O)C1O)C=C2
RETENTIONTIME:  
CCS:  225.5553723
IONMODE:  Negative
INSTRUMENTTYPE:  
INSTRUMENT:  qTof
COLLISIONENERGY:  
Comment:  DB#=CCMSLIB00000081761; origin=GNPS
Num Peaks:  5
268.04099	91.0
283.06171	291.0
301.07327	1000.0
345.74463	73.0
463.13498	164.0

NAME:  7-O-??-(6???-trans-p-coumaroyl)-glucopyranosyl-8,3???,4???-trihydroxyflavanone
PRECURSORMZ:  595.14571450983
PRECURSORTYPE:  [M-H]-
FORMULA:  C30H28O13
Ontology: Kingdom: Organic compounds;Superclass: Phenylpropanoids and polyketides;Class: Flavonoids;Subclass: Flavonoid glycosides
INCHIKEY:  PHQCFARQBSPGHM-UHFFFAOYNA-N
SMILES:  OC1C(COC(=O)C=CC2=CC=C(O)C=C2)OC(OC2=C(O)C3=C(C=C2)C(=O)CC(O3)C2=CC(O)=C(O)C=C2)C(O)C1O
RETENTIONTIME:  
CCS:  268.8011141
IONMODE:  Negative
INSTRUMENTTYPE:  
INSTRUMENT:  qTof
COLLISIONENERGY:  
Comment:  DB#=CCMSLIB00000081763; origin=GNPS
Num Peaks:  8
118.40304	48.0
135.04562	119.0
151.00452	167.0
216.8632	48.0
287.05835	952.0
459.09677	119.0
577.14178	71.0
595.15265	1000.0

NAME:  3-Caffeoylquinic acid
PRECURSORMZ:  353.08780570783
PRECURSORTYPE:  [M-H]-
FORMULA:  C16H18O9
Ontology: Kingdom: Organic compounds;Superclass: Organic oxygen compounds;Class: Organooxygen compounds;Subclass: Alcohols and polyols
INCHIKEY:  CWVRJTMFETXNAD-UHFFFAOYNA-N
SMILES:  OC1CC(O)(CC(OC(=O)C=CC2=CC(O)=C(O)C=C2)C1O)C(O)=O
RETENTIONTIME:  
CCS:  177.8649823
IONMODE:  Negative
INSTRUMENTTYPE:  
INSTRUMENT:  qTof
COLLISIONENERGY:  
Comment:  DB#=CCMSLIB00000081766; origin=GNPS
Num Peaks:  2
179.03316	480.0
191.05383	1000.0

NAME:  3-p-Coumaroylquinic acid
PRECURSORMZ:  337.09289108783
PRECURSORTYPE:  [M-H]-
FORMULA:  C16H18O8
Ontology: Kingdom: Organic compounds;Superclass: Organic oxygen compounds;Class: Organooxygen compounds;Subclass: Alcohols and polyols
INCHIKEY:  BMRSEYFENKXDIS-UHFFFAOYNA-N
SMILES:  OC1CC(O)(CC(OC(=O)C=CC2=CC=C(O)C=C2)C1O)C(O)=O
RETENTIONTIME:  
CCS:  175.7130304
IONMODE:  Negative
INSTRUMENTTYPE:  
INSTRUMENT:  qTof
COLLISIONENERGY:  
Comment:  DB#=CCMSLIB00000081767; origin=GNPS
Num Peaks:  4
119.05041	340.0
163.03925	1000.0
191.05754	70.0
221.22179	40.0

NAME:  4-Caffeoylquinic acid
PRECURSORMZ:  353.08780570783
PRECURSORTYPE:  [M-H]-
FORMULA:  C16H18O9
Ontology: ;;;
INCHIKEY:  GYFFKZTYYAFCTR-UHFFFAOYNA-N
SMILES:  OC1CC(O)(CC(O)C1OC(=O)C=CC1=CC(O)=C(O)C=C1)C(O)=O
RETENTIONTIME:  
CCS:  204.1685122
IONMODE:  Negative
INSTRUMENTTYPE:  
INSTRUMENT:  qTof
COLLISIONENERGY:  
Comment:  DB#=CCMSLIB00000081769; origin=GNPS
Num Peaks:  7
135.04594	1000.0
173.04694	680.0
179.03674	360.0
191.05875	560.0
218.96776	80.0
249.39255	80.0
353.09747	40.0

NAME:  Orientin
PRECURSORMZ:  447.09328501183
PRECURSORTYPE:  [M-H]-
FORMULA:  C21H20O11
Ontology: Kingdom: Organic compounds;Superclass: Phenylpropanoids and polyketides;Class: Flavonoids;Subclass: Flavonoid glycosides
INCHIKEY:  PLAPMLGJVGLZOV-UHFFFAOYNA-N
SMILES:  OCC1OC(C(O)C(O)C1O)C1=C(O)C=C(O)C2=C1OC(=CC2=O)C1=CC(O)=C(O)C=C1
RETENTIONTIME:  
CCS:  204.7545221
IONMODE:  Negative
INSTRUMENTTYPE:  
INSTRUMENT:  qTof
COLLISIONENERGY:  
Comment:  DB#=CCMSLIB00000081771; origin=GNPS
Num Peaks:  5
297.03256	51.0
327.04611	1000.0
357.0553	705.0
429.07019	64.0
447.08444	769.0

NAME:  Vitexin
PRECURSORMZ:  431.09837039183
PRECURSORTYPE:  [M-H]-
FORMULA:  C21H20O10
Ontology: ;;;
INCHIKEY:  SGEWCQFRYRRZDC-UHFFFAOYNA-N
SMILES:  OCC1OC(C(O)C(O)C1O)C1=C(O)C=C(O)C2=C1OC(=CC2=O)C1=CC=C(O)C=C1
RETENTIONTIME:  
CCS:  202.3436012
IONMODE:  Negative
INSTRUMENTTYPE:  
INSTRUMENT:  qTof
COLLISIONENERGY:  
Comment:  DB#=CCMSLIB00000081773; origin=GNPS
Num Peaks:  5
283.05798	240.0
311.05118	1000.0
341.06033	120.0
400.59872	40.0
431.09451	250.0

NAME:  Reynoutrin
PRECURSORMZ:  433.07763494783
PRECURSORTYPE:  [M-H]-
FORMULA:  C20H18O11
Ontology: Kingdom: Organic compounds;Superclass: Phenylpropanoids and polyketides;Class: Flavonoids;Subclass: Flavonoid glycosides
INCHIKEY:  PZZRDJXEMZMZFD-UHFFFAOYNA-N
SMILES:  OC1COC(OC2=C(OC3=CC(O)=CC(O)=C3C2=O)C2=CC(O)=C(O)C=C2)C(O)C1O
RETENTIONTIME:  
CCS:  215.6517048
IONMODE:  Negative
INSTRUMENTTYPE:  
INSTRUMENT:  qTof
COLLISIONENERGY:  
Comment:  DB#=CCMSLIB00000081775; origin=GNPS
Num Peaks:  6
151.00534	110.0
178.99924	80.0
255.03156	90.0
271.02246	160.0
300.02441	1000.0
433.07147	20.0

NAME:  Sulphuretin
PRECURSORMZ:  269.04554696983
PRECURSORTYPE:  [M-H]-
FORMULA:  C15H10O5
Ontology: Kingdom: Organic compounds;Superclass: Phenylpropanoids and polyketides;Class: Aurone flavonoids;
INCHIKEY:  RGNXWPVNPFAADO-UHFFFAOYSA-N
SMILES:  OC1=CC2=C(C=C1)C(=O)C(O2)=CC1=CC(O)=C(O)C=C1
RETENTIONTIME:  
CCS:  161.6866301
IONMODE:  Negative
INSTRUMENTTYPE:  
INSTRUMENT:  qTof
COLLISIONENERGY:  
Comment:  DB#=CCMSLIB00000081776; origin=GNPS
Num Peaks:  13
169.06342	120.0
180.04996	160.0
182.0318	160.0
195.03918	400.0
201.04607	360.0
211.03123	280.0
213.04927	680.0
223.03024	360.0
224.03813	640.0
227.0264	320.0
241.04137	280.0
251.02699	160.0
269.03354	1000.0

NAME:  Butein
PRECURSORMZ:  271.06119703383
PRECURSORTYPE:  [M-H]-
FORMULA:  C15H12O5
Ontology: Kingdom: Organic compounds;Superclass: Phenylpropanoids and polyketides;Class: Linear ;Subclass: Chalcones and dihydrochalcones
INCHIKEY:  AYMYWHCQALZEGT-UHFFFAOYSA-N
SMILES:  OC1=CC(O)=C(C=C1)C(=O)C=CC1=CC(O)=C(O)C=C1
RETENTIONTIME:  
CCS:  161.6604035
IONMODE:  Negative
INSTRUMENTTYPE:  
INSTRUMENT:  qTof
COLLISIONENERGY:  
Comment:  DB#=CCMSLIB00000081777; origin=GNPS
Num Peaks:  7
135.03783	920.0
161.01773	40.0
225.04501	30.0
227.02431	40.0
253.0368	80.0
269.03235	1000.0
271.04803	590.0

NAME:  quinoxaline-2-carboxylic acid
PRECURSORMZ:  173.03565098883
PRECURSORTYPE:  [M-H]-
FORMULA:  C9H6N2O2
Ontology: Kingdom: Organic compounds;Superclass: Organoheterocyclic compounds;Class: Diazanaphthalenes;Subclass: Benzodiazines
INCHIKEY:  UPUZGXILYFKSGE-UHFFFAOYSA-N
SMILES:  OC(=O)C1=NC2=CC=CC=C2N=C1
RETENTIONTIME:  
CCS:  135.4815403
IONMODE:  Negative
INSTRUMENTTYPE:  
INSTRUMENT:  qTof
COLLISIONENERGY:  
Comment:  DB#=CCMSLIB00000224018; origin=GNPS
Num Peaks:  20
127.03801	340.0
128.04248	30.0
129.0538	1000.0
130.05679	70.0
132.77136	20.0
145.04974	580.0
146.0528	40.0
147.06519	580.0
148.06834	40.0
171.03038	30.0
173.04607	350.0
174.04752	30.0
298.03833	30.0
505.16977	20.0
766.62372	70.0
766.84222	20.0
767.39874	20.0
1082.43042	20.0
1260.71143	20.0
1260.96753	20.0

NAME:  3,5-dibromo-2-(3,5-dibromo-2-methoxyphenoxy)phenol
PRECURSORMZ:  526.71341954783
PRECURSORTYPE:  [M-H]-
FORMULA:  C13H8Br4O3
Ontology: Kingdom: Organic compounds;Superclass: Benzenoids;Class: Benzene and substituted derivatives;Subclass: Diphenylethers
INCHIKEY:  KMQWWGLIGSFYAT-UHFFFAOYSA-N
SMILES:  COC1=C(Br)C=C(Br)C=C1OC1=C(O)C=C(Br)C=C1Br
RETENTIONTIME:  
CCS:  159.3548214
IONMODE:  Negative
INSTRUMENTTYPE:  
INSTRUMENT:  qTof
COLLISIONENERGY:  
Comment:  DB#=CCMSLIB00000224045; origin=GNPS
Num Peaks:  24
103.98895	20.0
105.29207	10.0
168.90366	10.0
246.84015	50.0
248.83917	20.0
263.84174	1000.0
263.93945	30.0
263.99252	20.0
264.06561	10.0
264.84879	190.0
264.8833	30.0
264.90836	20.0
265.83975	640.0
265.91406	30.0
265.98688	20.0
266.84689	110.0
266.87961	20.0
267.8396	10.0
324.85089	30.0
326.84573	20.0
432.76459	30.0
434.76651	70.0
526.71387	20.0
528.71191	30.0

NAME:  3,5-dibromo-2-(3,5-dibromo-2-methoxyphenoxy)phenol
PRECURSORMZ:  526.71341954783
PRECURSORTYPE:  [M-H]-
FORMULA:  C13H8Br4O3
Ontology: Kingdom: Organic compounds;Superclass: Benzenoids;Class: Benzene and substituted derivatives;Subclass: Diphenylethers
INCHIKEY:  KMQWWGLIGSFYAT-UHFFFAOYSA-N
SMILES:  COC1=C(Br)C=C(Br)C=C1OC1=C(Br)C=C(Br)C=C1O
RETENTIONTIME:  
CCS:  159.3548214
IONMODE:  Negative
INSTRUMENTTYPE:  
INSTRUMENT:  qTof
COLLISIONENERGY:  
Comment:  DB#=CCMSLIB00000224046; origin=GNPS
Num Peaks:  24
103.98895	20.0
105.29207	10.0
168.90366	10.0
246.84015	50.0
248.83917	20.0
263.84174	1000.0
263.93945	30.0
263.99252	20.0
264.06561	10.0
264.84879	190.0
264.8833	30.0
264.90836	20.0
265.83975	640.0
265.91406	30.0
265.98688	20.0
266.84689	110.0
266.87961	20.0
267.8396	10.0
324.85089	30.0
326.84573	20.0
432.76459	30.0
434.76651	70.0
526.71387	20.0
528.71191	30.0

NAME:  3,5-dibromo-4-chloro-2-(3,5-dibromo-2-methoxyphenoxy)phenol
PRECURSORMZ:  560.67444754783
PRECURSORTYPE:  [M-H]-
FORMULA:  C13H7Br4ClO3
Ontology: Kingdom: Organic compounds;Superclass: Benzenoids;Class: Benzene and substituted derivatives;Subclass: Diphenylethers
INCHIKEY:  TWLKTIVRWZMGCT-UHFFFAOYSA-N
SMILES:  COC1=C(Br)C=C(Br)C=C1OC1=C(O)C=C(Br)C(Cl)=C1Br
RETENTIONTIME:  
CCS:  -1
IONMODE:  Negative
INSTRUMENTTYPE:  
INSTRUMENT:  qTof
COLLISIONENERGY:  
Comment:  DB#=CCMSLIB00000224048; origin=GNPS
Num Peaks:  22
297.80243	1000.0
297.96368	20.0
298.00656	10.0
298.80881	110.0
298.86923	10.0
299.7995	810.0
299.883	40.0
299.95874	20.0
300.80615	100.0
300.85498	10.0
300.87686	10.0
301.7977	20.0
466.72903	80.0
466.77002	10.0
467.73395	20.0
468.72977	110.0
468.80475	10.0
560.66675	10.0
562.66919	40.0
563.67462	10.0
1010.3537	10.0
1427.96509	10.0

NAME:  3,4,5-tribromo-2-(3,5-dibromo-2-methoxyphenoxy)phenol
PRECURSORMZ:  604.62393254783
PRECURSORTYPE:  [M-H]-
FORMULA:  C13H7Br5O3
Ontology: ;;;
INCHIKEY:  LWXUPDPSLGLZAL-UHFFFAOYSA-N
SMILES:  COC1=C(Br)C=C(Br)C=C1OC1=C(O)C=C(Br)C(Br)=C1Br
RETENTIONTIME:  
CCS:  162.9230182
IONMODE:  Negative
INSTRUMENTTYPE:  
INSTRUMENT:  qTof
COLLISIONENERGY:  
Comment:  DB#=CCMSLIB00000224049; origin=GNPS
Num Peaks:  31
179.0208	10.0
341.75165	980.0
341.85098	40.0
341.88971	20.0
341.92572	30.0
341.96671	10.0
341.99274	10.0
342.76016	100.0
342.79648	30.0
343.74918	1000.0
343.88025	30.0
343.91855	30.0
343.96616	10.0
344.21378	10.0
344.75854	100.0
344.81137	10.0
345.74411	30.0
345.77979	10.0
346.74408	10.0
496.68097	10.0
509.65295	10.0
510.6799	130.0
510.76651	10.0
511.67899	20.0
512.67834	210.0
512.74359	30.0
514.6734	10.0
604.62732	20.0
606.61597	90.0
606.67645	20.0
607.61676	10.0

NAME:  3,5-dibromo-2,4-dichloro-6-(3,5-dibromo-2-methoxyphenoxy)phenol
PRECURSORMZ:  594.63547454783
PRECURSORTYPE:  [M-H]-
FORMULA:  C13H6Br4Cl2O3
Ontology: Kingdom: Organic compounds;Superclass: Benzenoids;Class: Benzene and substituted derivatives;Subclass: Diphenylethers
INCHIKEY:  RAHSBPPVFHSPRF-UHFFFAOYSA-N
SMILES:  COC1=C(Br)C=C(Br)C=C1OC1=C(Br)C(Cl)=C(Br)C(Cl)=C1O
RETENTIONTIME:  
CCS:  -1
IONMODE:  Negative
INSTRUMENTTYPE:  
INSTRUMENT:  qTof
COLLISIONENERGY:  
Comment:  DB#=CCMSLIB00000224050; origin=GNPS
Num Peaks:  45
252.84444	20.0
254.84019	20.0
265.84064	20.0
303.76083	10.0
305.76138	20.0
331.7626	470.0
331.8125	40.0
331.84885	30.0
331.87927	10.0
331.93042	10.0
332.76642	50.0
333.76068	1000.0
333.88434	20.0
333.92734	50.0
333.95691	10.0
333.98395	10.0
334.15958	10.0
334.76596	90.0
334.86362	10.0
334.98407	10.0
335.75848	290.0
335.80273	40.0
335.8674	10.0
336.75989	20.0
336.79242	20.0
345.39386	10.0
394.76733	10.0
413.548	10.0
486.69614	10.0
500.68524	50.0
501.69345	10.0
502.68707	270.0
502.76001	30.0
502.7923	20.0
502.8287	10.0
503.6908	60.0
504.68936	160.0
504.76895	20.0
505.6879	30.0
505.72455	10.0
506.68033	10.0
530.71338	20.0
548.63745	10.0
596.62903	20.0
598.62555	60.0

NAME:  2,3,5-tribromo-4-chloro-6-(3,5-dibromo-2-methoxyphenoxy)phenol
PRECURSORMZ:  638.58496054783
PRECURSORTYPE:  [M-H]-
FORMULA:  C13H6Br5ClO3
Ontology: Kingdom: Organic compounds;Superclass: Benzenoids;Class: Benzene and substituted derivatives;Subclass: Diphenylethers
INCHIKEY:  VXHZXOQAKXSCOH-UHFFFAOYSA-N
SMILES:  COC1=C(Br)C=C(Br)C=C1OC1=C(O)C(Br)=C(Br)C(Cl)=C1Br
RETENTIONTIME:  
CCS:  -1
IONMODE:  Negative
INSTRUMENTTYPE:  
INSTRUMENT:  qTof
COLLISIONENERGY:  
Comment:  DB#=CCMSLIB00000224051; origin=GNPS
Num Peaks:  109
112.98431	300.0
113.01168	50.0
113.03648	10.0
113.39658	10.0
120.25361	10.0
241.84184	10.0
263.84473	50.0
265.84039	20.0
272.78964	30.0
296.79556	10.0
300.78052	20.0
300.82117	10.0
375.70938	80.0
375.74991	20.0
376.71027	30.0
377.70999	910.0
377.76193	110.0
377.80347	30.0
377.83713	20.0
377.88687	20.0
378.10449	10.0
378.1907	10.0
378.29834	10.0
378.71017	110.0
378.74442	40.0
378.77911	20.0
379.26254	10.0
379.4679	10.0
379.56711	10.0
379.70667	1000.0
379.80722	40.0
379.87994	30.0
379.93323	20.0
379.96518	20.0
379.99582	10.0
380.06146	10.0
380.16064	10.0
380.20587	10.0
380.24771	10.0
380.32254	10.0
380.44537	10.0
380.56345	10.0
380.71265	150.0
380.74896	30.0
380.81516	20.0
380.84106	10.0
380.90668	10.0
381.11395	10.0
381.19235	10.0
381.54132	10.0
381.7066	190.0
381.7644	30.0
381.87741	10.0
382.70972	30.0
384.77591	10.0
434.77264	20.0
440.72134	10.0
470.72281	20.0
485.11304	20.0
500.74872	10.0
504.63681	10.0
528.70038	10.0
530.69897	30.0
532.64075	10.0
532.69666	10.0
546.52545	10.0
546.64142	130.0
546.69171	30.0
547.62964	30.0
548.63788	440.0
548.72876	30.0
548.79077	20.0
548.85901	10.0
549.6297	70.0
549.72882	10.0
549.93018	10.0
550.0766	10.0
550.63757	130.0
550.7489	20.0
551.63519	10.0
551.69177	10.0
551.9458	10.0
552.2038	10.0
553.86694	20.0
554.96991	10.0
555.24347	10.0
574.08429	20.0
574.76147	20.0
576.44055	30.0
592.55688	10.0
593.58942	20.0
594.57117	20.0
595.55902	20.0
600.57019	30.0
605.59265	10.0
642.57587	150.0
642.62054	40.0
642.68799	20.0
643.01422	20.0
643.04358	10.0
643.53925	10.0
643.57239	20.0
644.56836	100.0
644.64014	30.0
644.68909	10.0
645.55365	30.0
645.6109	10.0
781.99994	30.0
1384.11426	10.0

NAME:  2,3,4,5-tetrabromo-6-(3,5-dibromo-2-methoxyphenoxy)phenol
PRECURSORMZ:  682.53444554783
PRECURSORTYPE:  [M-H]-
FORMULA:  C13H6Br6O3
Ontology: Kingdom: Organic compounds;Superclass: Benzenoids;Class: Benzene and substituted derivatives;Subclass: Diphenylethers
INCHIKEY:  PIKRCPZZFYHEJP-UHFFFAOYSA-N
SMILES:  COC1=C(Br)C=C(Br)C=C1OC1=C(Br)C(Br)=C(Br)C(Br)=C1O
RETENTIONTIME:  
CCS:  164.7998984
IONMODE:  Negative
INSTRUMENTTYPE:  
INSTRUMENT:  qTof
COLLISIONENERGY:  
Comment:  DB#=CCMSLIB00000224052; origin=GNPS
Num Peaks:  68
112.9873	20.0
330.18509	10.0
340.74637	10.0
342.73917	20.0
347.26556	10.0
393.6655	10.0
419.66327	250.0
419.75211	20.0
419.7739	20.0
420.66946	30.0
421.65918	1000.0
421.77399	40.0
421.84869	30.0
421.89304	10.0
421.92136	10.0
422.10114	10.0
422.3313	10.0
422.39142	20.0
422.52283	10.0
422.66583	120.0
422.70432	20.0
422.74194	10.0
422.88611	10.0
423.65521	470.0
423.75372	20.0
423.82111	20.0
423.88049	10.0
424.66098	50.0
424.72528	10.0
425.66089	30.0
482.66675	20.0
574.59448	10.0
584.97925	10.0
588.58612	70.0
588.63702	10.0
589.56653	10.0
590.58661	450.0
590.71057	30.0
590.75183	20.0
590.78522	10.0
590.81415	10.0
590.88367	10.0
590.94232	10.0
591.58344	80.0
591.62726	20.0
592.58319	460.0
592.74353	10.0
592.79651	10.0
593.09399	10.0
593.4585	20.0
593.51788	10.0
593.58594	40.0
594.5744	20.0
594.59979	10.0
594.71613	10.0
684.51825	170.0
684.57025	40.0
684.6145	20.0
685.52478	20.0
685.57031	10.0
686.52356	250.0
686.62262	30.0
686.66418	20.0
687.50842	40.0
687.56445	20.0
688.52289	10.0
710.43512	20.0
923.19244	10.0

NAME:  3,5-dibromo-2-(3,5-dibromo-2-methoxyphenoxy)-6-iodophenol
PRECURSORMZ:  652.61006354783
PRECURSORTYPE:  [M-H]-
FORMULA:  C13H7Br4IO3
Ontology: Kingdom: Organic compounds;Superclass: Benzenoids;Class: Benzene and substituted derivatives;Subclass: Diphenylethers
INCHIKEY:  LRKGYZSAGLZIFQ-UHFFFAOYSA-N
SMILES:  COC1=C(Br)C=C(Br)C=C1OC1=C(Br)C=C(Br)C(I)=C1O
RETENTIONTIME:  
CCS:  -1
IONMODE:  Negative
INSTRUMENTTYPE:  
INSTRUMENT:  qTof
COLLISIONENERGY:  
Comment:  DB#=CCMSLIB00000224053; origin=GNPS
Num Peaks:  33
126.90339	1000.0
126.96305	30.0
126.98578	20.0
127.00903	20.0
127.04006	10.0
226.87878	20.0
262.84317	10.0
263.84348	20.0
264.82968	30.0
389.73706	450.0
389.88376	20.0
389.91272	10.0
390.74472	50.0
390.79352	10.0
391.73276	290.0
391.77188	60.0
391.80258	30.0
392.72656	20.0
510.67725	50.0
511.67178	10.0
512.6756	150.0
512.73798	20.0
526.68243	20.0
558.65985	50.0
558.71399	10.0
560.6673	70.0
560.73956	10.0
652.61383	30.0
654.60327	80.0
654.67999	10.0
655.61389	20.0
724.7915	10.0
1022.24091	10.0

NAME:  3,5-dibromo-4-(3,5-dibromo-2-methoxyphenoxy)benzene-1,2-diol
PRECURSORMZ:  542.70833454783
PRECURSORTYPE:  [M-H]-
FORMULA:  C13H8Br4O4
Ontology: Kingdom: Organic compounds;Superclass: Benzenoids;Class: Benzene and substituted derivatives;Subclass: Diphenylethers
INCHIKEY:  UMOXGPJLBBKEJV-UHFFFAOYSA-N
SMILES:  COC1=C(Br)C=C(Br)C=C1OC1=C(Br)C(O)=C(O)C=C1Br
RETENTIONTIME:  
CCS:  -1
IONMODE:  Negative
INSTRUMENTTYPE:  
INSTRUMENT:  qTof
COLLISIONENERGY:  
Comment:  DB#=CCMSLIB00000224055; origin=GNPS
Num Peaks:  77
152.96419	30.0
155.41943	20.0
197.86327	10.0
198.89919	80.0
198.9187	20.0
199.91504	20.0
200.91319	60.0
200.94409	20.0
202.92543	10.0
230.85957	10.0
248.85657	20.0
250.83881	90.0
252.83218	30.0
256.23996	10.0
263.84494	160.0
263.88184	30.0
263.91675	10.0
265.83514	150.0
265.86807	20.0
265.8894	20.0
278.71664	20.0
278.82968	1000.0
278.91162	50.0
278.93091	30.0
278.9509	30.0
278.98486	30.0
279.01794	20.0
279.0629	10.0
279.09933	20.0
279.18835	10.0
279.31351	20.0
279.42126	10.0
279.84509	100.0
279.88913	30.0
280.03757	20.0
280.46521	10.0
280.827	650.0
280.88589	50.0
280.90405	50.0
280.94351	20.0
280.98389	10.0
281.02267	20.0
281.13422	10.0
281.29868	10.0
281.84375	50.0
282.75955	10.0
282.82095	10.0
282.84677	10.0
313.83392	10.0
340.8443	10.0
340.90524	10.0
342.85056	20.0
356.84747	10.0
368.8421	160.0
368.87753	40.0
368.89899	10.0
368.91949	10.0
369.84753	10.0
370.83676	60.0
370.99146	10.0
415.28366	30.0
420.22922	20.0
430.73914	20.0
431.74982	10.0
432.77478	30.0
448.37808	20.0
448.40982	10.0
448.72888	10.0
448.75052	10.0
449.73514	30.0
511.6575	20.0
1084.53101	10.0
1256.37573	20.0
1313.45837	10.0
1537.49219	10.0
1549.46338	30.0
1551.54285	10.0

NAME:  3-bromo-5-(2,4-dibromo-6-hydroxyphenoxy)benzene-1,2-diol
PRECURSORMZ:  450.78217154783
PRECURSORTYPE:  [M-H]-
FORMULA:  C12H7Br3O4
Ontology: Kingdom: Organic compounds;Superclass: Benzenoids;Class: Benzene and substituted derivatives;Subclass: Diphenylethers
INCHIKEY:  OSEUKBRRZPIOHX-UHFFFAOYSA-N
SMILES:  OC1=CC(OC2=C(Br)C=C(Br)C=C2O)=CC(Br)=C1O
RETENTIONTIME:  
CCS:  -1
IONMODE:  Negative
INSTRUMENTTYPE:  
INSTRUMENT:  qTof
COLLISIONENERGY:  
Comment:  DB#=CCMSLIB00000224413; origin=GNPS
Num Peaks:  13
103.9901	20.0
107.01352	340.0
108.0164	20.0
186.93889	1000.0
187.94244	60.0
188.93694	1000.0
189.94038	60.0
263.84158	110.0
264.84763	60.0
265.83908	250.0
266.84628	110.0
267.83804	130.0
268.84494	60.0

NAME:  5-bromo-3-(2,4-dibromo-6-hydroxyphenoxy)benzene-1,2-diol
PRECURSORMZ:  450.78217154783
PRECURSORTYPE:  [M-H]-
FORMULA:  C12H7Br3O4
Ontology: Kingdom: Organic compounds;Superclass: Benzenoids;Class: Benzene and substituted derivatives;Subclass: Diphenylethers
INCHIKEY:  DKRYYIIVJRUKGL-UHFFFAOYSA-N
SMILES:  OC1=CC(Br)=CC(Br)=C1OC1=CC(Br)=CC(O)=C1O
RETENTIONTIME:  
CCS:  -1
IONMODE:  Negative
INSTRUMENTTYPE:  
INSTRUMENT:  qTof
COLLISIONENERGY:  
Comment:  DB#=CCMSLIB00000224414; origin=GNPS
Num Peaks:  32
103.9904	20.0
107.01316	100.0
172.92227	60.0
174.92209	50.0
184.92346	30.0
185.92952	20.0
186.93872	990.0
187.94102	70.0
188.93669	1000.0
189.94092	60.0
190.94209	10.0
200.918	80.0
202.91579	90.0
248.85429	60.0
250.85231	110.0
252.85138	50.0
262.93451	40.0
263.84137	150.0
263.93069	10.0
264.84937	260.0
264.93027	60.0
265.83923	320.0
265.92883	10.0
266.8468	530.0
267.83881	180.0
268.84454	250.0
269.84641	20.0
290.92807	10.0
292.92795	10.0
370.85275	40.0
372.85291	60.0
374.84802	30.0

NAME:  3-bromo-5-(3,5-dibromo-2-hydroxyphenoxy)benzene-1,2-diol
PRECURSORMZ:  450.78217154783
PRECURSORTYPE:  [M-H]-
FORMULA:  C12H7Br3O4
Ontology: Kingdom: Organic compounds;Superclass: Benzenoids;Class: Benzene and substituted derivatives;Subclass: Diphenylethers
INCHIKEY:  CRSLSKBTGDMSFL-UHFFFAOYSA-N
SMILES:  OC1=CC(OC2=CC(Br)=CC(Br)=C2O)=CC(Br)=C1O
RETENTIONTIME:  
CCS:  -1
IONMODE:  Negative
INSTRUMENTTYPE:  
INSTRUMENT:  qTof
COLLISIONENERGY:  
Comment:  DB#=CCMSLIB00000224415; origin=GNPS
Num Peaks:  16
103.99009	20.0
107.01337	330.0
107.03459	30.0
108.01715	20.0
186.93896	990.0
187.94057	80.0
188.93652	1000.0
189.94225	50.0
263.84167	120.0
264.84909	80.0
264.93164	10.0
265.83905	280.0
266.84674	150.0
267.83798	140.0
268.84399	60.0
372.85577	10.0

NAME:  5-bromo-3-(3,5-dibromo-2-hydroxyphenoxy)benzene-1,2-diol
PRECURSORMZ:  450.78217154783
PRECURSORTYPE:  [M-H]-
FORMULA:  C12H7Br3O4
Ontology: Kingdom: Organic compounds;Superclass: Benzenoids;Class: Benzene and substituted derivatives;Subclass: Diphenylethers
INCHIKEY:  GWDIJRQTFFNFPS-UHFFFAOYSA-N
SMILES:  OC1=C(O)C(OC2=CC(Br)=CC(Br)=C2O)=CC(Br)=C1
RETENTIONTIME:  
CCS:  -1
IONMODE:  Negative
INSTRUMENTTYPE:  
INSTRUMENT:  qTof
COLLISIONENERGY:  
Comment:  DB#=CCMSLIB00000224416; origin=GNPS
Num Peaks:  37
103.98846	20.0
107.01428	60.0
108.01647	10.0
112.98295	30.0
172.92313	60.0
174.92149	60.0
184.9225	40.0
185.92917	20.0
186.9388	1000.0
187.9395	50.0
188.937	1000.0
189.93974	60.0
200.9171	90.0
201.91945	10.0
202.91614	110.0
202.94115	10.0
248.85397	60.0
250.85121	130.0
250.88556	10.0
251.85608	10.0
252.84914	50.0
262.93314	20.0
263.84122	160.0
263.87955	20.0
264.84869	280.0
264.93304	30.0
265.83966	340.0
265.92749	10.0
266.84692	510.0
267.83926	180.0
267.88544	20.0
268.84558	250.0
268.88867	20.0
269.84531	20.0
292.92587	10.0
370.8559	20.0
372.85229	30.0

NAME:  5,7-dihydroxy-3,8-dimethoxy-2-phenyl-4H-chromen-4-one
PRECURSORMZ:  313.07176171883
PRECURSORTYPE:  [M-H]-
FORMULA:  C17H14O6
Ontology: Kingdom: Organic compounds;Superclass: Phenylpropanoids and polyketides;Class: Flavonoids;Subclass: O
INCHIKEY:  OWQLBLNRUZULFV-UHFFFAOYSA-N
SMILES:  COC1=C(O)C=C(O)C2=C1OC(=C(OC)C2=O)C1=CC=CC=C1
RETENTIONTIME:  
CCS:  183.139128
IONMODE:  Negative
INSTRUMENTTYPE:  
INSTRUMENT:  Ion Trap
COLLISIONENERGY:  
Comment:  DB#=CCMSLIB00000224885; origin=GNPS
Num Peaks:  6
282.97101	40.0
284.06299	10.0
297.98599	1000.0
298.97699	240.0
299.979	30.0
313.01501	210.0

NAME:  8-((6-ethyl-4-hydroxy-5-methyl-2-oxo-2H-pyran-3-yl)methyl)-5,7-dihydroxy-2-phenylchroman-4-one
PRECURSORMZ:  421.12927659583
PRECURSORTYPE:  [M-H]-
FORMULA:  C24H22O7
Ontology: Kingdom: Organic compounds;Superclass: Phenylpropanoids and polyketides;Class: Flavonoids;Subclass: Flavans
INCHIKEY:  CUZZLIJKCADKLX-UHFFFAOYNA-N
SMILES:  CCC1=C(C)C(O)=C(CC2=C3OC(CC(=O)C3=C(O)C=C2O)C2=CC=CC=C2)C(=O)O1
RETENTIONTIME:  
CCS:  209.4340659
IONMODE:  Negative
INSTRUMENTTYPE:  
INSTRUMENT:  Ion Trap
COLLISIONENERGY:  
Comment:  DB#=CCMSLIB00000224887; origin=GNPS
Num Peaks:  8
255.022	1000.0
255.983	120.0
257.047	20.0
266.995	80.0
268.08499	10.0
355.19901	30.0
377.09698	30.0
378.09299	10.0

NAME:  8-((6-ethyl-4-hydroxy-5-methyl-2-oxo-2H-pyran-3-yl)methyl)-5,7-dihydroxy-2-phenylchroman-4-one
PRECURSORMZ:  421.12927659583
PRECURSORTYPE:  [M-H]-
FORMULA:  C24H22O7
Ontology: Kingdom: Organic compounds;Superclass: Phenylpropanoids and polyketides;Class: Flavonoids;Subclass: Flavans
INCHIKEY:  CUZZLIJKCADKLX-UHFFFAOYNA-N
SMILES:  CCC1=C(C)C(O)=C(CC2=C3OC(CC(=O)C3=C(O)C=C2O)C2=CC=CC=C2)C(=O)O1
RETENTIONTIME:  
CCS:  209.4340659
IONMODE:  Negative
INSTRUMENTTYPE:  
INSTRUMENT:  Ion Trap
COLLISIONENERGY:  
Comment:  DB#=CCMSLIB00000224889; origin=GNPS
Num Peaks:  4
255.01401	1000.0
255.979	240.0
257.01501	30.0
377.134	10.0

NAME:  2,4,5-trimethoxybenzoic acid
PRECURSORMZ:  211.06119703383
PRECURSORTYPE:  [M-H]-
FORMULA:  C10H12O5
Ontology: Kingdom: Organic compounds;Superclass: Benzenoids;Class: Benzene and substituted derivatives;Subclass: Benzoic acids and derivatives
INCHIKEY:  KVZUCOGWKYOPID-UHFFFAOYSA-N
SMILES:  COC1=CC(OC)=C(OC)C=C1C(O)=O
RETENTIONTIME:  
CCS:  156.3910685
IONMODE:  Negative
INSTRUMENTTYPE:  
INSTRUMENT:  qTof
COLLISIONENERGY:  
Comment:  DB#=CCMSLIB00000424729; origin=GNPS
Num Peaks:  7
121.03151	160.0
135.04712	200.0
137.06128	200.0
167.07269	1000.0
211.06207	530.0
766.57318	200.0
1452.46619	160.0

NAME:  Glicirrizic acid
PRECURSORMZ:  821.39650946383
PRECURSORTYPE:  [M-H]-
FORMULA:  C42H62O16
Ontology: Kingdom: Organic compounds;Superclass: Lipids and lipid;Class: Prenol lipids;Subclass: Terpene glycosides
INCHIKEY:  LPLVUJXQOOQHMX-UHFFFAOYNA-N
SMILES:  CC1(C)C(CCC2(C)C1CCC1(C)C2C(=O)C=C2C3CC(C)(CCC3(C)CCC12C)C(O)=O)OC1OC(C(O)C(O)C1OC1OC(C(O)C(O)C1O)C(O)=O)C(O)=O
RETENTIONTIME:  
CCS:  244.1261022
IONMODE:  Negative
INSTRUMENTTYPE:  
INSTRUMENT:  qTof
COLLISIONENERGY:  
Comment:  DB#=CCMSLIB00000424731; origin=GNPS
Num Peaks:  25
157.00932	20.0
175.02278	90.0
193.03494	200.0
261.05594	10.0
289.05487	50.0
307.0625	10.0
333.03528	20.0
350.92383	10.0
351.05518	1000.0
356.841	10.0
627.35547	10.0
645.36542	20.0
759.3858	20.0
766.57281	20.0
803.35095	10.0
821.39148	770.0
830.02759	80.0
830.9931	100.0
832.23889	20.0
840.41797	10.0
917.67706	10.0
1053.05493	10.0
1227.83667	10.0
1228.98975	20.0
1452.45325	20.0

NAME:  4-hidroxy-3-methoxybenzyl alcohol
PRECURSORMZ:  153.05571772983
PRECURSORTYPE:  [M-H]-
FORMULA:  C8H10O3
Ontology: Kingdom: Organic compounds;Superclass: Benzenoids;Class: Phenols;Subclass: Methoxyphenols
INCHIKEY:  ZENOXNGFMSCLLL-UHFFFAOYSA-N
SMILES:  COC1=C(O)C=CC(CO)=C1
RETENTIONTIME:  
CCS:  130.7560768
IONMODE:  Negative
INSTRUMENTTYPE:  
INSTRUMENT:  qTof
COLLISIONENERGY:  
Comment:  DB#=CCMSLIB00000424734; origin=GNPS
Num Peaks:  7
120.02293	380.0
134.037	80.0
135.04398	210.0
138.03227	770.0
153.05504	1000.0
766.5791	160.0
1452.47852	120.0

NAME:  5,7-dihydroxy-2-(3-hydroxy-4,5-dimethoxyphenyl)-3,6-dimethoxy-4H-chromen-4-one
PRECURSORMZ:  389.08780570783
PRECURSORTYPE:  [M-H]-
FORMULA:  C19H18O9
Ontology: ;;;
INCHIKEY:  WTTGIVJDHDPLCL-UHFFFAOYSA-N
SMILES:  COC1=CC(=CC(O)=C1OC)C1=C(OC)C(=O)C2=C(O1)C=C(O)C(OC)=C2O
RETENTIONTIME:  
CCS:  210.0592634
IONMODE:  Negative
INSTRUMENTTYPE:  
INSTRUMENT:  qTof
COLLISIONENERGY:  
Comment:  DB#=CCMSLIB00000424744; origin=GNPS
Num Peaks:  16
178.99472	10.0
300.02423	10.0
300.98944	10.0
313.02298	10.0
316.01996	120.0
317.02338	10.0
331.04367	60.0
341.02182	10.0
344.01532	110.0
345.02075	10.0
359.03693	1000.0
360.04117	90.0
374.06229	440.0
375.06262	40.0
389.08618	100.0
766.64838	50.0

NAME:  5,7-dihydroxy-3,6-dimethoxy-2-(3,4,5-trimethoxyphenyl)-4H-chromen-4-one
PRECURSORMZ:  403.10345577183
PRECURSORTYPE:  [M-H]-
FORMULA:  C20H20O9
Ontology: Kingdom: Organic compounds;Superclass: Phenylpropanoids and polyketides;Class: Flavonoids;Subclass: O
INCHIKEY:  GGNGEESEARSAMF-UHFFFAOYSA-N
SMILES:  COC1=CC(=CC(OC)=C1OC)C1=C(OC)C(=O)C2=C(O1)C=C(O)C(OC)=C2O
RETENTIONTIME:  
CCS:  -1
IONMODE:  Negative
INSTRUMENTTYPE:  
INSTRUMENT:  qTof
COLLISIONENERGY:  
Comment:  DB#=CCMSLIB00000424745; origin=GNPS
Num Peaks:  10
315.01273	30.0
330.03729	150.0
345.0596	180.0
358.02966	130.0
373.05383	1000.0
374.05844	60.0
388.07751	840.0
389.08112	60.0
403.10126	210.0
404.10724	20.0

NAME:  5-hydroxy-3,7-dimethoxy-2-(4-methoxyphenyl)-4H-chromen-4-one
PRECURSORMZ:  327.08741178283
PRECURSORTYPE:  [M-H]-
FORMULA:  C18H16O6
Ontology: Kingdom: Organic compounds;Superclass: Phenylpropanoids and polyketides;Class: Flavonoids;Subclass: O
INCHIKEY:  WSQWAMGRHJQANC-UHFFFAOYSA-N
SMILES:  COC1=CC=C(C=C1)C1=C(OC)C(=O)C2=C(O)C=C(OC)C=C2O1
RETENTIONTIME:  
CCS:  194.3532931
IONMODE:  Negative
INSTRUMENTTYPE:  
INSTRUMENT:  qTof
COLLISIONENERGY:  
Comment:  DB#=CCMSLIB00000424746; origin=GNPS
Num Peaks:  4
285.03598	350.0
312.06293	350.0
327.08646	1000.0
766.64288	700.0

NAME:  5,7-dihydroxy-2-(4-hydroxyphenyl)-3-methoxy-4H-chromen-4-one
PRECURSORMZ:  299.05611165383
PRECURSORTYPE:  [M-H]-
FORMULA:  C16H12O6
Ontology: Kingdom: Organic compounds;Superclass: Phenylpropanoids and polyketides;Class: Flavonoids;Subclass: O
INCHIKEY:  VJJZJBUCDWKPLC-UHFFFAOYSA-N
SMILES:  COC1=C(OC2=CC(O)=CC(O)=C2C1=O)C1=CC=C(O)C=C1
RETENTIONTIME:  
CCS:  168.0862175
IONMODE:  Negative
INSTRUMENTTYPE:  
INSTRUMENT:  qTof
COLLISIONENERGY:  
Comment:  DB#=CCMSLIB00000424747; origin=GNPS
Num Peaks:  12
227.03947	70.0
228.03862	10.0
255.0294	210.0
256.03442	50.0
284.02997	1000.0
285.0321	100.0
289.32452	10.0
290.13913	10.0
299.05515	140.0
300.05673	10.0
766.63757	20.0
767.73969	20.0

NAME:  5,7-dihydroxy-2-(4-hydroxyphenyl)-3,6-dimethoxy-4H-chromen-4-one
PRECURSORMZ:  329.06667633883
PRECURSORTYPE:  [M-H]-
FORMULA:  C17H14O7
Ontology: Kingdom: Organic compounds;Superclass: Phenylpropanoids and polyketides;Class: Flavonoids;Subclass: O
INCHIKEY:  DDNPCXHBFYJXBJ-UHFFFAOYSA-N
SMILES:  COC1=C(O)C=C2OC(=C(OC)C(=O)C2=C1O)C1=CC=C(O)C=C1
RETENTIONTIME:  
CCS:  192.1031805
IONMODE:  Negative
INSTRUMENTTYPE:  
INSTRUMENT:  qTof
COLLISIONENERGY:  
Comment:  DB#=CCMSLIB00000424748; origin=GNPS
Num Peaks:  7
271.02585	30.0
299.01913	400.0
300.02353	30.0
314.04266	1000.0
315.04599	70.0
329.06564	110.0
330.06741	10.0

NAME:  2-(3,4-dimethoxyphenyl)-5,7-dihydroxy-3,6-dimethoxy-4H-chromen-4-one
PRECURSORMZ:  373.09289108783
PRECURSORTYPE:  [M-H]-
FORMULA:  C19H18O8
Ontology: Kingdom: Organic compounds;Superclass: Phenylpropanoids and polyketides;Class: Flavonoids;Subclass: O
INCHIKEY:  SDTFURCSGWUESP-UHFFFAOYSA-N
SMILES:  COC1=C(OC)C=C(C=C1)C1=C(OC)C(=O)C2=C(O1)C=C(O)C(OC)=C2O
RETENTIONTIME:  
CCS:  206.9443438
IONMODE:  Negative
INSTRUMENTTYPE:  
INSTRUMENT:  qTof
COLLISIONENERGY:  
Comment:  DB#=CCMSLIB00000424750; origin=GNPS
Num Peaks:  5
343.04861	500.0
358.06631	1000.0
373.09213	420.0
395.6058	210.0
766.62213	550.0

NAME:  5,7-dihydroxy-3,6-dimethoxy-2-(4-methoxyphenyl)-4H-chromen-4-one
PRECURSORMZ:  343.08232640283
PRECURSORTYPE:  [M-H]-
FORMULA:  C18H16O7
Ontology: Kingdom: Organic compounds;Superclass: Phenylpropanoids and polyketides;Class: Flavonoids;Subclass: O
INCHIKEY:  DWZAJFZEYZIHPO-UHFFFAOYSA-N
SMILES:  COC1=CC=C(C=C1)C1=C(OC)C(=O)C2=C(O1)C=C(O)C(OC)=C2O
RETENTIONTIME:  
CCS:  181.9254224
IONMODE:  Negative
INSTRUMENTTYPE:  
INSTRUMENT:  qTof
COLLISIONENERGY:  
Comment:  DB#=CCMSLIB00000424751; origin=GNPS
Num Peaks:  8
270.01608	30.0
285.03885	130.0
313.03436	380.0
314.03748	30.0
328.05807	1000.0
329.061	70.0
343.08121	380.0
344.08493	30.0

NAME:  5-hydroxy-3,6,7-trimethoxy-2-(4-methoxyphenyl)-4H-chromen-4-one
PRECURSORMZ:  357.09797646783
PRECURSORTYPE:  [M-H]-
FORMULA:  C19H18O7
Ontology: Kingdom: Organic compounds;Superclass: Phenylpropanoids and polyketides;Class: Flavonoids;Subclass: O
INCHIKEY:  ADNCDMHZHONBRR-UHFFFAOYSA-N
SMILES:  COC1=CC=C(C=C1)C1=C(OC)C(=O)C2=C(O)C(OC)=C(OC)C=C2O1
RETENTIONTIME:  
CCS:  202.6343381
IONMODE:  Negative
INSTRUMENTTYPE:  
INSTRUMENT:  qTof
COLLISIONENERGY:  
Comment:  DB#=CCMSLIB00000424760; origin=GNPS
Num Peaks:  10
327.05389	730.0
332.57693	160.0
342.07278	1000.0
357.09537	890.0
766.36835	230.0
766.55078	580.0
1082.32458	220.0
1126.96509	220.0
1429.2218	170.0
1452.42603	350.0

NAME:  2,4,5-trimethoxybenzoic acid
PRECURSORMZ:  211.06119703383
PRECURSORTYPE:  [M-H]-
FORMULA:  C10H12O5
Ontology: Kingdom: Organic compounds;Superclass: Benzenoids;Class: Benzene and substituted derivatives;Subclass: Benzoic acids and derivatives
INCHIKEY:  KVZUCOGWKYOPID-UHFFFAOYSA-N
SMILES:  COC1=CC(OC)=C(OC)C=C1C(O)=O
RETENTIONTIME:  
CCS:  156.3910685
IONMODE:  Negative
INSTRUMENTTYPE:  
INSTRUMENT:  qTof
COLLISIONENERGY:  
Comment:  DB#=CCMSLIB00000424764; origin=GNPS
Num Peaks:  11
121.0296	10.0
123.04564	10.0
135.04608	40.0
137.06213	30.0
151.03951	20.0
167.07132	1000.0
168.07475	80.0
181.05235	10.0
211.06065	670.0
212.06342	50.0
766.59198	20.0

NAME:  Glycyrrhizic acid
PRECURSORMZ:  821.39650946383
PRECURSORTYPE:  [M-H]-
FORMULA:  C42H62O16
Ontology: Kingdom: Organic compounds;Superclass: Lipids and lipid;Class: Prenol lipids;Subclass: Terpene glycosides
INCHIKEY:  LPLVUJXQOOQHMX-UHFFFAOYNA-N
SMILES:  CC1(C)C(CCC2(C)C1CCC1(C)C2C(=O)C=C2C3CC(C)(CCC3(C)CCC12C)C(O)=O)OC1OC(C(O)C(O)C1OC1OC(C(O)C(O)C1O)C(O)=O)C(O)=O
RETENTIONTIME:  
CCS:  244.1261022
IONMODE:  Negative
INSTRUMENTTYPE:  
INSTRUMENT:  qTof
COLLISIONENERGY:  
Comment:  DB#=CCMSLIB00000424770; origin=GNPS
Num Peaks:  22
113.02491	20.0
131.03497	10.0
157.01428	30.0
175.02385	110.0
193.03487	290.0
194.04018	10.0
235.04585	40.0
261.06027	20.0
263.03867	10.0
289.05627	60.0
307.06509	20.0
333.04663	30.0
351.0567	1000.0
352.05927	60.0
469.32892	20.0
583.36188	20.0
627.35211	30.0
645.36127	40.0
759.39185	30.0
821.39343	320.0
822.39618	80.0
823.39923	10.0

NAME:  4-(hydroxymethyl)-2-methoxyphenol
PRECURSORMZ:  153.05571772983
PRECURSORTYPE:  [M-H]-
FORMULA:  C8H10O3
Ontology: Kingdom: Organic compounds;Superclass: Benzenoids;Class: Phenols;Subclass: Methoxyphenols
INCHIKEY:  ZENOXNGFMSCLLL-UHFFFAOYSA-N
SMILES:  COC1=C(O)C=CC(CO)=C1
RETENTIONTIME:  
CCS:  130.7560768
IONMODE:  Negative
INSTRUMENTTYPE:  
INSTRUMENT:  qTof
COLLISIONENERGY:  
Comment:  DB#=CCMSLIB00000424774; origin=GNPS
Num Peaks:  7
135.04369	80.0
138.02927	280.0
153.05452	1000.0
154.06084	40.0
370.08896	30.0
766.57996	120.0
1082.3645	30.0

NAME:  Ginkgolide B
PRECURSORMZ:  423.12967052083
PRECURSORTYPE:  [M-H]-
FORMULA:  C20H24O10
Ontology: Kingdom: Organic compounds;Superclass: Lipids and lipid;Class: Prenol lipids;Subclass: Terpene lactones
INCHIKEY:  SQOJOAFXDQDRGF-UHFFFAOYNA-N
SMILES:  CC1C(=O)OC2C(O)C34C5CC(C(C)(C)C)C33C(O)C(=O)OC3OC4(C(=O)O5)C12O
RETENTIONTIME:  
CCS:  199.7078339
IONMODE:  Negative
INSTRUMENTTYPE:  
INSTRUMENT:  qTof
COLLISIONENERGY:  
Comment:  DB#=CCMSLIB00000424775; origin=GNPS
Num Peaks:  5
125.02424	90.0
367.14212	1000.0
395.1232	60.0
423.12872	100.0
766.57776	160.0

NAME:  Ginkgolide A
PRECURSORMZ:  407.13475590083
PRECURSORTYPE:  [M-H]-
FORMULA:  C20H24O9
Ontology: Kingdom: Organic compounds;Superclass: Lipids and lipid;Class: Prenol lipids;Subclass: Terpene lactones
INCHIKEY:  FPUXKXIZEIDQKW-UHFFFAOYNA-N
SMILES:  CC1C(=O)OC2CC34C5CC(C(C)(C)C)C33C(O)C(=O)OC3OC4(C(=O)O5)C12O
RETENTIONTIME:  
CCS:  197.5420573
IONMODE:  Negative
INSTRUMENTTYPE:  
INSTRUMENT:  qTof
COLLISIONENERGY:  
Comment:  DB#=CCMSLIB00000424777; origin=GNPS
Num Peaks:  7
351.15103	820.0
379.14145	480.0
407.13382	330.0
597.8692	330.0
766.58203	1000.0
900.48566	290.0
1082.35852	300.0

NAME:  Silibinin
PRECURSORMZ:  481.11402045583
PRECURSORTYPE:  [M-H]-
FORMULA:  C25H22O10
Ontology: Kingdom: Organic compounds;Superclass: Lignans;Class: Flavonolignans;
INCHIKEY:  SEBFKMXJBCUCAI-UHFFFAOYNA-N
SMILES:  COC1=C(O)C=CC(=C1)C1OC2=C(OC1CO)C=CC(=C2)C1OC2=CC(O)=CC(O)=C2C(=O)C1O
RETENTIONTIME:  
CCS:  209.5331451
IONMODE:  Negative
INSTRUMENTTYPE:  
INSTRUMENT:  qTof
COLLISIONENERGY:  
Comment:  DB#=CCMSLIB00000424780; origin=GNPS
Num Peaks:  8
125.02795	230.0
301.04193	180.0
481.11591	1000.0
696.14142	110.0
766.61157	470.0
785.97223	150.0
1316.20959	140.0
1452.53955	210.0

NAME:  Alizarin
PRECURSORMZ:  239.03498228583
PRECURSORTYPE:  [M-H]-
FORMULA:  C14H8O4
Ontology: Kingdom: Organic compounds;Superclass: Benzenoids;Class: Anthracenes;Subclass: Anthraquinones
INCHIKEY:  RGCKGOZRHPZPFP-UHFFFAOYSA-N
SMILES:  OC1=C(O)C2=C(C=C1)C(=O)C1=CC=CC=C1C2=O
RETENTIONTIME:  
CCS:  153.4358249
IONMODE:  Negative
INSTRUMENTTYPE:  
INSTRUMENT:  qTof
COLLISIONENERGY:  
Comment:  DB#=CCMSLIB00000424783; origin=GNPS
Num Peaks:  8
167.05426	170.0
210.03542	320.0
211.0425	270.0
238.0231	170.0
239.03889	1000.0
766.61505	420.0
1042.59143	170.0
1452.54626	260.0

NAME:  Vanillin
PRECURSORMZ:  151.04006766583
PRECURSORTYPE:  [M-H]-
FORMULA:  C8H8O3
Ontology: Kingdom: Organic compounds;Superclass: Benzenoids;Class: Phenols;Subclass: Methoxyphenols
INCHIKEY:  MWOOGOJBHIARFG-UHFFFAOYSA-N
SMILES:  COC1=C(O)C=CC(C=O)=C1
RETENTIONTIME:  
CCS:  128.7804142
IONMODE:  Negative
INSTRUMENTTYPE:  
INSTRUMENT:  qTof
COLLISIONENERGY:  
Comment:  DB#=CCMSLIB00000424793; origin=GNPS
Num Peaks:  7
136.01199	1000.0
151.03877	770.0
766.56232	560.0
1082.33167	160.0
1307.99878	170.0
1452.43372	340.0
1474.22888	170.0

NAME:  3-pentadecylphenol
PRECURSORMZ:  303.26933932683
PRECURSORTYPE:  [M-H]-
FORMULA:  C21H36O
Ontology: Kingdom: Organic compounds;Superclass: Benzenoids;Class: Phenols;
INCHIKEY:  PTFIPECGHSYQNR-UHFFFAOYSA-N
SMILES:  CCCCCCCCCCCCCCCC1=CC(O)=CC=C1
RETENTIONTIME:  
CCS:  212.7476423
IONMODE:  Negative
INSTRUMENTTYPE:  
INSTRUMENT:  qTof
COLLISIONENERGY:  
Comment:  DB#=CCMSLIB00000425017; origin=GNPS
Num Peaks:  7
119.04992	380.0
133.06557	160.0
147.08128	50.0
175.11726	40.0
231.1703	50.0
303.26755	1000.0
304.26984	110.0

NAME:  2-hydroxy-6-pentadecylbenzoic acid
PRECURSORMZ:  347.25916856683
PRECURSORTYPE:  [M-H]-
FORMULA:  C22H36O3
Ontology: Kingdom: Organic compounds;Superclass: Benzenoids;Class: Benzene and substituted derivatives;Subclass: Benzoic acids and derivatives
INCHIKEY:  ADFWQBGTDJIESE-UHFFFAOYSA-N
SMILES:  CCCCCCCCCCCCCCCC1=C(C(O)=O)C(O)=CC=C1
RETENTIONTIME:  
CCS:  194.7844825
IONMODE:  Negative
INSTRUMENTTYPE:  
INSTRUMENT:  qTof
COLLISIONENERGY:  
Comment:  DB#=CCMSLIB00000425018; origin=GNPS
Num Peaks:  4
303.26837	1000.0
304.27313	70.0
347.25723	240.0
348.26126	20.0

NAME:  2-acetoxy-6-pentadecylbenzoic acid
PRECURSORMZ:  389.26973325183
PRECURSORTYPE:  [M-H]-
FORMULA:  C24H38O4
Ontology: Kingdom: Organic compounds;Superclass: Benzenoids;Class: Benzene and substituted derivatives;Subclass: Benzoic acids and derivatives
INCHIKEY:  ZKWZWUUWZMUNAN-UHFFFAOYSA-N
SMILES:  CCCCCCCCCCCCCCCC1=C(C(O)=O)C(OC(C)=O)=CC=C1
RETENTIONTIME:  
CCS:  -1
IONMODE:  Negative
INSTRUMENTTYPE:  
INSTRUMENT:  qTof
COLLISIONENERGY:  
Comment:  DB#=CCMSLIB00000425019; origin=GNPS
Num Peaks:  4
345.27618	10.0
347.25958	1000.0
348.26199	80.0
389.2681	60.0

NAME:  2-(3-pentadecylphenoxy)acetic acid
PRECURSORMZ:  361.27481863183
PRECURSORTYPE:  [M-H]-
FORMULA:  C23H38O3
Ontology: Kingdom: Organic compounds;Superclass: Benzenoids;Class: Benzene and substituted derivatives;Subclass: Phenoxyacetic acid derivatives
INCHIKEY:  UESKGTSLDNVZTD-UHFFFAOYSA-N
SMILES:  CCCCCCCCCCCCCCCC1=CC(OCC(O)=O)=CC=C1
RETENTIONTIME:  
CCS:  231.4302055
IONMODE:  Negative
INSTRUMENTTYPE:  
INSTRUMENT:  qTof
COLLISIONENERGY:  
Comment:  DB#=CCMSLIB00000425020; origin=GNPS
Num Peaks:  7
302.24915	10.0
303.26877	370.0
304.26889	20.0
317.28073	70.0
360.26187	50.0
361.27328	1000.0
362.27728	100.0

NAME:  2-methoxy-6-pentadecylbenzoic acid
PRECURSORMZ:  361.27481863183
PRECURSORTYPE:  [M-H]-
FORMULA:  C23H38O3
Ontology: Kingdom: Organic compounds;Superclass: Benzenoids;Class: Benzene and substituted derivatives;Subclass: Benzoic acids and derivatives
INCHIKEY:  AFDSGPNKWBGVCV-UHFFFAOYSA-N
SMILES:  CCCCCCCCCCCCCCCC1=C(C(O)=O)C(OC)=CC=C1
RETENTIONTIME:  
CCS:  227.4414055
IONMODE:  Negative
INSTRUMENTTYPE:  
INSTRUMENT:  qTof
COLLISIONENERGY:  
Comment:  DB#=CCMSLIB00000425021; origin=GNPS
Num Peaks:  5
315.26984	10.0
317.28391	50.0
349.27341	10.0
361.27393	1000.0
362.27988	80.0

NAME:  2-methyl-2-(3-pentadecylphenoxy)propanoic acid
PRECURSORMZ:  389.30611875983
PRECURSORTYPE:  [M-H]-
FORMULA:  C25H42O3
Ontology: Kingdom: Organic compounds;Superclass: Benzenoids;Class: Benzene and substituted derivatives;Subclass: Phenoxyacetic acid derivatives
INCHIKEY:  SQSAOEAQCNWNBE-UHFFFAOYSA-N
SMILES:  CCCCCCCCCCCCCCCC1=CC(OC(C)(C)C(O)=O)=CC=C1
RETENTIONTIME:  
CCS:  238.0229019
IONMODE:  Negative
INSTRUMENTTYPE:  
INSTRUMENT:  qTof
COLLISIONENERGY:  
Comment:  DB#=CCMSLIB00000425022; origin=GNPS
Num Peaks:  4
302.25519	30.0
303.26999	1000.0
304.27319	60.0
389.30499	110.0

NAME:  3-(8-hydroxyoctyl)phenol
PRECURSORMZ:  221.15470349583
PRECURSORTYPE:  [M-H]-
FORMULA:  C14H22O2
Ontology: ;;;
INCHIKEY:  SLVFVSVYCYGPJP-UHFFFAOYSA-N
SMILES:  OCCCCCCCCC1=CC(O)=CC=C1
RETENTIONTIME:  
CCS:  -1
IONMODE:  Negative
INSTRUMENTTYPE:  
INSTRUMENT:  qTof
COLLISIONENERGY:  
Comment:  DB#=CCMSLIB00000427264; origin=GNPS
Num Peaks:  5
191.13927	40.0
203.14087	30.0
219.13741	340.0
221.15343	1000.0
222.15866	20.0

NAME:  2-hydroxy-6-pentadecyl-N-phenylbenzamide
PRECURSORMZ:  422.30645311183
PRECURSORTYPE:  [M-H]-
FORMULA:  C28H41NO2
Ontology: Kingdom: Organic compounds;Superclass: Benzenoids;Class: Benzene and substituted derivatives;Subclass: Anilides
INCHIKEY:  LHCSWSWUUPWSCQ-UHFFFAOYSA-N
SMILES:  CCCCCCCCCCCCCCCC1=C(C(O)=NC2=CC=CC=C2)C(O)=CC=C1
RETENTIONTIME:  
CCS:  241.9640267
IONMODE:  Negative
INSTRUMENTTYPE:  
INSTRUMENT:  qTof
COLLISIONENERGY:  
Comment:  DB#=CCMSLIB00000427265; origin=GNPS
Num Peaks:  3
303.26767	540.0
422.30539	1000.0
423.30859	110.0

NAME:  2-(8-hydroxyoctyl)-6-methoxybenzoic acid
PRECURSORMZ:  279.16018280083
PRECURSORTYPE:  [M-H]-
FORMULA:  C16H24O4
Ontology: Kingdom: Organic compounds;Superclass: Benzenoids;Class: Benzene and substituted derivatives;Subclass: Benzoic acids and derivatives
INCHIKEY:  VMSAVZHJSSTNMD-UHFFFAOYSA-N
SMILES:  COC1=CC=CC(CCCCCCCCO)=C1C(O)=O
RETENTIONTIME:  
CCS:  -1
IONMODE:  Negative
INSTRUMENTTYPE:  
INSTRUMENT:  qTof
COLLISIONENERGY:  
Comment:  DB#=CCMSLIB00000427266; origin=GNPS
Num Peaks:  7
203.14339	10.0
233.15433	140.0
234.14983	10.0
235.16904	1000.0
236.17241	80.0
279.15933	100.0
280.1619	10.0

NAME:  2-(3-(8-hydroxyoctyl)phenoxy)acetic acid
PRECURSORMZ:  279.16018280083
PRECURSORTYPE:  [M-H]-
FORMULA:  C16H24O4
Ontology: Kingdom: Organic compounds;Superclass: Benzenoids;Class: Benzene and substituted derivatives;Subclass: Phenoxyacetic acid derivatives
INCHIKEY:  VLZBAUBSGZIQDU-UHFFFAOYSA-N
SMILES:  OCCCCCCCCC1=CC(OCC(O)=O)=CC=C1
RETENTIONTIME:  
CCS:  -1
IONMODE:  Negative
INSTRUMENTTYPE:  
INSTRUMENT:  qTof
COLLISIONENERGY:  
Comment:  DB#=CCMSLIB00000427267; origin=GNPS
Num Peaks:  7
219.13696	20.0
221.15317	1000.0
222.15724	70.0
233.15157	20.0
235.16743	110.0
279.15909	80.0
280.16562	10.0

NAME:  3-(8-hydroxyoctyl)phenol
PRECURSORMZ:  221.15470349583
PRECURSORTYPE:  [M-H]-
FORMULA:  C14H22O2
Ontology: Kingdom: Organic compounds;Superclass: Lipids and lipid;Class: Fatty Acyls;Subclass: Fatty alcohols
INCHIKEY:  SLVFVSVYCYGPJP-UHFFFAOYSA-N
SMILES:  OCCCCCCCCC1=CC(O)=CC=C1
RETENTIONTIME:  
CCS:  -1
IONMODE:  Negative
INSTRUMENTTYPE:  
INSTRUMENT:  qTof
COLLISIONENERGY:  
Comment:  DB#=CCMSLIB00000427268; origin=GNPS
Num Peaks:  5
191.13927	40.0
203.14087	30.0
219.13741	340.0
221.15343	1000.0
222.15866	20.0

NAME:  2-hydroxy-6-pentadecyl-N-phenylbenzamide
PRECURSORMZ:  422.30645311183
PRECURSORTYPE:  [M-H]-
FORMULA:  C28H41NO2
Ontology: Kingdom: Organic compounds;Superclass: Benzenoids;Class: Benzene and substituted derivatives;Subclass: Anilides
INCHIKEY:  LHCSWSWUUPWSCQ-UHFFFAOYSA-N
SMILES:  CCCCCCCCCCCCCCCC1=C(C(O)=NC2=CC=CC=C2)C(O)=CC=C1
RETENTIONTIME:  
CCS:  241.9640267
IONMODE:  Negative
INSTRUMENTTYPE:  
INSTRUMENT:  qTof
COLLISIONENERGY:  
Comment:  DB#=CCMSLIB00000427269; origin=GNPS
Num Peaks:  3
303.26767	540.0
422.30539	1000.0
423.30859	110.0

NAME:  2-(8-hydroxyoctyl)-6-methoxybenzoic acid
PRECURSORMZ:  279.16018280083
PRECURSORTYPE:  [M-H]-
FORMULA:  C16H24O4
Ontology: Kingdom: Organic compounds;Superclass: Benzenoids;Class: Benzene and substituted derivatives;Subclass: Benzoic acids and derivatives
INCHIKEY:  VMSAVZHJSSTNMD-UHFFFAOYSA-N
SMILES:  COC1=CC=CC(CCCCCCCCO)=C1C(O)=O
RETENTIONTIME:  
CCS:  -1
IONMODE:  Negative
INSTRUMENTTYPE:  
INSTRUMENT:  qTof
COLLISIONENERGY:  
Comment:  DB#=CCMSLIB00000427270; origin=GNPS
Num Peaks:  7
203.14339	10.0
233.15433	140.0
234.14983	10.0
235.16904	1000.0
236.17241	80.0
279.15933	100.0
280.1619	10.0

NAME:  2-(3-(8-hydroxyoctyl)phenoxy)acetic acid
PRECURSORMZ:  279.16018280083
PRECURSORTYPE:  [M-H]-
FORMULA:  C16H24O4
Ontology: Kingdom: Organic compounds;Superclass: Benzenoids;Class: Benzene and substituted derivatives;Subclass: Phenoxyacetic acid derivatives
INCHIKEY:  VLZBAUBSGZIQDU-UHFFFAOYSA-N
SMILES:  OCCCCCCCCC1=CC(OCC(O)=O)=CC=C1
RETENTIONTIME:  
CCS:  -1
IONMODE:  Negative
INSTRUMENTTYPE:  
INSTRUMENT:  qTof
COLLISIONENERGY:  
Comment:  DB#=CCMSLIB00000427271; origin=GNPS
Num Peaks:  7
219.13696	20.0
221.15317	1000.0
222.15724	70.0
233.15157	20.0
235.16743	110.0
279.15909	80.0
280.16562	10.0

NAME:  2-hydroxy-4-pentadecylbenzoic acid
PRECURSORMZ:  347.25916856683
PRECURSORTYPE:  [M-H]-
FORMULA:  C22H36O3
Ontology: Kingdom: Organic compounds;Superclass: Benzenoids;Class: Benzene and substituted derivatives;Subclass: Benzoic acids and derivatives
INCHIKEY:  ZCPCQTFJJJQCGQ-UHFFFAOYSA-N
SMILES:  CCCCCCCCCCCCCCCC1=CC(O)=C(C=C1)C(O)=O
RETENTIONTIME:  
CCS:  226.8054298
IONMODE:  Negative
INSTRUMENTTYPE:  
INSTRUMENT:  qTof
COLLISIONENERGY:  
Comment:  DB#=CCMSLIB00000427272; origin=GNPS
Num Peaks:  4
302.2583	10.0
303.26859	1000.0
304.26895	100.0
347.25812	130.0

NAME:  8-(3-methoxy-2-(methoxycarbonyl)phenyl)octanoic acid
PRECURSORMZ:  307.15509742083
PRECURSORTYPE:  [M-H]-
FORMULA:  C17H24O5
Ontology: Kingdom: Organic compounds;Superclass: Benzenoids;Class: Benzene and substituted derivatives;Subclass: Benzoic acids and derivatives
INCHIKEY:  RTUJIYBESVJPOD-UHFFFAOYSA-N
SMILES:  COC(=O)C1=C(CCCCCCCC(O)=O)C=CC=C1OC
RETENTIONTIME:  
CCS:  -1
IONMODE:  Negative
INSTRUMENTTYPE:  
INSTRUMENT:  qTof
COLLISIONENERGY:  
Comment:  DB#=CCMSLIB00000427273; origin=GNPS
Num Peaks:  9
231.13815	1000.0
232.1418	60.0
249.14774	120.0
263.16367	350.0
264.16818	20.0
275.12689	150.0
276.12939	10.0
307.15402	960.0
308.15698	70.0

NAME:  2-(3-(8-hydroxyoctyl)phenoxy)-2-methylpropanoic acid
PRECURSORMZ:  307.19148292983
PRECURSORTYPE:  [M-H]-
FORMULA:  C18H28O4
Ontology: Kingdom: Organic compounds;Superclass: Benzenoids;Class: Benzene and substituted derivatives;Subclass: Phenoxyacetic acid derivatives
INCHIKEY:  NYFMYHQFRBQXEY-UHFFFAOYSA-N
SMILES:  CC(C)(OC1=CC=CC(CCCCCCCCO)=C1)C(O)=O
RETENTIONTIME:  
CCS:  -1
IONMODE:  Negative
INSTRUMENTTYPE:  
INSTRUMENT:  qTof
COLLISIONENERGY:  
Comment:  DB#=CCMSLIB00000427274; origin=GNPS
Num Peaks:  4
221.15395	1000.0
222.15918	80.0
307.19003	240.0
308.18988	40.0

NAME:  8-(3-((1-ethoxy-2-methyl-1-oxopropan-2-yl)oxy)phenyl)octanoic acid
PRECURSORMZ:  349.20204761383
PRECURSORTYPE:  [M-H]-
FORMULA:  C20H30O5
Ontology: Kingdom: Organic compounds;Superclass: Benzenoids;Class: Benzene and substituted derivatives;Subclass: Phenoxyacetic acid derivatives
INCHIKEY:  BLLVLMYXVKOFGW-UHFFFAOYSA-N
SMILES:  CCOC(=O)C(C)(C)OC1=CC=CC(CCCCCCCC(O)=O)=C1
RETENTIONTIME:  
CCS:  -1
IONMODE:  Negative
INSTRUMENTTYPE:  
INSTRUMENT:  qTof
COLLISIONENERGY:  
Comment:  DB#=CCMSLIB00000427282; origin=GNPS
Num Peaks:  7
217.12169	100.0
235.13335	1000.0
236.13515	50.0
263.16492	500.0
264.16757	40.0
321.16946	20.0
349.20117	30.0

NAME:  8-(3-((2-carboxypropan-2-yl)oxy)phenyl)octanoic acid
PRECURSORMZ:  321.17074748483
PRECURSORTYPE:  [M-H]-
FORMULA:  C18H26O5
Ontology: Kingdom: Organic compounds;Superclass: Benzenoids;Class: Benzene and substituted derivatives;Subclass: Phenoxyacetic acid derivatives
INCHIKEY:  WCAGMWBIBKPNGA-UHFFFAOYSA-N
SMILES:  CC(C)(OC1=CC=CC(CCCCCCCC(O)=O)=C1)C(O)=O
RETENTIONTIME:  
CCS:  -1
IONMODE:  Negative
INSTRUMENTTYPE:  
INSTRUMENT:  qTof
COLLISIONENERGY:  
Comment:  DB#=CCMSLIB00000427292; origin=GNPS
Num Peaks:  4
235.13277	1000.0
236.13597	70.0
321.16962	570.0
322.17416	50.0

NAME:  Ascorbic acid
PRECURSORMZ:  175.02481152583
PRECURSORTYPE:  [M-H]-
FORMULA:  C6H8O6
Ontology: Kingdom: Organic compounds;Superclass: Organoheterocyclic compounds;Class: Dihydrofurans;Subclass: Furanones
INCHIKEY:  CIWBSHSKHKDKBQ-UHFFFAOYNA-N
SMILES:  OCC(O)C1OC(=O)C(O)=C1O
RETENTIONTIME:  
CCS:  129.8003609
IONMODE:  Negative
INSTRUMENTTYPE:  
INSTRUMENT:  Orbitrap
COLLISIONENERGY:  
Comment:  DB#=CCMSLIB00000479607; origin=GNPS
Num Peaks:  13
57.01456	10.0
59.0126	480.0
71.01331	440.0
73.00496	70.0
83.01421	20.0
85.02807	40.0
87.00948	1000.0
88.01276	10.0
99.01026	20.0
113.01115	40.0
115.00713	430.0
175.03247	500.0
176.03732	10.0

NAME:  Citric acid
PRECURSORMZ:  191.01972614583
PRECURSORTYPE:  [M-H]-
FORMULA:  C6H8O7
Ontology: Kingdom: Organic compounds;Superclass: Organic acids and derivatives;Class: Carboxylic acids and derivatives;Subclass: Tricarboxylic acids and derivatives
INCHIKEY:  KRKNYBCHXYNGOX-UHFFFAOYSA-N
SMILES:  OC(=O)CC(O)(CC(O)=O)C(O)=O
RETENTIONTIME:  
CCS:  132.8436043
IONMODE:  Negative
INSTRUMENTTYPE:  
INSTRUMENT:  Orbitrap
COLLISIONENERGY:  
Comment:  DB#=CCMSLIB00000479610; origin=GNPS
Num Peaks:  8
57.03318	30.0
85.03086	230.0
87.00944	360.0
111.01137	1000.0
112.01482	30.0
129.02429	90.0
173.01831	20.0
191.03299	160.0

NAME:  Elaidic acid
PRECURSORMZ:  281.24860388283
PRECURSORTYPE:  [M-H]-
FORMULA:  C18H34O2
Ontology: Kingdom: Organic compounds;Superclass: Lipids and lipid;Class: Fatty Acyls;Subclass: Fatty acids and conjugates
INCHIKEY:  ZQPPMHVWECSIRJ-UHFFFAOYSA-N
SMILES:  CCCCCCCCC=CCCCCCCCC(O)=O
RETENTIONTIME:  
CCS:  179.4275268
IONMODE:  Negative
INSTRUMENTTYPE:  
INSTRUMENT:  Orbitrap
COLLISIONENERGY:  
Comment:  DB#=CCMSLIB00000479617; origin=GNPS
Num Peaks:  2
281.26953	1000.0
282.27451	100.0

NAME:  Fructose
PRECURSORMZ:  179.05611165383
PRECURSORTYPE:  [M-H]-
FORMULA:  C6H12O6
Ontology: Kingdom: Organic compounds;Superclass: Organic oxygen compounds;Class: Organooxygen compounds;Subclass: Carbohydrates and carbohydrate conjugates
INCHIKEY:  BJHIKXHVCXFQLS-UHFFFAOYNA-N
SMILES:  OCC(O)C(O)C(O)C(=O)CO
RETENTIONTIME:  
CCS:  131.0024774
IONMODE:  Negative
INSTRUMENTTYPE:  
INSTRUMENT:  Orbitrap
COLLISIONENERGY:  
Comment:  DB#=CCMSLIB00000479619; origin=GNPS
Num Peaks:  11
59.01246	1000.0
71.01338	800.0
72.21754	20.0
73.00558	20.0
85.02965	50.0
87.00914	20.0
89.02537	590.0
90.02887	10.0
101.02557	60.0
113.02725	110.0
179.02249	10.0

NAME:  Glucose
PRECURSORMZ:  179.05611165383
PRECURSORTYPE:  [M-H]-
FORMULA:  C6H12O6
Ontology: Kingdom: Organic compounds;Superclass: Organic oxygen compounds;Class: Organooxygen compounds;Subclass: Carbohydrates and carbohydrate conjugates
INCHIKEY:  WQZGKKKJIJFFOK-UHFFFAOYNA-N
SMILES:  OCC1OC(O)C(O)C(O)C1O
RETENTIONTIME:  
CCS:  131.8093195
IONMODE:  Negative
INSTRUMENTTYPE:  
INSTRUMENT:  Orbitrap
COLLISIONENERGY:  
Comment:  DB#=CCMSLIB00000479622; origin=GNPS
Num Peaks:  11
59.01263	1000.0
71.01452	550.0
72.1716	20.0
73.00031	20.0
85.03004	50.0
89.02574	300.0
95.01514	30.0
101.02619	110.0
113.02822	100.0
119.02603	60.0
179.02252	20.0

NAME:  Linoleic acid
PRECURSORMZ:  279.23295381783
PRECURSORTYPE:  [M-H]-
FORMULA:  C18H32O2
Ontology: Kingdom: Organic compounds;Superclass: Lipids and lipid;Class: Fatty Acyls;Subclass: Lineolic acids and derivatives
INCHIKEY:  OYHQOLUKZRVURQ-UHFFFAOYSA-N
SMILES:  CCCCCC=CCC=CCCCCCCCC(O)=O
RETENTIONTIME:  
CCS:  178.4762236
IONMODE:  Negative
INSTRUMENTTYPE:  
INSTRUMENT:  Orbitrap
COLLISIONENERGY:  
Comment:  DB#=CCMSLIB00000479710; origin=GNPS
Num Peaks:  2
279.25797	1000.0
280.26187	100.0

NAME:  Linolenic acid
PRECURSORMZ:  277.21730375383
PRECURSORTYPE:  [M-H]-
FORMULA:  C18H30O2
Ontology: Kingdom: Organic compounds;Superclass: Lipids and lipid;Class: Fatty Acyls;Subclass: Lineolic acids and derivatives
INCHIKEY:  DTOSIQBPPRVQHS-UHFFFAOYSA-N
SMILES:  CCC=CCC=CCC=CCCCCCCCC(O)=O
RETENTIONTIME:  
CCS:  176.8832294
IONMODE:  Negative
INSTRUMENTTYPE:  
INSTRUMENT:  Orbitrap
COLLISIONENERGY:  
Comment:  DB#=CCMSLIB00000479711; origin=GNPS
Num Peaks:  3
59.01403	20.0
277.24097	1000.0
278.24216	100.0

NAME:  Maltose
PRECURSORMZ:  341.10893507583
PRECURSORTYPE:  [M-H]-
FORMULA:  C12H22O11
Ontology: Kingdom: Organic compounds;Superclass: Organic oxygen compounds;Class: Organooxygen compounds;Subclass: Carbohydrates and carbohydrate conjugates
INCHIKEY:  GUBGYTABKSRVRQ-UHFFFAOYNA-N
SMILES:  OCC1OC(OC2C(O)C(O)C(O)OC2CO)C(O)C(O)C1O
RETENTIONTIME:  
CCS:  174.3755353
IONMODE:  Negative
INSTRUMENTTYPE:  
INSTRUMENT:  Orbitrap
COLLISIONENERGY:  
Comment:  DB#=CCMSLIB00000479714; origin=GNPS
Num Peaks:  17
55.73649	10.0
58.00499	10.0
59.01261	1000.0
60.01627	10.0
64.2318	10.0
71.01344	390.0
72.63884	20.0
74.56863	10.0
76.67237	10.0
85.03001	20.0
89.02541	230.0
93.50066	10.0
97.60269	10.0
102.99382	10.0
124.15249	10.0
149.06529	30.0
150.00848	380.0

NAME:  Mannose
PRECURSORMZ:  179.05611165383
PRECURSORTYPE:  [M-H]-
FORMULA:  C6H12O6
Ontology: Kingdom: Organic compounds;Superclass: Organic oxygen compounds;Class: Organooxygen compounds;Subclass: Carbohydrates and carbohydrate conjugates
INCHIKEY:  WQZGKKKJIJFFOK-UHFFFAOYNA-N
SMILES:  OCC1OC(O)C(O)C(O)C1O
RETENTIONTIME:  
CCS:  131.8093195
IONMODE:  Negative
INSTRUMENTTYPE:  
INSTRUMENT:  Orbitrap
COLLISIONENERGY:  
Comment:  DB#=CCMSLIB00000479715; origin=GNPS
Num Peaks:  10
59.01274	1000.0
60.0159	10.0
71.0135	320.0
72.29	10.0
85.02978	30.0
89.02574	250.0
101.02664	230.0
113.02742	60.0
119.0254	150.0
179.04375	80.0

NAME:  Myristic acid
PRECURSORMZ:  227.20165368983
PRECURSORTYPE:  [M-H]-
FORMULA:  C14H28O2
Ontology: Kingdom: Organic compounds;Superclass: Lipids and lipid;Class: Fatty Acyls;Subclass: Fatty acids and conjugates
INCHIKEY:  TUNFSRHWOTWDNC-UHFFFAOYSA-N
SMILES:  CCCCCCCCCCCCCC(O)=O
RETENTIONTIME:  
CCS:  162.9336085
IONMODE:  Negative
INSTRUMENTTYPE:  
INSTRUMENT:  Orbitrap
COLLISIONENERGY:  
Comment:  DB#=CCMSLIB00000479718; origin=GNPS
Num Peaks:  7
71.37104	50.0
100.936	10.0
115.92352	20.0
130.97395	110.0
158.98506	110.0
227.21649	1000.0
228.21896	80.0

NAME:  Palmitic acid
PRECURSORMZ:  255.23295381783
PRECURSORTYPE:  [M-H]-
FORMULA:  C16H32O2
Ontology: Kingdom: Organic compounds;Superclass: Lipids and lipid;Class: Fatty Acyls;Subclass: Fatty acids and conjugates
INCHIKEY:  IPCSVZSSVZVIGE-UHFFFAOYSA-N
SMILES:  CCCCCCCCCCCCCCCC(O)=O
RETENTIONTIME:  
CCS:  171.2891476
IONMODE:  Negative
INSTRUMENTTYPE:  
INSTRUMENT:  Orbitrap
COLLISIONENERGY:  
Comment:  DB#=CCMSLIB00000479724; origin=GNPS
Num Peaks:  6
71.0284	80.0
96.72944	20.0
112.98792	10.0
186.94032	460.0
255.25127	1000.0
256.25116	80.0

NAME:  Palmitoleic acid
PRECURSORMZ:  253.21730375383
PRECURSORTYPE:  [M-H]-
FORMULA:  C16H30O2
Ontology: Kingdom: Organic compounds;Superclass: Lipids and lipid;Class: Fatty Acyls;Subclass: Fatty acids and conjugates
INCHIKEY:  SECPZKHBENQXJG-UHFFFAOYSA-N
SMILES:  CCCCCCC=CCCCCCCCC(O)=O
RETENTIONTIME:  
CCS:  171.5080013
IONMODE:  Negative
INSTRUMENTTYPE:  
INSTRUMENT:  Orbitrap
COLLISIONENERGY:  
Comment:  DB#=CCMSLIB00000479725; origin=GNPS
Num Peaks:  2
253.23645	1000.0
254.24286	80.0

NAME:  Petroselinic acid
PRECURSORMZ:  281.24860388283
PRECURSORTYPE:  [M-H]-
FORMULA:  C18H34O2
Ontology: Kingdom: Organic compounds;Superclass: Lipids and lipid;Class: Fatty Acyls;Subclass: Fatty acids and conjugates
INCHIKEY:  CNVZJPUDSLNTQU-UHFFFAOYSA-N
SMILES:  CCCCCCCCCCCC=CCCCCC(O)=O
RETENTIONTIME:  
CCS:  179.4275268
IONMODE:  Negative
INSTRUMENTTYPE:  
INSTRUMENT:  Orbitrap
COLLISIONENERGY:  
Comment:  DB#=CCMSLIB00000479727; origin=GNPS
Num Peaks:  3
71.04221	10.0
281.26129	1000.0
282.27106	100.0

NAME:  Ribitol
PRECURSORMZ:  151.06119703383
PRECURSORTYPE:  [M-H]-
FORMULA:  C5H12O5
Ontology: Kingdom: Organic compounds;Superclass: Organic oxygen compounds;Class: Organooxygen compounds;Subclass: Carbohydrates and carbohydrate conjugates
INCHIKEY:  HEBKCHPVOIAQTA-UHFFFAOYNA-N
SMILES:  OCC(O)C(O)C(O)CO
RETENTIONTIME:  
CCS:  126.7950934
IONMODE:  Negative
INSTRUMENTTYPE:  
INSTRUMENT:  Orbitrap
COLLISIONENERGY:  
Comment:  DB#=CCMSLIB00000479734; origin=GNPS
Num Peaks:  19
55.01756	30.0
57.03317	20.0
59.01258	570.0
71.01334	940.0
72.06319	20.0
73.02632	100.0
83.01455	80.0
85.03004	90.0
87.00949	20.0
89.02517	680.0
101.02649	1000.0
102.00694	20.0
103.0423	20.0
113.0272	50.0
119.03812	80.0
131.03926	30.0
133.05632	40.0
149.05783	20.0
151.06833	360.0

NAME:  L-GLUTAMINE
PRECURSORMZ:  145.06186573783
PRECURSORTYPE:  [M-H]-
FORMULA:  C5H10N2O3
Ontology: Kingdom: Organic compounds;Superclass: Organic acids and derivatives;Class: Carboxylic acids and derivatives;Subclass: Amino acids
INCHIKEY:  ZDXPYRJPNDTMRX-UHFFFAOYNA-N
SMILES:  NC(CCC(N)=O)C(O)=O
RETENTIONTIME:  
CCS:  126.3474033
IONMODE:  Negative
INSTRUMENTTYPE:  
INSTRUMENT:  Q-Exactive Plus
COLLISIONENERGY:  
Comment:  DB#=CCMSLIB00000578093; origin=GNPS
Num Peaks:  9
74.02322	10.0
84.04394	20.0
101.07074	20.0
109.03925	30.0
125.03438	10.0
127.05016	100.0
128.03413	40.0
145.06076	110.0
146.02373	1000.0

NAME:  HYPOTAURINE
PRECURSORMZ:  108.01247319083
PRECURSORTYPE:  [M-H]-
FORMULA:  C2H7NO2S
Ontology: Kingdom: Organic compounds;Superclass: Organic acids and derivatives;Class: Sulfinic acids and derivatives;Subclass: Sulfinic acids
INCHIKEY:  VVIUBCNYACGLLV-UHFFFAOYNA-N
SMILES:  NCCS(O)=O
RETENTIONTIME:  
CCS:  129.4819487
IONMODE:  Negative
INSTRUMENTTYPE:  
INSTRUMENT:  Q-Exactive Plus
COLLISIONENERGY:  
Comment:  DB#=CCMSLIB00000578094; origin=GNPS
Num Peaks:  10
63.96096	1000.0
64.9688	110.0
65.013	20.0
72.45844	30.0
107.03495	70.0
107.04916	10.0
108.01132	70.0
108.02012	50.0
108.04417	20.0
109.03941	50.0

NAME:  INOSINE 5'-PHOSPHATE
PRECURSORMZ:  347.03982394083
PRECURSORTYPE:  [M-H]-
FORMULA:  C10H13N4O8P
Ontology: Kingdom: Organic compounds;Superclass: Nucleosides;Class: Purine nucleotides;Subclass: Purine ribonucleotides
INCHIKEY:  GRSZFWQUAKGDAV-UHFFFAOYNA-N
SMILES:  OC1C(COP(O)(O)=O)OC(C1O)N1C=NC2=C1NC=NC2=O
RETENTIONTIME:  
CCS:  169.4577825
IONMODE:  Negative
INSTRUMENTTYPE:  
INSTRUMENT:  Q-Exactive Plus
COLLISIONENERGY:  
Comment:  DB#=CCMSLIB00000578095; origin=GNPS
Num Peaks:  8
78.95754	1000.0
96.96816	500.0
135.02998	200.0
138.97894	30.0
150.97899	60.0
192.9901	30.0
211.00075	70.0
347.03995	140.0

NAME:  CITRATE
PRECURSORMZ:  191.01972614583
PRECURSORTYPE:  [M-H]-
FORMULA:  C6H8O7
Ontology: Kingdom: Organic compounds;Superclass: Organic acids and derivatives;Class: Carboxylic acids and derivatives;Subclass: Tricarboxylic acids and derivatives
INCHIKEY:  KRKNYBCHXYNGOX-UHFFFAOYSA-N
SMILES:  OC(=O)CC(O)(CC(O)=O)C(O)=O
RETENTIONTIME:  
CCS:  132.8436043
IONMODE:  Negative
INSTRUMENTTYPE:  
INSTRUMENT:  Q-Exactive Plus
COLLISIONENERGY:  
Comment:  DB#=CCMSLIB00000578096; origin=GNPS
Num Peaks:  8
57.03312	50.0
85.02805	270.0
87.00732	410.0
111.00745	1000.0
112.01077	30.0
129.01813	80.0
173.00845	20.0
191.01903	120.0

NAME:  PURINE
PRECURSORMZ:  119.03631969283
PRECURSORTYPE:  [M-H]-
FORMULA:  C5H4N4
Ontology: Kingdom: Organic compounds;Superclass: Organoheterocyclic compounds;Class: Imidazopyrimidines;Subclass: Purines and purine derivatives
INCHIKEY:  KDCGOANMDULRCW-UHFFFAOYSA-N
SMILES:  N1C=NC2=NC=NC=C12
RETENTIONTIME:  
CCS:  118.9865182
IONMODE:  Negative
INSTRUMENTTYPE:  
INSTRUMENT:  Q-Exactive Plus
COLLISIONENERGY:  
Comment:  DB#=CCMSLIB00000578097; origin=GNPS
Num Peaks:  3
92.0239	20.0
119.03498	1000.0
120.03867	30.0

NAME:  N-ACETYLNEURAMINATE
PRECURSORMZ:  308.09870474383
PRECURSORTYPE:  [M-H]-
FORMULA:  C11H19NO9
Ontology: Kingdom: Organic compounds;Superclass: Organic oxygen compounds;Class: Organooxygen compounds;Subclass: Carbohydrates and carbohydrate conjugates
INCHIKEY:  SQVRNKJHWKZAKO-UHFFFAOYNA-N
SMILES:  CC(=O)NC1C(O)CC(O)(OC1C(O)C(O)CO)C(O)=O
RETENTIONTIME:  
CCS:  165.4680518
IONMODE:  Negative
INSTRUMENTTYPE:  
INSTRUMENT:  Q-Exactive Plus
COLLISIONENERGY:  
Comment:  DB#=CCMSLIB00000578098; origin=GNPS
Num Peaks:  9
59.01239	20.0
87.00731	1000.0
88.01062	10.0
98.05972	130.0
100.03896	20.0
101.02301	10.0
119.03365	20.0
126.05467	20.0
170.045	140.0

NAME:  D-ASPARTATE
PRECURSORMZ:  132.03023125683
PRECURSORTYPE:  [M-H]-
FORMULA:  C4H7NO4
Ontology: Kingdom: Organic compounds;Superclass: Organic acids and derivatives;Class: Carboxylic acids and derivatives;Subclass: Amino acids
INCHIKEY:  CKLJMWTZIZZHCS-UHFFFAOYNA-N
SMILES:  NC(CC(O)=O)C(O)=O
RETENTIONTIME:  
CCS:  122.7851273
IONMODE:  Negative
INSTRUMENTTYPE:  
INSTRUMENT:  Q-Exactive Plus
COLLISIONENERGY:  
Comment:  DB#=CCMSLIB00000578099; origin=GNPS
Num Peaks:  7
71.01235	130.0
72.00757	20.0
88.03895	1000.0
89.0422	20.0
114.01842	70.0
115.00239	270.0
132.02899	440.0

NAME:  URATE
PRECURSORMZ:  167.02106355283
PRECURSORTYPE:  [M-H]-
FORMULA:  C5H4N4O3
Ontology: Kingdom: Organic compounds;Superclass: Organoheterocyclic compounds;Class: Imidazopyrimidines;Subclass: Purines and purine derivatives
INCHIKEY:  LEHOTFFKMJEONL-UHFFFAOYSA-N
SMILES:  O=C1NC2=C(N1)C(=O)NC(=O)N2
RETENTIONTIME:  
CCS:  129.7524843
IONMODE:  Negative
INSTRUMENTTYPE:  
INSTRUMENT:  Q-Exactive Plus
COLLISIONENERGY:  
Comment:  DB#=CCMSLIB00000578100; origin=GNPS
Num Peaks:  17
83.01234	600.0
84.01574	20.0
96.01898	60.0
97.00305	20.0
123.00639	20.0
123.04395	140.0
124.01397	380.0
142.02512	30.0
151.00566	20.0
153.00592	20.0
166.01227	40.0
166.05016	20.0
167.0202	1000.0
167.03345	60.0
167.06985	30.0
167.87712	10.0
168.02385	30.0

NAME:  L-SERINE
PRECURSORMZ:  104.03531663683
PRECURSORTYPE:  [M-H]-
FORMULA:  C3H7NO3
Ontology: Kingdom: Organic compounds;Superclass: Organic acids and derivatives;Class: Carboxylic acids and derivatives;Subclass: Amino acids
INCHIKEY:  MTCFGRXMJLQNBG-UHFFFAOYNA-N
SMILES:  NC(CO)C(O)=O
RETENTIONTIME:  
CCS:  120.3202565
IONMODE:  Negative
INSTRUMENTTYPE:  
INSTRUMENT:  Q-Exactive Plus
COLLISIONENERGY:  
Comment:  DB#=CCMSLIB00000578101; origin=GNPS
Num Peaks:  15
71.61768	20.0
76.96841	30.0
90.03355	20.0
94.97913	50.0
100.92445	160.0
101.92268	80.0
101.92869	10.0
117.92733	1000.0
118.03974	150.0
118.92548	740.0
118.93178	130.0
119.016	120.0
119.03498	380.0
119.0426	10.0
119.93197	20.0

NAME:  TAURINE
PRECURSORMZ:  124.00738781083
PRECURSORTYPE:  [M-H]-
FORMULA:  C2H7NO3S
Ontology: Kingdom: Organic compounds;Superclass: Organic acids and derivatives;Class: Organic sulfonic acids and derivatives;Subclass: Organosulfonic acids and derivatives
INCHIKEY:  XOAAWQZATWQOTB-UHFFFAOYSA-N
SMILES:  NCCS(O)(=O)=O
RETENTIONTIME:  
CCS:  125.9119375
IONMODE:  Negative
INSTRUMENTTYPE:  
INSTRUMENT:  Q-Exactive Plus
COLLISIONENERGY:  
Comment:  DB#=CCMSLIB00000578102; origin=GNPS
Num Peaks:  5
79.95583	440.0
94.97916	30.0
106.9796	10.0
124.00612	1000.0
124.03819	10.0

NAME:  NICOTINATE
PRECURSORMZ:  122.02475195283
PRECURSORTYPE:  [M-H]-
FORMULA:  C6H5NO2
Ontology: Kingdom: Organic compounds;Superclass: Organoheterocyclic compounds;Class: Pyridines and derivatives;Subclass: Pyridinecarboxylic acids and derivatives
INCHIKEY:  PVNIIMVLHYAWGP-UHFFFAOYSA-N
SMILES:  OC(=O)C1=CN=CC=C1
RETENTIONTIME:  
CCS:  121.0448239
IONMODE:  Negative
INSTRUMENTTYPE:  
INSTRUMENT:  Q-Exactive Plus
COLLISIONENERGY:  
Comment:  DB#=CCMSLIB00000578103; origin=GNPS
Num Peaks:  13
60.24707	20.0
66.10433	10.0
67.74363	10.0
78.03352	210.0
78.61753	10.0
84.76374	10.0
85.49015	10.0
88.6813	10.0
117.37543	20.0
121.02822	350.0
122.02355	1000.0
122.03148	90.0
125.83101	20.0

NAME:  INOSINE
PRECURSORMZ:  267.07349304983
PRECURSORTYPE:  [M-H]-
FORMULA:  C10H12N4O5
Ontology: Kingdom: Organic compounds;Superclass: Nucleosides;Class: Purine nucleosides;
INCHIKEY:  UGQMRVRMYYASKQ-UHFFFAOYNA-N
SMILES:  OCC1OC(C(O)C1O)N1C=NC2=C1NC=NC2=O
RETENTIONTIME:  
CCS:  158.4532116
IONMODE:  Negative
INSTRUMENTTYPE:  
INSTRUMENT:  Q-Exactive Plus
COLLISIONENERGY:  
Comment:  DB#=CCMSLIB00000578104; origin=GNPS
Num Peaks:  4
135.03006	1000.0
136.03423	20.0
267.07385	920.0
268.07684	50.0

NAME:  4-AMINOBUTANOATE
PRECURSORMZ:  102.05605208183
PRECURSORTYPE:  [M-H]-
FORMULA:  C4H9NO2
Ontology: ;;;
INCHIKEY:  BTCSSZJGUNDROE-UHFFFAOYSA-N
SMILES:  NCCCC(O)=O
RETENTIONTIME:  
CCS:  124.8041472
IONMODE:  Negative
INSTRUMENTTYPE:  
INSTRUMENT:  Q-Exactive Plus
COLLISIONENERGY:  
Comment:  DB#=CCMSLIB00000578105; origin=GNPS
Num Peaks:  10
57.033	30.0
59.01229	20.0
71.25013	10.0
71.25433	30.0
84.04401	100.0
101.0594	710.0
102.0547	1000.0
102.06252	110.0
103.03868	30.0
103.05791	10.0

NAME:  CYTOSINE
PRECURSORMZ:  110.03598534083
PRECURSORTYPE:  [M-H]-
FORMULA:  C4H5N3O
Ontology: Kingdom: Organic compounds;Superclass: Organoheterocyclic compounds;Class: Diazines;Subclass: Pyrimidines and pyrimidine derivatives
INCHIKEY:  OPTASPLRGRRNAP-UHFFFAOYSA-N
SMILES:  NC1=CC=NC(=O)N1
RETENTIONTIME:  
CCS:  118.0605583
IONMODE:  Negative
INSTRUMENTTYPE:  
INSTRUMENT:  Q-Exactive Plus
COLLISIONENERGY:  
Comment:  DB#=CCMSLIB00000578106; origin=GNPS
Num Peaks:  4
67.02874	980.0
68.03208	20.0
110.03471	1000.0
111.03812	20.0

NAME:  L-ISOLEUCINE
PRECURSORMZ:  130.08735221083
PRECURSORTYPE:  [M-H]-
FORMULA:  C6H13NO2
Ontology: Kingdom: Organic compounds;Superclass: Organic acids and derivatives;Class: Carboxylic acids and derivatives;Subclass: Amino acids
INCHIKEY:  AGPKZVBTJJNPAG-UHFFFAOYNA-N
SMILES:  CCC(C)C(N)C(O)=O
RETENTIONTIME:  
CCS:  129.0581635
IONMODE:  Negative
INSTRUMENTTYPE:  
INSTRUMENT:  Q-Exactive Plus
COLLISIONENERGY:  
Comment:  DB#=CCMSLIB00000578107; origin=GNPS
Num Peaks:  2
130.08615	1000.0
131.08969	40.0

NAME:  ASCORBATE
PRECURSORMZ:  175.02481152583
PRECURSORTYPE:  [M-H]-
FORMULA:  C6H8O6
Ontology: Kingdom: Organic compounds;Superclass: Organoheterocyclic compounds;Class: Dihydrofurans;Subclass: Furanones
INCHIKEY:  TYQCGQRIZGCHNB-UHFFFAOYNA-N
SMILES:  OCC(O)C1OC(O)=C(O)C1=O
RETENTIONTIME:  
CCS:  -1
IONMODE:  Negative
INSTRUMENTTYPE:  
INSTRUMENT:  Q-Exactive Plus
COLLISIONENERGY:  
Comment:  DB#=CCMSLIB00000578108; origin=GNPS
Num Peaks:  6
119.01556	20.0
131.08138	70.0
132.08513	10.0
156.9425	20.0
175.04236	1000.0
176.04427	50.0

NAME:  GLUCONIC ACID
PRECURSORMZ:  195.05102627383
PRECURSORTYPE:  [M-H]-
FORMULA:  C6H12O7
Ontology: Kingdom: Organic compounds;Superclass: Organic acids and derivatives;Class: Hydroxy acids and derivatives;Subclass: Medium
INCHIKEY:  RGHNJXZEOKUKBD-UHFFFAOYNA-N
SMILES:  OCC(O)C(O)C(O)C(O)C(O)=O
RETENTIONTIME:  
CCS:  134.0914505
IONMODE:  Negative
INSTRUMENTTYPE:  
INSTRUMENT:  Q-Exactive Plus
COLLISIONENERGY:  
Comment:  DB#=CCMSLIB00000578109; origin=GNPS
Num Peaks:  23
61.98687	570.0
71.53575	180.0
94.97914	60.0
97.03934	30.0
99.05486	340.0
104.77937	30.0
108.21664	20.0
116.92731	530.0
117.92728	120.0
118.92553	180.0
119.01558	1000.0
134.4519	30.0
142.9917	50.0
175.04208	110.0
178.90266	50.0
231.11842	30.0
240.06905	100.0
257.09604	40.0
274.88171	380.0
275.04678	40.0
275.10657	250.0
275.23825	40.0
288.29196	30.0

NAME:  QUINATE
PRECURSORMZ:  191.05611165383
PRECURSORTYPE:  [M-H]-
FORMULA:  C7H12O6
Ontology: Kingdom: Organic compounds;Superclass: Organic oxygen compounds;Class: Organooxygen compounds;Subclass: Alcohols and polyols
INCHIKEY:  AAWZDTNXLSGCEK-UHFFFAOYNA-N
SMILES:  OC1CC(O)(CC(O)C1O)C(O)=O
RETENTIONTIME:  
CCS:  136.0426542
IONMODE:  Negative
INSTRUMENTTYPE:  
INSTRUMENT:  Q-Exactive Plus
COLLISIONENERGY:  
Comment:  DB#=CCMSLIB00000578110; origin=GNPS
Num Peaks:  22
51.88882	10.0
57.07756	10.0
59.01243	10.0
60.0741	10.0
61.98686	20.0
67.35514	10.0
69.31673	10.0
71.94734	30.0
71.95141	30.0
80.99438	30.0
83.04882	20.0
99.08007	20.0
99.92438	150.0
100.92481	20.0
101.05955	10.0
108.59032	10.0
143.10657	1000.0
143.91496	20.0
144.04408	30.0
144.10995	410.0
144.9911	20.0
163.70724	10.0

NAME:  (S)-DIHYDROOROTATE
PRECURSORMZ:  157.02548022883
PRECURSORTYPE:  [M-H]-
FORMULA:  C5H6N2O4
Ontology: Kingdom: Organic compounds;Superclass: Organic acids and derivatives;Class: Carboxylic acids and derivatives;Subclass: Amino acids
INCHIKEY:  UFIVEPVSAGBUSI-UHFFFAOYNA-N
SMILES:  OC(=O)C1CC(=O)NC(=O)N1
RETENTIONTIME:  
CCS:  126.045648
IONMODE:  Negative
INSTRUMENTTYPE:  
INSTRUMENT:  Q-Exactive Plus
COLLISIONENERGY:  
Comment:  DB#=CCMSLIB00000578111; origin=GNPS
Num Peaks:  16
52.8828	30.0
59.01235	60.0
67.02861	50.0
69.04454	60.0
72.34447	40.0
72.34782	60.0
95.6442	30.0
102.18151	30.0
119.01558	70.0
123.90101	50.0
144.28111	30.0
180.98833	1000.0
181.00285	50.0
244.90736	50.0
245.09624	200.0
245.19139	70.0

NAME:  MALONATE
PRECURSORMZ:  103.00368215683
PRECURSORTYPE:  [M-H]-
FORMULA:  C3H4O4
Ontology: Kingdom: Organic compounds;Superclass: Organic acids and derivatives;Class: Carboxylic acids and derivatives;Subclass: Dicarboxylic acids and derivatives
INCHIKEY:  OFOBLEOULBTSOW-UHFFFAOYSA-N
SMILES:  OC(=O)CC(O)=O
RETENTIONTIME:  
CCS:  120.8824822
IONMODE:  Negative
INSTRUMENTTYPE:  
INSTRUMENT:  Q-Exactive Plus
COLLISIONENERGY:  
Comment:  DB#=CCMSLIB00000578112; origin=GNPS
Num Peaks:  19
56.50479	20.0
60.58989	20.0
73.14304	30.0
80.99435	140.0
83.04878	160.0
95.62885	20.0
99.9243	370.0
100.92477	30.0
101.05937	250.0
105.16447	20.0
107.65803	20.0
143.10661	1000.0
143.91452	40.0
144.04407	40.0
144.10991	500.0
144.99068	70.0
145.0497	110.0
145.08611	30.0
145.11395	20.0

NAME:  GLYCINE
PRECURSORMZ:  74.02475195283
PRECURSORTYPE:  [M-H]-
FORMULA:  C2H5NO2
Ontology: Kingdom: Organic compounds;Superclass: Organic acids and derivatives;Class: Carboxylic acids and derivatives;Subclass: Amino acids
INCHIKEY:  DHMQDGOQFOQNFH-UHFFFAOYSA-N
SMILES:  NCC(O)=O
RETENTIONTIME:  
CCS:  126.8243892
IONMODE:  Negative
INSTRUMENTTYPE:  
INSTRUMENT:  Q-Exactive Plus
COLLISIONENERGY:  
Comment:  DB#=CCMSLIB00000578113; origin=GNPS
Num Peaks:  3
73.02801	340.0
74.02327	1000.0
75.00723	40.0

NAME:  L-METHIONINE
PRECURSORMZ:  148.04377331983
PRECURSORTYPE:  [M-H]-
FORMULA:  C5H11NO2S
Ontology: Kingdom: Organic compounds;Superclass: Organic acids and derivatives;Class: Carboxylic acids and derivatives;Subclass: Amino acids
INCHIKEY:  FFEARJCKVFRZRR-UHFFFAOYNA-N
SMILES:  CSCCC(N)C(O)=O
RETENTIONTIME:  
CCS:  135.0277635
IONMODE:  Negative
INSTRUMENTTYPE:  
INSTRUMENT:  Q-Exactive Plus
COLLISIONENERGY:  
Comment:  DB#=CCMSLIB00000578114; origin=GNPS
Num Peaks:  16
58.86366	40.0
63.36483	30.0
72.06224	130.0
73.11765	40.0
73.71236	40.0
86.05407	40.0
86.71523	30.0
96.73473	50.0
100.03897	210.0
100.62296	40.0
103.2813	40.0
103.95545	40.0
129.84265	40.0
147.02711	1000.0
148.0289	210.0
148.04251	420.0

NAME:  ADENINE
PRECURSORMZ:  134.04721872883
PRECURSORTYPE:  [M-H]-
FORMULA:  C5H5N5
Ontology: Kingdom: Organic compounds;Superclass: Organoheterocyclic compounds;Class: Imidazopyrimidines;Subclass: Purines and purine derivatives
INCHIKEY:  GFFGJBXGBJISGV-UHFFFAOYSA-N
SMILES:  NC1=NC=NC2=C1NC=N2
RETENTIONTIME:  
CCS:  122.1769505
IONMODE:  Negative
INSTRUMENTTYPE:  
INSTRUMENT:  Q-Exactive Plus
COLLISIONENERGY:  
Comment:  DB#=CCMSLIB00000578115; origin=GNPS
Num Peaks:  4
92.02396	30.0
107.03491	150.0
134.04605	1000.0
135.05038	30.0

NAME:  5'-METHYLTHIOADENOSINE
PRECURSORMZ:  296.08228408483
PRECURSORTYPE:  [M-H]-
FORMULA:  C11H15N5O3S
Ontology: Kingdom: Organic compounds;Superclass: Nucleosides;;
INCHIKEY:  WUUGFSXJNOTRMR-UHFFFAOYNA-N
SMILES:  CSCC1OC(C(O)C1O)N1C=NC2=C1N=CN=C2N
RETENTIONTIME:  
CCS:  165.6018605
IONMODE:  Negative
INSTRUMENTTYPE:  
INSTRUMENT:  Q-Exactive Plus
COLLISIONENERGY:  
Comment:  DB#=CCMSLIB00000578116; origin=GNPS
Num Peaks:  3
134.04602	1000.0
135.05038	20.0
296.08252	30.0

NAME:  THYMIDINE
PRECURSORMZ:  241.08299510683
PRECURSORTYPE:  [M-H]-
FORMULA:  C10H14N2O5
Ontology: Kingdom: Organic compounds;Superclass: Nucleosides;Class: Pyrimidine nucleosides;Subclass: Pyrimidine 
INCHIKEY:  IQFYYKKMVGJFEH-UHFFFAOYNA-N
SMILES:  CC1=CN(C2CC(O)C(CO)O2)C(=O)NC1=O
RETENTIONTIME:  
CCS:  154.2132911
IONMODE:  Negative
INSTRUMENTTYPE:  
INSTRUMENT:  Q-Exactive Plus
COLLISIONENERGY:  
Comment:  DB#=CCMSLIB00000578117; origin=GNPS
Num Peaks:  13
71.87405	50.0
82.97202	10.0
108.04442	20.0
125.02439	20.0
125.03434	380.0
126.05522	20.0
150.05542	20.0
151.05016	510.0
225.02747	10.0
238.99658	10.0
241.08286	1000.0
241.21745	50.0
242.08653	60.0

NAME:  GLYCERATE
PRECURSORMZ:  105.01933222083
PRECURSORTYPE:  [M-H]-
FORMULA:  C3H6O4
Ontology: Kingdom: Organic compounds;Superclass: Organic oxygen compounds;Class: Organooxygen compounds;Subclass: Carbohydrates and carbohydrate conjugates
INCHIKEY:  RBNPOMFGQQGHHO-UHFFFAOYNA-N
SMILES:  OCC(O)C(O)=O
RETENTIONTIME:  
CCS:  120.699586
IONMODE:  Negative
INSTRUMENTTYPE:  
INSTRUMENT:  Q-Exactive Plus
COLLISIONENERGY:  
Comment:  DB#=CCMSLIB00000578118; origin=GNPS
Num Peaks:  6
59.01237	140.0
59.99504	30.0
72.9916	340.0
75.00725	420.0
105.01794	1000.0
106.02137	20.0

NAME:  OROTATE
PRECURSORMZ:  155.00983016483
PRECURSORTYPE:  [M-H]-
FORMULA:  C5H4N2O4
Ontology: Kingdom: Organic compounds;Superclass: Organoheterocyclic compounds;Class: Diazines;Subclass: Pyrimidines and pyrimidine derivatives
INCHIKEY:  PXQPEWDEAKTCGB-UHFFFAOYSA-N
SMILES:  OC(=O)C1=CC(=O)NC(=O)N1
RETENTIONTIME:  
CCS:  124.7764202
IONMODE:  Negative
INSTRUMENTTYPE:  
INSTRUMENT:  Q-Exactive Plus
COLLISIONENERGY:  
Comment:  DB#=CCMSLIB00000578119; origin=GNPS
Num Peaks:  3
111.01861	1000.0
112.02197	20.0
155.00874	20.0

NAME:  ETHANOLAMINE PHOSPHATE
PRECURSORMZ:  140.01181828783
PRECURSORTYPE:  [M-H]-
FORMULA:  C2H8NO4P
Ontology: Kingdom: Organic compounds;Superclass: Organic acids and derivatives;Class: Organic phosphoric acids and derivatives;Subclass: Phosphate esters
INCHIKEY:  SUHOOTKUPISOBE-UHFFFAOYSA-N
SMILES:  NCCOP(O)(O)=O
RETENTIONTIME:  
CCS:  127.3610588
IONMODE:  Negative
INSTRUMENTTYPE:  
INSTRUMENT:  Q-Exactive Plus
COLLISIONENERGY:  
Comment:  DB#=CCMSLIB00000578120; origin=GNPS
Num Peaks:  5
59.01238	150.0
78.95757	1000.0
112.00267	10.0
139.99794	40.0
140.01057	60.0

NAME:  XANTHINE
PRECURSORMZ:  151.02614893283
PRECURSORTYPE:  [M-H]-
FORMULA:  C5H4N4O2
Ontology: ;;;
INCHIKEY:  LRFVTYWOQMYALW-UHFFFAOYSA-N
SMILES:  O=C1NC2=C(NC=N2)C(=O)N1
RETENTIONTIME:  
CCS:  125.6820425
IONMODE:  Negative
INSTRUMENTTYPE:  
INSTRUMENT:  Q-Exactive Plus
COLLISIONENERGY:  
Comment:  DB#=CCMSLIB00000578121; origin=GNPS
Num Peaks:  6
108.01894	190.0
126.02959	20.0
136.0154	10.0
150.00084	20.0
151.02509	1000.0
152.02922	20.0

NAME:  L-ALANINE
PRECURSORMZ:  88.04040201683
PRECURSORTYPE:  [M-H]-
FORMULA:  C3H7NO2
Ontology: Kingdom: Organic compounds;Superclass: Organic acids and derivatives;Class: Carboxylic acids and derivatives;Subclass: Amino acids
INCHIKEY:  QNAYBMKLOCPYGJ-UHFFFAOYNA-N
SMILES:  CC(N)C(O)=O
RETENTIONTIME:  
CCS:  123.3560953
IONMODE:  Negative
INSTRUMENTTYPE:  
INSTRUMENT:  Q-Exactive Plus
COLLISIONENERGY:  
Comment:  DB#=CCMSLIB00000578122; origin=GNPS
Num Peaks:  4
87.04378	60.0
88.03898	1000.0
89.02296	120.0
89.04213	10.0

NAME:  URIDINE-5-MONOPHOSPHATE
PRECURSORMZ:  323.02859055283
PRECURSORTYPE:  [M-H]-
FORMULA:  C9H13N2O9P
Ontology: Kingdom: Organic compounds;Superclass: Nucleosides;Class: Pyrimidine nucleotides;Subclass: Pyrimidine ribonucleotides
INCHIKEY:  DJJCXFVJDGTHFX-UHFFFAOYNA-N
SMILES:  OC1C(O)C(OC1COP(O)(O)=O)N1C=CC(=O)NC1=O
RETENTIONTIME:  
CCS:  163.7691261
IONMODE:  Negative
INSTRUMENTTYPE:  
INSTRUMENT:  Q-Exactive Plus
COLLISIONENERGY:  
Comment:  DB#=CCMSLIB00000578124; origin=GNPS
Num Peaks:  10
78.95755	1000.0
96.96818	780.0
111.01862	160.0
138.97897	90.0
150.97911	80.0
164.03444	10.0
192.99002	50.0
211.00085	110.0
280.02301	50.0
323.02872	140.0

NAME:  L-PROLINE
PRECURSORMZ:  114.05605208183
PRECURSORTYPE:  [M-H]-
FORMULA:  C5H9NO2
Ontology: Kingdom: Organic compounds;Superclass: Organic acids and derivatives;Class: Carboxylic acids and derivatives;Subclass: Amino acids
INCHIKEY:  ONIBWKKTOPOVIA-UHFFFAOYNA-N
SMILES:  OC(=O)C1CCCN1
RETENTIONTIME:  
CCS:  120.8737189
IONMODE:  Negative
INSTRUMENTTYPE:  
INSTRUMENT:  Q-Exactive Plus
COLLISIONENERGY:  
Comment:  DB#=CCMSLIB00000578125; origin=GNPS
Num Peaks:  4
66.03335	20.0
114.0547	1000.0
115.05813	30.0
115.07504	30.0

NAME:  URIDINE
PRECURSORMZ:  243.06225966183
PRECURSORTYPE:  [M-H]-
FORMULA:  C9H12N2O6
Ontology: Kingdom: Organic compounds;Superclass: Nucleosides;Class: Pyrimidine nucleosides;
INCHIKEY:  DRTQHJPVMGBUCF-UHFFFAOYNA-N
SMILES:  OCC1OC(C(O)C1O)N1C=CC(=O)NC1=O
RETENTIONTIME:  
CCS:  151.8583657
IONMODE:  Negative
INSTRUMENTTYPE:  
INSTRUMENT:  Q-Exactive Plus
COLLISIONENERGY:  
Comment:  DB#=CCMSLIB00000578126; origin=GNPS
Num Peaks:  16
66.03343	70.0
71.01242	10.0
82.02834	120.0
96.044	10.0
108.04414	20.0
110.02341	1000.0
111.01868	50.0
111.02678	20.0
117.01801	10.0
122.02351	60.0
124.039	20.0
140.03415	110.0
152.03421	180.0
153.02893	50.0
200.05585	170.0
243.06223	60.0

NAME:  FRUCTOSE 1,6-BIPHOSPHATE
PRECURSORMZ:  338.98877343483
PRECURSORTYPE:  [M-H]-
FORMULA:  C6H14O12P2
Ontology: ;;;
INCHIKEY:  XPYBSIWDXQFNMH-UHFFFAOYNA-N
SMILES:  OC(COP(O)(O)=O)C(O)C(O)C(=O)COP(O)(O)=O
RETENTIONTIME:  
CCS:  169.2052665
IONMODE:  Negative
INSTRUMENTTYPE:  
INSTRUMENT:  Q-Exactive Plus
COLLISIONENERGY:  
Comment:  DB#=CCMSLIB00000578127; origin=GNPS
Num Peaks:  13
59.01233	20.0
78.95763	200.0
96.96825	1000.0
138.97868	40.0
150.97934	30.0
158.92451	70.0
168.99004	20.0
176.93524	70.0
223.00107	20.0
241.01158	70.0
276.87857	20.0
320.88654	30.0
338.99106	20.0

NAME:  CARNOSINE
PRECURSORMZ:  225.09931387483
PRECURSORTYPE:  [M-H]-
FORMULA:  C9H14N4O3
Ontology: Kingdom: Organic compounds;Superclass: Organic acids and derivatives;Class: Peptidomimetics;Subclass: Hybrid peptides
INCHIKEY:  CQOVPNPJLQNMDC-UHFFFAOYNA-N
SMILES:  NCCC(=O)NC(CC1=CN=CN1)C(O)=O
RETENTIONTIME:  
CCS:  149.8669213
IONMODE:  Negative
INSTRUMENTTYPE:  
INSTRUMENT:  Q-Exactive Plus
COLLISIONENERGY:  
Comment:  DB#=CCMSLIB00000578128; origin=GNPS
Num Peaks:  18
67.02863	30.0
81.0442	20.0
87.05489	20.0
88.03893	100.0
93.0443	30.0
110.07101	900.0
111.07439	20.0
127.05003	60.0
137.03439	30.0
154.06116	1000.0
155.06487	30.0
161.08223	20.0
163.09789	110.0
164.08195	20.0
181.10858	70.0
207.08763	20.0
225.09898	390.0
226.10237	20.0

NAME:  SUCCINATE
PRECURSORMZ:  117.01933222083
PRECURSORTYPE:  [M-H]-
FORMULA:  C4H6O4
Ontology: ;;;
INCHIKEY:  KDYFGRWQOYBRFD-UHFFFAOYSA-N
SMILES:  OC(=O)CCC(O)=O
RETENTIONTIME:  
CCS:  123.254263
IONMODE:  Negative
INSTRUMENTTYPE:  
INSTRUMENT:  Q-Exactive Plus
COLLISIONENERGY:  
Comment:  DB#=CCMSLIB00000578129; origin=GNPS
Num Peaks:  8
73.02803	1000.0
74.03142	20.0
99.00739	100.0
99.92422	10.0
116.92725	160.0
117.01807	250.0
117.92725	10.0
118.03983	20.0

NAME:  URACIL
PRECURSORMZ:  111.02000092483
PRECURSORTYPE:  [M-H]-
FORMULA:  C4H4N2O2
Ontology: Kingdom: Organic compounds;Superclass: Organoheterocyclic compounds;Class: Diazines;Subclass: Pyrimidines and pyrimidine derivatives
INCHIKEY:  ISAKRJDGNUQOIC-UHFFFAOYSA-N
SMILES:  O=C1NC=CC(=O)N1
RETENTIONTIME:  
CCS:  117.4709453
IONMODE:  Negative
INSTRUMENTTYPE:  
INSTRUMENT:  Q-Exactive Plus
COLLISIONENERGY:  
Comment:  DB#=CCMSLIB00000578131; origin=GNPS
Num Peaks:  3
111.01865	1000.0
112.02193	30.0
112.05008	10.0

NAME:  (S)-MALATE
PRECURSORMZ:  133.01424684083
PRECURSORTYPE:  [M-H]-
FORMULA:  C4H6O5
Ontology: Kingdom: Organic compounds;Superclass: Organic acids and derivatives;Class: Hydroxy acids and derivatives;Subclass: Beta hydroxy acids and derivatives
INCHIKEY:  BJEPYKJPYRNKOW-UHFFFAOYNA-N
SMILES:  OC(CC(O)=O)C(O)=O
RETENTIONTIME:  
CCS:  122.6885198
IONMODE:  Negative
INSTRUMENTTYPE:  
INSTRUMENT:  Q-Exactive Plus
COLLISIONENERGY:  
Comment:  DB#=CCMSLIB00000578132; origin=GNPS
Num Peaks:  7
71.01234	460.0
72.01572	10.0
72.99158	100.0
89.02296	80.0
115.00237	1000.0
116.00584	30.0
133.013	370.0

NAME:  L-ASPARTATE
PRECURSORMZ:  132.03023125683
PRECURSORTYPE:  [M-H]-
FORMULA:  C4H7NO4
Ontology: Kingdom: Organic compounds;Superclass: Organic acids and derivatives;Class: Carboxylic acids and derivatives;Subclass: Amino acids
INCHIKEY:  CKLJMWTZIZZHCS-UHFFFAOYNA-N
SMILES:  NC(CC(O)=O)C(O)=O
RETENTIONTIME:  
CCS:  122.7851273
IONMODE:  Negative
INSTRUMENTTYPE:  
INSTRUMENT:  Q-Exactive Plus
COLLISIONENERGY:  
Comment:  DB#=CCMSLIB00000578133; origin=GNPS
Num Peaks:  7
71.0124	130.0
72.00765	20.0
88.03895	1000.0
89.04237	20.0
114.01831	50.0
115.00237	280.0
132.02901	460.0

NAME:  2'-DEOXYCYTIDINE 5'-MONOPHOSPHATE
PRECURSORMZ:  306.04966034883
PRECURSORTYPE:  [M-H]-
FORMULA:  C9H14N3O7P
Ontology: Kingdom: Organic compounds;Superclass: Nucleosides;Class: Pyrimidine nucleotides;Subclass: Pyrimidine deoxyribonucleotides
INCHIKEY:  NCMVOABPESMRCP-UHFFFAOYNA-N
SMILES:  NC1=NC(=O)N(C=C1)C1CC(O)C(COP(O)(O)=O)O1
RETENTIONTIME:  
CCS:  162.5352906
IONMODE:  Negative
INSTRUMENTTYPE:  
INSTRUMENT:  Q-Exactive Plus
COLLISIONENERGY:  
Comment:  DB#=CCMSLIB00000578134; origin=GNPS
Num Peaks:  8
78.95759	1000.0
96.96819	430.0
110.0346	210.0
119.01565	20.0
176.99495	130.0
195.0058	330.0
263.04395	20.0
306.04996	120.0

NAME:  HYPOXANTHINE
PRECURSORMZ:  135.03123431283
PRECURSORTYPE:  [M-H]-
FORMULA:  C5H4N4O
Ontology: Kingdom: Organic compounds;Superclass: Organoheterocyclic compounds;Class: Imidazopyrimidines;Subclass: Purines and purine derivatives
INCHIKEY:  FDGQSTZJBFJUBT-UHFFFAOYSA-N
SMILES:  O=C1N=CNC2=C1NC=N2
RETENTIONTIME:  
CCS:  121.5287366
IONMODE:  Negative
INSTRUMENTTYPE:  
INSTRUMENT:  Q-Exactive Plus
COLLISIONENERGY:  
Comment:  DB#=CCMSLIB00000578135; origin=GNPS
Num Peaks:  6
65.01302	10.0
92.02399	610.0
93.02721	10.0
135.03009	1000.0
135.96953	10.0
136.03436	30.0

NAME:  CREATINE
PRECURSORMZ:  130.06220008983
PRECURSORTYPE:  [M-H]-
FORMULA:  C4H9N3O2
Ontology: Kingdom: Organic compounds;Superclass: Organic acids and derivatives;Class: Carboxylic acids and derivatives;Subclass: Amino acids
INCHIKEY:  CVSVTCORWBXHQV-UHFFFAOYSA-N
SMILES:  CN(CC(O)=O)C(N)=N
RETENTIONTIME:  
CCS:  125.5637216
IONMODE:  Negative
INSTRUMENTTYPE:  
INSTRUMENT:  Q-Exactive Plus
COLLISIONENERGY:  
Comment:  DB#=CCMSLIB00000578136; origin=GNPS
Num Peaks:  21
61.41488	10.0
61.99678	10.0
72.15849	30.0
72.16206	20.0
84.4026	10.0
85.06445	50.0
88.03895	1000.0
88.17062	10.0
89.04193	20.0
93.15043	10.0
123.41696	10.0
124.10184	10.0
129.09094	310.0
130.04146	10.0
130.08601	20.0
130.09448	80.0
130.99103	20.0
131.03441	10.0
131.06998	10.0
131.99426	10.0
133.89799	10.0

NAME:  3,4-DIHYDROXY-L-PHENYLALANINE
PRECURSORMZ:  196.06153138583
PRECURSORTYPE:  [M-H]-
FORMULA:  C9H11NO4
Ontology: ;
INCHIKEY:  WTDRDQBEARUVNC-UHFFFAOYNA-N
SMILES:  NC(CC1=CC(O)=C(O)C=C1)C(O)=O
RETENTIONTIME:  
CCS:  141.1849616
IONMODE:  Negative
INSTRUMENTTYPE:  
INSTRUMENT:  Q-Exactive Plus
COLLISIONENERGY:  
Comment:  DB#=CCMSLIB00000578137; origin=GNPS
Num Peaks:  24
72.0076	210.0
74.02326	80.0
91.05371	10.0
107.0489	30.0
109.02814	180.0
121.02828	20.0
122.03607	240.0
123.04429	70.0
124.0154	20.0
130.99107	20.0
131.99477	10.0
134.05988	60.0
135.04399	1000.0
136.04736	50.0
137.02324	40.0
150.0549	40.0
152.07072	40.0
154.02612	30.0
178.98338	20.0
179.03416	430.0
180.03763	20.0
195.90547	20.0
196.06088	490.0
197.06418	20.0

NAME:  GUANOSINE
PRECURSORMZ:  282.08439208683
PRECURSORTYPE:  [M-H]-
FORMULA:  C10H13N5O5
Ontology: Kingdom: Organic compounds;Superclass: Nucleosides;Class: Purine nucleosides;
INCHIKEY:  NYHBQMYGNKIUIF-UHFFFAOYNA-N
SMILES:  NC1=NC(=O)C2=C(N1)N(C=N2)C1OC(CO)C(O)C1O
RETENTIONTIME:  
CCS:  161.5378727
IONMODE:  Negative
INSTRUMENTTYPE:  
INSTRUMENT:  Q-Exactive Plus
COLLISIONENERGY:  
Comment:  DB#=CCMSLIB00000578138; origin=GNPS
Num Peaks:  4
133.01436	50.0
150.04106	1000.0
151.04562	20.0
282.08456	110.0

NAME:  5,6-DIHYDROURACIL
PRECURSORMZ:  113.03565098883
PRECURSORTYPE:  [M-H]-
FORMULA:  C4H6N2O2
Ontology: Kingdom: Organic compounds;Superclass: Organoheterocyclic compounds;Class: Diazines;Subclass: Pyrimidines and pyrimidine derivatives
INCHIKEY:  OIVLITBTBDPEFK-UHFFFAOYSA-N
SMILES:  O=C1CCNC(=O)N1
RETENTIONTIME:  
CCS:  119.2671538
IONMODE:  Negative
INSTRUMENTTYPE:  
INSTRUMENT:  Q-Exactive Plus
COLLISIONENERGY:  
Comment:  DB#=CCMSLIB00000578139; origin=GNPS
Num Peaks:  10
68.99426	1000.0
112.0155	70.0
112.02208	550.0
112.05025	370.0
112.9843	60.0
113.02306	210.0
113.03399	10.0
113.05357	30.0
113.06017	10.0
114.01833	10.0

NAME:  L-LYSINE
PRECURSORMZ:  145.09825124683
PRECURSORTYPE:  [M-H]-
FORMULA:  C6H14N2O2
Ontology: Kingdom: Organic compounds;Superclass: Organic acids and derivatives;Class: Carboxylic acids and derivatives;Subclass: Amino acids
INCHIKEY:  KDXKERNSBIXSRK-UHFFFAOYNA-N
SMILES:  NCCCCC(N)C(O)=O
RETENTIONTIME:  
CCS:  128.9714549
IONMODE:  Negative
INSTRUMENTTYPE:  
INSTRUMENT:  Q-Exactive Plus
COLLISIONENERGY:  
Comment:  DB#=CCMSLIB00000578141; origin=GNPS
Num Peaks:  4
97.07558	10.0
145.09715	800.0
146.02365	1000.0
146.1006	40.0

NAME:  L-ASPARAGINE
PRECURSORMZ:  131.04621567383
PRECURSORTYPE:  [M-H]-
FORMULA:  C4H8N2O3
Ontology: Kingdom: Organic compounds;Superclass: Organic acids and derivatives;Class: Carboxylic acids and derivatives;Subclass: Amino acids
INCHIKEY:  DCXYFEDJOCDNAF-UHFFFAOYNA-N
SMILES:  NC(CC(N)=O)C(O)=O
RETENTIONTIME:  
CCS:  122.4414625
IONMODE:  Negative
INSTRUMENTTYPE:  
INSTRUMENT:  Q-Exactive Plus
COLLISIONENERGY:  
Comment:  DB#=CCMSLIB00000578143; origin=GNPS
Num Peaks:  14
58.0284	50.0
70.02835	400.0
71.01239	20.0
71.02359	120.0
72.00762	130.0
72.03979	20.0
95.02367	210.0
111.01875	60.0
113.03433	680.0
114.01837	1000.0
115.02197	20.0
130.99139	40.0
131.04503	320.0
132.0486	10.0

NAME:  L-VALINE
PRECURSORMZ:  116.07170214583
PRECURSORTYPE:  [M-H]-
FORMULA:  C5H11NO2
Ontology: Kingdom: Organic compounds;Superclass: Organic acids and derivatives;Class: Carboxylic acids and derivatives;Subclass: Amino acids
INCHIKEY:  KZSNJWFQEVHDMF-UHFFFAOYNA-N
SMILES:  CC(C)C(N)C(O)=O
RETENTIONTIME:  
CCS:  126.2682803
IONMODE:  Negative
INSTRUMENTTYPE:  
INSTRUMENT:  Q-Exactive Plus
COLLISIONENERGY:  
Comment:  DB#=CCMSLIB00000578144; origin=GNPS
Num Peaks:  4
115.07503	10.0
116.07042	1000.0
116.92724	50.0
117.07381	30.0

NAME:  GUANINE
PRECURSORMZ:  150.04213334883
PRECURSORTYPE:  [M-H]-
FORMULA:  C5H5N5O
Ontology: Kingdom: Organic compounds;Superclass: Organoheterocyclic compounds;Class: Imidazopyrimidines;Subclass: Purines and purine derivatives
INCHIKEY:  UYTPUPDQBNUYGX-UHFFFAOYSA-N
SMILES:  NC1=NC(=O)C2=C(N1)N=CN2
RETENTIONTIME:  
CCS:  126.3124371
IONMODE:  Negative
INSTRUMENTTYPE:  
INSTRUMENT:  Q-Exactive Plus
COLLISIONENERGY:  
Comment:  DB#=CCMSLIB00000578145; origin=GNPS
Num Peaks:  8
107.0362	10.0
110.05987	10.0
121.05209	40.0
122.05992	270.0
135.03143	20.0
150.00096	60.0
150.05507	1000.0
151.05859	40.0

NAME:  HOMOSERINE
PRECURSORMZ:  118.05096670183
PRECURSORTYPE:  [M-H]-
FORMULA:  C4H9NO3
Ontology: Kingdom: Organic compounds;Superclass: Organic acids and derivatives;Class: Carboxylic acids and derivatives;Subclass: Amino acids
INCHIKEY:  UKAUYVFTDYCKQA-UHFFFAOYNA-N
SMILES:  NC(CCO)C(O)=O
RETENTIONTIME:  
CCS:  122.1664861
IONMODE:  Negative
INSTRUMENTTYPE:  
INSTRUMENT:  Q-Exactive Plus
COLLISIONENERGY:  
Comment:  DB#=CCMSLIB00000578146; origin=GNPS
Num Peaks:  15
55.01749	40.0
70.02848	20.0
72.00751	20.0
72.04401	210.0
88.03885	20.0
98.02341	540.0
99.00741	220.0
100.03905	80.0
116.03407	80.0
117.92749	20.0
118.04047	50.0
118.04971	1000.0
118.91695	20.0
119.01565	30.0
119.05301	20.0

NAME:  PYRIDOXINE
PRECURSORMZ:  168.06661676583
PRECURSORTYPE:  [M-H]-
FORMULA:  C8H11NO3
Ontology: Kingdom: Organic compounds;Superclass: Organoheterocyclic compounds;Class: Pyridines and derivatives;Subclass: Pyridoxines
INCHIKEY:  LXNHXLLTXMVWPM-UHFFFAOYSA-N
SMILES:  CC1=NC=C(CO)C(CO)=C1O
RETENTIONTIME:  
CCS:  134.5632292
IONMODE:  Negative
INSTRUMENTTYPE:  
INSTRUMENT:  Q-Exactive Plus
COLLISIONENERGY:  
Comment:  DB#=CCMSLIB00000578147; origin=GNPS
Num Peaks:  13
107.03622	10.0
108.04408	50.0
121.05199	40.0
122.05989	310.0
123.06339	10.0
135.0314	20.0
138.05487	150.0
150.05502	1000.0
151.05847	50.0
166.05005	260.0
167.05357	20.0
168.06572	340.0
169.06929	10.0

NAME:  DAMP
PRECURSORMZ:  330.06089373683
PRECURSORTYPE:  [M-H]-
FORMULA:  C10H14N5O6P
Ontology: Kingdom: Organic compounds;Superclass: Nucleosides;Class: Purine nucleotides;Subclass: Purine deoxyribonucleotides
INCHIKEY:  KHWCHTKSEGGWEX-UHFFFAOYNA-N
SMILES:  NC1=NC=NC2=C1N=CN2C1CC(O)C(COP(O)(O)=O)O1
RETENTIONTIME:  
CCS:  168.2815969
IONMODE:  Negative
INSTRUMENTTYPE:  
INSTRUMENT:  Q-Exactive Plus
COLLISIONENERGY:  
Comment:  DB#=CCMSLIB00000578148; origin=GNPS
Num Peaks:  7
78.95756	1000.0
96.96819	270.0
134.04608	530.0
150.97903	10.0
176.99501	180.0
195.0058	420.0
330.06116	90.0

NAME:  (R,R)-TARTARIC ACID
PRECURSORMZ:  149.00916146083
PRECURSORTYPE:  [M-H]-
FORMULA:  C4H6O6
Ontology: Kingdom: Organic compounds;Superclass: Organic oxygen compounds;Class: Organooxygen compounds;Subclass: Carbohydrates and carbohydrate conjugates
INCHIKEY:  FEWJPZIEWOKRBE-UHFFFAOYNA-N
SMILES:  OC(C(O)C(O)=O)C(O)=O
RETENTIONTIME:  
CCS:  122.508185
IONMODE:  Negative
INSTRUMENTTYPE:  
INSTRUMENT:  Q-Exactive Plus
COLLISIONENERGY:  
Comment:  DB#=CCMSLIB00000578149; origin=GNPS
Num Peaks:  11
59.01236	290.0
72.66679	10.0
72.99161	550.0
75.00703	40.0
87.00729	960.0
103.0023	120.0
105.01795	80.0
130.9973	40.0
149.00809	1000.0
150.00055	20.0
150.01193	30.0

NAME:  FOLIC ACID
PRECURSORMZ:  440.13240490783
PRECURSORTYPE:  [M-H]-
FORMULA:  C19H19N7O6
Ontology: Kingdom: Organic compounds;Superclass: Organoheterocyclic compounds;Class: Pteridines and derivatives;Subclass: Pterins and derivatives
INCHIKEY:  OVBPIULPVIDEAO-UHFFFAOYNA-N
SMILES:  NC1=NC(=O)C2=NC(CNC3=CC=C(C=C3)C(=O)NC(CCC(O)=O)C(O)=O)=CN=C2N1
RETENTIONTIME:  
CCS:  194.849157
IONMODE:  Negative
INSTRUMENTTYPE:  
INSTRUMENT:  Q-Exactive Plus
COLLISIONENERGY:  
Comment:  DB#=CCMSLIB00000578150; origin=GNPS
Num Peaks:  40
58.71967	20.0
61.98685	40.0
65.86018	10.0
77.36694	20.0
82.18929	20.0
91.43485	20.0
99.77956	20.0
119.01574	30.0
128.0341	230.0
132.04308	20.0
135.0551	40.0
136.03877	40.0
146.04515	70.0
162.04138	40.0
174.04161	30.0
175.04903	370.0
176.05672	40.0
203.08255	20.0
207.03954	30.0
220.08406	20.0
221.09184	170.0
265.08221	40.0
267.10001	80.0
268.08374	30.0
293.07983	290.0
311.09009	1000.0
312.09427	90.0
334.14273	70.0
335.12823	40.0
352.15656	30.0
353.13809	170.0
358.87961	30.0
378.13208	170.0
396.14362	660.0
397.14346	110.0
402.31287	20.0
422.1221	80.0
440.13281	440.0
441.13104	30.0
446.46902	20.0

NAME:  ISOCITRIC ACID
PRECURSORMZ:  191.01972614583
PRECURSORTYPE:  [M-H]-
FORMULA:  C6H8O7
Ontology: ;;;
INCHIKEY:  ODBLHEXUDAPZAU-UHFFFAOYNA-N
SMILES:  OC(C(CC(O)=O)C(O)=O)C(O)=O
RETENTIONTIME:  
CCS:  132.7376313
IONMODE:  Negative
INSTRUMENTTYPE:  
INSTRUMENT:  Q-Exactive Plus
COLLISIONENERGY:  
Comment:  DB#=CCMSLIB00000578151; origin=GNPS
Num Peaks:  14
72.9916	150.0
73.02799	110.0
85.02803	370.0
86.03139	10.0
99.00731	20.0
101.02293	30.0
103.0387	10.0
111.00743	1000.0
112.01076	30.0
117.01801	260.0
129.0181	140.0
154.99756	230.0
173.00827	290.0
191.01898	180.0

NAME:  3-AMINOISOBUTANOATE
PRECURSORMZ:  102.05605208183
PRECURSORTYPE:  [M-H]-
FORMULA:  C4H9NO2
Ontology: Kingdom: Organic compounds;Superclass: Organic acids and derivatives;Class: Carboxylic acids and derivatives;Subclass: Amino acids
INCHIKEY:  QCHPKSFMDHPSNR-UHFFFAOYNA-N
SMILES:  CC(CN)C(O)=O
RETENTIONTIME:  
CCS:  124.7120496
IONMODE:  Negative
INSTRUMENTTYPE:  
INSTRUMENT:  Q-Exactive Plus
COLLISIONENERGY:  
Comment:  DB#=CCMSLIB00000578152; origin=GNPS
Num Peaks:  6
73.02805	650.0
74.03143	10.0
85.02831	20.0
101.05939	130.0
102.05468	1000.0
103.05778	20.0

NAME:  CREATININE
PRECURSORMZ:  112.05163540483
PRECURSORTYPE:  [M-H]-
FORMULA:  C4H7N3O
Ontology: Kingdom: Organic compounds;Superclass: Organic acids and derivatives;Class: Carboxylic acids and derivatives;Subclass: Amino acids
INCHIKEY:  DDRJAANPRJIHGJ-UHFFFAOYSA-N
SMILES:  CN1CC(=O)N=C1N
RETENTIONTIME:  
CCS:  119.0066602
IONMODE:  Negative
INSTRUMENTTYPE:  
INSTRUMENT:  Q-Exactive Plus
COLLISIONENERGY:  
Comment:  DB#=CCMSLIB00000578153; origin=GNPS
Num Peaks:  2
112.05029	1000.0
113.05373	20.0

NAME:  D-GLUCOSE-6-PHOSPHATE
PRECURSORMZ:  259.02244254483
PRECURSORTYPE:  [M-H]-
FORMULA:  C6H13O9P
Ontology: Kingdom: Organic compounds;Superclass: Organic oxygen compounds;Class: Organooxygen compounds;Subclass: Carbohydrates and carbohydrate conjugates
INCHIKEY:  NBSCHQHZLSJFNQ-UHFFFAOYNA-N
SMILES:  OC1OC(COP(O)(O)=O)C(O)C(O)C1O
RETENTIONTIME:  
CCS:  147.1625908
IONMODE:  Negative
INSTRUMENTTYPE:  
INSTRUMENT:  Q-Exactive Plus
COLLISIONENERGY:  
Comment:  DB#=CCMSLIB00000578155; origin=GNPS
Num Peaks:  6
78.95757	250.0
96.96817	1000.0
138.97897	70.0
168.98981	20.0
199.00072	20.0
259.02222	10.0

NAME:  LL-2,6-DIAMINOHEPTANEDIOATE
PRECURSORMZ:  189.08808048683
PRECURSORTYPE:  [M-H]-
FORMULA:  C7H14N2O4
Ontology: Kingdom: Organic compounds;Superclass: Organic acids and derivatives;Class: Carboxylic acids and derivatives;Subclass: Amino acids
INCHIKEY:  GMKMEZVLHJARHF-UHFFFAOYNA-N
SMILES:  NC(CCCC(N)C(O)=O)C(O)=O
RETENTIONTIME:  
CCS:  136.6044161
IONMODE:  Negative
INSTRUMENTTYPE:  
INSTRUMENT:  Q-Exactive Plus
COLLISIONENERGY:  
Comment:  DB#=CCMSLIB00000578156; origin=GNPS
Num Peaks:  17
72.00763	70.0
72.04396	10.0
74.02322	20.0
109.07578	10.0
110.05981	20.0
111.04385	120.0
125.07072	20.0
126.05484	80.0
127.08647	80.0
128.07053	650.0
129.07399	20.0
145.09717	50.0
171.07668	230.0
172.06082	40.0
189.02202	50.0
189.08749	1000.0
190.09106	40.0

NAME:  ALPHA-AMINOADIPATE
PRECURSORMZ:  160.06153138583
PRECURSORTYPE:  [M-H]-
FORMULA:  C6H11NO4
Ontology: Kingdom: Organic compounds;Superclass: Organic acids and derivatives;Class: Carboxylic acids and derivatives;Subclass: Amino acids
INCHIKEY:  OYIFNHCXNCRBQI-UHFFFAOYNA-N
SMILES:  NC(CCCC(O)=O)C(O)=O
RETENTIONTIME:  
CCS:  130.9736797
IONMODE:  Negative
INSTRUMENTTYPE:  
INSTRUMENT:  Q-Exactive Plus
COLLISIONENERGY:  
Comment:  DB#=CCMSLIB00000578157; origin=GNPS
Num Peaks:  10
71.13622	20.0
96.0441	130.0
98.05975	220.0
114.05482	30.0
116.07043	960.0
117.07379	30.0
142.0499	870.0
143.05347	30.0
160.06059	1000.0
161.06407	40.0

NAME:  DEOXYCYTIDINE
PRECURSORMZ:  226.08332945883
PRECURSORTYPE:  [M-H]-
FORMULA:  C9H13N3O4
Ontology: Kingdom: Organic compounds;Superclass: Nucleosides;Class: Pyrimidine nucleosides;Subclass: Pyrimidine 
INCHIKEY:  CKTSBUTUHBMZGZ-UHFFFAOYNA-N
SMILES:  NC1=NC(=O)N(C=C1)C1CC(O)C(CO)O1
RETENTIONTIME:  
CCS:  150.26497
IONMODE:  Negative
INSTRUMENTTYPE:  
INSTRUMENT:  Q-Exactive Plus
COLLISIONENERGY:  
Comment:  DB#=CCMSLIB00000578158; origin=GNPS
Num Peaks:  7
66.03342	50.0
93.0444	1000.0
94.04752	20.0
110.03465	20.0
135.05521	120.0
136.05022	20.0
226.08333	20.0

NAME:  D-GLUCOSAMINE 6-PHOSPHATE
PRECURSORMZ:  258.03842696083
PRECURSORTYPE:  [M-H]-
FORMULA:  C6H14NO8P
Ontology: Kingdom: Organic compounds;Superclass: Organic oxygen compounds;Class: Organooxygen compounds;Subclass: Carbohydrates and carbohydrate conjugates
INCHIKEY:  XHMJOUIAFHJHBW-UHFFFAOYNA-N
SMILES:  NC1C(O)OC(COP(O)(O)=O)C(O)C1O
RETENTIONTIME:  
CCS:  147.7582167
IONMODE:  Negative
INSTRUMENTTYPE:  
INSTRUMENT:  Q-Exactive Plus
COLLISIONENERGY:  
Comment:  DB#=CCMSLIB00000578159; origin=GNPS
Num Peaks:  7
78.95761	350.0
96.96825	1000.0
138.9791	60.0
175.0424	10.0
199.00073	60.0
240.02786	50.0
258.03867	40.0

NAME:  (S,S)-TARTARIC ACID
PRECURSORMZ:  149.00916146083
PRECURSORTYPE:  [M-H]-
FORMULA:  C4H6O6
Ontology: Kingdom: Organic compounds;Superclass: Organic oxygen compounds;Class: Organooxygen compounds;Subclass: Carbohydrates and carbohydrate conjugates
INCHIKEY:  FEWJPZIEWOKRBE-UHFFFAOYNA-N
SMILES:  OC(C(O)C(O)=O)C(O)=O
RETENTIONTIME:  
CCS:  122.508185
IONMODE:  Negative
INSTRUMENTTYPE:  
INSTRUMENT:  Q-Exactive Plus
COLLISIONENERGY:  
Comment:  DB#=CCMSLIB00000578160; origin=GNPS
Num Peaks:  12
59.0124	270.0
71.63422	20.0
72.99162	560.0
75.00726	50.0
87.00732	980.0
88.01055	20.0
103.0023	140.0
105.01791	80.0
130.99739	40.0
149.0081	1000.0
150.00209	20.0
150.01035	30.0

NAME:  3-DEHYDROSHIKIMATE
PRECURSORMZ:  171.02989690583
PRECURSORTYPE:  [M-H]-
FORMULA:  C7H8O5
Ontology: Kingdom: Organic compounds;Superclass: Organic oxygen compounds;Class: Organooxygen compounds;Subclass: Carbonyl compounds
INCHIKEY:  SLWWJZMPHJJOPH-UHFFFAOYNA-N
SMILES:  OC1CC(=CC(=O)C1O)C(O)=O
RETENTIONTIME:  
CCS:  131.0720611
IONMODE:  Negative
INSTRUMENTTYPE:  
INSTRUMENT:  Q-Exactive Plus
COLLISIONENERGY:  
Comment:  DB#=CCMSLIB00000578161; origin=GNPS
Num Peaks:  14
59.01237	10.0
65.03819	40.0
67.01745	10.0
69.03308	40.0
71.01236	40.0
81.0331	120.0
99.04379	20.0
108.02032	20.0
109.02818	650.0
110.03153	20.0
111.00741	20.0
127.03886	1000.0
128.04228	40.0
171.02901	160.0

NAME:  THEOPHYLLINE
PRECURSORMZ:  179.05744906183
PRECURSORTYPE:  [M-H]-
FORMULA:  C7H8N4O2
Ontology: Kingdom: Organic compounds;Superclass: Organoheterocyclic compounds;Class: Imidazopyrimidines;Subclass: Purines and purine derivatives
INCHIKEY:  ZFXYFBGIUFBOJW-UHFFFAOYSA-N
SMILES:  CN1C2=C(NC=N2)C(=O)N(C)C1=O
RETENTIONTIME:  
CCS:  135.6412259
IONMODE:  Negative
INSTRUMENTTYPE:  
INSTRUMENT:  Q-Exactive Plus
COLLISIONENERGY:  
Comment:  DB#=CCMSLIB00000578162; origin=GNPS
Num Peaks:  4
122.03471	40.0
164.03305	110.0
179.05672	1000.0
180.06061	40.0

NAME:  LEUCINE
PRECURSORMZ:  130.08735221083
PRECURSORTYPE:  [M-H]-
FORMULA:  C6H13NO2
Ontology: Kingdom: Organic compounds;Superclass: Organic acids and derivatives;Class: Carboxylic acids and derivatives;Subclass: Amino acids
INCHIKEY:  ROHFNLRQFUQHCH-UHFFFAOYNA-N
SMILES:  CC(C)CC(N)C(O)=O
RETENTIONTIME:  
CCS:  130.0300381
IONMODE:  Negative
INSTRUMENTTYPE:  
INSTRUMENT:  Q-Exactive Plus
COLLISIONENERGY:  
Comment:  DB#=CCMSLIB00000578163; origin=GNPS
Num Peaks:  3
84.08041	10.0
130.0862	1000.0
131.08958	40.0

NAME:  3-SULFINO-L-ALANINE
PRECURSORMZ:  152.00230243083
PRECURSORTYPE:  [M-H]-
FORMULA:  C3H7NO4S
Ontology: Kingdom: Organic compounds;Superclass: Organic acids and derivatives;Class: Carboxylic acids and derivatives;Subclass: Amino acids
INCHIKEY:  ADVPTQAUNPRNPO-UHFFFAOYNA-N
SMILES:  NC(CS(O)=O)C(O)=O
RETENTIONTIME:  
CCS:  125.9667696
IONMODE:  Negative
INSTRUMENTTYPE:  
INSTRUMENT:  Q-Exactive Plus
COLLISIONENERGY:  
Comment:  DB#=CCMSLIB00000578166; origin=GNPS
Num Peaks:  4
88.03899	1000.0
89.04214	10.0
109.02821	20.0
152.00127	50.0

NAME:  ALLANTOIN
PRECURSORMZ:  157.03671361683
PRECURSORTYPE:  [M-H]-
FORMULA:  C4H6N4O3
Ontology: Kingdom: Organic compounds;Superclass: Organoheterocyclic compounds;Class: Azoles;Subclass: Imidazoles
INCHIKEY:  POJWUDADGALRAB-UHFFFAOYNA-N
SMILES:  NC(=O)NC1NC(=O)NC1=O
RETENTIONTIME:  
CCS:  127.4549827
IONMODE:  Negative
INSTRUMENTTYPE:  
INSTRUMENT:  Q-Exactive Plus
COLLISIONENERGY:  
Comment:  DB#=CCMSLIB00000578167; origin=GNPS
Num Peaks:  10
59.02358	30.0
71.02359	100.0
72.00756	10.0
97.00297	1000.0
98.00623	20.0
114.02961	890.0
115.03329	20.0
140.00911	50.0
157.03577	130.0
157.12248	280.0

NAME:  GLYCERALDEHYDE
PRECURSORMZ:  89.02441760083
PRECURSORTYPE:  [M-H]-
FORMULA:  C3H6O3
Ontology: Kingdom: Organic compounds;Superclass: Organic oxygen compounds;Class: Organooxygen compounds;Subclass: Carbohydrates and carbohydrate conjugates
INCHIKEY:  MNQZXJOMYWMBOU-UHFFFAOYNA-N
SMILES:  OCC(O)C=O
RETENTIONTIME:  
CCS:  123.2145006
IONMODE:  Negative
INSTRUMENTTYPE:  
INSTRUMENT:  Q-Exactive Plus
COLLISIONENERGY:  
Comment:  DB#=CCMSLIB00000578168; origin=GNPS
Num Peaks:  7
59.01229	30.0
71.01241	40.0
87.00744	20.0
88.04701	10.0
88.94508	40.0
89.02299	1000.0
90.00834	260.0

NAME:  (2-AMINOETHYL)PHOSPHONATE
PRECURSORMZ:  124.01690366783
PRECURSORTYPE:  [M-H]-
FORMULA:  C2H8NO3P
Ontology: Kingdom: Organic compounds;Superclass: Organic acids and derivatives;Class: Organic phosphonic acids and derivatives;Subclass: Organic phosphonic acids
INCHIKEY:  QQVDJLLNRSOCEL-UHFFFAOYSA-N
SMILES:  NCCP(O)(O)=O
RETENTIONTIME:  
CCS:  123.9824609
IONMODE:  Negative
INSTRUMENTTYPE:  
INSTRUMENT:  Q-Exactive Plus
COLLISIONENERGY:  
Comment:  DB#=CCMSLIB00000578169; origin=GNPS
Num Peaks:  16
72.7914	10.0
72.79478	10.0
78.95763	630.0
81.033	10.0
94.02832	10.0
94.98906	50.0
95.97479	20.0
106.98918	70.0
123.00771	20.0
123.03307	20.0
123.05502	90.0
123.96968	10.0
124.01566	1000.0
124.03901	20.0
124.99046	20.0
125.09592	10.0

NAME:  PARAXANTHINE
PRECURSORMZ:  179.05744906183
PRECURSORTYPE:  [M-H]-
FORMULA:  C7H8N4O2
Ontology: Kingdom: Organic compounds;Superclass: Organoheterocyclic compounds;Class: Imidazopyrimidines;Subclass: Purines and purine derivatives
INCHIKEY:  QUNWUDVFRNGTCO-UHFFFAOYSA-N
SMILES:  CN1C=NC2=C1C(=O)N(C)C(=O)N2
RETENTIONTIME:  
CCS:  136.8254768
IONMODE:  Negative
INSTRUMENTTYPE:  
INSTRUMENT:  Q-Exactive Plus
COLLISIONENERGY:  
Comment:  DB#=CCMSLIB00000578170; origin=GNPS
Num Peaks:  7
58.02839	20.0
96.05535	30.0
122.03476	250.0
164.0331	180.0
166.02492	20.0
179.05679	1000.0
180.06052	40.0

NAME:  ADENOSINE 5'-DIPHOSPHATE
PRECURSORMZ:  426.02213924683
PRECURSORTYPE:  [M-H]-
FORMULA:  C10H15N5O10P2
Ontology: Kingdom: Organic compounds;Superclass: Nucleosides;Class: Purine nucleotides;Subclass: Purine ribonucleotides
INCHIKEY:  XTWYTFMLZFPYCI-UHFFFAOYNA-N
SMILES:  NC1=NC=NC2=C1N=CN2C1OC(COP(O)(=O)OP(O)(O)=O)C(O)C1O
RETENTIONTIME:  
CCS:  180.3061453
IONMODE:  Negative
INSTRUMENTTYPE:  
INSTRUMENT:  Q-Exactive Plus
COLLISIONENERGY:  
Comment:  DB#=CCMSLIB00000578171; origin=GNPS
Num Peaks:  11
78.95766	1000.0
96.96829	30.0
134.04613	510.0
158.92453	690.0
174.97943	20.0
192.99055	10.0
272.95761	130.0
328.04587	90.0
346.05618	30.0
408.01202	100.0
426.02347	60.0

NAME:  2-DEOXY-D-GLUCOSE
PRECURSORMZ:  163.06119703383
PRECURSORTYPE:  [M-H]-
FORMULA:  C6H12O5
Ontology: Kingdom: Organic compounds;Superclass: Lipids and lipid;Class: Fatty Acyls;Subclass: Fatty alcohols
INCHIKEY:  VRYALKFFQXWPIH-UHFFFAOYNA-N
SMILES:  OCC(O)C(O)C(O)CC=O
RETENTIONTIME:  
CCS:  136.3691684
IONMODE:  Negative
INSTRUMENTTYPE:  
INSTRUMENT:  Q-Exactive Plus
COLLISIONENERGY:  
Comment:  DB#=CCMSLIB00000578172; origin=GNPS
Num Peaks:  32
55.01741	30.0
56.9944	40.0
57.03314	70.0
59.01241	400.0
71.01241	340.0
72.56291	20.0
73.02805	100.0
83.01246	20.0
85.02806	440.0
89.02304	90.0
91.0387	30.0
93.03326	10.0
97.02807	50.0
101.02306	860.0
102.02635	20.0
103.03889	10.0
113.02313	80.0
118.99127	70.0
119.04885	20.0
122.96615	30.0
131.03432	40.0
135.04402	130.0
140.97681	20.0
145.04965	10.0
161.04492	40.0
162.95255	140.0
163.00235	20.0
163.03986	190.0
163.06038	1000.0
163.11192	510.0
164.06398	30.0
164.11552	20.0

NAME:  N(PAI)-METHYL-L-HISTIDINE
PRECURSORMZ:  168.07785015383
PRECURSORTYPE:  [M-H]-
FORMULA:  C7H11N3O2
Ontology: Kingdom: Organic compounds;Superclass: Organic acids and derivatives;Class: Carboxylic acids and derivatives;Subclass: Amino acids
INCHIKEY:  BRMWTNUJHUMWMS-UHFFFAOYNA-N
SMILES:  CN1C=NC(CC(N)C(O)=O)=C1
RETENTIONTIME:  
CCS:  141.7709283
IONMODE:  Negative
INSTRUMENTTYPE:  
INSTRUMENT:  Q-Exactive Plus
COLLISIONENERGY:  
Comment:  DB#=CCMSLIB00000578173; origin=GNPS
Num Peaks:  8
72.00764	50.0
83.01244	20.0
107.06018	20.0
150.06607	10.0
151.05026	260.0
153.00594	10.0
168.07701	1000.0
169.08061	40.0

NAME:  GALACTITOL
PRECURSORMZ:  181.07176171883
PRECURSORTYPE:  [M-H]-
FORMULA:  C6H14O6
Ontology: Kingdom: Organic compounds;Superclass: Organic oxygen compounds;Class: Organooxygen compounds;Subclass: Carbohydrates and carbohydrate conjugates
INCHIKEY:  FBPFZTCFMRRESA-UHFFFAOYNA-N
SMILES:  OCC(O)C(O)C(O)C(O)CO
RETENTIONTIME:  
CCS:  132.9250301
IONMODE:  Negative
INSTRUMENTTYPE:  
INSTRUMENT:  Q-Exactive Plus
COLLISIONENERGY:  
Comment:  DB#=CCMSLIB00000578174; origin=GNPS
Num Peaks:  22
55.01752	20.0
57.03318	20.0
59.01245	360.0
71.01245	420.0
73.02809	100.0
83.01245	40.0
85.02808	90.0
89.02303	370.0
91.03873	10.0
97.02814	30.0
101.0231	1000.0
102.02644	20.0
113.02312	70.0
115.0388	20.0
119.03372	120.0
121.04924	10.0
131.03386	50.0
149.04436	20.0
161.04472	20.0
163.06029	180.0
181.07109	850.0
182.07437	30.0

NAME:  5-OXO-D-PROLINE
PRECURSORMZ:  128.03531663683
PRECURSORTYPE:  [M-H]-
FORMULA:  C5H7NO3
Ontology: Kingdom: Organic compounds;Superclass: Organic acids and derivatives;Class: Carboxylic acids and derivatives;Subclass: Amino acids
INCHIKEY:  ODHCTXKNWHHXJC-UHFFFAOYNA-N
SMILES:  OC(=O)C1CCC(=O)N1
RETENTIONTIME:  
CCS:  122.2122266
IONMODE:  Negative
INSTRUMENTTYPE:  
INSTRUMENT:  Q-Exactive Plus
COLLISIONENERGY:  
Comment:  DB#=CCMSLIB00000578175; origin=GNPS
Num Peaks:  3
82.0285	10.0
128.03415	1000.0
129.03761	30.0

NAME:  4-PYRIDOXATE
PRECURSORMZ:  182.04588132183
PRECURSORTYPE:  [M-H]-
FORMULA:  C8H9NO4
Ontology: Kingdom: Organic compounds;Superclass: Organoheterocyclic compounds;Class: Pyridines and derivatives;Subclass: Pyridinecarboxylic acids and derivatives
INCHIKEY:  HXACOUQIXZGNBF-UHFFFAOYSA-N
SMILES:  CC1=NC=C(CO)C(C(O)=O)=C1O
RETENTIONTIME:  
CCS:  135.626139
IONMODE:  Negative
INSTRUMENTTYPE:  
INSTRUMENT:  Q-Exactive Plus
COLLISIONENERGY:  
Comment:  DB#=CCMSLIB00000578176; origin=GNPS
Num Peaks:  6
108.04417	200.0
120.04432	10.0
138.05496	1000.0
139.05843	40.0
182.04514	290.0
183.04872	20.0

NAME:  PYRIDINE-2,3-DICARBOXYLATE
PRECURSORMZ:  166.01458119283
PRECURSORTYPE:  [M-H]-
FORMULA:  C7H5NO4
Ontology: Kingdom: Organic compounds;Superclass: Organoheterocyclic compounds;Class: Pyridines and derivatives;Subclass: Pyridinecarboxylic acids and derivatives
INCHIKEY:  GJAWHXHKYYXBSV-UHFFFAOYSA-N
SMILES:  OC(=O)C1=C(N=CC=C1)C(O)=O
RETENTIONTIME:  
CCS:  127.7492283
IONMODE:  Negative
INSTRUMENTTYPE:  
INSTRUMENT:  Q-Exactive Plus
COLLISIONENERGY:  
Comment:  DB#=CCMSLIB00000578177; origin=GNPS
Num Peaks:  5
78.03338	20.0
94.0284	50.0
122.02353	1000.0
123.02695	30.0
166.01372	60.0

NAME:  D-GLUCURONIC ACID
PRECURSORMZ:  193.03537620983
PRECURSORTYPE:  [M-H]-
FORMULA:  C6H10O7
Ontology: Kingdom: Organic compounds;Superclass: Organic oxygen compounds;Class: Organooxygen compounds;Subclass: Carbohydrates and carbohydrate conjugates
INCHIKEY:  AEMOLEFTQBMNLQ-UHFFFAOYNA-N
SMILES:  OC1OC(C(O)C(O)C1O)C(O)=O
RETENTIONTIME:  
CCS:  132.9513007
IONMODE:  Negative
INSTRUMENTTYPE:  
INSTRUMENT:  Q-Exactive Plus
COLLISIONENERGY:  
Comment:  DB#=CCMSLIB00000578178; origin=GNPS
Num Peaks:  26
57.03316	50.0
59.0124	930.0
69.03327	20.0
71.01239	440.0
72.99165	920.0
73.02803	350.0
75.00734	20.0
83.01246	40.0
85.02809	560.0
86.03149	10.0
89.02302	200.0
95.01244	130.0
99.00729	40.0
101.02306	310.0
103.00235	220.0
113.02316	1000.0
114.02641	20.0
115.00211	10.0
129.01843	20.0
131.03384	120.0
133.01302	80.0
157.01364	40.0
163.02391	20.0
175.02376	20.0
175.04202	40.0
193.03464	120.0

NAME:  1-METHYLADENOSINE
PRECURSORMZ:  280.10512753083
PRECURSORTYPE:  [M-H]-
FORMULA:  C11H15N5O4
Ontology: Kingdom: Organic compounds;Superclass: Nucleosides;Class: Purine nucleosides;
INCHIKEY:  GFYLSDSUCHVORB-UHFFFAOYNA-N
SMILES:  CN1C=NC2=C(N=CN2C2OC(CO)C(O)C2O)C1=N
RETENTIONTIME:  
CCS:  164.408872
IONMODE:  Negative
INSTRUMENTTYPE:  
INSTRUMENT:  Q-Exactive Plus
COLLISIONENERGY:  
Comment:  DB#=CCMSLIB00000578179; origin=GNPS
Num Peaks:  3
148.06187	1000.0
149.06619	30.0
280.10544	20.0

NAME:  DEOXYURIDINE
PRECURSORMZ:  227.06734504183
PRECURSORTYPE:  [M-H]-
FORMULA:  C9H12N2O5
Ontology: Kingdom: Organic compounds;Superclass: Nucleosides;Class: Pyrimidine nucleosides;Subclass: Pyrimidine 
INCHIKEY:  MXHRCPNRJAMMIM-UHFFFAOYNA-N
SMILES:  OCC1OC(CC1O)N1C=CC(=O)NC1=O
RETENTIONTIME:  
CCS:  149.6603795
IONMODE:  Negative
INSTRUMENTTYPE:  
INSTRUMENT:  Q-Exactive Plus
COLLISIONENERGY:  
Comment:  DB#=CCMSLIB00000578180; origin=GNPS
Num Peaks:  14
66.03343	60.0
92.04894	10.0
94.02841	630.0
95.03171	10.0
108.04396	10.0
111.00758	20.0
111.01867	60.0
112.03902	40.0
136.03922	120.0
137.03433	30.0
184.06078	1000.0
185.06433	40.0
227.06726	110.0
227.20163	40.0

NAME:  TRANS-4-HYDROXYPROLINE
PRECURSORMZ:  130.05096670183
PRECURSORTYPE:  [M-H]-
FORMULA:  C5H9NO3
Ontology: Kingdom: Organic compounds;Superclass: Organic acids and derivatives;Class: Carboxylic acids and derivatives;Subclass: Amino acids
INCHIKEY:  PMMYEEVYMWASQN-UHFFFAOYNA-N
SMILES:  OC1CNC(C1)C(O)=O
RETENTIONTIME:  
CCS:  123.049502
IONMODE:  Negative
INSTRUMENTTYPE:  
INSTRUMENT:  Q-Exactive Plus
COLLISIONENERGY:  
Comment:  DB#=CCMSLIB00000578181; origin=GNPS
Num Peaks:  13
66.03344	20.0
68.0491	50.0
71.01241	50.0
73.02808	40.0
82.02843	20.0
84.04405	60.0
86.02336	20.0
112.03903	40.0
128.03412	370.0
129.03773	10.0
129.09079	10.0
130.0498	1000.0
131.05344	30.0

NAME:  UROCANATE
PRECURSORMZ:  137.03565098883
PRECURSORTYPE:  [M-H]-
FORMULA:  C6H6N2O2
Ontology: Kingdom: Organic compounds;Superclass: Organoheterocyclic compounds;Class: Azoles;Subclass: Imidazoles
INCHIKEY:  LOIYMIARKYCTBW-UHFFFAOYSA-N
SMILES:  OC(=O)C=CC1=CN=CN1
RETENTIONTIME:  
CCS:  125.2259457
IONMODE:  Negative
INSTRUMENTTYPE:  
INSTRUMENT:  Q-Exactive Plus
COLLISIONENERGY:  
Comment:  DB#=CCMSLIB00000578182; origin=GNPS
Num Peaks:  4
66.03342	10.0
93.04441	1000.0
94.04761	30.0
137.03448	160.0

NAME:  5-OXO-L-PROLINE
PRECURSORMZ:  128.03531663683
PRECURSORTYPE:  [M-H]-
FORMULA:  C5H7NO3
Ontology: Kingdom: Organic compounds;Superclass: Organic acids and derivatives;Class: Carboxylic acids and derivatives;Subclass: Amino acids
INCHIKEY:  ODHCTXKNWHHXJC-UHFFFAOYNA-N
SMILES:  OC(=O)C1CCC(=O)N1
RETENTIONTIME:  
CCS:  122.2122266
IONMODE:  Negative
INSTRUMENTTYPE:  
INSTRUMENT:  Q-Exactive Plus
COLLISIONENERGY:  
Comment:  DB#=CCMSLIB00000578183; origin=GNPS
Num Peaks:  4
70.95747	10.0
82.02836	20.0
128.03415	1000.0
129.03752	30.0

NAME:  4-ACETAMIDOBUTANOATE
PRECURSORMZ:  144.06661676583
PRECURSORTYPE:  [M-H]-
FORMULA:  C6H11NO3
Ontology: Kingdom: Organic compounds;Superclass: Organic acids and derivatives;Class: Carboxylic acids and derivatives;Subclass: Amino acids
INCHIKEY:  UZTFMUBKZQVKLK-UHFFFAOYSA-N
SMILES:  CC(=O)NCCCC(O)=O
RETENTIONTIME:  
CCS:  131.226727
IONMODE:  Negative
INSTRUMENTTYPE:  
INSTRUMENT:  Q-Exactive Plus
COLLISIONENERGY:  
Comment:  DB#=CCMSLIB00000578184; origin=GNPS
Num Peaks:  11
58.02843	270.0
84.04404	40.0
85.02808	20.0
98.05962	30.0
100.07542	740.0
101.07899	20.0
102.05469	1000.0
103.05803	30.0
126.05479	190.0
143.10672	20.0
144.06549	460.0

NAME:  TRANS-CYCLOHEXANE-1,2-DIOL
PRECURSORMZ:  115.07645317383
PRECURSORTYPE:  [M-H]-
FORMULA:  C6H12O2
Ontology: Kingdom: Organic compounds;Superclass: Organic oxygen compounds;Class: Organooxygen compounds;Subclass: Alcohols and polyols
INCHIKEY:  PFURGBBHAOXLIO-UHFFFAOYNA-N
SMILES:  OC1CCCCC1O
RETENTIONTIME:  
CCS:  121.2874643
IONMODE:  Negative
INSTRUMENTTYPE:  
INSTRUMENT:  Q-Exactive Plus
COLLISIONENERGY:  
Comment:  DB#=CCMSLIB00000578185; origin=GNPS
Num Peaks:  18
59.01246	130.0
69.0332	20.0
71.04881	1000.0
72.04398	20.0
72.05222	20.0
73.04036	10.0
97.02822	140.0
97.92999	20.0
98.02343	20.0
114.01826	10.0
114.9252	20.0
114.93281	350.0
115.03058	20.0
115.03879	500.0
115.07518	940.0
116.04203	10.0
116.07042	140.0
116.0785	40.0

NAME:  DOPAMINE
PRECURSORMZ:  152.07170214583
PRECURSORTYPE:  [M-H]-
FORMULA:  C8H11NO2
Ontology: Kingdom: Organic compounds;Superclass: Benzenoids;Class: Phenols;Subclass: Benzenediols
INCHIKEY:  VYFYYTLLBUKUHU-UHFFFAOYSA-N
SMILES:  NCCC1=CC(O)=C(O)C=C1
RETENTIONTIME:  
CCS:  132.601286
IONMODE:  Negative
INSTRUMENTTYPE:  
INSTRUMENT:  Q-Exactive Plus
COLLISIONENERGY:  
Comment:  DB#=CCMSLIB00000578186; origin=GNPS
Num Peaks:  11
108.02029	20.0
109.02817	120.0
122.03608	230.0
123.04482	20.0
136.0154	10.0
137.02344	20.0
151.05873	10.0
152.03613	20.0
152.07069	1000.0
153.0183	80.0
153.07401	40.0

NAME:  O-PHOSPHO-L-SERINE
PRECURSORMZ:  184.00164752783
PRECURSORTYPE:  [M-H]-
FORMULA:  C3H8NO6P
Ontology: Kingdom: Organic compounds;Superclass: Organic acids and derivatives;Class: Carboxylic acids and derivatives;Subclass: Amino acids
INCHIKEY:  BZQFBWGGLXLEPQ-UHFFFAOYNA-N
SMILES:  NC(COP(O)(O)=O)C(O)=O
RETENTIONTIME:  
CCS:  130.590126
IONMODE:  Negative
INSTRUMENTTYPE:  
INSTRUMENT:  Q-Exactive Plus
COLLISIONENERGY:  
Comment:  DB#=CCMSLIB00000578187; origin=GNPS
Num Peaks:  5
78.95758	240.0
96.96824	1000.0
139.02216	10.0
184.00049	20.0
185.15395	60.0

NAME:  1-AMINOCYCLOPROPANE-1-CARBOXYLATE
PRECURSORMZ:  100.04040201683
PRECURSORTYPE:  [M-H]-
FORMULA:  C4H7NO2
Ontology: Kingdom: Organic compounds;Superclass: Organic acids and derivatives;Class: Carboxylic acids and derivatives;Subclass: Amino acids
INCHIKEY:  PAJPWUMXBYXFCZ-UHFFFAOYSA-N
SMILES:  NC1(CC1)C(O)=O
RETENTIONTIME:  
CCS:  117.4746919
IONMODE:  Negative
INSTRUMENTTYPE:  
INSTRUMENT:  Q-Exactive Plus
COLLISIONENERGY:  
Comment:  DB#=CCMSLIB00000578188; origin=GNPS
Num Peaks:  7
57.03325	10.0
99.92445	110.0
100.0029	20.0
100.03906	1000.0
101.02311	10.0
101.04219	20.0
101.05943	210.0

NAME:  5-HYDROXYMETHYLURACIL
PRECURSORMZ:  141.03056560883
PRECURSORTYPE:  [M-H]-
FORMULA:  C5H6N2O3
Ontology: Kingdom: Organic compounds;Superclass: Organoheterocyclic compounds;Class: Diazines;Subclass: Pyrimidines and pyrimidine derivatives
INCHIKEY:  JDBGXEHEIRGOBU-UHFFFAOYSA-N
SMILES:  OCC1=CNC(=O)NC1=O
RETENTIONTIME:  
CCS:  125.8256688
IONMODE:  Negative
INSTRUMENTTYPE:  
INSTRUMENT:  Q-Exactive Plus
COLLISIONENERGY:  
Comment:  DB#=CCMSLIB00000578189; origin=GNPS
Num Peaks:  7
59.01229	10.0
80.01268	30.0
95.02392	20.0
98.02334	60.0
123.01881	110.0
141.02948	1000.0
142.03336	30.0

NAME:  L-CYSTATHIONINE
PRECURSORMZ:  221.06015166083
PRECURSORTYPE:  [M-H]-
FORMULA:  C7H14N2O4S
Ontology: Kingdom: Organic compounds;Superclass: Organic acids and derivatives;Class: Carboxylic acids and derivatives;Subclass: Amino acids
INCHIKEY:  ILRYLPWNYFXEMH-UHFFFAOYNA-N
SMILES:  NC(CCSCC(N)C(O)=O)C(O)=O
RETENTIONTIME:  
CCS:  146.1815705
IONMODE:  Negative
INSTRUMENTTYPE:  
INSTRUMENT:  Q-Exactive Plus
COLLISIONENERGY:  
Comment:  DB#=CCMSLIB00000578190; origin=GNPS
Num Peaks:  10
86.02329	50.0
120.01123	700.0
134.02699	1000.0
135.03081	10.0
174.05838	20.0
202.0537	80.0
203.05583	20.0
220.17789	20.0
221.05992	140.0
221.15373	10.0

NAME:  L-NORVALINE
PRECURSORMZ:  116.07170214583
PRECURSORTYPE:  [M-H]-
FORMULA:  C5H11NO2
Ontology: Kingdom: Organic compounds;Superclass: Organic acids and derivatives;Class: Carboxylic acids and derivatives;Subclass: Amino acids
INCHIKEY:  SNDPXSYFESPGGJ-UHFFFAOYNA-N
SMILES:  CCCC(N)C(O)=O
RETENTIONTIME:  
CCS:  125.2216056
IONMODE:  Negative
INSTRUMENTTYPE:  
INSTRUMENT:  Q-Exactive Plus
COLLISIONENERGY:  
Comment:  DB#=CCMSLIB00000578191; origin=GNPS
Num Peaks:  5
99.92442	100.0
115.07513	20.0
116.07047	1000.0
116.92728	880.0
117.07397	30.0

NAME:  4-HYDROXY-L-PROLINE
PRECURSORMZ:  130.05096670183
PRECURSORTYPE:  [M-H]-
FORMULA:  C5H9NO3
Ontology: Kingdom: Organic compounds;Superclass: Organic acids and derivatives;Class: Carboxylic acids and derivatives;Subclass: Amino acids
INCHIKEY:  PMMYEEVYMWASQN-UHFFFAOYNA-N
SMILES:  OC1CNC(C1)C(O)=O
RETENTIONTIME:  
CCS:  123.049502
IONMODE:  Negative
INSTRUMENTTYPE:  
INSTRUMENT:  Q-Exactive Plus
COLLISIONENERGY:  
Comment:  DB#=CCMSLIB00000578192; origin=GNPS
Num Peaks:  12
66.03347	20.0
68.04911	40.0
71.01243	50.0
73.02808	30.0
82.0285	20.0
84.04406	50.0
86.02345	20.0
112.03918	40.0
128.03418	380.0
129.09116	10.0
130.04984	1000.0
131.05339	30.0

NAME:  HOMOCYSTINE
PRECURSORMZ:  267.04787289883
PRECURSORTYPE:  [M-H]-
FORMULA:  C8H16N2O4S2
Ontology: Kingdom: Organic compounds;Superclass: Organic acids and derivatives;Class: Carboxylic acids and derivatives;Subclass: Amino acids
INCHIKEY:  ZTVZLYBCZNMWCF-UHFFFAOYNA-N
SMILES:  NC(CCSSCCC(N)C(O)=O)C(O)=O
RETENTIONTIME:  
CCS:  155.5012412
IONMODE:  Negative
INSTRUMENTTYPE:  
INSTRUMENT:  Q-Exactive Plus
COLLISIONENERGY:  
Comment:  DB#=CCMSLIB00000578193; origin=GNPS
Num Peaks:  13
59.0124	50.0
70.99462	100.0
72.00763	1000.0
88.02122	270.0
114.98465	650.0
116.92726	40.0
119.01577	30.0
132.01134	680.0
134.02699	490.0
178.98334	30.0
232.06447	110.0
248.09576	10.0
267.03647	50.0

NAME:  N-METHYL-L-GLUTAMATE
PRECURSORMZ:  160.06153138583
PRECURSORTYPE:  [M-H]-
FORMULA:  C6H11NO4
Ontology: Kingdom: Organic compounds;Superclass: Organic acids and derivatives;Class: Carboxylic acids and derivatives;Subclass: Amino acids
INCHIKEY:  XLBVNMSMFQMKEY-UHFFFAOYNA-N
SMILES:  CNC(CCC(O)=O)C(O)=O
RETENTIONTIME:  
CCS:  131.6155627
IONMODE:  Negative
INSTRUMENTTYPE:  
INSTRUMENT:  Q-Exactive Plus
COLLISIONENERGY:  
Comment:  DB#=CCMSLIB00000578194; origin=GNPS
Num Peaks:  9
85.02812	10.0
98.05982	20.0
114.05486	20.0
116.07044	790.0
117.07377	20.0
142.04993	1000.0
143.05336	40.0
160.06058	310.0
161.06447	10.0

NAME:  D-ORNITHINE
PRECURSORMZ:  131.08260118183
PRECURSORTYPE:  [M-H]-
FORMULA:  C5H12N2O2
Ontology: Kingdom: Organic compounds;Superclass: Organic acids and derivatives;Class: Carboxylic acids and derivatives;Subclass: Amino acids
INCHIKEY:  AHLPHDHHMVZTML-UHFFFAOYNA-N
SMILES:  NCCCC(N)C(O)=O
RETENTIONTIME:  
CCS:  124.9658358
IONMODE:  Negative
INSTRUMENTTYPE:  
INSTRUMENT:  Q-Exactive Plus
COLLISIONENERGY:  
Comment:  DB#=CCMSLIB00000578195; origin=GNPS
Num Peaks:  7
76.9686	20.0
83.06004	20.0
94.97916	20.0
113.07065	10.0
131.08147	1000.0
132.01099	30.0
132.08519	30.0

NAME:  3'-CMP
PRECURSORMZ:  322.04457496883
PRECURSORTYPE:  [M-H]-
FORMULA:  C9H14N3O8P
Ontology: Kingdom: Organic compounds;Superclass: Nucleosides;Class: Ribonucleoside ;
INCHIKEY:  UOOOPKANIPLQPU-UHFFFAOYNA-N
SMILES:  NC1=NC(=O)N(C=C1)C1OC(CO)C(OP(O)(O)=O)C1O
RETENTIONTIME:  
CCS:  163.8653628
IONMODE:  Negative
INSTRUMENTTYPE:  
INSTRUMENT:  Q-Exactive Plus
COLLISIONENERGY:  
Comment:  DB#=CCMSLIB00000578198; origin=GNPS
Num Peaks:  7
78.95762	1000.0
96.96825	280.0
110.03468	120.0
152.99472	10.0
211.00104	940.0
212.00429	20.0
322.04477	60.0

NAME:  GALACTARATE
PRECURSORMZ:  209.03029082983
PRECURSORTYPE:  [M-H]-
FORMULA:  C6H10O8
Ontology: Kingdom: Organic compounds;Superclass: Organic oxygen compounds;Class: Organooxygen compounds;Subclass: Carbohydrates and carbohydrate conjugates
INCHIKEY:  DSLZVSRJTYRBFB-UHFFFAOYNA-N
SMILES:  OC(C(O)C(O)C(O)=O)C(O)C(O)=O
RETENTIONTIME:  
CCS:  135.2008683
IONMODE:  Negative
INSTRUMENTTYPE:  
INSTRUMENT:  Q-Exactive Plus
COLLISIONENERGY:  
Comment:  DB#=CCMSLIB00000578199; origin=GNPS
Num Peaks:  17
57.03313	80.0
59.01239	110.0
71.01237	120.0
72.99162	10.0
75.00727	20.0
84.02024	10.0
85.02807	1000.0
86.03146	20.0
87.00732	20.0
89.02298	90.0
103.00236	20.0
129.0181	60.0
133.01308	150.0
147.02882	40.0
191.01909	110.0
209.02982	240.0
210.03316	10.0

NAME:  L-HISTIDINE
PRECURSORMZ:  154.06220008983
PRECURSORTYPE:  [M-H]-
FORMULA:  C6H9N3O2
Ontology: Kingdom: Organic compounds;Superclass: Organic acids and derivatives;Class: Carboxylic acids and derivatives;Subclass: Amino acids
INCHIKEY:  HNDVDQJCIGZPNO-UHFFFAOYNA-N
SMILES:  NC(CC1=CN=CN1)C(O)=O
RETENTIONTIME:  
CCS:  129.4644498
IONMODE:  Negative
INSTRUMENTTYPE:  
INSTRUMENT:  Q-Exactive Plus
COLLISIONENERGY:  
Comment:  DB#=CCMSLIB00000578200; origin=GNPS
Num Peaks:  16
67.02863	20.0
72.00761	50.0
80.03651	20.0
81.04433	40.0
93.0444	250.0
108.0553	50.0
109.0281	40.0
109.03938	20.0
110.07102	110.0
118.0397	10.0
136.05048	70.0
137.0345	300.0
153.01848	20.0
154.06123	1000.0
154.94635	30.0
155.06541	30.0

NAME:  L-PIPECOLIC ACID
PRECURSORMZ:  128.07170214583
PRECURSORTYPE:  [M-H]-
FORMULA:  C6H11NO2
Ontology: Kingdom: Organic compounds;Superclass: Organic acids and derivatives;Class: Carboxylic acids and derivatives;Subclass: Amino acids
INCHIKEY:  HXEACLLIILLPRG-UHFFFAOYNA-N
SMILES:  OC(=O)C1CCCCN1
RETENTIONTIME:  
CCS:  125.3095984
IONMODE:  Negative
INSTRUMENTTYPE:  
INSTRUMENT:  Q-Exactive Plus
COLLISIONENERGY:  
Comment:  DB#=CCMSLIB00000578201; origin=GNPS
Num Peaks:  3
128.07059	1000.0
129.07426	30.0
129.09064	10.0

NAME:  D-GLUCOSE 6-PHOSPHATE
PRECURSORMZ:  259.02244254483
PRECURSORTYPE:  [M-H]-
FORMULA:  C6H13O9P
Ontology: Kingdom: Organic compounds;Superclass: Organic oxygen compounds;Class: Organooxygen compounds;Subclass: Carbohydrates and carbohydrate conjugates
INCHIKEY:  NBSCHQHZLSJFNQ-UHFFFAOYNA-N
SMILES:  OC1OC(COP(O)(O)=O)C(O)C(O)C1O
RETENTIONTIME:  
CCS:  147.1625908
IONMODE:  Negative
INSTRUMENTTYPE:  
INSTRUMENT:  Q-Exactive Plus
COLLISIONENERGY:  
Comment:  DB#=CCMSLIB00000578202; origin=GNPS
Num Peaks:  7
78.9576	260.0
96.96822	1000.0
138.97903	60.0
168.98991	20.0
199.00061	30.0
259.0224	10.0
276.9325	10.0

NAME:  BETA-NICOTINAMIDE ADENINE DINUCLEOTIDE PHOSPHATE
PRECURSORMZ:  742.06817701183
PRECURSORTYPE:  [M-H]-
FORMULA:  C21H28N7O17P3
Ontology: Kingdom: Organic compounds;Superclass: Nucleosides;;
INCHIKEY:  XJLXINKUBYWONI-UHFFFAOYNA-N
SMILES:  NC(=O)C1=C[N+](=CC=C1)C1OC(COP([O-])(=O)OP(O)(=O)OCC2OC(C(OP(O)(O)=O)C2O)N2C=NC3=C2N=CN=C3N)C(O)C1O
RETENTIONTIME:  
CCS:  228.0072308
IONMODE:  Negative
INSTRUMENTTYPE:  
INSTRUMENT:  Q-Exactive Plus
COLLISIONENERGY:  
Comment:  DB#=CCMSLIB00000578203; origin=GNPS
Num Peaks:  31
72.57755	30.0
78.95757	1000.0
96.96822	140.0
134.04597	150.0
150.97882	10.0
158.92442	900.0
174.97934	300.0
176.9352	130.0
192.99042	50.0
214.01332	30.0
238.89168	10.0
254.94652	180.0
272.95737	940.0
273.96112	10.0
290.9682	130.0
310.03497	40.0
328.04541	130.0
334.91446	20.0
346.05606	20.0
352.92596	50.0
370.93475	30.0
390.00137	10.0
408.01208	820.0
409.01447	40.0
426.02274	110.0
484.9657	40.0
487.97903	30.0
505.98883	50.0
522.04132	40.0
540.05359	120.0
620.02264	50.0

NAME:  THYMIDINE-5'-DIPHOSPHO-ALPHA-D-GLUCOSE
PRECURSORMZ:  563.06848030883
PRECURSORTYPE:  [M-H]-
FORMULA:  C16H26N2O16P2
Ontology: Kingdom: Organic compounds;Superclass: Nucleosides;Class: Pyrimidine nucleotides;Subclass: Pyrimidine nucleotide sugars
INCHIKEY:  YSYKRGRSMLTJNL-UHFFFAOYNA-N
SMILES:  CC1=CN(C2CC(O)C(COP(O)(=O)OP(O)(=O)OC3OC(CO)C(O)C(O)C3O)O2)C(=O)NC1=O
RETENTIONTIME:  
CCS:  209.116834
IONMODE:  Negative
INSTRUMENTTYPE:  
INSTRUMENT:  Q-Exactive Plus
COLLISIONENERGY:  
Comment:  DB#=CCMSLIB00000578204; origin=GNPS
Num Peaks:  24
78.95758	1000.0
96.96821	190.0
120.96806	30.0
125.03442	150.0
150.97884	10.0
158.92445	140.0
176.93506	50.0
176.99496	150.0
195.00578	630.0
196.00978	10.0
223.00137	10.0
238.95174	10.0
241.01187	700.0
242.0152	20.0
256.96228	230.0
259.02213	20.0
278.04459	10.0
320.98117	90.0
321.04959	830.0
322.05252	50.0
383.00558	180.0
384.00909	10.0
401.01758	20.0
563.07257	10.0

NAME:  N-ACETYLGLYCINE
PRECURSORMZ:  116.03531663683
PRECURSORTYPE:  [M-H]-
FORMULA:  C4H7NO3
Ontology: Kingdom: Organic compounds;Superclass: Organic acids and derivatives;Class: Carboxylic acids and derivatives;Subclass: Amino acids
INCHIKEY:  OKJIRPAQVSHGFK-UHFFFAOYSA-N
SMILES:  CC(=O)NCC(O)=O
RETENTIONTIME:  
CCS:  120.1771969
IONMODE:  Negative
INSTRUMENTTYPE:  
INSTRUMENT:  Q-Exactive Plus
COLLISIONENERGY:  
Comment:  DB#=CCMSLIB00000578205; origin=GNPS
Num Peaks:  5
72.04404	80.0
74.02331	630.0
99.92439	120.0
116.03409	70.0
116.92731	1000.0

NAME:  N-ACETYL-L-ASPARTIC ACID
PRECURSORMZ:  174.04079594183
PRECURSORTYPE:  [M-H]-
FORMULA:  C6H9NO5
Ontology: Kingdom: Organic compounds;Superclass: Organic acids and derivatives;Class: Carboxylic acids and derivatives;Subclass: Amino acids
INCHIKEY:  OTCCIMWXFLJLIA-UHFFFAOYNA-N
SMILES:  CC(=O)NC(CC(O)=O)C(O)=O
RETENTIONTIME:  
CCS:  132.332046
IONMODE:  Negative
INSTRUMENTTYPE:  
INSTRUMENT:  Q-Exactive Plus
COLLISIONENERGY:  
Comment:  DB#=CCMSLIB00000578206; origin=GNPS
Num Peaks:  15
58.02839	290.0
59.0124	170.0
70.02828	20.0
71.01236	60.0
88.03899	1000.0
89.04222	20.0
96.9917	40.0
112.0391	70.0
114.01836	220.0
115.0024	180.0
130.04979	330.0
132.02904	20.0
156.02916	70.0
174.03998	310.0
175.04262	30.0

NAME:  INOSINE 5'-DIPHOSPHATE
PRECURSORMZ:  427.00615483083
PRECURSORTYPE:  [M-H]-
FORMULA:  C10H14N4O11P2
Ontology: Kingdom: Organic compounds;Superclass: Nucleosides;Class: Purine nucleotides;Subclass: Purine ribonucleotides
INCHIKEY:  JPXZQMKKFWMMGK-UHFFFAOYNA-N
SMILES:  OC1C(COP(O)(=O)OP(O)(O)=O)OC(C1O)N1C=NC2=C1NC=NC2=O
RETENTIONTIME:  
CCS:  179.420353
IONMODE:  Negative
INSTRUMENTTYPE:  
INSTRUMENT:  Q-Exactive Plus
COLLISIONENERGY:  
Comment:  DB#=CCMSLIB00000578207; origin=GNPS
Num Peaks:  15
78.95762	1000.0
96.9683	50.0
114.93273	30.0
135.03014	790.0
136.03355	10.0
158.9245	920.0
174.98001	20.0
176.93445	20.0
192.99007	20.0
272.95761	180.0
290.96762	20.0
329.02988	140.0
347.03931	50.0
408.99649	120.0
427.00693	90.0

NAME:  2'-DEOXYADENOSINE 5'-DIPHOSPHATE
PRECURSORMZ:  410.02722462683
PRECURSORTYPE:  [M-H]-
FORMULA:  C10H15N5O9P2
Ontology: Kingdom: Organic compounds;Superclass: Nucleosides;Class: Purine nucleotides;Subclass: Purine deoxyribonucleotides
INCHIKEY:  DAEAPNUQQAICNR-UHFFFAOYNA-N
SMILES:  NC1=NC=NC2=C1N=CN2C1CC(O)C(COP(O)(=O)OP(O)(O)=O)O1
RETENTIONTIME:  
CCS:  178.3731093
IONMODE:  Negative
INSTRUMENTTYPE:  
INSTRUMENT:  Q-Exactive Plus
COLLISIONENERGY:  
Comment:  DB#=CCMSLIB00000578208; origin=GNPS
Num Peaks:  14
71.4669	10.0
78.95762	1000.0
96.96825	60.0
116.92742	10.0
134.04613	40.0
158.92448	560.0
176.93521	50.0
176.99503	50.0
214.01341	10.0
256.96243	100.0
274.97311	70.0
312.05115	10.0
392.01733	110.0
410.02786	70.0

NAME:  2'-DEOXYGUANOSINE 5'-MONOPHOSPHATE
PRECURSORMZ:  346.05580835683
PRECURSORTYPE:  [M-H]-
FORMULA:  C10H14N5O7P
Ontology: Kingdom: Organic compounds;Superclass: Nucleosides;Class: Purine nucleotides;Subclass: Purine deoxyribonucleotides
INCHIKEY:  LTFMZDNNPPEQNG-UHFFFAOYNA-N
SMILES:  NC1=NC(=O)C2=C(N1)N(C=N2)C1CC(O)C(COP(O)(O)=O)O1
RETENTIONTIME:  
CCS:  170.380721
IONMODE:  Negative
INSTRUMENTTYPE:  
INSTRUMENT:  Q-Exactive Plus
COLLISIONENERGY:  
Comment:  DB#=CCMSLIB00000578209; origin=GNPS
Num Peaks:  8
78.95758	1000.0
96.96823	370.0
134.04605	120.0
138.97905	20.0
150.97914	50.0
192.99011	20.0
211.0009	40.0
346.05615	110.0

NAME:  6-PHOSPHOGLUCONIC ACID
PRECURSORMZ:  275.01735716483
PRECURSORTYPE:  [M-H]-
FORMULA:  C6H13O10P
Ontology: Kingdom: Organic compounds;Superclass: Organic oxygen compounds;Class: Organooxygen compounds;Subclass: Carbohydrates and carbohydrate conjugates
INCHIKEY:  BIRSGZKFKXLSJQ-UHFFFAOYNA-N
SMILES:  OC(COP(O)(O)=O)C(O)C(O)C(O)C(O)=O
RETENTIONTIME:  
CCS:  149.4516652
IONMODE:  Negative
INSTRUMENTTYPE:  
INSTRUMENT:  Q-Exactive Plus
COLLISIONENERGY:  
Comment:  DB#=CCMSLIB00000578211; origin=GNPS
Num Peaks:  26
59.01238	10.0
71.01242	30.0
75.00735	10.0
78.95761	550.0
85.02814	20.0
96.96827	1000.0
98.97256	10.0
99.00742	40.0
99.05497	20.0
100.0108	10.0
116.92725	10.0
117.92743	20.0
119.01574	60.0
129.0182	70.0
130.02151	20.0
159.02905	10.0
177.0397	90.0
178.04301	30.0
195.0504	20.0
257.00726	30.0
258.0108	10.0
275.01791	60.0
275.88068	30.0
276.02103	30.0
276.87729	10.0
276.93167	20.0

NAME:  5-METHYLCYTOSINE HYDROCLORIDE
PRECURSORMZ:  124.05163540483
PRECURSORTYPE:  [M-H]-
FORMULA:  C5H7N3O
Ontology: Kingdom: Organic compounds;Superclass: Organoheterocyclic compounds;Class: Diazines;Subclass: Pyrimidines and pyrimidine derivatives
INCHIKEY:  LRSASMSXMSNRBT-UHFFFAOYSA-N
SMILES:  CC1=C(N)NC(=O)N=C1
RETENTIONTIME:  
CCS:  123.2875022
IONMODE:  Negative
INSTRUMENTTYPE:  
INSTRUMENT:  Q-Exactive Plus
COLLISIONENERGY:  
Comment:  DB#=CCMSLIB00000578214; origin=GNPS
Num Peaks:  5
59.01246	80.0
81.04441	1000.0
82.04771	30.0
124.05045	810.0
125.05425	20.0

NAME:  D-GLYCERIC ACID
PRECURSORMZ:  105.01933222083
PRECURSORTYPE:  [M-H]-
FORMULA:  C3H6O4
Ontology: Kingdom: Organic compounds;Superclass: Organic oxygen compounds;Class: Organooxygen compounds;Subclass: Carbohydrates and carbohydrate conjugates
INCHIKEY:  RBNPOMFGQQGHHO-UHFFFAOYNA-N
SMILES:  OCC(O)C(O)=O
RETENTIONTIME:  
CCS:  120.699586
IONMODE:  Negative
INSTRUMENTTYPE:  
INSTRUMENT:  Q-Exactive Plus
COLLISIONENERGY:  
Comment:  DB#=CCMSLIB00000578215; origin=GNPS
Num Peaks:  5
59.01241	130.0
72.99166	320.0
75.00732	450.0
105.01803	1000.0
106.02145	20.0

NAME:  CYTIDINE 2',3'-CYCLIC MONO-PHOS-PHATE
PRECURSORMZ:  304.03401028383
PRECURSORTYPE:  [M-H]-
FORMULA:  C9H12N3O7P
Ontology: Kingdom: Organic compounds;Superclass: Nucleosides;Class: Pyrimidine nucleotides;Subclass: Cyclic pyrimidine nucleotides
INCHIKEY:  NMPZCCZXCOMSDQ-UHFFFAOYNA-N
SMILES:  NC1=NC(=O)N(C=C1)C1OC(CO)C2OP(O)(=O)OC12
RETENTIONTIME:  
CCS:  160.5735349
IONMODE:  Negative
INSTRUMENTTYPE:  
INSTRUMENT:  Q-Exactive Plus
COLLISIONENERGY:  
Comment:  DB#=CCMSLIB00000578216; origin=GNPS
Num Peaks:  9
67.02875	20.0
71.52141	20.0
110.03467	1000.0
111.03821	20.0
119.01566	60.0
192.99078	10.0
286.15884	40.0
303.23206	10.0
304.1698	30.0

NAME:  NEPSILON,NEPSILON,NEPSILON-TRIMETHYLLYSINE
PRECURSORMZ:  187.14520143983
PRECURSORTYPE:  [M-H]-
FORMULA:  C9H20N2O2
Ontology: Kingdom: Organic compounds;Superclass: Organic acids and derivatives;Class: Carboxylic acids and derivatives;Subclass: Amino acids
INCHIKEY:  MXNRLFUSFKVQSK-UHFFFAOYNA-N
SMILES:  C[N+](C)(C)CCCCC(N)C([O-])=O
RETENTIONTIME:  
CCS:  151.0658426
IONMODE:  Negative
INSTRUMENTTYPE:  
INSTRUMENT:  Q-Exactive Plus
COLLISIONENERGY:  
Comment:  DB#=CCMSLIB00000578217; origin=GNPS
Num Peaks:  20
57.03317	10.0
59.01228	30.0
83.04897	10.0
85.02799	10.0
97.06445	60.0
99.04373	10.0
123.0803	30.0
125.02297	20.0
125.05972	40.0
125.09598	1000.0
126.09953	40.0
143.07021	40.0
143.10646	40.0
169.08629	30.0
186.15755	40.0
187.06143	50.0
187.09692	510.0
187.13342	40.0
188.03703	30.0
188.10049	20.0

NAME:  PHOSPHO(ENOL)PYRUVIC ACID
PRECURSORMZ:  166.97509842683
PRECURSORTYPE:  [M-H]-
FORMULA:  C3H5O6P
Ontology: Kingdom: Organic compounds;Superclass: Organic acids and derivatives;Class: Organic phosphoric acids and derivatives;Subclass: Phosphate esters
INCHIKEY:  DTBNBXWJWCWCIK-UHFFFAOYSA-N
SMILES:  OC(=O)C(=C)OP(O)(O)=O
RETENTIONTIME:  
CCS:  126.7752318
IONMODE:  Negative
INSTRUMENTTYPE:  
INSTRUMENT:  Q-Exactive Plus
COLLISIONENERGY:  
Comment:  DB#=CCMSLIB00000578218; origin=GNPS
Num Peaks:  9
83.0124	160.0
122.05994	1000.0
123.04419	40.0
123.06334	180.0
153.00566	10.0
166.05017	210.0
167.03458	20.0
167.05354	60.0
167.10681	10.0

NAME:  ALPHA-D-GALACTOSE 1-PHOSPHATE
PRECURSORMZ:  259.02244254483
PRECURSORTYPE:  [M-H]-
FORMULA:  C6H13O9P
Ontology: Kingdom: Organic compounds;Superclass: Organic oxygen compounds;Class: Organooxygen compounds;Subclass: Carbohydrates and carbohydrate conjugates
INCHIKEY:  HXXFSFRBOHSIMQ-UHFFFAOYNA-N
SMILES:  OCC1OC(OP(O)(O)=O)C(O)C(O)C1O
RETENTIONTIME:  
CCS:  146.1664715
IONMODE:  Negative
INSTRUMENTTYPE:  
INSTRUMENT:  Q-Exactive Plus
COLLISIONENERGY:  
Comment:  DB#=CCMSLIB00000578219; origin=GNPS
Num Peaks:  7
78.95766	280.0
96.96829	1000.0
138.97905	60.0
168.9899	20.0
199.00073	40.0
259.02264	30.0
276.93152	20.0

NAME:  PHOSPHO(ENOL)PYRUVIC ACID
PRECURSORMZ:  166.97509842683
PRECURSORTYPE:  [M-H]-
FORMULA:  C3H5O6P
Ontology: Kingdom: Organic compounds;Superclass: Organic acids and derivatives;Class: Organic phosphoric acids and derivatives;Subclass: Phosphate esters
INCHIKEY:  DTBNBXWJWCWCIK-UHFFFAOYSA-N
SMILES:  OC(=O)C(=C)OP(O)(O)=O
RETENTIONTIME:  
CCS:  126.7752318
IONMODE:  Negative
INSTRUMENTTYPE:  
INSTRUMENT:  Q-Exactive Plus
COLLISIONENERGY:  
Comment:  DB#=CCMSLIB00000578220; origin=GNPS
Num Peaks:  2
78.95762	1000.0
83.01238	40.0

NAME:  2-AMINOETHYL DIHYDROGEN PHOSPHATE
PRECURSORMZ:  140.01181828783
PRECURSORTYPE:  [M-H]-
FORMULA:  C2H8NO4P
Ontology: Kingdom: Organic compounds;Superclass: Organic acids and derivatives;Class: Organic phosphoric acids and derivatives;Subclass: Phosphate esters
INCHIKEY:  SUHOOTKUPISOBE-UHFFFAOYSA-N
SMILES:  NCCOP(O)(O)=O
RETENTIONTIME:  
CCS:  127.3610588
IONMODE:  Negative
INSTRUMENTTYPE:  
INSTRUMENT:  Q-Exactive Plus
COLLISIONENERGY:  
Comment:  DB#=CCMSLIB00000578222; origin=GNPS
Num Peaks:  5
59.01239	270.0
78.9576	1000.0
139.99814	20.0
140.01079	70.0
141.09114	10.0

NAME:  THYMIDINE 5'-MONOPHOSPHATE
PRECURSORMZ:  321.04932599683
PRECURSORTYPE:  [M-H]-
FORMULA:  C10H15N2O8P
Ontology: Kingdom: Organic compounds;Superclass: Nucleosides;Class: Pyrimidine nucleotides;Subclass: Pyrimidine deoxyribonucleotides
INCHIKEY:  GYOZYWVXFNDGLU-UHFFFAOYNA-N
SMILES:  CC1=CN(C2CC(O)C(COP(O)(O)=O)O2)C(=O)NC1=O
RETENTIONTIME:  
CCS:  166.1191215
IONMODE:  Negative
INSTRUMENTTYPE:  
INSTRUMENT:  Q-Exactive Plus
COLLISIONENERGY:  
Comment:  DB#=CCMSLIB00000578223; origin=GNPS
Num Peaks:  9
78.95758	1000.0
96.96823	270.0
125.03446	580.0
126.03823	10.0
150.97906	20.0
176.99503	210.0
195.00589	630.0
196.00911	10.0
321.04962	110.0

NAME:  ADENOSINE 3',5'-CYCLIC MONOPHOSPHATE
PRECURSORMZ:  328.04524367183
PRECURSORTYPE:  [M-H]-
FORMULA:  C10H12N5O6P
Ontology: Kingdom: Organic compounds;Superclass: Nucleosides;Class: Purine nucleotides;Subclass: Cyclic purine nucleotides
INCHIKEY:  IVOMOUWHDPKRLL-UHFFFAOYNA-N
SMILES:  NC1=NC=NC2=C1N=CN2C1OC2COP(O)(=O)OC2C1O
RETENTIONTIME:  
CCS:  167.0918046
IONMODE:  Negative
INSTRUMENTTYPE:  
INSTRUMENT:  Q-Exactive Plus
COLLISIONENERGY:  
Comment:  DB#=CCMSLIB00000578224; origin=GNPS
Num Peaks:  8
78.95764	210.0
96.96828	20.0
134.04617	1000.0
134.98418	10.0
135.05048	20.0
192.9902	20.0
328.0459	390.0
329.04852	20.0

NAME:  D-FRUCTOSE 6-PHOSPHATE
PRECURSORMZ:  259.02244254483
PRECURSORTYPE:  [M-H]-
FORMULA:  C6H13O9P
Ontology: Kingdom: Organic compounds;Superclass: Organic oxygen compounds;Class: Organooxygen compounds;Subclass: Carbohydrates and carbohydrate conjugates
INCHIKEY:  GSXOAOHZAIYLCY-UHFFFAOYNA-N
SMILES:  OCC(=O)C(O)C(O)C(O)COP(O)(O)=O
RETENTIONTIME:  
CCS:  158.5046446
IONMODE:  Negative
INSTRUMENTTYPE:  
INSTRUMENT:  Q-Exactive Plus
COLLISIONENERGY:  
Comment:  DB#=CCMSLIB00000578226; origin=GNPS
Num Peaks:  8
78.95764	290.0
96.96828	1000.0
101.02312	20.0
138.97906	90.0
168.98958	20.0
258.92206	10.0
259.02307	10.0
276.93192	50.0

NAME:  NALPHA-ACETYL-L-LYSINE
PRECURSORMZ:  187.10881593083
PRECURSORTYPE:  [M-H]-
FORMULA:  C8H16N2O3
Ontology: Kingdom: Organic compounds;Superclass: Organic acids and derivatives;Class: Carboxylic acids and derivatives;Subclass: Amino acids
INCHIKEY:  VEYYWZRYIYDQJM-UHFFFAOYNA-N
SMILES:  CC(=O)NC(CCCCN)C(O)=O
RETENTIONTIME:  
CCS:  140.7315406
IONMODE:  Negative
INSTRUMENTTYPE:  
INSTRUMENT:  Q-Exactive Plus
COLLISIONENERGY:  
Comment:  DB#=CCMSLIB00000578230; origin=GNPS
Num Peaks:  17
59.01233	30.0
72.5858	10.0
85.02814	10.0
97.06467	50.0
125.02332	10.0
125.05975	60.0
125.09598	1000.0
126.09914	50.0
143.07002	30.0
143.10658	50.0
145.09708	10.0
169.08572	20.0
186.15736	30.0
187.06137	50.0
187.0968	590.0
188.03664	30.0
188.10014	30.0

NAME:  URIDINE 5'-DIPHOSPHOGALACTOSE
PRECURSORMZ:  565.04774486483
PRECURSORTYPE:  [M-H]-
FORMULA:  C15H24N2O17P2
Ontology: Kingdom: Organic compounds;Superclass: Nucleosides;Class: Pyrimidine nucleotides;Subclass: Pyrimidine nucleotide sugars
INCHIKEY:  HSCJRCZFDFQWRP-UHFFFAOYNA-N
SMILES:  OCC1OC(OP(O)(=O)OP(O)(=O)OCC2OC(C(O)C2O)N2C=CC(=O)NC2=O)C(O)C(O)C1O
RETENTIONTIME:  
CCS:  207.4354114
IONMODE:  Negative
INSTRUMENTTYPE:  
INSTRUMENT:  Q-Exactive Plus
COLLISIONENERGY:  
Comment:  DB#=CCMSLIB00000578231; origin=GNPS
Num Peaks:  23
78.95758	1000.0
96.96821	560.0
111.01871	110.0
119.01582	10.0
138.97919	70.0
150.9791	60.0
158.92456	240.0
174.97948	20.0
176.9351	30.0
192.99068	40.0
211.00101	190.0
223.00047	20.0
241.01193	90.0
259.02252	10.0
272.95761	240.0
280.0231	110.0
305.01813	50.0
320.97839	130.0
323.02884	980.0
324.03275	70.0
384.98431	200.0
402.99551	70.0
565.04913	10.0

NAME:  PYRIDOXAMINE
PRECURSORMZ:  167.08260118183
PRECURSORTYPE:  [M-H]-
FORMULA:  C8H12N2O2
Ontology: Kingdom: Organic compounds;Superclass: Organoheterocyclic compounds;Class: Pyridines and derivatives;Subclass: Pyridoxamines
INCHIKEY:  NHZMQXZHNVQTQA-UHFFFAOYSA-N
SMILES:  CC1=NC=C(CO)C(CN)=C1O
RETENTIONTIME:  
CCS:  135.1980712
IONMODE:  Negative
INSTRUMENTTYPE:  
INSTRUMENT:  Q-Exactive Plus
COLLISIONENERGY:  
Comment:  DB#=CCMSLIB00000578232; origin=GNPS
Num Peaks:  16
83.01242	130.0
108.04415	50.0
121.05211	40.0
122.05998	120.0
123.04402	30.0
135.0551	20.0
137.07094	170.0
138.05499	80.0
147.05542	40.0
149.07108	30.0
150.05504	100.0
153.00554	20.0
165.06607	10.0
167.03526	20.0
167.08183	1000.0
168.08539	40.0

NAME:  2'-DEOXYURIDINE 5'-MONO-PHOS-PHATE
PRECURSORMZ:  307.03367593283
PRECURSORTYPE:  [M-H]-
FORMULA:  C9H13N2O8P
Ontology: Kingdom: Organic compounds;Superclass: Nucleosides;Class: Pyrimidine nucleotides;Subclass: Pyrimidine deoxyribonucleotides
INCHIKEY:  JSRLJPSBLDHEIO-UHFFFAOYNA-N
SMILES:  OC1CC(OC1COP(O)(O)=O)N1C=CC(=O)NC1=O
RETENTIONTIME:  
CCS:  161.7854322
IONMODE:  Negative
INSTRUMENTTYPE:  
INSTRUMENT:  Q-Exactive Plus
COLLISIONENERGY:  
Comment:  DB#=CCMSLIB00000578233; origin=GNPS
Num Peaks:  11
78.9576	1000.0
96.96822	320.0
111.0187	900.0
112.02218	20.0
119.01565	60.0
150.97902	30.0
176.99503	250.0
195.00587	850.0
196.00888	20.0
306.99802	30.0
307.03424	110.0

NAME:  XANTHOSINE 5'-MONOPHOSPHATE
PRECURSORMZ:  363.03473856083
PRECURSORTYPE:  [M-H]-
FORMULA:  C10H13N4O9P
Ontology: Kingdom: Organic compounds;Superclass: Nucleosides;Class: Purine nucleotides;Subclass: Purine ribonucleotides
INCHIKEY:  DCTLYFZHFGENCW-UHFFFAOYNA-N
SMILES:  OC1C(COP(O)(O)=O)OC(C1O)N1C=NC2=C1NC(=O)NC2=O
RETENTIONTIME:  
CCS:  171.3504818
IONMODE:  Negative
INSTRUMENTTYPE:  
INSTRUMENT:  Q-Exactive Plus
COLLISIONENERGY:  
Comment:  DB#=CCMSLIB00000578234; origin=GNPS
Num Peaks:  16
59.01247	560.0
84.21405	80.0
86.6823	70.0
94.97923	190.0
115.05047	90.0
119.01574	1000.0
173.46584	80.0
202.05382	70.0
243.63359	70.0
267.03622	340.0
285.04773	370.0
321.19656	110.0
345.01151	100.0
346.229	320.0
363.2085	100.0
364.23926	90.0

NAME:  LAUROYLCARNITINE
PRECURSORMZ:  342.26498222283
PRECURSORTYPE:  [M-H]-
FORMULA:  C19H37NO4
Ontology: Kingdom: Organic compounds;Superclass: Lipids and lipid;Class: Fatty Acyls;Subclass: Fatty acid esters
INCHIKEY:  FUJLYHJROOYKRA-UHFFFAOYNA-N
SMILES:  CCCCCCCCCCCC(=O)OC(CC([O-])=O)C[N+](C)(C)C
RETENTIONTIME:  
CCS:  215.2723739
IONMODE:  Negative
INSTRUMENTTYPE:  
INSTRUMENT:  Q-Exactive Plus
COLLISIONENERGY:  
Comment:  DB#=CCMSLIB00000578235; origin=GNPS
Num Peaks:  4
61.98682	30.0
72.76551	10.0
199.16988	1000.0
200.173	30.0

NAME:  N-ACETYL-DL-METHIONINE
PRECURSORMZ:  190.05433800483
PRECURSORTYPE:  [M-H]-
FORMULA:  C7H13NO3S
Ontology: Kingdom: Organic compounds;Superclass: Organic acids and derivatives;Class: Carboxylic acids and derivatives;Subclass: Amino acids
INCHIKEY:  XUYPXLNMDZIRQH-UHFFFAOYNA-N
SMILES:  CSCCC(NC(C)=O)C(O)=O
RETENTIONTIME:  
CCS:  142.095215
IONMODE:  Negative
INSTRUMENTTYPE:  
INSTRUMENT:  Q-Exactive Plus
COLLISIONENERGY:  
Comment:  DB#=CCMSLIB00000578236; origin=GNPS
Num Peaks:  12
70.02831	10.0
84.04401	160.0
98.05978	240.0
100.03905	30.0
112.03902	90.0
142.04991	790.0
143.05296	20.0
146.06334	10.0
148.04274	1000.0
149.04643	30.0
190.05373	390.0
191.05682	20.0

NAME:  5-PHOSPHO-D-RIBOSE 1-DIPHOSPHATE
PRECURSORMZ:  388.94453964083
PRECURSORTYPE:  [M-H]-
FORMULA:  C5H13O14P3
Ontology: Kingdom: Organic compounds;Superclass: Organic oxygen compounds;Class: Organooxygen compounds;Subclass: Carbohydrates and carbohydrate conjugates
INCHIKEY:  PQGCEDQWHSBAJP-UHFFFAOYNA-N
SMILES:  OC1C(O)C(OP(O)(=O)OP(O)(O)=O)OC1COP(O)(O)=O
RETENTIONTIME:  
CCS:  165.1200832
IONMODE:  Negative
INSTRUMENTTYPE:  
INSTRUMENT:  Q-Exactive Plus
COLLISIONENERGY:  
Comment:  DB#=CCMSLIB00000578237; origin=GNPS
Num Peaks:  25
59.01236	50.0
72.77962	10.0
115.91965	20.0
116.92726	1000.0
117.92776	30.0
119.01554	80.0
177.90213	10.0
207.06841	10.0
237.86945	30.0
238.87747	40.0
255.88062	100.0
256.88678	10.0
262.91431	120.0
265.90195	40.0
266.90927	10.0
267.9165	10.0
279.91705	110.0
280.92392	50.0
295.91284	90.0
352.94644	10.0
371.21127	40.0
388.96768	160.0
389.22443	10.0
389.27094	20.0
389.96844	10.0

NAME:  5-AMINOIMIDAZOLE-4-CARBOXAMIDE-1-BETA-D-RIBOFURANOSYL 5'-MONOPHOSPHATE
PRECURSORMZ:  337.05547400483
PRECURSORTYPE:  [M-H]-
FORMULA:  C9H15N4O8P
Ontology: Kingdom: Organic compounds;Superclass: Nucleosides;Class: Imidazole ribonucleosides and ribonucleotides;
INCHIKEY:  NOTGFIUVDGNKRI-UHFFFAOYNA-N
SMILES:  NC(=O)C1=C(N)N(C=N1)C1OC(COP(O)(O)=O)C(O)C1O
RETENTIONTIME:  
CCS:  167.8484093
IONMODE:  Negative
INSTRUMENTTYPE:  
INSTRUMENT:  Q-Exactive Plus
COLLISIONENERGY:  
Comment:  DB#=CCMSLIB00000578238; origin=GNPS
Num Peaks:  9
78.95761	1000.0
96.96826	450.0
125.04572	130.0
150.97916	70.0
211.00105	40.0
274.88135	40.0
294.04999	10.0
318.88831	50.0
337.05609	110.0

NAME:  URIDINE 5'-DIPHOSPHO-N-ACETYLGALACTOSAMINE
PRECURSORMZ:  606.07429396483
PRECURSORTYPE:  [M-H]-
FORMULA:  C17H27N3O17P2
Ontology: Kingdom: Organic compounds;Superclass: Nucleosides;Class: Pyrimidine nucleotides;Subclass: Pyrimidine nucleotide sugars
INCHIKEY:  LFTYTUAZOPRMMI-UHFFFAOYNA-N
SMILES:  CC(=O)NC1C(O)C(O)C(CO)OC1OP(O)(=O)OP(O)(=O)OCC1OC(C(O)C1O)N1C=CC(=O)NC1=O
RETENTIONTIME:  
CCS:  217.3981422
IONMODE:  Negative
INSTRUMENTTYPE:  
INSTRUMENT:  Q-Exactive Plus
COLLISIONENERGY:  
Comment:  DB#=CCMSLIB00000578239; origin=GNPS
Num Peaks:  32
78.9576	1000.0
96.96822	380.0
96.97449	10.0
111.0187	260.0
138.97885	10.0
150.97946	10.0
158.92445	710.0
162.97949	10.0
174.97981	70.0
176.9351	250.0
192.98924	10.0
211.00137	30.0
246.01672	30.0
260.95697	90.0
264.02802	60.0
272.95758	720.0
273.96118	20.0
280.02274	10.0
282.03876	440.0
283.04285	10.0
290.96857	30.0
300.04935	90.0
305.01901	120.0
323.02866	180.0
343.99527	10.0
362.00528	160.0
384.98489	620.0
385.98798	30.0
402.99512	220.0
508.10083	10.0
526.1098	20.0
606.07489	70.0

NAME:  GUANOSINE 3',5'-CYCLIC MONOPHOSPHATE
PRECURSORMZ:  344.04015829183
PRECURSORTYPE:  [M-H]-
FORMULA:  C10H12N5O7P
Ontology: Kingdom: Organic compounds;Superclass: Nucleosides;Class: Purine nucleotides;Subclass: Cyclic purine nucleotides
INCHIKEY:  ZOOGRGPOEVQQDX-UHFFFAOYNA-N
SMILES:  NC1=NC(=O)C2=C(N1)N(C=N2)C1OC2COP(O)(=O)OC2C1O
RETENTIONTIME:  
CCS:  169.0791499
IONMODE:  Negative
INSTRUMENTTYPE:  
INSTRUMENT:  Q-Exactive Plus
COLLISIONENERGY:  
Comment:  DB#=CCMSLIB00000578240; origin=GNPS
Num Peaks:  11
78.9576	390.0
80.97334	10.0
96.96828	50.0
133.01448	70.0
134.98413	10.0
150.04112	1000.0
151.04576	20.0
192.99028	20.0
256.96127	30.0
344.04056	540.0
345.04727	20.0

NAME:  S-(5'-ADENOSYL)-L-HOMOCYSTEINE
PRECURSORMZ:  383.11431248983
PRECURSORTYPE:  [M-H]-
FORMULA:  C14H20N6O5S
Ontology: Kingdom: Organic compounds;Superclass: Nucleosides;;
INCHIKEY:  ZJUKTBDSGOFHSH-UHFFFAOYNA-N
SMILES:  NC(CCSCC1OC(C(O)C1O)N1C=NC2=C1N=CN=C2N)C(O)=O
RETENTIONTIME:  
CCS:  181.939052
IONMODE:  Negative
INSTRUMENTTYPE:  
INSTRUMENT:  Q-Exactive Plus
COLLISIONENERGY:  
Comment:  DB#=CCMSLIB00000578241; origin=GNPS
Num Peaks:  9
71.01247	20.0
74.9896	40.0
86.98962	50.0
129.00041	10.0
134.04614	1000.0
135.05042	10.0
176.0379	20.0
188.03804	20.0
383.1149	20.0

NAME:  L-ORNITHINE
PRECURSORMZ:  131.08260118183
PRECURSORTYPE:  [M-H]-
FORMULA:  C5H12N2O2
Ontology: Kingdom: Organic compounds;Superclass: Organic acids and derivatives;Class: Carboxylic acids and derivatives;Subclass: Amino acids
INCHIKEY:  AHLPHDHHMVZTML-UHFFFAOYNA-N
SMILES:  NCCCC(N)C(O)=O
RETENTIONTIME:  
CCS:  124.9658358
IONMODE:  Negative
INSTRUMENTTYPE:  
INSTRUMENT:  Q-Exactive Plus
COLLISIONENERGY:  
Comment:  DB#=CCMSLIB00000578242; origin=GNPS
Num Peaks:  6
83.06013	10.0
85.06442	10.0
113.07093	10.0
130.99142	10.0
131.08151	1000.0
132.08516	30.0

NAME:  ADENINE
PRECURSORMZ:  134.04721872883
PRECURSORTYPE:  [M-H]-
FORMULA:  C5H5N5
Ontology: Kingdom: Organic compounds;Superclass: Organoheterocyclic compounds;Class: Imidazopyrimidines;Subclass: Purines and purine derivatives
INCHIKEY:  GFFGJBXGBJISGV-UHFFFAOYSA-N
SMILES:  NC1=NC=NC2=C1NC=N2
RETENTIONTIME:  
CCS:  122.1769505
IONMODE:  Negative
INSTRUMENTTYPE:  
INSTRUMENT:  Q-Exactive Plus
COLLISIONENERGY:  
Comment:  DB#=CCMSLIB00000578243; origin=GNPS
Num Peaks:  4
92.02399	30.0
107.03496	140.0
134.04607	1000.0
135.05038	30.0

NAME:  URIDINE 5'-DIPHOSPHO-N-ACETYLGLUCOSAMINE
PRECURSORMZ:  606.07429396483
PRECURSORTYPE:  [M-H]-
FORMULA:  C17H27N3O17P2
Ontology: Kingdom: Organic compounds;Superclass: Nucleosides;Class: Pyrimidine nucleotides;Subclass: Pyrimidine nucleotide sugars
INCHIKEY:  LFTYTUAZOPRMMI-UHFFFAOYNA-N
SMILES:  CC(=O)NC1C(O)C(O)C(CO)OC1OP(O)(=O)OP(O)(=O)OCC1OC(C(O)C1O)N1C=CC(=O)NC1=O
RETENTIONTIME:  
CCS:  217.3981422
IONMODE:  Negative
INSTRUMENTTYPE:  
INSTRUMENT:  Q-Exactive Plus
COLLISIONENERGY:  
Comment:  DB#=CCMSLIB00000578244; origin=GNPS
Num Peaks:  28
59.01243	10.0
71.53898	30.0
78.95761	1000.0
96.96824	270.0
111.01872	170.0
116.92736	10.0
158.92444	680.0
162.97966	10.0
174.97951	60.0
176.93507	300.0
192.98997	10.0
211.0005	20.0
240.02843	10.0
246.01797	10.0
260.95724	90.0
264.0282	50.0
272.95752	690.0
282.03854	530.0
283.04227	10.0
300.04895	100.0
305.01718	100.0
323.02856	120.0
343.99527	30.0
362.00534	140.0
384.98474	600.0
385.9881	20.0
402.99524	150.0
606.07526	70.0

NAME:  URIDINE 5'-DIPHOSPHOGLUCURONIC ACID
PRECURSORMZ:  579.02700941983
PRECURSORTYPE:  [M-H]-
FORMULA:  C15H22N2O18P2
Ontology: Kingdom: Organic compounds;Superclass: Nucleosides;Class: Pyrimidine nucleotides;Subclass: Pyrimidine nucleotide sugars
INCHIKEY:  HDYANYHVCAPMJV-UHFFFAOYNA-N
SMILES:  OC1C(COP(O)(=O)OP(O)(=O)OC2OC(C(O)C(O)C2O)C(O)=O)OC(C1O)N1C=CC(=O)NC1=O
RETENTIONTIME:  
CCS:  208.4689059
IONMODE:  Negative
INSTRUMENTTYPE:  
INSTRUMENT:  Q-Exactive Plus
COLLISIONENERGY:  
Comment:  DB#=CCMSLIB00000578246; origin=GNPS
Num Peaks:  24
78.9576	890.0
96.96823	370.0
111.01869	680.0
116.92735	20.0
138.97934	30.0
150.97917	20.0
158.92447	1000.0
174.97978	30.0
176.93539	30.0
178.97433	10.0
192.99022	100.0
211.00069	60.0
236.98036	30.0
254.99121	300.0
272.95761	260.0
280.0239	40.0
290.96814	90.0
305.0184	220.0
323.02893	330.0
384.9848	320.0
385.98886	10.0
402.99539	710.0
403.99902	40.0
579.02502	10.0

NAME:  CYTIDINE 5'-DIPHOSPHATE
PRECURSORMZ:  402.01090585883
PRECURSORTYPE:  [M-H]-
FORMULA:  C9H15N3O11P2
Ontology: Kingdom: Organic compounds;Superclass: Nucleosides;Class: Pyrimidine nucleotides;Subclass: Pyrimidine ribonucleotides
INCHIKEY:  ZWIADYZPOWUWEW-UHFFFAOYNA-N
SMILES:  NC1=NC(=O)N(C=C1)C1OC(COP(O)(=O)OP(O)(O)=O)C(O)C1O
RETENTIONTIME:  
CCS:  175.4100076
IONMODE:  Negative
INSTRUMENTTYPE:  
INSTRUMENT:  Q-Exactive Plus
COLLISIONENERGY:  
Comment:  DB#=CCMSLIB00000578247; origin=GNPS
Num Peaks:  13
78.9576	1000.0
96.96828	30.0
110.03465	160.0
116.92712	30.0
158.92445	520.0
174.97949	20.0
176.93539	20.0
192.99083	10.0
272.95737	80.0
304.0347	50.0
322.04562	10.0
384.00076	100.0
402.0116	90.0

NAME:  HISTAMINE
PRECURSORMZ:  110.07237084983
PRECURSORTYPE:  [M-H]-
FORMULA:  C5H9N3
Ontology: Kingdom: Organic compounds;Superclass: Organic nitrogen compounds;Class: Organonitrogen compounds;Subclass: Amines
INCHIKEY:  NTYJJOPFIAHURM-UHFFFAOYSA-N
SMILES:  NCCC1=CN=CN1
RETENTIONTIME:  
CCS:  121.8095791
IONMODE:  Negative
INSTRUMENTTYPE:  
INSTRUMENT:  Q-Exactive Plus
COLLISIONENERGY:  
Comment:  DB#=CCMSLIB00000578248; origin=GNPS
Num Peaks:  11
65.997	80.0
80.03654	260.0
81.04439	220.0
109.03923	10.0
110.02348	30.0
110.07108	1000.0
110.99886	200.0
111.00713	30.0
111.01856	50.0
111.07435	30.0
112.02657	20.0

NAME:  DEOXYRIBOSE
PRECURSORMZ:  133.05063234983
PRECURSORTYPE:  [M-H]-
FORMULA:  C5H10O4
Ontology: Kingdom: Organic compounds;Superclass: Organic oxygen compounds;Class: Organooxygen compounds;Subclass: Carbonyl compounds
INCHIKEY:  ASJSAQIRZKANQN-UHFFFAOYNA-N
SMILES:  OCC(O)C(O)CC=O
RETENTIONTIME:  
CCS:  127.1813067
IONMODE:  Negative
INSTRUMENTTYPE:  
INSTRUMENT:  Q-Exactive Plus
COLLISIONENERGY:  
Comment:  DB#=CCMSLIB00000578249; origin=GNPS
Num Peaks:  15
71.01242	460.0
72.99165	100.0
75.00722	20.0
76.96851	60.0
89.02309	80.0
94.97919	70.0
115.00241	1000.0
115.91946	70.0
116.00551	30.0
132.89871	30.0
132.9953	300.0
133.01294	370.0
134.02405	80.0
134.04587	40.0
151.00603	40.0

NAME:  S-HEXYL-GLUTATHIONE
PRECURSORMZ:  390.17043038783
PRECURSORTYPE:  [M-H]-
FORMULA:  C16H29N3O6S
Ontology: Kingdom: Organic compounds;Superclass: Organic acids and derivatives;Class: Carboxylic acids and derivatives;Subclass: Amino acids
INCHIKEY:  HXJDWCWJDCOHDG-UHFFFAOYNA-N
SMILES:  CCCCCCSCC(NC(=O)CCC(N)C(O)=O)C(=O)NCC(O)=O
RETENTIONTIME:  
CCS:  188.2546131
IONMODE:  Negative
INSTRUMENTTYPE:  
INSTRUMENT:  Q-Exactive Plus
COLLISIONENERGY:  
Comment:  DB#=CCMSLIB00000578251; origin=GNPS
Num Peaks:  42
58.02841	50.0
74.02335	210.0
82.02831	20.0
86.02336	90.0
86.05969	10.0
87.05509	20.0
97.03949	10.0
99.05503	150.0
101.07065	30.0
102.05465	10.0
107.06012	10.0
112.03915	10.0
117.0731	90.0
125.03448	30.0
126.04272	10.0
127.05018	40.0
128.03416	610.0
135.05522	40.0
141.06589	40.0
143.04518	1000.0
144.04939	10.0
145.06075	50.0
146.04485	110.0
153.06598	90.0
155.08177	10.0
166.09772	50.0
167.04535	60.0
167.08174	80.0
170.03233	30.0
171.04036	30.0
179.04544	240.0
181.06123	40.0
184.10872	20.0
185.05605	30.0
192.07724	30.0
197.05629	30.0
210.08803	250.0
228.09856	10.0
254.07826	140.0
261.1282	30.0
272.08923	80.0
390.17099	30.0

NAME:  GUANOSINE 5'-MONOPHOSPHATE
PRECURSORMZ:  362.05072297683
PRECURSORTYPE:  [M-H]-
FORMULA:  C10H14N5O8P
Ontology: Kingdom: Organic compounds;Superclass: Nucleosides;Class: Purine nucleotides;Subclass: Purine ribonucleotides
INCHIKEY:  RQFCJASXJCIDSX-UHFFFAOYNA-N
SMILES:  NC1=NC(=O)C2=C(N1)N(C=N2)C1OC(COP(O)(O)=O)C(O)C1O
RETENTIONTIME:  
CCS:  172.3660334
IONMODE:  Negative
INSTRUMENTTYPE:  
INSTRUMENT:  Q-Exactive Plus
COLLISIONENERGY:  
Comment:  DB#=CCMSLIB00000578252; origin=GNPS
Num Peaks:  6
78.95762	1000.0
96.96822	100.0
119.01585	20.0
150.04109	40.0
211.00108	110.0
362.05151	70.0

NAME:  N-ACETYL-L-ALANINE
PRECURSORMZ:  130.05096670183
PRECURSORTYPE:  [M-H]-
FORMULA:  C5H9NO3
Ontology: Kingdom: Organic compounds;Superclass: Organic acids and derivatives;Class: Carboxylic acids and derivatives;Subclass: Amino acids
INCHIKEY:  KTHDTJVBEPMMGL-UHFFFAOYNA-N
SMILES:  CC(NC(C)=O)C(O)=O
RETENTIONTIME:  
CCS:  125.6409
IONMODE:  Negative
INSTRUMENTTYPE:  
INSTRUMENT:  Q-Exactive Plus
COLLISIONENERGY:  
Comment:  DB#=CCMSLIB00000578253; origin=GNPS
Num Peaks:  3
88.03901	1000.0
89.04243	20.0
130.0498	100.0

NAME:  RIBOFLAVIN
PRECURSORMZ:  375.13100792783
PRECURSORTYPE:  [M-H]-
FORMULA:  C17H20N4O6
Ontology: Kingdom: Organic compounds;Superclass: Organoheterocyclic compounds;Class: Pteridines and derivatives;Subclass: Alloxazines and isoalloxazines
INCHIKEY:  AUNGANRZJHBGPY-UHFFFAOYNA-N
SMILES:  CC1=CC2=C(C=C1C)N(CC(O)C(O)C(O)CO)C1=NC(=O)NC(=O)C1=N2
RETENTIONTIME:  
CCS:  184.524568
IONMODE:  Negative
INSTRUMENTTYPE:  
INSTRUMENT:  Q-Exactive Plus
COLLISIONENERGY:  
Comment:  DB#=CCMSLIB00000578254; origin=GNPS
Num Peaks:  8
59.01238	10.0
184.08727	10.0
212.08257	220.0
240.06476	10.0
241.07306	100.0
243.08875	30.0
255.08907	1000.0
256.09229	50.0

NAME:  CMP
PRECURSORMZ:  322.04457496883
PRECURSORTYPE:  [M-H]-
FORMULA:  C9H14N3O8P
Ontology: Kingdom: Organic compounds;Superclass: Nucleosides;Class: Pyrimidine nucleotides;Subclass: Pyrimidine ribonucleotides
INCHIKEY:  IERHLVCPSMICTF-UHFFFAOYNA-N
SMILES:  NC1=NC(=O)N(C=C1)C1OC(COP(O)(O)=O)C(O)C1O
RETENTIONTIME:  
CCS:  164.5825902
IONMODE:  Negative
INSTRUMENTTYPE:  
INSTRUMENT:  Q-Exactive Plus
COLLISIONENERGY:  
Comment:  DB#=CCMSLIB00000578255; origin=GNPS
Num Peaks:  9
78.9576	1000.0
96.96823	560.0
110.03462	30.0
138.97902	80.0
150.97911	40.0
192.98999	20.0
211.00085	40.0
279.03934	10.0
322.0448	110.0

NAME:  GUANOSINE 5'-DIPHOSPHO-D-MANNOSE
PRECURSORMZ:  604.06987728883
PRECURSORTYPE:  [M-H]-
FORMULA:  C16H25N5O16P2
Ontology: Kingdom: Organic compounds;Superclass: Nucleosides;Class: Purine nucleotides;Subclass: Purine nucleotide sugars
INCHIKEY:  MVMSCBBUIHUTGJ-UHFFFAOYNA-N
SMILES:  NC1=NC(=O)C2=C(N1)N(C=N2)C1OC(COP(O)(=O)OP(O)(=O)OC2OC(CO)C(O)C(O)C2O)C(O)C1O
RETENTIONTIME:  
CCS:  213.8043166
IONMODE:  Negative
INSTRUMENTTYPE:  
INSTRUMENT:  Q-Exactive Plus
COLLISIONENERGY:  
Comment:  DB#=CCMSLIB00000578256; origin=GNPS
Num Peaks:  22
59.01228	10.0
71.87999	20.0
78.9576	1000.0
96.96821	170.0
150.04108	310.0
158.92445	550.0
174.9792	30.0
176.93494	90.0
204.99042	30.0
211.00089	70.0
241.01222	50.0
259.02209	20.0
260.95743	30.0
272.95731	220.0
320.97873	240.0
344.04041	330.0
345.04404	10.0
362.05124	180.0
424.00711	560.0
425.01059	30.0
442.01773	240.0
604.07159	90.0

NAME:  GLUTATHIONE
PRECURSORMZ:  306.07653000083
PRECURSORTYPE:  [M-H]-
FORMULA:  C10H17N3O6S
Ontology: Kingdom: Organic compounds;Superclass: Organic acids and derivatives;Class: Carboxylic acids and derivatives;Subclass: Amino acids
INCHIKEY:  RWSXRVCMGQZWBV-UHFFFAOYNA-N
SMILES:  NC(CCC(=O)NC(CS)C(=O)NCC(O)=O)C(O)=O
RETENTIONTIME:  
CCS:  165.7213611
IONMODE:  Negative
INSTRUMENTTYPE:  
INSTRUMENT:  Q-Exactive Plus
COLLISIONENERGY:  
Comment:  DB#=CCMSLIB00000578258; origin=GNPS
Num Peaks:  48
58.02835	50.0
74.02328	200.0
82.02845	10.0
86.02325	90.0
86.05978	10.0
87.05497	30.0
90.00037	30.0
97.03957	10.0
99.05501	160.0
101.07063	30.0
107.06027	10.0
112.03874	10.0
116.01659	10.0
119.01568	30.0
120.01132	10.0
123.05518	10.0
125.03448	20.0
127.05002	30.0
128.03412	550.0
129.03748	10.0
131.04507	10.0
135.05522	20.0
141.06583	50.0
143.04515	1000.0
144.04909	20.0
145.06076	40.0
146.04486	90.0
153.06592	80.0
155.08162	20.0
160.00642	210.0
166.0976	50.0
167.04535	80.0
167.08171	30.0
170.0322	10.0
171.07657	10.0
177.03308	60.0
179.04544	170.0
181.06094	40.0
184.1084	20.0
185.0564	40.0
192.07748	20.0
197.05632	20.0
198.08821	20.0
210.08798	190.0
242.07814	40.0
254.07829	80.0
272.08923	60.0
306.07712	40.0

NAME:  GLUCOSAMINATE
PRECURSORMZ:  194.06701069083
PRECURSORTYPE:  [M-H]-
FORMULA:  C6H13NO6
Ontology: Kingdom: Organic compounds;Superclass: Organic acids and derivatives;Class: Carboxylic acids and derivatives;Subclass: Amino acids
INCHIKEY:  UFYKDFXCZBTLOO-UHFFFAOYNA-N
SMILES:  NC(C(O)C(O)C(O)CO)C(O)=O
RETENTIONTIME:  
CCS:  134.2657764
IONMODE:  Negative
INSTRUMENTTYPE:  
INSTRUMENT:  Q-Exactive Plus
COLLISIONENERGY:  
Comment:  DB#=CCMSLIB00000578259; origin=GNPS
Num Peaks:  19
59.01239	140.0
68.01276	10.0
70.02824	20.0
71.01228	20.0
72.00757	10.0
74.02328	640.0
84.04411	10.0
86.02328	140.0
89.02297	20.0
98.02333	100.0
101.02309	20.0
116.92706	20.0
128.03412	60.0
158.04489	40.0
175.04227	20.0
176.05647	10.0
176.89445	360.0
194.06636	180.0
194.90532	1000.0

NAME:  N-ACETYL-DL-GLUTAMIC ACID
PRECURSORMZ:  188.05644600583
PRECURSORTYPE:  [M-H]-
FORMULA:  C7H11NO5
Ontology: Kingdom: Organic compounds;Superclass: Organic acids and derivatives;Class: Carboxylic acids and derivatives;Subclass: Amino acids
INCHIKEY:  RFMMMVDNIPUKGG-UHFFFAOYNA-N
SMILES:  CC(=O)NC(CCC(O)=O)C(O)=O
RETENTIONTIME:  
CCS:  137.2412138
IONMODE:  Negative
INSTRUMENTTYPE:  
INSTRUMENT:  Q-Exactive Plus
COLLISIONENERGY:  
Comment:  DB#=CCMSLIB00000578260; origin=GNPS
Num Peaks:  17
58.02845	80.0
59.01247	390.0
84.04397	20.0
100.03899	30.0
100.07544	220.0
102.05473	820.0
103.05812	20.0
126.05483	80.0
128.03418	1000.0
129.03764	30.0
144.06555	390.0
145.06911	10.0
146.04483	120.0
170.04509	250.0
171.04872	10.0
188.05582	310.0
189.05952	10.0

NAME:  6-HYDROXYNICOTINATE
PRECURSORMZ:  138.01966657283
PRECURSORTYPE:  [M-H]-
FORMULA:  C6H5NO3
Ontology: Kingdom: Organic compounds;Superclass: Organoheterocyclic compounds;Class: Pyridines and derivatives;Subclass: Pyridinecarboxylic acids and derivatives
INCHIKEY:  BLHCMGRVFXRYRN-UHFFFAOYSA-N
SMILES:  OC(=O)C1=CNC(=O)C=C1
RETENTIONTIME:  
CCS:  124.2606964
IONMODE:  Negative
INSTRUMENTTYPE:  
INSTRUMENT:  Q-Exactive Plus
COLLISIONENERGY:  
Comment:  DB#=CCMSLIB00000578262; origin=GNPS
Num Peaks:  3
94.02846	1000.0
95.03169	40.0
138.01852	100.0

NAME:  INOSINE 5'-MONOPHOSPHATE
PRECURSORMZ:  347.03982394083
PRECURSORTYPE:  [M-H]-
FORMULA:  C10H13N4O8P
Ontology: Kingdom: Organic compounds;Superclass: Nucleosides;Class: Purine nucleotides;Subclass: Purine ribonucleotides
INCHIKEY:  GRSZFWQUAKGDAV-UHFFFAOYNA-N
SMILES:  OC1C(COP(O)(O)=O)OC(C1O)N1C=NC2=C1NC=NC2=O
RETENTIONTIME:  
CCS:  169.4577825
IONMODE:  Negative
INSTRUMENTTYPE:  
INSTRUMENT:  Q-Exactive Plus
COLLISIONENERGY:  
Comment:  DB#=CCMSLIB00000578263; origin=GNPS
Num Peaks:  8
78.95763	1000.0
96.96828	490.0
135.03011	180.0
138.97905	30.0
150.97913	60.0
192.99004	30.0
211.00095	60.0
347.04056	110.0

NAME:  D-PANTOTHENIC ACID
PRECURSORMZ:  218.10339619883
PRECURSORTYPE:  [M-H]-
FORMULA:  C9H17NO5
Ontology: Kingdom: Organic compounds;Superclass: Organic acids and derivatives;Class: Carboxylic acids and derivatives;Subclass: Amino acids
INCHIKEY:  GHOKWGTUZJEAQD-UHFFFAOYNA-N
SMILES:  CC(C)(CO)C(O)C(=O)NCCC(O)=O
RETENTIONTIME:  
CCS:  149.1912323
IONMODE:  Negative
INSTRUMENTTYPE:  
INSTRUMENT:  Q-Exactive Plus
COLLISIONENERGY:  
Comment:  DB#=CCMSLIB00000578264; origin=GNPS
Num Peaks:  9
71.01244	130.0
71.04881	60.0
88.03902	1000.0
89.04227	20.0
99.04385	10.0
116.07054	20.0
146.08125	620.0
147.08484	20.0
218.10313	170.0

NAME:  2-AMINO-2-METHYLPROPANOATE
PRECURSORMZ:  102.05605208183
PRECURSORTYPE:  [M-H]-
FORMULA:  C4H9NO2
Ontology: Kingdom: Organic compounds;Superclass: Organic acids and derivatives;Class: Carboxylic acids and derivatives;Subclass: Amino acids
INCHIKEY:  FUOOLUPWFVMBKG-UHFFFAOYSA-N
SMILES:  CC(C)(N)C(O)=O
RETENTIONTIME:  
CCS:  123.8894299
IONMODE:  Negative
INSTRUMENTTYPE:  
INSTRUMENT:  Q-Exactive Plus
COLLISIONENERGY:  
Comment:  DB#=CCMSLIB00000578265; origin=GNPS
Num Peaks:  3
101.05956	20.0
102.05476	1000.0
103.05807	20.0

NAME:  S-CARBOXYMETHYL-L-CYSTEINE
PRECURSORMZ:  178.01795249583
PRECURSORTYPE:  [M-H]-
FORMULA:  C5H9NO4S
Ontology: Kingdom: Organic compounds;Superclass: Organic acids and derivatives;Class: Carboxylic acids and derivatives;Subclass: Amino acids
INCHIKEY:  GBFLZEXEOZUWRN-UHFFFAOYNA-N
SMILES:  NC(CSCC(O)=O)C(O)=O
RETENTIONTIME:  
CCS:  135.3866124
IONMODE:  Negative
INSTRUMENTTYPE:  
INSTRUMENT:  Q-Exactive Plus
COLLISIONENERGY:  
Comment:  DB#=CCMSLIB00000578267; origin=GNPS
Num Peaks:  4
86.02328	20.0
90.98449	1000.0
91.98827	10.0
178.01706	10.0

NAME:  L-HISTIDINOL
PRECURSORMZ:  140.08293553383
PRECURSORTYPE:  [M-H]-
FORMULA:  C6H11N3O
Ontology: Kingdom: Organic compounds;Superclass: Organic nitrogen compounds;Class: Organonitrogen compounds;Subclass: Amines
INCHIKEY:  ZQISRDCJNBUVMM-UHFFFAOYNA-N
SMILES:  NC(CO)CC1=CN=CN1
RETENTIONTIME:  
CCS:  128.5456256
IONMODE:  Negative
INSTRUMENTTYPE:  
INSTRUMENT:  Q-Exactive Plus
COLLISIONENERGY:  
Comment:  DB#=CCMSLIB00000578269; origin=GNPS
Num Peaks:  13
59.0124	100.0
67.02871	50.0
71.73811	10.0
80.0365	50.0
81.04435	240.0
93.04431	10.0
105.04445	120.0
122.07118	10.0
123.05514	150.0
138.06616	390.0
139.06993	20.0
140.08185	1000.0
141.08539	40.0

NAME:  THYMIDINE 5'-MONOPHOSPHATE
PRECURSORMZ:  321.04932599683
PRECURSORTYPE:  [M-H]-
FORMULA:  C10H15N2O8P
Ontology: Kingdom: Organic compounds;Superclass: Nucleosides;Class: Pyrimidine nucleotides;Subclass: Pyrimidine deoxyribonucleotides
INCHIKEY:  GYOZYWVXFNDGLU-UHFFFAOYNA-N
SMILES:  CC1=CN(C2CC(O)C(COP(O)(O)=O)O2)C(=O)NC1=O
RETENTIONTIME:  
CCS:  166.1191215
IONMODE:  Negative
INSTRUMENTTYPE:  
INSTRUMENT:  Q-Exactive Plus
COLLISIONENERGY:  
Comment:  DB#=CCMSLIB00000578270; origin=GNPS
Num Peaks:  8
78.95757	1000.0
96.96819	260.0
125.03442	570.0
150.97908	20.0
176.99503	200.0
195.00587	600.0
196.00911	10.0
321.04953	110.0

NAME:  NORLEUCINE
PRECURSORMZ:  130.08735221083
PRECURSORTYPE:  [M-H]-
FORMULA:  C6H13NO2
Ontology: Kingdom: Organic compounds;Superclass: Organic acids and derivatives;Class: Carboxylic acids and derivatives;Subclass: Amino acids
INCHIKEY:  LRQKBLKVPFOOQJ-UHFFFAOYNA-N
SMILES:  CCCCC(N)C(O)=O
RETENTIONTIME:  
CCS:  128.3546718
IONMODE:  Negative
INSTRUMENTTYPE:  
INSTRUMENT:  Q-Exactive Plus
COLLISIONENERGY:  
Comment:  DB#=CCMSLIB00000578271; origin=GNPS
Num Peaks:  2
130.08624	1000.0
131.08984	40.0

NAME:  ADENOSINE
PRECURSORMZ:  266.08947746683
PRECURSORTYPE:  [M-H]-
FORMULA:  C10H13N5O4
Ontology: Kingdom: Organic compounds;Superclass: Nucleosides;Class: Purine nucleosides;
INCHIKEY:  OIRDTQYFTABQOQ-UHFFFAOYNA-N
SMILES:  NC1=NC=NC2=C1N=CN2C1OC(CO)C(O)C1O
RETENTIONTIME:  
CCS:  159.1971274
IONMODE:  Negative
INSTRUMENTTYPE:  
INSTRUMENT:  Q-Exactive Plus
COLLISIONENERGY:  
Comment:  DB#=CCMSLIB00000578272; origin=GNPS
Num Peaks:  3
134.04602	1000.0
135.05022	20.0
266.08987	60.0

NAME:  D-SACCHARIC ACID
PRECURSORMZ:  209.03029082983
PRECURSORTYPE:  [M-H]-
FORMULA:  C6H10O8
Ontology: Kingdom: Organic compounds;Superclass: Organic oxygen compounds;Class: Organooxygen compounds;Subclass: Carbohydrates and carbohydrate conjugates
INCHIKEY:  DSLZVSRJTYRBFB-UHFFFAOYNA-N
SMILES:  OC(C(O)C(O)C(O)=O)C(O)C(O)=O
RETENTIONTIME:  
CCS:  135.2008683
IONMODE:  Negative
INSTRUMENTTYPE:  
INSTRUMENT:  Q-Exactive Plus
COLLISIONENERGY:  
Comment:  DB#=CCMSLIB00000578273; origin=GNPS
Num Peaks:  25
57.03312	80.0
59.01237	100.0
68.99672	10.0
71.01234	110.0
72.99156	30.0
75.00729	30.0
83.01233	20.0
84.02026	20.0
85.02806	1000.0
86.03135	30.0
87.0073	20.0
89.02299	70.0
101.02312	10.0
103.00228	20.0
111.00744	60.0
115.00242	20.0
119.01568	10.0
121.01247	10.0
129.01811	90.0
133.01303	120.0
147.02885	40.0
173.00807	20.0
191.01907	220.0
208.14201	20.0
209.02982	170.0

NAME:  3-HYDROXYBUTANOIC ACID
PRECURSORMZ:  103.04006766583
PRECURSORTYPE:  [M-H]-
FORMULA:  C4H8O3
Ontology: Kingdom: Organic compounds;Superclass: Organic acids and derivatives;Class: Hydroxy acids and derivatives;Subclass: Beta hydroxy acids and derivatives
INCHIKEY:  WHBMMWSBFZVSSR-UHFFFAOYNA-N
SMILES:  CC(O)CC(O)=O
RETENTIONTIME:  
CCS:  124.257148
IONMODE:  Negative
INSTRUMENTTYPE:  
INSTRUMENT:  Q-Exactive Plus
COLLISIONENERGY:  
Comment:  DB#=CCMSLIB00000578274; origin=GNPS
Num Peaks:  4
57.03309	20.0
59.01241	1000.0
60.01569	20.0
103.03871	190.0

NAME:  4-IMIDAZOLEACETIC ACID
PRECURSORMZ:  125.03565098883
PRECURSORTYPE:  [M-H]-
FORMULA:  C5H6N2O2
Ontology: ;;;
INCHIKEY:  PRJKNHOMHKJCEJ-UHFFFAOYSA-N
SMILES:  OC(=O)CC1=CN=CN1
RETENTIONTIME:  
CCS:  122.0983555
IONMODE:  Negative
INSTRUMENTTYPE:  
INSTRUMENT:  Q-Exactive Plus
COLLISIONENERGY:  
Comment:  DB#=CCMSLIB00000578275; origin=GNPS
Num Peaks:  8
71.62815	20.0
71.63178	30.0
81.04434	1000.0
82.04776	20.0
125.03432	20.0
125.05978	10.0
125.09602	40.0
125.89844	20.0

NAME:  CYTIDINE 5'-TRIPHOSPHATE
PRECURSORMZ:  481.97723674883
PRECURSORTYPE:  [M-H]-
FORMULA:  C9H16N3O14P3
Ontology: Kingdom: Organic compounds;Superclass: Nucleosides;Class: Pyrimidine nucleotides;Subclass: Pyrimidine ribonucleotides
INCHIKEY:  PCDQPRRSZKQHHS-UHFFFAOYNA-N
SMILES:  NC1=NC(=O)N(C=C1)C1OC(COP(O)(=O)OP(O)(=O)OP(O)(O)=O)C(O)C1O
RETENTIONTIME:  
CCS:  185.8820477
IONMODE:  Negative
INSTRUMENTTYPE:  
INSTRUMENT:  Orbitrap
COLLISIONENERGY:  
Comment:  DB#=CCMSLIB00000578277; origin=GNPS
Num Peaks:  14
78.9576	210.0
96.96811	20.0
110.03471	30.0
116.92749	20.0
158.92445	1000.0
174.97929	20.0
176.93507	80.0
238.89166	60.0
272.95752	70.0
304.03494	20.0
384.00092	170.0
385.00192	10.0
402.01132	110.0
481.97766	20.0

NAME:  3',5'-CYCLIC AMP
PRECURSORMZ:  328.04524367183
PRECURSORTYPE:  [M-H]-
FORMULA:  C10H12N5O6P
Ontology: Kingdom: Organic compounds;Superclass: Nucleosides;Class: Purine nucleotides;Subclass: Cyclic purine nucleotides
INCHIKEY:  IVOMOUWHDPKRLL-UHFFFAOYNA-N
SMILES:  NC1=NC=NC2=C1N=CN2C1OC2COP(O)(=O)OC2C1O
RETENTIONTIME:  
CCS:  167.0918046
IONMODE:  Negative
INSTRUMENTTYPE:  
INSTRUMENT:  Q-Exactive Plus
COLLISIONENERGY:  
Comment:  DB#=CCMSLIB00000578278; origin=GNPS
Num Peaks:  9
78.95757	220.0
96.96821	20.0
116.92711	10.0
134.04605	1000.0
134.98392	10.0
135.05049	20.0
192.98997	20.0
328.04562	410.0
329.04803	20.0

NAME:  L-METHIONINE SULFOXIMINE
PRECURSORMZ:  179.04958697583
PRECURSORTYPE:  [M-H]-
FORMULA:  C5H12N2O3S
Ontology: Kingdom: Organic compounds;Superclass: Organic acids and derivatives;Class: Carboxylic acids and derivatives;Subclass: Amino acids
INCHIKEY:  SXTAYKAGBXMACB-UHFFFAOYNA-N
SMILES:  CS(=N)(=O)CCC(N)C(O)=O
RETENTIONTIME:  
CCS:  135.1457319
IONMODE:  Negative
INSTRUMENTTYPE:  
INSTRUMENT:  Q-Exactive Plus
COLLISIONENERGY:  
Comment:  DB#=CCMSLIB00000578279; origin=GNPS
Num Peaks:  4
61.96914	150.0
78.00044	1000.0
178.84326	10.0
179.04849	30.0

NAME:  CIS-4-HYDROXY-D-PROLINE
PRECURSORMZ:  130.05096670183
PRECURSORTYPE:  [M-H]-
FORMULA:  C5H9NO3
Ontology: Kingdom: Organic compounds;Superclass: Organic acids and derivatives;Class: Carboxylic acids and derivatives;Subclass: Amino acids
INCHIKEY:  PMMYEEVYMWASQN-UHFFFAOYNA-N
SMILES:  OC1CNC(C1)C(O)=O
RETENTIONTIME:  
CCS:  123.049502
IONMODE:  Negative
INSTRUMENTTYPE:  
INSTRUMENT:  Q-Exactive Plus
COLLISIONENERGY:  
Comment:  DB#=CCMSLIB00000578280; origin=GNPS
Num Peaks:  9
66.03347	20.0
68.04912	20.0
71.01246	10.0
73.02808	20.0
82.02846	10.0
84.04409	50.0
112.03911	60.0
130.04984	1000.0
131.05322	30.0

NAME:  4-AMINOBUTANOATE
PRECURSORMZ:  102.05605208183
PRECURSORTYPE:  [M-H]-
FORMULA:  C4H9NO2
Ontology: Kingdom: Organic compounds;Superclass: Organic acids and derivatives;Class: Carboxylic acids and derivatives;Subclass: Amino acids
INCHIKEY:  BTCSSZJGUNDROE-UHFFFAOYSA-N
SMILES:  NCCCC(O)=O
RETENTIONTIME:  
CCS:  124.8041472
IONMODE:  Negative
INSTRUMENTTYPE:  
INSTRUMENT:  Q-Exactive Plus
COLLISIONENERGY:  
Comment:  DB#=CCMSLIB00000578281; origin=GNPS
Num Peaks:  10
57.03309	20.0
59.01223	20.0
84.04404	110.0
101.02316	10.0
101.05944	320.0
101.92287	50.0
102.05472	1000.0
102.06205	50.0
103.03869	20.0
103.05771	20.0

NAME:  FORMYL-L-METHIONYL PEPTIDE
PRECURSORMZ:  176.03868793983
PRECURSORTYPE:  [M-H]-
FORMULA:  C6H11NO3S
Ontology: Kingdom: Organic compounds;Superclass: Organic acids and derivatives;Class: Carboxylic acids and derivatives;Subclass: Amino acids
INCHIKEY:  PYUSHNKNPOHWEZ-UHFFFAOYNA-N
SMILES:  CSCCC(NC=O)C(O)=O
RETENTIONTIME:  
CCS:  138.3984365
IONMODE:  Negative
INSTRUMENTTYPE:  
INSTRUMENT:  Q-Exactive Plus
COLLISIONENERGY:  
Comment:  DB#=CCMSLIB00000578282; origin=GNPS
Num Peaks:  12
57.03309	10.0
70.02828	30.0
82.0284	10.0
84.04401	360.0
98.02337	1000.0
99.02672	20.0
128.03412	840.0
129.0378	10.0
132.04767	50.0
175.04224	30.0
176.03781	540.0
177.04092	20.0

NAME:  5-HYDROXY-L-TRYPTOPHAN
PRECURSORMZ:  219.07751580183
PRECURSORTYPE:  [M-H]-
FORMULA:  C11H12N2O3
Ontology: Kingdom: Organic compounds;Superclass: Organoheterocyclic compounds;Class: Indoles and derivatives;Subclass: Tryptamines and derivatives
INCHIKEY:  LDCYZAJDBXYCGN-UHFFFAOYNA-N
SMILES:  NC(CC1=CNC2=C1C=C(O)C=C2)C(O)=O
RETENTIONTIME:  
CCS:  149.1947201
IONMODE:  Negative
INSTRUMENTTYPE:  
INSTRUMENT:  Q-Exactive Plus
COLLISIONENERGY:  
Comment:  DB#=CCMSLIB00000578283; origin=GNPS
Num Peaks:  14
72.00761	120.0
74.02328	470.0
132.04433	660.0
133.04779	20.0
144.04442	1000.0
145.04773	50.0
146.05997	10.0
158.06012	170.0
175.08676	100.0
202.05171	50.0
219.07722	480.0
219.17502	280.0
220.08066	30.0
220.1785	20.0

NAME:  D-ALANINE
PRECURSORMZ:  88.04040201683
PRECURSORTYPE:  [M-H]-
FORMULA:  C3H7NO2
Ontology: Kingdom: Organic compounds;Superclass: Organic acids and derivatives;Class: Carboxylic acids and derivatives;Subclass: Amino acids
INCHIKEY:  QNAYBMKLOCPYGJ-UHFFFAOYNA-N
SMILES:  CC(N)C(O)=O
RETENTIONTIME:  
CCS:  123.3560953
IONMODE:  Negative
INSTRUMENTTYPE:  
INSTRUMENT:  Q-Exactive Plus
COLLISIONENERGY:  
Comment:  DB#=CCMSLIB00000578284; origin=GNPS
Num Peaks:  4
87.04376	60.0
88.03904	1000.0
89.02304	90.0
89.0424	20.0

NAME:  THEOBROMINE
PRECURSORMZ:  179.05744906183
PRECURSORTYPE:  [M-H]-
FORMULA:  C7H8N4O2
Ontology: Kingdom: Organic compounds;Superclass: Organoheterocyclic compounds;Class: Imidazopyrimidines;Subclass: Purines and purine derivatives
INCHIKEY:  YAPQBXQYLJRXSA-UHFFFAOYSA-N
SMILES:  CN1C=NC2=C1C(=O)NC(=O)N2C
RETENTIONTIME:  
CCS:  136.8254768
IONMODE:  Negative
INSTRUMENTTYPE:  
INSTRUMENT:  Q-Exactive Plus
COLLISIONENERGY:  
Comment:  DB#=CCMSLIB00000578285; origin=GNPS
Num Peaks:  29
57.03304	20.0
70.0284	50.0
84.04402	380.0
85.04738	60.0
86.04823	10.0
92.99429	60.0
98.02333	1000.0
99.02668	150.0
99.92468	10.0
100.02763	100.0
128.03406	710.0
129.03761	130.0
130.0386	120.0
131.04147	10.0
134.0434	50.0
137.02275	20.0
178.03244	370.0
178.08553	10.0
178.84348	120.0
178.89961	50.0
178.91147	30.0
178.98238	20.0
179.03606	110.0
179.07022	90.0
179.10728	10.0
179.84364	10.0
179.90009	30.0
180.06587	40.0
196.90277	60.0

NAME:  L-HISTIDINE
PRECURSORMZ:  154.06220008983
PRECURSORTYPE:  [M-H]-
FORMULA:  C6H9N3O2
Ontology: Kingdom: Organic compounds;Superclass: Organic acids and derivatives;Class: Carboxylic acids and derivatives;Subclass: Amino acids
INCHIKEY:  HNDVDQJCIGZPNO-UHFFFAOYNA-N
SMILES:  NC(CC1=CN=CN1)C(O)=O
RETENTIONTIME:  
CCS:  129.4644498
IONMODE:  Negative
INSTRUMENTTYPE:  
INSTRUMENT:  Q-Exactive Plus
COLLISIONENERGY:  
Comment:  DB#=CCMSLIB00000578286; origin=GNPS
Num Peaks:  18
67.0286	20.0
72.00763	50.0
80.03648	20.0
81.04433	40.0
93.04442	240.0
108.0203	20.0
108.05538	40.0
109.02817	80.0
109.03942	30.0
110.03173	20.0
110.07107	110.0
118.03976	10.0
136.05051	70.0
137.03453	280.0
153.01834	40.0
154.06128	1000.0
154.94633	50.0
155.0652	30.0

NAME:  CITRAMALATE
PRECURSORMZ:  147.02989690583
PRECURSORTYPE:  [M-H]-
FORMULA:  C5H8O5
Ontology: Kingdom: Organic compounds;Superclass: Lipids and lipid;Class: Fatty Acyls;Subclass: Fatty acids and conjugates
INCHIKEY:  XFTRTWQBIOMVPK-UHFFFAOYNA-N
SMILES:  CC(O)(CC(O)=O)C(O)=O
RETENTIONTIME:  
CCS:  126.5102502
IONMODE:  Negative
INSTRUMENTTYPE:  
INSTRUMENT:  Q-Exactive Plus
COLLISIONENERGY:  
Comment:  DB#=CCMSLIB00000578287; origin=GNPS
Num Peaks:  12
57.03316	150.0
59.0124	40.0
85.02809	630.0
86.03152	10.0
87.00735	1000.0
88.01073	20.0
101.02307	20.0
103.03875	120.0
129.01813	180.0
146.02371	30.0
147.02885	650.0
148.03201	20.0

NAME:  DL-5-HYDROXYLYSINE
PRECURSORMZ:  161.09316586683
PRECURSORTYPE:  [M-H]-
FORMULA:  C6H14N2O3
Ontology: Kingdom: Organic compounds;Superclass: Organic acids and derivatives;Class: Carboxylic acids and derivatives;Subclass: Amino acids
INCHIKEY:  YSMODUONRAFBET-UHFFFAOYNA-N
SMILES:  NCC(O)CCC(N)C(O)=O
RETENTIONTIME:  
CCS:  130.4429096
IONMODE:  Negative
INSTRUMENTTYPE:  
INSTRUMENT:  Q-Exactive Plus
COLLISIONENERGY:  
Comment:  DB#=CCMSLIB00000578288; origin=GNPS
Num Peaks:  9
115.91946	1000.0
116.91947	50.0
116.92728	80.0
117.92734	20.0
118.9249	10.0
142.92377	20.0
160.93451	20.0
161.91273	280.0
162.9128	20.0

NAME:  OPHTHALMIC ACID
PRECURSORMZ:  288.12010889183
PRECURSORTYPE:  [M-H]-
FORMULA:  C11H19N3O6
Ontology: Kingdom: Organic compounds;Superclass: Organic acids and derivatives;Class: Peptidomimetics;Subclass: Peptoid
INCHIKEY:  SPLUHYDIQKURQW-UHFFFAOYNA-N
SMILES:  CCC(N)C(=O)N(CC(O)=O)C(=O)CCC(N)C(O)=O
RETENTIONTIME:  
CCS:  -1
IONMODE:  Negative
INSTRUMENTTYPE:  
INSTRUMENT:  Q-Exactive Plus
COLLISIONENERGY:  
Comment:  DB#=CCMSLIB00000578289; origin=GNPS
Num Peaks:  45
72.00771	30.0
74.02328	670.0
82.02839	70.0
84.04406	10.0
86.02335	20.0
98.05992	20.0
100.03902	250.0
100.07547	10.0
101.07076	10.0
102.0547	180.0
107.02373	10.0
112.03905	170.0
113.07073	20.0
115.08636	270.0
123.05522	30.0
125.07076	100.0
127.0499	50.0
128.03412	620.0
129.03781	10.0
139.08681	30.0
141.06583	350.0
145.06078	100.0
146.04482	130.0
151.0867	170.0
152.07071	40.0
159.07657	760.0
160.07982	20.0
165.10258	20.0
167.04533	210.0
169.09737	240.0
185.05605	70.0
195.07692	1000.0
196.08046	50.0
208.1087	160.0
209.09366	30.0
213.08768	160.0
226.11946	610.0
227.12239	20.0
244.13045	10.0
252.09904	20.0
270.10992	510.0
271.11386	20.0
288.12045	340.0
288.95132	10.0
289.12277	20.0

NAME:  2-HYDROXYBUTYRIC ACID
PRECURSORMZ:  103.04006766583
PRECURSORTYPE:  [M-H]-
FORMULA:  C4H8O3
Ontology: Kingdom: Organic compounds;Superclass: Organic acids and derivatives;Class: Hydroxy acids and derivatives;Subclass: Alpha hydroxy acids and derivatives
INCHIKEY:  AFENDNXGAFYKQO-UHFFFAOYNA-N
SMILES:  CCC(O)C(O)=O
RETENTIONTIME:  
CCS:  123.5577873
IONMODE:  Negative
INSTRUMENTTYPE:  
INSTRUMENT:  Q-Exactive Plus
COLLISIONENERGY:  
Comment:  DB#=CCMSLIB00000578291; origin=GNPS
Num Peaks:  9
57.03314	850.0
58.03659	20.0
71.98921	10.0
74.02333	30.0
85.0281	30.0
101.02325	30.0
103.03871	1000.0
103.04997	60.0
104.04203	30.0

NAME:  STACHYOSE
PRECURSORMZ:  665.21458191983
PRECURSORTYPE:  [M-H]-
FORMULA:  C24H42O21
Ontology: Kingdom: Organic compounds;Superclass: Organic oxygen compounds;Class: Organooxygen compounds;Subclass: Carbohydrates and carbohydrate conjugates
INCHIKEY:  UQZIYBXSHAGNOE-UHFFFAOYNA-N
SMILES:  OCC1OC(CO)(OC2OC(COC3OC(COC4OC(CO)C(O)C(O)C4O)C(O)C(O)C3O)C(O)C(O)C2O)C(O)C1O
RETENTIONTIME:  
CCS:  226.6763869
IONMODE:  Negative
INSTRUMENTTYPE:  
INSTRUMENT:  Q-Exactive Plus
COLLISIONENERGY:  
Comment:  DB#=CCMSLIB00000578292; origin=GNPS
Num Peaks:  32
59.01242	370.0
71.01238	350.0
73.02807	50.0
85.02795	30.0
87.00732	160.0
89.02298	550.0
95.01249	20.0
97.02785	20.0
99.00741	10.0
101.02301	490.0
113.02308	200.0
116.92723	30.0
119.03368	130.0
125.02316	70.0
131.03375	60.0
141.01787	10.0
143.03377	220.0
149.04434	30.0
161.04459	140.0
179.0553	500.0
180.05833	10.0
203.05574	80.0
221.06633	200.0
235.08235	10.0
263.07687	10.0
323.09827	20.0
341.10907	50.0
365.10883	10.0
383.1199	1000.0
384.12296	60.0
425.12939	20.0
485.151	40.0

NAME:  2'-DEOXYCYTIDINE 5'-DIPHOSPHATE
PRECURSORMZ:  386.01599123883
PRECURSORTYPE:  [M-H]-
FORMULA:  C9H15N3O10P2
Ontology: Kingdom: Organic compounds;Superclass: Organic oxygen compounds;Class: Organic oxoanionic compounds;Subclass: Organic pyrophosphates
INCHIKEY:  FTDHDKPUHBLBTL-UHFFFAOYNA-N
SMILES:  NC1=NC(=O)N(C=C1)C1CC(O)C(COP(O)(=O)OP(O)(O)=O)O1
RETENTIONTIME:  
CCS:  173.3973974
IONMODE:  Negative
INSTRUMENTTYPE:  
INSTRUMENT:  Q-Exactive Plus
COLLISIONENERGY:  
Comment:  DB#=CCMSLIB00000578293; origin=GNPS
Num Peaks:  11
71.83411	10.0
78.95756	1000.0
96.96822	70.0
158.92436	540.0
176.93501	40.0
176.99475	30.0
256.96222	130.0
274.97299	60.0
288.03918	10.0
368.00571	110.0
386.01605	90.0

NAME:  D-RIBOSE 5-PHOSPHATE
PRECURSORMZ:  229.01187785983
PRECURSORTYPE:  [M-H]-
FORMULA:  C5H11O8P
Ontology: Kingdom: Organic compounds;Superclass: Organic oxygen compounds;Class: Organooxygen compounds;Subclass: Carbohydrates and carbohydrate conjugates
INCHIKEY:  PPQRONHOSHZGFQ-UHFFFAOYNA-N
SMILES:  OC(COP(O)(O)=O)C(O)C(O)C=O
RETENTIONTIME:  
CCS:  140.3608267
IONMODE:  Negative
INSTRUMENTTYPE:  
INSTRUMENT:  Q-Exactive Plus
COLLISIONENERGY:  
Comment:  DB#=CCMSLIB00000578294; origin=GNPS
Num Peaks:  11
55.01736	30.0
99.00734	1000.0
100.01096	10.0
125.09601	20.0
184.9987	40.0
186.03023	30.0
212.00961	140.0
228.20496	80.0
229.18097	20.0
229.20638	10.0
230.02072	20.0

NAME:  3-HYDROXYKYNURENINE
PRECURSORMZ:  223.07243042183
PRECURSORTYPE:  [M-H]-
FORMULA:  C10H12N2O4
Ontology: Kingdom: Organic compounds;Superclass: Organic oxygen compounds;Class: Organooxygen compounds;Subclass: Carbonyl compounds
INCHIKEY:  VCKPUUFAIGNJHC-UHFFFAOYNA-N
SMILES:  NC(CC(=O)C1=C(N)C(O)=CC=C1)C(O)=O
RETENTIONTIME:  
CCS:  147.3516451
IONMODE:  Negative
INSTRUMENTTYPE:  
INSTRUMENT:  Q-Exactive Plus
COLLISIONENERGY:  
Comment:  DB#=CCMSLIB00000578295; origin=GNPS
Num Peaks:  22
59.01238	70.0
72.0076	100.0
108.04418	70.0
115.91944	10.0
116.92719	120.0
120.0442	50.0
134.05991	120.0
141.01619	20.0
144.04445	170.0
147.03146	240.0
160.0394	60.0
162.0551	1000.0
163.05859	40.0
188.03461	170.0
194.90475	20.0
205.05875	20.0
206.04535	200.0
223.02814	280.0
223.07579	20.0
223.13345	40.0
224.02858	20.0
224.16518	20.0

NAME:  N-ACETYL-DL-SERINE
PRECURSORMZ:  146.04588132183
PRECURSORTYPE:  [M-H]-
FORMULA:  C5H9NO4
Ontology: Kingdom: Organic compounds;Superclass: Organic acids and derivatives;Class: Carboxylic acids and derivatives;Subclass: Amino acids
INCHIKEY:  JJIHLJJYMXLCOY-UHFFFAOYNA-N
SMILES:  CC(=O)NC(CO)C(O)=O
RETENTIONTIME:  
CCS:  129.2874365
IONMODE:  Negative
INSTRUMENTTYPE:  
INSTRUMENT:  Q-Exactive Plus
COLLISIONENERGY:  
Comment:  DB#=CCMSLIB00000578297; origin=GNPS
Num Peaks:  12
57.03303	30.0
60.99154	20.0
70.02835	160.0
72.04402	90.0
74.02328	1000.0
84.04401	410.0
85.04741	20.0
98.02334	240.0
104.03394	120.0
116.03397	350.0
146.02383	190.0
146.04462	230.0

NAME:  URIDINE 5'-DIPHOSPHATE
PRECURSORMZ:  402.99492144283
PRECURSORTYPE:  [M-H]-
FORMULA:  C9H14N2O12P2
Ontology: Kingdom: Organic compounds;Superclass: Nucleosides;Class: Pyrimidine nucleotides;Subclass: Pyrimidine ribonucleotides
INCHIKEY:  XCCTYIAWTASOJW-UHFFFAOYNA-N
SMILES:  OC1C(O)C(OC1COP(O)(=O)OP(O)(O)=O)N1C=CC(=O)NC1=O
RETENTIONTIME:  
CCS:  174.4795701
IONMODE:  Negative
INSTRUMENTTYPE:  
INSTRUMENT:  Q-Exactive Plus
COLLISIONENERGY:  
Comment:  DB#=CCMSLIB00000578298; origin=GNPS
Num Peaks:  15
78.95759	970.0
96.96818	80.0
111.01865	560.0
116.92725	20.0
158.92439	1000.0
174.97932	30.0
176.93504	30.0
192.98991	40.0
211.00067	10.0
272.95731	240.0
290.96796	40.0
305.01849	80.0
323.02869	50.0
384.98456	130.0
402.99484	110.0

NAME:  3-METHYGLUTARIC ACID
PRECURSORMZ:  145.05063234983
PRECURSORTYPE:  [M-H]-
FORMULA:  C6H10O4
Ontology: Kingdom: Organic compounds;Superclass: Lipids and lipid;Class: Fatty Acyls;Subclass: Fatty acids and conjugates
INCHIKEY:  XJMMNTGIMDZPMU-UHFFFAOYSA-N
SMILES:  CC(CC(O)=O)CC(O)=O
RETENTIONTIME:  
CCS:  132.1082148
IONMODE:  Negative
INSTRUMENTTYPE:  
INSTRUMENT:  Q-Exactive Plus
COLLISIONENERGY:  
Comment:  DB#=CCMSLIB00000578299; origin=GNPS
Num Peaks:  7
83.04875	40.0
101.05941	1000.0
102.06267	30.0
127.03881	40.0
145.04951	260.0
146.02371	30.0
146.05302	10.0

NAME:  SORBATE
PRECURSORMZ:  111.04515304583
PRECURSORTYPE:  [M-H]-
FORMULA:  C6H8O2
Ontology: Kingdom: Organic compounds;Superclass: Lipids and lipid;Class: Fatty Acyls;Subclass: Fatty acids and conjugates
INCHIKEY:  WSWCOQWTEOXDQX-UHFFFAOYSA-N
SMILES:  CC=CC=CC(O)=O
RETENTIONTIME:  
CCS:  126.0135947
IONMODE:  Negative
INSTRUMENTTYPE:  
INSTRUMENT:  Q-Exactive Plus
COLLISIONENERGY:  
Comment:  DB#=CCMSLIB00000578300; origin=GNPS
Num Peaks:  16
56.80689	10.0
56.83287	10.0
65.9971	140.0
67.01723	10.0
67.05385	240.0
68.58772	10.0
73.08175	10.0
83.04861	20.0
86.95517	10.0
91.50565	10.0
110.99869	330.0
111.00622	20.0
111.01869	170.0
111.04382	1000.0
112.03972	10.0
112.04753	20.0

NAME:  4-HYDROXYBENZOATE
PRECURSORMZ:  137.02441760083
PRECURSORTYPE:  [M-H]-
FORMULA:  C7H6O3
Ontology: Kingdom: Organic compounds;Superclass: Benzenoids;Class: Benzene and substituted derivatives;Subclass: Benzoic acids and derivatives
INCHIKEY:  FJKROLUGYXJWQN-UHFFFAOYSA-N
SMILES:  OC(=O)C1=CC=C(O)C=C1
RETENTIONTIME:  
CCS:  124.4563324
IONMODE:  Negative
INSTRUMENTTYPE:  
INSTRUMENT:  Q-Exactive Plus
COLLISIONENERGY:  
Comment:  DB#=CCMSLIB00000578301; origin=GNPS
Num Peaks:  3
93.03316	1000.0
94.03643	30.0
137.02325	180.0

NAME:  TYRAMINE
PRECURSORMZ:  136.07678752583
PRECURSORTYPE:  [M-H]-
FORMULA:  C8H11NO
Ontology: Kingdom: Organic compounds;Superclass: Benzenoids;Class: Benzene and substituted derivatives;Subclass: Phenethylamines
INCHIKEY:  DZGWFCGJZKJUFP-UHFFFAOYSA-N
SMILES:  NCCC1=CC=C(O)C=C1
RETENTIONTIME:  
CCS:  130.139197
IONMODE:  Negative
INSTRUMENTTYPE:  
INSTRUMENT:  Q-Exactive Plus
COLLISIONENERGY:  
Comment:  DB#=CCMSLIB00000578302; origin=GNPS
Num Peaks:  20
72.10859	10.0
93.03316	60.0
94.97923	20.0
106.04102	380.0
108.02032	130.0
109.02818	20.0
109.94077	20.0
135.04349	40.0
135.89369	40.0
135.94388	20.0
135.96968	10.0
136.01569	40.0
136.03885	30.0
136.04765	20.0
136.07558	1000.0
136.8904	130.0
137.02313	50.0
137.03444	80.0
137.07922	50.0
138.03101	10.0

NAME:  CORTISOL
PRECURSORMZ:  361.20204761383
PRECURSORTYPE:  [M-H]-
FORMULA:  C21H30O5
Ontology: Kingdom: Organic compounds;Superclass: Lipids and lipid;Class: Steroids and steroid derivatives;Subclass: Hydroxysteroids
INCHIKEY:  JYGXADMDTFJGBT-UHFFFAOYNA-N
SMILES:  CC12CC(O)C3C(CCC4=CC(=O)CCC34C)C1CCC2(O)C(=O)CO
RETENTIONTIME:  
CCS:  192.2139568
IONMODE:  Negative
INSTRUMENTTYPE:  
INSTRUMENT:  Q-Exactive Plus
COLLISIONENERGY:  
Comment:  DB#=CCMSLIB00000578303; origin=GNPS
Num Peaks:  28
59.01239	70.0
119.01578	20.0
123.04387	20.0
123.08031	10.0
125.05955	300.0
137.0596	40.0
164.11502	10.0
189.09142	220.0
190.09442	10.0
196.07065	40.0
197.07507	40.0
282.12634	360.0
283.13022	20.0
297.14987	1000.0
298.15332	60.0
301.18121	70.0
313.1814	60.0
315.16058	280.0
316.16406	20.0
325.17993	10.0
329.17621	250.0
330.1795	20.0
331.19183	890.0
332.19522	60.0
343.19104	100.0
360.19055	390.0
361.19254	150.0
363.18149	30.0

NAME:  XANTHURENIC ACID
PRECURSORMZ:  204.03023125683
PRECURSORTYPE:  [M-H]-
FORMULA:  C10H7NO4
Ontology: Kingdom: Organic compounds;Superclass: Organoheterocyclic compounds;Class: Quinolines and derivatives;Subclass: Quinoline carboxylic acids
INCHIKEY:  FBZONXHGGPHHIY-UHFFFAOYSA-N
SMILES:  OC(=O)C1=CC(=O)C2=C(N1)C(O)=CC=C2
RETENTIONTIME:  
CCS:  140.5616599
IONMODE:  Negative
INSTRUMENTTYPE:  
INSTRUMENT:  Q-Exactive Plus
COLLISIONENERGY:  
Comment:  DB#=CCMSLIB00000578305; origin=GNPS
Num Peaks:  4
116.04924	20.0
160.03943	1000.0
161.04288	50.0
204.02965	110.0

NAME:  MELATONIN
PRECURSORMZ:  231.11390131083
PRECURSORTYPE:  [M-H]-
FORMULA:  C13H16N2O2
Ontology: Kingdom: Organic compounds;Superclass: Organoheterocyclic compounds;Class: Indoles and derivatives;Subclass: Indoles
INCHIKEY:  DRLFMBDRBRZALE-UHFFFAOYSA-N
SMILES:  COC1=CC2=C(NC=C2CCNC(C)=O)C=C1
RETENTIONTIME:  
CCS:  157.8868527
IONMODE:  Negative
INSTRUMENTTYPE:  
INSTRUMENT:  Q-Exactive Plus
COLLISIONENERGY:  
Comment:  DB#=CCMSLIB00000578306; origin=GNPS
Num Peaks:  8
58.0284	60.0
144.04436	230.0
145.05267	20.0
177.04225	10.0
216.09021	1000.0
217.09341	60.0
231.11375	230.0
232.1176	20.0

NAME:  MALEIC ACID
PRECURSORMZ:  115.00368215683
PRECURSORTYPE:  [M-H]-
FORMULA:  C4H4O4
Ontology: Kingdom: Organic compounds;Superclass: Organic acids and derivatives;Class: Carboxylic acids and derivatives;Subclass: Dicarboxylic acids and derivatives
INCHIKEY:  VZCYOOQTPOCHFL-UHFFFAOYSA-N
SMILES:  OC(=O)C=CC(O)=O
RETENTIONTIME:  
CCS:  121.1574639
IONMODE:  Negative
INSTRUMENTTYPE:  
INSTRUMENT:  Q-Exactive Plus
COLLISIONENERGY:  
Comment:  DB#=CCMSLIB00000578307; origin=GNPS
Num Peaks:  3
71.0124	1000.0
72.01574	20.0
115.00243	100.0

NAME:  4-HYDROXY-2-QUINOLINECARBOXYLIC ACID
PRECURSORMZ:  188.03531663683
PRECURSORTYPE:  [M-H]-
FORMULA:  C10H7NO3
Ontology: Kingdom: Organic compounds;Superclass: Organoheterocyclic compounds;Class: Quinolines and derivatives;Subclass: Quinoline carboxylic acids
INCHIKEY:  HCZHHEIFKROPDY-UHFFFAOYSA-N
SMILES:  OC(=O)C1=CC(=O)C2=CC=CC=C2N1
RETENTIONTIME:  
CCS:  137.578899
IONMODE:  Negative
INSTRUMENTTYPE:  
INSTRUMENT:  Q-Exactive Plus
COLLISIONENERGY:  
Comment:  DB#=CCMSLIB00000578308; origin=GNPS
Num Peaks:  3
144.0444	1000.0
145.0479	50.0
188.03461	40.0

NAME:  OXALOACETATE
PRECURSORMZ:  130.99859677683
PRECURSORTYPE:  [M-H]-
FORMULA:  C4H4O5
Ontology: Kingdom: Organic compounds;Superclass: Organic acids and derivatives;Class: Keto acids and derivatives;Subclass: Short
INCHIKEY:  KHPXUQMNIQBQEV-UHFFFAOYSA-N
SMILES:  OC(=O)CC(=O)C(O)=O
RETENTIONTIME:  
CCS:  121.6398816
IONMODE:  Negative
INSTRUMENTTYPE:  
INSTRUMENT:  Q-Exactive Plus
COLLISIONENERGY:  
Comment:  DB#=CCMSLIB00000578311; origin=GNPS
Num Peaks:  15
76.96868	20.0
85.06453	20.0
100.93229	240.0
101.93249	20.0
113.92498	40.0
115.91946	1000.0
116.91971	90.0
116.9272	20.0
130.06516	30.0
130.08597	20.0
130.09451	30.0
130.94301	20.0
130.99123	60.0
131.06984	20.0
132.01131	40.0

NAME:  2,3-DIHYDROXYBENZOATE
PRECURSORMZ:  153.01933222083
PRECURSORTYPE:  [M-H]-
FORMULA:  C7H6O4
Ontology: Kingdom: Organic compounds;Superclass: Benzenoids;Class: Benzene and substituted derivatives;Subclass: Benzoic acids and derivatives
INCHIKEY:  GLDQAMYCGOIJDV-UHFFFAOYSA-N
SMILES:  OC(=O)C1=C(O)C(O)=CC=C1
RETENTIONTIME:  
CCS:  125.7220801
IONMODE:  Negative
INSTRUMENTTYPE:  
INSTRUMENT:  Q-Exactive Plus
COLLISIONENERGY:  
Comment:  DB#=CCMSLIB00000578312; origin=GNPS
Num Peaks:  5
108.02019	10.0
109.02819	1000.0
110.03158	30.0
153.01837	990.0
154.02164	30.0

NAME:  INDOLE-3-ETHANOL
PRECURSORMZ:  160.07678752583
PRECURSORTYPE:  [M-H]-
FORMULA:  C10H11NO
Ontology: Kingdom: Organic compounds;Superclass: Organoheterocyclic compounds;Class: Indoles and derivatives;Subclass: Indoles
INCHIKEY:  MBBOMCVGYCRMEA-UHFFFAOYSA-N
SMILES:  OCCC1=CNC2=CC=CC=C12
RETENTIONTIME:  
CCS:  135.9579911
IONMODE:  Negative
INSTRUMENTTYPE:  
INSTRUMENT:  Q-Exactive Plus
COLLISIONENERGY:  
Comment:  DB#=CCMSLIB00000578313; origin=GNPS
Num Peaks:  14
100.92452	10.0
115.94798	20.0
116.04926	60.0
116.92728	60.0
117.92733	60.0
128.04918	10.0
130.06506	300.0
131.06859	10.0
142.06514	70.0
142.92409	10.0
159.93835	20.0
160.0759	1000.0
160.93408	10.0
161.0793	60.0

NAME:  FERULATE
PRECURSORMZ:  193.05063234983
PRECURSORTYPE:  [M-H]-
FORMULA:  C10H10O4
Ontology: Kingdom: Organic compounds;Superclass: Phenylpropanoids and polyketides;Class: Cinnamic acids and derivatives;Subclass: Hydroxycinnamic acids and derivatives
INCHIKEY:  KSEBMYQBYZTDHS-UHFFFAOYSA-N
SMILES:  COC1=C(O)C=CC(C=CC(O)=O)=C1
RETENTIONTIME:  
CCS:  140.2856104
IONMODE:  Negative
INSTRUMENTTYPE:  
INSTRUMENT:  Q-Exactive Plus
COLLISIONENERGY:  
Comment:  DB#=CCMSLIB00000578314; origin=GNPS
Num Peaks:  15
117.03322	30.0
121.0283	20.0
134.03618	1000.0
135.03943	40.0
137.02325	90.0
139.03888	30.0
149.05972	250.0
150.06317	10.0
174.89992	30.0
175.04237	130.0
178.02637	690.0
179.02968	30.0
192.91063	80.0
193.05	260.0
194.05324	10.0

NAME:  GLYCOCHOLATE
PRECURSORMZ:  464.30176165683
PRECURSORTYPE:  [M-H]-
FORMULA:  C26H43NO6
Ontology: Kingdom: Organic compounds;Superclass: Lipids and lipid;Class: Steroids and steroid derivatives;Subclass: Bile acids
INCHIKEY:  RFDAIACWWDREDC-UHFFFAOYNA-N
SMILES:  CC(CCC(=O)NCC(O)=O)C1CCC2C3C(O)CC4CC(O)CCC4(C)C3CC(O)C12C
RETENTIONTIME:  
CCS:  208.1047896
IONMODE:  Negative
INSTRUMENTTYPE:  
INSTRUMENT:  Q-Exactive Plus
COLLISIONENERGY:  
Comment:  DB#=CCMSLIB00000578315; origin=GNPS
Num Peaks:  4
74.0233	380.0
402.30182	30.0
464.30212	1000.0
465.30548	110.0

NAME:  CATECHOL
PRECURSORMZ:  109.02950298083
PRECURSORTYPE:  [M-H]-
FORMULA:  C6H6O2
Ontology: Kingdom: Organic compounds;Superclass: Benzenoids;Class: Phenols;Subclass: Benzenediols
INCHIKEY:  YCIMNLLNPGFGHC-UHFFFAOYSA-N
SMILES:  OC1=CC=CC=C1O
RETENTIONTIME:  
CCS:  117.450125
IONMODE:  Negative
INSTRUMENTTYPE:  
INSTRUMENT:  Q-Exactive Plus
COLLISIONENERGY:  
Comment:  DB#=CCMSLIB00000578318; origin=GNPS
Num Peaks:  4
81.03316	10.0
108.02039	60.0
109.02821	1000.0
110.03152	30.0

NAME:  3,4-DIHYDROXYBENZOATE
PRECURSORMZ:  153.01933222083
PRECURSORTYPE:  [M-H]-
FORMULA:  C7H6O4
Ontology: Kingdom: Organic compounds;Superclass: Benzenoids;Class: Benzene and substituted derivatives;Subclass: Benzoic acids and derivatives
INCHIKEY:  YQUVCSBJEUQKSH-UHFFFAOYSA-N
SMILES:  OC(=O)C1=CC(O)=C(O)C=C1
RETENTIONTIME:  
CCS:  127.0633983
IONMODE:  Negative
INSTRUMENTTYPE:  
INSTRUMENT:  Q-Exactive Plus
COLLISIONENERGY:  
Comment:  DB#=CCMSLIB00000578319; origin=GNPS
Num Peaks:  5
108.02023	20.0
109.02815	1000.0
110.03152	30.0
153.0183	370.0
154.02159	10.0

NAME:  10-HYDROXYDECANOATE
PRECURSORMZ:  187.13396805183
PRECURSORTYPE:  [M-H]-
FORMULA:  C10H20O3
Ontology: Kingdom: Organic compounds;Superclass: Organic acids and derivatives;Class: Hydroxy acids and derivatives;Subclass: Medium
INCHIKEY:  YJCJVMMDTBEITC-UHFFFAOYSA-N
SMILES:  OCCCCCCCCCC(O)=O
RETENTIONTIME:  
CCS:  146.644879
IONMODE:  Negative
INSTRUMENTTYPE:  
INSTRUMENT:  Q-Exactive Plus
COLLISIONENERGY:  
Comment:  DB#=CCMSLIB00000578321; origin=GNPS
Num Peaks:  4
141.12741	40.0
169.12248	20.0
187.13333	1000.0
188.13672	50.0

NAME:  3,4-DIHYDROXYPHENYLACETATE
PRECURSORMZ:  167.03498228583
PRECURSORTYPE:  [M-H]-
FORMULA:  C8H8O4
Ontology: Kingdom: Organic compounds;Superclass: Benzenoids;Class: Phenols;Subclass: Benzenediols
INCHIKEY:  CFFZDZCDUFSOFZ-UHFFFAOYSA-N
SMILES:  OC(=O)CC1=CC(O)=C(O)C=C1
RETENTIONTIME:  
CCS:  132.4441112
IONMODE:  Negative
INSTRUMENTTYPE:  
INSTRUMENT:  Q-Exactive Plus
COLLISIONENERGY:  
Comment:  DB#=CCMSLIB00000578322; origin=GNPS
Num Peaks:  9
83.01237	40.0
108.02026	60.0
111.00739	30.0
123.00749	10.0
123.04378	10.0
124.01537	20.0
152.01044	190.0
167.03406	1000.0
168.03763	40.0

NAME:  N6-(DELTA2-ISOPENTENYL)-ADENINE
PRECURSORMZ:  202.10981898683
PRECURSORTYPE:  [M-H]-
FORMULA:  C10H13N5
Ontology: Kingdom: Organic compounds;Superclass: Organoheterocyclic compounds;Class: Imidazopyrimidines;Subclass: Purines and purine derivatives
INCHIKEY:  HYVABZIGRDEKCD-UHFFFAOYSA-N
SMILES:  CC(C)=CCNC1=NC=NC2=C1NC=N2
RETENTIONTIME:  
CCS:  148.2486578
IONMODE:  Negative
INSTRUMENTTYPE:  
INSTRUMENT:  Q-Exactive Plus
COLLISIONENERGY:  
Comment:  DB#=CCMSLIB00000578323; origin=GNPS
Num Peaks:  6
133.03822	380.0
134.04605	1000.0
135.05043	20.0
146.04602	20.0
202.10931	700.0
203.11272	30.0

NAME:  3-HYDROXYANTHRANILATE
PRECURSORMZ:  152.03531663683
PRECURSORTYPE:  [M-H]-
FORMULA:  C7H7NO3
Ontology: Kingdom: Organic compounds;Superclass: Benzenoids;Class: Benzene and substituted derivatives;Subclass: Benzoic acids and derivatives
INCHIKEY:  WJXSWCUQABXPFS-UHFFFAOYSA-N
SMILES:  NC1=C(C=CC=C1O)C(O)=O
RETENTIONTIME:  
CCS:  126.8421936
IONMODE:  Negative
INSTRUMENTTYPE:  
INSTRUMENT:  Q-Exactive Plus
COLLISIONENERGY:  
Comment:  DB#=CCMSLIB00000578325; origin=GNPS
Num Peaks:  8
91.0175	20.0
107.03631	60.0
108.04416	1000.0
109.02811	40.0
109.04748	30.0
136.01538	10.0
152.0343	250.0
153.01825	20.0

NAME:  HIPPURATE
PRECURSORMZ:  178.05096670183
PRECURSORTYPE:  [M-H]-
FORMULA:  C9H9NO3
Ontology: Kingdom: Organic compounds;Superclass: Benzenoids;Class: Benzene and substituted derivatives;Subclass: Benzoic acids and derivatives
INCHIKEY:  QIAFMBKCNZACKA-UHFFFAOYSA-N
SMILES:  OC(=O)CNC(=O)C1=CC=CC=C1
RETENTIONTIME:  
CCS:  137.7861442
IONMODE:  Negative
INSTRUMENTTYPE:  
INSTRUMENT:  Q-Exactive Plus
COLLISIONENERGY:  
Comment:  DB#=CCMSLIB00000578327; origin=GNPS
Num Peaks:  6
56.0127	20.0
132.0443	30.0
134.06	1000.0
135.06345	40.0
178.05023	640.0
179.05377	30.0

NAME:  ETHYLMALONIC ACID
PRECURSORMZ:  131.03498228583
PRECURSORTYPE:  [M-H]-
FORMULA:  C5H8O4
Ontology: Kingdom: Organic compounds;Superclass: Lipids and lipid;Class: Fatty Acyls;Subclass: Fatty acids and conjugates
INCHIKEY:  UKFXDFUAPNAMPJ-UHFFFAOYSA-N
SMILES:  CCC(C(O)=O)C(O)=O
RETENTIONTIME:  
CCS:  125.7912518
IONMODE:  Negative
INSTRUMENTTYPE:  
INSTRUMENT:  Q-Exactive Plus
COLLISIONENERGY:  
Comment:  DB#=CCMSLIB00000578328; origin=GNPS
Num Peaks:  4
73.03419	10.0
87.04377	1000.0
88.04736	40.0
131.03351	10.0

NAME:  FUMARATE
PRECURSORMZ:  115.00368215683
PRECURSORTYPE:  [M-H]-
FORMULA:  C4H4O4
Ontology: Kingdom: Organic compounds;Superclass: Organic acids and derivatives;Class: Carboxylic acids and derivatives;Subclass: Dicarboxylic acids and derivatives
INCHIKEY:  VZCYOOQTPOCHFL-UHFFFAOYSA-N
SMILES:  OC(=O)C=CC(O)=O
RETENTIONTIME:  
CCS:  121.1574639
IONMODE:  Negative
INSTRUMENTTYPE:  
INSTRUMENT:  Q-Exactive Plus
COLLISIONENERGY:  
Comment:  DB#=CCMSLIB00000578330; origin=GNPS
Num Peaks:  10
71.01237	880.0
71.0487	60.0
72.0157	10.0
72.72935	20.0
97.92989	100.0
114.93275	1000.0
115.00237	140.0
115.03879	40.0
115.07506	100.0
115.91921	20.0

NAME:  3-METHOXYTYRAMINE
PRECURSORMZ:  166.08735221083
PRECURSORTYPE:  [M-H]-
FORMULA:  C9H13NO2
Ontology: Kingdom: Organic compounds;Superclass: Benzenoids;Class: Phenols;Subclass: Methoxyphenols
INCHIKEY:  DIVQKHQLANKJQO-UHFFFAOYSA-N
SMILES:  COC1=C(O)C=CC(CCN)=C1
RETENTIONTIME:  
CCS:  136.9965264
IONMODE:  Negative
INSTRUMENTTYPE:  
INSTRUMENT:  Q-Exactive Plus
COLLISIONENERGY:  
Comment:  DB#=CCMSLIB00000578333; origin=GNPS
Num Peaks:  8
106.04102	40.0
119.04885	10.0
121.06458	1000.0
122.06793	250.0
147.04404	100.0
148.04733	30.0
165.05478	230.0
166.05814	80.0

NAME:  4-AMINOBENZOATE
PRECURSORMZ:  136.04040201683
PRECURSORTYPE:  [M-H]-
FORMULA:  C7H7NO2
Ontology: Kingdom: Organic compounds;Superclass: Benzenoids;Class: Benzene and substituted derivatives;Subclass: Benzoic acids and derivatives
INCHIKEY:  ALYNCZNDIQEVRV-UHFFFAOYSA-N
SMILES:  NC1=CC=C(C=C1)C(O)=O
RETENTIONTIME:  
CCS:  125.7192229
IONMODE:  Negative
INSTRUMENTTYPE:  
INSTRUMENT:  Q-Exactive Plus
COLLISIONENERGY:  
Comment:  DB#=CCMSLIB00000578334; origin=GNPS
Num Peaks:  17
59.01238	40.0
71.01232	10.0
72.99165	30.0
75.00726	350.0
76.01062	30.0
89.02293	20.0
92.04913	1000.0
93.03316	10.0
93.05227	40.0
135.02872	130.0
135.89357	60.0
136.01729	20.0
136.03937	450.0
136.89058	140.0
137.02335	320.0
137.03395	30.0
137.04274	20.0

NAME:  ANTHRANILATE
PRECURSORMZ:  136.04040201683
PRECURSORTYPE:  [M-H]-
FORMULA:  C7H7NO2
Ontology: Kingdom: Organic compounds;Superclass: Benzenoids;Class: Benzene and substituted derivatives;Subclass: Benzoic acids and derivatives
INCHIKEY:  RWZYAGGXGHYGMB-UHFFFAOYSA-N
SMILES:  NC1=CC=CC=C1C(O)=O
RETENTIONTIME:  
CCS:  124.4120246
IONMODE:  Negative
INSTRUMENTTYPE:  
INSTRUMENT:  Q-Exactive Plus
COLLISIONENERGY:  
Comment:  DB#=CCMSLIB00000578338; origin=GNPS
Num Peaks:  6
92.0492	1000.0
93.0524	30.0
135.89365	80.0
136.03925	210.0
136.89059	180.0
137.02335	170.0

NAME:  2,5-DIHYDROXYBENZOATE
PRECURSORMZ:  153.01933222083
PRECURSORTYPE:  [M-H]-
FORMULA:  C7H6O4
Ontology: Kingdom: Organic compounds;Superclass: Benzenoids;Class: Benzene and substituted derivatives;Subclass: Benzoic acids and derivatives
INCHIKEY:  WXTMDXOMEHJXQO-UHFFFAOYSA-N
SMILES:  OC(=O)C1=C(O)C=CC(O)=C1
RETENTIONTIME:  
CCS:  125.7083044
IONMODE:  Negative
INSTRUMENTTYPE:  
INSTRUMENT:  Q-Exactive Plus
COLLISIONENERGY:  
Comment:  DB#=CCMSLIB00000578339; origin=GNPS
Num Peaks:  10
81.03308	10.0
85.02805	30.0
95.01243	30.0
108.02034	210.0
109.02818	1000.0
110.03149	30.0
123.00748	20.0
152.01027	20.0
153.01833	590.0
154.02174	20.0

NAME:  2-METHYLMALEATE
PRECURSORMZ:  129.01933222083
PRECURSORTYPE:  [M-H]-
FORMULA:  C5H6O4
Ontology: Kingdom: Organic compounds;Superclass: Lipids and lipid;Class: Fatty Acyls;Subclass: Fatty acids and conjugates
INCHIKEY:  HNEGQIOMVPPMNR-UHFFFAOYSA-N
SMILES:  CC(=CC(O)=O)C(O)=O
RETENTIONTIME:  
CCS:  123.7364894
IONMODE:  Negative
INSTRUMENTTYPE:  
INSTRUMENT:  Q-Exactive Plus
COLLISIONENERGY:  
Comment:  DB#=CCMSLIB00000578340; origin=GNPS
Num Peaks:  4
85.02805	1000.0
86.03124	30.0
129.01823	100.0
129.09088	40.0

NAME:  HYDROQUINONE
PRECURSORMZ:  109.02950298083
PRECURSORTYPE:  [M-H]-
FORMULA:  C6H6O2
Ontology: Kingdom: Organic compounds;Superclass: Benzenoids;Class: Phenols;Subclass: Benzenediols
INCHIKEY:  QIGBRXMKCJKVMJ-UHFFFAOYSA-N
SMILES:  OC1=CC=C(O)C=C1
RETENTIONTIME:  
CCS:  118.894999
IONMODE:  Negative
INSTRUMENTTYPE:  
INSTRUMENT:  Q-Exactive Plus
COLLISIONENERGY:  
Comment:  DB#=CCMSLIB00000578341; origin=GNPS
Num Peaks:  9
65.53883	10.0
66.03335	20.0
81.03315	20.0
108.02033	1000.0
108.0444	20.0
109.0223	20.0
109.02893	410.0
109.03939	150.0
110.02303	20.0

NAME:  DETHIOBIOTIN
PRECURSORMZ:  213.12446599583
PRECURSORTYPE:  [M-H]-
FORMULA:  C10H18N2O3
Ontology: Kingdom: Organic compounds;Superclass: Organoheterocyclic compounds;Class: Azoles;Subclass: Imidazoles
INCHIKEY:  AUTOLBMXDDTRRT-UHFFFAOYNA-N
SMILES:  CC1NC(=O)NC1CCCCCC(O)=O
RETENTIONTIME:  
CCS:  151.8338782
IONMODE:  Negative
INSTRUMENTTYPE:  
INSTRUMENT:  Q-Exactive Plus
COLLISIONENERGY:  
Comment:  DB#=CCMSLIB00000578342; origin=GNPS
Num Peaks:  7
126.09124	20.0
169.13373	210.0
170.11778	240.0
213.12408	1000.0
213.18529	190.0
214.12744	60.0
214.18861	10.0

NAME:  N-ACETYLSEROTONIN
PRECURSORMZ:  217.09825124683
PRECURSORTYPE:  [M-H]-
FORMULA:  C12H14N2O2
Ontology: Kingdom: Organic compounds;Superclass: Organoheterocyclic compounds;Class: Indoles and derivatives;Subclass: Hydroxyindoles
INCHIKEY:  MVAWJSIDNICKHF-UHFFFAOYSA-N
SMILES:  CC(=O)NCCC1=CNC2=C1C=C(O)C=C2
RETENTIONTIME:  
CCS:  152.4110439
IONMODE:  Negative
INSTRUMENTTYPE:  
INSTRUMENT:  Q-Exactive Plus
COLLISIONENERGY:  
Comment:  DB#=CCMSLIB00000578344; origin=GNPS
Num Peaks:  19
58.02837	310.0
59.01241	60.0
71.41198	20.0
116.92728	40.0
119.0155	10.0
131.03651	60.0
144.04459	10.0
146.06026	30.0
157.05229	10.0
158.06015	730.0
159.06381	30.0
174.9915	30.0
175.08696	20.0
199.85051	80.0
200.85078	20.0
216.85355	50.0
217.09808	1000.0
217.11993	30.0
218.10179	60.0

NAME:  AZELAIC ACID
PRECURSORMZ:  187.09758254283
PRECURSORTYPE:  [M-H]-
FORMULA:  C9H16O4
Ontology: Kingdom: Organic compounds;Superclass: Lipids and lipid;Class: Fatty Acyls;Subclass: Fatty acids and conjugates
INCHIKEY:  BDJRBEYXGGNYIS-UHFFFAOYSA-N
SMILES:  OC(=O)CCCCCCCC(O)=O
RETENTIONTIME:  
CCS:  143.7791184
IONMODE:  Negative
INSTRUMENTTYPE:  
INSTRUMENT:  Q-Exactive Plus
COLLISIONENERGY:  
Comment:  DB#=CCMSLIB00000578346; origin=GNPS
Num Peaks:  11
59.01231	20.0
71.58424	20.0
97.0644	50.0
123.08018	20.0
125.09597	1000.0
126.0994	50.0
143.10655	20.0
169.08627	20.0
186.15784	20.0
187.09685	540.0
188.10013	30.0

NAME:  MONO-METHYL GLUTARATE
PRECURSORMZ:  145.05063234983
PRECURSORTYPE:  [M-H]-
FORMULA:  C6H10O4
Ontology: Kingdom: Organic compounds;Superclass: Lipids and lipid;Class: Fatty Acyls;Subclass: Fatty acid esters
INCHIKEY:  IBMRTYCHDPMBFN-UHFFFAOYSA-N
SMILES:  COC(=O)CCCC(O)=O
RETENTIONTIME:  
CCS:  132.4007148
IONMODE:  Negative
INSTRUMENTTYPE:  
INSTRUMENT:  Q-Exactive Plus
COLLISIONENERGY:  
Comment:  DB#=CCMSLIB00000578347; origin=GNPS
Num Peaks:  6
83.04877	90.0
101.05944	690.0
102.06271	20.0
127.03879	50.0
145.04955	220.0
146.02371	1000.0

NAME:  N-ACETYL-L-LEUCINE
PRECURSORMZ:  172.09791689483
PRECURSORTYPE:  [M-H]-
FORMULA:  C8H15NO3
Ontology: Kingdom: Organic compounds;Superclass: Organic acids and derivatives;Class: Carboxylic acids and derivatives;Subclass: Amino acids
INCHIKEY:  WXNXCEHXYPACJF-UHFFFAOYNA-N
SMILES:  CC(C)CC(NC(C)=O)C(O)=O
RETENTIONTIME:  
CCS:  138.7063501
IONMODE:  Negative
INSTRUMENTTYPE:  
INSTRUMENT:  Q-Exactive Plus
COLLISIONENERGY:  
Comment:  DB#=CCMSLIB00000578349; origin=GNPS
Num Peaks:  4
128.10681	30.0
130.08615	1000.0
131.08961	30.0
172.09702	230.0

NAME:  2-OXOADIPATE
PRECURSORMZ:  159.02989690583
PRECURSORTYPE:  [M-H]-
FORMULA:  C6H8O5
Ontology: Kingdom: Organic compounds;Superclass: Organic acids and derivatives;Class: Keto acids and derivatives;Subclass: Medium
INCHIKEY:  FGSBNBBHOZHUBO-UHFFFAOYSA-N
SMILES:  OC(=O)CCCC(=O)C(O)=O
RETENTIONTIME:  
CCS:  130.3764319
IONMODE:  Negative
INSTRUMENTTYPE:  
INSTRUMENT:  Q-Exactive Plus
COLLISIONENERGY:  
Comment:  DB#=CCMSLIB00000578351; origin=GNPS
Num Peaks:  15
59.01239	1000.0
60.0158	10.0
71.01235	20.0
87.00729	30.0
87.04369	130.0
97.02809	40.0
99.92436	20.0
114.9479	30.0
115.03877	480.0
116.04215	10.0
116.92725	80.0
158.12589	30.0
158.93813	20.0
159.02896	170.0
159.89284	10.0

NAME:  3-METHOXY-4-HYDROXYMANDELATE
PRECURSORMZ:  197.04554696983
PRECURSORTYPE:  [M-H]-
FORMULA:  C9H10O5
Ontology: Kingdom: Organic compounds;Superclass: Benzenoids;Class: Phenols;Subclass: Methoxyphenols
INCHIKEY:  CGQCWMIAEPEHNQ-UHFFFAOYNA-N
SMILES:  COC1=C(O)C=CC(=C1)C(O)C(O)=O
RETENTIONTIME:  
CCS:  139.8955774
IONMODE:  Negative
INSTRUMENTTYPE:  
INSTRUMENT:  Q-Exactive Plus
COLLISIONENERGY:  
Comment:  DB#=CCMSLIB00000578353; origin=GNPS
Num Peaks:  5
136.01544	10.0
137.02327	1000.0
138.03012	40.0
181.00072	20.0
197.04485	190.0

NAME:  HOMOVANILLATE
PRECURSORMZ:  181.05063234983
PRECURSORTYPE:  [M-H]-
FORMULA:  C9H10O4
Ontology: Kingdom: Organic compounds;Superclass: Benzenoids;Class: Phenols;Subclass: Methoxyphenols
INCHIKEY:  QRMZSPFSDQBLIX-UHFFFAOYSA-N
SMILES:  COC1=C(O)C=CC(CC(O)=O)=C1
RETENTIONTIME:  
CCS:  137.0702181
IONMODE:  Negative
INSTRUMENTTYPE:  
INSTRUMENT:  Q-Exactive Plus
COLLISIONENERGY:  
Comment:  DB#=CCMSLIB00000578354; origin=GNPS
Num Peaks:  17
105.03321	10.0
107.04889	30.0
121.02822	50.0
122.03605	570.0
123.04491	50.0
124.01524	20.0
135.00771	20.0
136.01538	60.0
136.05208	10.0
137.02336	20.0
137.03464	70.0
137.05963	1000.0
138.06303	50.0
154.02605	20.0
166.01402	20.0
181.02502	110.0
181.04971	200.0

NAME:  3-HYDROXYBENZOATE
PRECURSORMZ:  137.02441760083
PRECURSORTYPE:  [M-H]-
FORMULA:  C7H6O3
Ontology: Kingdom: Organic compounds;Superclass: Benzenoids;Class: Benzene and substituted derivatives;Subclass: Benzoic acids and derivatives
INCHIKEY:  IJFXRHURBJZNAO-UHFFFAOYSA-N
SMILES:  OC(=O)C1=CC(O)=CC=C1
RETENTIONTIME:  
CCS:  123.0790954
IONMODE:  Negative
INSTRUMENTTYPE:  
INSTRUMENT:  Q-Exactive Plus
COLLISIONENERGY:  
Comment:  DB#=CCMSLIB00000578358; origin=GNPS
Num Peaks:  4
93.03317	1000.0
94.03648	30.0
137.02327	440.0
138.02684	20.0

NAME:  HOMOGENTISATE
PRECURSORMZ:  167.03498228583
PRECURSORTYPE:  [M-H]-
FORMULA:  C8H8O4
Ontology: Kingdom: Organic compounds;Superclass: Benzenoids;Class: Benzene and substituted derivatives;Subclass: Phenylacetic acids
INCHIKEY:  IGMNYECMUMZDDF-UHFFFAOYSA-N
SMILES:  OC(=O)CC1=C(O)C=CC(O)=C1
RETENTIONTIME:  
CCS:  131.2560352
IONMODE:  Negative
INSTRUMENTTYPE:  
INSTRUMENT:  Q-Exactive Plus
COLLISIONENERGY:  
Comment:  DB#=CCMSLIB00000578359; origin=GNPS
Num Peaks:  7
108.02035	40.0
109.02827	20.0
122.03611	90.0
123.04395	1000.0
124.04723	30.0
137.0233	20.0
167.03418	30.0

NAME:  INDOLE-3-ACETALDEHYDE
PRECURSORMZ:  158.06113746183
PRECURSORTYPE:  [M-H]-
FORMULA:  C10H9NO
Ontology: Kingdom: Organic compounds;Superclass: Organoheterocyclic compounds;Class: Indoles and derivatives;Subclass: Indoles
INCHIKEY:  WHOOUMGHGSPMGR-UHFFFAOYSA-N
SMILES:  O=CCC1=CNC2=CC=CC=C12
RETENTIONTIME:  
CCS:  134.3093908
IONMODE:  Negative
INSTRUMENTTYPE:  
INSTRUMENT:  Q-Exactive Plus
COLLISIONENERGY:  
Comment:  DB#=CCMSLIB00000578360; origin=GNPS
Num Peaks:  11
116.92731	20.0
128.04935	280.0
130.06499	300.0
131.06859	10.0
146.05995	30.0
156.04469	10.0
157.12241	530.0
158.06013	1000.0
158.12573	120.0
159.06357	60.0
172.03958	40.0

NAME:  3-HYDROXYPHENYLACETATE
PRECURSORMZ:  151.04006766583
PRECURSORTYPE:  [M-H]-
FORMULA:  C8H8O3
Ontology: Kingdom: Organic compounds;Superclass: Benzenoids;Class: Phenols;
INCHIKEY:  FVMDYYGIDFPZAX-UHFFFAOYSA-N
SMILES:  OC(=O)CC1=CC(O)=CC=C1
RETENTIONTIME:  
CCS:  128.5505864
IONMODE:  Negative
INSTRUMENTTYPE:  
INSTRUMENT:  Q-Exactive Plus
COLLISIONENERGY:  
Comment:  DB#=CCMSLIB00000578361; origin=GNPS
Num Peaks:  21
65.03821	20.0
93.03327	20.0
107.04896	40.0
108.02002	30.0
109.02815	90.0
121.02824	20.0
122.03663	20.0
133.02826	10.0
135.00751	30.0
136.01538	580.0
137.0188	20.0
150.00082	250.0
150.05409	20.0
151.00478	130.0
151.03896	1000.0
151.0748	30.0
151.99652	50.0
152.00999	20.0
152.03307	130.0
152.04237	30.0
153.0182	30.0

NAME:  4-METHYLCATECHOL
PRECURSORMZ:  123.04515304583
PRECURSORTYPE:  [M-H]-
FORMULA:  C7H8O2
Ontology: Kingdom: Organic compounds;Superclass: Benzenoids;Class: Phenols;Subclass: Benzenediols
INCHIKEY:  ZBCATMYQYDCTIZ-UHFFFAOYSA-N
SMILES:  CC1=CC(O)=C(O)C=C1
RETENTIONTIME:  
CCS:  121.5866975
IONMODE:  Negative
INSTRUMENTTYPE:  
INSTRUMENT:  Q-Exactive Plus
COLLISIONENERGY:  
Comment:  DB#=CCMSLIB00000578362; origin=GNPS
Num Peaks:  7
108.02032	220.0
109.02898	20.0
121.02834	10.0
122.03614	1000.0
123.04443	730.0
124.04734	40.0
137.02319	10.0

NAME:  3-(4-HYDROXYPHENYL)LACTATE
PRECURSORMZ:  181.05063234983
PRECURSORTYPE:  [M-H]-
FORMULA:  C9H10O4
Ontology: Kingdom: Organic compounds;Superclass: Phenylpropanoids and polyketides;Class: Phenylpropanoic acids;
INCHIKEY:  JVGVDSSUAVXRDY-UHFFFAOYNA-N
SMILES:  OC(CC1=CC=C(O)C=C1)C(O)=O
RETENTIONTIME:  
CCS:  137.895121
IONMODE:  Negative
INSTRUMENTTYPE:  
INSTRUMENT:  Q-Exactive Plus
COLLISIONENERGY:  
Comment:  DB#=CCMSLIB00000578364; origin=GNPS
Num Peaks:  12
72.99169	220.0
93.03323	10.0
107.04909	10.0
119.04899	350.0
120.05229	10.0
135.04404	660.0
136.04739	30.0
137.03442	20.0
163.0392	1000.0
164.04256	50.0
181.04994	780.0
182.05333	40.0

NAME:  BIOTIN
PRECURSORMZ:  243.08088710483
PRECURSORTYPE:  [M-H]-
FORMULA:  C10H16N2O3S
Ontology: Kingdom: Organic compounds;Superclass: Organoheterocyclic compounds;Class: Biotin and derivatives;
INCHIKEY:  YBJHBAHKTGYVGT-UHFFFAOYNA-N
SMILES:  OC(=O)CCCCC1SCC2NC(=O)NC12
RETENTIONTIME:  
CCS:  158.6727271
IONMODE:  Negative
INSTRUMENTTYPE:  
INSTRUMENT:  Q-Exactive Plus
COLLISIONENERGY:  
Comment:  DB#=CCMSLIB00000578365; origin=GNPS
Num Peaks:  17
68.04917	20.0
74.0055	60.0
97.03928	10.0
120.0807	30.0
122.09624	90.0
139.05737	20.0
156.08424	110.0
165.10243	70.0
166.08649	450.0
167.08986	20.0
197.0925	40.0
199.09048	80.0
200.07455	650.0
201.07797	30.0
209.09288	60.0
243.0809	1000.0
244.08382	50.0

NAME:  5-HYDROXYINDOLEACETATE
PRECURSORMZ:  190.05096670183
PRECURSORTYPE:  [M-H]-
FORMULA:  C10H9NO3
Ontology: Kingdom: Organic compounds;Superclass: Organoheterocyclic compounds;Class: Indoles and derivatives;Subclass: Indolyl carboxylic acids and derivatives
INCHIKEY:  DUUGKQCEGZLZNO-UHFFFAOYSA-N
SMILES:  OC(=O)CC1=CNC2=C1C=C(O)C=C2
RETENTIONTIME:  
CCS:  139.9801741
IONMODE:  Negative
INSTRUMENTTYPE:  
INSTRUMENT:  Q-Exactive Plus
COLLISIONENERGY:  
Comment:  DB#=CCMSLIB00000578366; origin=GNPS
Num Peaks:  22
71.01233	20.0
94.0284	20.0
104.04926	10.0
116.04929	40.0
120.04409	20.0
122.05975	20.0
131.03642	30.0
132.04427	110.0
133.02827	80.0
144.04436	750.0
145.04906	40.0
146.06004	1000.0
147.06355	50.0
148.03923	60.0
150.05472	20.0
159.03159	30.0
160.03938	640.0
161.04314	30.0
178.05025	20.0
190.01353	10.0
190.05042	50.0
191.10713	10.0

NAME:  PHENYLACETIC ACID
PRECURSORMZ:  135.04515304583
PRECURSORTYPE:  [M-H]-
FORMULA:  C8H8O2
Ontology: Kingdom: Organic compounds;Superclass: Benzenoids;Class: Benzene and substituted derivatives;
INCHIKEY:  WLJVXDMOQOGPHL-UHFFFAOYSA-N
SMILES:  OC(=O)CC1=CC=CC=C1
RETENTIONTIME:  
CCS:  125.7925686
IONMODE:  Negative
INSTRUMENTTYPE:  
INSTRUMENT:  Q-Exactive Plus
COLLISIONENERGY:  
Comment:  DB#=CCMSLIB00000578367; origin=GNPS
Num Peaks:  12
91.05376	10.0
93.03306	10.0
106.04108	50.0
107.04891	250.0
108.02042	10.0
117.03336	20.0
123.04391	20.0
133.0282	10.0
134.03619	490.0
134.89359	30.0
135.04413	1000.0
136.04764	50.0

NAME:  D-FRUCTOSE
PRECURSORMZ:  179.05611165383
PRECURSORTYPE:  [M-H]-
FORMULA:  C6H12O6
Ontology: Kingdom: Organic compounds;Superclass: Organic oxygen compounds;Class: Organooxygen compounds;Subclass: Carbohydrates and carbohydrate conjugates
INCHIKEY:  BJHIKXHVCXFQLS-UHFFFAOYNA-N
SMILES:  OCC(O)C(O)C(O)C(=O)CO
RETENTIONTIME:  
CCS:  131.0024774
IONMODE:  Negative
INSTRUMENTTYPE:  
INSTRUMENT:  Q-Exactive Plus
COLLISIONENERGY:  
Comment:  DB#=CCMSLIB00000578370; origin=GNPS
Num Peaks:  28
57.03307	10.0
59.01235	90.0
69.03313	20.0
71.01234	110.0
73.02798	70.0
75.00736	20.0
81.03318	20.0
83.01236	50.0
85.02802	150.0
87.0073	780.0
88.01064	10.0
89.02299	40.0
95.01235	10.0
97.02802	60.0
99.00734	190.0
101.02299	100.0
113.02311	40.0
117.01799	200.0
125.02316	140.0
129.01804	30.0
141.01819	100.0
147.02837	10.0
159.02884	70.0
161.04456	720.0
162.04787	20.0
177.03949	40.0
179.05533	1000.0
180.05815	40.0

NAME:  XYLITOL
PRECURSORMZ:  151.06119703383
PRECURSORTYPE:  [M-H]-
FORMULA:  C5H12O5
Ontology: Kingdom: Organic compounds;Superclass: Organic oxygen compounds;Class: Organooxygen compounds;Subclass: Carbohydrates and carbohydrate conjugates
INCHIKEY:  HEBKCHPVOIAQTA-UHFFFAOYNA-N
SMILES:  OCC(O)C(O)C(O)CO
RETENTIONTIME:  
CCS:  126.7950934
IONMODE:  Negative
INSTRUMENTTYPE:  
INSTRUMENT:  Q-Exactive Plus
COLLISIONENERGY:  
Comment:  DB#=CCMSLIB00000578372; origin=GNPS
Num Peaks:  27
55.01741	30.0
57.03319	20.0
59.01238	840.0
71.01237	1000.0
72.01565	10.0
72.99171	10.0
73.02799	150.0
83.01236	60.0
85.02802	110.0
87.00726	30.0
89.02296	770.0
90.02634	10.0
91.03868	20.0
97.02804	20.0
101.02303	850.0
102.02626	20.0
103.0387	20.0
113.02308	60.0
119.03369	70.0
131.03375	50.0
133.04964	30.0
136.01556	20.0
149.04417	20.0
150.00081	20.0
151.06013	810.0
152.03421	10.0
152.06329	20.0

NAME:  SUCROSE
PRECURSORMZ:  341.10893507583
PRECURSORTYPE:  [M-H]-
FORMULA:  C12H22O11
Ontology: Kingdom: Organic compounds;Superclass: Organic oxygen compounds;Class: Organooxygen compounds;Subclass: Carbohydrates and carbohydrate conjugates
INCHIKEY:  CZMRCDWAGMRECN-UHFFFAOYNA-N
SMILES:  OCC1OC(CO)(OC2OC(CO)C(O)C(O)C2O)C(O)C1O
RETENTIONTIME:  
CCS:  174.5740712
IONMODE:  Negative
INSTRUMENTTYPE:  
INSTRUMENT:  Q-Exactive Plus
COLLISIONENERGY:  
Comment:  DB#=CCMSLIB00000578375; origin=GNPS
Num Peaks:  20
59.01237	900.0
71.01235	710.0
72.99163	10.0
73.028	20.0
83.01237	20.0
85.02799	50.0
87.00727	30.0
89.02296	1000.0
90.02631	10.0
95.01242	30.0
101.02301	510.0
113.02307	350.0
119.03368	340.0
131.03366	50.0
143.03381	60.0
149.04445	30.0
161.04456	50.0
179.05525	110.0
221.0663	20.0
341.1091	50.0

NAME:  MANNITOL
PRECURSORMZ:  181.07176171883
PRECURSORTYPE:  [M-H]-
FORMULA:  C6H14O6
Ontology: Kingdom: Organic compounds;Superclass: Organic oxygen compounds;Class: Organooxygen compounds;Subclass: Carbohydrates and carbohydrate conjugates
INCHIKEY:  FBPFZTCFMRRESA-UHFFFAOYNA-N
SMILES:  OCC(O)C(O)C(O)C(O)CO
RETENTIONTIME:  
CCS:  132.9250301
IONMODE:  Negative
INSTRUMENTTYPE:  
INSTRUMENT:  Q-Exactive Plus
COLLISIONENERGY:  
Comment:  DB#=CCMSLIB00000578376; origin=GNPS
Num Peaks:  29
55.01746	20.0
57.03316	20.0
59.01239	640.0
69.03322	10.0
71.01237	640.0
72.01579	10.0
73.02802	200.0
83.01244	50.0
85.02805	150.0
87.00738	20.0
89.02296	600.0
90.02634	10.0
91.03868	10.0
97.02814	50.0
101.02303	750.0
102.0262	20.0
103.0387	10.0
113.02312	90.0
115.03875	40.0
119.03368	100.0
121.04906	10.0
131.03371	60.0
137.03445	20.0
143.03383	10.0
149.04439	30.0
161.0446	20.0
163.06029	160.0
181.07108	1000.0
182.07445	40.0

NAME:  D-(+)-CELLOBIOSE
PRECURSORMZ:  341.10893507583
PRECURSORTYPE:  [M-H]-
FORMULA:  C12H22O11
Ontology: Kingdom: Organic compounds;Superclass: Organic oxygen compounds;Class: Organooxygen compounds;Subclass: Carbohydrates and carbohydrate conjugates
INCHIKEY:  GUBGYTABKSRVRQ-UHFFFAOYNA-N
SMILES:  OCC1OC(OC2C(O)C(O)C(O)OC2CO)C(O)C(O)C1O
RETENTIONTIME:  
CCS:  174.3755353
IONMODE:  Negative
INSTRUMENTTYPE:  
INSTRUMENT:  Q-Exactive Plus
COLLISIONENERGY:  
Comment:  DB#=CCMSLIB00000578380; origin=GNPS
Num Peaks:  20
59.01236	690.0
71.01234	710.0
73.02799	310.0
81.03302	30.0
83.01235	80.0
85.028	70.0
87.00726	40.0
89.02293	780.0
95.01248	30.0
97.02805	130.0
101.02299	1000.0
113.02306	300.0
115.03855	40.0
119.03368	330.0
125.02318	40.0
131.03389	50.0
143.03395	60.0
161.04448	80.0
179.05495	70.0
221.06633	270.0

NAME:  L-ARABITOL
PRECURSORMZ:  151.06119703383
PRECURSORTYPE:  [M-H]-
FORMULA:  C5H12O5
Ontology: Kingdom: Organic compounds;Superclass: Organic oxygen compounds;Class: Organooxygen compounds;Subclass: Carbohydrates and carbohydrate conjugates
INCHIKEY:  HEBKCHPVOIAQTA-UHFFFAOYNA-N
SMILES:  OCC(O)C(O)C(O)CO
RETENTIONTIME:  
CCS:  126.7950934
IONMODE:  Negative
INSTRUMENTTYPE:  
INSTRUMENT:  Q-Exactive Plus
COLLISIONENERGY:  
Comment:  DB#=CCMSLIB00000578381; origin=GNPS
Num Peaks:  33
55.01744	20.0
57.03313	20.0
59.01239	710.0
60.01559	10.0
71.01237	1000.0
72.01566	20.0
72.9916	20.0
73.028	130.0
75.00726	10.0
83.01233	60.0
85.02802	110.0
87.00731	60.0
89.02297	750.0
90.02619	10.0
91.03883	10.0
97.02801	10.0
101.02303	820.0
102.02632	20.0
103.03866	20.0
108.0202	20.0
113.02306	70.0
119.03365	60.0
131.03369	60.0
133.04941	60.0
136.01543	90.0
149.04463	20.0
150.00085	70.0
151.00453	40.0
151.03931	40.0
151.06013	780.0
151.99664	10.0
152.03409	40.0
152.06311	20.0

NAME:  Caffeoylquinic acid
PRECURSORMZ:  353.08780570783
PRECURSORTYPE:  [M-H]-
FORMULA:  C16H18O9
Ontology: Kingdom: Organic compounds;Superclass: Organic oxygen compounds;Class: Organooxygen compounds;Subclass: Alcohols and polyols
INCHIKEY:  CWVRJTMFETXNAD-UHFFFAOYNA-N
SMILES:  OC1CC(O)(CC(OC(=O)C=CC2=CC(O)=C(O)C=C2)C1O)C(O)=O
RETENTIONTIME:  
CCS:  177.8649823
IONMODE:  Negative
INSTRUMENTTYPE:  
INSTRUMENT:  Ion Trap
COLLISIONENERGY:  
Comment:  DB#=CCMSLIB00000579204; origin=GNPS
Num Peaks:  7
135.04449	40.0
173.04497	320.0
174.04837	30.0
179.03444	270.0
180.03775	30.0
191.05559	1000.0
192.05876	120.0

NAME:  Chiococcasaponin I
PRECURSORMZ:  1171.55419188183
PRECURSORTYPE:  [M-H]-
FORMULA:  C57H88O25
Ontology: Kingdom: Organic compounds;Superclass: Lipids and lipid;Class: Prenol lipids;Subclass: Terpene glycosides
INCHIKEY:  BQPAYARYCXZJTR-UHFFFAOYNA-N
SMILES:  CC1OC(OC2C(O)C(O)COC2OC(=O)C23CCC(C)(C)CC2C2=CCC4C5(C)CCC(OC6OC(C(O)C(O)C6O)C(O)=O)C(C)(C)C5CCC4(C)C2(C)C=C3)C(O)C(OC2OCC(O)(CO)C2O)C1OC1OCC(O)(CO)C1O
RETENTIONTIME:  
CCS:  -1
IONMODE:  Negative
INSTRUMENTTYPE:  
INSTRUMENT:  Orbitrap
COLLISIONENERGY:  
Comment:  DB#=CCMSLIB00000579209; origin=GNPS
Num Peaks:  11
409.12997	50.0
469.15054	10.0
541.17084	150.0
542.17432	10.0
611.35162	20.0
627.34662	10.0
629.36194	1000.0
630.36505	140.0
1039.49939	40.0
1040.5022	20.0
1153.52844	30.0

NAME:  Chiococcasaponin IV
PRECURSORMZ:  907.46967440583
PRECURSORTYPE:  [M-H]-
FORMULA:  C47H72O17
Ontology: Kingdom: Organic compounds;Superclass: Lipids and lipid;Class: Prenol lipids;Subclass: Terpene glycosides
INCHIKEY:  WCCLEVMDEUCMHT-UHFFFAOYNA-N
SMILES:  CC1OC(OC2C(O)C(O)COC2OC(=O)C23CCC(C)(C)CC2C2=CCC4C5(C)CCC(OC6OC(C(O)C(O)C6O)C(O)=O)C(C)(C)C5CCC4(C)C2(C)C=C3)C(O)C(O)C1O
RETENTIONTIME:  
CCS:  -1
IONMODE:  Negative
INSTRUMENTTYPE:  
INSTRUMENT:  Hybrid FT
COLLISIONENERGY:  
Comment:  DB#=CCMSLIB00000579213; origin=GNPS
Num Peaks:  5
569.34851	20.0
611.35907	20.0
629.3703	1000.0
630.37128	470.0
701.39111	10.0

NAME:  Estrone-3-(beta-D-glucuronide) - CASMI2016 Category 1 - Challenge 15
PRECURSORMZ:  445.18679147383
PRECURSORTYPE:  [M-H]-
FORMULA:  C24H30O8
Ontology: Kingdom: Organic compounds;Superclass: Lipids and lipid;Class: Steroids and steroid derivatives;Subclass: Steroidal glycosides
INCHIKEY:  FJAZVHYPASAQKM-UHFFFAOYNA-N
SMILES:  CC12CCC3C(CCC4=CC(OC5OC(C(O)C(O)C5O)C(O)=O)=CC=C34)C1CCC2=O
RETENTIONTIME:  
CCS:  199.7825029
IONMODE:  Negative
INSTRUMENTTYPE:  
INSTRUMENT:  Orbitrap
COLLISIONENERGY:  
Comment:  DB#=CCMSLIB00000579304; origin=GNPS
Num Peaks:  5
129.019	30.0
157.01401	10.0
175.0248	140.0
269.15469	600.0
445.18671	1000.0

NAME:  Alizarin - CASMI2016 Category 1 - Challenge 16
PRECURSORMZ:  239.03498228583
PRECURSORTYPE:  [M-H]-
FORMULA:  C14H8O4
Ontology: Kingdom: Organic compounds;Superclass: Benzenoids;Class: Anthracenes;Subclass: Anthraquinones
INCHIKEY:  RGCKGOZRHPZPFP-UHFFFAOYSA-N
SMILES:  OC1=C(O)C2=C(C=C1)C(=O)C1=CC=CC=C1C2=O
RETENTIONTIME:  
CCS:  153.4358249
IONMODE:  Negative
INSTRUMENTTYPE:  
INSTRUMENT:  Orbitrap
COLLISIONENERGY:  
Comment:  DB#=CCMSLIB00000579305; origin=GNPS
Num Peaks:  5
167.05029	20.0
210.0323	20.0
211.03999	60.0
238.0271	20.0
239.035	1000.0

NAME:  Thyroxine - CASMI2016 Category 1 - Challenge 17
PRECURSORMZ:  775.67941354783
PRECURSORTYPE:  [M-H]-
FORMULA:  C15H11I4NO4
Ontology: Kingdom: Organic compounds;Superclass: Organic acids and derivatives;Class: Carboxylic acids and derivatives;Subclass: Amino acids
INCHIKEY:  XUIIKFGFIJCVMT-UHFFFAOYNA-N
SMILES:  NC(CC1=CC(I)=C(OC2=CC(I)=C(O)C(I)=C2)C(I)=C1)C(O)=O
RETENTIONTIME:  
CCS:  212.6556468
IONMODE:  Negative
INSTRUMENTTYPE:  
INSTRUMENT:  Orbitrap
COLLISIONENERGY:  
Comment:  DB#=CCMSLIB00000579306; origin=GNPS
Num Peaks:  4
126.9047	1000.0
483.76291	20.0
603.77979	20.0
775.67889	20.0

NAME:  Purpurin - CASMI2016 Category 1 - Challenge 18
PRECURSORMZ:  255.02989690583
PRECURSORTYPE:  [M-H]-
FORMULA:  C14H8O5
Ontology: Kingdom: Organic compounds;Superclass: Benzenoids;Class: Anthracenes;Subclass: Anthraquinones
INCHIKEY:  BBNQQADTFFCFGB-UHFFFAOYSA-N
SMILES:  OC1=CC(O)=C(O)C2=C1C(=O)C1=CC=CC=C1C2=O
RETENTIONTIME:  
CCS:  156.0560925
IONMODE:  Negative
INSTRUMENTTYPE:  
INSTRUMENT:  Orbitrap
COLLISIONENERGY:  
Comment:  DB#=CCMSLIB00000579307; origin=GNPS
Num Peaks:  4
171.04491	10.0
183.0453	20.0
227.035	210.0
255.03	1000.0

NAME:  Monensin - CASMI2016 Category 1 - Challenge 19
PRECURSORMZ:  669.42193636383
PRECURSORTYPE:  [M-H]-
FORMULA:  C36H62O11
Ontology: Kingdom: Organic compounds;Superclass: Lipids and lipid;Class: Fatty Acyls;Subclass: Fatty acids and conjugates
INCHIKEY:  GAOZTHIDHYLHMS-UHFFFAOYNA-N
SMILES:  CCC1(CCC(O1)C1(C)CCC2(CC(O)C(C)C(O2)C(C)C(OC)C(C)C(O)=O)O1)C1OC(CC1C)C1OC(O)(CO)C(C)CC1C
RETENTIONTIME:  
CCS:  252.0189316
IONMODE:  Negative
INSTRUMENTTYPE:  
INSTRUMENT:  Orbitrap
COLLISIONENERGY:  
Comment:  DB#=CCMSLIB00000579308; origin=GNPS
Num Peaks:  4
137.097	50.0
153.09219	20.0
637.3938	50.0
669.42188	1000.0

NAME:  ChiococcasaponinV+Rhap
PRECURSORMZ:  761.41176560383
PRECURSORTYPE:  [M-H]-
FORMULA:  C41H62O13
Ontology: Kingdom: Organic compounds;Superclass: Lipids and lipid;Class: Prenol lipids;Subclass: Terpene glycosides
INCHIKEY:  DPFRFXVTZUXYTC-UHFFFAOYNA-N
SMILES:  CC1(C)CCC2(C=CC3(C)C(=CCC4C5(C)CCC(OC6OC(C(O)C(O)C6O)C(O)=O)C(C)(C)C5CCC34C)C2C1)C(=O)OC1OCC(O)C(O)C1O
RETENTIONTIME:  
CCS:  -1
IONMODE:  Negative
INSTRUMENTTYPE:  
INSTRUMENT:  Orbitrap
COLLISIONENERGY:  
Comment:  DB#=CCMSLIB00000840372; origin=GNPS
Num Peaks:  57
197.0146	20.0
199.2466	20.0
199.25703	10.0
199.31877	20.0
199.3345	40.0
199.34419	90.0
199.35353	50.0
199.37872	10.0
199.44273	10.0
208.06143	20.0
217.15509	10.0
217.26646	10.0
240.25307	10.0
263.32892	10.0
293.44193	10.0
311.9675	10.0
312.15985	20.0
312.73575	40.0
312.92838	20.0
343.91913	10.0
343.93948	50.0
344.53656	20.0
344.5578	20.0
344.58279	10.0
468.10953	20.0
468.14014	70.0
468.94925	20.0
468.98254	30.0
469.02701	20.0
487.2236	10.0
487.60114	30.0
487.97452	20.0
488.35583	10.0
488.7262	40.0
489.1037	10.0
491.04211	10.0
530.16266	10.0
530.27625	20.0
530.33154	20.0
530.39313	10.0
540.57318	20.0
569.34686	40.0
611.35797	50.0
629.36786	1000.0
671.37842	50.0
674.06464	10.0
674.12256	60.0
675.27734	10.0
675.33557	30.0
675.41656	10.0
693.07764	20.0
693.20251	100.0
693.35754	60.0
693.47858	90.0
693.68237	10.0
693.74664	20.0
701.38959	10.0

NAME:  Lipid IVa
PRECURSORMZ:  1403.84668599783
PRECURSORTYPE:  [M-H]-
FORMULA:  C68H130N2O23P2
Ontology: Kingdom: Organic compounds;Superclass: Organic oxygen compounds;Class: Organooxygen compounds;Subclass: Carbohydrates and carbohydrate conjugates
INCHIKEY:  KVJWZTLXIROHIL-UHFFFAOYNA-N
SMILES:  CCCCCCCCCCCC(O)CC(=O)NC1C(OP(O)(O)=O)OC(COC2OC(CO)C(OP(O)(O)=O)C(OC(=O)CC(O)CCCCCCCCCCC)C2NC(=O)CC(O)CCCCCCCCCCC)C(O)C1OC(=O)CC(O)CCCCCCCCCCC
RETENTIONTIME:  
CCS:  -1
IONMODE:  Negative
INSTRUMENTTYPE:  
INSTRUMENT:  qTof
COLLISIONENERGY:  
Comment:  DB#=CCMSLIB00000840424; origin=GNPS
Num Peaks:  74
74.59129	270.0
96.96992	480.0
152.95303	20.0
158.92656	540.0
176.93745	410.0
216.93108	10.0
227.20274	100.0
242.16243	20.0
252.8244	100.0
255.23483	120.0
267.23508	140.0
281.20593	10.0
391.21432	10.0
448.07233	20.0
466.22382	120.0
508.23453	110.0
526.24731	20.0
693.4743	110.0
705.4585	100.0
710.43176	120.0
711.36664	20.0
719.48895	30.0
720.50195	10.0
721.34125	20.0
733.50964	180.0
734.48804	40.0
742.55347	70.0
743.5553	110.0
744.48431	10.0
752.44403	60.0
761.54236	90.0
773.37262	10.0
817.46747	130.0
818.45386	20.0
835.48016	130.0
836.46716	30.0
853.48712	110.0
854.47241	100.0
877.49188	100.0
915.44385	100.0
963.66718	20.0
1043.65051	20.0
1044.61169	20.0
1061.67639	350.0
1062.67908	200.0
1063.6814	70.0
1064.677	20.0
1079.68604	180.0
1080.68335	60.0
1081.65979	20.0
1141.62292	30.0
1142.51697	20.0
1159.65417	500.0
1160.65771	240.0
1161.65967	80.0
1162.67712	20.0
1181.63184	40.0
1182.59094	40.0
1183.64075	90.0
1305.88257	280.0
1306.88525	150.0
1307.87683	60.0
1308.88586	20.0
1385.65942	20.0
1386.83862	20.0
1401.81702	100.0
1403.86121	1000.0
1404.86475	690.0
1405.86633	270.0
1406.86792	80.0
1407.79358	20.0
1425.84033	140.0
1426.81958	40.0
1427.8634	20.0

NAME:  Lipid A
PRECURSORMZ:  1768.18081665483
PRECURSORTYPE:  [M-H]-
FORMULA:  C92H174N2O25P2
Ontology: Kingdom: Organic compounds;Superclass: Organic oxygen compounds;Class: Organooxygen compounds;Subclass: Carbohydrates and carbohydrate conjugates
INCHIKEY:  WGSFUVTXMVWHBP-UHFFFAOYNA-N
SMILES:  CCCCCCCCCCCC(O)CC(=O)NC1C(OCC2OC(OP(O)(O)=O)C(NC(=O)CC(CCCCCCCCCCC)OC(=O)CCCCCCCCCCC)C(OC(=O)CC(O)CCCCCCCCCCC)C2O)OC(CO)C(OP(O)(O)=O)C1OC(=O)CC(CCCCCCCCCCC)OC(=O)CCCCCCCCCCC
RETENTIONTIME:  
CCS:  -1
IONMODE:  Negative
INSTRUMENTTYPE:  
INSTRUMENT:  qTof
COLLISIONENERGY:  
Comment:  DB#=CCMSLIB00000840426; origin=GNPS
Num Peaks:  43
111.57768	540.0
176.9411	170.0
211.06987	70.0
267.19083	230.0
742.56061	170.0
892.2027	220.0
1025.67212	160.0
1225.82361	180.0
1226.86047	230.0
1243.8717	240.0
1244.84155	30.0
1245.84949	20.0
1323.84058	240.0
1324.85486	40.0
1341.82495	30.0
1426.04004	230.0
1427.04553	220.0
1444.08496	20.0
1444.94983	20.0
1470.02771	40.0
1471.05432	40.0
1472.03247	20.0
1524.02539	170.0
1524.18494	20.0
1525.02844	160.0
1525.19104	50.0
1526.03162	220.0
1526.14111	180.0
1526.98022	230.0
1568.04907	260.0
1569.01477	50.0
1570.05359	30.0
1670.25317	40.0
1671.20752	50.0
1672.2688	30.0
1766.22229	30.0
1767.17297	30.0
1768.23657	950.0
1769.23987	1000.0
1770.24182	520.0
1771.24487	190.0
1772.23047	50.0
1773.23645	20.0

NAME:  NCGC00187465-02!(E)-1-(5,7-dihydroxy-2,2,6-trimethylchromen-8-yl)-3-phenylprop-2-en-1-one
PRECURSORMZ:  335.12888267183
PRECURSORTYPE:  [M-H]-
FORMULA:  C21H20O4
Ontology: Kingdom: Organic compounds;Superclass: Phenylpropanoids and polyketides;Class: Linear ;Subclass: Chalcones and dihydrochalcones
INCHIKEY:  ADEFODYSLAAMOM-UHFFFAOYSA-N
SMILES:  CC1=C(O)C2=C(OC(C)(C)C=C2)C(C(=O)C=CC2=CC=CC=C2)=C1O
RETENTIONTIME:  
CCS:  197.2804876
IONMODE:  Negative
INSTRUMENTTYPE:  
INSTRUMENT:  Maxis II HD Q-TOF Bruker
COLLISIONENERGY:  
Comment:  DB#=CCMSLIB00000845086; origin=GNPS
Num Peaks:  6
188.04179	70.0
189.05034	80.0
265.78	60.0
291.13882	70.0
307.38065	90.0
335.12854	1000.0

NAME:  NCGC00384676-01!
PRECURSORMZ:  407.13475590083
PRECURSORTYPE:  [M-H]-
FORMULA:  C20H24O9
Ontology: Kingdom: Organic compounds;Superclass: Organoheterocyclic compounds;Class: Naphthopyrans;Subclass: Naphthopyranones
INCHIKEY:  XZIMIWQJQOVUFT-UHFFFAOYNA-N
SMILES:  CCC1OC2(CC(O)=O)CC3=CC4=C(C(O)C(O)C(O)C4=O)C(O)=C3C(O2)C1C
RETENTIONTIME:  
CCS:  -1
IONMODE:  Negative
INSTRUMENTTYPE:  
INSTRUMENT:  Maxis II HD Q-TOF Bruker
COLLISIONENERGY:  
Comment:  DB#=CCMSLIB00000845088; origin=GNPS
Num Peaks:  14
185.06061	80.0
201.06139	180.0
229.04288	150.0
231.13896	150.0
290.03882	130.0
291.13379	250.0
303.12943	190.0
319.10614	230.0
327.13797	300.0
337.12729	140.0
345.13635	380.0
363.14343	1000.0
407.09564	130.0
407.13391	750.0

NAME:  NCGC00169680-02!(2S,3S,4S,5R,6S)-3,4,5-trihydroxy-6-(5-hydroxy-6-methoxy-4-oxo-2-phenylchromen-7-yl)oxyoxane-2-carboxylic acid
PRECURSORMZ:  459.09328501183
PRECURSORTYPE:  [M-H]-
FORMULA:  C22H20O11
Ontology: Kingdom: Organic compounds;Superclass: Phenylpropanoids and polyketides;Class: Flavonoids;Subclass: Flavonoid glycosides
INCHIKEY:  QXIPXNZUEQYPLZ-UHFFFAOYNA-N
SMILES:  COC1=C(OC2OC(C(O)C(O)C2O)C(O)=O)C=C2OC(=CC(=O)C2=C1O)C1=CC=CC=C1
RETENTIONTIME:  
CCS:  225.9115283
IONMODE:  Negative
INSTRUMENTTYPE:  
INSTRUMENT:  Maxis II HD Q-TOF Bruker
COLLISIONENERGY:  
Comment:  DB#=CCMSLIB00000845090; origin=GNPS
Num Peaks:  10
113.0241	130.0
139.0016	40.0
157.01727	40.0
165.99368	30.0
175.02689	70.0
253.04999	50.0
268.04044	600.0
282.20316	20.0
283.0614	1000.0
294.27396	40.0

NAME:  NCGC00384671-01!2-[4-[3-[3,4-dihydroxy-4-(hydroxymethyl)oxolan-2-yl]oxy-4,5-dihydroxy-6-(hydroxymethyl)oxan-2-yl]oxyphenyl]-7-hydroxy-2,3-dihydrochromen-4-one
PRECURSORMZ:  549.16136457383
PRECURSORTYPE:  [M-H]-
FORMULA:  C26H30O13
Ontology: Kingdom: Organic compounds;Superclass: Phenylpropanoids and polyketides;Class: Flavonoids;Subclass: Flavonoid glycosides
INCHIKEY:  FTVKHUHJWDMWIR-UHFFFAOYNA-N
SMILES:  OCC1OC(OC2=CC=C(C=C2)C2CC(=O)C3=C(O2)C=C(O)C=C3)C(OC2OCC(O)(CO)C2O)C(O)C1O
RETENTIONTIME:  
CCS:  243.8306136
IONMODE:  Negative
INSTRUMENTTYPE:  
INSTRUMENT:  Maxis II HD Q-TOF Bruker
COLLISIONENERGY:  
Comment:  DB#=CCMSLIB00000845092; origin=GNPS
Num Peaks:  11
107.01128	20.0
119.04905	90.0
135.00861	110.0
149.0265	10.0
153.01826	100.0
191.06236	20.0
255.06519	580.0
417.11536	10.0
548.58203	20.0
549.16156	1000.0
549.28223	20.0

NAME:  NCGC00384671-01!2-[4-[3-[3,4-dihydroxy-4-(hydroxymethyl)oxolan-2-yl]oxy-4,5-dihydroxy-6-(hydroxymethyl)oxan-2-yl]oxyphenyl]-7-hydroxy-2,3-dihydrochromen-4-one
PRECURSORMZ:  531.15079989383
PRECURSORTYPE:  [M-H2O-H]-
FORMULA:  C26H30O13
Ontology: Kingdom: Organic compounds;Superclass: Phenylpropanoids and polyketides;Class: Flavonoids;Subclass: Flavonoid glycosides
INCHIKEY:  FTVKHUHJWDMWIR-UHFFFAOYNA-N
SMILES:  OCC1OC(OC2=CC=C(C=C2)C2CC(=O)C3=C(O2)C=C(O)C=C3)C(OC2OCC(O)(CO)C2O)C(O)C1O
RETENTIONTIME:  
CCS:  -1
IONMODE:  Negative
INSTRUMENTTYPE:  
INSTRUMENT:  Maxis II HD Q-TOF Bruker
COLLISIONENERGY:  
Comment:  DB#=CCMSLIB00000845094; origin=GNPS
Num Peaks:  9
95.34809	80.0
129.06573	180.0
177.02025	220.0
181.05334	1000.0
193.04884	330.0
217.04463	220.0
337.09714	50.0
349.10855	440.0
531.16467	210.0

NAME:  NCGC00169359-03!5-hydroxy-2-(4-hydroxyphenyl)-7-[(2S,3R,4S,5S,6R)-3,4,5-trihydroxy-6-[[(2R,3R,4R,5R,6S)-3,4,5-trihydroxy-6-methyloxan-2-yl]oxymethyl]oxan-2-yl]oxy-2,3-dihydrochromen-4-one
PRECURSORMZ:  579.17192925783
PRECURSORTYPE:  [M-H]-
FORMULA:  C27H32O14
Ontology: Kingdom: Organic compounds;Superclass: Phenylpropanoids and polyketides;Class: Flavonoids;Subclass: Flavonoid glycosides
INCHIKEY:  HXTFHSYLYXVTHC-UHFFFAOYNA-N
SMILES:  CC1OC(OCC2OC(OC3=CC(O)=C4C(=O)CC(OC4=C3)C3=CC=C(O)C=C3)C(O)C(O)C2O)C(O)C(O)C1O
RETENTIONTIME:  
CCS:  221.8934286
IONMODE:  Negative
INSTRUMENTTYPE:  
INSTRUMENT:  Maxis II HD Q-TOF Bruker
COLLISIONENERGY:  
Comment:  DB#=CCMSLIB00000845095; origin=GNPS
Num Peaks:  11
151.00294	450.0
151.1017	50.0
169.00906	80.0
175.00354	60.0
193.01691	150.0
197.03725	100.0
199.078	90.0
271.06412	1000.0
313.05722	40.0
459.12201	90.0
579.17279	260.0

NAME:  NCGC00169359-03!5-hydroxy-2-(4-hydroxyphenyl)-7-[(2S,3R,4S,5S,6R)-3,4,5-trihydroxy-6-[[(2R,3R,4R,5R,6S)-3,4,5-trihydroxy-6-methyloxan-2-yl]oxymethyl]oxan-2-yl]oxy-2,3-dihydrochromen-4-one
PRECURSORMZ:  625.17740825783
PRECURSORTYPE:  [M+FA-H]-
FORMULA:  C27H32O14
Ontology: Kingdom: Organic compounds;Superclass: Phenylpropanoids and polyketides;Class: Flavonoids;Subclass: Flavonoid glycosides
INCHIKEY:  HXTFHSYLYXVTHC-UHFFFAOYNA-N
SMILES:  CC1OC(OCC2OC(OC3=CC(O)=C4C(=O)CC(OC4=C3)C3=CC=C(O)C=C3)C(O)C(O)C2O)C(O)C(O)C1O
RETENTIONTIME:  
CCS:  -1
IONMODE:  Negative
INSTRUMENTTYPE:  
INSTRUMENT:  Maxis II HD Q-TOF Bruker
COLLISIONENERGY:  
Comment:  DB#=CCMSLIB00000845097; origin=GNPS
Num Peaks:  15
107.01781	20.0
119.0497	60.0
149.02193	20.0
151.0014	140.0
175.00616	10.0
177.02084	20.0
193.01715	10.0
195.9968	10.0
270.05856	10.0
271.06131	1000.0
285.09387	20.0
295.06223	20.0
313.07745	50.0
459.10944	10.0
579.17065	400.0

NAME:  NCGC00178486-02!5-hydroxy-2-(4-hydroxyphenyl)-7-[(2S,3R,4S,5S,6R)-3,4,5-trihydroxy-6-(hydroxymethyl)oxan-2-yl]oxychromen-4-one
PRECURSORMZ:  431.09837039183
PRECURSORTYPE:  [M-H]-
FORMULA:  C21H20O10
Ontology: Kingdom: Organic compounds;Superclass: Phenylpropanoids and polyketides;Class: Flavonoids;Subclass: Flavonoid glycosides
INCHIKEY:  KMOUJOKENFFTPU-UHFFFAOYNA-N
SMILES:  OCC1OC(OC2=CC(O)=C3C(=O)C=C(OC3=C2)C2=CC=C(O)C=C2)C(O)C(O)C1O
RETENTIONTIME:  
CCS:  197.0643546
IONMODE:  Negative
INSTRUMENTTYPE:  
INSTRUMENT:  Maxis II HD Q-TOF Bruker
COLLISIONENERGY:  
Comment:  DB#=CCMSLIB00000845103; origin=GNPS
Num Peaks:  4
239.03546	100.0
268.03662	160.0
269.05392	160.0
431.09933	1000.0

NAME:  NCGC00169000-02![(2R,3R,4R,5R,6R)-2-[[(2R,3R,4R)-3,4-dihydroxy-4-(hydroxymethyl)oxolan-2-yl]oxymethyl]-6-[2-(3,4-dihydroxyphenyl)ethoxy]-5-hydroxy-4-[(2S,3R,4R,5R,6S)-3,4,5-trihydroxy-6-methyloxan-2-yl]oxyoxan-3-yl] (E)-3-(3,4-dihydroxyphenyl)prop-2-enoate
PRECURSORMZ:  755.24040274483
PRECURSORTYPE:  [M-H]-
FORMULA:  C34H44O19
Ontology: Kingdom: Organic compounds;Superclass: Organic oxygen compounds;Class: Organooxygen compounds;Subclass: Carbohydrates and carbohydrate conjugates
INCHIKEY:  JMBINOWGIHWPJI-UHFFFAOYNA-N
SMILES:  CC1OC(OC2C(O)C(OCCC3=CC(O)=C(O)C=C3)OC(COC3OCC(O)(CO)C3O)C2OC(=O)C=CC2=CC(O)=C(O)C=C2)C(O)C(O)C1O
RETENTIONTIME:  
CCS:  278.8495212
IONMODE:  Negative
INSTRUMENTTYPE:  
INSTRUMENT:  Maxis II HD Q-TOF Bruker
COLLISIONENERGY:  
Comment:  DB#=CCMSLIB00000845105; origin=GNPS
Num Peaks:  21
89.02206	10.0
113.02604	50.0
123.04488	10.0
132.02228	20.0
133.02928	140.0
135.04631	200.0
136.04781	20.0
153.05629	10.0
161.02455	1000.0
162.25092	10.0
179.03488	60.0
293.05994	10.0
315.1051	20.0
439.15225	10.0
461.1669	50.0
593.20923	120.0
594.20776	20.0
623.21143	20.0
755.23853	910.0
756.24097	140.0
757.25323	10.0

NAME:  NCGC00385263-01![(2R,3R,4S,5R,6S)-2-(hydroxymethyl)-4,5,6-tris[(3,4,5-trihydroxybenzoyl)oxy]oxan-3-yl] 3,4,5-trihydroxybenzoate
PRECURSORMZ:  787.09994608983
PRECURSORTYPE:  [M-H]-
FORMULA:  C34H28O22
Ontology: Kingdom: Organic compounds;Superclass: Phenylpropanoids and polyketides;Class: Tannins;
INCHIKEY:  XFLTYUCKJRFDOU-UHFFFAOYNA-N
SMILES:  OCC1OC(OC(=O)C2=CC(O)=C(O)C(O)=C2)C(OC(=O)C2=CC(O)=C(O)C(O)=C2)C(OC(=O)C2=CC(O)=C(O)C(O)=C2)C1OC(=O)C1=CC(O)=C(O)C(O)=C1
RETENTIONTIME:  
CCS:  252.2981091
IONMODE:  Negative
INSTRUMENTTYPE:  
INSTRUMENT:  Maxis II HD Q-TOF Bruker
COLLISIONENERGY:  
Comment:  DB#=CCMSLIB00000845107; origin=GNPS
Num Peaks:  74
85.02663	10.0
113.02312	20.0
123.00767	40.0
124.01785	60.0
125.02632	150.0
125.07918	10.0
137.03374	20.0
141.02295	20.0
142.98524	30.0
149.02061	60.0
151.00858	60.0
161.01775	20.0
163.03677	20.0
166.99622	90.0
168.00157	40.0
169.01466	1000.0
170.01785	20.0
171.12495	20.0
181.00714	20.0
191.03598	40.0
193.01183	30.0
205.04785	10.0
207.02647	20.0
210.01677	30.0
211.0302	10.0
217.01259	10.0
218.01759	20.0
219.02696	60.0
221.04192	30.0
223.02759	30.0
229.01682	50.0
232.03169	10.0
235.06174	20.0
237.66083	20.0
271.04834	40.0
273.0145	30.0
274.01666	10.0
275.02469	20.0
275.86841	10.0
276.02133	30.0
277.03766	40.0
279.04889	40.0
295.04733	160.0
298.35962	20.0
299.9899	10.0
301.00345	110.0
302.01169	60.0
302.05817	10.0
313.06717	90.0
314.0592	10.0
321.01859	10.0
327.59738	30.0
329.06857	40.0
345.02484	20.0
374.39392	20.0
447.06253	30.0
447.10217	20.0
449.07385	30.0
450.06891	20.0
465.06647	210.0
465.78656	10.0
467.08051	20.0
599.0675	20.0
617.07898	640.0
618.09198	60.0
620.06555	10.0
630.5285	50.0
633.052	30.0
635.09229	50.0
636.09833	20.0
785.07898	50.0
787.10297	300.0
788.10101	30.0
1430.35059	30.0

NAME:  NCGC00179791-03!1,7-bis(4-hydroxyphenyl)-5-[(2R,3R,4S,5S,6R)-3,4,5-trihydroxy-6-(hydroxymethyl)oxan-2-yl]oxyheptan-3-one
PRECURSORMZ:  521.20283515783
PRECURSORTYPE:  [M+FA-H]-
FORMULA:  C25H32O9
Ontology: Kingdom: Organic compounds;Superclass: Phenylpropanoids and polyketides;Class: Diarylheptanoids;Subclass: Linear diarylheptanoids
INCHIKEY:  PVPDIJGSCANSAG-UHFFFAOYNA-N
SMILES:  OCC1OC(OC(CCC2=CC=C(O)C=C2)CC(=O)CCC2=CC=C(O)C=C2)C(O)C(O)C1O
RETENTIONTIME:  
CCS:  -1
IONMODE:  Negative
INSTRUMENTTYPE:  
INSTRUMENT:  Maxis II HD Q-TOF Bruker
COLLISIONENERGY:  
Comment:  DB#=CCMSLIB00000845109; origin=GNPS
Num Peaks:  8
88.60145	30.0
101.02426	20.0
119.03601	150.0
179.05861	270.0
188.82773	60.0
189.09198	800.0
189.24165	30.0
295.13574	1000.0

NAME:  NCGC00163378-03!
PRECURSORMZ:  503.07724102283
PRECURSORTYPE:  [M-H]-
FORMULA:  C30H16O8
Ontology: ;;;
INCHIKEY:  BTXNYTINYBABQR-UHFFFAOYSA-N
SMILES:  CC1=CC(O)=C2C(=O)C3=C(O)C=C(O)C4=C3C3=C2C1=C1C(C)=CC(O)=C2C(=O)C5=C(O)C=C(O)C4=C5C3=C12
RETENTIONTIME:  
CCS:  210.8810771
IONMODE:  Negative
INSTRUMENTTYPE:  
INSTRUMENT:  Maxis II HD Q-TOF Bruker
COLLISIONENERGY:  
Comment:  DB#=CCMSLIB00000845114; origin=GNPS
Num Peaks:  6
246.80807	10.0
254.65048	10.0
264.647	10.0
433.07159	10.0
502.91675	10.0
503.08087	1000.0

NAME:  NCGC00347505-02!
PRECURSORMZ:  591.27118949983
PRECURSORTYPE:  [M+FA-H]-
FORMULA:  C32H38N2O6
Ontology: Kingdom: Organic compounds;Superclass: Phenylpropanoids and polyketides;Class: Diarylheptanoids;Subclass: Linear diarylheptanoids
INCHIKEY:  FOAPBJMMOXYHAN-UHFFFAOYNA-N
SMILES:  COC1=C(OC)C=C(C=C1)C12CCNC1CC13OC4(O)CC5N1CCC5(C(C4)C3=C2)C1=CC(OC)=C(OC)C=C1
RETENTIONTIME:  
CCS:  -1
IONMODE:  Negative
INSTRUMENTTYPE:  
INSTRUMENT:  Maxis II HD Q-TOF Bruker
COLLISIONENERGY:  
Comment:  DB#=CCMSLIB00000845115; origin=GNPS
Num Peaks:  8
83.05213	50.0
188.08946	70.0
189.09468	740.0
189.55286	50.0
293.12454	50.0
295.13727	1000.0
299.02429	30.0
1767.25818	100.0

NAME:  NCGC00180396-02!6-[(2S,3R,4S,5S,6R)-4,5-dihydroxy-6-(hydroxymethyl)-3-[(2S,3R,4R,5R,6S)-3,4,5-trihydroxy-6-methyloxan-2-yl]oxyoxan-2-yl]-5,7-dihydroxy-2-(4-hydroxyphenyl)chromen-4-one
PRECURSORMZ:  577.15627919383
PRECURSORTYPE:  [M-H]-
FORMULA:  C27H30O14
Ontology: Kingdom: Organic compounds;Superclass: Phenylpropanoids and polyketides;Class: Flavonoids;Subclass: Flavonoid glycosides
INCHIKEY:  BGPMMCPSTAYIEL-UHFFFAOYNA-N
SMILES:  CC1OC(OC2C(O)C(O)C(CO)OC2C2=C(O)C3=C(OC(=CC3=O)C3=CC=C(O)C=C3)C=C2O)C(O)C(O)C1O
RETENTIONTIME:  
CCS:  250.5699361
IONMODE:  Negative
INSTRUMENTTYPE:  
INSTRUMENT:  Maxis II HD Q-TOF Bruker
COLLISIONENERGY:  
Comment:  DB#=CCMSLIB00000845117; origin=GNPS
Num Peaks:  16
163.06085	60.0
200.69316	50.0
249.05994	20.0
251.7101	10.0
282.05356	40.0
293.04739	990.0
311.05347	190.0
314.05078	100.0
335.05765	40.0
341.06467	200.0
355.10052	50.0
406.0083	20.0
413.08932	710.0
432.12021	50.0
457.12994	20.0
577.15588	1000.0

NAME:  NCGC00381159-01!2-[[3,21-dihydroxy-20-[3,4,5-trihydroxy-6-(hydroxymethyl)oxan-2-yl]oxydocosan-2-yl]amino]acetic acid
PRECURSORMZ:  592.40662065183
PRECURSORTYPE:  [M-H]-
FORMULA:  C30H59NO10
Ontology: Kingdom: Organic compounds;Superclass: Lipids and lipid;Class: Fatty Acyls;Subclass: Fatty acyl glycosides
INCHIKEY:  BFJZLVDYMQIIMI-UHFFFAOYNA-N
SMILES:  CC(O)C(CCCCCCCCCCCCCCCCC(O)C(C)NCC(O)=O)OC1OC(CO)C(O)C(O)C1O
RETENTIONTIME:  
CCS:  -1
IONMODE:  Negative
INSTRUMENTTYPE:  
INSTRUMENT:  Maxis II HD Q-TOF Bruker
COLLISIONENERGY:  
Comment:  DB#=CCMSLIB00000845119; origin=GNPS
Num Peaks:  10
101.02454	30.0
309.28717	10.0
398.76593	20.0
412.3399	40.0
430.34943	20.0
574.40942	10.0
589.38684	10.0
592.01599	20.0
592.40527	1000.0
593.41931	20.0

NAME:  NCGC00381158-01![2-[4-[7-acetyloxy-5-chloro-3-[(1E,3E)-3,5-dimethylhepta-1,3-dienyl]-7-methyl-6,8-dioxoisoquinolin-2-yl]butyl]-5-chloro-3-[(1E,3E)-3,5-dimethylhepta-1,3-dienyl]-7-methyl-6,8-dioxoisoquinolin-7-yl] acetate
PRECURSORMZ:  877.32392464783
PRECURSORTYPE:  [M+FA-H]-
FORMULA:  C46H54Cl2N2O8
Ontology: Kingdom: Organic compounds;Superclass: Organoheterocyclic compounds;Class: Azaphilones;
INCHIKEY:  GXUYGLKNAQMTRM-UHFFFAOYNA-N
SMILES:  CCC(C)C=C(C)C=CC1=CC2=C(Cl)C(=O)C(C)(OC(C)=O)C(=O)C2=CN1CCCCN1C=C2C(=O)C(C)(OC(C)=O)C(=O)C(Cl)=C2C=C1C=CC(C)=CC(C)CC
RETENTIONTIME:  
CCS:  -1
IONMODE:  Negative
INSTRUMENTTYPE:  
INSTRUMENT:  Maxis II HD Q-TOF Bruker
COLLISIONENERGY:  
Comment:  DB#=CCMSLIB00000845121; origin=GNPS
Num Peaks:  37
116.05386	170.0
208.03479	70.0
266.08621	150.0
268.13272	100.0
284.15808	140.0
291.11658	80.0
292.12866	190.0
294.14581	180.0
295.11923	90.0
309.13898	120.0
310.14417	300.0
326.10181	100.0
327.10672	180.0
327.63544	80.0
328.11191	1000.0
329.11655	290.0
330.11401	190.0
330.14996	60.0
346.18198	110.0
388.14017	780.0
389.13867	90.0
589.89178	80.0
641.31555	70.0
641.35406	90.0
675.29242	130.0
675.33466	90.0
676.3078	150.0
677.32855	170.0
693.32233	150.0
701.02045	120.0
711.26501	190.0
713.2962	380.0
714.31232	170.0
729.26508	60.0
731.30597	50.0
831.32489	60.0
877.3421	290.0

NAME:  NCGC00347746-02!1-[4,5-dihydroxy-6-(hydroxymethyl)-3-[(E)-3-(4-hydroxyphenyl)prop-2-enoyl]oxyoxan-2-yl]oxy-6-hydroxy-7-methylidene-4a,5,6,7a-tetrahydro-1H-cyclopenta[c]pyran-4-carboxylic acid
PRECURSORMZ:  519.15079988983
PRECURSORTYPE:  [M-H]-
FORMULA:  C25H28O12
Ontology: Kingdom: Organic compounds;Superclass: Phenylpropanoids and polyketides;Class: Cinnamic acids and derivatives;Subclass: Hydroxycinnamic acids and derivatives
INCHIKEY:  QPNFBUARICHXGG-UHFFFAOYNA-N
SMILES:  OCC1OC(OC2OC=C(C3CC(O)C(=C)C23)C(O)=O)C(OC(=O)C=CC2=CC=C(O)C=C2)C(O)C1O
RETENTIONTIME:  
CCS:  -1
IONMODE:  Negative
INSTRUMENTTYPE:  
INSTRUMENT:  Maxis II HD Q-TOF Bruker
COLLISIONENERGY:  
Comment:  DB#=CCMSLIB00000845123; origin=GNPS
Num Peaks:  14
113.02434	150.0
123.04066	150.0
145.02869	1000.0
149.06064	340.0
163.03552	250.0
167.07083	190.0
187.03951	90.0
193.04361	100.0
205.0408	110.0
211.07173	220.0
223.82104	60.0
325.09479	70.0
468.56015	100.0
519.15198	420.0

NAME:  NCGC00347746-02!1-[4,5-dihydroxy-6-(hydroxymethyl)-3-[(E)-3-(4-hydroxyphenyl)prop-2-enoyl]oxyoxan-2-yl]oxy-6-hydroxy-7-methylidene-4a,5,6,7a-tetrahydro-1H-cyclopenta[c]pyran-4-carboxylic acid
PRECURSORMZ:  565.15627888983
PRECURSORTYPE:  [M+FA-H]-
FORMULA:  C25H28O12
Ontology: ;;;
INCHIKEY:  QPNFBUARICHXGG-UHFFFAOYNA-N
SMILES:  OCC1OC(OC2OC=C(C3CC(O)C(=C)C23)C(O)=O)C(OC(=O)C=CC2=CC=C(O)C=C2)C(O)C1O
RETENTIONTIME:  
CCS:  -1
IONMODE:  Negative
INSTRUMENTTYPE:  
INSTRUMENT:  Maxis II HD Q-TOF Bruker
COLLISIONENERGY:  
Comment:  DB#=CCMSLIB00000845125; origin=GNPS
Num Peaks:  19
119.04967	110.0
123.0412	70.0
144.76538	130.0
145.028	790.0
149.05635	170.0
159.48083	30.0
161.05106	40.0
163.03969	870.0
167.06747	60.0
193.04478	150.0
205.04967	50.0
211.0574	170.0
235.06061	70.0
325.08755	40.0
355.09732	60.0
355.13034	70.0
475.16165	50.0
519.14587	1000.0
520.15131	50.0

NAME:  NCGC00347678-02!7-(3,4-dihydroxyphenyl)-1-(4-hydroxyphenyl)-5-[(2S,3R,4S,5R)-3,4,5-trihydroxyoxan-2-yl]oxyheptan-3-one
PRECURSORMZ:  461.18170609383
PRECURSORTYPE:  [M-H]-
FORMULA:  C24H30O9
Ontology: Kingdom: Organic compounds;Superclass: Phenylpropanoids and polyketides;Class: Diarylheptanoids;Subclass: Linear diarylheptanoids
INCHIKEY:  KQQLSXWIDDTWRR-UHFFFAOYNA-N
SMILES:  OC1COC(OC(CCC2=CC(O)=C(O)C=C2)CC(=O)CCC2=CC=C(O)C=C2)C(O)C1O
RETENTIONTIME:  
CCS:  214.2996778
IONMODE:  Negative
INSTRUMENTTYPE:  
INSTRUMENT:  Maxis II HD Q-TOF Bruker
COLLISIONENERGY:  
Comment:  DB#=CCMSLIB00000845127; origin=GNPS
Num Peaks:  17
104.21088	20.0
121.02962	160.0
126.60552	10.0
132.55539	10.0
135.04485	60.0
163.04187	30.0
189.0889	20.0
203.06656	30.0
204.07614	130.0
205.08937	190.0
309.11722	50.0
310.12161	140.0
311.12793	1000.0
328.97775	20.0
460.17252	110.0
461.16409	20.0
990.35815	50.0

NAME:  NCGC00347678-02!7-(3,4-dihydroxyphenyl)-1-(4-hydroxyphenyl)-5-[(2S,3R,4S,5R)-3,4,5-trihydroxyoxan-2-yl]oxyheptan-3-one
PRECURSORMZ:  507.18718509383
PRECURSORTYPE:  [M+FA-H]-
FORMULA:  C24H30O9
Ontology: Kingdom: Organic compounds;Superclass: Phenylpropanoids and polyketides;Class: Diarylheptanoids;Subclass: Linear diarylheptanoids
INCHIKEY:  KQQLSXWIDDTWRR-UHFFFAOYNA-N
SMILES:  OC1COC(OC(CCC2=CC(O)=C(O)C=C2)CC(=O)CCC2=CC=C(O)C=C2)C(O)C1O
RETENTIONTIME:  
CCS:  -1
IONMODE:  Negative
INSTRUMENTTYPE:  
INSTRUMENT:  Maxis II HD Q-TOF Bruker
COLLISIONENERGY:  
Comment:  DB#=CCMSLIB00000845129; origin=GNPS
Num Peaks:  7
83.04951	50.0
109.02847	40.0
189.09082	150.0
205.08763	130.0
207.62547	30.0
311.12979	1000.0
461.17023	90.0

NAME:  NCGC00384547-01!6-methoxy-7-[3,4,5-trihydroxy-6-[(3,4,5-trihydroxy-6-methyloxan-2-yl)oxymethyl]oxan-2-yl]oxychromen-2-one
PRECURSORMZ:  545.15119350983
PRECURSORTYPE:  [M+FA-H]-
FORMULA:  C22H28O13
Ontology: Kingdom: Organic compounds;Superclass: Phenylpropanoids and polyketides;Class: Coumarins and derivatives;Subclass: Coumarin glycosides
INCHIKEY:  FCIZPHNZRNLUJD-UHFFFAOYNA-N
SMILES:  COC1=C(OC2OC(COC3OC(C)C(O)C(O)C3O)C(O)C(O)C2O)C=C2OC(=O)C=CC2=C1
RETENTIONTIME:  
CCS:  -1
IONMODE:  Negative
INSTRUMENTTYPE:  
INSTRUMENT:  Maxis II HD Q-TOF Bruker
COLLISIONENERGY:  
Comment:  DB#=CCMSLIB00000845131; origin=GNPS
Num Peaks:  4
148.01616	40.0
175.72568	10.0
176.01128	360.0
191.03487	1000.0

NAME:  NCGC00384551-01!8-[5,7-dihydroxy-2-(4-hydroxyphenyl)-4-oxochromen-6-yl]-5,7-dihydroxy-2-(4-hydroxyphenyl)chromen-4-one
PRECURSORMZ:  537.08272032783
PRECURSORTYPE:  [M-H]-
FORMULA:  C30H18O10
Ontology: Kingdom: Organic compounds;Superclass: Phenylpropanoids and polyketides;Class: Flavonoids;Subclass: Biflavonoids and polyflavonoids
INCHIKEY:  BACLASYRJRZXMY-UHFFFAOYSA-N
SMILES:  OC1=CC=C(C=C1)C1=CC(=O)C2=C(O1)C=C(O)C(=C2O)C1=C(O)C=C(O)C2=C1OC(=CC2=O)C1=CC=C(O)C=C1
RETENTIONTIME:  
CCS:  213.6512408
IONMODE:  Negative
INSTRUMENTTYPE:  
INSTRUMENT:  Maxis II HD Q-TOF Bruker
COLLISIONENERGY:  
Comment:  DB#=CCMSLIB00000845133; origin=GNPS
Num Peaks:  17
159.04565	50.0
213.62566	20.0
306.81238	20.0
306.91476	50.0
307.06912	90.0
318.05838	40.0
333.03973	80.0
374.03119	40.0
374.99496	40.0
375.05508	440.0
399.04816	10.0
401.02878	40.0
417.05444	110.0
443.04276	210.0
537.08087	1000.0
537.97595	30.0
538.11353	60.0

NAME:  NCGC00384548-01![(2S,3R,4S,5S,6R)-4,5-dihydroxy-6-(hydroxymethyl)-2-[7-hydroxy-5-methyl-4-oxo-2-(2-oxopropyl)chromen-8-yl]oxan-3-yl] (E)-3-(4-hydroxyphenyl)prop-2-enoate
PRECURSORMZ:  539.15588526983
PRECURSORTYPE:  [M-H]-
FORMULA:  C28H28O11
Ontology: Kingdom: Organic compounds;Superclass: Organic oxygen compounds;Class: Organooxygen compounds;Subclass: Carbohydrates and carbohydrate conjugates
INCHIKEY:  QACRJXSXSVUOFZ-UHFFFAOYNA-N
SMILES:  CC(=O)CC1=CC(=O)C2=C(O1)C(C1OC(CO)C(O)C(O)C1OC(=O)C=CC1=CC=C(O)C=C1)=C(O)C=C2C
RETENTIONTIME:  
CCS:  225.1057886
IONMODE:  Negative
INSTRUMENTTYPE:  
INSTRUMENT:  Maxis II HD Q-TOF Bruker
COLLISIONENERGY:  
Comment:  DB#=CCMSLIB00000845135; origin=GNPS
Num Peaks:  34
78.935	20.0
119.04839	640.0
163.04042	910.0
164.0423	40.0
171.0442	50.0
188.71359	70.0
189.05646	80.0
189.14377	20.0
202.06729	30.0
203.06804	50.0
211.07729	20.0
212.04762	40.0
213.05591	70.0
215.07509	30.0
231.06938	100.0
233.68846	10.0
237.05531	90.0
242.05594	40.0
243.06715	260.0
244.07852	30.0
245.08446	20.0
255.06911	240.0
257.08752	70.0
273.08356	210.0
276.06812	40.0
285.08032	210.0
287.09384	40.0
299.10037	40.0
311.09778	30.0
333.09836	100.0
373.09503	10.0
375.11084	1000.0
389.1008	80.0
393.11484	80.0

NAME:  NCGC00384546-01!7-[(2S,3R,4S,5S,6R)-4,5-dihydroxy-3-[(2R,3R,4R,5R,6S)-3,4,5-trihydroxy-6-methyloxan-2-yl]oxy-6-[[(2R,3R,4R,5R,6S)-3,4,5-trihydroxy-6-methyloxan-2-yl]oxymethyl]oxan-2-yl]oxy-6-methoxychromen-2-one
PRECURSORMZ:  691.20910231183
PRECURSORTYPE:  [M+FA-H]-
FORMULA:  C28H38O17
Ontology: Kingdom: Organic compounds;Superclass: Organic oxygen compounds;Class: Organooxygen compounds;Subclass: Carbohydrates and carbohydrate conjugates
INCHIKEY:  LLQBCHODNVGKSF-UHFFFAOYNA-N
SMILES:  COC1=C(OC2OC(COC3OC(C)C(O)C(O)C3O)C(O)C(O)C2OC2OC(C)C(O)C(O)C2O)C=C2OC(=O)C=CC2=C1
RETENTIONTIME:  
CCS:  -1
IONMODE:  Negative
INSTRUMENTTYPE:  
INSTRUMENT:  Maxis II HD Q-TOF Bruker
COLLISIONENERGY:  
Comment:  DB#=CCMSLIB00000845137; origin=GNPS
Num Peaks:  8
120.02542	20.0
148.01595	10.0
163.0631	20.0
170.2355	10.0
176.01122	310.0
191.03502	1000.0
213.05267	10.0
645.2063	160.0

NAME:  NCGC00380553-01![3,4,5-trihydroxy-6-(3,4,5-trihydroxybenzoyl)oxyoxan-2-yl]methyl 3,4,5-trihydroxybenzoate
PRECURSORMZ:  483.07802887183
PRECURSORTYPE:  [M-H]-
FORMULA:  C20H20O14
Ontology: Kingdom: Organic compounds;Superclass: Phenylpropanoids and polyketides;Class: Tannins;
INCHIKEY:  LYGRISUQIZNHGM-UHFFFAOYNA-N
SMILES:  OC1C(O)C(COC(=O)C2=CC(O)=C(O)C(O)=C2)OC(OC(=O)C2=CC(O)=C(O)C(O)=C2)C1O
RETENTIONTIME:  
CCS:  199.3291996
IONMODE:  Negative
INSTRUMENTTYPE:  
INSTRUMENT:  Maxis II HD Q-TOF Bruker
COLLISIONENERGY:  
Comment:  DB#=CCMSLIB00000845139; origin=GNPS
Num Peaks:  14
121.02622	30.0
125.02133	20.0
137.22942	30.0
150.99837	30.0
168.00574	20.0
169.01176	340.0
211.02708	250.0
271.04541	620.0
295.04364	10.0
313.052	190.0
331.06549	80.0
341.17618	20.0
482.99084	20.0
483.07629	1000.0

NAME:  NCGC00169840-02![2-(4-hydroxy-3-methoxyphenyl)-4-[(4-hydroxy-3-methoxyphenyl)methyl]oxolan-3-yl]methyl (E)-3-(4-hydroxyphenyl)prop-2-enoate
PRECURSORMZ:  505.18679147383
PRECURSORTYPE:  [M-H]-
FORMULA:  C29H30O8
Ontology: Kingdom: Organic compounds;Superclass: Lignans;Class: Furanoid lignans;Subclass: Tetrahydrofuran lignans
INCHIKEY:  ZNVUQZAVBXKEGF-UHFFFAOYNA-N
SMILES:  COC1=C(O)C=CC(CC2COC(C2COC(=O)C=CC2=CC=C(O)C=C2)C2=CC(OC)=C(O)C=C2)=C1
RETENTIONTIME:  
CCS:  240.5927112
IONMODE:  Negative
INSTRUMENTTYPE:  
INSTRUMENT:  Maxis II HD Q-TOF Bruker
COLLISIONENERGY:  
Comment:  DB#=CCMSLIB00000845142; origin=GNPS
Num Peaks:  15
119.04589	20.0
123.04241	30.0
137.02533	30.0
145.02979	190.0
151.04213	30.0
162.03159	20.0
163.03932	360.0
169.78552	20.0
244.21758	40.0
252.88211	20.0
301.01044	30.0
327.12991	40.0
341.14734	40.0
505.04321	20.0
505.18423	1000.0

NAME:  NCGC00380543-01![(2R,3S,4S,5R,6R)-6-[(5,8-dihydroxy-4-oxo-2,3-dihydro-1H-naphthalen-1-yl)oxy]-3,4,5-trihydroxyoxan-2-yl]methyl 3,4,5-trihydroxybenzoate
PRECURSORMZ:  507.11441438083
PRECURSORTYPE:  [M-H]-
FORMULA:  C23H24O13
Ontology: Kingdom: Organic compounds;Superclass: Benzenoids;Class: Benzene and substituted derivatives;Subclass: Benzoic acids and derivatives
INCHIKEY:  LWONLPZQFYNCMG-UHFFFAOYNA-N
SMILES:  OC1C(O)C(COC(=O)C2=CC(O)=C(O)C(O)=C2)OC(OC2CCC(=O)C3=C(O)C=CC(O)=C23)C1O
RETENTIONTIME:  
CCS:  -1
IONMODE:  Negative
INSTRUMENTTYPE:  
INSTRUMENT:  Maxis II HD Q-TOF Bruker
COLLISIONENERGY:  
Comment:  DB#=CCMSLIB00000845143; origin=GNPS
Num Peaks:  19
99.77878	10.0
99.92366	10.0
138.99974	20.0
140.0098	30.0
151.0025	10.0
163.14482	20.0
169.01384	90.0
175.03813	70.0
182.04228	10.0
211.02039	170.0
241.04578	60.0
269.88754	10.0
271.04492	1000.0
271.11072	20.0
329.20697	10.0
330.42899	10.0
331.06833	160.0
507.11313	10.0
507.14987	10.0

NAME:  NCGC00380113-01!2,3,14-trihydroxy-10,13-dimethyl-17-(2,3,6,7-tetrahydroxy-5,6-dimethylheptan-2-yl)-2,3,4,5,9,11,12,15,16,17-decahydro-1H-cyclopenta[a]phenanthren-6-one
PRECURSORMZ:  555.31747098883
PRECURSORTYPE:  [M+FA-H]-
FORMULA:  C28H46O8
Ontology: Kingdom: Organic compounds;Superclass: Lipids and lipid;Class: Steroids and steroid derivatives;Subclass: Bile acids
INCHIKEY:  GGLFMIALTLLMEJ-UHFFFAOYNA-N
SMILES:  CC(CC(O)C(C)(O)C1CCC2(O)C3=CC(=O)C4CC(O)C(O)CC4(C)C3CCC12C)C(C)(O)CO
RETENTIONTIME:  
CCS:  -1
IONMODE:  Negative
INSTRUMENTTYPE:  
INSTRUMENT:  Maxis II HD Q-TOF Bruker
COLLISIONENERGY:  
Comment:  DB#=CCMSLIB00000845146; origin=GNPS
Num Peaks:  18
74.66216	10.0
97.06467	10.0
115.07587	10.0
127.07449	10.0
136.9883	10.0
153.08783	10.0
189.11365	310.0
249.14119	10.0
291.21396	20.0
301.18042	40.0
319.18732	80.0
391.21613	10.0
399.25732	20.0
491.29901	10.0
508.56659	10.0
508.60464	10.0
509.31143	1000.0
555.30157	10.0

NAME:  NCGC00169275-02!5-chloro-3-[(E)-3,4-dihydroxy-3,5-dimethylhept-1-enyl]-7,8-dihydroxy-7-methyl-8H-isochromen-6-one
PRECURSORMZ:  429.13216874783
PRECURSORTYPE:  [M+FA-H]-
FORMULA:  C19H25ClO6
Ontology: Kingdom: Organic compounds;Superclass: Organoheterocyclic compounds;Class: Azaphilones;
INCHIKEY:  BRELKNNWUMEGDN-UHFFFAOYNA-N
SMILES:  CCC(C)C(O)C(C)(O)C=CC1=CC2=C(Cl)C(=O)C(C)(O)C(O)C2=CO1
RETENTIONTIME:  
CCS:  -1
IONMODE:  Negative
INSTRUMENTTYPE:  
INSTRUMENT:  Maxis II HD Q-TOF Bruker
COLLISIONENERGY:  
Comment:  DB#=CCMSLIB00000845147; origin=GNPS
Num Peaks:  6
130.04311	320.0
228.03586	200.0
235.05745	1000.0
237.0399	160.0
243.06259	220.0
297.05365	970.0

NAME:  NCGC00180673-03!1,12,23-trihydroxy-1,6,12,17,23,28-hexazacyclotritriacontane-2,5,13,16,24,27-hexone
PRECURSORMZ:  599.34100069783
PRECURSORTYPE:  [M-H]-
FORMULA:  C27H48N6O9
Ontology: Kingdom: Organic compounds;Superclass: Phenylpropanoids and polyketides;Class: Macrolactams;
INCHIKEY:  NHKCCADZVLTPPO-UHFFFAOYSA-N
SMILES:  ON1CCCCCN=C(O)CCC(=O)N(O)CCCCCN=C(O)CCC(=O)N(O)CCCCCN=C(O)CCC1=O
RETENTIONTIME:  
CCS:  268.1231606
IONMODE:  Negative
INSTRUMENTTYPE:  
INSTRUMENT:  Maxis II HD Q-TOF Bruker
COLLISIONENERGY:  
Comment:  DB#=CCMSLIB00000845150; origin=GNPS
Num Peaks:  55
72.04559	30.0
74.2383	20.0
94.29842	10.0
98.02439	160.0
102.03481	10.0
108.08197	20.0
109.85453	10.0
123.05953	30.0
136.07677	30.0
138.06018	10.0
148.56847	20.0
151.08922	70.0
153.1017	60.0
154.08838	40.0
155.1174	140.0
157.09482	20.0
161.06801	20.0
163.08838	60.0
167.12082	30.0
170.07855	20.0
179.08098	30.0
181.09834	900.0
183.11627	30.0
199.10759	1000.0
203.07558	20.0
209.0977	20.0
211.11209	20.0
216.10754	20.0
217.11876	600.0
239.09579	30.0
241.13124	20.0
255.13895	20.0
264.69687	10.0
265.12173	20.0
281.11417	30.0
283.67035	10.0
299.22131	30.0
308.15259	10.0
333.59955	20.0
339.24265	10.0
363.19809	40.0
363.24036	20.0
365.22104	60.0
381.2132	50.0
399.22842	590.0
401.23758	40.0
415.94836	10.0
416.04303	20.0
416.23041	20.0
417.24628	20.0
417.29852	10.0
427.22482	20.0
455.2507	20.0
598.89697	10.0
599.34509	830.0

NAME:  NCGC00180673-03!1,12,23-trihydroxy-1,6,12,17,23,28-hexazacyclotritriacontane-2,5,13,16,24,27-hexone
PRECURSORMZ:  635.3176784099
PRECURSORTYPE:  [M+Cl]-
FORMULA:  C27H48N6O9
Ontology: Kingdom: Organic compounds;Superclass: Phenylpropanoids and polyketides;Class: Macrolactams;
INCHIKEY:  NHKCCADZVLTPPO-UHFFFAOYSA-N
SMILES:  ON1CCCCCN=C(O)CCC(=O)N(O)CCCCCN=C(O)CCC(=O)N(O)CCCCCN=C(O)CCC1=O
RETENTIONTIME:  
CCS:  -1
IONMODE:  Negative
INSTRUMENTTYPE:  
INSTRUMENT:  Maxis II HD Q-TOF Bruker
COLLISIONENERGY:  
Comment:  DB#=CCMSLIB00000845151; origin=GNPS
Num Peaks:  9
163.08998	210.0
179.07941	140.0
181.10515	360.0
199.10851	640.0
201.11998	210.0
217.12119	370.0
265.11038	130.0
399.22046	430.0
599.35236	1000.0

NAME:  NCGC00180448-02!bis[[4-[(2S,3R,4S,5S,6R)-3,4,5-trihydroxy-6-(hydroxymethyl)oxan-2-yl]oxyphenyl]methyl] (2R)-2-(2-methylpropyl)-2-[(2S,3R,4S,5S,6R)-3,4,5-trihydroxy-6-(hydroxymethyl)oxan-2-yl]oxybutanedioate
PRECURSORMZ:  887.31904699083
PRECURSORTYPE:  [M-H]-
FORMULA:  C40H56O22
Ontology: Kingdom: Organic compounds;Superclass: Organic oxygen compounds;Class: Organooxygen compounds;Subclass: Carbohydrates and carbohydrate conjugates
INCHIKEY:  QUCKZYFUROTIBC-UHFFFAOYNA-N
SMILES:  CC(C)CC(CC(=O)OCC1=CC=C(OC2OC(CO)C(O)C(O)C2O)C=C1)(OC1OC(CO)C(O)C(O)C1O)C(=O)OCC1=CC=C(OC2OC(CO)C(O)C(O)C2O)C=C1
RETENTIONTIME:  
CCS:  304.6179192
IONMODE:  Negative
INSTRUMENTTYPE:  
INSTRUMENT:  Maxis II HD Q-TOF Bruker
COLLISIONENERGY:  
Comment:  DB#=CCMSLIB00000845153; origin=GNPS
Num Peaks:  28
71.01885	30.0
109.06329	20.0
113.02177	10.0
123.04646	90.0
125.06233	20.0
127.07757	180.0
138.03172	30.0
149.04517	10.0
149.87317	20.0
153.05513	1000.0
154.0607	20.0
155.13435	20.0
156.08453	10.0
161.05296	20.0
171.0663	270.0
172.06801	10.0
179.05537	130.0
180.05634	40.0
274.10196	20.0
334.13989	20.0
439.16174	980.0
440.1644	100.0
457.17438	10.0
496.17572	20.0
619.22662	270.0
620.21014	50.0
707.26111	10.0
981.48883	20.0

NAME:  NCGC00180448-02!bis[[4-[(2S,3R,4S,5S,6R)-3,4,5-trihydroxy-6-(hydroxymethyl)oxan-2-yl]oxyphenyl]methyl] (2R)-2-(2-methylpropyl)-2-[(2S,3R,4S,5S,6R)-3,4,5-trihydroxy-6-(hydroxymethyl)oxan-2-yl]oxybutanedioate
PRECURSORMZ:  933.32452599083
PRECURSORTYPE:  [M+FA-H]-
FORMULA:  C40H56O22
Ontology: Kingdom: Organic compounds;Superclass: Organic oxygen compounds;Class: Organooxygen compounds;Subclass: Carbohydrates and carbohydrate conjugates
INCHIKEY:  QUCKZYFUROTIBC-UHFFFAOYNA-N
SMILES:  CC(C)CC(CC(=O)OCC1=CC=C(OC2OC(CO)C(O)C(O)C2O)C=C1)(OC1OC(CO)C(O)C(O)C1O)C(=O)OCC1=CC=C(OC2OC(CO)C(O)C(O)C2O)C=C1
RETENTIONTIME:  
CCS:  -1
IONMODE:  Negative
INSTRUMENTTYPE:  
INSTRUMENT:  Maxis II HD Q-TOF Bruker
COLLISIONENERGY:  
Comment:  DB#=CCMSLIB00000845155; origin=GNPS
Num Peaks:  21
89.02831	20.0
95.05827	10.0
101.02507	10.0
113.02292	50.0
119.03384	40.0
123.04425	70.0
127.07648	150.0
138.03305	20.0
153.05516	970.0
154.05847	10.0
161.04471	20.0
171.06529	320.0
179.05496	190.0
180.06203	10.0
285.0994	20.0
405.14398	10.0
439.16119	1000.0
440.1647	170.0
619.22626	560.0
620.23138	60.0
707.23651	10.0

NAME:  NCGC00095460-07!7,11b-dihydro-6H-indeno[2,1-c]chromene-3,4,6a,9,10-pentol
PRECURSORMZ:  347.07724071883
PRECURSORTYPE:  [M+FA-H]-
FORMULA:  C16H14O6
Ontology: Kingdom: Organic compounds;Superclass: Organoheterocyclic compounds;Class: Benzopyrans;
INCHIKEY:  WZUVPPKBWHMQCE-UHFFFAOYNA-N
SMILES:  OC1=C(O)C2=C(C=C1)C1C3=CC(O)=C(O)C=C3CC1(O)CO2
RETENTIONTIME:  
CCS:  -1
IONMODE:  Negative
INSTRUMENTTYPE:  
INSTRUMENT:  Maxis II HD Q-TOF Bruker
COLLISIONENERGY:  
Comment:  DB#=CCMSLIB00000845157; origin=GNPS
Num Peaks:  4
163.03455	70.0
175.03624	110.0
179.03494	40.0
301.07132	1000.0

NAME:  NCGC00160168-03!5,9,10-trihydroxy-2,2-dimethyl-12-(2-methylbut-3-en-2-yl)pyrano[3,2-b]xanthen-6-one
PRECURSORMZ:  393.13436197583
PRECURSORTYPE:  [M-H]-
FORMULA:  C23H22O6
Ontology: Kingdom: Organic compounds;Superclass: Organoheterocyclic compounds;Class: Benzopyrans;
INCHIKEY:  XRVLGJCHUWXTDX-UHFFFAOYSA-N
SMILES:  CC(C)(C=C)C1=C2OC(C)(C)C=CC2=C(O)C2=C1OC1=C(C=CC(O)=C1O)C2=O
RETENTIONTIME:  
CCS:  198.6078008
IONMODE:  Negative
INSTRUMENTTYPE:  
INSTRUMENT:  Maxis II HD Q-TOF Bruker
COLLISIONENERGY:  
Comment:  DB#=CCMSLIB00000845159; origin=GNPS
Num Peaks:  4
199.10176	60.0
377.09705	40.0
378.142	90.0
393.13284	1000.0

NAME:  NCGC00160168-03!5,9,10-trihydroxy-2,2-dimethyl-12-(2-methylbut-3-en-2-yl)pyrano[3,2-b]xanthen-6-one
PRECURSORMZ:  429.1110396879
PRECURSORTYPE:  [M+Cl]-
FORMULA:  C23H22O6
Ontology: Kingdom: Organic compounds;Superclass: Organoheterocyclic compounds;Class: Benzopyrans;
INCHIKEY:  XRVLGJCHUWXTDX-UHFFFAOYSA-N
SMILES:  CC(C)(C=C)C1=C2OC(C)(C)C=CC2=C(O)C2=C1OC1=C(C=CC(O)=C1O)C2=O
RETENTIONTIME:  
CCS:  -1
IONMODE:  Negative
INSTRUMENTTYPE:  
INSTRUMENT:  Maxis II HD Q-TOF Bruker
COLLISIONENERGY:  
Comment:  DB#=CCMSLIB00000845161; origin=GNPS
Num Peaks:  4
271.09	70.0
359.08591	60.0
363.09677	80.0
393.13516	1000.0

NAME:  NCGC00013053-07!3-(3,4-dihydroxyphenyl)-5-hydroxy-8,8-dimethyl-6-(3-methylbut-2-enyl)pyrano[2,3-h]chromen-4-one
PRECURSORMZ:  465.15549104083
PRECURSORTYPE:  [M+FA-H]-
FORMULA:  C25H24O6
Ontology: Kingdom: Organic compounds;Superclass: Phenylpropanoids and polyketides;Class: Isoflavonoids;Subclass: Isoflavans
INCHIKEY:  GHCZYXUOYFOXIP-UHFFFAOYSA-N
SMILES:  CC(C)=CCC1=C(O)C2=C(OC=C(C2=O)C2=CC(O)=C(O)C=C2)C2=C1OC(C)(C)C=C2
RETENTIONTIME:  
CCS:  -1
IONMODE:  Negative
INSTRUMENTTYPE:  
INSTRUMENT:  Maxis II HD Q-TOF Bruker
COLLISIONENERGY:  
Comment:  DB#=CCMSLIB00000845163; origin=GNPS
Num Peaks:  10
137.25984	40.0
150.0323	50.0
231.06366	50.0
241.12234	30.0
255.07755	40.0
258.05634	50.0
363.09311	50.0
419.15118	1000.0
420.16446	70.0
505.43051	20.0

NAME:  NCGC00385223-01!(2R,3S)-7-[(2S,3R,4R)-3,4-dihydroxy-4-(hydroxymethyl)oxolan-2-yl]oxy-2-(3,4-dihydroxyphenyl)-3,4-dihydro-2H-chromene-3,5-diol
PRECURSORMZ:  467.11949945583
PRECURSORTYPE:  [M+FA-H]-
FORMULA:  C20H22O10
Ontology: Kingdom: Organic compounds;Superclass: Phenylpropanoids and polyketides;Class: Flavonoids;Subclass: Flavans
INCHIKEY:  OZEIRJMOKXRLCR-UHFFFAOYNA-N
SMILES:  OCC1(O)COC(OC2=CC(O)=C3CC(O)C(OC3=C2)C2=CC(O)=C(O)C=C2)C1O
RETENTIONTIME:  
CCS:  -1
IONMODE:  Negative
INSTRUMENTTYPE:  
INSTRUMENT:  Maxis II HD Q-TOF Bruker
COLLISIONENERGY:  
Comment:  DB#=CCMSLIB00000845165; origin=GNPS
Num Peaks:  12
109.03036	60.0
137.02425	480.0
149.02611	60.0
164.01591	50.0
189.05721	70.0
199.08408	50.0
201.55876	40.0
202.05907	50.0
245.08315	190.0
289.07358	1000.0
419.31564	20.0
421.12048	500.0

NAME:  NCGC00169746-02!(2S,3S,4S,5R,6S)-3,4,5-trihydroxy-6-[5-hydroxy-2-(4-hydroxyphenyl)-4-oxochromen-7-yl]oxyoxane-2-carboxylic acid
PRECURSORMZ:  445.07763494783
PRECURSORTYPE:  [M-H]-
FORMULA:  C21H18O11
Ontology: Kingdom: Organic compounds;Superclass: Phenylpropanoids and polyketides;Class: Flavonoids;Subclass: Flavonoid glycosides
INCHIKEY:  JBFOLLJCGUCDQP-UHFFFAOYNA-N
SMILES:  OC1C(O)C(OC2=CC(O)=C3C(=O)C=C(OC3=C2)C2=CC=C(O)C=C2)OC(C1O)C(O)=O
RETENTIONTIME:  
CCS:  226.712548
IONMODE:  Negative
INSTRUMENTTYPE:  
INSTRUMENT:  Maxis II HD Q-TOF Bruker
COLLISIONENERGY:  
Comment:  DB#=CCMSLIB00000845167; origin=GNPS
Num Peaks:  5
225.0697	40.0
269.04684	1000.0
269.23523	60.0
445.08115	50.0
1971.85608	40.0

NAME:  NCGC00385228-01!(2S,3S,4S,5R,6S)-3,4,5-trihydroxy-6-[5-hydroxy-2-(2-hydroxyphenyl)-6-methoxy-4-oxochromen-7-yl]oxyoxane-2-carboxylic acid
PRECURSORMZ:  475.08819963183
PRECURSORTYPE:  [M-H]-
FORMULA:  C22H20O12
Ontology: Kingdom: Organic compounds;Superclass: Phenylpropanoids and polyketides;Class: Flavonoids;Subclass: Flavonoid glycosides
INCHIKEY:  KZMZTZKFLKRTMB-UHFFFAOYNA-N
SMILES:  COC1=C(OC2OC(C(O)C(O)C2O)C(O)=O)C=C2OC(=CC(=O)C2=C1O)C1=CC=CC=C1O
RETENTIONTIME:  
CCS:  227.3550165
IONMODE:  Negative
INSTRUMENTTYPE:  
INSTRUMENT:  Maxis II HD Q-TOF Bruker
COLLISIONENERGY:  
Comment:  DB#=CCMSLIB00000845170; origin=GNPS
Num Peaks:  10
113.02637	50.0
153.99004	70.0
168.05275	60.0
284.03363	330.0
299.05383	1000.0
299.20432	30.0
475.09216	80.0
698.43298	40.0
1723.96619	30.0
1974.58875	70.0

NAME:  NCGC00168839-02!(2S,3R,5R,10R,13R,14S,17S)-2,3,14-trihydroxy-10,13-dimethyl-17-[(2R,3R)-2,3,6-trihydroxy-6-methylheptan-2-yl]-2,3,4,5,9,11,12,15,16,17-decahydro-1H-cyclopenta[a]phenanthren-6-one
PRECURSORMZ:  525.30690630483
PRECURSORTYPE:  [M+FA-H]-
FORMULA:  C27H44O7
Ontology: Kingdom: Organic compounds;Superclass: Lipids and lipid;Class: Steroids and steroid derivatives;Subclass: Bile acids
INCHIKEY:  NKDFYOWSKOHCCO-UHFFFAOYNA-N
SMILES:  CC(C)(O)CCC(O)C(C)(O)C1CCC2(O)C3=CC(=O)C4CC(O)C(O)CC4(C)C3CCC12C
RETENTIONTIME:  
CCS:  -1
IONMODE:  Negative
INSTRUMENTTYPE:  
INSTRUMENT:  Maxis II HD Q-TOF Bruker
COLLISIONENERGY:  
Comment:  DB#=CCMSLIB00000845171; origin=GNPS
Num Peaks:  9
78.90193	140.0
159.10461	260.0
265.03143	40.0
267.13596	60.0
319.19601	170.0
331.17944	40.0
479.30811	1000.0
525.30481	270.0
525.35144	50.0

NAME:  NCGC00385260-01![(2S,3R,4S,5R,6R)-2-[3-[(2S,3R,4S,5S,6R)-4,5-dihydroxy-6-(hydroxymethyl)-3-[(2S,3R,4R,5R,6S)-3,4,5-trihydroxy-6-methyloxan-2-yl]oxyoxan-2-yl]oxy-5-hydroxy-2-(4-hydroxyphenyl)-4-oxochromen-7-yl]oxy-5-hydroxy-6-(hydroxymethyl)-4-[(2S,3R,4S,5S,6R)-3,4,5-trihydroxy-6-(hydroxymethyl)oxan-2-yl]oxyoxan-3-yl] (E)-3-(4-hydroxyphenyl)prop-2-enoate
PRECURSORMZ:  1063.29362009083
PRECURSORTYPE:  [M-H]-
FORMULA:  C48H56O27
Ontology: Kingdom: Organic compounds;Superclass: Phenylpropanoids and polyketides;Class: Flavonoids;Subclass: Flavonoid glycosides
INCHIKEY:  OUYDFTJZSVOQJE-UHFFFAOYNA-N
SMILES:  CC1OC(OC2C(OC3=C(OC4=CC(OC5OC(CO)C(O)C(OC6OC(CO)C(O)C(O)C6O)C5OC(=O)C=CC5=CC=C(O)C=C5)=CC(O)=C4C3=O)C3=CC=C(O)C=C3)OC(CO)C(O)C2O)C(O)C(O)C1O
RETENTIONTIME:  
CCS:  334.4740239
IONMODE:  Negative
INSTRUMENTTYPE:  
INSTRUMENT:  Maxis II HD Q-TOF Bruker
COLLISIONENERGY:  
Comment:  DB#=CCMSLIB00000845173; origin=GNPS
Num Peaks:  21
127.05753	10.0
145.02841	130.0
163.03963	10.0
169.01923	20.0
227.03598	80.0
228.03796	30.0
255.02986	190.0
256.03549	70.0
283.02448	70.0
284.03436	1000.0
285.03934	220.0
286.04251	20.0
593.15131	730.0
594.15564	180.0
595.1676	10.0
754.18201	20.0
917.28131	10.0
1046.4375	10.0
1063.30457	200.0
1064.29468	50.0
1065.3064	20.0

NAME:  NCGC00380861-01!
PRECURSORMZ:  519.18718539783
PRECURSORTYPE:  [M-H]-
FORMULA:  C26H32O11
Ontology: Kingdom: Organic compounds;Superclass: Organic acids and derivatives;Class: Carboxylic acids and derivatives;Subclass: Tetracarboxylic acids and derivatives
INCHIKEY:  XOEFANNJIKAWGX-UHFFFAOYNA-N
SMILES:  CCCCCCC(O)C1C(O)C2=C(CC(CC3=C1C(=O)OC3O)C(O)C1CC=CC(=O)O1)C(=O)OC2=O
RETENTIONTIME:  
CCS:  237.2650117
IONMODE:  Negative
INSTRUMENTTYPE:  
INSTRUMENT:  Maxis II HD Q-TOF Bruker
COLLISIONENERGY:  
Comment:  DB#=CCMSLIB00000845176; origin=GNPS
Num Peaks:  45
102.37132	220.0
123.04048	190.0
137.5555	130.0
141.02037	190.0
145.06418	190.0
147.08023	140.0
151.0361	210.0
152.00604	130.0
155.10344	350.0
161.05727	330.0
163.08745	150.0
173.09927	200.0
179.03635	150.0
181.05209	300.0
201.13301	170.0
203.11256	280.0
211.11343	340.0
215.07294	180.0
227.10548	620.0
229.12029	180.0
232.03394	240.0
239.15955	290.0
245.11836	800.0
247.17142	230.0
255.10451	830.0
257.17511	130.0
279.0882	120.0
281.19846	350.0
287.10202	170.0
287.16415	170.0
289.11276	460.0
305.07172	180.0
307.20557	210.0
343.19708	90.0
361.08774	200.0
369.20428	150.0
403.20615	240.0
405.11401	120.0
413.18408	320.0
474.14429	60.0
474.30334	60.0
474.39938	140.0
475.20389	300.0
519.19873	190.0
1359.98157	1000.0

NAME:  NCGC00380861-01!
PRECURSORMZ:  565.19266439783
PRECURSORTYPE:  [M+FA-H]-
FORMULA:  C26H32O11
Ontology: Kingdom: Organic compounds;Superclass: Organic acids and derivatives;Class: Carboxylic acids and derivatives;Subclass: Tetracarboxylic acids and derivatives
INCHIKEY:  XOEFANNJIKAWGX-UHFFFAOYNA-N
SMILES:  CCCCCCC(O)C1C(O)C2=C(CC(CC3=C1C(=O)OC3O)C(O)C1CC=CC(=O)O1)C(=O)OC2=O
RETENTIONTIME:  
CCS:  -1
IONMODE:  Negative
INSTRUMENTTYPE:  
INSTRUMENT:  Maxis II HD Q-TOF Bruker
COLLISIONENERGY:  
Comment:  DB#=CCMSLIB00000845177; origin=GNPS
Num Peaks:  44
127.1225	110.0
133.05763	100.0
149.02504	380.0
149.52133	160.0
151.048	280.0
157.0634	420.0
161.0706	580.0
163.03435	190.0
171.08101	180.0
189.05322	290.0
191.06483	150.0
211.10748	490.0
213.09613	330.0
214.10638	420.0
229.11905	190.0
235.06496	320.0
235.16789	260.0
242.16183	320.0
245.0762	280.0
245.11913	680.0
273.12027	580.0
285.15771	320.0
287.09274	240.0
289.1337	310.0
297.14081	290.0
299.08804	370.0
305.06894	460.0
305.17871	300.0
323.19852	240.0
341.07281	190.0
341.22455	140.0
343.07675	140.0
351.2019	610.0
361.09775	260.0
369.21417	170.0
377.08691	340.0
405.09311	200.0
413.19705	240.0
431.19791	1000.0
457.19608	170.0
475.19922	420.0
501.16287	170.0
518.75171	170.0
519.19403	340.0

NAME:  NCGC00380864-01!7-[4,5-dihydroxy-6-(hydroxymethyl)-3-[(2S,3R,4R,5R,6S)-3,4,5-trihydroxy-6-methyloxan-2-yl]oxyoxan-2-yl]oxy-5-hydroxy-2-(4-hydroxyphenyl)-2,3-dihydrochromen-4-one
PRECURSORMZ:  579.17192925783
PRECURSORTYPE:  [M-H]-
FORMULA:  C27H32O14
Ontology: ;;;
INCHIKEY:  DFPMSGMNTNDNHN-UHFFFAOYNA-N
SMILES:  CC1OC(OC2C(O)C(O)C(CO)OC2OC2=CC(O)=C3C(=O)CC(OC3=C2)C2=CC=C(O)C=C2)C(O)C(O)C1O
RETENTIONTIME:  
CCS:  222.2572464
IONMODE:  Negative
INSTRUMENTTYPE:  
INSTRUMENT:  Maxis II HD Q-TOF Bruker
COLLISIONENERGY:  
Comment:  DB#=CCMSLIB00000845179; origin=GNPS
Num Peaks:  16
107.01154	60.0
149.0222	30.0
151.00124	340.0
177.01572	70.0
193.0144	80.0
235.02106	50.0
271.06128	730.0
284.30438	10.0
339.08511	40.0
417.11456	30.0
433.10309	30.0
459.11908	270.0
501.13391	60.0
579.1712	1000.0
1143.83618	40.0
1162.93848	40.0

NAME:  NCGC00380864-01!7-[4,5-dihydroxy-6-(hydroxymethyl)-3-[(2S,3R,4R,5R,6S)-3,4,5-trihydroxy-6-methyloxan-2-yl]oxyoxan-2-yl]oxy-5-hydroxy-2-(4-hydroxyphenyl)-2,3-dihydrochromen-4-one
PRECURSORMZ:  625.17740825783
PRECURSORTYPE:  [M+FA-H]-
FORMULA:  C27H32O14
Ontology: Kingdom: Organic compounds;Superclass: Phenylpropanoids and polyketides;Class: Flavonoids;Subclass: Flavonoid glycosides
INCHIKEY:  DFPMSGMNTNDNHN-UHFFFAOYNA-N
SMILES:  CC1OC(OC2C(O)C(O)C(CO)OC2OC2=CC(O)=C3C(=O)CC(OC3=C2)C2=CC=C(O)C=C2)C(O)C(O)C1O
RETENTIONTIME:  
CCS:  -1
IONMODE:  Negative
INSTRUMENTTYPE:  
INSTRUMENT:  Maxis II HD Q-TOF Bruker
COLLISIONENERGY:  
Comment:  DB#=CCMSLIB00000845182; origin=GNPS
Num Peaks:  27
93.03287	20.0
98.42294	10.0
119.0497	50.0
125.02594	20.0
135.60596	10.0
135.67578	10.0
145.03009	50.0
151.0027	280.0
164.01912	20.0
169.0139	30.0
187.04001	20.0
195.99913	50.0
227.07188	10.0
242.05287	10.0
271.05978	330.0
276.72137	10.0
295.04565	10.0
373.09079	20.0
415.09872	20.0
433.11209	20.0
459.12048	140.0
485.10971	10.0
578.63855	10.0
579.04999	10.0
579.1731	1000.0
579.29077	20.0
580.15881	20.0

NAME:  NCGC00179867-02![(2R,3R,4S,5R,6S)-3,5-dihydroxy-4,6-bis[(3,4,5-trihydroxybenzoyl)oxy]oxan-2-yl]methyl 3,4,5-trihydroxybenzoate
PRECURSORMZ:  635.08898748083
PRECURSORTYPE:  [M-H]-
FORMULA:  C27H24O18
Ontology: Kingdom: Organic compounds;Superclass: Phenylpropanoids and polyketides;Class: Tannins;
INCHIKEY:  RNKMOGIPOMVCHO-UHFFFAOYNA-N
SMILES:  OC1C(COC(=O)C2=CC(O)=C(O)C(O)=C2)OC(OC(=O)C2=CC(O)=C(O)C(O)=C2)C(O)C1OC(=O)C1=CC(O)=C(O)C(O)=C1
RETENTIONTIME:  
CCS:  225.6359053
IONMODE:  Negative
INSTRUMENTTYPE:  
INSTRUMENT:  Maxis II HD Q-TOF Bruker
COLLISIONENERGY:  
Comment:  DB#=CCMSLIB00000845184; origin=GNPS
Num Peaks:  29
113.02271	10.0
123.00671	20.0
125.02588	110.0
139.03986	10.0
143.03416	20.0
151.00546	10.0
169.01349	410.0
171.04538	20.0
175.03859	10.0
178.99817	10.0
195.02905	20.0
195.04771	20.0
205.0051	10.0
207.02513	10.0
211.02545	80.0
221.04546	60.0
271.04752	120.0
281.27747	20.0
295.05188	50.0
296.04764	20.0
313.05984	70.0
324.5838	10.0
331.05194	20.0
423.05017	20.0
465.06796	110.0
466.07788	20.0
483.07849	100.0
635.09058	1000.0
636.09009	30.0

NAME:  NCGC00380802-01!3-[4,5-dihydroxy-3-[(2R,3R,4R,5R,6S)-3,4,5-trihydroxy-6-methyloxan-2-yl]oxy-6-[[(2R,3R,4R,5R,6S)-3,4,5-trihydroxy-6-methyloxan-2-yl]oxymethyl]oxan-2-yl]oxy-5,7-dihydroxy-2-(4-hydroxyphenyl)chromen-4-one
PRECURSORMZ:  739.20910261583
PRECURSORTYPE:  [M-H]-
FORMULA:  C33H40O19
Ontology: Kingdom: Organic compounds;Superclass: Phenylpropanoids and polyketides;Class: Flavonoids;Subclass: Flavonoid glycosides
INCHIKEY:  WRXVPTMENPZUIZ-UHFFFAOYNA-N
SMILES:  CC1OC(OCC2OC(OC3=C(OC4=CC(O)=CC(O)=C4C3=O)C3=CC=C(O)C=C3)C(OC3OC(C)C(O)C(O)C3O)C(O)C2O)C(O)C(O)C1O
RETENTIONTIME:  
CCS:  259.7559514
IONMODE:  Negative
INSTRUMENTTYPE:  
INSTRUMENT:  Maxis II HD Q-TOF Bruker
COLLISIONENERGY:  
Comment:  DB#=CCMSLIB00000845185; origin=GNPS
Num Peaks:  15
151.00145	10.0
178.9975	20.0
187.04297	10.0
199.03798	10.0
211.04161	10.0
227.03542	200.0
229.05324	20.0
255.02989	390.0
256.0376	50.0
257.04538	20.0
283.0311	20.0
284.03241	1000.0
285.0397	140.0
739.20801	590.0
740.21887	90.0

NAME:  NCGC00385319-01!4-[2-hydroxy-3-methyl-3-[(2S,3R,4S,5S,6R)-3,4,5-trihydroxy-6-(hydroxymethyl)oxan-2-yl]oxybutoxy]furo[3,2-g]chromen-7-one
PRECURSORMZ:  511.14571420483
PRECURSORTYPE:  [M+FA-H]-
FORMULA:  C22H26O11
Ontology: Kingdom: Organic compounds;Superclass: Phenylpropanoids and polyketides;Class: Coumarins and derivatives;Subclass: Furanocoumarins
INCHIKEY:  VCJBNRNRYLKSGX-UHFFFAOYNA-N
SMILES:  CC(C)(OC1OC(CO)C(O)C(O)C1O)C(O)COC1=C2C=COC2=CC2=C1C=CC(=O)O2
RETENTIONTIME:  
CCS:  -1
IONMODE:  Negative
INSTRUMENTTYPE:  
INSTRUMENT:  Maxis II HD Q-TOF Bruker
COLLISIONENERGY:  
Comment:  DB#=CCMSLIB00000845187; origin=GNPS
Num Peaks:  4
74.06109	10.0
102.26813	20.0
145.03114	10.0
201.02057	1000.0

NAME:  NCGC00169359-04!5-hydroxy-2-(4-hydroxyphenyl)-7-[(2S,3R,4S,5S,6R)-3,4,5-trihydroxy-6-[[(2R,3R,4R,5R,6S)-3,4,5-trihydroxy-6-methyloxan-2-yl]oxymethyl]oxan-2-yl]oxy-2,3-dihydrochromen-4-one
PRECURSORMZ:  579.17192925783
PRECURSORTYPE:  [M-H]-
FORMULA:  C27H32O14
Ontology: Kingdom: Organic compounds;Superclass: Phenylpropanoids and polyketides;Class: Flavonoids;Subclass: Flavonoid glycosides
INCHIKEY:  HXTFHSYLYXVTHC-UHFFFAOYNA-N
SMILES:  CC1OC(OCC2OC(OC3=CC(O)=C4C(=O)CC(OC4=C3)C3=CC=C(O)C=C3)C(O)C(O)C2O)C(O)C(O)C1O
RETENTIONTIME:  
CCS:  221.8934286
IONMODE:  Negative
INSTRUMENTTYPE:  
INSTRUMENT:  Maxis II HD Q-TOF Bruker
COLLISIONENERGY:  
Comment:  DB#=CCMSLIB00000845190; origin=GNPS
Num Peaks:  16
111.76836	60.0
119.05006	80.0
151.00293	460.0
169.01408	90.0
177.0226	70.0
187.03465	230.0
270.05493	110.0
270.43365	50.0
271.06314	750.0
271.53046	40.0
280.60687	50.0
433.13416	60.0
455.14429	50.0
459.11902	420.0
481.51932	40.0
579.17627	1000.0

NAME:  NCGC00169359-04!5-hydroxy-2-(4-hydroxyphenyl)-7-[(2S,3R,4S,5S,6R)-3,4,5-trihydroxy-6-[[(2R,3R,4R,5R,6S)-3,4,5-trihydroxy-6-methyloxan-2-yl]oxymethyl]oxan-2-yl]oxy-2,3-dihydrochromen-4-one
PRECURSORMZ:  561.16136457783
PRECURSORTYPE:  [M-H2O-H]-
FORMULA:  C27H32O14
Ontology: Kingdom: Organic compounds;Superclass: Phenylpropanoids and polyketides;Class: Flavonoids;Subclass: Flavonoid glycosides
INCHIKEY:  HXTFHSYLYXVTHC-UHFFFAOYNA-N
SMILES:  CC1OC(OCC2OC(OC3=CC(O)=C4C(=O)CC(OC4=C3)C3=CC=C(O)C=C3)C(O)C(O)C2O)C(O)C(O)C1O
RETENTIONTIME:  
CCS:  -1
IONMODE:  Negative
INSTRUMENTTYPE:  
INSTRUMENT:  Maxis II HD Q-TOF Bruker
COLLISIONENERGY:  
Comment:  DB#=CCMSLIB00000845191; origin=GNPS
Num Peaks:  6
136.27635	20.0
210.06956	300.0
225.09315	660.0
269.08234	1000.0
269.12906	10.0
561.17438	30.0

NAME:  NCGC00169359-04!5-hydroxy-2-(4-hydroxyphenyl)-7-[(2S,3R,4S,5S,6R)-3,4,5-trihydroxy-6-[[(2R,3R,4R,5R,6S)-3,4,5-trihydroxy-6-methyloxan-2-yl]oxymethyl]oxan-2-yl]oxy-2,3-dihydrochromen-4-one
PRECURSORMZ:  625.17740825783
PRECURSORTYPE:  [M+FA-H]-
FORMULA:  C27H32O14
Ontology: Kingdom: Organic compounds;Superclass: Phenylpropanoids and polyketides;Class: Flavonoids;Subclass: Flavonoid glycosides
INCHIKEY:  HXTFHSYLYXVTHC-UHFFFAOYNA-N
SMILES:  CC1OC(OCC2OC(OC3=CC(O)=C4C(=O)CC(OC4=C3)C3=CC=C(O)C=C3)C(O)C(O)C2O)C(O)C(O)C1O
RETENTIONTIME:  
CCS:  -1
IONMODE:  Negative
INSTRUMENTTYPE:  
INSTRUMENT:  Maxis II HD Q-TOF Bruker
COLLISIONENERGY:  
Comment:  DB#=CCMSLIB00000845193; origin=GNPS
Num Peaks:  25
82.60081	20.0
130.96077	10.0
135.04353	10.0
145.02161	10.0
151.00522	260.0
181.08965	10.0
196.00171	20.0
212.16733	10.0
227.08897	10.0
241.05447	20.0
247.02977	10.0
255.03409	20.0
268.04913	10.0
269.04404	100.0
270.05429	110.0
271.06189	400.0
291.21051	20.0
373.08325	10.0
459.13019	100.0
460.12735	20.0
509.27975	20.0
578.16443	60.0
579.17291	1000.0
579.50372	10.0
580.17114	40.0

NAME:  NCGC00385154-02!4-[3-[(2S,3R,4S,5S,6R)-6-[[(2R,3R,4R)-3,4-dihydroxy-4-(hydroxymethyl)oxolan-2-yl]oxymethyl]-3,4,5-trihydroxyoxan-2-yl]oxy-2-hydroxy-3-methylbutoxy]furo[3,2-g]chromen-7-one
PRECURSORMZ:  643.18797294283
PRECURSORTYPE:  [M+FA-H]-
FORMULA:  C27H34O15
Ontology: Kingdom: Organic compounds;Superclass: Phenylpropanoids and polyketides;Class: Coumarins and derivatives;Subclass: Furanocoumarins
INCHIKEY:  WHICJDPSYBJDEN-UHFFFAOYNA-N
SMILES:  CC(C)(OC1OC(COC2OCC(O)(CO)C2O)C(O)C(O)C1O)C(O)COC1=C2C=COC2=CC2=C1C=CC(=O)O2
RETENTIONTIME:  
CCS:  -1
IONMODE:  Negative
INSTRUMENTTYPE:  
INSTRUMENT:  Maxis II HD Q-TOF Bruker
COLLISIONENERGY:  
Comment:  DB#=CCMSLIB00000845204; origin=GNPS
Num Peaks:  2
163.03543	20.0
201.01967	1000.0

NAME:  NCGC00385327-01!(2S)-7-[(2S,3R,4S,5S,6R)-4,5-dihydroxy-6-(hydroxymethyl)-3-[(2S,3R,4R,5R,6S)-3,4,5-trihydroxy-6-methyloxan-2-yl]oxyoxan-2-yl]oxy-5-hydroxy-2-(3-hydroxy-4-methoxyphenyl)-2,3-dihydrochromen-4-one
PRECURSORMZ:  609.18249394283
PRECURSORTYPE:  [M-H]-
FORMULA:  C28H34O15
Ontology: Kingdom: Organic compounds;Superclass: Phenylpropanoids and polyketides;Class: Flavonoids;Subclass: Flavonoid glycosides
INCHIKEY:  ARGKVCXINMKCAZ-UHFFFAOYNA-N
SMILES:  COC1=C(O)C=C(C=C1)C1CC(=O)C2=C(O)C=C(OC3OC(CO)C(O)C(O)C3OC3OC(C)C(O)C(O)C3O)C=C2O1
RETENTIONTIME:  
CCS:  228.3650395
IONMODE:  Negative
INSTRUMENTTYPE:  
INSTRUMENT:  Maxis II HD Q-TOF Bruker
COLLISIONENERGY:  
Comment:  DB#=CCMSLIB00000845210; origin=GNPS
Num Peaks:  26
108.02429	40.0
112.88052	20.0
125.02531	80.0
134.03165	30.0
136.01498	20.0
151.00621	30.0
160.0201	20.0
164.01711	40.0
188.04677	20.0
195.99977	60.0
199.03282	50.0
217.04356	40.0
255.06842	30.0
283.07104	40.0
284.05115	20.0
285.03348	50.0
286.03296	10.0
286.07712	30.0
301.07364	710.0
313.36176	20.0
325.06522	30.0
333.94632	30.0
337.06921	20.0
489.14383	40.0
608.29651	30.0
609.18622	1000.0

NAME:  NCGC00385327-01!(2S)-7-[(2S,3R,4S,5S,6R)-4,5-dihydroxy-6-(hydroxymethyl)-3-[(2S,3R,4R,5R,6S)-3,4,5-trihydroxy-6-methyloxan-2-yl]oxyoxan-2-yl]oxy-5-hydroxy-2-(3-hydroxy-4-methoxyphenyl)-2,3-dihydrochromen-4-one
PRECURSORMZ:  655.18797294283
PRECURSORTYPE:  [M+FA-H]-
FORMULA:  C28H34O15
Ontology: Kingdom: Organic compounds;Superclass: Phenylpropanoids and polyketides;Class: Flavonoids;Subclass: Flavonoid glycosides
INCHIKEY:  ARGKVCXINMKCAZ-UHFFFAOYNA-N
SMILES:  COC1=C(O)C=C(C=C1)C1CC(=O)C2=C(O)C=C(OC3OC(CO)C(O)C(O)C3OC3OC(C)C(O)C(O)C3O)C=C2O1
RETENTIONTIME:  
CCS:  -1
IONMODE:  Negative
INSTRUMENTTYPE:  
INSTRUMENT:  Maxis II HD Q-TOF Bruker
COLLISIONENERGY:  
Comment:  DB#=CCMSLIB00000845211; origin=GNPS
Num Peaks:  8
187.09842	140.0
300.05621	150.0
301.07535	880.0
459.10269	140.0
459.13165	160.0
609.18463	1000.0
609.23401	250.0
697.61102	260.0

NAME:  NCGC00380847-01!(1R)-2-chloro-1,7-dihydroxy-3,9-dimethoxy-1-methylbenzo[c]chromene-4,6-dione
PRECURSORMZ:  397.03318304783
PRECURSORTYPE:  [M+FA-H]-
FORMULA:  C16H13ClO7
Ontology: Kingdom: Organic compounds;Superclass: Phenylpropanoids and polyketides;Class: Isocoumarins and derivatives;
INCHIKEY:  UMKWAHOXPWRVRW-UHFFFAOYNA-N
SMILES:  COC1=CC2=C(C(O)=C1)C(=O)OC1=C2C(C)(O)C(Cl)=C(OC)C1=O
RETENTIONTIME:  
CCS:  -1
IONMODE:  Negative
INSTRUMENTTYPE:  
INSTRUMENT:  Maxis II HD Q-TOF Bruker
COLLISIONENERGY:  
Comment:  DB#=CCMSLIB00000845213; origin=GNPS
Num Peaks:  10
213.02701	160.0
272.02762	230.0
273.05969	130.0
291.00269	190.0
292.01257	220.0
320.97668	140.0
335.24338	70.0
335.36923	60.0
336.00247	670.0
351.02884	1000.0

NAME:  NCGC00170012-03!5-hydroxy-3-[(2S,3R,4S,5S)-4-hydroxy-5-(hydroxymethyl)-3-[(2S,3R,4R,5R,6S)-3,4,5-trihydroxy-6-methyloxan-2-yl]oxyoxolan-2-yl]oxy-2-(4-hydroxyphenyl)-7-methoxychromen-4-one
PRECURSORMZ:  577.15627919383
PRECURSORTYPE:  [M-H]-
FORMULA:  C27H30O14
Ontology: Kingdom: Organic compounds;Superclass: Phenylpropanoids and polyketides;Class: Flavonoids;Subclass: Flavonoid glycosides
INCHIKEY:  TXCAFRVNHJUDMI-UHFFFAOYNA-N
SMILES:  COC1=CC(O)=C2C(=O)C(OC3OC(CO)C(O)C3OC3OC(C)C(O)C(O)C3O)=C(OC2=C1)C1=CC=C(O)C=C1
RETENTIONTIME:  
CCS:  -1
IONMODE:  Negative
INSTRUMENTTYPE:  
INSTRUMENT:  Maxis II HD Q-TOF Bruker
COLLISIONENERGY:  
Comment:  DB#=CCMSLIB00000845215; origin=GNPS
Num Peaks:  12
148.67873	10.0
193.01637	50.0
227.04088	20.0
255.033	40.0
271.05869	20.0
283.02548	440.0
298.04956	1000.0
298.51389	10.0
299.05695	90.0
301.1174	20.0
487.13632	20.0
577.15997	610.0

NAME:  NCGC00169209-03![17-(2,6-dihydroxy-6-methyl-3-oxoheptan-2-yl)-3-hydroxy-4,4,9,13,14-pentamethyl-2-[3,4,5-trihydroxy-6-(hydroxymethyl)oxan-2-yl]oxy-2,3,7,8,10,11,12,15,16,17-decahydro-1H-cyclopenta[a]phenanthren-16-yl] acetate
PRECURSORMZ:  755.42232998383
PRECURSORTYPE:  [M+FA-H]-
FORMULA:  C38H62O12
Ontology: Kingdom: Organic compounds;Superclass: Lipids and lipid;Class: Steroids and steroid derivatives;Subclass: Steroidal glycosides
INCHIKEY:  VJWYQRXPCZNDKS-UHFFFAOYNA-N
SMILES:  CC(=O)OC1CC2(C)C3CC=C4C(CC(OC5OC(CO)C(O)C(O)C5O)C(O)C4(C)C)C3(C)CCC2(C)C1C(C)(O)C(=O)CCC(C)(C)O
RETENTIONTIME:  
CCS:  -1
IONMODE:  Negative
INSTRUMENTTYPE:  
INSTRUMENT:  Maxis II HD Q-TOF Bruker
COLLISIONENERGY:  
Comment:  DB#=CCMSLIB00000845217; origin=GNPS
Num Peaks:  28
101.02525	140.0
161.0455	220.0
329.23679	30.0
337.20502	50.0
340.68268	30.0
340.76053	10.0
341.21674	60.0
345.23917	30.0
371.25385	10.0
425.29703	20.0
469.33383	90.0
473.30289	30.0
487.327	50.0
589.38501	30.0
612.34021	50.0
631.38214	210.0
632.38477	20.0
649.26581	40.0
649.40002	1000.0
650.41553	100.0
651.40295	20.0
653.4046	20.0
686.98639	40.0
691.42108	60.0
709.41748	290.0
709.50421	20.0
755.42389	360.0
980.22375	130.0

NAME:  NCGC00380848-01!(2R,3R,4R,5R,6S)-2-[[(2R,3S,4S,5R,6S)-6-[(2R,3R,4R,5S,6S)-2-[[(1S,3R,4S,4aR,8aR)-4-[(3S)-3-[(2S,3R,4S,5R,6R)-4,5-dihydroxy-6-methyl-3-[(2S,3R,4R,5R,6S)-3,4,5-trihydroxy-6-methyloxan-2-yl]oxyoxan-2-yl]oxy-3-methylpent-4-enyl]-3,4,8,8a-tetramethyl-1,2,3,4a,5,6-hexahydronaphthalen-1-yl]oxy]-3,5-dihydroxy-6-methyloxan-4-yl]oxy-3,4,5-trihydroxyoxan-2-yl]methoxy]-6-methyloxane-3,4,5-triol
PRECURSORMZ:  1097.53854151283
PRECURSORTYPE:  [M+FA-H]-
FORMULA:  C50H84O23
Ontology: ;;;
INCHIKEY:  MERWGCAXAUTKAC-UHFFFAOYNA-N
SMILES:  CC1CC(OC2OC(C)C(O)C(OC3OC(COC4OC(C)C(O)C(O)C4O)C(O)C(O)C3O)C2O)C2(C)C(CCC=C2C)C1(C)CCC(C)(OC1OC(C)C(O)C(O)C1OC1OC(C)C(O)C(O)C1O)C=C
RETENTIONTIME:  
CCS:  -1
IONMODE:  Negative
INSTRUMENTTYPE:  
INSTRUMENT:  Maxis II HD Q-TOF Bruker
COLLISIONENERGY:  
Comment:  DB#=CCMSLIB00000845220; origin=GNPS
Num Peaks:  39
73.03004	20.0
85.03035	40.0
101.02472	100.0
103.03941	10.0
109.02951	10.0
113.03077	20.0
125.02271	20.0
126.03103	60.0
127.03986	20.0
145.05336	50.0
161.04683	70.0
163.05711	10.0
205.07976	10.0
237.42238	20.0
299.17966	10.0
319.2338	10.0
321.24609	10.0
449.28995	60.0
451.30292	20.0
467.29242	20.0
494.20319	10.0
515.30707	10.0
523.31885	10.0
595.34888	160.0
613.35992	200.0
614.35754	50.0
723.38531	20.0
741.4057	30.0
759.41925	200.0
760.41986	40.0
905.47998	400.0
906.48456	60.0
906.62482	10.0
907.4809	20.0
1049.52563	10.0
1050.03247	10.0
1051.53296	1000.0
1052.53381	390.0
1053.552	40.0

NAME:  NCGC00168934-02!2-(3,4-dihydroxyphenyl)-5,7-dihydroxy-8-[(3R,4R,5R,6R)-3,4,5-trihydroxy-6-(hydroxymethyl)oxan-2-yl]chromen-4-one
PRECURSORMZ:  447.09328501183
PRECURSORTYPE:  [M-H]-
FORMULA:  C21H20O11
Ontology: Kingdom: Organic compounds;Superclass: Phenylpropanoids and polyketides;Class: Flavonoids;Subclass: Flavonoid glycosides
INCHIKEY:  PLAPMLGJVGLZOV-UHFFFAOYNA-N
SMILES:  OCC1OC(C(O)C(O)C1O)C1=C(O)C=C(O)C2=C1OC(=CC2=O)C1=CC(O)=C(O)C=C1
RETENTIONTIME:  
CCS:  204.7545221
IONMODE:  Negative
INSTRUMENTTYPE:  
INSTRUMENT:  Maxis II HD Q-TOF Bruker
COLLISIONENERGY:  
Comment:  DB#=CCMSLIB00000845222; origin=GNPS
Num Peaks:  18
173.8912	60.0
174.3463	60.0
175.03433	40.0
175.68677	60.0
190.19788	240.0
285.03189	210.0
297.0354	240.0
298.05289	230.0
299.05081	140.0
302.04324	90.0
327.05215	650.0
327.0986	30.0
339.05154	220.0
357.06107	1000.0
411.07214	180.0
429.08017	350.0
447.09314	920.0
450.87289	100.0

NAME:  NCGC00168934-02!2-(3,4-dihydroxyphenyl)-5,7-dihydroxy-8-[(3R,4R,5R,6R)-3,4,5-trihydroxy-6-(hydroxymethyl)oxan-2-yl]chromen-4-one
PRECURSORMZ:  493.09876401183
PRECURSORTYPE:  [M+FA-H]-
FORMULA:  C21H20O11
Ontology: Kingdom: Organic compounds;Superclass: Phenylpropanoids and polyketides;Class: Flavonoids;Subclass: Flavonoid glycosides
INCHIKEY:  PLAPMLGJVGLZOV-UHFFFAOYNA-N
SMILES:  OCC1OC(C(O)C(O)C1O)C1=C(O)C=C(O)C2=C1OC(=CC2=O)C1=CC(O)=C(O)C=C1
RETENTIONTIME:  
CCS:  -1
IONMODE:  Negative
INSTRUMENTTYPE:  
INSTRUMENT:  Maxis II HD Q-TOF Bruker
COLLISIONENERGY:  
Comment:  DB#=CCMSLIB00000845224; origin=GNPS
Num Peaks:  15
146.01364	40.0
176.043	20.0
285.02087	80.0
297.04016	220.0
299.05811	40.0
327.0488	1000.0
357.0376	70.0
357.07056	250.0
363.06891	70.0
369.08002	40.0
393.0574	40.0
399.05725	60.0
447.09863	830.0
512.91064	260.0
792.53802	40.0

NAME:  NCGC00385136-01!3-[1,1-bis(4-hydroxyphenyl)-3-oxo-3-(2,4,6-trihydroxyphenyl)propan-2-yl]-5,7-dihydroxychromen-4-one
PRECURSORMZ:  541.11402045583
PRECURSORTYPE:  [M-H]-
FORMULA:  C30H22O10
Ontology: Kingdom: Organic compounds;Superclass: Phenylpropanoids and polyketides;Class: Linear ;Subclass: Chalcones and dihydrochalcones
INCHIKEY:  KLKLIUIRQAMTAJ-UHFFFAOYNA-N
SMILES:  OC1=CC=C(C=C1)C(C(C(=O)C1=C(O)C=C(O)C=C1O)C1=COC2=CC(O)=CC(O)=C2C1=O)C1=CC=C(O)C=C1
RETENTIONTIME:  
CCS:  244.5162203
IONMODE:  Negative
INSTRUMENTTYPE:  
INSTRUMENT:  Maxis II HD Q-TOF Bruker
COLLISIONENERGY:  
Comment:  DB#=CCMSLIB00000845226; origin=GNPS
Num Peaks:  40
125.02502	520.0
132.09282	10.0
133.02756	20.0
137.03246	30.0
146.03549	60.0
151.00334	90.0
152.00667	20.0
161.02393	40.0
163.04247	20.0
167.05217	10.0
177.03244	20.0
190.02643	50.0
195.04453	20.0
197.06212	320.0
213.05525	20.0
214.06146	20.0
217.01547	500.0
233.04742	60.0
244.03554	20.0
251.06973	20.0
256.03232	10.0
257.04922	20.0
271.05392	20.0
276.02469	20.0
279.03278	20.0
298.05063	80.0
299.05579	90.0
299.76794	10.0
308.02881	40.0
314.03711	80.0
315.05722	30.0
316.07852	20.0
329.08685	20.0
341.04282	20.0
342.03897	220.0
343.04843	1000.0
389.10513	10.0
415.08649	60.0
497.11264	20.0
541.117	130.0

NAME:  NCGC00384830-02!3-[5,7-dihydroxy-2-(4-methoxyphenyl)-4-oxo-2,3-dihydrochromen-3-yl]-5,7-dihydroxy-2-(4-methoxyphenyl)-2,3-dihydrochromen-4-one
PRECURSORMZ:  569.14532058483
PRECURSORTYPE:  [M-H]-
FORMULA:  C32H26O10
Ontology: Kingdom: Organic compounds;Superclass: Phenylpropanoids and polyketides;Class: Flavonoids;Subclass: Biflavonoids and polyflavonoids
INCHIKEY:  BTCICADMSGBCKA-UHFFFAOYNA-N
SMILES:  COC1=CC=C(C=C1)C1OC2=CC(O)=CC(O)=C2C(=O)C1C1C(OC2=CC(O)=CC(O)=C2C1=O)C1=CC=C(OC)C=C1
RETENTIONTIME:  
CCS:  256.048302
IONMODE:  Negative
INSTRUMENTTYPE:  
INSTRUMENT:  Maxis II HD Q-TOF Bruker
COLLISIONENERGY:  
Comment:  DB#=CCMSLIB00000845228; origin=GNPS
Num Peaks:  47
125.02474	1000.0
151.00342	610.0
177.11035	60.0
195.04445	40.0
210.06535	80.0
215.06471	60.0
257.08307	70.0
266.0531	60.0
269.08032	70.0
278.05579	50.0
283.0603	70.0
285.07956	60.0
290.08994	60.0
293.04385	40.0
294.0452	50.0
307.02243	80.0
315.10049	50.0
319.0538	20.0
322.05338	120.0
323.05399	40.0
325.07141	40.0
331.05994	70.0
331.12708	60.0
339.11316	20.0
347.0553	20.0
350.07849	40.0
357.10468	30.0
360.09802	50.0
372.57562	10.0
373.14719	120.0
375.13867	50.0
383.11111	40.0
384.09866	50.0
387.11972	20.0
405.11087	60.0
415.12665	50.0
420.08536	40.0
443.11548	570.0
446.05585	50.0
459.13919	120.0
483.15012	130.0
483.19055	80.0
525.16461	70.0
565.67853	20.0
566.57422	30.0
568.34778	20.0
569.1532	530.0

NAME:  NCGC00385142-01![(2S,3R,4R,5R,6S)-2-[5,7-dihydroxy-4-oxo-2-(3,4,5-trihydroxyphenyl)chromen-3-yl]oxy-4,5-dihydroxy-6-methyloxan-3-yl] 3,4,5-trihydroxybenzoate
PRECURSORMZ:  615.09915824083
PRECURSORTYPE:  [M-H]-
FORMULA:  C28H24O16
Ontology: Kingdom: Organic compounds;Superclass: Phenylpropanoids and polyketides;Class: Flavonoids;Subclass: Flavonoid glycosides
INCHIKEY:  IXDHJNNHLVGCLC-UHFFFAOYNA-N
SMILES:  CC1OC(OC2=C(OC3=CC(O)=CC(O)=C3C2=O)C2=CC(O)=C(O)C(O)=C2)C(OC(=O)C2=CC(O)=C(O)C(O)=C2)C(O)C1O
RETENTIONTIME:  
CCS:  247.0784512
IONMODE:  Negative
INSTRUMENTTYPE:  
INSTRUMENT:  Maxis II HD Q-TOF Bruker
COLLISIONENERGY:  
Comment:  DB#=CCMSLIB00000845232; origin=GNPS
Num Peaks:  12
125.02456	20.0
137.02356	30.0
151.00273	110.0
165.02205	10.0
169.01422	40.0
178.99815	90.0
261.03888	20.0
315.01416	20.0
316.02356	40.0
317.02982	1000.0
463.08752	30.0
615.09863	240.0

NAME:  NCGC00180115-02!5,7-dihydroxy-2-(4-hydroxyphenyl)-6-[3,4,5-trihydroxy-6-(hydroxymethyl)oxan-2-yl]-8-(3,4,5-trihydroxyoxan-2-yl)chromen-4-one
PRECURSORMZ:  563.14062912983
PRECURSORTYPE:  [M-H]-
FORMULA:  C26H28O14
Ontology: Kingdom: Organic compounds;Superclass: Phenylpropanoids and polyketides;Class: Flavonoids;Subclass: Flavonoid glycosides
INCHIKEY:  MMDUKUSNQNWVET-UHFFFAOYNA-N
SMILES:  OCC1OC(C(O)C(O)C1O)C1=C(O)C(C2OCC(O)C(O)C2O)=C2OC(=CC(=O)C2=C1O)C1=CC=C(O)C=C1
RETENTIONTIME:  
CCS:  227.9015946
IONMODE:  Negative
INSTRUMENTTYPE:  
INSTRUMENT:  Maxis II HD Q-TOF Bruker
COLLISIONENERGY:  
Comment:  DB#=CCMSLIB00000845234; origin=GNPS
Num Peaks:  31
135.0405	30.0
159.04138	50.0
164.03897	30.0
195.7587	30.0
221.0388	30.0
262.04312	20.0
267.06348	20.0
269.03888	20.0
271.6113	40.0
297.06662	20.0
325.06931	50.0
328.06186	30.0
337.06445	10.0
350.02768	40.0
353.06631	250.0
355.08081	40.0
356.05676	50.0
368.06952	20.0
383.0759	280.0
395.08221	120.0
413.10272	20.0
425.09311	60.0
443.09427	110.0
443.16028	10.0
467.09863	30.0
473.10922	200.0
503.1553	40.0
562.14233	20.0
563.14557	1000.0
564.12134	20.0
564.16394	30.0

NAME:  NCGC00384704-01![(2R,3S,4R,5R,6R)-6-[2-(3,4-dihydroxyphenyl)ethoxy]-4,5-dihydroxy-2-[[(2S,3R,4S,5R)-3,4,5-trihydroxyoxan-2-yl]oxymethyl]oxan-3-yl] (E)-3-(3,4-dihydroxyphenyl)prop-2-enoate
PRECURSORMZ:  609.18249394283
PRECURSORTYPE:  [M-H]-
FORMULA:  C28H34O15
Ontology: Kingdom: Organic compounds;Superclass: Phenylpropanoids and polyketides;Class: Cinnamic acids and derivatives;Subclass: Hydroxycinnamic acids and derivatives
INCHIKEY:  GNDDBOHLMOANGU-UHFFFAOYNA-N
SMILES:  OC1COC(OCC2OC(OCCC3=CC(O)=C(O)C=C3)C(O)C(O)C2OC(=O)C=CC2=CC(O)=C(O)C=C2)C(O)C1O
RETENTIONTIME:  
CCS:  248.0218737
IONMODE:  Negative
INSTRUMENTTYPE:  
INSTRUMENT:  Maxis II HD Q-TOF Bruker
COLLISIONENERGY:  
Comment:  DB#=CCMSLIB00000845236; origin=GNPS
Num Peaks:  22
113.02796	20.0
133.02621	60.0
135.04192	90.0
140.47154	10.0
149.04887	30.0
161.02283	980.0
179.0347	100.0
182.71788	20.0
191.04958	30.0
315.11423	30.0
429.14508	20.0
447.14127	90.0
608.09137	10.0
608.91052	40.0
609.17865	1000.0
609.34015	30.0
609.91333	10.0
610.164	20.0
613.66003	20.0
613.77307	20.0
616.0307	20.0
1720.30664	30.0

NAME:  NCGC00384697-01![(2S,3R,4S,5S,6R)-4,5-dihydroxy-3-[(E)-3-(4-hydroxyphenyl)prop-2-enoyl]oxy-6-[[(E)-3-(4-hydroxyphenyl)prop-2-enoyl]oxymethyl]oxan-2-yl] 3,4,5-trihydroxybenzoate
PRECURSORMZ:  623.14062912983
PRECURSORTYPE:  [M-H]-
FORMULA:  C31H28O14
Ontology: Kingdom: Organic compounds;Superclass: Phenylpropanoids and polyketides;Class: Tannins;
INCHIKEY:  QZONBCFTKCIUKE-UHFFFAOYNA-N
SMILES:  OC1C(COC(=O)C=CC2=CC=C(O)C=C2)OC(OC(=O)C2=CC(O)=C(O)C(O)=C2)C(OC(=O)C=CC2=CC=C(O)C=C2)C1O
RETENTIONTIME:  
CCS:  -1
IONMODE:  Negative
INSTRUMENTTYPE:  
INSTRUMENT:  Maxis II HD Q-TOF Bruker
COLLISIONENERGY:  
Comment:  DB#=CCMSLIB00000845238; origin=GNPS
Num Peaks:  42
95.97669	20.0
97.09184	10.0
107.01305	20.0
119.04665	20.0
123.01254	70.0
125.02621	50.0
131.04984	10.0
132.05644	20.0
145.02724	460.0
145.07433	30.0
146.03601	20.0
151.00735	30.0
153.0271	30.0
158.03326	40.0
159.0383	60.0
163.04123	200.0
167.99979	50.0
169.01262	330.0
169.59247	20.0
177.01486	10.0
181.01192	30.0
186.48985	10.0
187.0377	30.0
195.03229	20.0
205.05801	30.0
211.02322	100.0
211.06618	20.0
211.10251	10.0
221.04761	20.0
223.01871	20.0
233.52205	10.0
241.03139	50.0
271.03967	150.0
295.04514	130.0
296.0585	20.0
297.07971	20.0
313.05612	120.0
331.06931	20.0
459.09067	1000.0
477.099	100.0
623.13843	370.0
624.13605	20.0

NAME:  NCGC00384697-01![(2S,3R,4S,5S,6R)-4,5-dihydroxy-3-[(E)-3-(4-hydroxyphenyl)prop-2-enoyl]oxy-6-[[(E)-3-(4-hydroxyphenyl)prop-2-enoyl]oxymethyl]oxan-2-yl] 3,4,5-trihydroxybenzoate
PRECURSORMZ:  659.1173068419
PRECURSORTYPE:  [M+Cl]-
FORMULA:  C31H28O14
Ontology: Kingdom: Organic compounds;Superclass: Phenylpropanoids and polyketides;Class: Tannins;
INCHIKEY:  QZONBCFTKCIUKE-UHFFFAOYNA-N
SMILES:  OC1C(COC(=O)C=CC2=CC=C(O)C=C2)OC(OC(=O)C2=CC(O)=C(O)C(O)=C2)C(OC(=O)C=CC2=CC=C(O)C=C2)C1O
RETENTIONTIME:  
CCS:  -1
IONMODE:  Negative
INSTRUMENTTYPE:  
INSTRUMENT:  Maxis II HD Q-TOF Bruker
COLLISIONENERGY:  
Comment:  DB#=CCMSLIB00000845240; origin=GNPS
Num Peaks:  12
117.03438	340.0
145.02815	590.0
168.01135	300.0
217.71178	120.0
220.97061	130.0
253.03168	140.0
271.02283	130.0
271.04294	180.0
459.09137	1000.0
459.1377	260.0
477.09152	530.0
623.15308	620.0

NAME:  NCGC00384698-01![(6R)-6-hydroxy-6-[(2S,8S,9R,10R,13R,14S,16R)-16-hydroxy-4,4,9,13,14-pentamethyl-3,11-dioxo-2-[(2S,3R,4S,5S,6R)-3,4,5-trihydroxy-6-(hydroxymethyl)oxan-2-yl]oxy-2,7,8,10,12,15,16,17-octahydro-1H-cyclopenta[a]phenanthren-17-yl]-2-methyl-5-oxoheptan-2-yl] acetate
PRECURSORMZ:  767.38594447583
PRECURSORTYPE:  [M+FA-H]-
FORMULA:  C38H58O13
Ontology: Kingdom: Organic compounds;Superclass: Lipids and lipid;Class: Steroids and steroid derivatives;Subclass: Steroidal glycosides
INCHIKEY:  KSENPDOZJGRJHR-UHFFFAOYNA-N
SMILES:  CC(=O)OC(C)(C)CCC(=O)C(C)(O)C1C(O)CC2(C)C3CC=C4C(CC(OC5OC(CO)C(O)C(O)C5O)C(=O)C4(C)C)C3(C)C(=O)CC12C
RETENTIONTIME:  
CCS:  -1
IONMODE:  Negative
INSTRUMENTTYPE:  
INSTRUMENT:  Maxis II HD Q-TOF Bruker
COLLISIONENERGY:  
Comment:  DB#=CCMSLIB00000845242; origin=GNPS
Num Peaks:  80
111.08295	90.0
113.02393	70.0
135.08093	50.0
137.0589	130.0
155.10399	50.0
159.02293	80.0
161.04527	250.0
165.10469	50.0
165.97585	30.0
175.02715	50.0
179.05305	90.0
191.10561	40.0
201.12617	40.0
225.11588	50.0
236.01836	30.0
268.77908	20.0
269.69275	40.0
299.20636	50.0
315.19147	40.0
325.17929	120.0
327.18561	50.0
327.90286	60.0
334.23181	70.0
337.19199	20.0
343.19296	60.0
365.84702	30.0
376.53412	20.0
394.22437	30.0
397.14612	40.0
439.25668	20.0
463.29413	40.0
466.26556	20.0
481.30222	120.0
487.22198	70.0
497.28781	30.0
499.30573	40.0
505.24207	260.0
505.28656	140.0
507.31268	30.0
525.33667	100.0
545.27362	20.0
553.30963	40.0
553.35553	50.0
555.32367	50.0
557.10107	10.0
563.27844	50.0
569.31787	40.0
571.32275	190.0
573.2652	30.0
591.27698	30.0
592.28082	20.0
603.29974	20.0
606.245	80.0
609.27942	400.0
617.33368	30.0
623.33612	30.0
643.35181	670.0
644.33728	60.0
646.94916	30.0
657.33044	60.0
661.36383	1000.0
662.35944	120.0
678.37323	60.0
679.37451	60.0
680.362	20.0
701.34662	60.0
703.36035	470.0
704.34119	60.0
705.34039	50.0
719.37653	30.0
719.86945	20.0
720.83575	20.0
720.92981	20.0
721.12439	20.0
721.38867	350.0
722.38336	140.0
739.56958	30.0
765.38257	30.0
767.38232	150.0
768.41199	50.0

NAME:  NCGC00385788-01!3-(2,4-dihydroxyphenyl)-5,7-dihydroxy-6,8-bis(3-methylbut-2-enyl)-2,3-dihydrochromen-4-one
PRECURSORMZ:  423.18131216983
PRECURSORTYPE:  [M-H]-
FORMULA:  C25H28O6
Ontology: Kingdom: Organic compounds;Superclass: Phenylpropanoids and polyketides;Class: Isoflavonoids;Subclass: Isoflavans
INCHIKEY:  LYELCCACUCFABR-UHFFFAOYNA-N
SMILES:  CC(C)=CCC1=C(O)C(CC=C(C)C)=C2OCC(C(=O)C2=C1O)C1=C(O)C=C(O)C=C1
RETENTIONTIME:  
CCS:  225.9762353
IONMODE:  Negative
INSTRUMENTTYPE:  
INSTRUMENT:  Maxis II HD Q-TOF Bruker
COLLISIONENERGY:  
Comment:  DB#=CCMSLIB00000845244; origin=GNPS
Num Peaks:  21
133.03006	230.0
133.08629	100.0
135.05087	70.0
149.03191	50.0
161.0244	730.0
163.03621	50.0
189.06143	50.0
192.08432	130.0
194.09145	80.0
216.73482	30.0
216.77904	30.0
216.83414	40.0
216.91463	30.0
219.13805	60.0
261.15042	1000.0
273.1564	50.0
286.0495	40.0
420.3479	40.0
422.1749	50.0
422.34933	30.0
423.18594	480.0

NAME:  NCGC00385788-01!3-(2,4-dihydroxyphenyl)-5,7-dihydroxy-6,8-bis(3-methylbut-2-enyl)-2,3-dihydrochromen-4-one
PRECURSORMZ:  469.18679116983
PRECURSORTYPE:  [M+FA-H]-
FORMULA:  C25H28O6
Ontology: Kingdom: Organic compounds;Superclass: Phenylpropanoids and polyketides;Class: Isoflavonoids;Subclass: Isoflavans
INCHIKEY:  LYELCCACUCFABR-UHFFFAOYNA-N
SMILES:  CC(C)=CCC1=C(O)C(CC=C(C)C)=C2OCC(C(=O)C2=C1O)C1=C(O)C=C(O)C=C1
RETENTIONTIME:  
CCS:  -1
IONMODE:  Negative
INSTRUMENTTYPE:  
INSTRUMENT:  Maxis II HD Q-TOF Bruker
COLLISIONENERGY:  
Comment:  DB#=CCMSLIB00000845246; origin=GNPS
Num Peaks:  15
123.7262	100.0
136.0126	140.0
161.02481	220.0
191.06795	390.0
219.06749	370.0
261.04935	310.0
261.07581	360.0
275.09103	1000.0
276.09204	160.0
276.92831	260.0
277.07834	280.0
277.10571	840.0
437.15848	200.0
437.19293	160.0
469.13965	260.0

NAME:  NCGC00169296-02!(2S,3S,4S,5R,6S)-3,4,5-trihydroxy-6-(5-hydroxy-8-methoxy-4-oxo-2-phenylchromen-7-yl)oxyoxane-2-carboxylic acid
PRECURSORMZ:  459.09328501183
PRECURSORTYPE:  [M-H]-
FORMULA:  C22H20O11
Ontology: ;;;
INCHIKEY:  LNOHXHDWGCMVCO-UHFFFAOYNA-N
SMILES:  COC1=C(OC2OC(C(O)C(O)C2O)C(O)=O)C=C(O)C2=C1OC(=CC2=O)C1=CC=CC=C1
RETENTIONTIME:  
CCS:  209.8969283
IONMODE:  Negative
INSTRUMENTTYPE:  
INSTRUMENT:  Maxis II HD Q-TOF Bruker
COLLISIONENERGY:  
Comment:  DB#=CCMSLIB00000845248; origin=GNPS
Num Peaks:  11
103.83666	20.0
113.02287	40.0
125.07049	20.0
163.00793	60.0
198.02492	40.0
268.03802	650.0
283.06241	1000.0
285.51254	40.0
285.88312	40.0
293.73441	10.0
459.07983	20.0

NAME:  NCGC00381110-01!13-hydroxy-6-(1-hydroxyethyl)-3-(hydroxymethyl)-12,14-dimethyl-15-nonyl-9-propan-2-yl-1-oxa-4,7,10-triazacyclopentadecane-2,5,8,11-tetrone
PRECURSORMZ:  592.3370168739
PRECURSORTYPE:  [M+Cl]-
FORMULA:  C28H51N3O8
Ontology: Kingdom: Organic compounds;Superclass: Organic acids and derivatives;Class: Peptidomimetics;Subclass: Depsipeptides
INCHIKEY:  CBEIHVWVTGRGDR-UHFFFAOYNA-N
SMILES:  CCCCCCCCCC1OC(=O)C(CO)N=C(O)C(N=C(O)C(N=C(O)C(C)C(O)C1C)C(C)C)C(C)O
RETENTIONTIME:  
CCS:  -1
IONMODE:  Negative
INSTRUMENTTYPE:  
INSTRUMENT:  Maxis II HD Q-TOF Bruker
COLLISIONENERGY:  
Comment:  DB#=CCMSLIB00000845250; origin=GNPS
Num Peaks:  16
113.04333	310.0
115.08591	360.0
153.10414	290.0
168.14357	240.0
171.11148	1000.0
172.10503	410.0
212.11029	140.0
294.18591	560.0
326.17484	420.0
385.29037	390.0
482.32217	970.0
494.32907	340.0
526.35455	390.0
556.37201	410.0
592.3363	680.0
1290.37683	250.0

NAME:  NCGC00381110-01!13-hydroxy-6-(1-hydroxyethyl)-3-(hydroxymethyl)-12,14-dimethyl-15-nonyl-9-propan-2-yl-1-oxa-4,7,10-triazacyclopentadecane-2,5,8,11-tetrone
PRECURSORMZ:  602.36581816183
PRECURSORTYPE:  [M+FA-H]-
FORMULA:  C28H51N3O8
Ontology: Kingdom: Organic compounds;Superclass: Organic acids and derivatives;Class: Peptidomimetics;Subclass: Depsipeptides
INCHIKEY:  CBEIHVWVTGRGDR-UHFFFAOYNA-N
SMILES:  CCCCCCCCCC1OC(=O)C(CO)N=C(O)C(N=C(O)C(N=C(O)C(C)C(O)C1C)C(C)C)C(C)O
RETENTIONTIME:  
CCS:  -1
IONMODE:  Negative
INSTRUMENTTYPE:  
INSTRUMENT:  Maxis II HD Q-TOF Bruker
COLLISIONENERGY:  
Comment:  DB#=CCMSLIB00000845252; origin=GNPS
Num Peaks:  62
92.63425	10.0
110.09848	10.0
112.0767	20.0
113.03604	50.0
115.08957	80.0
125.03702	70.0
128.03607	20.0
131.04674	20.0
138.05597	20.0
138.09067	10.0
143.0489	30.0
150.12201	30.0
150.28632	20.0
153.1044	40.0
154.08754	70.0
157.06238	30.0
168.11472	40.0
170.823	10.0
171.11382	1000.0
171.17844	10.0
172.10127	50.0
186.12643	180.0
187.06795	20.0
194.11124	10.0
195.11957	20.0
211.10983	30.0
211.1451	50.0
224.10776	20.0
224.14203	40.0
225.12675	40.0
225.16481	20.0
242.15271	70.0
244.80852	20.0
250.21913	20.0
254.16098	20.0
264.19281	20.0
267.6926	20.0
268.13199	50.0
280.1261	30.0
282.17596	30.0
286.1416	460.0
287.15009	10.0
294.20197	20.0
298.13504	40.0
326.1723	180.0
330.16998	70.0
368.28296	320.0
370.19855	20.0
385.30795	160.0
386.28363	20.0
420.3262	30.0
464.31448	40.0
482.32205	730.0
483.32327	20.0
494.31281	50.0
512.32892	120.0
526.35083	500.0
527.35712	10.0
538.35046	40.0
556.36121	200.0
1073.82629	20.0
1355.54553	20.0

NAME:  NCGC00384813-01!6-[(E)-2-carboxyethenyl]-2-(3,4-dihydroxyphenyl)-2,3-dihydro-1,4-benzodioxine-3-carboxylic acid
PRECURSORMZ:  403.06706995883
PRECURSORTYPE:  [M+FA-H]-
FORMULA:  C18H14O8
Ontology: Kingdom: Organic compounds;Superclass: Organoheterocyclic compounds;Class: Benzodioxanes;Subclass: Phenylbenzodioxanes
INCHIKEY:  XOLNJKHCNSNACU-UHFFFAOYNA-N
SMILES:  OC(=O)C=CC1=CC2=C(OC(C(O2)C(O)=O)C2=CC(O)=C(O)C=C2)C=C1
RETENTIONTIME:  
CCS:  -1
IONMODE:  Negative
INSTRUMENTTYPE:  
INSTRUMENT:  Maxis II HD Q-TOF Bruker
COLLISIONENERGY:  
Comment:  DB#=CCMSLIB00000845254; origin=GNPS
Num Peaks:  14
133.02754	180.0
134.0352	80.0
135.0403	130.0
175.925	90.0
176.31937	70.0
176.45354	30.0
176.98062	40.0
177.01678	210.0
178.02338	380.0
179.03349	1000.0
181.32799	20.0
313.07907	160.0
383.1022	60.0
433.07434	50.0

NAME:  NCGC00015741-12!4-[4-(3,4-dihydroxyphenyl)-2,3-dimethylbutyl]benzene-1,2-diol
PRECURSORMZ:  347.15001173583
PRECURSORTYPE:  [M+FA-H]-
FORMULA:  C18H22O4
Ontology: Kingdom: Organic compounds;Superclass: Lignans;Class: Dibenzylbutane lignans;
INCHIKEY:  HCZKYJDFEPMADG-UHFFFAOYNA-N
SMILES:  CC(CC1=CC(O)=C(O)C=C1)C(C)CC1=CC(O)=C(O)C=C1
RETENTIONTIME:  
CCS:  -1
IONMODE:  Negative
INSTRUMENTTYPE:  
INSTRUMENT:  Maxis II HD Q-TOF Bruker
COLLISIONENERGY:  
Comment:  DB#=CCMSLIB00000845258; origin=GNPS
Num Peaks:  2
122.03869	80.0
301.14429	1000.0

NAME:  NCGC00380926-01![5-[4-(3,4-dihydroxyphenyl)-2,3-dimethylbutyl]-2-hydroxyphenyl] 4-hydroxybenzoate
PRECURSORMZ:  421.16566210483
PRECURSORTYPE:  [M-H]-
FORMULA:  C25H26O6
Ontology: Kingdom: Organic compounds;Superclass: Phenylpropanoids and polyketides;Class: Depsides and depsidones;
INCHIKEY:  ORMBYUPZHHWUEM-UHFFFAOYNA-N
SMILES:  CC(CC1=CC(O)=C(O)C=C1)C(C)CC1=CC(OC(=O)C2=CC=C(O)C=C2)=C(O)C=C1
RETENTIONTIME:  
CCS:  -1
IONMODE:  Negative
INSTRUMENTTYPE:  
INSTRUMENT:  Maxis II HD Q-TOF Bruker
COLLISIONENERGY:  
Comment:  DB#=CCMSLIB00000845260; origin=GNPS
Num Peaks:  7
108.02167	20.0
297.64368	10.0
300.15735	30.0
301.0209	20.0
301.14471	1000.0
421.16281	50.0
1694.67505	20.0

NAME:  NCGC00169797-03![3,4,5-trihydroxy-6-[4-hydroxy-2-[(1,2,3,6-tetrahydroxycyclohexanecarbonyl)oxymethyl]phenoxy]oxan-2-yl]methyl benzoate
PRECURSORMZ:  625.17740825783
PRECURSORTYPE:  [M+FA-H]-
FORMULA:  C27H32O14
Ontology: Kingdom: Organic compounds;Superclass: Organic oxygen compounds;Class: Organooxygen compounds;Subclass: Carbohydrates and carbohydrate conjugates
INCHIKEY:  JMCVYQUHLKARLD-UHFFFAOYNA-N
SMILES:  OC1CCC(O)C(O)(C1O)C(=O)OCC1=CC(O)=CC=C1OC1OC(COC(=O)C2=CC=CC=C2)C(O)C(O)C1O
RETENTIONTIME:  
CCS:  -1
IONMODE:  Negative
INSTRUMENTTYPE:  
INSTRUMENT:  Maxis II HD Q-TOF Bruker
COLLISIONENERGY:  
Comment:  DB#=CCMSLIB00000845262; origin=GNPS
Num Peaks:  25
83.05335	20.0
109.03076	30.0
111.00968	70.0
111.0455	20.0
121.0304	50.0
127.03696	50.0
135.04417	10.0
136.01239	20.0
137.02376	170.0
138.032	530.0
139.04076	360.0
145.05328	30.0
151.03886	60.0
152.04417	10.0
154.2554	20.0
155.03392	290.0
163.04007	50.0
173.04659	1000.0
175.24619	20.0
181.05048	70.0
191.05807	780.0
193.0649	10.0
283.07797	10.0
405.12149	390.0
579.17169	10.0

NAME:  NCGC00380922-01![6-[2-(3,4-dihydroxyphenyl)-8-hydroxy-4-oxochromen-7-yl]oxy-3,4,5-trihydroxyoxan-2-yl]methyl (E)-3-(4-hydroxyphenyl)prop-2-enoate
PRECURSORMZ:  593.13006444483
PRECURSORTYPE:  [M-H]-
FORMULA:  C30H26O13
Ontology: Kingdom: Organic compounds;Superclass: Phenylpropanoids and polyketides;Class: Flavonoids;Subclass: Flavonoid glycosides
INCHIKEY:  VXAHTPDZSOTOPQ-UHFFFAOYNA-N
SMILES:  OC1C(COC(=O)C=CC2=CC=C(O)C=C2)OC(OC2=C(O)C3=C(C=C2)C(=O)C=C(O3)C2=CC(O)=C(O)C=C2)C(O)C1O
RETENTIONTIME:  
CCS:  -1
IONMODE:  Negative
INSTRUMENTTYPE:  
INSTRUMENT:  Maxis II HD Q-TOF Bruker
COLLISIONENERGY:  
Comment:  DB#=CCMSLIB00000845264; origin=GNPS
Num Peaks:  15
133.02861	20.0
135.04388	60.0
158.85408	10.0
197.02759	10.0
229.04652	20.0
255.03506	30.0
257.04736	30.0
281.73175	30.0
284.03546	50.0
285.04095	1000.0
429.09579	60.0
432.87646	20.0
447.1011	60.0
465.09665	40.0
593.13702	170.0

NAME:  NCGC00380922-01![6-[2-(3,4-dihydroxyphenyl)-8-hydroxy-4-oxochromen-7-yl]oxy-3,4,5-trihydroxyoxan-2-yl]methyl (E)-3-(4-hydroxyphenyl)prop-2-enoate
PRECURSORMZ:  639.13554344483
PRECURSORTYPE:  [M+FA-H]-
FORMULA:  C30H26O13
Ontology: Kingdom: Organic compounds;Superclass: Phenylpropanoids and polyketides;Class: Flavonoids;Subclass: Flavonoid glycosides
INCHIKEY:  VXAHTPDZSOTOPQ-UHFFFAOYNA-N
SMILES:  OC1C(COC(=O)C=CC2=CC=C(O)C=C2)OC(OC2=C(O)C3=C(C=C2)C(=O)C=C(O3)C2=CC(O)=C(O)C=C2)C(O)C1O
RETENTIONTIME:  
CCS:  -1
IONMODE:  Negative
INSTRUMENTTYPE:  
INSTRUMENT:  Maxis II HD Q-TOF Bruker
COLLISIONENERGY:  
Comment:  DB#=CCMSLIB00000845266; origin=GNPS
Num Peaks:  15
135.04666	30.0
162.68999	20.0
227.0396	40.0
229.05409	20.0
257.04379	30.0
285.04034	1000.0
287.94794	30.0
288.00873	20.0
298.04898	10.0
311.95679	10.0
429.09338	30.0
447.10156	80.0
588.47754	10.0
590.85675	20.0
593.12744	210.0

NAME:  NCGC00169631-03!(2S)-5,7-dihydroxy-2-(4-hydroxyphenyl)-6-[(2S,3R,4R,5S,6R)-3,4,5-trihydroxy-6-(hydroxymethyl)oxan-2-yl]-2,3-dihydrochromen-4-one
PRECURSORMZ:  433.11402045583
PRECURSORTYPE:  [M-H]-
FORMULA:  C21H22O10
Ontology: Kingdom: Organic compounds;Superclass: Phenylpropanoids and polyketides;Class: Flavonoids;Subclass: Flavonoid glycosides
INCHIKEY:  QKPKGDDHOGIEOO-UHFFFAOYNA-N
SMILES:  OCC1OC(C(O)C(O)C1O)C1=C(O)C2=C(OC(CC2=O)C2=CC=C(O)C=C2)C=C1O
RETENTIONTIME:  
CCS:  205.725471
IONMODE:  Negative
INSTRUMENTTYPE:  
INSTRUMENT:  Maxis II HD Q-TOF Bruker
COLLISIONENERGY:  
Comment:  DB#=CCMSLIB00000845268; origin=GNPS
Num Peaks:  11
137.02228	60.0
187.0471	50.0
197.0724	50.0
204.66473	20.0
219.02679	70.0
271.07016	40.0
313.07172	1000.0
343.08472	160.0
343.11505	90.0
433.11578	30.0
443.87479	40.0

NAME:  NCGC00169323-02!(2R,3R)-3,5-dihydroxy-2-(4-hydroxyphenyl)-8-(3-methylbut-2-enyl)-7-[(2S,3R,4S,5S,6R)-3,4,5-trihydroxy-6-(hydroxymethyl)oxan-2-yl]oxy-2,3-dihydrochromen-4-one
PRECURSORMZ:  517.17153533383
PRECURSORTYPE:  [M-H]-
FORMULA:  C26H30O11
Ontology: ;;;
INCHIKEY:  GRDZTDZJQRPNCN-UHFFFAOYNA-N
SMILES:  CC(C)=CCC1=C(OC2OC(CO)C(O)C(O)C2O)C=C(O)C2=C1OC(C(O)C2=O)C1=CC=C(O)C=C1
RETENTIONTIME:  
CCS:  219.9676323
IONMODE:  Negative
INSTRUMENTTYPE:  
INSTRUMENT:  Maxis II HD Q-TOF Bruker
COLLISIONENERGY:  
Comment:  DB#=CCMSLIB00000845270; origin=GNPS
Num Peaks:  9
153.34613	170.0
214.54457	100.0
219.05659	220.0
256.07404	260.0
327.12625	800.0
327.2359	50.0
337.10675	120.0
355.12436	1000.0
489.20273	140.0

NAME:  NCGC00169323-02!(2R,3R)-3,5-dihydroxy-2-(4-hydroxyphenyl)-8-(3-methylbut-2-enyl)-7-[(2S,3R,4S,5S,6R)-3,4,5-trihydroxy-6-(hydroxymethyl)oxan-2-yl]oxy-2,3-dihydrochromen-4-one
PRECURSORMZ:  563.17701433383
PRECURSORTYPE:  [M+FA-H]-
FORMULA:  C26H30O11
Ontology: Kingdom: Organic compounds;Superclass: Phenylpropanoids and polyketides;Class: Flavonoids;Subclass: Flavonoid glycosides
INCHIKEY:  GRDZTDZJQRPNCN-UHFFFAOYNA-N
SMILES:  CC(C)=CCC1=C(OC2OC(CO)C(O)C(O)C2O)C=C(O)C2=C1OC(C(O)C2=O)C1=CC=C(O)C=C1
RETENTIONTIME:  
CCS:  -1
IONMODE:  Negative
INSTRUMENTTYPE:  
INSTRUMENT:  Maxis II HD Q-TOF Bruker
COLLISIONENERGY:  
Comment:  DB#=CCMSLIB00000845272; origin=GNPS
Num Peaks:  25
151.0788	30.0
167.03888	20.0
175.0714	40.0
193.08459	40.0
215.0779	80.0
219.06519	90.0
233.08229	30.0
237.08231	20.0
243.06975	20.0
247.06197	120.0
267.10193	30.0
269.13138	10.0
283.1347	40.0
311.1358	60.0
327.12436	640.0
335.13712	10.0
351.11887	80.0
355.11911	1000.0
356.12045	10.0
369.13635	90.0
411.1286	20.0
489.17963	240.0
517.17181	340.0
517.24286	30.0
520.96979	30.0

NAME:  NCGC00169787-02!(2R,3R,4S,5S,6R)-2-[[7-hydroxy-1-(4-hydroxy-3-methoxyphenyl)-3-(hydroxymethyl)-6-methoxy-1,2,3,4-tetrahydronaphthalen-2-yl]methoxy]-6-(hydroxymethyl)oxane-3,4,5-triol
PRECURSORMZ:  567.20831446283
PRECURSORTYPE:  [M+FA-H]-
FORMULA:  C26H34O11
Ontology: Kingdom: Organic compounds;Superclass: Lignans;Class: Lignan glycosides;
INCHIKEY:  AHYOMNWKYGMYMB-UHFFFAOYNA-N
SMILES:  COC1=C(O)C=C2C(C(COC3OC(CO)C(O)C(O)C3O)C(CO)CC2=C1)C1=CC(OC)=C(O)C=C1
RETENTIONTIME:  
CCS:  -1
IONMODE:  Negative
INSTRUMENTTYPE:  
INSTRUMENT:  Maxis II HD Q-TOF Bruker
COLLISIONENERGY:  
Comment:  DB#=CCMSLIB00000845274; origin=GNPS
Num Peaks:  20
91.56184	50.0
113.02519	100.0
155.4621	30.0
161.04308	40.0
311.06549	50.0
311.09857	50.0
313.17981	110.0
323.99872	30.0
326.11765	130.0
329.13931	90.0
359.15283	520.0
446.13239	20.0
519.80322	50.0
520.24457	100.0
521.10126	100.0
521.20447	1000.0
521.32751	60.0
522.19666	30.0
522.97943	30.0
1266.95312	20.0

NAME:  NCGC00384722-02!5-hydroxy-2-(3-hydroxy-4-methoxyphenyl)-7-[(2S,3R,4S,5S,6R)-3,4,5-trihydroxy-6-[[(2R,3R,4R,5R,6S)-3,4,5-trihydroxy-6-methyloxan-2-yl]oxymethyl]oxan-2-yl]oxy-2,3-dihydrochromen-4-one
PRECURSORMZ:  609.18249394283
PRECURSORTYPE:  [M-H]-
FORMULA:  C28H34O15
Ontology: Kingdom: Organic compounds;Superclass: Phenylpropanoids and polyketides;Class: Flavonoids;Subclass: Flavonoid glycosides
INCHIKEY:  QUQPHWDTPGMPEX-UHFFFAOYNA-N
SMILES:  COC1=C(O)C=C(C=C1)C1CC(=O)C2=C(O)C=C(OC3OC(COC4OC(C)C(O)C(O)C4O)C(O)C(O)C3O)C=C2O1
RETENTIONTIME:  
CCS:  228.0515203
IONMODE:  Negative
INSTRUMENTTYPE:  
INSTRUMENT:  Maxis II HD Q-TOF Bruker
COLLISIONENERGY:  
Comment:  DB#=CCMSLIB00000845276; origin=GNPS
Num Peaks:  36
147.14366	10.0
148.18423	10.0
150.68095	20.0
150.99951	50.0
152.01416	20.0
152.42398	10.0
163.05702	20.0
164.01213	30.0
171.65555	20.0
185.02017	30.0
201.01765	40.0
206.0204	20.0
214.02643	20.0
239.07419	20.0
257.08911	10.0
258.05096	20.0
269.04633	20.0
286.04718	10.0
292.77444	20.0
295.45547	10.0
301.07117	800.0
307.82834	10.0
315.10681	20.0
317.04706	30.0
322.77829	30.0
322.91034	10.0
325.06741	20.0
343.07651	30.0
447.14078	10.0
448.12808	20.0
459.12964	20.0
463.12253	10.0
489.13672	50.0
594.15045	20.0
609.18298	1000.0
636.48376	20.0

NAME:  NCGC00384722-02!5-hydroxy-2-(3-hydroxy-4-methoxyphenyl)-7-[(2S,3R,4S,5S,6R)-3,4,5-trihydroxy-6-[[(2R,3R,4R,5R,6S)-3,4,5-trihydroxy-6-methyloxan-2-yl]oxymethyl]oxan-2-yl]oxy-2,3-dihydrochromen-4-one
PRECURSORMZ:  655.18797294283
PRECURSORTYPE:  [M+FA-H]-
FORMULA:  C28H34O15
Ontology: Kingdom: Organic compounds;Superclass: Phenylpropanoids and polyketides;Class: Flavonoids;Subclass: Flavonoid glycosides
INCHIKEY:  QUQPHWDTPGMPEX-UHFFFAOYNA-N
SMILES:  COC1=C(O)C=C(C=C1)C1CC(=O)C2=C(O)C=C(OC3OC(COC4OC(C)C(O)C(O)C4O)C(O)C(O)C3O)C=C2O1
RETENTIONTIME:  
CCS:  -1
IONMODE:  Negative
INSTRUMENTTYPE:  
INSTRUMENT:  Maxis II HD Q-TOF Bruker
COLLISIONENERGY:  
Comment:  DB#=CCMSLIB00000845278; origin=GNPS
Num Peaks:  8
242.06531	110.0
257.07727	100.0
272.57742	30.0
301.07379	900.0
343.09546	60.0
489.13925	120.0
608.18292	230.0
609.18091	1000.0

NAME:  NCGC00385303-01!(2R,3S,4S,5R,6S)-5-[(2S,3R,4R)-3,4-dihydroxy-4-(hydroxymethyl)oxolan-2-yl]oxy-6-[4-[(3R,6S)-3-(4-hydroxy-3,5-dimethoxyphenyl)-1,3,3a,4,6,6a-hexahydrofuro[3,4-c]furan-6-yl]-2,6-dimethoxyphenoxy]-2-(hydroxymethyl)oxane-3,4-diol
PRECURSORMZ:  711.25057350483
PRECURSORTYPE:  [M-H]-
FORMULA:  C33H44O17
Ontology: Kingdom: Organic compounds;Superclass: Lignans;Class: Lignan glycosides;
INCHIKEY:  BUBVKRMIMSPLND-UHFFFAOYNA-N
SMILES:  COC1=CC(=CC(OC)=C1O)C1OCC2C1COC2C1=CC(OC)=C(OC2OC(CO)C(O)C(O)C2OC2OCC(O)(CO)C2O)C(OC)=C1
RETENTIONTIME:  
CCS:  277.8149161
IONMODE:  Negative
INSTRUMENTTYPE:  
INSTRUMENT:  Maxis II HD Q-TOF Bruker
COLLISIONENERGY:  
Comment:  DB#=CCMSLIB00000845284; origin=GNPS
Num Peaks:  17
73.00204	150.0
161.04857	230.0
166.02647	400.0
179.07588	260.0
181.04828	810.0
341.10468	170.0
344.04178	130.0
356.11255	250.0
387.13989	480.0
399.14908	450.0
417.15555	1000.0
543.20435	140.0
681.26227	130.0
693.24957	260.0
696.23077	160.0
711.25439	580.0
712.26587	60.0

NAME:  NCGC00385303-01!(2R,3S,4S,5R,6S)-5-[(2S,3R,4R)-3,4-dihydroxy-4-(hydroxymethyl)oxolan-2-yl]oxy-6-[4-[(3R,6S)-3-(4-hydroxy-3,5-dimethoxyphenyl)-1,3,3a,4,6,6a-hexahydrofuro[3,4-c]furan-6-yl]-2,6-dimethoxyphenoxy]-2-(hydroxymethyl)oxane-3,4-diol
PRECURSORMZ:  757.25605250483
PRECURSORTYPE:  [M+FA-H]-
FORMULA:  C33H44O17
Ontology: Kingdom: Organic compounds;Superclass: Lignans;Class: Lignan glycosides;
INCHIKEY:  BUBVKRMIMSPLND-UHFFFAOYNA-N
SMILES:  COC1=CC(=CC(OC)=C1O)C1OCC2C1COC2C1=CC(OC)=C(OC2OC(CO)C(O)C(O)C2OC2OCC(O)(CO)C2O)C(OC)=C1
RETENTIONTIME:  
CCS:  -1
IONMODE:  Negative
INSTRUMENTTYPE:  
INSTRUMENT:  Maxis II HD Q-TOF Bruker
COLLISIONENERGY:  
Comment:  DB#=CCMSLIB00000845286; origin=GNPS
Num Peaks:  61
81.01728	20.0
101.02457	60.0
113.02404	60.0
131.03535	20.0
137.02095	40.0
151.00725	70.0
152.04901	50.0
154.02821	20.0
161.04784	40.0
166.02516	170.0
181.05177	980.0
182.02095	30.0
184.03699	20.0
187.04251	20.0
189.05792	20.0
190.07153	20.0
191.05795	140.0
192.04921	50.0
194.05818	20.0
195.03441	10.0
202.02516	20.0
205.04778	20.0
205.09615	10.0
208.06783	20.0
219.08977	20.0
220.08112	10.0
221.07417	30.0
235.09647	10.0
236.06648	20.0
239.75951	20.0
259.09451	30.0
283.09766	20.0
292.55087	20.0
293.09259	100.0
327.08328	20.0
328.05176	20.0
333.08887	20.0
383.11475	20.0
387.10849	170.0
387.14606	110.0
398.15091	10.0
399.14722	160.0
402.13385	200.0
403.13647	60.0
404.14178	30.0
414.87793	10.0
416.56873	20.0
417.15811	1000.0
420.82208	10.0
563.21069	10.0
580.21368	10.0
649.43616	20.0
681.24548	120.0
682.2384	20.0
693.23712	40.0
694.24683	20.0
709.26819	10.0
711.25079	890.0
711.42084	10.0
712.25385	70.0
714.68848	10.0

NAME:  NCGC00385300-01!3-[6,12,22-tris(2-amino-2-oxoethyl)-19-(hydroxymethyl)-9-[(4-hydroxyphenyl)methyl]-16-(10-methylundecyl)-2,5,8,11,14,18,21,24-octaoxo-1,4,7,10,13,17,20,23-octazabicyclo[23.3.0]octacosan-3-yl]propanamide
PRECURSORMZ:  1101.55859772283
PRECURSORTYPE:  [M+FA-H]-
FORMULA:  C49H76N12O14
Ontology: Kingdom: Organic compounds;Superclass: Organic acids and derivatives;Class: Carboxylic acids and derivatives;Subclass: Amino acids
INCHIKEY:  VOKIDQKEGUPZBD-UHFFFAOYNA-N
SMILES:  CC(C)CCCCCCCCCC1CC(O)=NC(CC(O)=N)C(O)=NC(CC2=CC=C(O)C=C2)C(O)=NC(CC(O)=N)C(O)=NC(CCC(O)=N)C(=O)N2CCCC2C(O)=NC(CC(O)=N)C(O)=NC(CO)C(O)=N1
RETENTIONTIME:  
CCS:  -1
IONMODE:  Negative
INSTRUMENTTYPE:  
INSTRUMENT:  Maxis II HD Q-TOF Bruker
COLLISIONENERGY:  
Comment:  DB#=CCMSLIB00000845288; origin=GNPS
Num Peaks:  161
71.02637	10.0
73.04049	20.0
82.03212	10.0
87.9361	10.0
94.03071	20.0
96.0094	120.0
97.0406	30.0
98.02469	80.0
99.02065	20.0
109.0394	70.0
110.02541	100.0
111.01984	60.0
113.03561	100.0
113.07171	30.0
119.05135	20.0
121.04298	10.0
124.04073	20.0
125.03484	40.0
127.05256	230.0
128.05019	10.0
130.06624	20.0
135.01909	30.0
138.05507	40.0
139.05106	30.0
143.04962	10.0
144.07748	20.0
150.05537	30.0
152.0462	220.0
153.0302	320.0
154.04102	30.0
155.04428	10.0
161.65436	10.0
161.87289	10.0
162.05861	90.0
163.05411	30.0
164.04645	20.0
164.08469	10.0
165.06772	10.0
169.07753	30.0
170.05772	810.0
170.09425	40.0
171.0406	200.0
172.04402	10.0
177.0657	10.0
179.08148	30.0
180.07964	40.0
181.06444	50.0
182.06175	40.0
182.08736	10.0
183.05878	10.0
187.08221	20.0
196.07277	20.0
204.08055	20.0
205.06705	30.0
206.05612	30.0
206.09294	50.0
207.04338	20.0
208.04332	10.0
210.08777	40.0
215.08047	30.0
216.06642	10.0
223.12527	20.0
224.06891	450.0
225.08035	20.0
226.08009	30.0
227.08524	10.0
238.22038	10.0
241.09819	90.0
241.13557	30.0
249.09836	50.0
250.09453	10.0
253.23431	10.0
258.0914	40.0
259.07797	30.0
260.10251	10.0
267.11292	70.0
275.10629	30.0
276.10037	720.0
277.12598	50.0
279.21188	10.0
281.22858	10.0
284.13937	50.0
293.12732	50.0
294.13394	10.0
294.17184	10.0
295.14059	90.0
298.13992	10.0
310.25955	10.0
312.26932	50.0
320.13876	70.0
324.27692	20.0
338.14578	560.0
339.14896	50.0
350.25046	20.0
373.11688	20.0
391.27847	20.0
392.25589	80.0
393.2562	10.0
394.26489	10.0
395.15335	10.0
409.28662	210.0
410.2865	40.0
420.32343	10.0
421.27243	10.0
435.16528	50.0
439.2915	40.0
457.18692	10.0
490.98343	10.0
491.19522	10.0
497.31018	20.0
501.17862	40.0
502.17661	10.0
509.21527	80.0
510.2211	20.0
515.32953	100.0
516.328	20.0
518.23956	40.0
523.35693	60.0
536.3031	10.0
539.22552	50.0
553.37628	20.0
598.2359	40.0
601.37231	20.0
615.25342	300.0
616.25488	50.0
669.34576	10.0
686.39307	50.0
689.29913	10.0
712.27704	20.0
716.40009	40.0
719.30127	10.0
729.30188	20.0
740.38922	10.0
748.43481	20.0
778.44836	80.0
779.42615	10.0
795.06744	10.0
800.41223	10.0
800.44574	10.0
807.51807	10.0
854.46753	50.0
855.49158	20.0
923.51807	10.0
940.53052	20.0
958.53528	20.0
966.51068	10.0
1007.54285	30.0
1008.53369	20.0
1025.5498	250.0
1026.54297	80.0
1027.54321	20.0
1037.54163	130.0
1038.53796	70.0
1039.51038	10.0
1054.94531	10.0
1055.44519	10.0
1055.56006	1000.0
1055.90076	10.0
1056.5575	340.0
1057.55652	20.0
1165.79358	10.0

NAME:  NCGC00385139-01!
PRECURSORMZ:  491.08311425183
PRECURSORTYPE:  [M-H]-
FORMULA:  C22H20O13
Ontology: Kingdom: Organic compounds;Superclass: Phenylpropanoids and polyketides;Class: Tannins;Subclass: Hydrolyzable tannins
INCHIKEY:  PNYQFRZBMVRYFC-UHFFFAOYNA-N
SMILES:  COC1=C(O)C=C2C(=O)OC3=C4C(=CC(OC5OC(CO)C(O)C(O)C5O)=C3OC)C(=O)OC1=C24
RETENTIONTIME:  
CCS:  226.2883118
IONMODE:  Negative
INSTRUMENTTYPE:  
INSTRUMENT:  Maxis II HD Q-TOF Bruker
COLLISIONENERGY:  
Comment:  DB#=CCMSLIB00000845290; origin=GNPS
Num Peaks:  8
159.49811	40.0
285.00427	90.0
287.79419	40.0
297.97537	80.0
313.00348	650.0
328.01663	1000.0
476.06931	30.0
491.09409	440.0

NAME:  NCGC00380564-01!3-[(2S,3R,4S,5S,6R)-4,5-dihydroxy-6-(hydroxymethyl)-3-[(2S,3R,4S,5R)-3,4,5-trihydroxyoxan-2-yl]oxyoxan-2-yl]oxy-2-(3,4-dihydroxyphenyl)-5-hydroxy-7-methoxychromen-4-one
PRECURSORMZ:  609.14610843383
PRECURSORTYPE:  [M-H]-
FORMULA:  C27H30O16
Ontology: Kingdom: Organic compounds;Superclass: Phenylpropanoids and polyketides;Class: Flavonoids;Subclass: Flavonoid glycosides
INCHIKEY:  UKZBYNNIKTZZLT-UHFFFAOYNA-N
SMILES:  COC1=CC(O)=C2C(=O)C(OC3OC(CO)C(O)C(O)C3OC3OCC(O)C(O)C3O)=C(OC2=C1)C1=CC(O)=C(O)C=C1
RETENTIONTIME:  
CCS:  -1
IONMODE:  Negative
INSTRUMENTTYPE:  
INSTRUMENT:  Maxis II HD Q-TOF Bruker
COLLISIONENERGY:  
Comment:  DB#=CCMSLIB00000845292; origin=GNPS
Num Peaks:  15
156.11722	10.0
165.01749	30.0
167.03059	10.0
174.63689	10.0
193.01746	60.0
269.0477	20.0
271.02356	30.0
299.01779	210.0
300.01706	20.0
314.04462	1000.0
315.04764	60.0
319.58444	20.0
357.05801	10.0
607.78326	10.0
609.1474	600.0

NAME:  NCGC00380537-01!5-[[4,5-dihydroxy-6-[5-hydroxy-2-(4-hydroxyphenyl)-7-methoxy-4-oxochromen-3-yl]oxy-3-(3,4,5-trihydroxy-6-methyloxan-2-yl)oxyoxan-2-yl]methoxy]-3-hydroxy-3-methyl-5-oxopentanoic acid
PRECURSORMZ:  751.20910261583
PRECURSORTYPE:  [M-H]-
FORMULA:  C34H40O19
Ontology: Kingdom: Organic compounds;Superclass: Phenylpropanoids and polyketides;Class: Flavonoids;Subclass: Flavonoid glycosides
INCHIKEY:  VGOJYSUPEJWUNN-UHFFFAOYNA-N
SMILES:  COC1=CC(O)=C2C(OC(C3=CC=C(O)C=C3)=C(OC3OC(COC(=O)CC(C)(O)CC(O)=O)C(OC4OC(C)C(O)C(O)C4O)C(O)C3O)C2=O)=C1
RETENTIONTIME:  
CCS:  -1
IONMODE:  Negative
INSTRUMENTTYPE:  
INSTRUMENT:  Maxis II HD Q-TOF Bruker
COLLISIONENERGY:  
Comment:  DB#=CCMSLIB00000845294; origin=GNPS
Num Peaks:  14
255.02927	50.0
271.06061	50.0
283.02509	590.0
284.02979	40.0
298.04846	1000.0
299.0567	210.0
425.09219	10.0
451.14001	10.0
607.16803	500.0
608.16827	50.0
649.17767	430.0
650.18115	10.0
689.20947	120.0
751.21484	130.0

NAME:  NCGC00380129-01![6-[6-[6-[4,5-dihydroxy-6-[(2E,6E)-10-hydroxy-2,6,10-trimethyldodeca-2,6,11-trienoxy]-2-methyloxan-3-yl]oxy-4,5-dihydroxy-2-methyloxan-3-yl]oxy-4,5-dihydroxy-2-methyloxan-3-yl]oxy-4,5-dihydroxy-2-methyloxan-3-yl] acetate
PRECURSORMZ:  909.43368251783
PRECURSORTYPE:  [M+FA-H]-
FORMULA:  C41H68O19
Ontology: Kingdom: Organic compounds;Superclass: Lipids and lipid;Class: Prenol lipids;Subclass: Terpene glycosides
INCHIKEY:  YGXBITSXQZFVOX-UHFFFAOYNA-N
SMILES:  CC1OC(OCC(C)=CCCC(C)=CCCC(C)(O)C=C)C(O)C(O)C1OC1OC(C)C(OC2OC(C)C(OC3OC(C)C(OC(C)=O)C(O)C3O)C(O)C2O)C(O)C1O
RETENTIONTIME:  
CCS:  -1
IONMODE:  Negative
INSTRUMENTTYPE:  
INSTRUMENT:  Maxis II HD Q-TOF Bruker
COLLISIONENERGY:  
Comment:  DB#=CCMSLIB00000845296; origin=GNPS
Num Peaks:  49
81.03619	10.0
83.01273	10.0
85.02813	50.0
85.99936	20.0
87.00666	30.0
87.88013	10.0
89.02765	20.0
99.04306	20.0
101.02268	30.0
103.03743	50.0
109.0248	10.0
112.01349	20.0
115.04229	60.0
125.02469	10.0
125.05818	10.0
126.03081	70.0
127.03943	90.0
131.03235	50.0
143.03452	90.0
145.04988	120.0
153.05219	10.0
163.06096	140.0
167.14142	30.0
194.26466	10.0
205.07094	270.0
237.19641	20.0
378.4104	10.0
383.24496	130.0
384.24591	20.0
511.293	30.0
513.28717	10.0
529.30023	330.0
530.30408	30.0
657.34283	120.0
658.35461	20.0
675.3584	450.0
675.5105	10.0
676.36011	40.0
699.38666	10.0
717.35339	20.0
718.36218	10.0
803.40387	300.0
803.47467	50.0
804.4079	90.0
821.41919	1000.0
822.41925	170.0
863.42987	420.0
864.43262	120.0
1896.5293	20.0

NAME:  NCGC00169619-02![(2R,3S,4S,5R,6S)-6-[(2S,3R,4S,5R,6R)-6-[[(1S,3R,4S,4aR,8aR)-4-[(3S)-3-[(2S,3R,4R,5R,6R)-3,4-dihydroxy-6-methyl-5-[(2S,3R,4R,5R,6S)-3,4,5-trihydroxy-6-methyloxan-2-yl]oxyoxan-2-yl]oxy-3-methylpent-4-enyl]-3,4,8,8a-tetramethyl-1,2,3,4a,5,6-hexahydronaphthalen-1-yl]oxy]-4,5-dihydroxy-2-methyloxan-3-yl]oxy-3,4,5-trihydroxyoxan-2-yl]methyl acetate
PRECURSORMZ:  993.49119739483
PRECURSORTYPE:  [M+FA-H]-
FORMULA:  C46H76O20
Ontology: Kingdom: Organic compounds;Superclass: Lipids and lipid;Class: Prenol lipids;Subclass: Terpene glycosides
INCHIKEY:  YGAXNRUXTMXSJA-UHFFFAOYNA-N
SMILES:  CC1CC(OC2OC(C)C(OC3OC(COC(C)=O)C(O)C(O)C3O)C(O)C2O)C2(C)C(CCC=C2C)C1(C)CCC(C)(OC1OC(C)C(OC2OC(C)C(O)C(O)C2O)C(O)C1O)C=C
RETENTIONTIME:  
CCS:  -1
IONMODE:  Negative
INSTRUMENTTYPE:  
INSTRUMENT:  Maxis II HD Q-TOF Bruker
COLLISIONENERGY:  
Comment:  DB#=CCMSLIB00000845298; origin=GNPS
Num Peaks:  74
71.0152	40.0
73.02795	60.0
85.02867	60.0
87.05027	20.0
89.02442	20.0
95.0114	10.0
97.02317	10.0
101.02202	30.0
107.42718	10.0
109.02943	10.0
113.02269	80.0
113.94937	10.0
119.03321	30.0
121.02631	20.0
126.03034	20.0
127.04041	30.0
129.01743	30.0
141.01985	30.0
141.054	10.0
143.03336	60.0
145.0502	160.0
161.04309	30.0
163.06352	20.0
165.04631	20.0
169.04767	20.0
179.05278	20.0
187.06036	10.0
229.0724	20.0
232.96693	20.0
307.10126	20.0
333.23138	10.0
347.8309	20.0
371.98483	20.0
425.54633	20.0
439.98578	10.0
447.95084	10.0
450.84811	20.0
451.30948	90.0
491.3291	10.0
493.31171	30.0
506.77234	10.0
517.32281	10.0
547.33649	20.0
561.30048	10.0
561.34149	10.0
595.34619	10.0
597.29742	10.0
597.36639	250.0
614.35193	20.0
725.42169	30.0
741.40436	100.0
742.3764	10.0
743.41235	120.0
744.4212	20.0
759.4231	140.0
760.41064	30.0
785.4436	30.0
801.46613	10.0
884.98151	10.0
887.45868	560.0
888.46796	190.0
897.85059	10.0
904.79596	10.0
905.24335	10.0
905.4726	660.0
906.47308	230.0
907.48376	40.0
929.21301	20.0
945.41846	10.0
946.52716	20.0
947.48431	1000.0
948.4881	340.0
949.48297	40.0
1302.28259	10.0

NAME:  NCGC00347394-02!(2R)-5,8-dihydroxy-2-(2-hydroxyphenyl)-7-methoxy-2,3-dihydrochromen-4-one
PRECURSORMZ:  301.07176171883
PRECURSORTYPE:  [M-H]-
FORMULA:  C16H14O6
Ontology: Kingdom: Organic compounds;Superclass: Phenylpropanoids and polyketides;Class: Flavonoids;Subclass: O
INCHIKEY:  NJUWLUPGDQOJCR-UHFFFAOYNA-N
SMILES:  COC1=C(O)C2=C(C(=O)CC(O2)C2=CC=CC=C2O)C(O)=C1
RETENTIONTIME:  
CCS:  182.9843311
IONMODE:  Negative
INSTRUMENTTYPE:  
INSTRUMENT:  Maxis II HD Q-TOF Bruker
COLLISIONENERGY:  
Comment:  DB#=CCMSLIB00000845300; origin=GNPS
Num Peaks:  7
111.01096	370.0
137.18452	80.0
140.00887	1000.0
155.03081	960.0
165.99084	130.0
286.05627	250.0
301.08505	260.0

NAME:  NCGC00384488-01!5,7-dihydroxy-3-[3-hydroxy-4-methoxy-5-(3-methylbut-2-enyl)phenyl]chromen-4-one
PRECURSORMZ:  367.11871191183
PRECURSORTYPE:  [M-H]-
FORMULA:  C21H20O6
Ontology: Kingdom: Organic compounds;Superclass: Phenylpropanoids and polyketides;Class: Isoflavonoids;Subclass: O
INCHIKEY:  ONLZHAOKMQJPIC-UHFFFAOYSA-N
SMILES:  COC1=C(O)C=C(C=C1CC=C(C)C)C1=COC2=CC(O)=CC(O)=C2C1=O
RETENTIONTIME:  
CCS:  209.0293835
IONMODE:  Negative
INSTRUMENTTYPE:  
INSTRUMENT:  Maxis II HD Q-TOF Bruker
COLLISIONENERGY:  
Comment:  DB#=CCMSLIB00000845302; origin=GNPS
Num Peaks:  10
284.02899	260.0
297.04913	490.0
309.03644	170.0
351.07217	200.0
352.09296	750.0
367.11945	760.0
367.16226	300.0
917.6427	270.0
1074.63831	1000.0
1079.88416	50.0

NAME:  NCGC00386038-01!(E)-1-[3-[(2,3-dihydroxyphenyl)methyl]-2,4-dihydroxy-6-methoxyphenyl]-3-phenylprop-2-en-1-one
PRECURSORMZ:  391.11871191183
PRECURSORTYPE:  [M-H]-
FORMULA:  C23H20O6
Ontology: Kingdom: Organic compounds;Superclass: Phenylpropanoids and polyketides;Class: Diarylheptanoids;Subclass: Linear diarylheptanoids
INCHIKEY:  WEHFIEZHFRETHH-UHFFFAOYSA-N
SMILES:  COC1=C(C(=O)C=CC2=CC=CC=C2)C(O)=C(CC2=C(O)C(O)=CC=C2)C(O)=C1
RETENTIONTIME:  
CCS:  -1
IONMODE:  Negative
INSTRUMENTTYPE:  
INSTRUMENT:  Maxis II HD Q-TOF Bruker
COLLISIONENERGY:  
Comment:  DB#=CCMSLIB00000845304; origin=GNPS
Num Peaks:  6
97.03014	110.0
208.00607	130.0
253.05386	70.0
254.05672	80.0
269.08398	1000.0
391.11481	810.0

NAME:  NCGC00385215-01!
PRECURSORMZ:  425.12419121583
PRECURSORTYPE:  [M-H]-
FORMULA:  C23H22O8
Ontology: Kingdom: Organic compounds;Superclass: Phenylpropanoids and polyketides;Class: Isoflavonoids;Subclass: Rotenoids
INCHIKEY:  OFLCPNIRDVOOEZ-UHFFFAOYNA-N
SMILES:  COC1=C(OC)C=C2C(OCC3OC4=C(C(O)=CC5=C4C=CC(C)(C)O5)C(=O)C23O)=C1
RETENTIONTIME:  
CCS:  211.4668861
IONMODE:  Negative
INSTRUMENTTYPE:  
INSTRUMENT:  Maxis II HD Q-TOF Bruker
COLLISIONENERGY:  
Comment:  DB#=CCMSLIB00000845306; origin=GNPS
Num Peaks:  11
81.91384	70.0
107.05396	50.0
149.05809	100.0
150.03128	70.0
159.04201	70.0
217.0497	1000.0
367.08826	50.0
381.09818	100.0
382.10861	30.0
394.11575	40.0
425.12079	470.0

NAME:  NCGC00179752-02!5,7-dihydroxy-2-(4-hydroxyphenyl)-3-[(2S,3R,4S,5S,6R)-3,4,5-trihydroxy-6-[[(2R,3R,4R,5R,6S)-3,4,5-trihydroxy-6-methyloxan-2-yl]oxymethyl]oxan-2-yl]oxychromen-4-one
PRECURSORMZ:  593.15119381383
PRECURSORTYPE:  [M-H]-
FORMULA:  C27H30O15
Ontology: Kingdom: Organic compounds;Superclass: Phenylpropanoids and polyketides;Class: Flavonoids;Subclass: Flavonoid glycosides
INCHIKEY:  RTATXGUCZHCSNG-UHFFFAOYNA-N
SMILES:  CC1OC(OCC2OC(OC3=C(OC4=CC(O)=CC(O)=C4C3=O)C3=CC=C(O)C=C3)C(O)C(O)C2O)C(O)C(O)C1O
RETENTIONTIME:  
CCS:  224.998807
IONMODE:  Negative
INSTRUMENTTYPE:  
INSTRUMENT:  Maxis II HD Q-TOF Bruker
COLLISIONENERGY:  
Comment:  DB#=CCMSLIB00000845308; origin=GNPS
Num Peaks:  20
140.47707	20.0
148.04401	10.0
151.00334	40.0
163.01042	20.0
167.05402	10.0
209.00754	20.0
227.03474	30.0
229.05244	30.0
241.06195	10.0
243.78964	10.0
255.02931	60.0
256.06482	20.0
267.03949	10.0
283.21841	10.0
284.03162	730.0
285.04144	580.0
287.04324	20.0
289.21542	20.0
327.06052	30.0
593.14954	1000.0

NAME:  NCGC00385065-01!4-[4-[(4-hydroxy-3-methoxyphenyl)methyl]-3-(hydroxymethyl)oxolan-2-yl]benzene-1,2-diol
PRECURSORMZ:  391.13984097583
PRECURSORTYPE:  [M+FA-H]-
FORMULA:  C19H22O6
Ontology: Kingdom: Organic compounds;Superclass: Lignans;Class: Furanoid lignans;Subclass: Tetrahydrofuran lignans
INCHIKEY:  SNZZAHRDXCGWEM-UHFFFAOYNA-N
SMILES:  COC1=C(O)C=CC(CC2COC(C2CO)C2=CC(O)=C(O)C=C2)=C1
RETENTIONTIME:  
CCS:  -1
IONMODE:  Negative
INSTRUMENTTYPE:  
INSTRUMENT:  Maxis II HD Q-TOF Bruker
COLLISIONENERGY:  
Comment:  DB#=CCMSLIB00000845310; origin=GNPS
Num Peaks:  5
123.0447	70.0
175.08266	60.0
178.06325	70.0
315.12064	1000.0
345.1362	140.0

NAME:  NCGC00163580-03!5,7-dihydroxy-2-(4-hydroxyphenyl)-3-[(2S,3R,4S,5S,6R)-3,4,5-trihydroxy-6-(hydroxymethyl)oxan-2-yl]oxychromen-4-one
PRECURSORMZ:  447.09328501183
PRECURSORTYPE:  [M-H]-
FORMULA:  C21H20O11
Ontology: Kingdom: Organic compounds;Superclass: Phenylpropanoids and polyketides;Class: Flavonoids;Subclass: Flavonoid glycosides
INCHIKEY:  JPUKWEQWGBDDQB-UHFFFAOYNA-N
SMILES:  OCC1OC(OC2=C(OC3=CC(O)=CC(O)=C3C2=O)C2=CC=C(O)C=C2)C(O)C(O)C1O
RETENTIONTIME:  
CCS:  199.6625881
IONMODE:  Negative
INSTRUMENTTYPE:  
INSTRUMENT:  Maxis II HD Q-TOF Bruker
COLLISIONENERGY:  
Comment:  DB#=CCMSLIB00000845312; origin=GNPS
Num Peaks:  8
147.05052	110.0
150.99681	170.0
257.04312	120.0
269.04712	140.0
284.00873	170.0
284.04105	420.0
285.04788	850.0
447.09793	1000.0

NAME:  NCGC00381416-01![3-methyl-1-[3-methyl-1-oxo-1-(2,3,4,5,6-pentahydroxyhexoxy)pentan-2-yl]oxy-1-oxobutan-2-yl] 2-hydroxy-3-methylpentanoate
PRECURSORMZ:  555.26582933983
PRECURSORTYPE:  [M+FA-H]-
FORMULA:  C23H42O12
Ontology: Kingdom: Organic compounds;Superclass: Organic acids and derivatives;Class: Peptidomimetics;Subclass: Depsipeptides
INCHIKEY:  NJYYDRBRLSOFNG-UHFFFAOYNA-N
SMILES:  CCC(C)C(O)C(=O)OC(C(C)C)C(=O)OC(C(C)CC)C(=O)OCC(O)C(O)C(O)C(O)CO
RETENTIONTIME:  
CCS:  -1
IONMODE:  Negative
INSTRUMENTTYPE:  
INSTRUMENT:  Maxis II HD Q-TOF Bruker
COLLISIONENERGY:  
Comment:  DB#=CCMSLIB00000845314; origin=GNPS
Num Peaks:  7
116.89745	10.0
117.05544	180.0
131.07127	1000.0
231.12447	630.0
245.13126	10.0
245.16339	10.0
345.19382	150.0

NAME:  NCGC00380596-01!2-[3-[(2E)-3,7-dimethylocta-2,6-dienyl]-2,6-dihydroxybenzoyl]-5-formyl-3-hydroxybenzoic acid
PRECURSORMZ:  437.16057672483
PRECURSORTYPE:  [M-H]-
FORMULA:  C25H26O7
Ontology: Kingdom: Organic compounds;Superclass: Benzenoids;Class: Benzene and substituted derivatives;Subclass: Benzophenones
INCHIKEY:  HTPFCQBRMHUAEU-UHFFFAOYSA-N
SMILES:  CC(C)=CCCC(C)=CCC1=C(O)C(C(=O)C2=C(C=C(C=O)C=C2O)C(O)=O)=C(O)C=C1
RETENTIONTIME:  
CCS:  -1
IONMODE:  Negative
INSTRUMENTTYPE:  
INSTRUMENT:  Maxis II HD Q-TOF Bruker
COLLISIONENERGY:  
Comment:  DB#=CCMSLIB00000845316; origin=GNPS
Num Peaks:  32
107.85754	90.0
119.0103	90.0
121.02908	250.0
125.30994	50.0
147.00897	250.0
157.06152	60.0
159.08125	90.0
165.0177	500.0
191.00003	260.0
202.0609	70.0
221.1058	40.0
245.1617	140.0
263.12546	110.0
265.05722	70.0
269.82693	60.0
271.133	670.0
279.10577	60.0
289.14493	150.0
296.03204	60.0
303.04315	130.0
306.08359	120.0
349.07214	40.0
349.17447	60.0
350.08545	80.0
374.72504	20.0
375.15588	600.0
375.22321	60.0
391.15967	50.0
393.16428	70.0
419.09073	50.0
419.14557	280.0
437.15726	1000.0

NAME:  NCGC00380596-01!2-[3-[(2E)-3,7-dimethylocta-2,6-dienyl]-2,6-dihydroxybenzoyl]-5-formyl-3-hydroxybenzoic acid
PRECURSORMZ:  483.16605572483
PRECURSORTYPE:  [M+FA-H]-
FORMULA:  C25H26O7
Ontology: Kingdom: Organic compounds;Superclass: Benzenoids;Class: Benzene and substituted derivatives;Subclass: Benzophenones
INCHIKEY:  HTPFCQBRMHUAEU-UHFFFAOYSA-N
SMILES:  CC(C)=CCCC(C)=CCC1=C(O)C(C(=O)C2=C(C=C(C=O)C=C2O)C(O)=O)=C(O)C=C1
RETENTIONTIME:  
CCS:  -1
IONMODE:  Negative
INSTRUMENTTYPE:  
INSTRUMENT:  Maxis II HD Q-TOF Bruker
COLLISIONENERGY:  
Comment:  DB#=CCMSLIB00000845318; origin=GNPS
Num Peaks:  21
173.05937	90.0
174.06058	80.0
201.04834	60.0
213.05162	60.0
215.07083	90.0
225.06482	60.0
227.07225	70.0
237.12878	60.0
279.09164	30.0
280.12759	40.0
306.0827	60.0
322.40955	80.0
324.10507	80.0
325.14276	50.0
331.16376	100.0
349.17972	170.0
392.51837	40.0
393.17209	1000.0
395.75388	30.0
419.14825	30.0
437.15686	260.0

NAME:  NCGC00380474-01!5-hydroxy-2-(4-hydroxyphenyl)-7-[[(2R,3S)-3,5,8-trihydroxy-2-(4-hydroxyphenyl)-3,4-dihydro-2H-chromen-7-yl]oxy]chromen-4-one
PRECURSORMZ:  541.11402045583
PRECURSORTYPE:  [M-H]-
FORMULA:  C30H22O10
Ontology: Kingdom: Organic compounds;Superclass: Phenylpropanoids and polyketides;Class: Flavonoids;Subclass: Flavones
INCHIKEY:  JDRLMOFOBWKOPI-UHFFFAOYNA-N
SMILES:  OC1CC2=C(OC1C1=CC=C(O)C=C1)C(O)=C(OC1=CC(O)=C3C(=O)C=C(OC3=C1)C1=CC=C(O)C=C1)C=C2O
RETENTIONTIME:  
CCS:  -1
IONMODE:  Negative
INSTRUMENTTYPE:  
INSTRUMENT:  Maxis II HD Q-TOF Bruker
COLLISIONENERGY:  
Comment:  DB#=CCMSLIB00000845320; origin=GNPS
Num Peaks:  49
151.00291	980.0
169.00993	80.0
187.02974	60.0
188.17867	70.0
190.81439	30.0
203.02942	20.0
225.04787	80.0
227.03705	110.0
239.06819	90.0
240.04381	190.0
241.04936	170.0
253.06299	60.0
254.67505	120.0
270.04568	20.0
274.05399	90.0
279.07883	20.0
280.04178	110.0
282.05664	90.0
292.06528	70.0
293.08041	20.0
304.04062	70.0
306.05112	180.0
307.05679	150.0
309.04041	60.0
319.06036	40.0
319.09167	120.0
322.0217	40.0
322.0506	80.0
324.06125	60.0
337.06873	50.0
340.01828	60.0
345.11343	60.0
347.05103	130.0
348.0838	100.0
349.26416	150.0
356.35254	80.0
389.10135	500.0
411.12177	60.0
413.11542	70.0
427.13763	50.0
431.11298	430.0
447.07147	690.0
453.13947	40.0
453.1666	60.0
455.11273	200.0
469.12451	200.0
473.11063	310.0
497.12753	400.0
541.11591	1000.0

NAME:  NCGC00347585-02!(1,9,9b-trihydroxy-6,6,9a-trimethyl-3,5,5a,7,8,9-hexahydro-1H-benzo[e][2]benzofuran-5-yl) hexanoate
PRECURSORMZ:  427.23374136283
PRECURSORTYPE:  [M+FA-H]-
FORMULA:  C21H34O6
Ontology: Kingdom: Organic compounds;Superclass: Organoheterocyclic compounds;Class: Naphthofurans;
INCHIKEY:  GFMGOVRWOOAPMN-UHFFFAOYNA-N
SMILES:  CCCCCC(=O)OC1C=C2COC(O)C2(O)C2(C)C(O)CCC(C)(C)C12
RETENTIONTIME:  
CCS:  -1
IONMODE:  Negative
INSTRUMENTTYPE:  
INSTRUMENT:  Maxis II HD Q-TOF Bruker
COLLISIONENERGY:  
Comment:  DB#=CCMSLIB00000845322; origin=GNPS
Num Peaks:  8
115.07587	1000.0
123.31343	60.0
163.11072	60.0
191.10522	90.0
237.14902	820.0
265.14661	410.0
380.50909	30.0
380.77972	40.0

NAME:  NCGC00180205-02!5-hydroxy-7-[(2S,3R,4R,5R,6S)-3,4,5-trihydroxy-6-methyloxan-2-yl]oxy-3-[4-[(2S,3R,4R,5R,6S)-3,4,5-trihydroxy-6-methyloxan-2-yl]oxyphenyl]chromen-4-one
PRECURSORMZ:  607.16684357383
PRECURSORTYPE:  [M+FA-H]-
FORMULA:  C27H30O13
Ontology: Kingdom: Organic compounds;Superclass: Phenylpropanoids and polyketides;Class: Isoflavonoids;Subclass: Isoflavonoid O
INCHIKEY:  GJBRADPPUCQNGC-UHFFFAOYNA-N
SMILES:  CC1OC(OC2=CC=C(C=C2)C2=COC3=CC(OC4OC(C)C(O)C(O)C4O)=CC(O)=C3C2=O)C(O)C(O)C1O
RETENTIONTIME:  
CCS:  -1
IONMODE:  Negative
INSTRUMENTTYPE:  
INSTRUMENT:  Maxis II HD Q-TOF Bruker
COLLISIONENERGY:  
Comment:  DB#=CCMSLIB00000845324; origin=GNPS
Num Peaks:  8
224.04919	10.0
240.04463	10.0
268.03949	140.0
269.04974	30.0
415.10352	1000.0
416.11496	40.0
561.16309	250.0
1608.04114	10.0

NAME:  NCGC00385090-01!2-(4-hydroxyphenyl)-7-[(2S,3R,4S,5S,6R)-3,4,5-trihydroxy-6-(hydroxymethyl)oxan-2-yl]oxy-2,3-dihydrochromen-4-one
PRECURSORMZ:  417.11910583583
PRECURSORTYPE:  [M-H]-
FORMULA:  C21H22O9
Ontology: Kingdom: Organic compounds;Superclass: Phenylpropanoids and polyketides;Class: Flavonoids;Subclass: Flavonoid glycosides
INCHIKEY:  HJBUYKZTEBZNSH-UHFFFAOYNA-N
SMILES:  OCC1OC(OC2=CC3=C(C=C2)C(=O)CC(O3)C2=CC=C(O)C=C2)C(O)C(O)C1O
RETENTIONTIME:  
CCS:  219.7117126
IONMODE:  Negative
INSTRUMENTTYPE:  
INSTRUMENT:  Maxis II HD Q-TOF Bruker
COLLISIONENERGY:  
Comment:  DB#=CCMSLIB00000845326; origin=GNPS
Num Peaks:  6
119.0487	150.0
123.28719	70.0
252.09235	40.0
253.52007	80.0
255.06717	1000.0
417.11664	150.0

NAME:  NCGC00385090-01!2-(4-hydroxyphenyl)-7-[(2S,3R,4S,5S,6R)-3,4,5-trihydroxy-6-(hydroxymethyl)oxan-2-yl]oxy-2,3-dihydrochromen-4-one
PRECURSORMZ:  463.12458483583
PRECURSORTYPE:  [M+FA-H]-
FORMULA:  C21H22O9
Ontology: Kingdom: Organic compounds;Superclass: Phenylpropanoids and polyketides;Class: Flavonoids;Subclass: Flavonoid glycosides
INCHIKEY:  HJBUYKZTEBZNSH-UHFFFAOYNA-N
SMILES:  OCC1OC(OC2=CC3=C(C=C2)C(=O)CC(O3)C2=CC=C(O)C=C2)C(O)C(O)C1O
RETENTIONTIME:  
CCS:  -1
IONMODE:  Negative
INSTRUMENTTYPE:  
INSTRUMENT:  Maxis II HD Q-TOF Bruker
COLLISIONENERGY:  
Comment:  DB#=CCMSLIB00000845328; origin=GNPS
Num Peaks:  12
119.05154	180.0
135.00967	60.0
144.85655	10.0
146.21075	30.0
153.01945	60.0
254.05565	10.0
255.06836	1000.0
256.08389	20.0
271.02417	20.0
316.01422	20.0
417.11829	150.0
417.20319	10.0

NAME:  NCGC00163625-02!3,5,7-trihydroxy-2-[3-hydroxy-4-[(2S,3R,4S,5S,6R)-3,4,5-trihydroxy-6-(hydroxymethyl)oxan-2-yl]oxyphenyl]chromen-4-one
PRECURSORMZ:  463.08819963183
PRECURSORTYPE:  [M-H]-
FORMULA:  C21H20O12
Ontology: Kingdom: Organic compounds;Superclass: Phenylpropanoids and polyketides;Class: Flavonoids;Subclass: Flavonoid glycosides
INCHIKEY:  OIUBYZLTFSLSBY-UHFFFAOYNA-N
SMILES:  OCC1OC(OC2=C(O)C=C(C=C2)C2=C(O)C(=O)C3=C(O)C=C(O)C=C3O2)C(O)C(O)C1O
RETENTIONTIME:  
CCS:  218.6169489
IONMODE:  Negative
INSTRUMENTTYPE:  
INSTRUMENT:  Maxis II HD Q-TOF Bruker
COLLISIONENERGY:  
Comment:  DB#=CCMSLIB00000845330; origin=GNPS
Num Peaks:  10
143.63414	30.0
151.00056	140.0
178.99535	80.0
297.1655	10.0
297.82581	30.0
300.02878	130.0
301.0347	1000.0
303.51996	30.0
330.11414	30.0
463.08856	100.0

NAME:  NCGC00385085-01!5,7-dihydroxy-2-(4-hydroxyphenyl)-3-[(2S,3R,4S,5S,6R)-3,4,5-trihydroxy-6-[[(2S,3R,4S,5S)-3,4,5-trihydroxyoxan-2-yl]oxymethyl]oxan-2-yl]oxychromen-4-one
PRECURSORMZ:  579.13554374983
PRECURSORTYPE:  [M-H]-
FORMULA:  C26H28O15
Ontology: Kingdom: Organic compounds;Superclass: Phenylpropanoids and polyketides;Class: Flavonoids;Subclass: Flavonoid glycosides
INCHIKEY:  YJPZWZRYHLEDNA-UHFFFAOYNA-N
SMILES:  OC1COC(OCC2OC(OC3=C(OC4=CC(O)=CC(O)=C4C3=O)C3=CC=C(O)C=C3)C(O)C(O)C2O)C(O)C1O
RETENTIONTIME:  
CCS:  233.6914624
IONMODE:  Negative
INSTRUMENTTYPE:  
INSTRUMENT:  Maxis II HD Q-TOF Bruker
COLLISIONENERGY:  
Comment:  DB#=CCMSLIB00000845332; origin=GNPS
Num Peaks:  22
144.06053	20.0
151.00023	40.0
162.36018	40.0
224.62354	20.0
227.03781	140.0
229.04778	50.0
235.03026	30.0
255.02861	530.0
257.03864	50.0
266.16013	80.0
283.53894	20.0
284.03412	1000.0
284.21658	20.0
284.30112	20.0
284.63708	30.0
285.04126	270.0
285.11481	10.0
291.41882	30.0
321.50085	30.0
429.08801	20.0
578.18707	60.0
579.13947	670.0

NAME:  NCGC00385085-01!5,7-dihydroxy-2-(4-hydroxyphenyl)-3-[(2S,3R,4S,5S,6R)-3,4,5-trihydroxy-6-[[(2S,3R,4S,5S)-3,4,5-trihydroxyoxan-2-yl]oxymethyl]oxan-2-yl]oxychromen-4-one
PRECURSORMZ:  625.14102274983
PRECURSORTYPE:  [M+FA-H]-
FORMULA:  C26H28O15
Ontology: Kingdom: Organic compounds;Superclass: Phenylpropanoids and polyketides;Class: Flavonoids;Subclass: Flavonoid glycosides
INCHIKEY:  YJPZWZRYHLEDNA-UHFFFAOYNA-N
SMILES:  OC1COC(OCC2OC(OC3=C(OC4=CC(O)=CC(O)=C4C3=O)C3=CC=C(O)C=C3)C(O)C(O)C2O)C(O)C1O
RETENTIONTIME:  
CCS:  -1
IONMODE:  Negative
INSTRUMENTTYPE:  
INSTRUMENT:  Maxis II HD Q-TOF Bruker
COLLISIONENERGY:  
Comment:  DB#=CCMSLIB00000845334; origin=GNPS
Num Peaks:  24
178.99373	40.0
211.04295	50.0
227.0322	50.0
255.03214	230.0
256.04327	50.0
257.04724	60.0
283.29315	20.0
284.03134	680.0
285.00922	10.0
285.04163	140.0
339.04477	30.0
432.37448	20.0
433.01001	10.0
576.62671	10.0
576.81866	20.0
576.94867	10.0
578.35608	20.0
578.65112	10.0
578.72546	20.0
579.13531	1000.0
580.15472	50.0
583.82855	10.0
624.11072	20.0
1134.28174	30.0

NAME:  NCGC00347865-02!4-[7-acetyloxy-5-chloro-3-[(1E,3E)-3,5-dimethylhepta-1,3-dienyl]-7-methyl-6,8-dioxoisoquinolin-2-yl]-5-amino-5-oxopentanoic acid
PRECURSORMZ:  517.17470254783
PRECURSORTYPE:  [M-H]-
FORMULA:  C26H31ClN2O7
Ontology: Kingdom: Organic compounds;Superclass: Organoheterocyclic compounds;Class: Azaphilones;
INCHIKEY:  QARZACKHGQBZLP-UHFFFAOYNA-N
SMILES:  CCC(C)C=C(C)C=CC1=CC2=C(Cl)C(=O)C(C)(OC(C)=O)C(=O)C2=CN1C(CCC(O)=O)C(O)=N
RETENTIONTIME:  
CCS:  -1
IONMODE:  Negative
INSTRUMENTTYPE:  
INSTRUMENT:  Maxis II HD Q-TOF Bruker
COLLISIONENERGY:  
Comment:  DB#=CCMSLIB00000845336; origin=GNPS
Num Peaks:  27
120.69137	10.0
158.78249	10.0
173.0582	20.0
196.00278	30.0
204.99191	20.0
205.49541	10.0
219.00557	20.0
220.70782	20.0
298.05951	10.0
310.00189	20.0
310.13794	30.0
324.16428	20.0
327.12469	10.0
327.41107	30.0
328.11133	320.0
328.32104	10.0
329.12265	10.0
342.14453	20.0
346.11957	90.0
349.20355	10.0
350.73193	20.0
354.12039	40.0
370.12402	20.0
370.16068	60.0
388.13202	1000.0
413.16998	190.0
473.17416	10.0

NAME:  NCGC00386096-01!(9E,15E,19E)-3-(2-amino-2-oxoethyl)-11,13-dihydroxy-14,21-dimethoxy-8,10,12-trimethyl-7,21-dioxohenicosa-9,15,19-trienoic acid
PRECURSORMZ:  538.30215558083
PRECURSORTYPE:  [M-H]-
FORMULA:  C28H45NO9
Ontology: Kingdom: Organic compounds;Superclass: Lipids and lipid;Class: Fatty Acyls;Subclass: Eicosanoids
INCHIKEY:  RSNBAEGFNZIXPM-UHFFFAOYNA-N
SMILES:  COC(C=CCCC=CC(=O)OC)C(O)C(C)C(O)C(C)=CC(C)C(=O)CCCC(CC(O)=N)CC(O)=O
RETENTIONTIME:  
CCS:  -1
IONMODE:  Negative
INSTRUMENTTYPE:  
INSTRUMENT:  Maxis II HD Q-TOF Bruker
COLLISIONENERGY:  
Comment:  DB#=CCMSLIB00000845338; origin=GNPS
Num Peaks:  30
133.10501	100.0
136.07724	50.0
138.09158	70.0
180.06723	40.0
191.11264	190.0
207.13507	60.0
224.16371	80.0
232.14149	60.0
247.1684	70.0
249.44368	60.0
250.14514	270.0
250.45084	40.0
251.13647	120.0
268.15649	1000.0
269.11703	110.0
278.14456	80.0
290.18091	270.0
291.15875	100.0
291.19019	70.0
296.15109	110.0
308.19431	480.0
372.22632	60.0
377.21753	30.0
431.25143	40.0
461.24429	60.0
474.24506	40.0
488.26959	40.0
506.28378	110.0
517.6557	20.0
538.30176	720.0

NAME:  NCGC00386053-01!6-[4-(4-carboxy-3-hydroxy-5-methylphenoxy)carbonyl-3-hydroxy-5-pentadecylphenoxy]-3,4,5-trihydroxyoxane-2-carboxylic acid
PRECURSORMZ:  689.31786521783
PRECURSORTYPE:  [M-H]-
FORMULA:  C36H50O13
Ontology: Kingdom: Organic compounds;Superclass: Phenylpropanoids and polyketides;Class: Tannins;Subclass: Hydrolyzable tannins
INCHIKEY:  PNRVAHOSWLWYPO-UHFFFAOYNA-N
SMILES:  CCCCCCCCCCCCCCCC1=CC(OC2OC(C(O)C(O)C2O)C(O)=O)=CC(O)=C1C(=O)OC1=CC(O)=C(C(O)=O)C(C)=C1
RETENTIONTIME:  
CCS:  304.6211565
IONMODE:  Negative
INSTRUMENTTYPE:  
INSTRUMENT:  Maxis II HD Q-TOF Bruker
COLLISIONENERGY:  
Comment:  DB#=CCMSLIB00000845340; origin=GNPS
Num Peaks:  28
112.85406	30.0
113.02966	60.0
123.04713	100.0
129.02155	50.0
149.02498	150.0
165.90804	20.0
166.13892	40.0
166.29794	30.0
167.03497	780.0
167.15184	30.0
167.1898	50.0
167.85484	20.0
168.03786	90.0
173.15762	20.0
175.0231	280.0
301.2536	50.0
319.26608	50.0
345.24426	1000.0
346.26071	70.0
363.24808	80.0
425.32437	60.0
520.78442	20.0
521.28003	400.0
521.71582	20.0
522.27924	20.0
539.31555	150.0
645.33893	20.0
689.34534	20.0

NAME:  NCGC00386091-01!2,3,4,5,6-pentahydroxyhexyl 2-[2-[2-[2-(2-acetyloxy-3-methylbutanoyl)oxy-3-methylpentanoyl]oxy-3-methylpentanoyl]oxy-3-methylpentanoyl]oxy-3-methylpentanoate
PRECURSORMZ:  815.3837518609
PRECURSORTYPE:  [M+Cl]-
FORMULA:  C37H64O17
Ontology: Kingdom: Organic compounds;Superclass: Organic acids and derivatives;Class: Carboxylic acids and derivatives;Subclass: Hexacarboxylic acids and derivatives
INCHIKEY:  OXQSHEREUUUCEE-UHFFFAOYNA-N
SMILES:  CCC(C)C(OC(=O)C(OC(=O)C(OC(=O)C(OC(=O)C(OC(C)=O)C(C)C)C(C)CC)C(C)CC)C(C)CC)C(=O)OCC(O)C(O)C(O)C(O)CO
RETENTIONTIME:  
CCS:  -1
IONMODE:  Negative
INSTRUMENTTYPE:  
INSTRUMENT:  Maxis II HD Q-TOF Bruker
COLLISIONENERGY:  
Comment:  DB#=CCMSLIB00000845342; origin=GNPS
Num Peaks:  11
131.07185	450.0
172.36513	130.0
173.08197	1000.0
189.09352	120.0
287.15314	620.0
303.19965	140.0
321.16577	120.0
387.20422	440.0
401.22668	140.0
501.28165	230.0
1322.45996	80.0

NAME:  NCGC00386091-01!2,3,4,5,6-pentahydroxyhexyl 2-[2-[2-[2-(2-acetyloxy-3-methylbutanoyl)oxy-3-methylpentanoyl]oxy-3-methylpentanoyl]oxy-3-methylpentanoyl]oxy-3-methylpentanoate
PRECURSORMZ:  825.41255314883
PRECURSORTYPE:  [M+FA-H]-
FORMULA:  C37H64O17
Ontology: ;;;
INCHIKEY:  OXQSHEREUUUCEE-UHFFFAOYNA-N
SMILES:  CCC(C)C(OC(=O)C(OC(=O)C(OC(=O)C(OC(=O)C(OC(C)=O)C(C)C)C(C)CC)C(C)CC)C(C)CC)C(=O)OCC(O)C(O)C(O)C(O)CO
RETENTIONTIME:  
CCS:  -1
IONMODE:  Negative
INSTRUMENTTYPE:  
INSTRUMENT:  Maxis II HD Q-TOF Bruker
COLLISIONENERGY:  
Comment:  DB#=CCMSLIB00000845344; origin=GNPS
Num Peaks:  14
113.06013	50.0
131.07118	300.0
159.06464	20.0
173.08228	1000.0
273.13501	330.0
287.15094	480.0
288.15619	30.0
387.20386	310.0
388.21069	20.0
401.2186	300.0
402.22159	20.0
501.2746	170.0
515.28149	40.0
615.34155	40.0

NAME:  NCGC00380283-01!4-[5-[[4-[5-[acetyl(hydroxy)amino]pentylamino]-4-oxobutanoyl]-hydroxyamino]pentylamino]-4-oxobutanoic acid
PRECURSORMZ:  459.24603768283
PRECURSORTYPE:  [M-H]-
FORMULA:  C20H36N4O8
Ontology: Kingdom: Organic compounds;Superclass: Lipids and lipid;Class: Fatty Acyls;Subclass: Fatty amides
INCHIKEY:  VJQANBSDAGCDJE-UHFFFAOYSA-N
SMILES:  CC(=O)N(O)CCCCCN=C(O)CCC(=O)N(O)CCCCCN=C(O)CCC(O)=O
RETENTIONTIME:  
CCS:  -1
IONMODE:  Negative
INSTRUMENTTYPE:  
INSTRUMENT:  Maxis II HD Q-TOF Bruker
COLLISIONENERGY:  
Comment:  DB#=CCMSLIB00000845346; origin=GNPS
Num Peaks:  25
89.01403	40.0
98.02469	140.0
142.05476	60.0
153.10341	100.0
155.1161	90.0
163.0869	40.0
169.14818	30.0
171.10042	10.0
181.09558	470.0
183.11006	20.0
198.12448	50.0
199.10872	320.0
217.12006	550.0
223.10985	20.0
224.77245	30.0
225.12761	20.0
241.11922	360.0
241.19475	10.0
255.13643	30.0
259.12463	260.0
390.18207	20.0
400.24722	50.0
417.23792	40.0
441.24771	80.0
459.24576	1000.0

NAME:  NCGC00380322-01!2-[3,21-dihydroxy-20-[3,4,5-trihydroxy-6-(hydroxymethyl)oxan-2-yl]oxydocosan-2-yl]oxy-6-(hydroxymethyl)oxane-3,4,5-triol
PRECURSORMZ:  743.44345935283
PRECURSORTYPE:  [M+FA-H]-
FORMULA:  C34H66O14
Ontology: Kingdom: Organic compounds;Superclass: Lipids and lipid;Class: Fatty Acyls;Subclass: Fatty acyl glycosides
INCHIKEY:  LJMPEBJKUBHVKR-UHFFFAOYNA-N
SMILES:  CC(O)C(CCCCCCCCCCCCCCCCC(O)C(C)OC1OC(CO)C(O)C(O)C1O)OC1OC(CO)C(O)C(O)C1O
RETENTIONTIME:  
CCS:  -1
IONMODE:  Negative
INSTRUMENTTYPE:  
INSTRUMENT:  Maxis II HD Q-TOF Bruker
COLLISIONENERGY:  
Comment:  DB#=CCMSLIB00000845348; origin=GNPS
Num Peaks:  21
74.92036	10.0
85.02437	20.0
89.02322	30.0
112.60951	20.0
113.02311	40.0
119.03382	100.0
149.04149	20.0
161.0448	70.0
179.05389	130.0
332.13028	10.0
333.90256	10.0
373.33917	20.0
456.37042	10.0
486.35596	10.0
517.37708	40.0
535.38037	40.0
688.24316	10.0
696.4668	30.0
697.43854	1000.0
697.92535	10.0
698.43866	140.0

NAME:  NCGC00180155-02!3-(4-hydroxyphenyl)-1-[2-hydroxy-4-[(2S,3R,4S,5R,6R)-3,4,5-trihydroxy-6-(hydroxymethyl)oxan-2-yl]oxyphenyl]propan-1-one
PRECURSORMZ:  465.14023490083
PRECURSORTYPE:  [M+FA-H]-
FORMULA:  C21H24O9
Ontology: Kingdom: Organic compounds;Superclass: Phenylpropanoids and polyketides;Class: Flavonoids;Subclass: Flavonoid glycosides
INCHIKEY:  BIZAJDCIOZNYLQ-UHFFFAOYNA-N
SMILES:  OCC1OC(OC2=CC(O)=C(C=C2)C(=O)CCC2=CC=C(O)C=C2)C(O)C(O)C1O
RETENTIONTIME:  
CCS:  -1
IONMODE:  Negative
INSTRUMENTTYPE:  
INSTRUMENT:  Maxis II HD Q-TOF Bruker
COLLISIONENERGY:  
Comment:  DB#=CCMSLIB00000845350; origin=GNPS
Num Peaks:  9
136.00775	10.0
151.03883	370.0
152.832	20.0
163.85452	20.0
193.04745	20.0
194.05405	20.0
257.08289	1000.0
257.23273	20.0
419.15616	10.0

NAME:  NCGC00169402-02!2-(3,4-dihydroxyphenyl)-5,7-dihydroxy-6-[3,4,5-trihydroxy-6-(hydroxymethyl)oxan-2-yl]chromen-4-one
PRECURSORMZ:  447.09328501183
PRECURSORTYPE:  [M-H]-
FORMULA:  C21H20O11
Ontology: Kingdom: Organic compounds;Superclass: Phenylpropanoids and polyketides;Class: Flavonoids;Subclass: Flavonoid glycosides
INCHIKEY:  ODBRNZZJSYPIDI-UHFFFAOYNA-N
SMILES:  OCC1OC(C(O)C(O)C1O)C1=C(O)C2=C(OC(=CC2=O)C2=CC(O)=C(O)C=C2)C=C1O
RETENTIONTIME:  
CCS:  203.8924295
IONMODE:  Negative
INSTRUMENTTYPE:  
INSTRUMENT:  Maxis II HD Q-TOF Bruker
COLLISIONENERGY:  
Comment:  DB#=CCMSLIB00000845352; origin=GNPS
Num Peaks:  9
201.56653	80.0
285.04562	310.0
297.04144	180.0
326.54819	120.0
327.05688	1000.0
339.04657	70.0
357.05798	820.0
429.08084	90.0
447.09628	520.0

NAME:  NCGC00169402-02!2-(3,4-dihydroxyphenyl)-5,7-dihydroxy-6-[3,4,5-trihydroxy-6-(hydroxymethyl)oxan-2-yl]chromen-4-one
PRECURSORMZ:  483.0699627239
PRECURSORTYPE:  [M+Cl]-
FORMULA:  C21H20O11
Ontology: Kingdom: Organic compounds;Superclass: Phenylpropanoids and polyketides;Class: Flavonoids;Subclass: Flavonoid glycosides
INCHIKEY:  ODBRNZZJSYPIDI-UHFFFAOYNA-N
SMILES:  OCC1OC(C(O)C(O)C1O)C1=C(O)C2=C(OC(=CC2=O)C2=CC(O)=C(O)C=C2)C=C1O
RETENTIONTIME:  
CCS:  -1
IONMODE:  Negative
INSTRUMENTTYPE:  
INSTRUMENT:  Maxis II HD Q-TOF Bruker
COLLISIONENERGY:  
Comment:  DB#=CCMSLIB00000845354; origin=GNPS
Num Peaks:  19
95.51167	90.0
125.02477	120.0
137.02544	50.0
151.00287	80.0
168.45403	60.0
168.56383	20.0
168.92592	20.0
169.01566	290.0
169.48055	20.0
173.77283	20.0
201.72644	30.0
211.0249	100.0
271.04352	710.0
313.05942	240.0
331.06915	370.0
332.07004	50.0
439.09274	40.0
483.07938	1000.0
1952.43665	50.0

NAME:  NCGC00384929-01!(2S,3S)-3,5,7-trihydroxy-2-[4-hydroxy-3-[(2S,3R,4S,5S,6R)-3,4,5-trihydroxy-6-(hydroxymethyl)oxan-2-yl]oxyphenyl]-2,3-dihydrochromen-4-one
PRECURSORMZ:  465.10384969583
PRECURSORTYPE:  [M-H]-
FORMULA:  C21H22O12
Ontology: Kingdom: Organic compounds;Superclass: Phenylpropanoids and polyketides;Class: Flavonoids;Subclass: Flavonoid glycosides
INCHIKEY:  CZOXIGOPZRIBJM-UHFFFAOYNA-N
SMILES:  OCC1OC(OC2=C(O)C=CC(=C2)C2OC3=CC(O)=CC(O)=C3C(=O)C2O)C(O)C(O)C1O
RETENTIONTIME:  
CCS:  224.7456485
IONMODE:  Negative
INSTRUMENTTYPE:  
INSTRUMENT:  Maxis II HD Q-TOF Bruker
COLLISIONENERGY:  
Comment:  DB#=CCMSLIB00000845356; origin=GNPS
Num Peaks:  28
125.02471	130.0
133.03256	60.0
149.02133	50.0
150.99947	40.0
152.0119	140.0
153.01834	60.0
159.05142	30.0
169.00899	30.0
175.03539	30.0
178.99522	110.0
217.05626	80.0
231.06749	60.0
256.02274	20.0
257.03864	40.0
258.05457	30.0
259.06384	40.0
275.05612	190.0
284.02777	50.0
285.04163	230.0
303.05118	210.0
379.10266	60.0
421.10013	80.0
437.11081	400.0
447.08667	120.0
447.41028	20.0
465.10803	1000.0
469.47958	10.0
1190.75696	20.0

NAME:  NCGC00384957-01!8-[3,5-dihydroxy-6-(hydroxymethyl)-4-(3,4,5-trihydroxyoxan-2-yl)oxyoxan-2-yl]-5,7-dihydroxy-3-(4-hydroxyphenyl)chromen-4-one
PRECURSORMZ:  563.14062912983
PRECURSORTYPE:  [M-H]-
FORMULA:  C26H28O14
Ontology: Kingdom: Organic compounds;Superclass: Phenylpropanoids and polyketides;Class: Isoflavonoids;Subclass: Isoflavonoid C
INCHIKEY:  RUULGHDZDIUGRT-UHFFFAOYNA-N
SMILES:  OCC1OC(C(O)C(OC2OCC(O)C(O)C2O)C1O)C1=C(O)C=C(O)C2=C1OC=C(C2=O)C1=CC=C(O)C=C1
RETENTIONTIME:  
CCS:  -1
IONMODE:  Negative
INSTRUMENTTYPE:  
INSTRUMENT:  Maxis II HD Q-TOF Bruker
COLLISIONENERGY:  
Comment:  DB#=CCMSLIB00000845362; origin=GNPS
Num Peaks:  17
83.758	10.0
149.02357	20.0
168.92915	30.0
238.06158	10.0
281.04071	20.0
283.06104	280.0
308.6871	20.0
309.85483	20.0
310.99249	30.0
311.05609	1000.0
323.06021	30.0
329.88797	10.0
371.08426	20.0
413.08292	30.0
518.14984	20.0
563.14209	980.0
564.14062	10.0

NAME:  NCGC00384644-01!(E)-1-(2-hydroxy-3,4,5,6-tetramethoxyphenyl)-3-phenylprop-2-en-1-one
PRECURSORMZ:  343.11871191183
PRECURSORTYPE:  [M-H]-
FORMULA:  C19H20O6
Ontology: Kingdom: Organic compounds;Superclass: Phenylpropanoids and polyketides;Class: Linear ;Subclass: Chalcones and dihydrochalcones
INCHIKEY:  LETBAZLAGJPEIM-UHFFFAOYSA-N
SMILES:  COC1=C(OC)C(OC)=C(OC)C(C(=O)C=CC2=CC=CC=C2)=C1O
RETENTIONTIME:  
CCS:  202.1890124
IONMODE:  Negative
INSTRUMENTTYPE:  
INSTRUMENT:  Maxis II HD Q-TOF Bruker
COLLISIONENERGY:  
Comment:  DB#=CCMSLIB00000845364; origin=GNPS
Num Peaks:  8
227.03125	140.0
255.03331	430.0
270.04047	210.0
283.02036	120.0
298.04382	220.0
313.07358	1000.0
328.09091	740.0
343.11374	410.0

NAME:  NCGC00180451-03!(3S,4S)-5-[(3S,4S)-4,10-dihydroxy-7,9-dimethoxy-3-methyl-3,4-dihydro-1H-benzo[g]isochromen-5-yl]-7,9-dimethoxy-3-methyl-3,4-dihydro-1H-benzo[g]isochromene-4,10-diol
PRECURSORMZ:  577.20792084283
PRECURSORTYPE:  [M-H]-
FORMULA:  C32H34O10
Ontology: Kingdom: Organic compounds;Superclass: Lignans;Class: Arylnaphthalene lignans;
INCHIKEY:  AVAQRWVGWWNBIN-UHFFFAOYNA-N
SMILES:  COC1=CC2=C(C(OC)=C1)C(O)=C1COC(C)C(O)C1=C2C1=C2C(O)C(C)OCC2=C(O)C2=C1C=C(OC)C=C2OC
RETENTIONTIME:  
CCS:  250.573786
IONMODE:  Negative
INSTRUMENTTYPE:  
INSTRUMENT:  Maxis II HD Q-TOF Bruker
COLLISIONENERGY:  
Comment:  DB#=CCMSLIB00000845366; origin=GNPS
Num Peaks:  31
202.02657	70.0
223.03827	100.0
230.05988	60.0
245.07957	200.0
257.08212	70.0
258.0885	100.0
267.96454	60.0
273.07431	280.0
274.23114	60.0
358.07834	60.0
370.0802	60.0
383.05841	70.0
413.06912	80.0
439.08627	40.0
440.06494	130.0
445.11554	80.0
447.1347	90.0
473.17902	100.0
475.13068	160.0
487.15009	70.0
490.16205	270.0
503.09836	60.0
505.1824	100.0
518.16998	170.0
529.13226	130.0
533.13361	60.0
533.18481	710.0
562.17163	100.0
562.23083	60.0
575.18555	60.0
577.2085	1000.0

NAME:  NCGC00384507-01!
PRECURSORMZ:  639.17192925783
PRECURSORTYPE:  [M-H]-
FORMULA:  C32H32O14
Ontology: Kingdom: Organic compounds;Superclass: Organoheterocyclic compounds;Class: Naphthopyrans;Subclass: Naphthopyranones
INCHIKEY:  PONPPNYZKHNPKZ-UHFFFAOYNA-N
SMILES:  COC1C(O)C(C)OC(OC2C(O)C(O)C(C)OC2OC2=CC=CC3=C(O)C4=C5C(OC(=O)C6=C(C)C=CC(OC4=O)=C56)=C23)C1O
RETENTIONTIME:  
CCS:  232.9220061
IONMODE:  Negative
INSTRUMENTTYPE:  
INSTRUMENT:  Maxis II HD Q-TOF Bruker
COLLISIONENERGY:  
Comment:  DB#=CCMSLIB00000845367; origin=GNPS
Num Peaks:  16
165.40515	10.0
168.85098	20.0
237.05067	10.0
294.05905	10.0
304.03818	20.0
306.69241	10.0
329.2247	20.0
331.04175	20.0
332.03201	1000.0
333.04434	50.0
333.1998	10.0
357.03381	10.0
479.10748	10.0
639.17273	770.0
640.1889	20.0
1041.35449	10.0

NAME:  NCGC00384508-01!2-[2-[(5R,6R,7S,9S,11R,18S,19S)-19-amino-6-(3,4-dicarboxybutanoyloxy)-11,16,18-trihydroxy-5,9-dimethylicosan-7-yl]oxy-2-oxoethyl]butanedioic acid
PRECURSORMZ:  720.38119375183
PRECURSORTYPE:  [M-H]-
FORMULA:  C34H59NO15
Ontology: Kingdom: Organic compounds;Superclass: Organic acids and derivatives;Class: Carboxylic acids and derivatives;Subclass: Fumonisins
INCHIKEY:  UVBUBMSSQKOIBE-UHFFFAOYNA-N
SMILES:  CCCCC(C)C(OC(=O)CC(CC(O)=O)C(O)=O)C(CC(C)CC(O)CCCCC(O)CC(O)C(C)N)OC(=O)CC(CC(O)=O)C(O)=O
RETENTIONTIME:  
CCS:  268.8816137
IONMODE:  Negative
INSTRUMENTTYPE:  
INSTRUMENT:  Maxis II HD Q-TOF Bruker
COLLISIONENERGY:  
Comment:  DB#=CCMSLIB00000845370; origin=GNPS
Num Peaks:  8
113.02384	70.0
157.01378	1000.0
175.0255	30.0
562.35931	260.0
563.37518	30.0
702.36768	20.0
720.38049	220.0
721.3822	20.0

NAME:  NCGC00384508-01!2-[2-[(5R,6R,7S,9S,11R,18S,19S)-19-amino-6-(3,4-dicarboxybutanoyloxy)-11,16,18-trihydroxy-5,9-dimethylicosan-7-yl]oxy-2-oxoethyl]butanedioic acid
PRECURSORMZ:  702.37062907183
PRECURSORTYPE:  [M-H2O-H]-
FORMULA:  C34H59NO15
Ontology: Kingdom: Organic compounds;Superclass: Organic acids and derivatives;Class: Carboxylic acids and derivatives;Subclass: Fumonisins
INCHIKEY:  UVBUBMSSQKOIBE-UHFFFAOYNA-N
SMILES:  CCCCC(C)C(OC(=O)CC(CC(O)=O)C(O)=O)C(CC(C)CC(O)CCCCC(O)CC(O)C(C)N)OC(=O)CC(CC(O)=O)C(O)=O
RETENTIONTIME:  
CCS:  -1
IONMODE:  Negative
INSTRUMENTTYPE:  
INSTRUMENT:  Maxis II HD Q-TOF Bruker
COLLISIONENERGY:  
Comment:  DB#=CCMSLIB00000845371; origin=GNPS
Num Peaks:  20
80.53275	60.0
111.08073	80.0
112.04123	220.0
157.01382	980.0
157.04266	70.0
166.08914	40.0
175.02733	60.0
326.14059	20.0
354.40594	100.0
518.35797	20.0
526.3465	110.0
543.33643	30.0
543.79144	20.0
544.34186	650.0
639.16589	20.0
684.38019	70.0
702.36951	1000.0
703.36829	70.0
729.02576	40.0
907.33337	20.0

NAME:  NCGC00384651-01![(2R,3R,4S,5R,6R)-6-[2-(3,4-dihydroxyphenyl)ethoxy]-2-(hydroxymethyl)-4,5-bis[[(2S,3R,4R,5R,6S)-3,4,5-trihydroxy-6-methyloxan-2-yl]oxy]oxan-3-yl] (E)-3-(3,4-dihydroxyphenyl)prop-2-enoate
PRECURSORMZ:  769.25605280883
PRECURSORTYPE:  [M-H]-
FORMULA:  C35H46O19
Ontology: Kingdom: Organic compounds;Superclass: Organic oxygen compounds;Class: Organooxygen compounds;Subclass: Carbohydrates and carbohydrate conjugates
INCHIKEY:  IGQSSJMCEJLHAO-UHFFFAOYNA-N
SMILES:  CC1OC(OC2C(OCCC3=CC(O)=C(O)C=C3)OC(CO)C(OC(=O)C=CC3=CC(O)=C(O)C=C3)C2OC2OC(C)C(O)C(O)C2O)C(O)C(O)C1O
RETENTIONTIME:  
CCS:  251.1211811
IONMODE:  Negative
INSTRUMENTTYPE:  
INSTRUMENT:  Maxis II HD Q-TOF Bruker
COLLISIONENERGY:  
Comment:  DB#=CCMSLIB00000845373; origin=GNPS
Num Peaks:  15
105.03312	10.0
113.02376	60.0
133.02933	170.0
135.0442	50.0
153.0553	70.0
161.0239	1000.0
162.03287	10.0
179.04004	30.0
249.07748	10.0
315.1037	20.0
461.16605	80.0
589.21393	10.0
607.22406	220.0
769.25604	660.0
770.25702	80.0

NAME:  NCGC00380391-01!2-(4a,9,10a-trihydroxy-1-methyl-5,10-dioxo-3,4-dihydro-1H-benzo[g]isochromen-3-yl)acetic acid
PRECURSORMZ:  381.08272002283
PRECURSORTYPE:  [M+FA-H]-
FORMULA:  C16H16O8
Ontology: Kingdom: Organic compounds;Superclass: Organoheterocyclic compounds;Class: Naphthopyrans;Subclass: Naphthopyranones
INCHIKEY:  JJKCJXIYVNHIOS-UHFFFAOYNA-N
SMILES:  CC1OC(CC(O)=O)CC2(O)C(=O)C3=C(C(O)=CC=C3)C(=O)C12O
RETENTIONTIME:  
CCS:  -1
IONMODE:  Negative
INSTRUMENTTYPE:  
INSTRUMENT:  Maxis II HD Q-TOF Bruker
COLLISIONENERGY:  
Comment:  DB#=CCMSLIB00000845375; origin=GNPS
Num Peaks:  14
161.02026	420.0
163.83649	110.0
191.03522	170.0
191.06578	210.0
205.02271	170.0
206.01901	550.0
216.04202	120.0
219.06194	190.0
229.04742	1000.0
247.05902	400.0
258.18729	120.0
273.08408	230.0
278.03326	180.0
291.09552	210.0

NAME:  NCGC00380191-01![(2R,3S,4S,5R,6R)-3,4,5-trihydroxy-6-[(2R,3R,4S,5S,6R)-3,4,5-trihydroxy-6-(hydroxymethyl)oxan-2-yl]oxyoxan-2-yl]methyl 7-methyloctanoate
PRECURSORMZ:  527.23452921183
PRECURSORTYPE:  [M+FA-H]-
FORMULA:  C21H38O12
Ontology: Kingdom: Organic compounds;Superclass: Lipids and lipid;Class: Saccharolipids;
INCHIKEY:  MGQMHWZXSBFPMH-UHFFFAOYNA-N
SMILES:  CC(C)CCCCCC(=O)OCC1OC(OC2OC(CO)C(O)C(O)C2O)C(O)C(O)C1O
RETENTIONTIME:  
CCS:  -1
IONMODE:  Negative
INSTRUMENTTYPE:  
INSTRUMENT:  Maxis II HD Q-TOF Bruker
COLLISIONENERGY:  
Comment:  DB#=CCMSLIB00000845377; origin=GNPS
Num Peaks:  15
113.02517	110.0
125.02531	60.0
143.04207	20.0
157.12218	640.0
157.48097	20.0
161.04814	120.0
179.05055	20.0
181.11774	30.0
323.09888	1000.0
341.09512	60.0
341.15158	40.0
481.20596	70.0
481.23489	100.0
527.24292	40.0
1969.81067	40.0

NAME:  NCGC00380196-01!2-[5-chloro-7-(3,5-dihydroxyhexanoyloxy)-3-[(1E,3E,5E)-hepta-1,3,5-trienyl]-7-methyl-6,8-dioxoisoquinolin-2-yl]acetic acid
PRECURSORMZ:  504.14306814783
PRECURSORTYPE:  [M-H]-
FORMULA:  C25H28ClNO8
Ontology: Kingdom: Organic compounds;Superclass: Organoheterocyclic compounds;Class: Azaphilones;
INCHIKEY:  JFTUBAXWPXSZEH-UHFFFAOYNA-N
SMILES:  CC=CC=CC=CC1=CC2=C(Cl)C(=O)C(C)(OC(=O)CC(O)CC(C)O)C(=O)C2=CN1CC(O)=O
RETENTIONTIME:  
CCS:  -1
IONMODE:  Negative
INSTRUMENTTYPE:  
INSTRUMENT:  Maxis II HD Q-TOF Bruker
COLLISIONENERGY:  
Comment:  DB#=CCMSLIB00000845379; origin=GNPS
Num Peaks:  26
115.62011	80.0
147.0694	300.0
152.12659	60.0
178.05771	100.0
217.02475	100.0
220.03528	120.0
232.11092	80.0
251.05077	100.0
266.12738	140.0
273.05194	150.0
274.08133	110.0
274.12006	100.0
288.0798	150.0
297.04654	100.0
309.05023	60.0
311.37238	70.0
311.42313	50.0
311.62012	140.0
311.95514	40.0
312.07559	1000.0
336.10773	180.0
354.0928	250.0
372.09891	170.0
442.13696	50.0
1334.56787	110.0
1612.33948	30.0

NAME:  NCGC00380198-01!4-[5-chloro-7-(3,5-dihydroxyhexanoyloxy)-3-[(1E,3E,5E)-hepta-1,3,5-trienyl]-7-methyl-6,8-dioxoisoquinolin-2-yl]butanoic acid
PRECURSORMZ:  532.17436824783
PRECURSORTYPE:  [M-H]-
FORMULA:  C27H32ClNO8
Ontology: Kingdom: Organic compounds;Superclass: Organoheterocyclic compounds;Class: Azaphilones;
INCHIKEY:  LREHNMAHTSUHBC-UHFFFAOYNA-N
SMILES:  CC=CC=CC=CC1=CC2=C(Cl)C(=O)C(C)(OC(=O)CC(O)CC(C)O)C(=O)C2=CN1CCCC(O)=O
RETENTIONTIME:  
CCS:  -1
IONMODE:  Negative
INSTRUMENTTYPE:  
INSTRUMENT:  Maxis II HD Q-TOF Bruker
COLLISIONENERGY:  
Comment:  DB#=CCMSLIB00000845382; origin=GNPS
Num Peaks:  12
139.158	130.0
147.06767	470.0
152.5798	110.0
188.04407	140.0
235.09465	150.0
236.09885	70.0
254.11885	110.0
280.09833	1000.0
298.06586	990.0
384.13898	130.0
446.14227	530.0
1616.67981	110.0
[truncated: 1,813,558 more chars]
