# Supplementary material for: Knowledge-based in silico fragmentation and annotation of mass spectra for natural products with MassKG
Source: Comput Struct Biotechnol J. 2024 Sep 7;23:3327–41. doi: 10.1016/j.csbj.2024.09.001 (PMC11415640; doi:10.1016/j.csbj.2024.09.001)
Supplement: Supplementary file 3 — Supplementary material [file mmc3.zip]

Archive with 1 entries (1 files):
- Supplementary File 3.msp
