# Supplementary material for: Knowledge-based in silico fragmentation and annotation of mass spectra for natural products with MassKG
Source: Comput Struct Biotechnol J. 2024 Sep 7;23:3327–41. doi: 10.1016/j.csbj.2024.09.001 (PMC11415640; doi:10.1016/j.csbj.2024.09.001)
Supplement: Supplementary file 3 — Supplementary material [file mmc3.zip › Supplementary File 3.msp]

ID: 0
NAME: 5-O-Methyl-myo-inositol
PRECURSORMZ: 195.0867
Ontology: Kingdom: Organic compounds;Superclass: Organic oxygen compounds;Class: Organooxygen compounds;Subclass: Alcohols and polyols
RETENTIONTIME: 1.220867
PRECURSORTYPE: [M+H]+
SMILES: COC1C(C(C(C(C1O)O)O)O)O
FORMULA: C7H14O6
INCHIKEY: 
CCS: 0
IONMODE: Positive
INSTRUMENTTYPE: q-tof
INSTRUMENT: SCIX
Comment: CAS号: 523-92-2;中文名称: 红杉醇;cid: 439990
COLLISIONENERGY: 40
Num Peaks: 5
109.02918 126
81.03555 1000
53.04194 64
69.03404 64
75.05044 64

ID: 1
NAME: Protocatechualdehyde
PRECURSORMZ: 139.0396
Ontology: Kingdom: Organic compounds;Superclass: Organic oxygen compounds;Class: Organooxygen compounds;Subclass: Carbonyl compounds
RETENTIONTIME: 5.893533
PRECURSORTYPE: [M+H]+
SMILES: C1=CC(=C(C=C1C=O)O)O
FORMULA: C7H6O3
INCHIKEY: 
CCS: 0
IONMODE: Positive
INSTRUMENTTYPE: q-tof
INSTRUMENT: SCIX
Comment: CAS号: 139-85-5;中文名称: 原儿茶醛;cid: 8768
COLLISIONENERGY: 40
Num Peaks: 9
139.03778 221
111.0462 189
65.04217 1000
93.03096 96
93.03368 677
64.03086 64
67.57549 32
84.96239 32
110.03607 32

ID: 2
NAME: hydroxysafflor yellow A
PRECURSORMZ: 613.1811
Ontology: Kingdom: Organic compounds;Superclass: Organic oxygen compounds;Class: Organooxygen compounds;Subclass: Carbohydrates and carbohydrate conjugates
RETENTIONTIME: 6.249267
PRECURSORTYPE: [M+H]+
SMILES: C1=CC(=CC=C1C=CC(=C2C(=C(C(=O)C(C2=O)(C3C(C(C(C(O3)CO)O)O)O)O)C4C(C(C(C(O4)CO)O)O)O)O)O)O
FORMULA: C27H32O16
INCHIKEY: 
CCS: 0
IONMODE: Positive
INSTRUMENTTYPE: q-tof
INSTRUMENT: SCIX
Comment: CAS号: 78281-02-4;中文名称: 羟基红花黄色素A;cid: 6443665
COLLISIONENERGY: 40
Num Peaks: 20
595.1745 107
325.06625 107
301.07138 1000
355.08231 955
85.03126 91
433.11246 829
247.02576 798
331.0827 769
221.0484 76
219.02594 76
223.02319 76
97.03173 76
165.01604 76
451.1236 695
277.03372 640
233.05473 63
427.10266 63
245.04671 63
353.06708 62
299.05469 62

ID: 3
NAME: CATECHIN-(4ALPHA->8)-EPICATECHIN
PRECURSORMZ: 579.1523
Ontology: Kingdom: Organic compounds;Superclass: Phenylpropanoids and polyketides;Class: Flavonoids;Subclass: Biflavonoids and polyflavonoids
RETENTIONTIME: 7.026783
PRECURSORTYPE: [M+H]+
SMILES: C1C(C(OC2=C1C(=CC(=C2C3C(C(OC4=CC(=CC(=C34)O)O)C5=CC(=C(C=C5)O)O)O)O)O)C6=CC(=C(C=C6)O)O)O
FORMULA: C30H26O12
INCHIKEY: 
CCS: 0
IONMODE: Positive
INSTRUMENTTYPE: q-tof
INSTRUMENT: SCIX
Comment: CAS号: nan;中文名称: 原花青素B4;cid: 147299
COLLISIONENERGY: 40
Num Peaks: 20
135.0455 1000
137.02132 96
159.04588 93
181.05148 93
225.05394 93
231.06441 93
427.10022 922
215.03223 79
285.07327 79
453.12787 79
173.06006 79
301.07193 790
126.64416 72
249.07129 67
579.15601 666
257.0455 663
313.07684 66
379.07709 66
253.04718 66
315.08502 66

ID: 4
NAME:  kaempferol 3-O-sophoroside
PRECURSORMZ: 633.1433
Ontology: Kingdom: Organic compounds;Superclass: Phenylpropanoids and polyketides;Class: Flavonoids;Subclass: Flavonoid glycosides
RETENTIONTIME: 10.71318
PRECURSORTYPE: [M+Na]+
SMILES: C1=CC(=CC=C1C2=C(C(=O)C3=C(C=C(C=C3O2)O)O)OC4C(C(C(C(O4)CO)O)O)OC5C(C(C(C(O5)CO)O)O)O)O
FORMULA: C27H30O16
INCHIKEY: 
CCS: 0
IONMODE: Positive
INSTRUMENTTYPE: q-tof
INSTRUMENT: SCIX
Comment: CAS号: 19895-95-5;中文名称: 山奈酚-3-O-beta-D-槐糖苷;cid: 5282155
COLLISIONENERGY: 40
Num Peaks: 12
631.14691 24
185.04025 22
308.02197 17
308.017 11
633.14685 1000
287.05612 73
283.06525 5
309.04941 5
449.08832 5
625.17303 5
347.09534 500
329.08307 47

ID: 5
NAME:  kaempferol 3-O-sophoroside
PRECURSORMZ: 611.1639
Ontology: Kingdom: Organic compounds;Superclass: Phenylpropanoids and polyketides;Class: Flavonoids;Subclass: Flavonoid glycosides
RETENTIONTIME: 10.72995
PRECURSORTYPE: [M+H]+
SMILES: C1=CC(=CC=C1C2=C(C(=O)C3=C(C=C(C=C3O2)O)O)OC4C(C(C(C(O4)CO)O)O)OC5C(C(C(C(O5)CO)O)O)O)O
FORMULA: C27H30O16
INCHIKEY: 
CCS: 0
IONMODE: Positive
INSTRUMENTTYPE: q-tof
INSTRUMENT: SCIX
Comment: CAS号: 19895-95-5;中文名称: 山奈酚-3-O-beta-D-槐糖苷;cid: 5282155
COLLISIONENERGY: 40
Num Peaks: 20
165.01936 1000
153.01651 831
611.15735 662
121.03057 662
431.10367 662
311.05701 662
213.05322 662
286.18054 636
99.04586 506
431.08313 506
81.0362 506
286.86691 506
61.03295 506
258.04694 506
241.05083 506
231.06577 506
91.04065 506
69.03461 506
137.02374 506
611.15033 506

ID: 6
NAME: Eleutheroside E
PRECURSORMZ: 760.3043
Ontology: Kingdom: Organic compounds;Superclass: Lignans;Class: Lignan glycosides;
RETENTIONTIME: 10.76348
PRECURSORTYPE: [M+NH4]+
SMILES: COC1=CC(=CC(=C1OC2C(C(C(C(O2)CO)O)O)O)OC)C3C4COC(C4CO3)C5=CC(=C(C(=C5)OC)OC6C(C(C(C(O6)CO)O)O)O)OC
FORMULA: C34H46O18
INCHIKEY: 
CCS: 0
IONMODE: Positive
INSTRUMENTTYPE: q-tof
INSTRUMENT: SCIX
Comment: CAS号: 39432-56-9;中文名称: 刺五加苷E;cid: 71312557
COLLISIONENERGY: 40
Num Peaks: 20
247.09665 118
183.06779 11
81.0378 11
128.06264 11
156.0535 11
350.12347 10
265.10779 1000
352.13028 9
175.07446 9
279.09741 9
373.16318 9
161.06151 9
204.4454 9
155.06844 9
264.26877 9
299.09601 9
117.07214 9
237.11201 9
399.90378 8
311.12668 8

ID: 7
NAME: Eleutheroside E
PRECURSORMZ: 765.2639
Ontology: Kingdom: Organic compounds;Superclass: Lignans;Class: Lignan glycosides;
RETENTIONTIME: 10.76348
PRECURSORTYPE: [M+Na]+
SMILES: COC1=CC(=CC(=C1OC2C(C(C(C(O2)CO)O)O)O)OC)C3C4COC(C4CO3)C5=CC(=C(C(=C5)OC)OC6C(C(C(C(O6)CO)O)O)O)OC
FORMULA: C34H46O18
INCHIKEY: 
CCS: 0
IONMODE: Positive
INSTRUMENTTYPE: q-tof
INSTRUMENT: SCIX
Comment: CAS号: 39432-56-9;中文名称: 刺五加苷E;cid: 71312557
COLLISIONENERGY: 40
Num Peaks: 20
190.05928 10
601.17981 10
765.26056 1000
602.20563 9
762.81189 8
573.1897 7
185.03827 7
383.14746 7
440.14151 6
330.1037 6
235.09734 6
167.06593 4
291.09644 4
394.14105 4
145.06233 4
572.18549 4
219.09898 4
203.07799 4
187.07339 4
309.09641 4

ID: 8
NAME:  Vitexia-glucoside
PRECURSORMZ: 595.171
Ontology: Kingdom: Organic compounds;Superclass: Phenylpropanoids and polyketides;Class: Flavonoids;Subclass: Flavonoid glycosides
RETENTIONTIME: 10.91463
PRECURSORTYPE: [M+H]+
SMILES: C1=CC(=CC=C1C2=CC(=O)C3=C(O2)C(=C(C=C3O)O)C4C(C(C(C(O4)CO)O)O)O)OC5C(C(C(C(O5)CO)O)O)O
FORMULA: C27H30O15
INCHIKEY: 
CCS: 0
IONMODE: Positive
INSTRUMENTTYPE: q-tof
INSTRUMENT: SCIX
Comment: CAS号: 38950-94-6;中文名称: 牡荆素葡萄糖苷;cid: 15596617
COLLISIONENERGY: 40
Num Peaks: 20
577.15771 11
255.06592 11
336.06232 10
475.1264 105
433.11478 1000
593.26953 9
335.05554 9
312.08389 9
97.02825 9
308.06339 9
457.10858 9
284.06616 91
323.08417 85
379.06494 8
313.66837 8
361.05969 7
261.03729 7
243.06163 7
431.74271 7
369.09631 7

ID: 9
NAME:  Vitexia-glucoside
PRECURSORMZ: 617.1464
Ontology: Kingdom: Organic compounds;Superclass: Phenylpropanoids and polyketides;Class: Flavonoids;Subclass: Flavonoid glycosides
RETENTIONTIME: 10.91463
PRECURSORTYPE: [M+Na]+
SMILES: C1=CC(=CC=C1C2=CC(=O)C3=C(O2)C(=C(C=C3O)O)C4C(C(C(C(O4)CO)O)O)O)OC5C(C(C(C(O5)CO)O)O)O
FORMULA: C27H30O15
INCHIKEY: 
CCS: 0
IONMODE: Positive
INSTRUMENTTYPE: q-tof
INSTRUMENT: SCIX
Comment: CAS号: 38950-94-6;中文名称: 牡荆素葡萄糖苷;cid: 15596617
COLLISIONENERGY: 40
Num Peaks: 20
295.05789 122
397.08865 122
271.05475 102
367.08493 102
284.06616 102
497.10544 102
297.07812 102
379.08694 102
617.14392 1000
323.08923 81
415.1077 62
612.88318 43
616.98248 43
311.0564 41
455.08389 41
341.06418 41
313.07309 398
335.09692 20
339.08658 20
373.09183 20

ID: 10
NAME: ERIOCITRIN
PRECURSORMZ: 597.1879
Ontology: Kingdom: Organic compounds;Superclass: Phenylpropanoids and polyketides;Class: Flavonoids;Subclass: Flavonoid glycosides
RETENTIONTIME: 11.23463
PRECURSORTYPE: [M+H]+
SMILES: CC1C(C(C(C(O1)OCC2C(C(C(C(O2)OC3=CC(=C4C(=O)CC(OC4=C3)C5=CC(=C(C=C5)O)O)O)O)O)O)O)O)O
FORMULA: C27H32O15
INCHIKEY: 
CCS: 0
IONMODE: Positive
INSTRUMENTTYPE: q-tof
INSTRUMENT: SCIX
Comment: CAS号: 13463-28-0;中文名称: 圣草次苷;cid: 83489
COLLISIONENERGY: 40
Num Peaks: 20
191.03426 102
195.02892 1000
217.052 87
231.03131 87
261.03314 87
153.01831 849
288.15799 75
135.04308 72
177.0164 72
203.03552 72
367.0798 72
163.03796 641
71.05082 605
597.17834 58
339.08948 58
415.09061 58
243.02461 58
69.03359 58
111.0443 58
263.05499 505

ID: 11
NAME: ERIOCITRIN
PRECURSORMZ: 619.1663
Ontology: Kingdom: Organic compounds;Superclass: Phenylpropanoids and polyketides;Class: Flavonoids;Subclass: Flavonoid glycosides
RETENTIONTIME: 11.25157
PRECURSORTYPE: [M+Na]+
SMILES: CC1C(C(C(C(O1)OCC2C(C(C(C(O2)OC3=CC(=C4C(=O)CC(OC4=C3)C5=CC(=C(C=C5)O)O)O)O)O)O)O)O)O
FORMULA: C27H32O15
INCHIKEY: 
CCS: 0
IONMODE: Positive
INSTRUMENTTYPE: q-tof
INSTRUMENT: SCIX
Comment: CAS号: 13463-28-0;中文名称: 圣草次苷;cid: 83489
COLLISIONENERGY: 40
Num Peaks: 13
153.01804 31
163.03949 19
195.03059 19
483.11121 19
618.70972 13
617.1889 13
331.08456 12
337.04984 12
619.16669 1000
331.09225 69
305.3811 6
447.08359 6
289.07217 51

ID: 12
NAME: Isoacteoside
PRECURSORMZ: 642.2347
Ontology: Kingdom: Organic compounds;Superclass: Phenylpropanoids and polyketides;Class: Cinnamic acids and derivatives;Subclass: Hydroxycinnamic acids and derivatives
RETENTIONTIME: 13.34622
PRECURSORTYPE: [M+NH4]+
SMILES: CC1C(C(C(C(O1)OC2C(C(OC(C2O)OCCC3=CC(=C(C=C3)O)O)COC(=O)C=CC4=CC(=C(C=C4)O)O)O)O)O)O
FORMULA: C29H36O15
INCHIKEY: 
CCS: 0
IONMODE: Positive
INSTRUMENTTYPE: q-tof
INSTRUMENT: SCIX
Comment: CAS号: 61303-13-7;中文名称: 异类叶升麻苷;cid: 6476333
COLLISIONENERGY: 40
Num Peaks: 20
162.52652 19
85.0301 18
435.12659 18
129.0545 15
453.14905 15
317.10202 13
417.11481 13
71.05351 13
325.08707 126
245.07579 10
289.07086 10
625.20538 10
461.14529 10
163.03848 1000
181.04739 92
147.06387 7
229.09036 7
307.08081 66
273.06705 5
231.0835 5

ID: 13
NAME: Isoacteoside
PRECURSORMZ: 647.1962
Ontology: Kingdom: Organic compounds;Superclass: Phenylpropanoids and polyketides;Class: Cinnamic acids and derivatives;Subclass: Hydroxycinnamic acids and derivatives
RETENTIONTIME: 13.34622
PRECURSORTYPE: [M+Na]+
SMILES: CC1C(C(C(C(O1)OC2C(C(OC(C2O)OCCC3=CC(=C(C=C3)O)O)COC(=O)C=CC4=CC(=C(C=C4)O)O)O)O)O)O
FORMULA: C29H36O15
INCHIKEY: 
CCS: 0
IONMODE: Positive
INSTRUMENTTYPE: q-tof
INSTRUMENT: SCIX
Comment: CAS号: 61303-13-7;中文名称: 异类叶升麻苷;cid: 6476333
COLLISIONENERGY: 40
Num Peaks: 15
645.14917 10
647.0849 10
647.19635 1000
135.04189 8
145.02519 8
501.13748 59
145.99495 5
467.15094 5
499.55725 5
647.62775 4
163.04208 40
150.08455 2
294.05267 2
357.07169 2
621.32538 2

ID: 14
NAME: ISORHAMNETIN-3-RUTINOSIDE
PRECURSORMZ: 625.1795
Ontology: Kingdom: Organic compounds;Superclass: Phenylpropanoids and polyketides;Class: Flavonoids;Subclass: Flavonoid glycosides
RETENTIONTIME: 13.44707
PRECURSORTYPE: [M+H]+
SMILES: CC1C(C(C(C(O1)OCC2C(C(C(C(O2)OC3=C(OC4=CC(=CC(=C4C3=O)O)O)C5=CC(=C(C=C5)O)OC)O)O)O)O)O)O
FORMULA: C28H32O16
INCHIKEY: 
CCS: 0
IONMODE: Positive
INSTRUMENTTYPE: q-tof
INSTRUMENT: SCIX
Comment: CAS号: nan;中文名称: 水仙苷;cid: 17751019
COLLISIONENERGY: 40
Num Peaks: 20
463.12445 103
273.03754 103
165.01662 103
129.05309 1000
383.06949 88
97.02776 88
329.05902 88
217.05112 88
147.06413 742
228.03793 73
111.04183 73
317.47809 73
151.04007 73
461.10468 73
69.03737 73
285.03824 693
71.04871 632
271.05905 58
163.0352 58
243.06123 58

ID: 15
NAME: ISORHAMNETIN-3-RUTINOSIDE
PRECURSORMZ: 647.1629
Ontology: Kingdom: Organic compounds;Superclass: Phenylpropanoids and polyketides;Class: Flavonoids;Subclass: Flavonoid glycosides
RETENTIONTIME: 13.46383
PRECURSORTYPE: [M+Na]+
SMILES: CC1C(C(C(C(O1)OCC2C(C(C(C(O2)OC3=C(OC4=CC(=CC(=C4C3=O)O)O)C5=CC(=C(C=C5)O)OC)O)O)O)O)O)O
FORMULA: C28H32O16
INCHIKEY: 
CCS: 0
IONMODE: Positive
INSTRUMENTTYPE: q-tof
INSTRUMENT: SCIX
Comment: CAS号: nan;中文名称: 水仙苷;cid: 17751019
COLLISIONENERGY: 40
Num Peaks: 20
302.04468 11
647.16022 1000
647.12427 8
317.06314 81
185.03735 7
645.09515 7
331.07947 6
243.08351 5
285.0433 5
645.57605 5
645.05927 4
302.02994 3
312.96811 3
323.07401 3
338.03894 33
339.04761 27
501.10516 23
321.83337 2
616.15527 1
167.02847 1

ID: 16
NAME: Naringin
PRECURSORMZ: 581.1871
Ontology: Kingdom: Organic compounds;Superclass: Phenylpropanoids and polyketides;Class: Flavonoids;Subclass: Flavonoid glycosides
RETENTIONTIME: 13.7166
PRECURSORTYPE: [M+H]+
SMILES: CC1C(C(C(C(O1)OC2C(C(C(OC2OC3=CC(=C4C(=O)CC(OC4=C3)C5=CC=C(C=C5)O)O)CO)O)O)O)O)O
FORMULA: C27H32O14
INCHIKEY: 
CCS: 0
IONMODE: Positive
INSTRUMENTTYPE: q-tof
INSTRUMENT: SCIX
Comment: CAS号: 10236-47-2;中文名称: 柚皮苷;cid: 442428
COLLISIONENERGY: 40
Num Peaks: 20
191.03046 122
281.06714 120
365.09589 120
231.02286 103
363.08203 103
153.01662 1000
195.02705 892
273.04083 73
279.04553 68
287.056 68
369.09692 68
177.0146 68
179.03549 68
581.18756 68
69.04882 52
257.04025 52
243.02917 52
413.12442 52
57.03548 52
419.13373 420

ID: 17
NAME: Naringin
PRECURSORMZ: 603.1701
Ontology: Kingdom: Organic compounds;Superclass: Phenylpropanoids and polyketides;Class: Flavonoids;Subclass: Flavonoid glycosides
RETENTIONTIME: 13.7166
PRECURSORTYPE: [M+Na]+
SMILES: CC1C(C(C(C(O1)OC2C(C(C(OC2OC3=CC(=C4C(=O)CC(OC4=C3)C5=CC=C(C=C5)O)O)CO)O)O)O)O)O
FORMULA: C27H32O14
INCHIKEY: 
CCS: 0
IONMODE: Positive
INSTRUMENTTYPE: q-tof
INSTRUMENT: SCIX
Comment: CAS号: 10236-47-2;中文名称: 柚皮苷;cid: 442428
COLLISIONENERGY: 40
Num Peaks: 20
457.10941 32
153.01727 32
295.05417 27
319.03973 22
195.02573 21
337.05353 21
601.23236 16
231.03207 16
331.09851 145
602.77844 13
439.10529 11
185.03691 11
465.95734 11
330.05554 11
603.17047 1000
273.07642 65
455.66663 5
263.06033 5
217.04443 5
187.0836 5

ID: 18
NAME: Rhoifolin
PRECURSORMZ: 601.1572
Ontology: Kingdom: Organic compounds;Superclass: Phenylpropanoids and polyketides;Class: Flavonoids;Subclass: Flavonoid glycosides
RETENTIONTIME: 13.95292
PRECURSORTYPE: [M+Na]+
SMILES: CC1C(C(C(C(O1)OC2C(C(C(OC2OC3=CC(=C4C(=C3)OC(=CC4=O)C5=CC=C(C=C5)O)O)CO)O)O)O)O)O
FORMULA: C27H30O14
INCHIKEY: 
CCS: 0
IONMODE: Positive
INSTRUMENTTYPE: q-tof
INSTRUMENT: SCIX
Comment: CAS号: 17306-46-6;中文名称: 野漆树苷;cid: 5282150
COLLISIONENERGY: 40
Num Peaks: 19
153.01846 30
185.04021 30
455.09363 23
600.63336 17
270.21173 16
163.03993 15
225.05119 15
331.10071 144
601.15631 1000
455.12076 7
437.85364 7
337.12064 7
119.04783 7
313.10132 7
146.03558 7
202.06854 7
184.03256 7
271.06012 642
293.03558 61

ID: 19
NAME: Rhoifolin
PRECURSORMZ: 579.1738
Ontology: Kingdom: Organic compounds;Superclass: Phenylpropanoids and polyketides;Class: Flavonoids;Subclass: Flavonoid glycosides
RETENTIONTIME: 13.9697
PRECURSORTYPE: [M+H]+
SMILES: CC1C(C(C(C(O1)OC2C(C(C(OC2OC3=CC(=C4C(=C3)OC(=CC4=O)C5=CC=C(C=C5)O)O)CO)O)O)O)O)O
FORMULA: C27H30O14
INCHIKEY: 
CCS: 0
IONMODE: Positive
INSTRUMENTTYPE: q-tof
INSTRUMENT: SCIX
Comment: CAS号: 17306-46-6;中文名称: 野漆树苷;cid: 5282150
COLLISIONENERGY: 40
Num Peaks: 20
271.48596 113
119.04937 110
433.11551 1000
71.05325 94
169.06425 94
272.27805 78
187.04054 78
337.07135 78
272.38065 78
417.11725 78
415.1084 78
270.25354 71
270.21173 650
270.12811 63
272.68152 62
272.52057 62
272.24307 62
273.89377 62
272.07993 62
141.06902 62

ID: 20
NAME: Hesperidin
PRECURSORMZ: 611.1974
Ontology: Kingdom: Organic compounds;Superclass: Phenylpropanoids and polyketides;Class: Flavonoids;Subclass: Flavonoid glycosides
RETENTIONTIME: 14.358
PRECURSORTYPE: [M+H]+
SMILES: CC1C(C(C(C(O1)OCC2C(C(C(C(O2)OC3=CC(=C4C(=O)CC(OC4=C3)C5=CC(=C(C=C5)OC)O)O)O)O)O)O)O)O
FORMULA: C28H34O15
INCHIKEY: 
CCS: 0
IONMODE: Positive
INSTRUMENTTYPE: q-tof
INSTRUMENT: SCIX
Comment: CAS号: 520-26-3;中文名称: 橙皮苷;cid: 10621
COLLISIONENERGY: 40
Num Peaks: 20
429.10849 10
177.01707 10
231.02988 10
303.08786 1000
449.14255 92
369.09738 89
611.1886 8
69.03641 8
149.06001 8
413.12482 80
85.03027 76
219.03052 73
287.05176 7
393.08777 7
301.06934 7
393.09897 7
399.11093 7
207.02776 7
297.05978 7
137.05586 7

ID: 21
NAME: Hesperidin
PRECURSORMZ: 633.1808
Ontology: Kingdom: Organic compounds;Superclass: Phenylpropanoids and polyketides;Class: Flavonoids;Subclass: Flavonoid glycosides
RETENTIONTIME: 14.358
PRECURSORTYPE: [M+Na]+
SMILES: CC1C(C(C(C(O1)OCC2C(C(C(C(O2)OC3=CC(=C4C(=O)CC(OC4=C3)C5=CC(=C(C=C5)OC)O)O)O)O)O)O)O)O
FORMULA: C28H34O15
INCHIKEY: 
CCS: 0
IONMODE: Positive
INSTRUMENTTYPE: q-tof
INSTRUMENT: SCIX
Comment: CAS号: 520-26-3;中文名称: 橙皮苷;cid: 10621
COLLISIONENERGY: 40
Num Peaks: 20
177.0509 15
487.11749 12
195.02962 10
631.16833 10
633.18256 1000
337.05099 8
165.0164 7
153.0172 7
633.01196 6
331.1011 66
263.05115 5
483.11865 28
457.13672 2
600.88275 2
465.10696 2
145.02533 2
383.16476 2
315.09995 2
243.58292 2
241.9209 2

ID: 22
NAME: CROCIN
PRECURSORMZ: 994.4133
Ontology: Kingdom: Organic compounds;Superclass: Lipids and lipid;Class: Prenol lipids;Subclass: Diterpenoids
RETENTIONTIME: 15.64907
PRECURSORTYPE: [M+NH4]+
SMILES: CC(=CC=CC=C(C)C=CC=C(C)C(=O)OC1C(C(C(C(O1)COC2C(C(C(C(O2)CO)O)O)O)O)O)O)C=CC=C(C)C(=O)OC3C(C(C(C(O3)COC4C(C(C(C(O4)CO)O)O)O)O)O)O
FORMULA: C44H64O24
INCHIKEY: 
CCS: 0
IONMODE: Positive
INSTRUMENTTYPE: q-tof
INSTRUMENT: SCIX
Comment: CAS号: nan;中文名称: 西红花苷Ⅰ;cid: 5281233
COLLISIONENERGY: 40
Num Peaks: 20
225.12585 1000
278.12875 1000
209.09631 1000
223.11011 1000
251.14471 1000
455.21161 1000
473.21078 1000
325.09729 933
97.02783 855
195.11841 855
181.09885 855
267.18057 855
249.16483 855
183.11417 855
194.10727 855
161.09961 733
185.09641 711
227.10172 711
635.25726 711
451.13614 711

ID: 23
NAME: Salvianolic acid B
PRECURSORMZ: 736.19
Ontology: Kingdom: Organic compounds;Superclass: Phenylpropanoids and polyketides;;
RETENTIONTIME: 15.81735
PRECURSORTYPE: [M+NH4]+
SMILES: C1=CC(=C(C=C1CC(C(=O)O)OC(=O)C=CC2=C3C(C(OC3=C(C=C2)O)C4=CC(=C(C=C4)O)O)C(=O)OC(CC5=CC(=C(C=C5)O)O)C(=O)O)O)O
FORMULA: C36H30O16
INCHIKEY: 
CCS: 0
IONMODE: Positive
INSTRUMENTTYPE: q-tof
INSTRUMENT: SCIX
Comment: CAS号: nan;中文名称: 丹酚酸B;cid: 6451084
COLLISIONENERGY: 40
Num Peaks: 20
295.06137 1000
323.04971 997
249.05315 97
411.07709 97
137.06055 84
267.06726 83
281.04153 83
503.10999 70
279.06485 70
255.06696 69
253.04465 69
475.10916 69
305.04648 55
213.01656 55
253.04015 55
365.06403 55
139.03934 547
325.07428 45
736.17944 42
239.06796 42

ID: 24
NAME: Crocin II
PRECURSORMZ: 832.3661
Ontology: Kingdom: Organic compounds;Superclass: Lipids and lipid;Class: Prenol lipids;Subclass: Diterpenoids
RETENTIONTIME: 17.49793
PRECURSORTYPE: [M+NH4]+
SMILES: CC(=CC=CC=C(C)C=CC=C(C)C(=O)OC1C(C(C(C(O1)COC2C(C(C(C(O2)CO)O)O)O)O)O)O)C=CC=C(C)C(=O)OC3C(C(C(C(O3)CO)O)O)O
FORMULA: C38H54O19
INCHIKEY: 
CCS: 0
IONMODE: Positive
INSTRUMENTTYPE: q-tof
INSTRUMENT: SCIX
Comment: CAS号: nan;中文名称: 西红花苷Ⅱ;cid: 9940690
COLLISIONENERGY: 40
Num Peaks: 20
199.11089 1000
189.09042 1000
97.03005 1000
145.09959 1000
209.09167 855
193.10213 855
183.11549 855
177.08981 855
251.14195 855
159.07896 855
237.16428 855
264.12192 722
487.17053 711
225.12532 711
185.12852 711
185.09776 711
157.09998 711
269.1189 711
249.16431 711
670.29883 711

ID: 25
NAME: Crocin II
PRECURSORMZ: 837.3221
Ontology: Kingdom: Organic compounds;Superclass: Lipids and lipid;Class: Prenol lipids;Subclass: Diterpenoids
RETENTIONTIME: 17.51473
PRECURSORTYPE: [M+Na]+
SMILES: CC(=CC=CC=C(C)C=CC=C(C)C(=O)OC1C(C(C(C(O1)COC2C(C(C(C(O2)CO)O)O)O)O)O)O)C=CC=C(C)C(=O)OC3C(C(C(C(O3)CO)O)O)O
FORMULA: C38H54O19
INCHIKEY: 
CCS: 0
IONMODE: Positive
INSTRUMENTTYPE: q-tof
INSTRUMENT: SCIX
Comment: CAS号: nan;中文名称: 西红花苷Ⅱ;cid: 9940690
COLLISIONENERGY: 40
Num Peaks: 20
509.14597 14
513.20612 136
259.08109 12
631.27881 10
837.32245 1000
185.04237 8
203.05212 8
673.14038 6
329.08594 6
421.14694 6
212.12047 6
836.86462 6
836.83191 4
351.14532 47
346.0199 4
349.16772 4
675.26447 450
350.06329 4
511.59418 4
145.0506 4

ID: 26
NAME:  Arctiin
PRECURSORMZ: 552.2486
Ontology: Kingdom: Organic compounds;Superclass: Lignans;Class: Lignan glycosides;
RETENTIONTIME: 17.95578
PRECURSORTYPE: [M+NH4]+
SMILES: COC1=C(C=C(C=C1)CC2COC(=O)C2CC3=CC(=C(C=C3)OC4C(C(C(C(O4)CO)O)O)O)OC)OC
FORMULA: C27H34O11
INCHIKEY: 
CCS: 0
IONMODE: Positive
INSTRUMENTTYPE: q-tof
INSTRUMENT: SCIX
Comment: CAS号:  20362-31-6;中文名称: 牛蒡子苷;cid: 100528
COLLISIONENERGY: 40
Num Peaks: 20
322.11911 108
245.09837 103
205.08708 103
305.49396 10
151.07475 1000
233.10078 9
180.08702 98
119.04828 9
103.05576 9
247.10651 9
87.04576 9
115.05569 9
288.11615 9
276.11591 9
117.07099 9
133.06596 9
308.10733 9
145.05092 98
249.11169 94
323.13168 936

ID: 27
NAME:  Arctiin
PRECURSORMZ: 557.2003
Ontology: Kingdom: Organic compounds;Superclass: Lignans;Class: Lignan glycosides;
RETENTIONTIME: 17.95578
PRECURSORTYPE: [M+Na]+
SMILES: COC1=C(C=C(C=C1)CC2COC(=O)C2CC3=CC(=C(C=C3)OC4C(C(C(C(O4)CO)O)O)O)OC)OC
FORMULA: C27H34O11
INCHIKEY: 
CCS: 0
IONMODE: Positive
INSTRUMENTTYPE: q-tof
INSTRUMENT: SCIX
Comment: CAS号:  20362-31-6;中文名称: 牛蒡子苷;cid: 100528
COLLISIONENERGY: 40
Num Peaks: 20
185.04279 172
122.0359 147
262.09692 147
146.0737 147
149.06009 147
274.10287 147
290.08847 122
245.09837 122
337.14771 122
394.15115 103
137.06087 1000
321.09546 97
277.12164 97
542.17834 97
191.10545 97
306.12897 97
541.17212 97
165.05647 97
290.10049 97
380.12674 97

ID: 28
NAME: taurohyodeoxycholic acid
PRECURSORMZ: 500.3065
Ontology: Kingdom: Organic compounds;Superclass: Lipids and lipid;Class: Steroids and steroid derivatives;Subclass: Bile acids
RETENTIONTIME: 21.8923
PRECURSORTYPE: [M+H]+
SMILES: CC(CCC(=O)NCCS(=O)(=O)O)C1CCC2C1(CCC3C2CC(C4C3(CCC(C4)O)C)O)C
FORMULA: C26H45NO6S
INCHIKEY: 
CCS: 0
IONMODE: Positive
INSTRUMENTTYPE: q-tof
INSTRUMENT: SCIX
Comment: CAS号: 386523;中文名称: 猪磺去氧胆酸;cid: 119046
COLLISIONENERGY: 40
Num Peaks: 20
211.14816 1000
302.14383 1000
288.12732 1000
213.16289 1000
189.16647 1000
163.14836 1000
119.08653 855
185.13071 855
131.08466 855
483.29871 855
121.10246 711
316.15646 711
187.15088 711
239.17708 711
243.21011 711
203.14465 711
95.08617 711
382.20825 711
384.21347 711
465.28055 711

ID: 29
NAME: taurohyodeoxycholic acid
PRECURSORMZ: 517.3343
Ontology: Kingdom: Organic compounds;Superclass: Lipids and lipid;Class: Steroids and steroid derivatives;Subclass: Bile acids
RETENTIONTIME: 21.8923
PRECURSORTYPE: [M+NH4]+
SMILES: CC(CCC(=O)NCCS(=O)(=O)O)C1CCC2C1(CCC3C2CC(C4C3(CCC(C4)O)C)O)C
FORMULA: C26H45NO6S
INCHIKEY: 
CCS: 0
IONMODE: Positive
INSTRUMENTTYPE: q-tof
INSTRUMENT: SCIX
Comment: CAS号: 386523;中文名称: 猪磺去氧胆酸;cid: 119046
COLLISIONENERGY: 40
Num Peaks: 20
147.11539 1000
187.14931 1000
177.12804 1000
189.16293 855
135.11751 855
276.13443 711
330.16635 711
229.15903 711
211.14445 711
316.15204 711
173.13052 711
382.21173 711
314.14044 711
121.10113 711
149.13071 566
199.14343 566
302.13947 566
243.20396 566
342.17554 566
213.16328 566

ID: 30
NAME: taurohyodeoxycholic acid
PRECURSORMZ: 482.2926
Ontology: Kingdom: Organic compounds;Superclass: Lipids and lipid;Class: Steroids and steroid derivatives;Subclass: Bile acids
RETENTIONTIME: 21.9091
PRECURSORTYPE: [M-H2O+H]+
SMILES: CC(CCC(=O)NCCS(=O)(=O)O)C1CCC2C1(CCC3C2CC(C4C3(CCC(C4)O)C)O)C
FORMULA: C26H45NO6S
INCHIKEY: 
CCS: 0
IONMODE: Positive
INSTRUMENTTYPE: q-tof
INSTRUMENT: SCIX
Comment: CAS号: 386523;中文名称: 猪磺去氧胆酸;cid: 119046
COLLISIONENERGY: 40
Num Peaks: 20
239.17708 125
67.05601 125
316.15897 125
217.1544 125
85.06645 125
143.08167 125
276.12451 125
262.10989 125
125.63602 112
356.18558 108
248.0907 106
169.09933 106
149.09766 106
231.17349 106
123.1165 106
311.27161 106
295.24323 106
91.05315 106
161.12981 1000
206.04672 90

ID: 31
NAME: taurocholic acid
PRECURSORMZ: 516.2991
Ontology: Kingdom: Organic compounds;Superclass: Lipids and lipid;Class: Steroids and steroid derivatives;Subclass: Bile acids
RETENTIONTIME: 22.29663
PRECURSORTYPE: [M+H]+
SMILES: CC(CCC(=O)NCCS(=O)(=O)O)C1CCC2C1(C(CC3C2C(CC4C3(CCC(C4)O)C)O)O)C
FORMULA: C26H45NO7S
INCHIKEY: 
CCS: 0
IONMODE: Positive
INSTRUMENTTYPE: q-tof
INSTRUMENT: SCIX
Comment: CAS号: '81-24-3;中文名称: 牛磺胆酸;cid: 6675
COLLISIONENERGY: 40
Num Peaks: 20
197.13078 172
295.24127 172
159.11525 147
498.28879 147
225.162 147
227.17421 147
229.16542 147
145.10194 147
171.11383 147
239.18405 147
338.2507 126
157.09886 122
420.22278 122
183.11424 122
201.16632 122
241.19199 122
337.25101 1000
352.1604 97
169.09787 97
147.11375 97

ID: 32
NAME: taurocholic acid
PRECURSORMZ: 533.3271
Ontology: Kingdom: Organic compounds;Superclass: Lipids and lipid;Class: Steroids and steroid derivatives;Subclass: Bile acids
RETENTIONTIME: 22.29663
PRECURSORTYPE: [M+NH4]+
SMILES: CC(CCC(=O)NCCS(=O)(=O)O)C1CCC2C1(C(CC3C2C(CC4C3(CCC(C4)O)C)O)O)C
FORMULA: C26H45NO7S
INCHIKEY: 
CCS: 0
IONMODE: Positive
INSTRUMENTTYPE: q-tof
INSTRUMENT: SCIX
Comment: CAS号: '81-24-3;中文名称: 牛磺胆酸;cid: 6675
COLLISIONENERGY: 40
Num Peaks: 20
209.13319 1000
420.21701 98
277.19659 98
314.13782 98
263.17508 98
281.19104 98
187.11261 98
175.14606 98
125.0969 85
95.08647 84
235.14784 84
189.12605 84
195.11652 84
274.11423 84
185.09457 84
131.08823 84
173.13058 84
253.19328 84
109.10153 84
460.8027 84

ID: 33
NAME: taurocholic acid
PRECURSORMZ: 498.2913
Ontology: Kingdom: Organic compounds;Superclass: Lipids and lipid;Class: Steroids and steroid derivatives;Subclass: Bile acids
RETENTIONTIME: 22.31343
PRECURSORTYPE: [M-H2O+H]+
SMILES: CC(CCC(=O)NCCS(=O)(=O)O)C1CCC2C1(C(CC3C2C(CC4C3(CCC(C4)O)C)O)O)C
FORMULA: C26H45NO7S
INCHIKEY: 
CCS: 0
IONMODE: Positive
INSTRUMENTTYPE: q-tof
INSTRUMENT: SCIX
Comment: CAS号: '81-24-3;中文名称: 牛磺胆酸;cid: 6675
COLLISIONENERGY: 40
Num Peaks: 20
319.24152 1000
239.17715 95
175.11021 95
248.093 95
215.17896 95
105.06901 95
263.177 95
109.10126 95
173.1284 95
253.19293 81
121.10094 81
181.0986 81
189.16264 81
274.10684 81
107.08734 81
460.81143 73
199.10922 69
249.16235 67
164.03391 67
177.12775 67

ID: 34
NAME: Pseudoginsenoside F11
PRECURSORMZ: 823.4866
Ontology: Kingdom: Organic compounds;Superclass: Lipids and lipid;Class: Prenol lipids;Subclass: Terpene glycosides
RETENTIONTIME: 22.66728
PRECURSORTYPE: [M+Na]+
SMILES: CC1C(C(C(C(O1)OC2C(C(C(OC2OC3CC4(C(CC(C5C4(CCC5C6(CCC(O6)C(C)(C)O)C)C)O)C7(C3C(C(CC7)O)(C)C)C)C)CO)O)O)O)O)O
FORMULA: C42H72O14
INCHIKEY: 
CCS: 0
IONMODE: Positive
INSTRUMENTTYPE: q-tof
INSTRUMENT: SCIX
Comment: CAS号: 69884-00-0;中文名称: 拟人参皂苷F11;cid: 21633072
COLLISIONENERGY: 40
Num Peaks: 18
439.35675 5
820.86639 3
677.42114 3
421.33789 3
349.11179 3
147.11812 2
143.1066 2
187.15047 2
822.17041 1
173.13351 1
497.35815 11
823.48761 1000
209.32449 0
411.61813 0
197.04271 0
494.29071 0
673.90277 0
175.15086 0

ID: 35
NAME: Notoginsenoside R2
PRECURSORMZ: 753.4833
Ontology: Kingdom: Organic compounds;Superclass: Lipids and lipid;Class: Prenol lipids;Subclass: Triterpenoids
RETENTIONTIME: 23.19355
PRECURSORTYPE: [M-H2O+H]+
SMILES: CC(=CCCC(C)(C1CCC2(C1C(CC3C2(CC(C4C3(CCC(C4(C)C)O)C)OC5C(C(C(C(O5)CO)O)O)OC6C(C(C(CO6)O)O)O)C)O)C)O)C
FORMULA: C41H70O13
INCHIKEY: 
CCS: 0
IONMODE: Positive
INSTRUMENTTYPE: q-tof
INSTRUMENT: SCIX
Comment: CAS号: 80418-25-3;中文名称: 三七皂苷R2;cid: 21599925
COLLISIONENERGY: 40
Num Peaks: 20
205.16249 248
161.13095 206
231.17671 206
133.10098 206
147.11798 206
189.15982 206
207.17291 206
735.47284 170
163.1459 164
159.11604 164
219.21117 164
177.16267 164
149.13676 164
217.19298 164
301.24899 164
201.16504 164
405.33679 164
121.1036 164
621.44452 125
423.36249 1000

ID: 36
NAME: Notoginsenoside R2
PRECURSORMZ: 793.4738
Ontology: Kingdom: Organic compounds;Superclass: Lipids and lipid;Class: Prenol lipids;Subclass: Triterpenoids
RETENTIONTIME: 23.19355
PRECURSORTYPE: [M+Na]+
SMILES: CC(=CCCC(C)(C1CCC2(C1C(CC3C2(CC(C4C3(CCC(C4(C)C)O)C)OC5C(C(C(C(O5)CO)O)O)OC6C(C(C(CO6)O)O)O)C)O)C)O)C
FORMULA: C41H70O13
INCHIKEY: 
CCS: 0
IONMODE: Positive
INSTRUMENTTYPE: q-tof
INSTRUMENT: SCIX
Comment: CAS号: 80418-25-3;中文名称: 三七皂苷R2;cid: 21599925
COLLISIONENERGY: 40
Num Peaks: 12
481.36264 5
790.93347 5
775.4693 4
335.09549 44
793.2915 4
791.01691 3
309.67117 2
673.42596 2
292.40515 1
643.39154 1
793.47858 1000
793.35919 8

ID: 37
NAME: Ginsenoside rb3
PRECURSORMZ: 1101.591
Ontology: Kingdom: Organic compounds;Superclass: Lipids and lipid;Class: Prenol lipids;Subclass: Triterpenoids
RETENTIONTIME: 25.57602
PRECURSORTYPE: [M+Na]+
SMILES: CC(=CCCC(C)(C1CCC2(C1C(CC3C2(CCC4C3(CCC(C4(C)C)OC5C(C(C(C(O5)CO)O)O)OC6C(C(C(C(O6)CO)O)O)O)C)C)O)C)OC7C(C(C(C(O7)COC8C(C(C(CO8)O)O)O)O)O)O)C
FORMULA: C53H90O22
INCHIKEY: 
CCS: 0
IONMODE: Positive
INSTRUMENTTYPE: q-tof
INSTRUMENT: SCIX
Comment: CAS号: 68406-26-8;中文名称: 人参皂苷Rb3;cid: 12912363
COLLISIONENERGY: 40
Num Peaks: 15
1101.43469 7
335.09534 59
1102.03967 4
1098.07043 4
787.70959 3
789.45142 23
333.86279 2
334.08224 2
652.99542 2
789.47522 123
658.89734 1
907.91693 1
987.3894 1
1101.58936 1000
365.10974 8

ID: 38
NAME: GINSENOSIDE F1
PRECURSORMZ: 661.4241
Ontology: Kingdom: Organic compounds;Superclass: Lipids and lipid;Class: Prenol lipids;Subclass: Triterpenoids
RETENTIONTIME: 26.61003
PRECURSORTYPE: [M+Na]+
SMILES: CC(=CCCC(C)(C1CCC2(C1C(CC3C2(CC(C4C3(CCC(C4(C)C)O)C)O)C)O)C)OC5C(C(C(C(O5)CO)O)O)O)C
FORMULA: C36H62O9
INCHIKEY: 
CCS: 0
IONMODE: Positive
INSTRUMENTTYPE: q-tof
INSTRUMENT: SCIX
Comment: CAS号: 53963-43-2;中文名称: 人参皂苷F1;cid: 9809542
COLLISIONENERGY: 40
Num Peaks: 20
659.33679 5
203.05463 552
659.3078 4
202.94391 4
203.17947 4
479.84195 4
202.42093 4
661.15204 3
459.3812 2
481.36899 221
480.88242 2
204.23212 1
659.3985 1
161.13399 1
485.47263 1
483.55377 1
661.43542 1000
130.08743 0
143.09409 0
188.15404 0

ID: 39
NAME: Astragaloside II
PRECURSORMZ: 849.4669
Ontology: Kingdom: Organic compounds;Superclass: Lipids and lipid;Class: Steroids and steroid derivatives;Subclass: Steroidal glycosides
RETENTIONTIME: 27.89395
PRECURSORTYPE: [M+Na]+
SMILES: CC(=O)OC1C(C(COC1OC2CCC34CC35CCC6(C(C(CC6(C5CC(C4C2(C)C)OC7C(C(C(C(O7)CO)O)O)O)C)O)C8(CCC(O8)C(C)(C)O)C)C)O)O
FORMULA: C43H70O15
INCHIKEY: 
CCS: 0
IONMODE: Positive
INSTRUMENTTYPE: q-tof
INSTRUMENT: SCIX
Comment: CAS号:  84676-89-1;中文名称: 黄芪皂苷Ⅱ;cid: 13996693
COLLISIONENERGY: 40
Num Peaks: 20
849.28644 4
477.33832 3
203.05441 2
609.37396 2
848.29852 1
687.4162 1
667.31348 1
157.04927 1
675.39661 1
625.3714 1
845.50256 1
789.39288 1
729.42078 1
849.47174 1000
789.44843 8
846.76837 7
672.32672 0
846.74786 5
196.29651 0
654.60022 0

ID: 40
NAME: Saikosaponin a
PRECURSORMZ: 763.4681
Ontology: Kingdom: Organic compounds;Superclass: Lipids and lipid;Class: Prenol lipids;Subclass: Terpene glycosides
RETENTIONTIME: 27.99518
PRECURSORTYPE: [M-H2O+H]+
SMILES: CC1C(C(C(C(O1)OC2CCC3(C(C2(C)CO)CCC4(C3C=CC56C4(CC(C7(C5CC(CC7)(C)C)CO6)O)C)C)C)O)OC8C(C(C(C(O8)CO)O)O)O)O
FORMULA: C42H68O13
INCHIKEY: 
CCS: 0
IONMODE: Positive
INSTRUMENTTYPE: q-tof
INSTRUMENT: SCIX
Comment: CAS号: nan;中文名称: 柴胡皂苷？;cid: 167928
COLLISIONENERGY: 40
Num Peaks: 20
133.09995 12
177.16153 12
217.16261 12
455.35205 112
185.12683 11
159.11493 11
259.20126 11
211.14395 11
151.11435 11
565.37836 11
225.15932 11
273.09216 11
227.17577 11
599.39636 11
253.18811 11
763.46655 1000
763.36505 9
237.0751 9
255.21324 9
257.2283 9

ID: 41
NAME: Saikosaponin a
PRECURSORMZ: 803.459
Ontology: Kingdom: Organic compounds;Superclass: Lipids and lipid;Class: Prenol lipids;Subclass: Terpene glycosides
RETENTIONTIME: 27.99518
PRECURSORTYPE: [M+Na]+
SMILES: CC1C(C(C(C(O1)OC2CCC3(C(C2(C)CO)CCC4(C3C=CC56C4(CC(C7(C5CC(CC7)(C)C)CO6)O)C)C)C)O)OC8C(C(C(C(O8)CO)O)O)O)O
FORMULA: C42H68O13
INCHIKEY: 
CCS: 0
IONMODE: Positive
INSTRUMENTTYPE: q-tof
INSTRUMENT: SCIX
Comment: CAS号: nan;中文名称: 柴胡皂苷？;cid: 167928
COLLISIONENERGY: 40
Num Peaks: 20
763.46417 134
803.31085 119
331.10052 1000
147.11662 95
145.10651 76
800.86597 76
187.14677 58
189.16428 58
437.33612 58
349.11438 58
801.79785 38
641.40344 38
455.34955 38
425.34067 38
129.05898 38
245.18365 38
257.22827 38
285.23001 38
173.13554 38
273.09216 38

ID: 42
NAME: Caudatin
PRECURSORMZ: 513.2853
Ontology: Kingdom: Organic compounds;Superclass: Lipids and lipid;Class: Steroids and steroid derivatives;Subclass: Pregnane steroids
RETENTIONTIME: 29.882
PRECURSORTYPE: [M+Na]+
SMILES: CC(C)C(=CC(=O)OC1CC2C3(CCC(CC3=CCC2(C4(C1(C(CC4)(C(=O)C)O)C)O)O)O)C)C
FORMULA: C28H42O7
INCHIKEY: 
CCS: 0
IONMODE: Positive
INSTRUMENTTYPE: q-tof
INSTRUMENT: SCIX
Comment: CAS号: 38395-02-7;中文名称: 告达亭苷元;cid: 72948694
COLLISIONENERGY: 40
Num Peaks: 20
291.17413 12
221.13274 12
327.19199 12
225.12363 10
129.06902 10
157.10048 10
199.11136 10
193.09866 10
385.20013 1000
267.16428 8
169.10138 8
171.11366 8
173.09695 8
181.09685 8
207.11508 8
211.10936 8
227.14204 8
248.15988 8
239.13794 8
281.19077 8

ID: 43
NAME: Ginsenoside Rg3
PRECURSORMZ: 807.4882
Ontology: Kingdom: Organic compounds;Superclass: Lipids and lipid;Class: Prenol lipids;Subclass: Triterpenoids
RETENTIONTIME: 30.01653
PRECURSORTYPE: [M+Na]+
SMILES: CC(=CCCC(C)(C1CCC2(C1C(CC3C2(CCC4C3(CCC(C4(C)C)OC5C(C(C(C(O5)CO)O)O)OC6C(C(C(C(O6)CO)O)O)O)C)C)O)C)O)C
FORMULA: C42H72O13
INCHIKEY: 
CCS: 0
IONMODE: Positive
INSTRUMENTTYPE: q-tof
INSTRUMENT: SCIX
Comment: CAS号: 14197-60-5;中文名称: 20(S)-人参皂苷Rg3;cid: 9918693
COLLISIONENERGY: 40
Num Peaks: 15
804.88446 3
807.33948 3
804.92456 3
804.9566 2
365.10345 25
645.44177 1
363.9516 1
807.48804 1000
233.71478 0
337.2887 0
350.63092 0
776.48334 0
788.04193 0
807.28333 4
789.46649 4

ID: 44
NAME: OPHIOPOGONIN D
PRECURSORMZ: 855.4803
Ontology: Kingdom: Organic compounds;Superclass: Lipids and lipid;Class: Steroids and steroid derivatives;Subclass: Steroidal glycosides
RETENTIONTIME: 30.71387
PRECURSORTYPE: [M+H]+
SMILES: CC1CCC2(C(C3C(O2)CC4C3(CCC5C4CC=C6C5(C(CC(C6)O)OC7C(C(C(C(O7)C)O)OC8C(C(C(CO8)O)O)O)OC9C(C(C(C(O9)C)O)O)O)C)C)C)OC1
FORMULA: C44H70O16
INCHIKEY: 
CCS: 0
IONMODE: Positive
INSTRUMENTTYPE: q-tof
INSTRUMENT: SCIX
Comment: CAS号: 945619-74-9;中文名称: 麦冬皂苷D;cid: 46173859
COLLISIONENERGY: 40
Num Peaks: 20
95.04861 10
852.76086 10
115.07927 10
691.41492 10
167.08395 10
297.22232 10
359.27707 10
165.0538 10
197.13396 10
231.08287 10
397.31161 10
173.13351 10
239.09364 105
147.11813 10
855.48199 1000
286.29993 10
269.19055 967
128.06235 9
419.23489 9
213.12949 9

ID: 45
NAME: OPHIOPOGONIN D
PRECURSORMZ: 877.46
Ontology: Kingdom: Organic compounds;Superclass: Lipids and lipid;Class: Steroids and steroid derivatives;Subclass: Steroidal glycosides
RETENTIONTIME: 30.71387
PRECURSORTYPE: [M+Na]+
SMILES: CC1CCC2(C(C3C(O2)CC4C3(CCC5C4CC=C6C5(C(CC(C6)O)OC7C(C(C(C(O7)C)O)OC8C(C(C(CO8)O)O)O)OC9C(C(C(C(O9)C)O)O)O)C)C)C)OC1
FORMULA: C44H70O16
INCHIKEY: 
CCS: 0
IONMODE: Positive
INSTRUMENTTYPE: q-tof
INSTRUMENT: SCIX
Comment: CAS号: 945619-74-9;中文名称: 麦冬皂苷D;cid: 46173859
COLLISIONENERGY: 40
Num Peaks: 20
287.19485 107
297.09088 107
301.09329 107
447.147 1000
874.72168 95
319.09976 91
877.92548 81
395.30612 60
251.17102 60
855.47711 60
315.10941 60
413.30807 60
877.17627 46
173.04265 46
731.40161 365
446.87219 33
427.74515 32
465.16125 310
729.79382 31
876.1723 31

ID: 46
NAME: Ginsenoside Rg5
PRECURSORMZ: 749.4894
Ontology: Kingdom: Organic compounds;Superclass: Lipids and lipid;Class: Prenol lipids;Subclass: Triterpenoids
RETENTIONTIME: 32.12805
PRECURSORTYPE: [M-H2O+H]+
SMILES: CC(=CCC=C(C)C1CCC2(C1C(CC3C2(CCC4C3(CCC(C4(C)C)OC5C(C(C(C(O5)CO)O)O)OC6C(C(C(C(O6)CO)O)O)O)C)C)O)C)C
FORMULA: C42H70O12
INCHIKEY: 
CCS: 0
IONMODE: Positive
INSTRUMENTTYPE: q-tof
INSTRUMENT: SCIX
Comment: CAS号: 186763-78-0;中文名称: 人参皂苷Rg5;cid: 11550001
COLLISIONENERGY: 40
Num Peaks: 20
749.48608 1000
109.10392 95
161.12947 95
175.14532 95
271.23663 81
173.13544 81
201.16554 81
569.40741 81
123.11936 81
147.11993 81
283.23846 81
407.36627 720
215.18471 67
229.19453 67
269.22989 67
731.4892 54
551.4101 53
207.17143 53
243.21408 53
137.1297 53

ID: 47
NAME: Oleanolic acid
PRECURSORMZ: 439.3562
Ontology: Kingdom: Organic compounds;Superclass: Lipids and lipid;Class: Prenol lipids;Subclass: Triterpenoids
RETENTIONTIME: 35.68107
PRECURSORTYPE: [M-H2O+H]+
SMILES: CC1(CCC2(CCC3(C(=CCC4C3(CCC5C4(CCC(C5(C)C)O)C)C)C2C1)C)C(=O)O)C
FORMULA: C30H48O3
INCHIKEY: 
CCS: 0
IONMODE: Positive
INSTRUMENTTYPE: q-tof
INSTRUMENT: SCIX
Comment: CAS号: 508-02-1;中文名称: 齐墩果酸;cid: 10494
COLLISIONENERGY: 40
Num Peaks: 20
109.10108 163
189.15645 163
187.14867 163
173.13367 140
235.16437 140
261.18387 116
123.11633 116
439.3591 1000
189.16228 950
191.17693 950
131.08609 92
67.05594 92
207.17149 92
153.08656 92
81.07335 92
133.08498 92
137.12981 92
269.22296 92
243.21191 70
315.22958 70

ID: 48
NAME: 6-Hydroxykaempferol 3-beta-rutinoside
PRECURSORMZ: 611.1635
Ontology: Kingdom: Organic compounds;Superclass: Phenylpropanoids and polyketides;Class: Flavonoids;Subclass: Flavonoid glycosides
RETENTIONTIME: 10.51245
PRECURSORTYPE: [M+H]+
SMILES: CC1C(C(C(C(O1)OCC2C(C(C(C(O2)OC3=C(OC4=C(C3=O)C(=C(C(=C4)O)O)O)C5=CC=C(C=C5)O)O)O)O)O)O)O
FORMULA: C27H30O16
INCHIKEY: 
CCS: 0
IONMODE: Positive
INSTRUMENTTYPE: q-tof
INSTRUMENT: SCIX
Comment: CAS号: 205527-00-0;中文名称: 6-羟基山奈酚-3-O-芸香糖苷;cid: 10371537
COLLISIONENERGY: 40
Num Peaks: 20
83.05193 107
449.10614 104
129.05539 1000
302.91098 97
163.06091 88
303.60236 82
303.33655 82
71.05205 827
303.75748 77
129.05057 76
57.03669 73
274.04651 73
146.61443 59
255.09003 58
99.04729 58
201.05258 58
87.04793 58
257.03891 58
111.05008 58
275.05786 58

ID: 49
NAME: 6-Hydroxykaempferol 3-beta-rutinoside
PRECURSORMZ: 633.1391
Ontology: Kingdom: Organic compounds;Superclass: Phenylpropanoids and polyketides;Class: Flavonoids;Subclass: Flavonoid glycosides
RETENTIONTIME: 10.51245
PRECURSORTYPE: [M+Na]+
SMILES: CC1C(C(C(C(O1)OCC2C(C(C(C(O2)OC3=C(OC4=C(C3=O)C(=C(C(=C4)O)O)O)C5=CC=C(C=C5)O)O)O)O)O)O)O
FORMULA: C27H30O16
INCHIKEY: 
CCS: 0
IONMODE: Positive
INSTRUMENTTYPE: q-tof
INSTRUMENT: SCIX
Comment: CAS号: 205527-00-0;中文名称: 6-羟基山奈酚-3-O-芸香糖苷;cid: 10371537
COLLISIONENERGY: 40
Num Peaks: 13
325.03098 32
487.08295 22
324.02051 21
303.05347 187
331.10367 148
327.88248 10
330.13516 10
631.12878 10
633.14655 1000
180.19701 5
257.04541 5
285.04456 5
453.70526 5

ID: 50
NAME: Saikosaponin B1
PRECURSORMZ: 803.453
Ontology: Kingdom: Organic compounds;Superclass: Lipids and lipid;Class: Prenol lipids;Subclass: Terpene glycosides
RETENTIONTIME: 28.04802
PRECURSORTYPE: [M+Na]+
SMILES: CC1C(C(C(C(O1)OC2CCC3(C(C2(C)CO)CCC4(C3C=CC5=C6CC(CCC6(C(CC54C)O)CO)(C)C)C)C)O)OC7C(C(C(C(O7)CO)O)O)O)O
FORMULA: C42H68O13
INCHIKEY: 
CCS: 0
IONMODE: Positive
INSTRUMENTTYPE: q-tof
INSTRUMENT: SCIX
Comment: CAS号: 58558-08-0;中文名称: 柴胡皂苷B;cid: 9875547
COLLISIONENERGY: 40
Num Peaks: 20
803.31372 123
803.17358 121
773.43103 118
800.89685 118
331.10104 1000
437.33337 98
773.42316 98
330.06323 81
379.30515 60
641.39581 60
419.33633 60
239.17534 40
757.42804 40
800.9848 40
215.1794 40
757.40088 40
187.14758 40
161.13042 40
407.33255 40
145.10054 40

ID: 51
NAME: Salvianolic acid
PRECURSORMZ: 495.1319
Ontology: Kingdom: Organic compounds;Superclass: Phenylpropanoids and polyketides;Class: Stilbenes;
RETENTIONTIME: 17.45633
PRECURSORTYPE: [M+H]+
SMILES: C1=CC(=C(C=C1CC(C(=O)O)OC(=O)C=CC2=C(C(=C(C=C2)O)O)C=CC3=CC(=C(C=C3)O)O)O)O
FORMULA: C26H22O10
INCHIKEY: 
CCS: 0
IONMODE: Positive
INSTRUMENTTYPE: q-tof
INSTRUMENT: SCIX
Comment: CAS号: nan;中文名称: 丹酚酸A;cid: 5281793
COLLISIONENERGY: 40
Num Peaks: 17
205.06598 333
279.0596 285
139.03738 285
181.05263 188
251.07021 1000
131.04559 96
268.07904 96
253.04865 96
223.07571 618
297.07376 522
215.07497 48
255.92014 48
177.16692 48
167.08043 48
229.54984 48
233.05669 474
269.07935 381

ID: 52
NAME: Salvianolic acid
PRECURSORMZ: 512.1584
Ontology: Kingdom: Organic compounds;Superclass: Phenylpropanoids and polyketides;Class: Stilbenes;
RETENTIONTIME: 17.45633
PRECURSORTYPE: [M+NH4]+
SMILES: C1=CC(=C(C=C1CC(C(=O)O)OC(=O)C=CC2=C(C(=C(C=C2)O)O)C=CC3=CC(=C(C=C3)O)O)O)O
FORMULA: C26H22O10
INCHIKEY: 
CCS: 0
IONMODE: Positive
INSTRUMENTTYPE: q-tof
INSTRUMENT: SCIX
Comment: CAS号: nan;中文名称: 丹酚酸A;cid: 5281793
COLLISIONENERGY: 40
Num Peaks: 20
233.05939 273
250.06429 25
187.04108 22
137.02292 22
269.07751 194
176.05786 19
159.04402 19
250.9073 17
250.27213 16
221.05927 15
176.06911 15
296.12521 11
296.15195 11
163.0387 11
234.07208 11
237.05376 11
205.05444 11
251.06847 1000
205.06659 92
252.07243 8

ID: 53
NAME: Glycochenodeoxycholic Acid
PRECURSORMZ: 432.3102
Ontology: Kingdom: Organic compounds;Superclass: Lipids and lipid;Class: Steroids and steroid derivatives;Subclass: Bile acids
RETENTIONTIME: 28.74403
PRECURSORTYPE: [M-H2O+H]+
SMILES: CC(CCC(=O)NCC(=O)O)C1CCC2C1(CCC3C2C(CC4C3(CCC(C4)O)C)O)C
FORMULA: C26H43NO5
INCHIKEY: 
CCS: 0
IONMODE: Positive
INSTRUMENTTYPE: q-tof
INSTRUMENT: SCIX
Comment: CAS号: 640-79-9;中文名称: 甘氨鹅脱氧胆酸;cid: 12544
COLLISIONENERGY: 40
Num Peaks: 20
157.1013 1000
238.14314 953
93.07149 936
156.08998 92
294.20547 91
137.13274 90
182.11052 90
164.10905 90
412.99503 90
368.29675 90
225.16235 885
95.08734 877
158.10878 87
171.11629 852
257.19064 844
163.14938 843
229.15932 833
147.08362 82
159.08206 82
67.05484 80

ID: 54
NAME: Glycochenodeoxycholic Acid
PRECURSORMZ: 450.3227
Ontology: Kingdom: Organic compounds;Superclass: Lipids and lipid;Class: Steroids and steroid derivatives;Subclass: Bile acids
RETENTIONTIME: 28.74403
PRECURSORTYPE: [M+H]+
SMILES: CC(CCC(=O)NCC(=O)O)C1CCC2C1(CCC3C2C(CC4C3(CCC(C4)O)C)O)C
FORMULA: C26H43NO5
INCHIKEY: 
CCS: 0
IONMODE: Positive
INSTRUMENTTYPE: q-tof
INSTRUMENT: SCIX
Comment: CAS号: 640-79-9;中文名称: 甘氨鹅脱氧胆酸;cid: 12544
COLLISIONENERGY: 40
Num Peaks: 20
254.20432 126
105.0701 126
189.12679 126
252.15852 126
81.07198 126
143.08788 126
109.10235 126
257.18201 108
304.18658 108
217.1555 108
266.173 108
157.09964 108
227.177 108
203.14172 108
339.27042 1000
320.2276 91
332.23132 91
133.09773 89
225.16692 89
231.17456 89

ID: 55
NAME: Glycochenodeoxycholic Acid
PRECURSORMZ: 472.3036
Ontology: Kingdom: Organic compounds;Superclass: Lipids and lipid;Class: Steroids and steroid derivatives;Subclass: Bile acids
RETENTIONTIME: 28.76083
PRECURSORTYPE: [M+Na]+
SMILES: CC(CCC(=O)NCC(=O)O)C1CCC2C1(CCC3C2C(CC4C3(CCC(C4)O)C)O)C
FORMULA: C26H43NO5
INCHIKEY: 
CCS: 0
IONMODE: Positive
INSTRUMENTTYPE: q-tof
INSTRUMENT: SCIX
Comment: CAS号: 640-79-9;中文名称: 甘氨鹅脱氧胆酸;cid: 12544
COLLISIONENERGY: 40
Num Peaks: 20
454.28925 69
410.3038 5
470.79453 5
414.30878 4
472.07071 3
436.27939 3
397.27271 27
452.85095 2
321.26218 2
457.86176 1
67.07097 1
245.18701 1
201.15889 1
173.13869 1
165.07343 1
158.09818 1
143.08446 1
396.28769 10
470.80988 10
472.30405 1000

ID: 56
NAME: Astragaloside I
PRECURSORMZ: 891.4724
Ontology: Kingdom: Organic compounds;Superclass: Lipids and lipid;Class: Steroids and steroid derivatives;Subclass: Steroidal glycosides
RETENTIONTIME: 29.76807
PRECURSORTYPE: [M+Na]+
SMILES: CC(=O)OC1C(COC(C1OC(=O)C)OC2CCC34CC35CCC6(C(C(CC6(C5CC(C4C2(C)C)OC7C(C(C(C(O7)CO)O)O)O)C)O)C8(CCC(O8)C(C)(C)O)C)C)O
FORMULA: C45H72O16
INCHIKEY: 
CCS: 0
IONMODE: Positive
INSTRUMENTTYPE: q-tof
INSTRUMENT: SCIX
Comment: CAS号: nan;中文名称: 黄芪皂苷Ⅰ;cid: 13996685
COLLISIONENERGY: 40
Num Peaks: 20
891.34088 4
888.67279 3
771.43164 3
729.41461 2
203.05524 2
831.44635 25
890.91492 2
891.22278 1
477.3223 1
591.35736 1
709.48132 1
831.29968 1
143.11005 1
495.34024 1
692.18256 1
741.41486 1
891.45898 1000
651.38519 8
832.84021 0
722.04584 0

ID: 57
NAME: genipin 1-gentiobioside
PRECURSORMZ: 551.198
Ontology: Kingdom: Organic compounds;Superclass: Lipids and lipid;Class: Prenol lipids;Subclass: Terpene glycosides
RETENTIONTIME: 6.831067
PRECURSORTYPE: [M+H]+
SMILES: COC(=O)C1=COC(C2C1CC=C2CO)OC3C(C(C(C(O3)COC4C(C(C(C(O4)CO)O)O)O)O)O)O
FORMULA: C23H34O15
INCHIKEY: 
CCS: 0
IONMODE: Positive
INSTRUMENTTYPE: q-tof
INSTRUMENT: SCIX
Comment: CAS号: 29307-60-6;中文名称: 京尼平龙胆双糖苷;cid: 3082301
COLLISIONENERGY: 40
Num Peaks: 20
149.06001 1000
195.06905 79
177.04713 67
97.02929 65
177.05278 646
133.06105 53
91.04134 52
325.10986 52
81.06868 40
147.04004 40
191.06812 344
145.04745 322
85.03029 311
227.08888 280
204.71062 27
175.04317 26
69.03527 26
195.05917 26
181.08743 224
163.05846 198

ID: 58
NAME: genipin 1-gentiobioside
PRECURSORMZ: 573.1832
Ontology: Kingdom: Organic compounds;Superclass: Lipids and lipid;Class: Prenol lipids;Subclass: Terpene glycosides
RETENTIONTIME: 6.864666
PRECURSORTYPE: [M+Na]+
SMILES: COC(=O)C1=COC(C2C1CC=C2CO)OC3C(C(C(C(O3)COC4C(C(C(C(O4)CO)O)O)O)O)O)O
FORMULA: C23H34O15
INCHIKEY: 
CCS: 0
IONMODE: Positive
INSTRUMENTTYPE: q-tof
INSTRUMENT: SCIX
Comment: CAS号: 29307-60-6;中文名称: 京尼平龙胆双糖苷;cid: 3082301
COLLISIONENERGY: 40
Num Peaks: 20
511.13638 14
363.09015 12
217.04213 12
411.12512 10
249.07092 10
203.05219 10
231.0619 10
573.18298 1000
571.37134 8
572.99353 7
185.0444 6
407.10709 6
245.06679 6
347.09268 55
363.97375 4
571.88141 4
545.18707 4
513.15717 4
363.07669 4
319.09241 4

ID: 59
NAME: Acteoside
PRECURSORMZ: 642.2441
Ontology: Kingdom: Organic compounds;Superclass: Phenylpropanoids and polyketides;Class: Cinnamic acids and derivatives;Subclass: Hydroxycinnamic acids and derivatives
RETENTIONTIME: 12.35652
PRECURSORTYPE: [M+NH4]+
SMILES: CC1C(C(C(C(O1)OC2C(C(OC(C2OC(=O)C=CC3=CC(=C(C=C3)O)O)CO)OCCC4=CC(=C(C=C4)O)O)O)O)O)O
FORMULA: C29H36O15
INCHIKEY: 
CCS: 0
IONMODE: Positive
INSTRUMENTTYPE: q-tof
INSTRUMENT: SCIX
Comment: CAS号: 61276-17-3;中文名称: 类叶升麻苷;cid: 5281800
COLLISIONENERGY: 40
Num Peaks: 20
461.14502 14
642.23059 14
97.02804 14
471.15045 134
179.06836 12
471.11978 10
165.05467 10
453.14279 10
263.08789 10
265.07166 10
325.09216 1000
309.09708 94
145.02719 92
324.06891 9
127.04036 8
83.05519 8
317.09955 8
273.09052 8
273.06714 8
164.04155 8

ID: 60
NAME: Acteoside
PRECURSORMZ: 647.1985
Ontology: Kingdom: Organic compounds;Superclass: Phenylpropanoids and polyketides;Class: Cinnamic acids and derivatives;Subclass: Hydroxycinnamic acids and derivatives
RETENTIONTIME: 12.35652
PRECURSORTYPE: [M+Na]+
SMILES: CC1C(C(C(C(O1)OC2C(C(OC(C2OC(=O)C=CC3=CC(=C(C=C3)O)O)CO)OCCC4=CC(=C(C=C4)O)O)O)O)O)O
FORMULA: C29H36O15
INCHIKEY: 
CCS: 0
IONMODE: Positive
INSTRUMENTTYPE: q-tof
INSTRUMENT: SCIX
Comment: CAS号: 61276-17-3;中文名称: 类叶升麻苷;cid: 5281800
COLLISIONENERGY: 40
Num Peaks: 13
325.09216 13
467.15982 13
645.13049 13
647.19202 1000
501.14026 97
163.04056 86
647.38977 5
129.05322 3
148.57239 3
309.0946 3
451.13593 3
480.07068 3
643.21204 3

ID: 61
NAME: Forsythoside D
PRECURSORMZ: 557.1982
Ontology: Kingdom: Organic compounds;Superclass: Lignans;Class: Lignan glycosides;
RETENTIONTIME: 17.65818
PRECURSORTYPE: [M+Na]+
SMILES: COC1=C(C=C(C=C1)C2C3COC(C3CO2)C4=C(C=C(C=C4)OC5C(C(C(C(O5)CO)O)O)O)OC)OC
FORMULA: C27H34O11
INCHIKEY: 
CCS: 0
IONMODE: Positive
INSTRUMENTTYPE: q-tof
INSTRUMENT: SCIX
Comment: CAS号: 487-41-2;中文名称: 连翘苷;cid: 24721571
COLLISIONENERGY: 40
Num Peaks: 20
557.20197 1000
174.06859 9
379.11255 6
555.40912 5
189.08499 5
269.07745 5
557.08191 4
203.10652 4
394.1275 4
131.04924 4
291.1041 4
307.09793 4
284.10046 4
555.46576 4
555.50238 4
556.99524 4
177.08647 4
542.16992 2
145.06601 2
157.065 2

ID: 62
NAME: Tauroursodeoxycholic acid
PRECURSORMZ: 500.3045
Ontology: Kingdom: Organic compounds;Superclass: Lipids and lipid;Class: Steroids and steroid derivatives;Subclass: Bile acids
RETENTIONTIME: 21.75405
PRECURSORTYPE: [M+H]+
SMILES: CC(CCC(=O)NCCS(=O)(=O)O)C1CCC2C1(CCC3C2C(CC4C3(CCC(C4)O)C)O)C
FORMULA: C26H45NO6S
INCHIKEY: 
CCS: 0
IONMODE: Positive
INSTRUMENTTYPE: q-tof
INSTRUMENT: SCIX
Comment: CAS号: 14605-22-2;中文名称: 牛磺熊去氧胆酸;cid: 9848818
COLLISIONENERGY: 40
Num Peaks: 20
239.17899 1000
243.21202 855
177.12579 855
159.12207 711
229.16051 711
225.16562 711
95.08642 711
211.14597 711
203.17876 711
302.14572 711
189.1664 711
187.1431 711
185.12874 711
173.13393 711
314.13675 711
382.20178 711
328.15793 711
129.06894 577
215.14142 577
145.10168 566

ID: 63
NAME: GINSENOSIDE F2
PRECURSORMZ: 807.4853
Ontology: Kingdom: Organic compounds;Superclass: Lipids and lipid;Class: Prenol lipids;Subclass: Triterpenoids
RETENTIONTIME: 29.42952
PRECURSORTYPE: [M+Na]+
SMILES: CC(=CCCC(C)(C1CCC2(C1C(CC3C2(CCC4C3(CCC(C4(C)C)OC5C(C(C(C(O5)CO)O)O)O)C)C)O)C)OC6C(C(C(C(O6)CO)O)O)O)C
FORMULA: C42H72O13
INCHIKEY: 
CCS: 0
IONMODE: Positive
INSTRUMENTTYPE: q-tof
INSTRUMENT: SCIX
Comment: CAS号: nan;中文名称: 人参皂苷F2;cid: 9918692
COLLISIONENERGY: 40
Num Peaks: 20
807.36151 13
625.41144 13
804.88641 10
627.41998 1000
807.90356 8
605.42651 8
625.45032 6
189.15976 6
804.87036 6
627.052 6
627.80579 5
807.03235 5
202.41531 4
205.18869 4
806.90796 4
806.55481 4
804.28528 4
636.34149 4
191.17046 4
159.1125 4

ID: 64
NAME: Ginsenoside Re
PRECURSORMZ: 969.5408
Ontology: Kingdom: Organic compounds;Superclass: Lipids and lipid;Class: Prenol lipids;Subclass: Triterpenoids
RETENTIONTIME: 17.27117
PRECURSORTYPE: [M+Na]+
SMILES: CC1C(C(C(C(O1)OC2C(C(C(OC2OC3CC4(C(CC(C5C4(CCC5C(C)(CCC=C(C)C)OC6C(C(C(C(O6)CO)O)O)O)C)O)C7(C3C(C(CC7)O)(C)C)C)C)CO)O)O)O)O)O
FORMULA: C48H82O18
INCHIKEY: 
CCS: 0
IONMODE: Positive
INSTRUMENTTYPE: q-tof
INSTRUMENT: SCIX
Comment: CAS号: 52286-59-6;中文名称: 人参皂苷Re;cid: 441921
COLLISIONENERGY: 40
Num Peaks: 17
969.54651 1000
969.25177 6
767.49335 5
966.52649 4
787.22882 4
966.4035 3
405.34985 3
643.41168 3
966.45624 3
789.48206 264
799.53387 1
834.98303 1
794.17749 1
199.15504 1
175.14951 1
203.04803 17
349.10382 15

ID: 65
NAME: Ginsenoside Rh1
PRECURSORMZ: 661.433
Ontology: Kingdom: Organic compounds;Superclass: Lipids and lipid;Class: Prenol lipids;Subclass: Triterpenoids
RETENTIONTIME: 24.3779
PRECURSORTYPE: [M+Na]+
SMILES: CC(=CCCC(C)(C1CCC2(C1C(CC3C2(CC(C4C3(CCC(C4(C)C)O)C)OC5C(C(C(C(O5)CO)O)O)O)C)O)C)O)C
FORMULA: C36H62O9
INCHIKEY: 
CCS: 0
IONMODE: Positive
INSTRUMENTTYPE: q-tof
INSTRUMENT: SCIX
Comment: CAS号: 63223-86-9;中文名称: 人参皂苷Rh1;cid: 12855920
COLLISIONENERGY: 40
Num Peaks: 20
659.32758 13
481.36478 13
203.0527 13
423.36444 11
661.42981 1000
621.43958 8
187.14774 8
187.14194 6
145.10245 6
221.18776 6
135.11649 6
659.40015 6
173.13283 4
161.13779 4
147.11768 4
133.10072 4
215.17952 4
219.17722 4
405.33585 4
463.35577 2

ID: 66
NAME: Ginsenoside Rh(4)
PRECURSORMZ: 603.4222
Ontology: Kingdom: Organic compounds;Superclass: Lipids and lipid;Class: Prenol lipids;Subclass: Triterpenoids
RETENTIONTIME: 24.3779
PRECURSORTYPE: [M-H2O+H]+
SMILES: CC(=CCC=C(C)C1CCC2(C1C(CC3C2(CC(C4C3(CCC(C4(C)C)O)C)OC5C(C(C(C(O5)CO)O)O)O)C)O)C)C
FORMULA: C36H60O8
INCHIKEY: 
CCS: 0
IONMODE: Positive
INSTRUMENTTYPE: q-tof
INSTRUMENT: SCIX
Comment: CAS号: nan;中文名称: 人参皂苷Rh4;cid: 21599928
COLLISIONENERGY: 40
Num Peaks: 20
189.16524 1000
127.03759 91
269.21683 90
183.11842 90
97.10227 90
193.15807 90
83.08914 90
139.10847 90
321.25671 90
259.24063 90
69.08048 90
323.27313 90
95.0871 863
137.09612 78
169.10011 77
143.08759 77
91.05677 77
177.13033 77
351.30136 77
219.20859 77

ID: 67
NAME: Ginsenoside Rk1
PRECURSORMZ: 749.4869
Ontology: Kingdom: Organic compounds;Superclass: Lipids and lipid;Class: Prenol lipids;Subclass: Triterpenoids
RETENTIONTIME: 31.90803
PRECURSORTYPE: [M-H2O+H]+
SMILES: CC(=CCCC(=C)C1CCC2(C1C(CC3C2(CCC4C3(CCC(C4(C)C)OC5C(C(C(C(O5)CO)O)O)OC6C(C(C(C(O6)CO)O)O)O)C)C)O)C)C
FORMULA: C42H70O12
INCHIKEY: 
CCS: 0
IONMODE: Positive
INSTRUMENTTYPE: q-tof
INSTRUMENT: SCIX
Comment: CAS号: 494753-69-4;中文名称: 人参皂苷Rk1;cid: 11499198
COLLISIONENERGY: 40
Num Peaks: 20
269.22357 114
283.2438 114
135.12134 114
407.37186 1000
207.17435 97
443.38989 97
255.20921 97
257.22653 97
187.14954 97
163.14725 97
229.19321 97
95.08569 97
97.02985 97
177.16219 81
145.10576 81
243.21042 81
127.03434 81
551.40576 81
297.25436 81
85.02696 66

ID: 68
NAME: Ginsenoside Rk1
PRECURSORMZ: 789.4796
Ontology: Kingdom: Organic compounds;Superclass: Lipids and lipid;Class: Prenol lipids;Subclass: Triterpenoids
RETENTIONTIME: 31.90803
PRECURSORTYPE: [M+Na]+
SMILES: CC(=CCCC(=C)C1CCC2(C1C(CC3C2(CCC4C3(CCC(C4(C)C)OC5C(C(C(C(O5)CO)O)O)OC6C(C(C(C(O6)CO)O)O)O)C)C)O)C)C
FORMULA: C42H70O12
INCHIKEY: 
CCS: 0
IONMODE: Positive
INSTRUMENTTYPE: q-tof
INSTRUMENT: SCIX
Comment: CAS号: 494753-69-4;中文名称: 人参皂苷Rk1;cid: 11499198
COLLISIONENERGY: 40
Num Peaks: 20
789.27759 3
184.07188 2
787.00873 2
789.90485 1
627.42316 1
245.05836 1
788.51166 1
407.36343 1
789.48004 1000
364.79355 0
447.35568 0
319.3576 0
787.36548 0
705.38013 0
669.42163 0
409.37631 0
163.15108 0
786.94531 5
357.86456 0
344.12201 0

ID: 69
NAME: Kaempferol 3-rutinoside
PRECURSORMZ: 595.171
Ontology: Kingdom: Organic compounds;Superclass: Phenylpropanoids and polyketides;Class: Flavonoids;Subclass: Flavonoid glycosides
RETENTIONTIME: 12.96715
PRECURSORTYPE: [M+H]+
SMILES: CC1C(C(C(C(O1)OCC2C(C(C(C(O2)OC3=C(OC4=CC(=CC(=C4C3=O)O)O)C5=CC=C(C=C5)O)O)O)O)O)O)O
FORMULA: C27H30O15
INCHIKEY: 
CCS: 0
IONMODE: Positive
INSTRUMENTTYPE: q-tof
INSTRUMENT: SCIX
Comment: CAS号: 17650-84-9;中文名称: 山奈酚-3-芸香糖苷;cid: 5318767
COLLISIONENERGY: 40
Num Peaks: 20
433.11206 111
85.03128 1000
127.03505 93
97.02895 93
287.50137 86
57.03892 77
213.0575 77
299.05692 77
121.02624 77
286.63 73
353.06149 61
231.06371 61
99.0434 61
273.07584 61
109.02889 61
241.04871 61
71.05103 578
129.05429 552
83.04959 47
57.04319 47

ID: 70
NAME: APIGENIN-6-GLUCOSIDE-8-ARABINOSIDE
PRECURSORMZ: 565.1579
Ontology: Kingdom: Organic compounds;Superclass: Phenylpropanoids and polyketides;Class: Flavonoids;Subclass: Flavonoid glycosides
RETENTIONTIME: 9.890917
PRECURSORTYPE: [M+H]+
SMILES: C1C(C(C(C(O1)C2=C3C(=C(C(=C2O)C4C(C(C(C(O4)CO)O)O)O)O)C(=O)C=C(O3)C5=CC=C(C=C5)O)O)O)O
FORMULA: C26H28O14
INCHIKEY: 
CCS: 0
IONMODE: Positive
INSTRUMENTTYPE: q-tof
INSTRUMENT: SCIX
Comment: CAS号: nan;中文名称: 夏佛塔苷;cid: 442658
COLLISIONENERGY: 40
Num Peaks: 20
308.07019 1000
309.07288 982
367.06503 97
306.09937 92
365.06192 91
311.0607 90
233.04506 90
273.03976 90
332.06659 90
217.04716 90
304.0708 90
267.06348 90
305.07684 90
269.05054 90
407.06833 90
411.08044 90
243.02826 90
85.03087 90
280.07202 90
201.05273 90

ID: 71
NAME: Neohesperidin
PRECURSORMZ: 611.1974
Ontology: Kingdom: Organic compounds;Superclass: Phenylpropanoids and polyketides;Class: Flavonoids;Subclass: Flavonoid glycosides
RETENTIONTIME: 14.98485
PRECURSORTYPE: [M+H]+
SMILES: CC1C(C(C(C(O1)OC2C(C(C(OC2OC3=CC(=C4C(=O)CC(OC4=C3)C5=CC(=C(C=C5)OC)O)O)CO)O)O)O)O)O
FORMULA: C28H34O15
INCHIKEY: 
CCS: 0
IONMODE: Positive
INSTRUMENTTYPE: q-tof
INSTRUMENT: SCIX
Comment: CAS号: 13241-33-3;中文名称: 新橙皮苷;cid: 442439
COLLISIONENERGY: 40
Num Peaks: 20
177.05164 1000
611.19147 95
257.0419 95
329.06955 95
147.06117 95
393.09796 95
279.04492 95
137.05804 95
443.13724 95
285.07196 95
345.09171 853
449.1416 850
425.13922 82
151.07005 82
407.09232 81
249.03429 81
243.02858 81
217.04944 81
557.1615 81
575.18396 81

ID: 72
NAME: Neohesperidin
PRECURSORMZ: 633.1778
Ontology: Kingdom: Organic compounds;Superclass: Phenylpropanoids and polyketides;Class: Flavonoids;Subclass: Flavonoid glycosides
RETENTIONTIME: 15.00173
PRECURSORTYPE: [M+Na]+
SMILES: CC1C(C(C(C(O1)OC2C(C(C(OC2OC3=CC(=C4C(=O)CC(OC4=C3)C5=CC(=C(C=C5)OC)O)O)CO)O)O)O)O)O
FORMULA: C28H34O15
INCHIKEY: 
CCS: 0
IONMODE: Positive
INSTRUMENTTYPE: q-tof
INSTRUMENT: SCIX
Comment: CAS号: 13241-33-3;中文名称: 新橙皮苷;cid: 442439
COLLISIONENERGY: 40
Num Peaks: 20
325.06601 15
469.11868 15
331.0979 132
337.05292 13
185.04018 13
631.15686 10
483.10861 10
367.08533 10
153.01672 10
633.17822 1000
631.19946 9
245.04431 7
397.10306 7
177.05231 7
631.28113 6
337.03995 5
169.04955 5
457.13901 5
487.11987 45
315.0993 2

ID: 73
NAME: Isoastragaloside II
PRECURSORMZ: 849.4573
Ontology: Kingdom: Organic compounds;Superclass: Lipids and lipid;Class: Steroids and steroid derivatives;Subclass: Steroidal glycosides
RETENTIONTIME: 28.72718
PRECURSORTYPE: [M+Na]+
SMILES: CC(=O)OC1C(COC(C1O)OC2CCC34CC35CCC6(C(C(CC6(C5CC(C4C2(C)C)OC7C(C(C(C(O7)CO)O)O)O)C)O)C8(CCC(O8)C(C)(C)O)C)C)O
FORMULA: C43H70O15
INCHIKEY: 
CCS: 0
IONMODE: Positive
INSTRUMENTTYPE: q-tof
INSTRUMENT: SCIX
Comment: CAS号:  86764-11-6;中文名称: 异黄芪皂苷Ⅱ;cid: 60148655
COLLISIONENERGY: 40
Num Peaks: 20
669.3985 1000
789.44733 93
849.2851 83
203.05112 80
849.24805 66
477.33218 66
657.40411 53
729.41986 53
675.40326 53
495.35034 40
477.31674 40
687.4007 40
609.37354 40
667.39679 28
667.84583 28
831.43994 27
844.31842 27
841.91437 27
835.22083 27
847.66766 27

ID: 74
NAME: Isochlorogenic acid A
PRECURSORMZ: 499.1237
Ontology: Kingdom: Organic compounds;Superclass: Organic oxygen compounds;Class: Organooxygen compounds;Subclass: Alcohols and polyols
RETENTIONTIME: 13.25283
PRECURSORTYPE: [M-H2O+H]+
SMILES: C1C(C(C(CC1(C(=O)O)O)OC(=O)C=CC2=CC(=C(C=C2)O)O)O)OC(=O)C=CC3=CC(=C(C=C3)O)O
FORMULA: C25H24O12
INCHIKEY: 
CCS: 0
IONMODE: Positive
INSTRUMENTTYPE: q-tof
INSTRUMENT: SCIX
Comment: CAS号: 2450-53-5;中文名称: 异绿原酸A;cid: 6474310
COLLISIONENERGY: 40
Num Peaks: 20
95.05072 25
117.0344 199
497.54773 18
134.62376 18
83.04994 18
67.05519 14
139.03804 14
79.05863 14
89.03977 122
318.09174 11
163.32748 11
164.74982 10
255.06723 10
55.06018 10
145.02882 1000
319.08029 980
497.5824 7
113.77121 7
462.92807 7
124.5981 7

ID: 75
NAME: Isochlorogenic acid A
PRECURSORMZ: 517.1366
Ontology: Kingdom: Organic compounds;Superclass: Organic oxygen compounds;Class: Organooxygen compounds;Subclass: Alcohols and polyols
RETENTIONTIME: 13.25283
PRECURSORTYPE: [M+H]+
SMILES: C1C(C(C(CC1(C(=O)O)O)OC(=O)C=CC2=CC(=C(C=C2)O)O)O)OC(=O)C=CC3=CC(=C(C=C3)O)O
FORMULA: C25H24O12
INCHIKEY: 
CCS: 0
IONMODE: Positive
INSTRUMENTTYPE: q-tof
INSTRUMENT: SCIX
Comment: CAS号: 2450-53-5;中文名称: 异绿原酸A;cid: 6474310
COLLISIONENERGY: 40
Num Peaks: 20
135.04378 623
107.04968 52
162.52496 43
499.1279 369
319.08282 268
163.6328 26
143.79787 18
497.56033 18
136.95177 18
164.89674 17
164.21709 17
79.05863 17
122.57975 17
117.02829 17
117.03746 141
145.02882 1000
337.09009 96
139.04305 8
83.05509 8
102.30997 8

ID: 76
NAME:  NARIRUTIN
PRECURSORMZ: 581.1898
Ontology: Kingdom: Organic compounds;Superclass: Phenylpropanoids and polyketides;Class: Flavonoids;Subclass: Flavonoid glycosides
RETENTIONTIME: 13.05112
PRECURSORTYPE: [M+H]+
SMILES: CC1C(C(C(C(O1)OCC2C(C(C(C(O2)OC3=CC(=C4C(=O)CC(OC4=C3)C5=CC=C(C=C5)O)O)O)O)O)O)O)O
FORMULA: C27H32O14
INCHIKEY: 
CCS: 0
IONMODE: Positive
INSTRUMENTTYPE: q-tof
INSTRUMENT: SCIX
Comment: CAS号: 14259-46-2;中文名称: 云香柚皮苷;cid: 442431
COLLISIONENERGY: 40
Num Peaks: 20
147.04424 1000
315.08383 952
127.03611 90
207.02267 90
527.15771 90
189.05309 90
57.03633 90
83.05038 90
323.08167 90
369.08813 90
245.04163 900
435.12537 861
401.12494 794
287.05548 77
299.07358 77
327.08368 77
272.23315 77
57.04701 77
193.05064 67
152.53773 67

ID: 77
NAME:  NARIRUTIN
PRECURSORMZ: 603.1671
Ontology: Kingdom: Organic compounds;Superclass: Phenylpropanoids and polyketides;Class: Flavonoids;Subclass: Flavonoid glycosides
RETENTIONTIME: 13.08475
PRECURSORTYPE: [M+Na]+
SMILES: CC1C(C(C(C(O1)OCC2C(C(C(C(O2)OC3=CC(=C4C(=O)CC(OC4=C3)C5=CC=C(C=C5)O)O)O)O)O)O)O)O
FORMULA: C27H32O14
INCHIKEY: 
CCS: 0
IONMODE: Positive
INSTRUMENTTYPE: q-tof
INSTRUMENT: SCIX
Comment: CAS号: 14259-46-2;中文名称: 云香柚皮苷;cid: 442431
COLLISIONENERGY: 40
Num Peaks: 19
295.05923 17
483.10956 17
195.02982 17
337.06418 17
153.01566 14
601.27435 11
457.10672 10
603.16748 1000
331.10135 77
295.04953 7
273.0603 7
245.03847 7
585.15607 7
175.0004 7
351.08206 3
435.12073 3
193.05383 3
147.11563 3
273.07898 28

ID: 78
NAME: Scutellarein 3-O-glucoside
PRECURSORMZ: 465.1017
Ontology: Kingdom: Organic compounds;Superclass: Phenylpropanoids and polyketides;Class: Flavonoids;Subclass: Flavonoid glycosides
RETENTIONTIME: 10.83143
PRECURSORTYPE: [M+H]+
SMILES: C1=CC(=CC=C1C2=C(C(=O)C3=C(O2)C=C(C(=C3O)O)O)OC4C(C(C(C(O4)CO)O)O)O)O
FORMULA: C21H20O12
INCHIKEY: 
CCS: 0
IONMODE: Positive
INSTRUMENTTYPE: q-tof
INSTRUMENT: SCIX
Comment: CAS号: 145134-61-8;中文名称: 6-羟基山奈酚-3-O-beta-D-葡萄糖苷;cid: 85469293
COLLISIONENERGY: 40
Num Peaks: 20
302.91449 110
465.09885 105
55.02439 105
123.00514 105
159.0416 105
169.01086 1000
303.7807 85
303.64279 78
68.99987 76
228.04077 76
71.05351 75
157.06464 75
219.06105 75
133.02638 75
87.04562 75
145.04697 655
285.03857 649
127.00317 61
125.02381 61
256.03278 61

ID: 79
NAME: Scutellarein 3-O-glucoside
PRECURSORMZ: 487.087
Ontology: Kingdom: Organic compounds;Superclass: Phenylpropanoids and polyketides;Class: Flavonoids;Subclass: Flavonoid glycosides
RETENTIONTIME: 10.83143
PRECURSORTYPE: [M+Na]+
SMILES: C1=CC(=CC=C1C2=C(C(=O)C3=C(O2)C=C(C(=C3O)O)O)OC4C(C(C(C(O4)CO)O)O)O)O
FORMULA: C21H20O12
INCHIKEY: 
CCS: 0
IONMODE: Positive
INSTRUMENTTYPE: q-tof
INSTRUMENT: SCIX
Comment: CAS号: 145134-61-8;中文名称: 6-羟基山奈酚-3-O-beta-D-葡萄糖苷;cid: 85469293
COLLISIONENERGY: 40
Num Peaks: 8
185.04385 44
324.01157 44
485.53876 23
421.04938 22
325.0322 222
324.0192 121
325.06277 11
487.08105 1000

ID: 80
NAME: Epicatechin
PRECURSORMZ: 291.0869
Ontology: Kingdom: Organic compounds;Superclass: Phenylpropanoids and polyketides;Class: Flavonoids;Subclass: Flavans
RETENTIONTIME: 8.176434
PRECURSORTYPE: [M+H]+
SMILES: C1C(C(OC2=CC(=CC(=C21)O)O)C3=CC(=C(C=C3)O)O)O
FORMULA: C15H14O6
INCHIKEY: 
CCS: 0
IONMODE: Positive
INSTRUMENTTYPE: q-tof
INSTRUMENT: SCIX
Comment: CAS号: 490-46-0;中文名称: 表儿茶素;cid: 72276
COLLISIONENERGY: 40
Num Peaks: 20
179.07173 168
111.00903 15
53.04505 15
121.02803 15
157.06319 13
51.02915 13
189.05185 128
122.97876 12
146.58789 11
91.05609 117
163.07446 11
145.06599 10
125.06041 10
185.06154 10
128.05969 10
129.06897 10
69.03874 10
109.03356 10
231.06169 10
147.04498 1000

ID: 81
NAME: Formononetin
PRECURSORMZ: 291.0628
Ontology: Kingdom: Organic compounds;Superclass: Phenylpropanoids and polyketides;Class: Isoflavonoids;Subclass: O
RETENTIONTIME: 24.36145
PRECURSORTYPE: [M+Na]+
SMILES: COC1=CC=C(C=C1)C2=COC3=C(C2=O)C=CC(=C3)O
FORMULA: C16H12O4
INCHIKEY: 
CCS: 0
IONMODE: Positive
INSTRUMENTTYPE: q-tof
INSTRUMENT: SCIX
Comment: CAS号: 485-72-3;中文名称: 刺芒柄花素;cid: 5280378
COLLISIONENERGY: 40
Num Peaks: 20
237.05809 166
139.05675 142
200.04973 118
127.05506 118
170.07513 118
197.06145 1000
180.06056 96
196.05321 94
137.02492 94
198.07227 94
157.06909 94
225.04529 94
156.05611 94
291.06528 746
155.04993 72
213.09724 72
144.05586 72
228.04161 72
237.04723 72
118.04279 72

ID: 82
NAME: Glycoursodeoxycholic Acid
PRECURSORMZ: 472.2994
Ontology: Kingdom: Organic compounds;Superclass: Lipids and lipid;Class: Steroids and steroid derivatives;Subclass: Bile acids
RETENTIONTIME: 25.45387
PRECURSORTYPE: [M+Na]+
SMILES: CC(CCC(=O)NCC(=O)O)C1CCC2C1(CCC3C2C(CC4C3(CCC(C4)O)C)O)C
FORMULA: C26H43NO5
INCHIKEY: 
CCS: 0
IONMODE: Positive
INSTRUMENTTYPE: q-tof
INSTRUMENT: SCIX
Comment: CAS号: 64480-66-6;中文名称: 甘氨熊脱氧胆酸;cid: 12310288
COLLISIONENERGY: 40
Num Peaks: 20
472.30551 1000
98.02328 8
145.10059 8
470.80521 6
321.26367 6
159.11551 6
471.93405 5
98.02048 4
255.21802 4
229.18658 4
225.1618 4
215.17917 4
187.14554 4
143.08574 4
133.1022 4
203.17522 2
349.9223 2
398.00394 2
469.53995 2
133.43983 2

ID: 83
NAME: Baicalein
PRECURSORMZ: 271.0603
Ontology: Kingdom: Organic compounds;Superclass: Phenylpropanoids and polyketides;Class: Flavonoids;Subclass: Flavones
RETENTIONTIME: 22.70318
PRECURSORTYPE: [M+H]+
SMILES: C1=CC=C(C=C1)C2=CC(=O)C3=C(O2)C=C(C(=C3O)O)O
FORMULA: C15H10O5
INCHIKEY: 
CCS: 0
IONMODE: Positive
INSTRUMENTTYPE: q-tof
INSTRUMENT: SCIX
Comment: CAS号: 491-67-8;中文名称: 黄芩素;cid: 5281605
COLLISIONENERGY: 40
Num Peaks: 20
115.05618 137
77.04204 135
140.01465 12
71.01613 12
69.00059 127
153.07172 12
213.05602 11
126.0441 11
243.06052 11
168.05429 11
173.062 11
102.04904 11
253.04915 1000
207.04208 97
224.04601 9
140.06314 9
186.0667 9
252.25639 9
254.0593 9
151.00381 85

ID: 84
NAME: Tangeretin
PRECURSORMZ: 395.1118
Ontology: Kingdom: Organic compounds;Superclass: Phenylpropanoids and polyketides;Class: Flavonoids;Subclass: O
RETENTIONTIME: 29.40282
PRECURSORTYPE: [M+Na]+
SMILES: COC1=CC=C(C=C1)C2=CC(=O)C3=C(O2)C(=C(C(=C3OC)OC)OC)OC
FORMULA: C20H20O7
INCHIKEY: 
CCS: 0
IONMODE: Positive
INSTRUMENTTYPE: q-tof
INSTRUMENT: SCIX
Comment: CAS号: 481-53-8;中文名称: 桔红素;cid: 68077
COLLISIONENERGY: 40
Num Peaks: 16
364.93091 16
350.03357 10
365.06317 1000
394.75534 8
363.91138 7
378.87811 7
379.07339 7
395.10629 723
321.03348 7
337.06592 7
349.06677 7
373.50974 7
367.3316 4
225.08556 3
288.0553 3
380.08636 297

ID: 85
NAME: Rutin
PRECURSORMZ: 611.161
Ontology: Kingdom: Organic compounds;Superclass: Phenylpropanoids and polyketides;Class: Flavonoids;Subclass: Flavonoid glycosides
RETENTIONTIME: 11.43915
PRECURSORTYPE: [M+H]+
SMILES: CC1C(C(C(C(O1)OCC2C(C(C(C(O2)OC3=C(OC4=CC(=CC(=C4C3=O)O)O)C5=CC(=C(C=C5)O)O)O)O)O)O)O)O
FORMULA: C27H30O16
INCHIKEY: 
CCS: 0
IONMODE: Positive
INSTRUMENTTYPE: q-tof
INSTRUMENT: SCIX
Comment: CAS号: 153-18-4;中文名称: 芦丁;cid: 5280805
COLLISIONENERGY: 40
Num Peaks: 20
302.93253 106
85.02975 1000
447.08926 96
315.05682 96
303.58453 90
129.05692 857
69.03722 83
201.05231 80
369.05576 64
247.05499 64
255.08505 64
163.06075 64
57.04317 64
173.05846 64
97.02724 64
147.06458 623
71.0521 610
83.05711 50
302.25909 50
155.05005 49

ID: 86
NAME: Rutin
PRECURSORMZ: 633.1432
Ontology: Kingdom: Organic compounds;Superclass: Phenylpropanoids and polyketides;Class: Flavonoids;Subclass: Flavonoid glycosides
RETENTIONTIME: 11.4895
PRECURSORTYPE: [M+Na]+
SMILES: CC1C(C(C(C(O1)OCC2C(C(C(C(O2)OC3=C(OC4=CC(=CC(=C4C3=O)O)O)C5=CC(=C(C=C5)O)O)O)O)O)O)O)O
FORMULA: C27H30O16
INCHIKEY: 
CCS: 0
IONMODE: Positive
INSTRUMENTTYPE: q-tof
INSTRUMENT: SCIX
Comment: CAS号: 153-18-4;中文名称: 芦丁;cid: 5280805
COLLISIONENERGY: 40
Num Peaks: 13
324.02252 22
185.03899 16
331.10309 135
633.14435 1000
303.0481 78
632.18127 7
324.0098 6
179.03255 3
255.08725 3
274.04361 3
629.75024 3
487.08157 29
325.03555 26

ID: 87
NAME: Chlorogenic acid
PRECURSORMZ: 355.1013
Ontology: Kingdom: Organic compounds;Superclass: Organic oxygen compounds;Class: Organooxygen compounds;Subclass: Alcohols and polyols
RETENTIONTIME: 6.404167
PRECURSORTYPE: [M+H]+
SMILES: C1C(C(C(CC1(C(=O)O)O)OC(=O)C=CC2=CC(=C(C=C2)O)O)O)O
FORMULA: C16H18O9
INCHIKEY: 
CCS: 0
IONMODE: Positive
INSTRUMENTTYPE: q-tof
INSTRUMENT: SCIX
Comment: CAS号: 327-97-9;中文名称: 绿原酸;cid: 1794427
COLLISIONENERGY: 40
Num Peaks: 20
117.03418 1000
139.03778 97
162.53006 90
111.04473 90
89.04094 651
181.05299 59
63.02418 59
83.04979 59
93.03781 45
165.66479 45
107.04656 45
337.09464 45
85.03408 45
63.03203 45
65.04451 45
77.04016 45
137.93376 31
112.31986 31
119.18848 31
134.03401 31

ID: 88
NAME: Baicalin-7-glucoside
PRECURSORMZ: 433.1123
Ontology: Kingdom: Organic compounds;Superclass: Phenylpropanoids and polyketides;Class: Flavonoids;Subclass: Flavonoid glycosides
RETENTIONTIME: 16.30158
PRECURSORTYPE: [M+H]+
SMILES: C1=CC=C(C=C1)C2=CC(=O)C3=C(C(=C(C=C3O2)OC4C(C(C(C(O4)CO)O)O)O)O)O
FORMULA: C21H20O10
INCHIKEY: 
CCS: 0
IONMODE: Positive
INSTRUMENTTYPE: q-tof
INSTRUMENT: SCIX
Comment: CAS号:  31567-75-6;中文名称: 木蝴蝶苷A;cid: 5320313
COLLISIONENERGY: 40
Num Peaks: 20
169.06313 1
166.99725 1
433.11469 14
69.03573 1
77.04073 1
252.25862 1
141.06479 1
272.64908 1
127.05331 1
272.29691 1
115.05461 1
273.96179 1
97.03389 1
273.45923 1
270.20496 11
271.06265 1000
275.86398 0
276.23254 0
274.68954 0
275.82175 0

ID: 89
NAME: Cynaroside
PRECURSORMZ: 449.1108
Ontology: Kingdom: Organic compounds;Superclass: Phenylpropanoids and polyketides;Class: Flavonoids;Subclass: Flavonoid glycosides
RETENTIONTIME: 12.18283
PRECURSORTYPE: [M+H]+
SMILES: C1=CC(=C(C=C1C2=CC(=O)C3=C(C=C(C=C3O2)OC4C(C(C(C(O4)CO)O)O)O)O)O)O
FORMULA: C21H20O11
INCHIKEY: 
CCS: 0
IONMODE: Positive
INSTRUMENTTYPE: q-tof
INSTRUMENT: SCIX
Comment: CAS号: 1268798;中文名称: 木樨草苷;cid: 5280637
COLLISIONENERGY: 40
Num Peaks: 20
286.96765 2
287.36749 1
179.03458 1
137.02173 1
213.05612 1
449.10501 15
259.06522 1
245.04485 1
286.78818 1
290.18622 1
69.00317 1
218.05524 1
287.05621 1000
448.24011 0
139.05685 0
231.06645 0
379.65662 0
293.62363 0
291.15939 0
89.04048 0

ID: 90
NAME: Ginsenoside Rc
PRECURSORMZ: 1101.581
Ontology: Kingdom: Organic compounds;Superclass: Lipids and lipid;Class: Prenol lipids;Subclass: Triterpenoids
RETENTIONTIME: 24.76455
PRECURSORTYPE: [M+Na]+
SMILES: CC(=CCCC(C)(C1CCC2(C1C(CC3C2(CCC4C3(CCC(C4(C)C)OC5C(C(C(C(O5)CO)O)O)OC6C(C(C(C(O6)CO)O)O)O)C)C)O)C)OC7C(C(C(C(O7)COC8C(C(C(O8)CO)O)O)O)O)O)C
FORMULA: C53H90O22
INCHIKEY: 
CCS: 0
IONMODE: Positive
INSTRUMENTTYPE: q-tof
INSTRUMENT: SCIX
Comment: CAS号: nan;中文名称: 人参皂苷Rc;cid: 12855889
COLLISIONENERGY: 40
Num Peaks: 14
335.09238 63
1101.45667 5
1098.05505 4
365.09839 2
786.94482 2
1098.12524 2
786.90125 1
1100.97375 1
334.04572 1
787.61084 1
793.33099 1
1101.58789 1000
789.46759 94
831.29358 0

ID: 91
NAME: Ginsenoside Rg1
PRECURSORMZ: 823.4818
Ontology: Kingdom: Organic compounds;Superclass: Lipids and lipid;Class: Prenol lipids;Subclass: Triterpenoids
RETENTIONTIME: 22.65268
PRECURSORTYPE: [M+Na]+
SMILES: CC(=CCCC(C)(C1CCC2(C1C(CC3C2(CC(C4C3(CCC(C4(C)C)O)C)OC5C(C(C(C(O5)CO)O)O)O)C)O)C)OC6C(C(C(C(O6)CO)O)O)O)C
FORMULA: C42H72O14
INCHIKEY: 
CCS: 0
IONMODE: Positive
INSTRUMENTTYPE: q-tof
INSTRUMENT: SCIX
Comment: CAS号: 22427-39-0;中文名称: 人参皂苷Rg1;cid: 441923
COLLISIONENERGY: 40
Num Peaks: 8
823.48383 1000
822.45837 6
820.85059 6
497.35724 22
145.1024 2
335.26328 2
439.37109 2
643.41815 2

ID: 92
NAME: Ginsenoside Rg2
PRECURSORMZ: 807.4853
Ontology: Kingdom: Organic compounds;Superclass: Lipids and lipid;Class: Prenol lipids;Subclass: Triterpenoids
RETENTIONTIME: 24.00872
PRECURSORTYPE: [M+Na]+
SMILES: CC1C(C(C(C(O1)OC2C(C(C(OC2OC3CC4(C(CC(C5C4(CCC5C(C)(CCC=C(C)C)O)C)O)C6(C3C(C(CC6)O)(C)C)C)C)CO)O)O)O)O)O
FORMULA: C42H72O13
INCHIKEY: 
CCS: 0
IONMODE: Positive
INSTRUMENTTYPE: q-tof
INSTRUMENT: SCIX
Comment: CAS号: nan;中文名称: 人参皂苷Rg2;cid: 21599924
COLLISIONENERGY: 40
Num Peaks: 14
804.90613 7
807.30096 5
349.10925 31
804.9502 3
346.8558 2
789.46814 12
481.36124 11
169.04875 1
215.81419 1
309.09436 1
637.03278 1
786.9057 1
661.42535 10
807.4856 1000

ID: 93
NAME: Ginsenoside Rg2
PRECURSORMZ: 767.4989
Ontology: Kingdom: Organic compounds;Superclass: Lipids and lipid;Class: Prenol lipids;Subclass: Triterpenoids
RETENTIONTIME: 24.0256
PRECURSORTYPE: [M-H2O+H]+
SMILES: CC1C(C(C(C(O1)OC2C(C(C(OC2OC3CC4(C(CC(C5C4(CCC5C(C)(CCC=C(C)C)O)C)O)C6(C3C(C(CC6)O)(C)C)C)C)CO)O)O)O)O)O
FORMULA: C42H72O13
INCHIKEY: 
CCS: 0
IONMODE: Positive
INSTRUMENTTYPE: q-tof
INSTRUMENT: SCIX
Comment: CAS号: nan;中文名称: 人参皂苷Rg2;cid: 21599924
COLLISIONENERGY: 40
Num Peaks: 20
207.17599 1000
147.11719 1000
85.0292 855
163.14685 855
159.1152 855
133.10188 855
217.19611 855
173.1286 711
749.50305 711
269.22552 711
213.16502 711
219.17247 711
229.19708 711
175.14406 711
459.37344 566
201.16205 566
533.40039 566
231.17563 566
329.2493 566
231.21214 566

ID: 94
NAME:  Ginsenoside Rg6
PRECURSORMZ: 789.4788
Ontology: Kingdom: Organic compounds;Superclass: Lipids and lipid;Class: Prenol lipids;Subclass: Triterpenoids
RETENTIONTIME: 28.76942
PRECURSORTYPE: [M+Na]+
SMILES: CC1C(C(C(C(O1)OC2C(C(C(OC2OC3CC4(C(CC(C5C4(CCC5C(=C)CCC=C(C)C)C)O)C6(C3C(C(CC6)O)(C)C)C)C)CO)O)O)O)O)O
FORMULA: C42H70O12
INCHIKEY: 
CCS: 0
IONMODE: Positive
INSTRUMENTTYPE: q-tof
INSTRUMENT: SCIX
Comment: CAS号: 147419-93-0;中文名称: 人参皂苷Rg6;cid: 91895489
COLLISIONENERGY: 40
Num Peaks: 20
789.32458 4
463.34265 4
786.94867 4
349.11142 39
789.8645 3
203.04832 2
789.17371 1
347.1001 1
788.50708 1
787.53931 1
147.12257 1
337.23694 1
187.14355 1
441.37167 1
789.4754 1000
165.16367 0
405.36066 0
641.49036 0
225.16602 0
187.15129 0

ID: 95
NAME: Ginsenoside Rh2
PRECURSORMZ: 605.4387
Ontology: Kingdom: Organic compounds;Superclass: Lipids and lipid;Class: Prenol lipids;Subclass: Triterpenoids
RETENTIONTIME: 32.78493
PRECURSORTYPE: [M-H2O+H]+
SMILES: CC(=CCCC(C)(C1CCC2(C1C(CC3C2(CCC4C3(CCC(C4(C)C)OC5C(C(C(C(O5)CO)O)O)O)C)C)O)C)O)C
FORMULA: C36H62O8
INCHIKEY: 
CCS: 0
IONMODE: Positive
INSTRUMENTTYPE: q-tof
INSTRUMENT: SCIX
Comment: CAS号: 78214-33-2;中文名称: 人参皂苷Rh2;cid: 119307
COLLISIONENERGY: 40
Num Peaks: 20
205.15678 11
179.1772 11
337.29056 11
193.1942 11
151.14882 11
151.11407 11
255.21034 11
273.25494 11
303.26599 11
111.11603 11
109.06435 11
369.22577 11
605.44226 1000
203.14412 9
135.11549 96
83.08835 9
351.30774 9
99.08145 9
91.0573 9
105.07046 9

ID: 96
NAME: Ginsenoside Rh2
PRECURSORMZ: 645.4355
Ontology: Kingdom: Organic compounds;Superclass: Lipids and lipid;Class: Prenol lipids;Subclass: Triterpenoids
RETENTIONTIME: 32.78493
PRECURSORTYPE: [M+Na]+
SMILES: CC(=CCCC(C)(C1CCC2(C1C(CC3C2(CCC4C3(CCC(C4(C)C)OC5C(C(C(C(O5)CO)O)O)O)C)C)O)C)O)C
FORMULA: C36H62O8
INCHIKEY: 
CCS: 0
IONMODE: Positive
INSTRUMENTTYPE: q-tof
INSTRUMENT: SCIX
Comment: CAS号: 78214-33-2;中文名称: 人参皂苷Rh2;cid: 119307
COLLISIONENERGY: 40
Num Peaks: 18
605.42834 18
189.16019 18
221.1907 14
135.11877 14
133.10136 11
643.41278 11
645.57922 11
203.17232 11
645.43207 1000
645.49664 9
207.16719 7
425.37393 7
163.14989 7
627.43604 7
145.10141 7
183.1058 3
641.86908 3
395.33551 3

ID: 97
NAME: kaempferol-3-O-glucosyl(1-2)rhamnoside
PRECURSORMZ: 617.1508
Ontology: Kingdom: Organic compounds;Superclass: Phenylpropanoids and polyketides;Class: Flavonoids;Subclass: Flavonoid glycosides
RETENTIONTIME: 14.40555
PRECURSORTYPE: [M+Na]+
SMILES: CC1C(C(C(C(O1)OC2=C(OC3=CC(=CC(=C3C2=O)O)O)C4=CC=C(C=C4)O)OC5C(C(C(C(O5)CO)O)O)O)O)O
FORMULA: C27H30O15
INCHIKEY: 
CCS: 0
IONMODE: Positive
INSTRUMENTTYPE: q-tof
INSTRUMENT: SCIX
Comment: CAS号: 142451-65-8;中文名称: 山奈酚-3-O-beta-D葡萄糖基(1,2)-alpha-L-鼠李糖苷;cid: 5489470
COLLISIONENERGY: 40
Num Peaks: 20
308.02472 20
169.04449 17
331.02896 16
330.05798 14
309.03229 13
615.20819 11
185.03871 10
245.05807 10
379.07956 10
353.0567 10
331.09839 1000
617.15118 967
273.05762 6
332.72519 4
351.06842 3
327.08969 3
300.06 3
297.07669 3
395.05087 3
513.10956 3

ID: 98
NAME: PINOCEMBRINE
PRECURSORMZ: 257.0815
Ontology: Kingdom: Organic compounds;Superclass: Phenylpropanoids and polyketides;Class: Flavonoids;Subclass: Flavans
RETENTIONTIME: 15.98257
PRECURSORTYPE: [M+H]+
SMILES: C1C(OC2=CC(=CC(=C2C1=O)O)O)C3=CC=CC=C3
FORMULA: C15H12O4
INCHIKEY: 
CCS: 0
IONMODE: Positive
INSTRUMENTTYPE: q-tof
INSTRUMENT: SCIX
Comment: CAS号: 68745-38-0;中文名称: 松属素;cid: 667544
COLLISIONENERGY: 40
Num Peaks: 20
239.06807 176
147.04543 1000
53.04749 99
257.08145 888
96.02463 76
215.07147 76
197.06335 76
123.04188 76
183.07799 76
81.03597 598
142.48122 50
255.4733 50
242.04832 50
68.99925 50
211.06847 50
63.02913 50
145.07153 50
89.04542 50
91.05517 489
119.05016 489

ID: 99
NAME:  Neosperidin dihydrochalcone
PRECURSORMZ: 613.2098
Ontology: Kingdom: Organic compounds;Superclass: Phenylpropanoids and polyketides;Class: Flavonoids;Subclass: Flavonoid glycosides
RETENTIONTIME: 17.38562
PRECURSORTYPE: [M+H]+
SMILES: CC1C(C(C(C(O1)OC2C(C(C(OC2OC3=CC(=C(C(=C3)O)C(=O)CCC4=CC(=C(C=C4)OC)O)O)CO)O)O)O)O)O
FORMULA: C28H36O15
INCHIKEY: 
CCS: 0
IONMODE: Positive
INSTRUMENTTYPE: q-tof
INSTRUMENT: SCIX
Comment: CAS号: 20702-77-6;中文名称: 新橙皮苷二氢查尔酮;cid: 30231
COLLISIONENERGY: 40
Num Peaks: 20
137.05933 1000
136.63786 9
217.05054 9
179.03233 9
181.04755 9
325.12732 9
317.09903 9
285.07516 9
177.05659 9
259.06055 9
147.06415 9
595.20422 9
433.15015 90
327.09192 8
431.1265 8
451.16199 80
177.08856 7
511.155 7
261.0679 7
353.10141 7

ID: 100
NAME:  Neosperidin dihydrochalcone
PRECURSORMZ: 630.2393
Ontology: Kingdom: Organic compounds;Superclass: Phenylpropanoids and polyketides;Class: Flavonoids;Subclass: Flavonoid glycosides
RETENTIONTIME: 17.38562
PRECURSORTYPE: [M+NH4]+
SMILES: CC1C(C(C(C(O1)OC2C(C(C(OC2OC3=CC(=C(C(=C3)O)C(=O)CCC4=CC(=C(C=C4)OC)O)O)CO)O)O)O)O)O
FORMULA: C28H36O15
INCHIKEY: 
CCS: 0
IONMODE: Positive
INSTRUMENTTYPE: q-tof
INSTRUMENT: SCIX
Comment: CAS号: 20702-77-6;中文名称: 新橙皮苷二氢查尔酮;cid: 30231
COLLISIONENERGY: 40
Num Peaks: 20
71.05635 20
151.03831 20
181.05135 20
449.15054 17
311.09448 17
273.10181 17
203.0704 17
151.07826 17
127.04038 173
451.16199 171
287.08734 164
283.11765 12
577.18744 11
85.02663 11
307.12003 11
169.05011 11
317.10406 11
255.08266 11
137.06097 1000
630.22272 9

ID: 101
NAME:  Neosperidin dihydrochalcone
PRECURSORMZ: 635.1934
Ontology: Kingdom: Organic compounds;Superclass: Phenylpropanoids and polyketides;Class: Flavonoids;Subclass: Flavonoid glycosides
RETENTIONTIME: 17.38562
PRECURSORTYPE: [M+Na]+
SMILES: CC1C(C(C(C(O1)OC2C(C(C(OC2OC3=CC(=C(C(=C3)O)C(=O)CCC4=CC(=C(C=C4)OC)O)O)CO)O)O)O)O)O
FORMULA: C28H36O15
INCHIKEY: 
CCS: 0
IONMODE: Positive
INSTRUMENTTYPE: q-tof
INSTRUMENT: SCIX
Comment: CAS号: 20702-77-6;中文名称: 新橙皮苷二氢查尔酮;cid: 30231
COLLISIONENERGY: 40
Num Peaks: 18
137.05965 22
633.18732 13
331.10324 121
635.19409 1000
327.08435 80
287.09225 6
327.06644 6
457.14459 6
399.09601 6
305.103 3
186.15738 3
175.3764 3
451.15283 3
454.20099 3
482.57401 3
547.1474 3
182.11591 3
489.13889 25

ID: 102
NAME: Cynarin
PRECURSORMZ: 499.1263
Ontology: Kingdom: Organic compounds;Superclass: Organic oxygen compounds;Class: Organooxygen compounds;Subclass: Alcohols and polyols
RETENTIONTIME: 8.614467
PRECURSORTYPE: [M-H2O+H]+
SMILES: C1C(C(C(CC1(C(=O)O)OC(=O)C=CC2=CC(=C(C=C2)O)O)OC(=O)C=CC3=CC(=C(C=C3)O)O)O)O
FORMULA: C25H24O12
INCHIKEY: 
CCS: 0
IONMODE: Positive
INSTRUMENTTYPE: q-tof
INSTRUMENT: SCIX
Comment: CAS号:  30964-13-7;中文名称: 洋蓟酸;cid: 5281769
COLLISIONENERGY: 40
Num Peaks: 20
499.12656 107
89.04131 10
95.05091 10
163.03871 1000
107.04838 5
135.04385 53
83.05144 4
77.043 4
117.03454 33
497.53693 3
164.79335 3
471.11584 3
337.08685 3
325.72125 3
283.0535 3
165.06552 3
67.06005 3
140.26698 3
163.67255 3
173.15291 1

ID: 103
NAME: Cynarin
PRECURSORMZ: 517.1329
Ontology: Kingdom: Organic compounds;Superclass: Organic oxygen compounds;Class: Organooxygen compounds;Subclass: Alcohols and polyols
RETENTIONTIME: 8.614467
PRECURSORTYPE: [M+H]+
SMILES: C1C(C(C(CC1(C(=O)O)OC(=O)C=CC2=CC(=C(C=C2)O)O)OC(=O)C=CC3=CC(=C(C=C3)O)O)O)O
FORMULA: C25H24O12
INCHIKEY: 
CCS: 0
IONMODE: Positive
INSTRUMENTTYPE: q-tof
INSTRUMENT: SCIX
Comment: CAS号:  30964-13-7;中文名称: 洋蓟酸;cid: 5281769
COLLISIONENERGY: 40
Num Peaks: 20
135.04391 1000
499.1232 889
107.04845 88
162.52681 79
147.04709 61
163.02792 60
517.14258 58
301.07141 58
181.05141 58
355.10342 44
283.05109 44
79.06144 44
77.04184 44
319.08472 390
337.09714 309
137.02136 30
457.11752 30
217.06516 29
309.09164 29
95.0565 29

ID: 104
NAME: SCUTELLAREIN
PRECURSORMZ: 287.0563
Ontology: Kingdom: Organic compounds;Superclass: Phenylpropanoids and polyketides;Class: Flavonoids;Subclass: Flavones
RETENTIONTIME: 16.08328
PRECURSORTYPE: [M+H]+
SMILES: C1=CC(=CC=C1C2=CC(=O)C3=C(O2)C=C(C(=C3O)O)O)O
FORMULA: C15H10O6
INCHIKEY: 
CCS: 0
IONMODE: Positive
INSTRUMENTTYPE: q-tof
INSTRUMENT: SCIX
Comment: CAS号: 529-53-3;中文名称: 野黄芩素;cid: 5281697
COLLISIONENERGY: 40
Num Peaks: 20
123.00843 1000
140.00899 9
151.00143 92
184.04993 9
259.05801 85
68.9999 84
213.05347 84
286.96262 8
89.03955 7
258.05383 7
53.00688 7
113.02165 7
141.06923 7
163.0401 7
153.01691 7
168.48254 7
268.20407 7
171.04506 69
286.91476 6
131.04913 67

ID: 105
NAME: ISOLIQUIRITIN
PRECURSORMZ: 419.1332
Ontology: Kingdom: Organic compounds;Superclass: Phenylpropanoids and polyketides;Class: Flavonoids;Subclass: Flavonoid glycosides
RETENTIONTIME: 15.98257
PRECURSORTYPE: [M+H]+
SMILES: C1=CC(=CC=C1C=CC(=O)C2=C(C=C(C=C2)O)O)OC3C(C(C(C(O3)CO)O)O)O
FORMULA: C21H22O9
INCHIKEY: 
CCS: 0
IONMODE: Positive
INSTRUMENTTYPE: q-tof
INSTRUMENT: SCIX
Comment: CAS号: 5041-81-6;中文名称: 异甘草苷;cid: 5318591
COLLISIONENERGY: 40
Num Peaks: 20
210.06787 109
194.07582 109
195.08292 109
165.07101 1000
239.05705 95
213.05383 93
152.06287 93
96.02322 93
257.48477 93
151.05576 93
117.03308 892
257.01566 89
183.08176 842
237.05153 80
171.04182 79
214.06557 79
187.07588 790
419.13315 786
91.05515 781
176.06165 78

ID: 106
NAME: 25-methoxyalisol A
PRECURSORMZ: 487.3783
Ontology: Kingdom: Organic compounds;Superclass: Lipids and lipid;Class: Prenol lipids;Subclass: Triterpenoids
RETENTIONTIME: 34.28012
PRECURSORTYPE: [M-H2O+H]+
SMILES: CC(CC(C(C(C)(C)OC)O)O)C1=C2CC(C3C4(CCC(=O)C(C4CCC3(C2(CC1)C)C)(C)C)C)O
FORMULA: C31H52O5
INCHIKEY: 
CCS: 0
IONMODE: Positive
INSTRUMENTTYPE: q-tof
INSTRUMENT: SCIX
Comment: CAS号: nan;中文名称: 25甲氧基泽泻醇A？;cid: 102004721
COLLISIONENERGY: 40
Num Peaks: 20
177.12885 1000
355.3063 98
427.35657 97
295.24619 94
69.07503 94
323.23779 94
297.21591 94
455.35239 872
158.11432 81
173.13324 807
55.06011 80
237.18713 80
217.19287 80
195.11327 80
172.12711 80
255.17365 80
170.10886 80
155.0874 80
241.15514 80
259.20456 80

ID: 107
NAME: 7-Hydroxycoumarin
PRECURSORMZ: 163.0392
Ontology: Kingdom: Organic compounds;Superclass: Phenylpropanoids and polyketides;Class: Coumarins and derivatives;Subclass: Hydroxycoumarins
RETENTIONTIME: 10.76277
PRECURSORTYPE: [M+H]+
SMILES: C1=CC(=CC2=C1C=CC(=O)O2)O
FORMULA: C9H6O3
INCHIKEY: 
CCS: 0
IONMODE: Positive
INSTRUMENTTYPE: q-tof
INSTRUMENT: SCIX
Comment: CAS号: 93-35-6;中文名称: 7羟基香豆素;cid: 5281426
COLLISIONENERGY: 40
Num Peaks: 20
79.05631 118
76.80753 11
51.03041 104
107.05126 1000
65.0437 96
105.04342 9
95.05226 9
78.04952 9
53.00827 7
75.02623 7
53.04427 73
162.5285 6
118.68647 6
50.0341 6
134.03267 6
106.71822 6
93.03541 6
90.77751 6
62.02017 6
77.04297 578

ID: 108
NAME: L-Phenylalanine
PRECURSORMZ: 166.0876
Ontology: Kingdom: Organic compounds;Superclass: Organic acids and derivatives;Class: Carboxylic acids and derivatives;Subclass: Amino acids
RETENTIONTIME: 3.218433
PRECURSORTYPE: [M+H]+
SMILES: C1=CC=C(C=C1)CC(C(=O)O)N
FORMULA: C9H11NO2
INCHIKEY: 
CCS: 0
IONMODE: Positive
INSTRUMENTTYPE: q-tof
INSTRUMENT: SCIX
Comment: CAS号: 63-91-2;中文名称: L-苯丙氨酸;cid: 6140
COLLISIONENERGY: 40
Num Peaks: 20
79.05663 105
119.71266 10
102.73535 10
103.05639 1000
93.07256 99
80.05218 9
105.04669 9
120.08241 916
76.80908 9
91.04998 8
53.04454 76
65.05653 7
81.03615 7
105.05827 7
117.05934 7
51.02764 64
95.04848 5
94.06752 5
104.50002 5
104.04844 5

ID: 109
NAME: Alcesefoliside
PRECURSORMZ: 757.2216
Ontology: Kingdom: Organic compounds;Superclass: Phenylpropanoids and polyketides;Class: Flavonoids;Subclass: Flavonoid glycosides
RETENTIONTIME: 9.697783
PRECURSORTYPE: [M+H]+
SMILES: CC1C(C(C(C(O1)OCC2C(C(C(C(O2)OC3=C(OC4=CC(=CC(=C4C3=O)O)O)C5=CC(=C(C=C5)O)O)OC6C(C(C(C(O6)C)O)O)O)O)O)O)O)O
FORMULA: C33H40O20
INCHIKEY: 
CCS: 0
IONMODE: Positive
INSTRUMENTTYPE: q-tof
INSTRUMENT: SCIX
Comment: CAS号: 124151-38-8;中文名称: 粗叶悬钩子苷;cid: 11828754
COLLISIONENERGY: 40
Num Peaks: 20
302.09808 10
255.08813 10
293.12134 10
303.05164 1000
275.10983 8
111.0442 8
257.10046 8
431.09848 8
315.05042 8
465.10422 76
429.07669 7
153.05299 7
595.17133 6
163.0575 5
447.09116 5
309.11755 5
145.04999 5
273.10516 5
213.07324 4
229.05273 4

ID: 110
NAME: clitorin
PRECURSORMZ: 741.2263
Ontology: Kingdom: Organic compounds;Superclass: Phenylpropanoids and polyketides;Class: Flavonoids;Subclass: Flavonoid glycosides
RETENTIONTIME: 10.91433
PRECURSORTYPE: [M+H]+
SMILES: CC1C(C(C(C(O1)OCC2C(C(C(C(O2)OC3=C(OC4=CC(=CC(=C4C3=O)O)O)C5=CC=C(C=C5)O)OC6C(C(C(C(O6)C)O)O)O)O)O)O)O)O
FORMULA: C33H40O19
INCHIKEY: 
CCS: 0
IONMODE: Positive
INSTRUMENTTYPE: q-tof
INSTRUMENT: SCIX
Comment: CAS号: nan;中文名称: 蝶豆素;cid: 11592917
COLLISIONENERGY: 40
Num Peaks: 20
579.16895 118
231.08778 116
255.08502 116
433.11243 1000
311.04984 99
159.06711 99
309.12167 99
85.03037 955
85.02646 90
286.76202 88
129.05472 853
325.07153 84
117.05579 83
213.07239 83
153.01723 83
431.09473 83
213.05383 83
723.22791 68
193.08107 66
189.07738 66

ID: 111
NAME: Quercetin-3-O-b-D-glucose-7-O-b-D-gentiobiosiden
PRECURSORMZ: 789.2094
Ontology: Kingdom: Organic compounds;Superclass: Phenylpropanoids and polyketides;Class: Flavonoids;Subclass: Flavonoid glycosides
RETENTIONTIME: 5.994983
PRECURSORTYPE: [M+H]+
SMILES: C1=CC(=C(C=C1C2=C(C(=O)C3=C(C=C(C=C3O2)OC4C(C(C(C(O4)COC5C(C(C(C(O5)CO)O)O)O)O)O)O)O)OC6C(C(C(C(O6)CO)O)O)O)O)O
FORMULA: C33H40O22
INCHIKEY: 
CCS: 0
IONMODE: Positive
INSTRUMENTTYPE: q-tof
INSTRUMENT: SCIX
Comment: CAS号: nan;中文名称: 槲皮素-3-O-beta-D-葡萄糖-7-O-beta-D-龙胆双糖苷;cid: 75412557
COLLISIONENERGY: 40
Num Peaks: 20
302.08252 12
447.08444 12
465.10959 1000
429.07593 8
327.04623 8
285.04199 6
153.02074 6
463.61771 6
411.07089 6
229.04335 5
789.17303 5
303.97141 5
315.04459 5
257.04752 5
789.21674 49
302.33551 4
304.42484 3
145.04921 38
625.29614 3
609.15674 3

ID: 112
NAME: Caffeic acid
PRECURSORMZ: 163.039
Ontology: Kingdom: Organic compounds;Superclass: Phenylpropanoids and polyketides;Class: Cinnamic acids and derivatives;Subclass: Hydroxycinnamic acids and derivatives
RETENTIONTIME: 7.413466
PRECURSORTYPE: [M-H2O+H]+
SMILES: C1=CC(=C(C=C1C=CC(=O)O)O)O
FORMULA: C9H8O4
INCHIKEY: 
CCS: 0
IONMODE: Positive
INSTRUMENTTYPE: q-tof
INSTRUMENT: SCIX
Comment: CAS号: nan;中文名称: 咖啡酸;cid: 689043
COLLISIONENERGY: 40
Num Peaks: 9
117.03166 151
135.04735 151
89.04144 1000
77.04064 76
134.03946 51
163.04079 51
63.02575 277
53.05158 25
80.94952 25

ID: 113
NAME: Rutin
PRECURSORMZ: 611.1636
Ontology: Kingdom: Organic compounds;Superclass: Phenylpropanoids and polyketides;Class: Flavonoids;Subclass: Flavonoid glycosides
RETENTIONTIME: 11.4541
PRECURSORTYPE: [M+H]+
SMILES: CC1C(C(C(C(O1)OCC2C(C(C(C(O2)OC3=C(OC4=CC(=CC(=C4C3=O)O)O)C5=CC(=C(C=C5)O)O)O)O)O)O)O)O
FORMULA: C27H30O16
INCHIKEY: 
CCS: 0
IONMODE: Positive
INSTRUMENTTYPE: q-tof
INSTRUMENT: SCIX
Comment: CAS号: 153-18-4;中文名称: 芦丁;cid: 5280805
COLLISIONENERGY: 40
Num Peaks: 20
302.94583 148
201.0528 141
97.03006 141
247.06239 141
303.3985 127
315.05038 121
275.05588 100
83.05066 100
165.0136 100
447.09702 100
75.04633 100
57.04628 100
69.03716 100
129.05708 1000
71.05205 896
70.83546 83
219.03545 80
429.0766 80
111.04716 80
57.03561 80

ID: 114
NAME: Aloin
PRECURSORMZ: 419.1333
Ontology: Kingdom: Organic compounds;Superclass: Benzenoids;Class: Anthracenes;
RETENTIONTIME: 15.4409
PRECURSORTYPE: [M+H]+
SMILES: C1=CC2=C(C(=C1)O)C(=O)C3=C(C2C4C(C(C(C(O4)CO)O)O)O)C=C(C=C3O)CO
FORMULA: C21H22O9
INCHIKEY: 
CCS: 0
IONMODE: Positive
INSTRUMENTTYPE: q-tof
INSTRUMENT: SCIX
Comment: CAS号: 1415-73-2;中文名称: 芦荟苷;cid: 12305761
COLLISIONENERGY: 40
Num Peaks: 20
281.08881 13
256.07205 10
210.06985 10
194.07375 10
155.08292 10
239.07237 1000
165.06902 90
153.0696 8
263.06015 8
163.05841 8
240.07834 8
127.03701 8
97.02929 8
69.03763 8
239.04178 7
168.0558 6
247.07487 6
81.03562 6
401.12286 6
267.06491 6

ID: 115
NAME: Aloin
PRECURSORMZ: 401.1236
Ontology: Kingdom: Organic compounds;Superclass: Benzenoids;Class: Anthracenes;
RETENTIONTIME: 16.25032
PRECURSORTYPE: [M-H2O+H]+
SMILES: C1=CC2=C(C(=C1)O)C(=O)C3=C(C2C4C(C(C(C(O4)CO)O)O)O)C=C(C=C3O)CO
FORMULA: C21H22O9
INCHIKEY: 
CCS: 0
IONMODE: Positive
INSTRUMENTTYPE: q-tof
INSTRUMENT: SCIX
Comment: CAS号: 1415-73-2;中文名称: 芦荟苷;cid: 12305761
COLLISIONENERGY: 40
Num Peaks: 12
211.07466 1000
239.07034 893
263.07404 82
221.05937 62
164.06148 41
210.4183 41
251.07755 41
165.06921 248
235.07845 20
257.08383 20
276.06839 20
193.06158 166

ID: 116
NAME: Aloin
PRECURSORMZ: 419.1374
Ontology: Kingdom: Organic compounds;Superclass: Benzenoids;Class: Anthracenes;
RETENTIONTIME: 16.25032
PRECURSORTYPE: [M+H]+
SMILES: C1=CC2=C(C(=C1)O)C(=O)C3=C(C2C4C(C(C(C(O4)CO)O)O)O)C=C(C=C3O)CO
FORMULA: C21H22O9
INCHIKEY: 
CCS: 0
IONMODE: Positive
INSTRUMENTTYPE: q-tof
INSTRUMENT: SCIX
Comment: CAS号: 1415-73-2;中文名称: 芦荟苷;cid: 12305761
COLLISIONENERGY: 40
Num Peaks: 20
209.05965 140
223.0743 14
61.03273 14
73.03142 14
71.05275 14
335.08234 14
255.06258 136
181.06477 126
299.09409 12
55.02896 12
198.06825 12
87.04611 12
208.05168 12
85.03053 118
238.83665 10
257.08157 1000
173.06004 9
178.08092 9
252.07703 9
219.07867 9

ID: 117
NAME: ginsenoside F4
PRECURSORMZ: 749.4868
Ontology: Kingdom: Organic compounds;Superclass: Lipids and lipid;Class: Prenol lipids;Subclass: Triterpenoids
RETENTIONTIME: 26.9453
PRECURSORTYPE: [M-H2O+H]+
SMILES: CC1C(C(C(C(O1)OC2C(C(C(OC2OC3CC4(C(CC(C5C4(CCC5C(=CCC=C(C)C)C)C)O)C6(C3C(C(CC6)O)(C)C)C)C)CO)O)O)O)O)O
FORMULA: C42H70O12
INCHIKEY: 
CCS: 0
IONMODE: Positive
INSTRUMENTTYPE: q-tof
INSTRUMENT: SCIX
Comment: CAS号: nan;中文名称: 人参皂苷F4;cid: 102004835
COLLISIONENERGY: 40
Num Peaks: 20
255.21153 132
159.11749 132
243.21268 132
95.08857 132
227.17851 132
137.13586 115
199.14966 113
173.13097 113
119.08595 113
187.14771 113
269.22592 113
229.1954 113
145.05142 1000
297.26169 94
231.21046 94
245.22858 94
107.08685 94
707.44897 76
423.36682 76
145.10757 76

ID: 118
NAME: ginsenoside F4
PRECURSORMZ: 789.4755
Ontology: Kingdom: Organic compounds;Superclass: Lipids and lipid;Class: Prenol lipids;Subclass: Triterpenoids
RETENTIONTIME: 26.9453
PRECURSORTYPE: [M+Na]+
SMILES: CC1C(C(C(C(O1)OC2C(C(C(OC2OC3CC4(C(CC(C5C4(CCC5C(=CCC=C(C)C)C)C)O)C6(C3C(C(CC6)O)(C)C)C)C)CO)O)O)O)O)O
FORMULA: C42H70O12
INCHIKEY: 
CCS: 0
IONMODE: Positive
INSTRUMENTTYPE: q-tof
INSTRUMENT: SCIX
Comment: CAS号: nan;中文名称: 人参皂苷F4;cid: 102004835
COLLISIONENERGY: 40
Num Peaks: 15
789.33289 11
789.47974 1000
786.97675 8
788.50348 5
407.36893 5
786.94897 5
789.95618 4
191.18179 3
365.10379 31
105.07143 1
145.10246 1
169.05602 1
227.18065 1
624.31952 1
737.08002 1

ID: 119
NAME: Ginsenoside Ra1
PRECURSORMZ: 1233.636
Ontology: Kingdom: Organic compounds;Superclass: Lipids and lipid;Class: Prenol lipids;Subclass: Triterpenoids
RETENTIONTIME: 24.65658
PRECURSORTYPE: [M+Na]+
SMILES: CC(=CCCC(C)(C1CCC2(C1C(CC3C2(CCC4C3(CCC(C4(C)C)OC5C(C(C(C(O5)CO)O)O)OC6C(C(C(C(O6)CO)O)O)O)C)C)O)C)OC7C(C(C(C(O7)COC8C(C(C(CO8)OC9C(C(C(CO9)O)O)O)O)O)O)O)O)C
FORMULA: C58H98O26
INCHIKEY: 
CCS: 0
IONMODE: Positive
INSTRUMENTTYPE: q-tof
INSTRUMENT: SCIX
Comment: CAS号: 83459-41-0;中文名称: 人参皂苷Ra1;cid: 100941542
COLLISIONENERGY: 40
Num Peaks: 20
1233.57458 6
1229.66736 4
1229.69702 4
1232.89978 4
407.12997 3
335.10556 2
466.41138 1
397.88647 1
205.19829 1
347.10336 1
439.3595 1
261.18689 1
474.52014 1
1233.63904 1000
467.14093 95
765.26758 0
969.73065 0
1176.87659 0
513.94153 0
427.39169 0

ID: 120
NAME: Ginsenoside Rd
PRECURSORMZ: 969.5366
Ontology: Kingdom: Organic compounds;Superclass: Lipids and lipid;Class: Prenol lipids;Subclass: Triterpenoids
RETENTIONTIME: 26.9621
PRECURSORTYPE: [M+Na]+
SMILES: CC(=CCCC(C)(C1CCC2(C1C(CC3C2(CCC4C3(CCC(C4(C)C)OC5C(C(C(C(O5)CO)O)O)OC6C(C(C(C(O6)CO)O)O)O)C)C)O)C)OC7C(C(C(C(O7)CO)O)O)O)C
FORMULA: C48H82O18
INCHIKEY: 
CCS: 0
IONMODE: Positive
INSTRUMENTTYPE: q-tof
INSTRUMENT: SCIX
Comment: CAS号: 52705-93-8;中文名称: 人参皂苷Rd;cid: 11679800
COLLISIONENERGY: 40
Num Peaks: 16
203.04855 8
365.10431 7
966.42529 4
966.46045 4
968.38965 3
787.91876 3
787.0188 2
786.95142 2
807.48779 2
789.47418 228
790.83643 1
161.93132 1
708.39459 1
751.90491 1
962.42804 1
969.54633 1000

ID: 121
NAME: Ginsenoside Ro
PRECURSORMZ: 979.4889
Ontology: Kingdom: Organic compounds;Superclass: Lipids and lipid;Class: Prenol lipids;Subclass: Terpene glycosides
RETENTIONTIME: 24.53865
PRECURSORTYPE: [M+Na]+
SMILES: CC1(CCC2(CCC3(C(=CCC4C3(CCC5C4(CCC(C5(C)C)OC6C(C(C(C(O6)C(=O)O)O)O)OC7C(C(C(C(O7)CO)O)O)O)C)C)C2C1)C)C(=O)OC8C(C(C(C(O8)CO)O)O)O)C
FORMULA: C48H76O19
INCHIKEY: 
CCS: 0
IONMODE: Positive
INSTRUMENTTYPE: q-tof
INSTRUMENT: SCIX
Comment: CAS号: nan;中文名称: 人参皂苷Ro;cid: 11815492
COLLISIONENERGY: 40
Num Peaks: 20
439.35617 12
343.06125 12
641.40558 105
979.49493 1000
299.07437 8
817.43365 8
523.11664 8
347.10052 7
976.35352 6
845.47418 6
361.07098 55
505.11008 5
845.44952 5
247.1727 5
640.42194 3
979.20752 3
683.40753 3
281.06512 3
623.37091 3
359.95767 3

ID: 122
NAME: Notoginsenoside R1
PRECURSORMZ: 955.5319
Ontology: Kingdom: Organic compounds;Superclass: Lipids and lipid;Class: Prenol lipids;Subclass: Triterpenoids
RETENTIONTIME: 16.30062
PRECURSORTYPE: [M+Na]+
SMILES: CC(=CCCC(C)(C1CCC2(C1C(CC3C2(CC(C4C3(CCC(C4(C)C)O)C)OC5C(C(C(C(O5)CO)O)O)OC6C(C(C(CO6)O)O)O)C)O)C)OC7C(C(C(C(O7)CO)O)O)O)C
FORMULA: C47H80O18
INCHIKEY: 
CCS: 0
IONMODE: Positive
INSTRUMENTTYPE: q-tof
INSTRUMENT: SCIX
Comment: CAS号: 80418-24-2;中文名称: 三七皂苷R1;cid: 441934
COLLISIONENERGY: 40
Num Peaks: 15
955.08881 5
952.57104 3
473.06006 3
773.00397 3
952.45331 3
775.46503 267
954.55621 2
203.05458 21
775.96869 1
335.10077 12
333.63589 1
455.22058 1
625.00708 1
721.08344 1
955.52991 1000

ID: 123
NAME: Kaempferol-7-O-beta-D-glucopyranoside
PRECURSORMZ: 449.1055
Ontology: Kingdom: Organic compounds;Superclass: Phenylpropanoids and polyketides;Class: Flavonoids;Subclass: Flavonoid glycosides
RETENTIONTIME: 13.86978
PRECURSORTYPE: [M+H]+
SMILES: C1=CC(=CC=C1C2=C(C(=O)C3=C(C=C(C=C3O2)OC4C(C(C(C(O4)CO)O)O)O)O)O)O
FORMULA: C21H20O11
INCHIKEY: 
CCS: 0
IONMODE: Positive
INSTRUMENTTYPE: q-tof
INSTRUMENT: SCIX
Comment: CAS号: 16290-07-6;中文名称: 山奈酚-7-O-葡萄糖苷;cid: 10095180
COLLISIONENERGY: 40
Num Peaks: 20
121.02405 105
245.0451 104
243.06302 104
69.0018 104
203.06882 104
203.03458 104
213.05421 1000
287.65298 94
68.99828 89
189.05255 89
175.03801 89
129.07127 89
128.06358 89
212.04283 89
105.03657 89
258.05225 844
287.49725 77
173.06033 74
169.06337 74
107.04873 74

ID: 124
NAME: Curcurbitacin IIa
PRECURSORMZ: 580.3826
Ontology: Kingdom: Organic compounds;Superclass: Lipids and lipid;Class: Steroids and steroid derivatives;Subclass: Cucurbitacins
RETENTIONTIME: 27.09642
PRECURSORTYPE: [M+NH4]+
SMILES: CC(=O)OC(C)(C)CCC(=O)C(C)(C1C(CC2(C1(CC(=O)C3(C2CC=C4C3CC(C(C4(C)C)O)O)C)C)C)O)O
FORMULA: C32H50O8
INCHIKEY: 
CCS: 0
IONMODE: Positive
INSTRUMENTTYPE: q-tof
INSTRUMENT: SCIX
Comment: CAS号: 60137-06-6;中文名称: 雪胆素甲;cid: 181183
COLLISIONENERGY: 40
Num Peaks: 20
281.22595 10
307.24121 10
299.20364 103
209.15338 10
293.17337 10
485.32782 1000
175.1142 99
351.19492 9
367.26657 9
301.22083 9
144.0945 9
223.10989 9
295.16776 9
339.23529 9
203.17908 9
401.27502 9
112.74734 9
219.17464 9
260.15543 9
315.20721 9

ID: 125
NAME: Curcurbitacin IIa
PRECURSORMZ: 585.3388
Ontology: Kingdom: Organic compounds;Superclass: Lipids and lipid;Class: Steroids and steroid derivatives;Subclass: Cucurbitacins
RETENTIONTIME: 27.09642
PRECURSORTYPE: [M+Na]+
SMILES: CC(=O)OC(C)(C)CCC(=O)C(C)(C1C(CC2(C1(CC(=O)C3(C2CC=C4C3CC(C(C4(C)C)O)O)C)C)C)O)O
FORMULA: C32H50O8
INCHIKEY: 
CCS: 0
IONMODE: Positive
INSTRUMENTTYPE: q-tof
INSTRUMENT: SCIX
Comment: CAS号: 60137-06-6;中文名称: 雪胆素甲;cid: 181183
COLLISIONENERGY: 40
Num Peaks: 20
149.09473 11
467.31174 11
585.33911 1000
133.1004 9
357.19937 9
159.1154 9
267.17349 9
583.49811 8
163.10915 8
523.68909 8
525.09326 8
227.14001 6
121.09993 6
185.11961 6
171.11394 6
485.32205 6
183.11621 6
135.08005 6
131.08524 6
583.46057 6

ID: 126
NAME: Diosgenin glucoside
PRECURSORMZ: 577.3741
Ontology: Kingdom: Organic compounds;Superclass: Lipids and lipid;Class: Steroids and steroid derivatives;Subclass: Steroidal glycosides
RETENTIONTIME: 32.9617
PRECURSORTYPE: [M+H]+
SMILES: CC1CCC2(C(C3C(O2)CC4C3(CCC5C4CC=C6C5(CCC(C6)OC7C(C(C(C(O7)CO)O)O)O)C)C)C)OC1
FORMULA: C33H52O8
INCHIKEY: 
CCS: 0
IONMODE: Positive
INSTRUMENTTYPE: q-tof
INSTRUMENT: SCIX
Comment: CAS号: 14144-06-0;中文名称: 延龄草苷;cid: 11827970
COLLISIONENERGY: 40
Num Peaks: 20
253.19514 1000
415.24902 9
196.12616 8
151.1129 7
269.19324 7
67.05648 7
149.09801 7
128.06152 7
79.05875 7
117.07264 7
163.14687 7
238.16873 7
145.10025 78
252.40665 7
171.1156 73
133.10185 69
144.09277 6
379.22495 6
313.21631 6
181.10262 6

ID: 127
NAME: ISOQUERCITRIN
PRECURSORMZ: 465.1066
Ontology: Kingdom: Organic compounds;Superclass: Phenylpropanoids and polyketides;Class: Flavonoids;Subclass: Flavonoid glycosides
RETENTIONTIME: 11.97728
PRECURSORTYPE: [M+H]+
SMILES: C1=CC(=C(C=C1C2=C(C(=O)C3=C(C=C(C=C3O2)O)O)OC4C(C(C(C(O4)CO)O)O)O)O)O
FORMULA: C21H20O12
INCHIKEY: 
CCS: 0
IONMODE: Positive
INSTRUMENTTYPE: q-tof
INSTRUMENT: SCIX
Comment: CAS号: nan;中文名称: 异槲皮苷;cid: 5280804
COLLISIONENERGY: 40
Num Peaks: 20
285.03729 1000
207.02986 97
87.04735 97
213.05392 97
73.03134 97
137.0246 927
97.02944 870
69.00256 84
302.07278 84
215.03004 83
211.03357 83
465.09439 83
195.02773 83
201.05409 806
145.05099 759
131.04955 70
115.03921 69
179.03052 69
232.03819 69
159.04405 69

ID: 128
NAME: Isoacteoside
PRECURSORMZ: 642.2361
Ontology: Kingdom: Organic compounds;Superclass: Phenylpropanoids and polyketides;Class: Cinnamic acids and derivatives;Subclass: Hydroxycinnamic acids and derivatives
RETENTIONTIME: 13.34577
PRECURSORTYPE: [M+NH4]+
SMILES: CC1C(C(C(C(O1)OC2C(C(OC(C2O)OCCC3=CC(=C(C=C3)O)O)COC(=O)C=CC4=CC(=C(C=C4)O)O)O)O)O)O
FORMULA: C29H36O15
INCHIKEY: 
CCS: 0
IONMODE: Positive
INSTRUMENTTYPE: q-tof
INSTRUMENT: SCIX
Comment: CAS号: 61303-13-7;中文名称: 异毛蕊花糖苷;cid: 6476333
COLLISIONENERGY: 40
Num Peaks: 20
179.0722 10
163.03886 1000
289.07077 9
299.11115 9
85.02674 9
263.08548 9
137.05948 9
461.1413 9
181.04962 83
417.11697 7
245.0825 7
165.05476 7
307.08063 68
325.0231 6
203.06857 6
147.06432 6
625.21063 6
273.09268 6
71.0505 6
453.14215 6

ID: 129
NAME: Isoacteoside
PRECURSORMZ: 647.1976
Ontology: Kingdom: Organic compounds;Superclass: Phenylpropanoids and polyketides;Class: Cinnamic acids and derivatives;Subclass: Hydroxycinnamic acids and derivatives
RETENTIONTIME: 13.34577
PRECURSORTYPE: [M+Na]+
SMILES: CC1C(C(C(C(O1)OC2C(C(OC(C2O)OCCC3=CC(=C(C=C3)O)O)COC(=O)C=CC4=CC(=C(C=C4)O)O)O)O)O)O
FORMULA: C29H36O15
INCHIKEY: 
CCS: 0
IONMODE: Positive
INSTRUMENTTYPE: q-tof
INSTRUMENT: SCIX
Comment: CAS号: 61303-13-7;中文名称: 异毛蕊花糖苷;cid: 6476333
COLLISIONENERGY: 40
Num Peaks: 10
645.1546 10
647.19098 1000
501.13321 78
645.12231 7
646.05927 7
500.1911 4
163.03864 29
149.78371 2
305.65109 2
473.63715 2

ID: 130
NAME: Timosaponin C
PRECURSORMZ: 925.4725
Ontology: Kingdom: Organic compounds;Superclass: Lipids and lipid;Class: Steroids and steroid derivatives;Subclass: Steroidal glycosides
RETENTIONTIME: 22.93545
PRECURSORTYPE: [M+Na]+
SMILES: CC1=C(OC2C1C3(CCC4C(C3C2)CCC5C4(CCC(C5)OC6C(C(C(C(O6)CO)O)O)OC7C(C(C(C(O7)CO)O)O)O)C)C)CCC(C)COC8C(C(C(C(O8)CO)O)O)O
FORMULA: C45H74O18
INCHIKEY: 
CCS: 0
IONMODE: Positive
INSTRUMENTTYPE: q-tof
INSTRUMENT: SCIX
Comment: CAS号: 139051-27-7;中文名称: 知母皂苷C;cid: 101389834
COLLISIONENERGY: 40
Num Peaks: 4
922.90088 15
420.37216 13
925.47803 1000
914.20398 6

ID: 131
NAME: Timosaponin C
PRECURSORMZ: 925.4796
Ontology: Kingdom: Organic compounds;Superclass: Lipids and lipid;Class: Steroids and steroid derivatives;Subclass: Steroidal glycosides
RETENTIONTIME: 23.07018
PRECURSORTYPE: [M+Na]+
SMILES: CC1=C(OC2C1C3(CCC4C(C3C2)CCC5C4(CCC(C5)OC6C(C(C(C(O6)CO)O)O)OC7C(C(C(C(O7)CO)O)O)O)C)C)CCC(C)COC8C(C(C(C(O8)CO)O)O)O
FORMULA: C45H74O18
INCHIKEY: 
CCS: 0
IONMODE: Positive
INSTRUMENTTYPE: q-tof
INSTRUMENT: SCIX
Comment: CAS号: 139051-27-7;中文名称: 知母皂苷C;cid: 101389834
COLLISIONENERGY: 40
Num Peaks: 10
741.43292 27
924.10687 20
417.33893 18
925.48181 1000
124.58449 9
257.39893 9
381.32166 9
690.2276 9
899.46533 9
255.21162 71

ID: 132
NAME: Timosaponin C
PRECURSORMZ: 903.4998
Ontology: Kingdom: Organic compounds;Superclass: Lipids and lipid;Class: Steroids and steroid derivatives;Subclass: Steroidal glycosides
RETENTIONTIME: 23.08712
PRECURSORTYPE: [M+H]+
SMILES: CC1=C(OC2C1C3(CCC4C(C3C2)CCC5C4(CCC(C5)OC6C(C(C(C(O6)CO)O)O)OC7C(C(C(C(O7)CO)O)O)O)C)C)CCC(C)COC8C(C(C(C(O8)CO)O)O)O
FORMULA: C45H74O18
INCHIKEY: 
CCS: 0
IONMODE: Positive
INSTRUMENTTYPE: q-tof
INSTRUMENT: SCIX
Comment: CAS号: 139051-27-7;中文名称: 知母皂苷C;cid: 101389834
COLLISIONENERGY: 40
Num Peaks: 20
381.31876 126
173.13234 126
561.37408 126
597.32599 108
579.38568 1000
289.09207 90
181.12161 90
159.117 90
254.41733 74
739.08881 74
257.224 73
272.36673 73
231.21439 71
135.11929 71
167.10474 55
416.32059 55
69.03662 55
115.07706 55
97.02943 55
149.12904 55

ID: 133
NAME: Timosaponin C
PRECURSORMZ: 903.5024
Ontology: Kingdom: Organic compounds;Superclass: Lipids and lipid;Class: Steroids and steroid derivatives;Subclass: Steroidal glycosides
RETENTIONTIME: 23.32252
PRECURSORTYPE: [M+H]+
SMILES: CC1=C(OC2C1C3(CCC4C(C3C2)CCC5C4(CCC(C5)OC6C(C(C(C(O6)CO)O)O)OC7C(C(C(C(O7)CO)O)O)O)C)C)CCC(C)COC8C(C(C(C(O8)CO)O)O)O
FORMULA: C45H74O18
INCHIKEY: 
CCS: 0
IONMODE: Positive
INSTRUMENTTYPE: q-tof
INSTRUMENT: SCIX
Comment: CAS号: 139051-27-7;中文名称: 知母皂苷C;cid: 101389834
COLLISIONENERGY: 40
Num Peaks: 20
435.27615 1000
109.10218 92
215.17957 92
415.32129 92
411.29135 92
285.25934 866
597.33313 845
381.31644 788
203.1796 78
247.08415 78
57.03875 78
241.06708 78
307.10806 78
99.04438 78
95.08576 78
867.46741 78
411.28275 78
272.35327 78
375.27359 78
739.42303 78

ID: 134
NAME: Timosaponin C
PRECURSORMZ: 920.5182
Ontology: Kingdom: Organic compounds;Superclass: Lipids and lipid;Class: Steroids and steroid derivatives;Subclass: Steroidal glycosides
RETENTIONTIME: 23.32252
PRECURSORTYPE: [M+NH4]+
SMILES: CC1=C(OC2C1C3(CCC4C(C3C2)CCC5C4(CCC(C5)OC6C(C(C(C(O6)CO)O)O)OC7C(C(C(C(O7)CO)O)O)O)C)C)CCC(C)COC8C(C(C(C(O8)CO)O)O)O
FORMULA: C45H74O18
INCHIKEY: 
CCS: 0
IONMODE: Positive
INSTRUMENTTYPE: q-tof
INSTRUMENT: SCIX
Comment: CAS号: 139051-27-7;中文名称: 知母皂苷C;cid: 101389834
COLLISIONENERGY: 40
Num Peaks: 20
579.39185 1000
435.28137 94
381.30756 94
173.13448 80
159.12085 80
904.48907 80
85.0308 80
231.21242 66
417.26358 57
271.20917 55
135.11797 53
161.13399 53
163.11105 53
742.44476 53
145.05119 407
283.24841 40
199.14746 40
257.22867 40
739.14148 40
167.11049 40

ID: 135
NAME: SCHIZANDROL A
PRECURSORMZ: 433.2265
Ontology: Kingdom: Organic compounds;Superclass: Phenylpropanoids and polyketides;Class: Tannins;Subclass: Hydrolyzable tannins
RETENTIONTIME: 28.99593
PRECURSORTYPE: [M+H]+
SMILES: CC1CC2=CC(=C(C(=C2C3=C(C(=C(C=C3CC1(C)O)OC)OC)OC)OC)OC)OC
FORMULA: C24H32O7
INCHIKEY: 
CCS: 0
IONMODE: Positive
INSTRUMENTTYPE: q-tof
INSTRUMENT: SCIX
Comment: CAS号: 7432-28-2;中文名称: Schizandrol A;cid: 23915
COLLISIONENERGY: 40
Num Peaks: 20
311.12949 1000
383.18356 995
257.11996 99
309.14639 992
283.09634 988
325.1478 978
293.12039 968
279.10251 955
368.1637 934
203.10471 93
151.05399 93
262.09171 93
260.0827 93
202.10118 93
141.06969 93
248.11757 93
174.06885 93
179.0891 93
233.06152 93
224.04594 93

ID: 136
NAME: NOBILETIN
PRECURSORMZ: 425.1224
Ontology: Kingdom: Organic compounds;Superclass: Phenylpropanoids and polyketides;Class: Flavonoids;Subclass: O
RETENTIONTIME: 28.22312
PRECURSORTYPE: [M+Na]+
SMILES: COC1=C(C=C(C=C1)C2=CC(=O)C3=C(O2)C(=C(C(=C3OC)OC)OC)OC)OC
FORMULA: C21H22O8
INCHIKEY: 
CCS: 0
IONMODE: Positive
INSTRUMENTTYPE: q-tof
INSTRUMENT: SCIX
Comment: CAS号: 478-01-3;中文名称: 川陈皮素;cid: 72344
COLLISIONENERGY: 40
Num Peaks: 15
380.04388 23
410.09549 179
335.05237 14
379.04468 14
393.81989 10
393.90399 10
423.79877 10
411.3812 10
395.07419 1000
233.0025 9
408.04089 9
425.1232 748
349.05246 4
352.06021 4
403.41629 4

ID: 137
NAME: 4,4'-DIHYDROXY-2-METHOXYCHALCONE
PRECURSORMZ: 271.0978
Ontology: Kingdom: Organic compounds;Superclass: Phenylpropanoids and polyketides;Class: Linear ;Subclass: Chalcones and dihydrochalcones
RETENTIONTIME: 20.8575
PRECURSORTYPE: [M+H]+
SMILES: COC1=C(C=CC(=C1)O)C=CC(=O)C2=CC=C(C=C2)O
FORMULA: C16H14O4
INCHIKEY: 
CCS: 0
IONMODE: Positive
INSTRUMENTTYPE: q-tof
INSTRUMENT: SCIX
Comment: CAS号: nan;中文名称: 刺甘草查尔酮;cid: 6442675
COLLISIONENERGY: 40
Num Peaks: 20
103.05785 112
151.04053 102
144.0594 10
81.07052 10
151.07178 10
185.06046 10
187.07443 10
194.07239 10
221.0619 10
83.01571 10
107.05167 1000
177.05524 959
118.04591 8
243.10292 8
176.06212 8
110.03831 8
96.02209 8
237.05432 8
149.06059 86
64.86523 7

ID: 138
NAME: Diosmin
PRECURSORMZ: 609.1835
Ontology: Kingdom: Organic compounds;Superclass: Phenylpropanoids and polyketides;Class: Flavonoids;Subclass: Flavonoid glycosides
RETENTIONTIME: 14.34858
PRECURSORTYPE: [M+H]+
SMILES: CC1C(C(C(C(O1)OCC2C(C(C(C(O2)OC3=CC(=C4C(=C3)OC(=CC4=O)C5=CC(=C(C=C5)OC)O)O)O)O)O)O)O)O
FORMULA: C28H32O15
INCHIKEY: 
CCS: 0
IONMODE: Positive
INSTRUMENTTYPE: q-tof
INSTRUMENT: SCIX
Comment: CAS号: 520-27-4;中文名称: 地奥司明;cid: 5281613
COLLISIONENERGY: 40
Num Peaks: 13
463.12772 295
258.05234 28
609.17328 28
293.19092 14
302.81744 14
71.05918 14
385.15552 14
301.07187 1000
286.05219 92
245.04079 7
284.85623 7
550.27887 7
301.05716 61

ID: 139
NAME: LICOCHALCONEB
PRECURSORMZ: 287.0928
Ontology: Kingdom: Organic compounds;Superclass: Phenylpropanoids and polyketides;Class: Linear ;Subclass: Chalcones and dihydrochalcones
RETENTIONTIME: 16.93513
PRECURSORTYPE: [M+H]+
SMILES: COC1=C(C=CC(=C1O)O)C=CC(=O)C2=CC=C(C=C2)O
FORMULA: C16H14O5
INCHIKEY: 
CCS: 0
IONMODE: Positive
INSTRUMENTTYPE: q-tof
INSTRUMENT: SCIX
Comment: CAS号: nan;中文名称: 甘草查尔酮B;cid: 5318999
COLLISIONENERGY: 40
Num Peaks: 20
133.065 102
199.07619 1000
179.03294 99
138.61081 98
76.03355 97
152.01283 97
126.03327 97
144.05779 97
103.05222 97
173.05867 97
227.07031 887
132.61392 87
167.08533 86
259.09995 85
153.01962 84
217.08658 83
213.08952 83
53.0426 83
176.06219 83
132.05806 83

ID: 140
NAME: Ligustilide
PRECURSORMZ: 191.1077
Ontology: Kingdom: Organic compounds;Superclass: Organoheterocyclic compounds;Class: Isobenzofurans;
RETENTIONTIME: 30.58653
PRECURSORTYPE: [M+H]+
SMILES: CCCC=C1C2=C(C=CCC2)C(=O)O1
FORMULA: C12H14O2
INCHIKEY: 
CCS: 0
IONMODE: Positive
INSTRUMENTTYPE: q-tof
INSTRUMENT: SCIX
Comment: CAS号: 4431-01-0;中文名称: 藁本内酯;cid: 5319022
COLLISIONENERGY: 40
Num Peaks: 20
90.78143 126
69.03654 118
55.02568 118
53.01327 105
104.06382 101
157.06345 101
83.05129 101
71.0538 101
116.06431 1000
55.06866 88
126.0501 85
63.02661 84
81.0357 84
50.02996 84
141.07124 84
135.11765 84
120.05872 84
132.05743 84
92.06346 84
65.04129 814

ID: 141
NAME: Quercitrin
PRECURSORMZ: 449.1112
Ontology: Kingdom: Organic compounds;Superclass: Phenylpropanoids and polyketides;Class: Flavonoids;Subclass: Flavonoid glycosides
RETENTIONTIME: 10.70797
PRECURSORTYPE: [M+H]+
SMILES: CC1C(C(C(C(O1)OC2=C(OC3=CC(=CC(=C3C2=O)O)O)C4=CC(=C(C=C4)O)O)O)O)O
FORMULA: C21H20O11
INCHIKEY: 
CCS: 0
IONMODE: Positive
INSTRUMENTTYPE: q-tof
INSTRUMENT: SCIX
Comment: CAS号: nan;中文名称: 槲皮苷;cid: 5280459
COLLISIONENERGY: 40
Num Peaks: 20
299.05798 1000
241.05656 1000
286.15533 1000
449.11221 855
231.06717 855
185.06277 855
329.06583 855
287.76367 777
137.02551 711
153.01299 711
133.03116 711
269.05045 566
157.06442 566
259.05917 566
81.0367 566
109.03035 566
286.9039 555
147.04794 433
197.06219 433
57.04876 433

ID: 142
NAME: Baicalin
PRECURSORMZ: 447.0958
Ontology: Kingdom: Organic compounds;Superclass: Phenylpropanoids and polyketides;Class: Flavonoids;Subclass: Flavonoid glycosides
RETENTIONTIME: 16.05675
PRECURSORTYPE: [M+H]+
SMILES: C1=CC=C(C=C1)C2=CC(=O)C3=C(C(=C(C=C3O2)OC4C(C(C(C(O4)C(=O)O)O)O)O)O)O
FORMULA: C21H18O11
INCHIKEY: 
CCS: 0
IONMODE: Positive
INSTRUMENTTYPE: q-tof
INSTRUMENT: SCIX
Comment: CAS号: nan;中文名称: 黄芩苷;cid: 64982
COLLISIONENERGY: 40
Num Peaks: 20
270.21017 1000
224.04858 98
242.05759 94
73.03312 94
272.01544 92
272.29514 86
103.04223 83
68.9996 80
71.01513 80
183.04977 80
271.80341 73
271.49136 71
270.12656 70
115.05494 69
271.60547 68
272.54233 68
271.86398 68
274.39514 67
270.83295 67
77.04224 67

ID: 143
NAME: glaucocalyxin A
PRECURSORMZ: 350.2354
Ontology: Kingdom: Organic compounds;Superclass: Lipids and lipid;Class: Prenol lipids;Subclass: Diterpenoids
RETENTIONTIME: 21.07578
PRECURSORTYPE: [M+NH4]+
SMILES: CC1(C2CC(C34C(C2(CCC1=O)C)CCC(C3O)C(=C)C4=O)O)C
FORMULA: C20H28O4
INCHIKEY: 
CCS: 0
IONMODE: Positive
INSTRUMENTTYPE: q-tof
INSTRUMENT: SCIX
Comment: CAS号: 79498-31-0;中文名称: 蓝萼甲素;cid: 10471963
COLLISIONENERGY: 40
Num Peaks: 20
182.10677 106
135.1167 106
215.10728 106
207.1138 106
130.07668 106
191.0864 106
189.08974 106
144.09517 106
287.20541 106
223.15292 106
129.06989 1000
183.11868 970
269.1662 93
178.0777 91
109.06838 91
170.1124 91
163.11151 91
149.10043 91
151.07542 91
213.16383 91

ID: 144
NAME: glaucocalyxin B
PRECURSORMZ: 392.2417
Ontology: Kingdom: Organic compounds;Superclass: Lipids and lipid;Class: Prenol lipids;Subclass: Diterpenoids
RETENTIONTIME: 24.02717
PRECURSORTYPE: [M+NH4]+
SMILES: CC(=O)OC1C2CCC3C1(C(CC4C3(CCC(=O)C4(C)C)C)O)C(=O)C2=C
FORMULA: C22H30O5
INCHIKEY: 
CCS: 0
IONMODE: Positive
INSTRUMENTTYPE: q-tof
INSTRUMENT: SCIX
Comment: CAS号: 80508-81-2;中文名称: 蓝萼乙素;cid: 14193399
COLLISIONENERGY: 40
Num Peaks: 20
213.13229 123
179.14021 123
185.13307 123
128.06171 123
133.10365 123
187.11072 123
197.13477 123
255.13245 105
223.146 105
213.08899 105
157.10078 1000
297.18378 921
205.12129 89
287.20242 89
157.06535 89
166.07642 87
133.06454 87
201.09018 87
147.08138 87
173.09164 87

ID: 145
NAME: glaucocalyxin B
PRECURSORMZ: 397.2012
Ontology: Kingdom: Organic compounds;Superclass: Lipids and lipid;Class: Prenol lipids;Subclass: Diterpenoids
RETENTIONTIME: 24.04395
PRECURSORTYPE: [M+Na]+
SMILES: CC(=O)OC1C2CCC3C1(C(CC4C3(CCC(=O)C4(C)C)C)O)C(=O)C2=C
FORMULA: C22H30O5
INCHIKEY: 
CCS: 0
IONMODE: Positive
INSTRUMENTTYPE: q-tof
INSTRUMENT: SCIX
Comment: CAS号: 80508-81-2;中文名称: 蓝萼乙素;cid: 14193399
COLLISIONENERGY: 40
Num Peaks: 16
395.97791 14
157.09892 13
142.07661 10
181.10081 10
395.93573 10
397.19904 1000
397.06952 8
131.08511 7
145.10204 7
171.112 7
337.17261 62
81.07268 3
117.07271 3
131.08998 3
227.14638 3
311.60574 3

ID: 146
NAME: Verbascoside
PRECURSORMZ: 625.2165
Ontology: Kingdom: Organic compounds;Superclass: Phenylpropanoids and polyketides;Class: Cinnamic acids and derivatives;Subclass: Hydroxycinnamic acids and derivatives
RETENTIONTIME: 12.36788
PRECURSORTYPE: [M+H]+
SMILES: CC1C(C(C(C(O1)OC2C(C(OC(C2OC(=O)C=CC3=CC(=C(C=C3)O)O)CO)OCCC4=CC(=C(C=C4)O)O)O)O)O)O
FORMULA: C29H36O15
INCHIKEY: 
CCS: 0
IONMODE: Positive
INSTRUMENTTYPE: q-tof
INSTRUMENT: SCIX
Comment: CAS号:  61276-17-3;中文名称: 毛蕊花糖苷;cid: 5281800
COLLISIONENERGY: 40
Num Peaks: 7
325.0914 241
145.02705 137
163.04037 1000
461.14676 69
625.2063 69
129.05635 34
179.07758 34

ID: 147
NAME: Verbascoside
PRECURSORMZ: 642.246
Ontology: Kingdom: Organic compounds;Superclass: Phenylpropanoids and polyketides;Class: Cinnamic acids and derivatives;Subclass: Hydroxycinnamic acids and derivatives
RETENTIONTIME: 12.36788
PRECURSORTYPE: [M+NH4]+
SMILES: CC1C(C(C(C(O1)OC2C(C(OC(C2OC(=O)C=CC3=CC(=C(C=C3)O)O)CO)OCCC4=CC(=C(C=C4)O)O)O)O)O)O
FORMULA: C29H36O15
INCHIKEY: 
CCS: 0
IONMODE: Positive
INSTRUMENTTYPE: q-tof
INSTRUMENT: SCIX
Comment: CAS号:  61276-17-3;中文名称: 毛蕊花糖苷;cid: 5281800
COLLISIONENERGY: 40
Num Peaks: 20
146.08049 12
471.14911 115
461.14978 10
179.07191 10
127.0387 10
263.08966 10
117.03444 10
245.0777 10
221.08005 10
325.09396 1000
324.06558 9
145.03046 94
324.09103 9
309.09637 89
247.09018 8
165.05267 8
265.06653 8
642.23212 8
137.05757 8
129.05315 72

ID: 148
NAME: Verbascoside
PRECURSORMZ: 647.1967
Ontology: Kingdom: Organic compounds;Superclass: Phenylpropanoids and polyketides;Class: Cinnamic acids and derivatives;Subclass: Hydroxycinnamic acids and derivatives
RETENTIONTIME: 12.38467
PRECURSORTYPE: [M+Na]+
SMILES: CC1C(C(C(C(O1)OC2C(C(OC(C2OC(=O)C=CC3=CC(=C(C=C3)O)O)CO)OCCC4=CC(=C(C=C4)O)O)O)O)O)O
FORMULA: C29H36O15
INCHIKEY: 
CCS: 0
IONMODE: Positive
INSTRUMENTTYPE: q-tof
INSTRUMENT: SCIX
Comment: CAS号:  61276-17-3;中文名称: 毛蕊花糖苷;cid: 5281800
COLLISIONENERGY: 40
Num Peaks: 12
145.03088 19
467.14978 16
645.18622 15
501.13608 107
647.19397 1000
325.09442 9
163.04082 86
145.02408 6
313.09152 6
179.061 3
307.08807 3
485.17255 3

ID: 149
NAME: Linarin
PRECURSORMZ: 593.1879
Ontology: Kingdom: Organic compounds;Superclass: Phenylpropanoids and polyketides;Class: Flavonoids;Subclass: Flavonoid glycosides
RETENTIONTIME: 18.08298
PRECURSORTYPE: [M+H]+
SMILES: CC1C(C(C(C(O1)OCC2C(C(C(C(O2)OC3=CC(=C4C(=C3)OC(=CC4=O)C5=CC=C(C=C5)OC)O)O)O)O)O)O)O
FORMULA: C28H32O14
INCHIKEY: 
CCS: 0
IONMODE: Positive
INSTRUMENTTYPE: q-tof
INSTRUMENT: SCIX
Comment: CAS号: 480-36-4;中文名称: 蒙花苷;cid: 5317025
COLLISIONENERGY: 40
Num Peaks: 20
447.1329 1000
286.33008 9
57.04222 9
239.06905 9
413.12524 9
284.95944 8
87.04555 8
243.0703 8
71.05465 74
269.21756 7
284.18243 68
286.07434 6
213.05278 6
217.08905 6
287.16986 6
135.048 6
153.01997 65
129.05571 55
289.03085 5
284.86404 5

ID: 150
NAME: ginsenoside RG4
PRECURSORMZ: 789.4769
Ontology: Kingdom: Organic compounds;Superclass: Lipids and lipid;Class: Prenol lipids;Subclass: Triterpenoids
RETENTIONTIME: 28.97913
PRECURSORTYPE: [M+Na]+
SMILES: CC1C(C(C(C(O1)OC2C(C(C(OC2OC3CC4(C(CC(C5C4(CCC5C(=CCC=C(C)C)C)C)O)C6(C3C(C(CC6)O)(C)C)C)C)CO)O)O)O)O)O
FORMULA: C42H70O12
INCHIKEY: 
CCS: 0
IONMODE: Positive
INSTRUMENTTYPE: q-tof
INSTRUMENT: SCIX
Comment: CAS号: 126223-28-7;中文名称: 人参皂苷Rg4;cid: 102004835
COLLISIONENERGY: 40
Num Peaks: 13
789.48553 1000
643.41858 8
789.28705 7
786.95874 6
315.12723 4
384.20203 4
463.35571 4
349.10663 37
203.05235 2
331.11618 2
347.99612 2
415.2117 2
625.56744 1

ID: 151
NAME: CIMIFUGIN BETA-D-GLUCOPYRANOSIDE
PRECURSORMZ: 469.1707
Ontology: Kingdom: Organic compounds;Superclass: Organoheterocyclic compounds;Class: Benzopyrans;
RETENTIONTIME: 11.85997
PRECURSORTYPE: [M+H]+
SMILES: CC(C)(C1CC2=C(O1)C=C3C(=C2OC)C(=O)C=C(O3)COC4C(C(C(C(O4)CO)O)O)O)O
FORMULA: C22H28O11
INCHIKEY: 
CCS: 0
IONMODE: Positive
INSTRUMENTTYPE: q-tof
INSTRUMENT: SCIX
Comment: CAS号: 80681-45-4;中文名称: 升麻苷;cid: 14034912
COLLISIONENERGY: 40
Num Peaks: 13
216.04031 123
289.10928 123
469.17093 1000
271.09314 62
233.03583 41
271.08847 41
231.06435 310
307.11789 247
69.42117 20
127.0405 20
211.07268 20
302.07278 20
467.68784 20

ID: 152
NAME: ERIODICTYOL
PRECURSORMZ: 289.0731
Ontology: Kingdom: Organic compounds;Superclass: Phenylpropanoids and polyketides;Class: Flavonoids;Subclass: Flavans
RETENTIONTIME: 17.23772
PRECURSORTYPE: [M+H]+
SMILES: C1C(OC2=CC(=CC(=C2C1=O)O)O)C3=CC(=C(C=C3)O)O
FORMULA: C15H12O6
INCHIKEY: 
CCS: 0
IONMODE: Positive
INSTRUMENTTYPE: q-tof
INSTRUMENT: SCIX
Comment: CAS号: 552-58-9;中文名称: 圣草酚;cid: 440735
COLLISIONENERGY: 40
Num Peaks: 20
144.57671 12
197.0574 12
162.52864 12
135.00616 10
179.03432 104
185.06194 10
201.05409 10
143.05009 10
137.02303 10
125.02448 10
163.03879 1000
119.05166 8
173.05817 8
95.05237 8
137.06438 8
53.04128 8
127.05799 8
109.02806 8
51.02849 8
55.02277 8

ID: 153
NAME: schizandrin B
PRECURSORMZ: 401.1989
Ontology: Kingdom: Organic compounds;Superclass: Phenylpropanoids and polyketides;Class: Tannins;Subclass: Hydrolyzable tannins
RETENTIONTIME: 34.36108
PRECURSORTYPE: [M+H]+
SMILES: CC1CC2=CC3=C(C(=C2C4=C(C(=C(C=C4CC1C)OC)OC)OC)OC)OCO3
FORMULA: C23H28O6
INCHIKEY: 
CCS: 0
IONMODE: Positive
INSTRUMENTTYPE: q-tof
INSTRUMENT: SCIX
Comment: CAS号: 61281-37-6;中文名称: 五味子乙素;cid: 108130
COLLISIONENERGY: 40
Num Peaks: 20
259.09723 108
159.0798 108
266.09393 106
225.08994 106
238.06219 106
255.04459 10
237.05394 105
224.08418 105
229.12479 10
221.11826 104
287.05896 10
137.09749 10
251.07314 101
294.12537 101
245.06931 10
288.07004 10
225.12598 10
263.10849 100
238.0295 10
199.07574 1000

ID: 154
NAME: schizandrin B
PRECURSORMZ: 418.2256
Ontology: Kingdom: Organic compounds;Superclass: Phenylpropanoids and polyketides;Class: Tannins;Subclass: Hydrolyzable tannins
RETENTIONTIME: 34.36108
PRECURSORTYPE: [M+NH4]+
SMILES: CC1CC2=CC3=C(C(=C2C4=C(C(=C(C=C4CC1C)OC)OC)OC)OC)OCO3
FORMULA: C23H28O6
INCHIKEY: 
CCS: 0
IONMODE: Positive
INSTRUMENTTYPE: q-tof
INSTRUMENT: SCIX
Comment: CAS号: 61281-37-6;中文名称: 五味子乙素;cid: 108130
COLLISIONENERGY: 40
Num Peaks: 20
314.14978 102
225.0537 1000
271.06265 992
341.17184 99
315.12469 991
284.10754 980
240.08054 966
239.03741 96
211.11969 95
205.06859 94
223.1058 94
356.13467 94
324.10663 94
256.07431 935
185.09645 93
140.0612 93
220.08769 93
248.08417 93
312.13712 93
143.05 93

ID: 155
NAME: Schisantherin A
PRECURSORMZ: 537.2136
Ontology: Kingdom: Organic compounds;Superclass: Phenylpropanoids and polyketides;Class: Tannins;Subclass: Hydrolyzable tannins
RETENTIONTIME: 32.06863
PRECURSORTYPE: [M+H]+
SMILES: CC1CC2=CC3=C(C(=C2C4=C(C(=C(C=C4C(C1(C)O)OC(=O)C5=CC=CC=C5)OC)OC)OC)OC)OCO3
FORMULA: C30H32O9
INCHIKEY: 
CCS: 0
IONMODE: Positive
INSTRUMENTTYPE: q-tof
INSTRUMENT: SCIX
Comment: CAS号: 58546-56-8;中文名称: 五味子酯甲;cid: 151529
COLLISIONENERGY: 40
Num Peaks: 20
341.13858 148
341.10205 126
299.09451 105
356.11935 105
351.12708 105
537.20715 1000
241.08257 83
297.10638 83
313.10703 83
310.11911 83
343.15091 83
367.1539 83
309.07993 64
325.10513 64
314.12286 64
343.11166 64
312.09531 64
311.12759 64
339.12177 64
326.11984 64

ID: 156
NAME: Schisantherin A
PRECURSORMZ: 554.2409
Ontology: Kingdom: Organic compounds;Superclass: Phenylpropanoids and polyketides;Class: Tannins;Subclass: Hydrolyzable tannins
RETENTIONTIME: 32.06863
PRECURSORTYPE: [M+NH4]+
SMILES: CC1CC2=CC3=C(C(=C2C4=C(C(=C(C=C4C(C1(C)O)OC(=O)C5=CC=CC=C5)OC)OC)OC)OC)OCO3
FORMULA: C30H32O9
INCHIKEY: 
CCS: 0
IONMODE: Positive
INSTRUMENTTYPE: q-tof
INSTRUMENT: SCIX
Comment: CAS号: 58546-56-8;中文名称: 五味子酯甲;cid: 151529
COLLISIONENERGY: 40
Num Peaks: 20
281.08466 1000
270.08951 1000
266.1312 98
284.10583 969
337.07986 96
297.15027 92
262.06256 92
249.05821 92
285.11169 924
327.11832 918
163.05176 91
369.16824 91
260.08557 91
196.04958 91
383.95639 91
169.06709 91
234.06615 91
230.09283 91
290.09311 91
193.06197 91

ID: 157
NAME: Schisantherin A
PRECURSORMZ: 559.1981
Ontology: Kingdom: Organic compounds;Superclass: Phenylpropanoids and polyketides;Class: Tannins;Subclass: Hydrolyzable tannins
RETENTIONTIME: 32.06863
PRECURSORTYPE: [M+Na]+
SMILES: CC1CC2=CC3=C(C(=C2C4=C(C(=C(C=C4C(C1(C)O)OC(=O)C5=CC=CC=C5)OC)OC)OC)OC)OCO3
FORMULA: C30H32O9
INCHIKEY: 
CCS: 0
IONMODE: Positive
INSTRUMENTTYPE: q-tof
INSTRUMENT: SCIX
Comment: CAS号: 58546-56-8;中文名称: 五味子酯甲;cid: 151529
COLLISIONENERGY: 40
Num Peaks: 20
327.08722 1000
250.09802 90
266.0986 90
283.06094 90
345.13467 90
319.09772 90
271.0932 90
296.06949 90
253.0876 90
307.09317 90
310.12125 840
299.13083 83
325.09207 82
329.10132 811
251.10452 77
249.09132 77
286.08075 77
320.10049 77
211.07272 77
316.09637 77

ID: 158
NAME: Cucurbitacin IIb
PRECURSORMZ: 543.3329
Ontology: Kingdom: Organic compounds;Superclass: Lipids and lipid;Class: Steroids and steroid derivatives;Subclass: Cucurbitacins
RETENTIONTIME: 20.70647
PRECURSORTYPE: [M+Na]+
SMILES: CC1(C(C(CC2C1=CCC3C2(C(=O)CC4(C3(CC(C4C(C)(C(=O)CCC(C)(C)O)O)O)C)C)C)O)O)C
FORMULA: C30H48O7
INCHIKEY: 
CCS: 0
IONMODE: Positive
INSTRUMENTTYPE: q-tof
INSTRUMENT: SCIX
Comment: CAS号: 50298-90-3;中文名称: 雪胆素乙;cid: 10481797
COLLISIONENERGY: 40
Num Peaks: 13
375.21912 4
543.77362 3
485.32303 3
542.81195 3
113.09835 2
525.32111 18
307.20456 1
345.20563 1
371.33743 1
457.27271 1
512.37091 1
541.60785 10
543.33551 1000

ID: 159
NAME: oxypaeoniflora
PRECURSORMZ: 519.1473
Ontology: Kingdom: Organic compounds;Superclass: Lipids and lipid;Class: Prenol lipids;Subclass: Terpene glycosides
RETENTIONTIME: 6.419833
PRECURSORTYPE: [M+Na]+
SMILES: CC12CC3(C4CC1(C4(C(O2)O3)COC(=O)C5=CC=C(C=C5)O)OC6C(C(C(C(O6)CO)O)O)O)O
FORMULA: C23H28O12
INCHIKEY: 
CCS: 0
IONMODE: Positive
INSTRUMENTTYPE: q-tof
INSTRUMENT: SCIX
Comment: CAS号: 39011-91-1;中文名称: 氧化芍药苷;cid: 21631105
COLLISIONENERGY: 40
Num Peaks: 13
357.09824 24
185.03706 17
271.07458 17
133.06622 13
323.0751 13
519.15356 1000
517.86346 8
219.06206 69
145.04942 3
157.10616 3
170.03453 3
311.89536 3
381.12076 34

ID: 160
NAME: Naringenin
PRECURSORMZ: 273.0767
Ontology: Kingdom: Organic compounds;Superclass: Phenylpropanoids and polyketides;Class: Flavonoids;Subclass: Flavans
RETENTIONTIME: 20.36945
PRECURSORTYPE: [M+H]+
SMILES: C1C(OC2=CC(=CC(=C2C1=O)O)O)C3=CC=C(C=C3)O
FORMULA: C15H12O5
INCHIKEY: 
CCS: 0
IONMODE: Positive
INSTRUMENTTYPE: q-tof
INSTRUMENT: SCIX
Comment: CAS号: 67604-48-2？480-41-1？;中文名称: 柚皮素;cid: 932
COLLISIONENERGY: 40
Num Peaks: 20
55.02288 15
161.06242 15
181.06696 15
146.59026 14
135.00804 10
121.02709 10
85.03207 10
92.9989 10
147.04393 1000
118.04426 8
128.06033 8
81.03863 8
187.0743 8
115.05621 8
68.99934 77
123.04519 75
152.56882 7
153.00891 7
90.77644 6
272.2251 6

ID: 161
NAME: Atractylenolide III
PRECURSORMZ: 249.1496
Ontology: Kingdom: Organic compounds;Superclass: Lipids and lipid;Class: Prenol lipids;Subclass: Terpene lactones
RETENTIONTIME: 23.9053
PRECURSORTYPE: [M+H]+
SMILES: CC1=C2CC3C(=C)CCCC3(CC2(OC1=O)O)C
FORMULA: C15H20O3
INCHIKEY: 
CCS: 0
IONMODE: Positive
INSTRUMENTTYPE: q-tof
INSTRUMENT: SCIX
Comment: CAS号: nan;中文名称: 白术内酯Ⅲ;cid: 155948
COLLISIONENERGY: 40
Num Peaks: 20
151.07875 109
161.09302 109
147.11606 109
185.13528 1000
144.09167 90
198.10031 90
184.08331 90
183.11652 90
175.15208 90
171.08286 90
93.0742 90
95.08594 90
145.09744 90
157.10117 839
249.15141 737
107.08404 72
130.07822 72
67.06065 72
149.06064 72
158.10864 72

ID: 162
NAME: Curcumenol
PRECURSORMZ: 235.1702
Ontology: Kingdom: Organic compounds;Superclass: Lipids and lipid;Class: Prenol lipids;Subclass: Sesquiterpenoids
RETENTIONTIME: 29.14255
PRECURSORTYPE: [M+H]+
SMILES: CC1CCC2C13CC(=C(C)C)C(O3)(C=C2C)O
FORMULA: C15H22O2
INCHIKEY: 
CCS: 0
IONMODE: Positive
INSTRUMENTTYPE: q-tof
INSTRUMENT: SCIX
Comment: CAS号: nan;中文名称: 莪术烯醇;cid: 167812
COLLISIONENERGY: 40
Num Peaks: 20
91.05859 1000
119.08791 985
116.06529 97
55.03603 9
97.10553 9
131.08765 918
131.0472 9
50.01987 9
201.12897 9
188.11586 9
165.1281 9
69.03397 8
155.08746 86
76.80837 8
161.0988 838
235.17221 81
177.09129 8
123.04734 7
172.08636 7
69.0375 77

ID: 163
NAME: 4-Hydroxy-3,5-dimethoxycinnamic acid
PRECURSORMZ: 207.0661
Ontology: Kingdom: Organic compounds;Superclass: Phenylpropanoids and polyketides;Class: Cinnamic acids and derivatives;Subclass: Hydroxycinnamic acids and derivatives
RETENTIONTIME: 11.62252
PRECURSORTYPE: [M-H2O+H]+
SMILES: COC1=CC(=CC(=C1O)OC)C=CC(=O)O
FORMULA: C11H12O5
INCHIKEY: 
CCS: 0
IONMODE: Positive
INSTRUMENTTYPE: q-tof
INSTRUMENT: SCIX
Comment: CAS号: nan;中文名称: 芥子酸;cid: 637775
COLLISIONENERGY: 40
Num Peaks: 20
136.05046 100
174.03136 100
63.02682 100
129.03391 100
117.03295 100
91.05641 1000
105.03474 85
134.03589 85
119.04998 715
101.04074 71
163.04034 71
75.02507 71
149.02551 664
147.0452 615
64.03811 59
146.03438 56
78.04957 56
162.03345 56
107.0498 56
65.04264 468

ID: 164
NAME: 4-Hydroxy-3,5-dimethoxycinnamic acid
PRECURSORMZ: 225.0767
Ontology: Kingdom: Organic compounds;Superclass: Phenylpropanoids and polyketides;Class: Cinnamic acids and derivatives;Subclass: Hydroxycinnamic acids and derivatives
RETENTIONTIME: 11.62252
PRECURSORTYPE: [M+H]+
SMILES: COC1=CC(=CC(=C1O)OC)C=CC(=O)O
FORMULA: C11H12O5
INCHIKEY: 
CCS: 0
IONMODE: Positive
INSTRUMENTTYPE: q-tof
INSTRUMENT: SCIX
Comment: CAS号: nan;中文名称: 芥子酸;cid: 637775
COLLISIONENERGY: 40
Num Peaks: 20
147.0452 1000
79.05888 91
101.04074 91
149.0238 911
175.03931 813
119.04998 802
95.05504 78
153.05563 78
145.02536 78
136.05209 78
134.03589 78
207.06406 747
192.04176 740
174.03322 65
117.03448 64
51.02748 64
63.02682 64
193.05144 53
119.01299 53
146.59666 52

ID: 165
NAME: Acacetin
PRECURSORMZ: 285.0757
Ontology: Kingdom: Organic compounds;Superclass: Phenylpropanoids and polyketides;Class: Flavonoids;Subclass: O
RETENTIONTIME: 27.77188
PRECURSORTYPE: [M+H]+
SMILES: COC1=CC=C(C=C1)C2=CC(=O)C3=C(C=C(C=C3O2)O)O
FORMULA: C16H12O5
INCHIKEY: 
CCS: 0
IONMODE: Positive
INSTRUMENTTYPE: q-tof
INSTRUMENT: SCIX
Comment: CAS号: 480-44-4;中文名称: 金合欢素;cid: 5280442
COLLISIONENERGY: 40
Num Peaks: 20
135.045 1000
185.06097 989
139.05592 920
96.02154 91
267.06558 91
160.0499 91
102.04853 91
215.07233 91
79.01982 91
202.06596 91
269.04337 91
216.04105 901
124.01811 883
168.05701 824
91.05623 78
129.03674 78
130.0434 78
274.27594 78
156.05872 78
109.03211 78

ID: 166
NAME: Geniposidic acid
PRECURSORMZ: 392.1571
Ontology: Kingdom: Organic compounds;Superclass: Lipids and lipid;Class: Prenol lipids;Subclass: Terpene glycosides
RETENTIONTIME: 3.770667
PRECURSORTYPE: [M+NH4]+
SMILES: C1C=C(C2C1C(=COC2OC3C(C(C(C(O3)CO)O)O)O)C(=O)O)CO
FORMULA: C16H22O10
INCHIKEY: 
CCS: 0
IONMODE: Positive
INSTRUMENTTYPE: q-tof
INSTRUMENT: SCIX
Comment: CAS号: nan;中文名称: 京尼平苷酸;cid: 443354
COLLISIONENERGY: 40
Num Peaks: 20
195.06503 495
103.05742 45
131.04948 45
177.05464 403
91.05904 25
93.07218 25
167.06458 25
149.05316 20
121.06714 203
81.07269 19
105.0709 19
159.0386 19
150.51083 13
181.68109 13
133.06602 13
183.42015 13
120.69898 13
175.03378 13
149.06006 1000
167.0737 99

ID: 167
NAME: Geniposidic acid
PRECURSORMZ: 375.1313
Ontology: Kingdom: Organic compounds;Superclass: Lipids and lipid;Class: Prenol lipids;Subclass: Terpene glycosides
RETENTIONTIME: 3.7876
PRECURSORTYPE: [M+H]+
SMILES: C1C=C(C2C1C(=COC2OC3C(C(C(C(O3)CO)O)O)O)C(=O)O)CO
FORMULA: C16H22O10
INCHIKEY: 
CCS: 0
IONMODE: Positive
INSTRUMENTTYPE: q-tof
INSTRUMENT: SCIX
Comment: CAS号: nan;中文名称: 京尼平苷酸;cid: 443354
COLLISIONENERGY: 40
Num Peaks: 5
121.07042 398
177.04912 304
137.55443 101
177.05664 101
149.06021 1000

ID: 168
NAME: Geniposidic acid
PRECURSORMZ: 397.1139
Ontology: Kingdom: Organic compounds;Superclass: Lipids and lipid;Class: Prenol lipids;Subclass: Terpene glycosides
RETENTIONTIME: 3.804433
PRECURSORTYPE: [M+Na]+
SMILES: C1C=C(C2C1C(=COC2OC3C(C(C(C(O3)CO)O)O)O)C(=O)O)CO
FORMULA: C16H22O10
INCHIKEY: 
CCS: 0
IONMODE: Positive
INSTRUMENTTYPE: q-tof
INSTRUMENT: SCIX
Comment: CAS号: nan;中文名称: 京尼平苷酸;cid: 443354
COLLISIONENERGY: 40
Num Peaks: 10
379.10629 31
395.84235 20
185.04457 19
191.06816 12
353.11447 12
397.11115 1000
217.04845 94
235.05872 94
222.04128 6
203.05029 62

ID: 169
NAME: Gentiopicroside
PRECURSORMZ: 357.1167
Ontology: Kingdom: Organic compounds;Superclass: Organic oxygen compounds;Class: Organooxygen compounds;Subclass: Carbohydrates and carbohydrate conjugates
RETENTIONTIME: 8.164516
PRECURSORTYPE: [M+H]+
SMILES: C=CC1C(OC=C2C1=CCOC2=O)OC3C(C(C(C(O3)CO)O)O)O
FORMULA: C16H20O9
INCHIKEY: 
CCS: 0
IONMODE: Positive
INSTRUMENTTYPE: q-tof
INSTRUMENT: SCIX
Comment: CAS号: 20831-76-9;中文名称: 龙胆苦苷;cid: 88708
COLLISIONENERGY: 40
Num Peaks: 20
151.0764 20
167.07002 20
135.04533 17
121.05772 15
148.61012 15
103.05443 143
55.02248 14
107.04819 14
81.0331 14
131.04779 133
93.07068 119
109.02927 11
125.02107 11
146.03778 11
69.03531 11
149.06001 1000
159.04391 95
91.05486 93
99.04518 8
134.03419 8

ID: 170
NAME: Gentiopicroside
PRECURSORMZ: 374.144
Ontology: Kingdom: Organic compounds;Superclass: Organic oxygen compounds;Class: Organooxygen compounds;Subclass: Carbohydrates and carbohydrate conjugates
RETENTIONTIME: 8.164516
PRECURSORTYPE: [M+NH4]+
SMILES: C=CC1C(OC=C2C1=CCOC2=O)OC3C(C(C(C(O3)CO)O)O)O
FORMULA: C16H20O9
INCHIKEY: 
CCS: 0
IONMODE: Positive
INSTRUMENTTYPE: q-tof
INSTRUMENT: SCIX
Comment: CAS号: 20831-76-9;中文名称: 龙胆苦苷;cid: 88708
COLLISIONENERGY: 40
Num Peaks: 20
103.05587 181
159.04391 131
91.05621 129
93.07341 129
77.04279 102
131.05103 102
149.06001 1000
177.05464 802
195.06705 647
121.06704 568
81.07381 52
133.07085 52
147.04175 52
148.05087 52
119.04987 26
139.04295 26
105.13162 26
153.70132 26
95.84856 26
87.12634 26

ID: 171
NAME: Formononetin
PRECURSORMZ: 291.0631
Ontology: Kingdom: Organic compounds;Superclass: Phenylpropanoids and polyketides;Class: Isoflavonoids;Subclass: O
RETENTIONTIME: 24.3631
PRECURSORTYPE: [M+Na]+
SMILES: COC1=CC=C(C=C1)C2=COC3=C(C2=O)C=CC(=C3)O
FORMULA: C16H12O4
INCHIKEY: 
CCS: 0
IONMODE: Positive
INSTRUMENTTYPE: q-tof
INSTRUMENT: SCIX
Comment: CAS号: 485-72-3;中文名称: 芒柄花素;cid: 5280378
COLLISIONENERGY: 40
Num Peaks: 20
140.05858 168
237.05623 166
155.05029 166
168.0547 142
182.07236 142
170.07181 120
197.06178 1000
127.05385 94
200.04808 94
198.06863 94
197.0499 73
179.04616 72
165.06613 72
156.05295 72
171.04237 72
150.05087 72
139.05379 72
209.05794 72
213.08521 72
291.0607 622

ID: 172
NAME: Luteolin
PRECURSORMZ: 287.0565
Ontology: Kingdom: Organic compounds;Superclass: Phenylpropanoids and polyketides;Class: Flavonoids;Subclass: Flavones
RETENTIONTIME: 18.07072
PRECURSORTYPE: [M+H]+
SMILES: C1=CC(=C(C=C1C2=CC(=O)C3=C(C=C(C=C3O2)O)O)O)O
FORMULA: C15H10O6
INCHIKEY: 
CCS: 0
IONMODE: Positive
INSTRUMENTTYPE: q-tof
INSTRUMENT: SCIX
Comment: CAS号: 491-70-3;中文名称: 木樨草素;cid: 5280445
COLLISIONENERGY: 40
Num Peaks: 20
131.05397 12
155.05077 12
219.06274 12
143.01401 12
97.03349 12
245.03671 12
137.02577 115
89.04116 113
139.05592 108
218.05388 10
109.02918 10
227.03012 10
83.01657 10
152.54694 10
153.0202 1000
69.03785 9
161.06139 9
269.04568 93
87.02621 8
187.03632 8

ID: 173
NAME: Apigenin
PRECURSORMZ: 271.0601
Ontology: Kingdom: Organic compounds;Superclass: Phenylpropanoids and polyketides;Class: Flavonoids;Subclass: Flavones
RETENTIONTIME: 20.87962
PRECURSORTYPE: [M+H]+
SMILES: C1=CC(=CC=C1C2=CC(=O)C3=C(C=C(C=C3O2)O)O)O
FORMULA: C15H10O5
INCHIKEY: 
CCS: 0
IONMODE: Positive
INSTRUMENTTYPE: q-tof
INSTRUMENT: SCIX
Comment: CAS号: 520-36-5;中文名称: 芹菜素;cid: 5280443
COLLISIONENERGY: 40
Num Peaks: 20
270.96713 101
141.07133 1000
161.06564 98
107.01625 97
149.02219 97
63.02796 97
245.0424 97
145.06291 89
244.03493 88
253.03998 84
143.04832 83
270.04922 83
167.04639 83
55.02486 83
79.01997 83
228.03932 83
197.05727 807
155.04964 770
187.03909 734
95.05371 70

ID: 174
NAME:  Artemisinin
PRECURSORMZ: 265.1404
Ontology: Kingdom: Organic compounds;Superclass: Lipids and lipid;Class: Prenol lipids;Subclass: Terpene lactones
RETENTIONTIME: 22.18317
PRECURSORTYPE: [M-H2O+H]+
SMILES: CC1CCC2C(C(=O)OC3C24C1CCC(O3)(OO4)C)C
FORMULA: C15H22O5
INCHIKEY: 
CCS: 0
IONMODE: Positive
INSTRUMENTTYPE: q-tof
INSTRUMENT: SCIX
Comment: CAS号: 63968-64-9;中文名称: 青蒿素;cid: 68827
COLLISIONENERGY: 40
Num Peaks: 20
157.10274 1000
265.1431 711
213.12843 711
185.12946 711
128.06345 566
131.08862 566
141.0699 433
144.09651 433
152.07002 433
159.07994 288
229.12708 288
189.09717 288
176.09003 288
173.0621 288
91.05522 288
105.07116 288
147.11925 288
145.10571 288
142.07687 288
133.0696 288

ID: 175
NAME: Deacetyl asperulosidic acid methyl ester
PRECURSORMZ: 387.1295
Ontology: Kingdom: Organic compounds;Superclass: Lipids and lipid;Class: Prenol lipids;Subclass: Terpene glycosides
RETENTIONTIME: 4.327267
PRECURSORTYPE: [M-H2O+H]+
SMILES: COC(=O)C1=COC(C2C1C(C=C2CO)O)OC3C(C(C(C(O3)CO)O)O)O
FORMULA: C17H24O11
INCHIKEY: 
CCS: 0
IONMODE: Positive
INSTRUMENTTYPE: q-tof
INSTRUMENT: SCIX
Comment: CAS号: nan;中文名称: 去乙酰车叶草酸甲酯;cid: 6325021
COLLISIONENERGY: 40
Num Peaks: 19
225.07327 261
207.06281 261
193.05022 216
95.05417 172
91.05556 132
123.04699 132
175.03815 1000
147.04413 915
129.0377 88
179.07069 88
221.08284 44
63.03621 44
173.05676 44
75.02429 44
121.13459 44
118.04449 44
135.05093 44
189.05852 433
119.05056 349

ID: 176
NAME: Deacetyl asperulosidic acid methyl ester
PRECURSORMZ: 422.1704
Ontology: Kingdom: Organic compounds;Superclass: Lipids and lipid;Class: Prenol lipids;Subclass: Terpene glycosides
RETENTIONTIME: 4.327267
PRECURSORTYPE: [M+NH4]+
SMILES: COC(=O)C1=COC(C2C1C(C=C2CO)O)OC3C(C(C(C(O3)CO)O)O)O
FORMULA: C17H24O11
INCHIKEY: 
CCS: 0
IONMODE: Positive
INSTRUMENTTYPE: q-tof
INSTRUMENT: SCIX
Comment: CAS号: nan;中文名称: 去乙酰车叶草酸甲酯;cid: 6325021
COLLISIONENERGY: 40
Num Peaks: 20
119.05042 233
137.063 23
145.03262 16
337.09457 16
103.03923 16
129.02954 16
206.41248 14
163.04263 13
129.03435 13
97.03269 13
121.06603 13
179.07047 112
118.68842 10
147.04395 1000
146.03656 9
123.04058 9
109.07116 9
151.07861 9
79.05548 9
135.04257 9

ID: 177
NAME: Deacetyl asperulosidic acid methyl ester
PRECURSORMZ: 427.1226
Ontology: Kingdom: Organic compounds;Superclass: Lipids and lipid;Class: Prenol lipids;Subclass: Terpene glycosides
RETENTIONTIME: 4.344067
PRECURSORTYPE: [M+Na]+
SMILES: COC(=O)C1=COC(C2C1C(C=C2CO)O)OC3C(C(C(C(O3)CO)O)O)O
FORMULA: C17H24O11
INCHIKEY: 
CCS: 0
IONMODE: Positive
INSTRUMENTTYPE: q-tof
INSTRUMENT: SCIX
Comment: CAS号: nan;中文名称: 去乙酰车叶草酸甲酯;cid: 6325021
COLLISIONENERGY: 40
Num Peaks: 18
203.05083 23
175.03815 19
147.04413 19
425.78668 17
215.02631 15
185.04507 15
189.05656 15
427.12006 1000
395.1041 9
265.06952 88
351.7359 8
198.10046 4
190.96519 4
237.24132 4
165.28212 4
145.03111 4
233.04259 39
247.05534 36

ID: 178
NAME: Osthole
PRECURSORMZ: 245.116
Ontology: Kingdom: Organic compounds;Superclass: Phenylpropanoids and polyketides;Class: Coumarins and derivatives;
RETENTIONTIME: 30.87798
PRECURSORTYPE: [M+H]+
SMILES: CC(=CCC1=C(C=CC2=C1OC(=O)C=C2)OC)C
FORMULA: C15H16O3
INCHIKEY: 
CCS: 0
IONMODE: Positive
INSTRUMENTTYPE: q-tof
INSTRUMENT: SCIX
Comment: CAS号: '484-12-8;中文名称: 蛇床子素;cid: 10228
COLLISIONENERGY: 40
Num Peaks: 20
159.08208 11
128.0639 109
158.5497 10
79.05833 104
75.02699 10
78.05028 10
69.03743 10
67.02492 10
133.36031 10
107.05202 10
131.5262 10
153.07562 10
133.86169 10
104.06036 10
161.0609 1000
133.04886 9
190.27271 95
188.98083 9
190.25322 9
132.08257 9

ID: 179
NAME: Osthole
PRECURSORMZ: 262.1424
Ontology: Kingdom: Organic compounds;Superclass: Phenylpropanoids and polyketides;Class: Coumarins and derivatives;
RETENTIONTIME: 30.87798
PRECURSORTYPE: [M+NH4]+
SMILES: CC(=CCC1=C(C=CC2=C1OC(=O)C=C2)OC)C
FORMULA: C15H16O3
INCHIKEY: 
CCS: 0
IONMODE: Positive
INSTRUMENTTYPE: q-tof
INSTRUMENT: SCIX
Comment: CAS号: '484-12-8;中文名称: 蛇床子素;cid: 10228
COLLISIONENERGY: 40
Num Peaks: 16
131.04863 1000
128.0639 80
132.05498 79
77.04002 60
141.07367 60
161.0591 60
190.05644 60
189.0527 478
53.04603 40
152.06169 40
245.11365 40
88.82486 20
105.07169 20
185.05856 20
187.04547 20
103.05534 159

ID: 180
NAME: DIOSMETIN
PRECURSORMZ: 301.0743
Ontology: Kingdom: Organic compounds;Superclass: Phenylpropanoids and polyketides;Class: Flavonoids;Subclass: O
RETENTIONTIME: 21.98173
PRECURSORTYPE: [M+H]+
SMILES: COC1=C(C=C(C=C1)C2=CC(=O)C3=C(C=C(C=C3O2)O)O)O
FORMULA: C16H12O6
INCHIKEY: 
CCS: 0
IONMODE: Positive
INSTRUMENTTYPE: q-tof
INSTRUMENT: SCIX
Comment: CAS号: 520-34-3;中文名称: 香叶木素;cid: 5281612
COLLISIONENERGY: 40
Num Peaks: 20
213.05444 102
153.01979 1000
151.04427 9
285.03748 9
115.05518 9
159.04654 9
184.05292 93
152.54129 8
257.92984 8
300.09933 8
161.02693 8
125.02516 8
129.07487 8
117.0353 8
245.08066 8
77.04128 8
256.23761 8
155.05212 79
257.04565 741
161.061 72

ID: 181
NAME: Neochlorogenic acid
PRECURSORMZ: 355.1059
Ontology: Kingdom: Organic compounds;Superclass: Organic oxygen compounds;Class: Organooxygen compounds;Subclass: Alcohols and polyols
RETENTIONTIME: 4.613266
PRECURSORTYPE: [M+H]+
SMILES: C1C(C(C(CC1(C(=O)O)O)OC(=O)C=CC2=CC(=C(C=C2)O)O)O)O
FORMULA: C16H18O9
INCHIKEY: 
CCS: 0
IONMODE: Positive
INSTRUMENTTYPE: q-tof
INSTRUMENT: SCIX
Comment: CAS号: nan;中文名称: 新绿原酸;cid: 5280633
COLLISIONENERGY: 40
Num Peaks: 20
135.04553 169
163.02969 11
163.03873 1000
181.04945 9
162.3575 7
79.05641 7
79.0539 7
117.03458 60
158.05135 5
141.12508 5
137.20332 5
107.38638 4
166.20927 4
107.04697 4
121.88324 4
119.0578 4
112.28433 4
111.04365 4
63.02685 4
163.80634 3

ID: 182
NAME: 3-N-butyl-4,5-dihydrophthalide
PRECURSORMZ: 193.1229
Ontology: Kingdom: Organic compounds;Superclass: Organoheterocyclic compounds;Class: Isobenzofurans;
RETENTIONTIME: 28.80407
PRECURSORTYPE: [M+H]+
SMILES: CCCCC1C2=C(C=CCC2)C(=O)O1
FORMULA: C12H16O2
INCHIKEY: 
CCS: 0
IONMODE: Positive
INSTRUMENTTYPE: q-tof
INSTRUMENT: SCIX
Comment: CAS号: 62006-39-7;中文名称: 洋川芎内酯A;cid: 173843
COLLISIONENERGY: 40
Num Peaks: 20
53.044 113
109.06708 109
130.07838 10
102.05095 10
90.7783 10
83.0522 10
118.08155 10
119.04923 10
132.09233 10
97.06785 10
104.0647 10
94.04329 10
151.07719 10
77.04252 1000
136.63692 9
63.02752 8
92.06436 8
66.04995 8
159.08031 8
115.05515 79

ID: 183
NAME: Senkyunolide H
PRECURSORMZ: 207.1032
Ontology: Kingdom: Organic compounds;Superclass: Organoheterocyclic compounds;Class: Isobenzofurans;
RETENTIONTIME: 15.50407
PRECURSORTYPE: [M-H2O+H]+
SMILES: CCCC=C1C2=C(C(C(CC2)O)O)C(=O)O1
FORMULA: C12H16O4
INCHIKEY: 
CCS: 0
IONMODE: Positive
INSTRUMENTTYPE: q-tof
INSTRUMENT: SCIX
Comment: CAS号: 94596-27-7;中文名称: 洋川芎内酯H;cid: 13965088
COLLISIONENERGY: 40
Num Peaks: 20
143.05035 10
151.08034 10
146.06728 10
153.05609 10
57.03986 10
89.04171 10
65.043 105
165.0876 103
91.05815 1000
133.10233 99
143.08585 99
53.04058 9
146.0724 96
131.04993 96
50.03552 9
67.05814 93
111.04696 9
153.07007 9
121.03028 9
151.10464 9

ID: 184
NAME: Senkyunolide H
PRECURSORMZ: 247.095
Ontology: Kingdom: Organic compounds;Superclass: Organoheterocyclic compounds;Class: Isobenzofurans;
RETENTIONTIME: 15.50407
PRECURSORTYPE: [M+Na]+
SMILES: CCCC=C1C2=C(C(C(CC2)O)O)C(=O)O1
FORMULA: C12H16O4
INCHIKEY: 
CCS: 0
IONMODE: Positive
INSTRUMENTTYPE: q-tof
INSTRUMENT: SCIX
Comment: CAS号: 94596-27-7;中文名称: 洋川芎内酯H;cid: 13965088
COLLISIONENERGY: 40
Num Peaks: 2
201.1282 112
247.09029 1000

ID: 185
NAME: Senkyunolide H
PRECURSORMZ: 225.1133
Ontology: Kingdom: Organic compounds;Superclass: Organoheterocyclic compounds;Class: Isobenzofurans;
RETENTIONTIME: 15.52097
PRECURSORTYPE: [M+H]+
SMILES: CCCC=C1C2=C(C(C(CC2)O)O)C(=O)O1
FORMULA: C12H16O4
INCHIKEY: 
CCS: 0
IONMODE: Positive
INSTRUMENTTYPE: q-tof
INSTRUMENT: SCIX
Comment: CAS号: 94596-27-7;中文名称: 洋川芎内酯H;cid: 13965088
COLLISIONENERGY: 40
Num Peaks: 20
207.1012 1000
131.04994 91
119.04888 91
109.06968 91
107.05168 91
81.0744 78
103.05787 78
93.07535 78
151.11162 65
146.07413 65
137.05804 65
129.06966 65
91.05544 560
119.08742 545
76.80422 52
65.03955 51
147.04738 51
104.06002 51
145.06326 51
116.06329 39

ID: 186
NAME: Geniposide
PRECURSORMZ: 389.1494
Ontology: Kingdom: Organic compounds;Superclass: Lipids and lipid;Class: Prenol lipids;Subclass: Terpene glycosides
RETENTIONTIME: 8.231833
PRECURSORTYPE: [M+H]+
SMILES: COC(=O)C1=COC(C2C1CC=C2CO)OC3C(C(C(C(O3)CO)O)O)O
FORMULA: C17H24O10
INCHIKEY: 
CCS: 0
IONMODE: Positive
INSTRUMENTTYPE: q-tof
INSTRUMENT: SCIX
Comment: CAS号: 24512-63-8;中文名称: 栀子苷;cid: 107848
COLLISIONENERGY: 40
Num Peaks: 6
191.06612 276
121.06572 184
149.06015 1000
53.3144 92
162.51231 92
203.06628 92

ID: 187
NAME: Geniposide
PRECURSORMZ: 406.1744
Ontology: Kingdom: Organic compounds;Superclass: Lipids and lipid;Class: Prenol lipids;Subclass: Terpene glycosides
RETENTIONTIME: 8.231833
PRECURSORTYPE: [M+NH4]+
SMILES: COC(=O)C1=COC(C2C1CC=C2CO)OC3C(C(C(C(O3)CO)O)O)O
FORMULA: C17H24O10
INCHIKEY: 
CCS: 0
IONMODE: Positive
INSTRUMENTTYPE: q-tof
INSTRUMENT: SCIX
Comment: CAS号: 24512-63-8;中文名称: 栀子苷;cid: 107848
COLLISIONENERGY: 40
Num Peaks: 20
181.08736 124
153.09238 12
77.04173 12
81.07143 12
127.0403 10
149.06004 1000
176.50043 9
148.59293 9
208.4306 8
158.03877 8
179.07002 8
131.0511 71
119.04997 6
190.46501 5
99.01438 5
148.05263 5
69.03667 5
321.10165 5
81.03455 5
353.13034 5

ID: 188
NAME: Geniposide
PRECURSORMZ: 411.1298
Ontology: Kingdom: Organic compounds;Superclass: Lipids and lipid;Class: Prenol lipids;Subclass: Terpene glycosides
RETENTIONTIME: 8.231833
PRECURSORTYPE: [M+Na]+
SMILES: COC(=O)C1=COC(C2C1CC=C2CO)OC3C(C(C(C(O3)CO)O)O)O
FORMULA: C17H24O10
INCHIKEY: 
CCS: 0
IONMODE: Positive
INSTRUMENTTYPE: q-tof
INSTRUMENT: SCIX
Comment: CAS号: 24512-63-8;中文名称: 栀子苷;cid: 107848
COLLISIONENERGY: 40
Num Peaks: 16
147.04521 13
177.05835 10
185.03865 10
191.06606 10
409.81345 10
411.13019 1000
410.97836 8
217.0462 79
163.07286 6
379.08975 6
149.06004 40
107.00885 3
133.07091 3
203.05013 33
249.07298 33
231.05965 27

ID: 189
NAME: Iridin
PRECURSORMZ: 523.1448
Ontology: Kingdom: Organic compounds;Superclass: Phenylpropanoids and polyketides;Class: Isoflavonoids;Subclass: Isoflavonoid O
RETENTIONTIME: 14.85343
PRECURSORTYPE: [M+H]+
SMILES: COC1=CC(=CC(=C1OC)O)C2=COC3=CC(=C(C(=C3C2=O)O)OC)OC4C(C(C(C(O4)CO)O)O)O
FORMULA: C24H26O13
INCHIKEY: 
CCS: 0
IONMODE: Positive
INSTRUMENTTYPE: q-tof
INSTRUMENT: SCIX
Comment: CAS号: 491-74-7;中文名称:  野鸢尾苷;cid: 5281777
COLLISIONENERGY: 40
Num Peaks: 20
361.84158 10
359.95197 100
362.80167 10
274.05527 10
328.05838 1000
226.02348 9
195.0298 9
244.07481 9
246.05437 9
145.05299 9
267.03021 9
200.04974 9
227.03143 9
184.05437 9
81.03496 9
302.08221 9
284.06696 9
301.07132 969
254.05927 96
317.06622 95

ID: 190
NAME: Iridin
PRECURSORMZ: 545.1259
Ontology: Kingdom: Organic compounds;Superclass: Phenylpropanoids and polyketides;Class: Isoflavonoids;Subclass: Isoflavonoid O
RETENTIONTIME: 14.85343
PRECURSORTYPE: [M+Na]+
SMILES: COC1=CC(=CC(=C1OC)O)C2=COC3=CC(=C(C(=C3C2=O)O)OC)OC4C(C(C(C(O4)CO)O)O)O
FORMULA: C24H26O13
INCHIKEY: 
CCS: 0
IONMODE: Positive
INSTRUMENTTYPE: q-tof
INSTRUMENT: SCIX
Comment: CAS号: 491-74-7;中文名称:  野鸢尾苷;cid: 5281777
COLLISIONENERGY: 40
Num Peaks: 9
381.86774 17
368.04672 16
185.039 12
545.12952 1000
545.02393 9
383.07245 567
386.47025 4
377.09796 4
541.70416 4

ID: 191
NAME: Aurantio-obtusin-6-O-beta-D-glucoside
PRECURSORMZ: 493.1383
Ontology: Kingdom: Organic compounds;Superclass: Benzenoids;Class: Anthracenes;Subclass: Anthraquinones
RETENTIONTIME: 14.61848
PRECURSORTYPE: [M+H]+
SMILES: CC1=CC2=C(C(=C1O)OC)C(=O)C3=C(C(=C(C=C3C2=O)OC4C(C(C(C(O4)CO)O)O)O)OC)O
FORMULA: C23H24O12
INCHIKEY: 
CCS: 0
IONMODE: Positive
INSTRUMENTTYPE: q-tof
INSTRUMENT: SCIX
Comment: CAS号: 129025-96-3;中文名称: 橙黄决明素-6-葡萄糖苷;cid: 442725
COLLISIONENERGY: 40
Num Peaks: 20
285.04266 110
131.05019 110
269.04346 110
242.05782 110
298.04492 1000
315.04773 966
217.05132 94
153.01971 94
243.06563 79
241.05209 78
169.01224 78
281.04691 78
257.04367 78
148.05167 78
171.04616 78
330.99872 76
244.29192 65
335.36746 62
283.01868 62
229.05049 62

ID: 192
NAME: Apigenin 7-glucoside
PRECURSORMZ: 433.1128
Ontology: Kingdom: Organic compounds;Superclass: Phenylpropanoids and polyketides;Class: Flavonoids;Subclass: Flavonoid glycosides
RETENTIONTIME: 14.06282
PRECURSORTYPE: [M+H]+
SMILES: C1=CC(=CC=C1C2=CC(=O)C3=C(C=C(C=C3O2)OC4C(C(C(C(O4)CO)O)O)O)O)O
FORMULA: C21H20O10
INCHIKEY: 
CCS: 0
IONMODE: Positive
INSTRUMENTTYPE: q-tof
INSTRUMENT: SCIX
Comment: CAS号: 578-74-5;中文名称: 大波斯菊苷;cid: 5280704
COLLISIONENERGY: 40
Num Peaks: 20
119.05256 1000
173.05913 92
169.06403 92
271.69211 83
270.20367 804
157.0663 79
211.04272 79
215.07036 79
272.4985 69
145.02818 686
270.12473 68
271.86447 67
185.06097 66
273.95111 66
275.45215 66
115.05538 66
270.92413 66
151.05498 66
272.90912 66
275.20367 66

ID: 193
NAME: Apigenin 7-glucoside
PRECURSORMZ: 455.0967
Ontology: Kingdom: Organic compounds;Superclass: Phenylpropanoids and polyketides;Class: Flavonoids;Subclass: Flavonoid glycosides
RETENTIONTIME: 14.06282
PRECURSORTYPE: [M+Na]+
SMILES: C1=CC(=CC=C1C2=CC(=O)C3=C(C=C(C=C3O2)OC4C(C(C(C(O4)CO)O)O)O)O)O
FORMULA: C21H20O10
INCHIKEY: 
CCS: 0
IONMODE: Positive
INSTRUMENTTYPE: q-tof
INSTRUMENT: SCIX
Comment: CAS号: 578-74-5;中文名称: 大波斯菊苷;cid: 5280704
COLLISIONENERGY: 40
Num Peaks: 20
145.02982 233
121.02924 200
229.05077 166
243.0659 166
163.03967 101
119.04938 101
153.01826 1000
203.06743 67
293.03436 67
163.03426 67
243.0571 67
455.09109 467
225.06322 33
215.07034 33
185.04172 33
169.06212 33
255.00705 33
123.41437 33
420.31836 33
118.04178 33

ID: 194
NAME: Salvianolic acid C
PRECURSORMZ: 493.115
Ontology: Kingdom: Organic compounds;Superclass: Phenylpropanoids and polyketides;;
RETENTIONTIME: 20.8095
PRECURSORTYPE: [M+H]+
SMILES: C1=CC(=C(C=C1CC(C(=O)O)OC(=O)C=CC2=C3C=C(OC3=C(C=C2)O)C4=CC(=C(C=C4)O)O)O)O
FORMULA: C26H20O10
INCHIKEY: 
CCS: 0
IONMODE: Positive
INSTRUMENTTYPE: q-tof
INSTRUMENT: SCIX
Comment: CAS号: 115841-09-3;中文名称: 丹酚酸C;cid: 13991590
COLLISIONENERGY: 40
Num Peaks: 20
225.05391 206
265.05078 17
250.05991 17
111.04549 17
193.0598 17
249.05106 149
215.0654 14
137.02829 14
294.05243 14
255.06479 14
253.05148 135
277.05276 131
139.03848 125
294.13965 12
268.07031 11
266.06152 11
93.03314 11
197.05363 11
107.05171 11
295.05875 1000

ID: 195
NAME: Salvianolic acid C
PRECURSORMZ: 475.1041
Ontology: Kingdom: Organic compounds;Superclass: Phenylpropanoids and polyketides;;
RETENTIONTIME: 20.8095
PRECURSORTYPE: [M-H2O+H]+
SMILES: C1=CC(=C(C=C1CC(C(=O)O)OC(=O)C=CC2=C3C=C(OC3=C(C=C2)O)C4=CC(=C(C=C4)O)O)O)O
FORMULA: C26H20O10
INCHIKEY: 
CCS: 0
IONMODE: Positive
INSTRUMENTTYPE: q-tof
INSTRUMENT: SCIX
Comment: CAS号: 115841-09-3;中文名称: 丹酚酸C;cid: 13991590
COLLISIONENERGY: 40
Num Peaks: 15
267.06302 115
295.06158 1000
277.04843 99
249.04695 65
165.06972 50
193.06596 50
239.07288 50
250.06473 33
475.10184 33
221.05556 215
225.04999 181
249.05586 181
149.01588 16
187.04742 16
253.04735 164

ID: 196
NAME: Oridonin
PRECURSORMZ: 347.1874
Ontology: Kingdom: Organic compounds;Superclass: Lipids and lipid;Class: Prenol lipids;Subclass: Diterpenoids
RETENTIONTIME: 17.54823
PRECURSORTYPE: [M-H2O+H]+
SMILES: CC1(CCC(C23C1C(C(C45C2CCC(C4O)C(=C)C5=O)(OC3)O)O)O)C
FORMULA: C20H28O6
INCHIKEY: 
CCS: 0
IONMODE: Positive
INSTRUMENTTYPE: q-tof
INSTRUMENT: SCIX
Comment: CAS号: 28957-04-2;中文名称: 冬凌草甲素;cid: 5321010
COLLISIONENERGY: 40
Num Peaks: 20
192.09251 1000
196.08829 997
215.10628 949
210.10439 947
199.14897 933
171.082 926
127.05582 914
77.04124 910
240.1525 90
174.10196 90
164.06277 90
226.09743 90
242.10294 90
224.08156 90
252.15063 90
59.0529 90
57.03681 90
278.13065 90
123.04597 90
273.10635 90

ID: 197
NAME: Oridonin
PRECURSORMZ: 387.1821
Ontology: Kingdom: Organic compounds;Superclass: Lipids and lipid;Class: Prenol lipids;Subclass: Diterpenoids
RETENTIONTIME: 17.54823
PRECURSORTYPE: [M+Na]+
SMILES: CC1(CCC(C23C1C(C(C45C2CCC(C4O)C(=C)C5=O)(OC3)O)O)O)C
FORMULA: C20H28O6
INCHIKEY: 
CCS: 0
IONMODE: Positive
INSTRUMENTTYPE: q-tof
INSTRUMENT: SCIX
Comment: CAS号: 28957-04-2;中文名称: 冬凌草甲素;cid: 5321010
COLLISIONENERGY: 40
Num Peaks: 20
387.18222 1000
385.95993 6
369.16748 60
385.94049 5
143.08334 4
165.06871 4
386.9487 3
386.81253 3
195.0766 2
350.43042 2
253.1635 2
211.10703 2
197.09067 2
387.62714 2
183.08322 2
181.1004 2
178.08041 2
167.08432 2
157.06306 2
155.08086 2

ID: 198
NAME: Oridonin
PRECURSORMZ: 365.1931
Ontology: Kingdom: Organic compounds;Superclass: Lipids and lipid;Class: Prenol lipids;Subclass: Diterpenoids
RETENTIONTIME: 17.54823
PRECURSORTYPE: [M+H]+
SMILES: CC1(CCC(C23C1C(C(C45C2CCC(C4O)C(=C)C5=O)(OC3)O)O)O)C
FORMULA: C20H28O6
INCHIKEY: 
CCS: 0
IONMODE: Positive
INSTRUMENTTYPE: q-tof
INSTRUMENT: SCIX
Comment: CAS号: 28957-04-2;中文名称: 冬凌草甲素;cid: 5321010
COLLISIONENERGY: 40
Num Peaks: 20
299.16519 1000
209.08838 96
55.0625 95
251.1113 95
243.17094 95
238.17131 95
156.09306 95
227.1445 95
161.13039 95
275.16553 95
125.09717 95
178.07913 95
182.10632 95
198.10219 95
265.15915 853
253.15961 832
238.1386 81
251.1449 81
189.07182 81
137.06442 81

ID: 199
NAME: LICOCHALCONE-A
PRECURSORMZ: 339.1602
Ontology: Kingdom: Organic compounds;Superclass: Phenylpropanoids and polyketides;Class: Linear ;Subclass: Chalcones and dihydrochalcones
RETENTIONTIME: 29.82825
PRECURSORTYPE: [M+H]+
SMILES: CC(C)(C=C)C1=C(C=C(C(=C1)C=CC(=O)C2=CC=C(C=C2)O)OC)O
FORMULA: C21H22O4
INCHIKEY: 
CCS: 0
IONMODE: Positive
INSTRUMENTTYPE: q-tof
INSTRUMENT: SCIX
Comment: CAS号: nan;中文名称: 甘草查尔酮A;cid: 5318998
COLLISIONENERGY: 40
Num Peaks: 20
199.07628 104
153.07057 104
239.10791 10
71.01672 103
141.07217 102
163.07559 102
251.10925 10
255.10355 101
152.06187 101
121.82167 10
183.08055 100
297.14996 1000
173.09605 99
197.05009 9
282.11816 9
147.04614 974
174.10687 9
212.08427 96
276.07568 9
261.09128 9

ID: 200
NAME: LICOCHALCONE-A
PRECURSORMZ: 339.1609
Ontology: Kingdom: Organic compounds;Superclass: Phenylpropanoids and polyketides;Class: Linear ;Subclass: Chalcones and dihydrochalcones
RETENTIONTIME: 29.37375
PRECURSORTYPE: [M+H]+
SMILES: CC(C)(C=C)C1=C(C=C(C(=C1)C=CC(=O)C2=CC=C(C=C2)O)OC)O
FORMULA: C21H22O4
INCHIKEY: 
CCS: 0
IONMODE: Positive
INSTRUMENTTYPE: q-tof
INSTRUMENT: SCIX
Comment: CAS号: nan;中文名称: 甘草查尔酮A;cid: 5318998
COLLISIONENERGY: 40
Num Peaks: 20
241.08684 111
252.07729 110
69.00179 110
69.0781 110
119.05041 110
160.05634 110
163.077 110
121.02406 1000
91.05674 96
165.06773 94
141.07004 94
152.06319 94
159.04443 94
55.02403 94
189.09338 94
193.12079 94
71.01617 94
339.14227 93
93.03715 906
65.04289 893

ID: 201
NAME: Liquiritin
PRECURSORMZ: 436.1636
Ontology: Kingdom: Organic compounds;Superclass: Phenylpropanoids and polyketides;Class: Flavonoids;Subclass: Flavonoid glycosides
RETENTIONTIME: 11.53247
PRECURSORTYPE: [M+NH4]+
SMILES: C1C(OC2=C(C1=O)C=CC(=C2)O)C3=CC=C(C=C3)OC4C(C(C(C(O4)CO)O)O)O
FORMULA: C21H22O9
INCHIKEY: 
CCS: 0
IONMODE: Positive
INSTRUMENTTYPE: q-tof
INSTRUMENT: SCIX
Comment: CAS号: 551-15-5;中文名称: 甘草苷;cid: 503737
COLLISIONENERGY: 40
Num Peaks: 20
257.08221 1000
183.08655 9
69.03891 7
127.0367 7
171.08162 7
299.08475 7
97.0306 7
81.03692 7
91.05614 7
239.07104 64
136.59932 5
167.09126 4
135.04001 4
145.02995 4
228.07658 4
193.06641 4
211.07753 48
257.42667 3
137.0257 354
163.03976 26

ID: 202
NAME: Liquiritin
PRECURSORMZ: 419.1305
Ontology: Kingdom: Organic compounds;Superclass: Phenylpropanoids and polyketides;Class: Flavonoids;Subclass: Flavonoid glycosides
RETENTIONTIME: 11.53247
PRECURSORTYPE: [M+H]+
SMILES: C1C(OC2=C(C1=O)C=CC(=C2)O)C3=CC=C(C=C3)OC4C(C(C(C(O4)CO)O)O)O
FORMULA: C21H22O9
INCHIKEY: 
CCS: 0
IONMODE: Positive
INSTRUMENTTYPE: q-tof
INSTRUMENT: SCIX
Comment: CAS号: 551-15-5;中文名称: 甘草苷;cid: 503737
COLLISIONENERGY: 40
Num Peaks: 20
242.05508 24
147.04398 211
127.04079 17
69.03593 14
81.04008 14
183.08205 14
136.59534 11
123.04687 10
135.0426 10
299.09644 10
257.0816 1000
255.76711 7
141.07172 7
143.05548 7
117.03341 7
239.06825 53
163.03906 46
85.03095 42
137.02335 371
229.08849 3

ID: 203
NAME: Liquiritin
PRECURSORMZ: 441.119
Ontology: Kingdom: Organic compounds;Superclass: Phenylpropanoids and polyketides;Class: Flavonoids;Subclass: Flavonoid glycosides
RETENTIONTIME: 11.49875
PRECURSORTYPE: [M+Na]+
SMILES: C1C(OC2=C(C1=O)C=CC(=C2)O)C3=CC=C(C=C3)OC4C(C(C(C(O4)CO)O)O)O
FORMULA: C21H22O9
INCHIKEY: 
CCS: 0
IONMODE: Positive
INSTRUMENTTYPE: q-tof
INSTRUMENT: SCIX
Comment: CAS号: 551-15-5;中文名称: 甘草苷;cid: 503737
COLLISIONENERGY: 40
Num Peaks: 8
137.02499 62
441.09543 39
257.07681 38
420.48154 25
117.03651 12
183.08388 12
242.07904 12
441.11618 1000

ID: 204
NAME: Puerarin
PRECURSORMZ: 417.1214
Ontology: Kingdom: Organic compounds;Superclass: Phenylpropanoids and polyketides;Class: Isoflavonoids;Subclass: Isoflavonoid C
RETENTIONTIME: 8.07975
PRECURSORTYPE: [M+H]+
SMILES: C1=CC(=CC=C1C2=COC3=C(C2=O)C=CC(=C3C4C(C(C(C(O4)CO)O)O)O)O)O
FORMULA: C21H20O9
INCHIKEY: 
CCS: 0
IONMODE: Positive
INSTRUMENTTYPE: q-tof
INSTRUMENT: SCIX
Comment: CAS号: 3681-99-0;中文名称: 葛根素;cid: 5281807
COLLISIONENERGY: 40
Num Peaks: 20
335.07553 11
311.09082 112
333.07672 107
246.06894 10
274.06366 10
139.05273 10
143.05132 10
303.07159 10
202.07637 10
308.0704 10
381.09937 1000
165.0632 9
363.08582 970
179.03557 96
293.0394 9
351.08783 939
183.08113 93
296.99988 9
255.06596 93
211.07791 91

ID: 205
NAME: WOGONOSIDE
PRECURSORMZ: 461.1115
Ontology: Kingdom: Organic compounds;Superclass: Phenylpropanoids and polyketides;Class: Flavonoids;Subclass: Flavonoid glycosides
RETENTIONTIME: 19.39092
PRECURSORTYPE: [M+H]+
SMILES: COC1=C(C=C(C2=C1OC(=CC2=O)C3=CC=CC=C3)O)OC4C(C(C(C(O4)C(=O)O)O)O)O
FORMULA: C22H20O11
INCHIKEY: 
CCS: 0
IONMODE: Positive
INSTRUMENTTYPE: q-tof
INSTRUMENT: SCIX
Comment: CAS号: 51059-44-0;中文名称: 汉黄芩苷;cid: 3084961
COLLISIONENERGY: 40
Num Peaks: 20
284.12469 114
165.02078 112
239.06857 112
285.77991 112
103.05527 112
270.35648 103
285.522 100
284.18185 1000
270.88873 998
285.89932 99
253.04965 96
116.06356 96
254.05756 96
127.05378 96
225.05217 96
85.03507 96
286.43948 96
269.94312 89
284.03421 887
284.96124 87

ID: 206
NAME: WOGONOSIDE
PRECURSORMZ: 483.0873
Ontology: Kingdom: Organic compounds;Superclass: Phenylpropanoids and polyketides;Class: Flavonoids;Subclass: Flavonoid glycosides
RETENTIONTIME: 19.39092
PRECURSORTYPE: [M+Na]+
SMILES: COC1=C(C=C(C2=C1OC(=CC2=O)C3=CC=CC=C3)O)OC4C(C(C(C(O4)C(=O)O)O)O)O
FORMULA: C22H20O11
INCHIKEY: 
CCS: 0
IONMODE: Positive
INSTRUMENTTYPE: q-tof
INSTRUMENT: SCIX
Comment: CAS号: 51059-44-0;中文名称: 汉黄芩苷;cid: 3084961
COLLISIONENERGY: 40
Num Peaks: 10
199.01849 58
285.07605 58
483.09064 353
292.03122 290
270.0502 25
181.00835 16
307.05655 1000
292.0264 92
315.15308 8
349.07047 8

ID: 207
NAME:  Hyperoside
PRECURSORMZ: 465.1019
Ontology: Kingdom: Organic compounds;Superclass: Phenylpropanoids and polyketides;Class: Flavonoids;Subclass: Flavonoid glycosides
RETENTIONTIME: 11.68353
PRECURSORTYPE: [M+H]+
SMILES: C1=CC(=C(C=C1C2=C(C(=O)C3=C(C=C(C=C3O2)O)O)OC4C(C(C(C(O4)CO)O)O)O)O)O
FORMULA: C21H20O12
INCHIKEY: 
CCS: 0
IONMODE: Positive
INSTRUMENTTYPE: q-tof
INSTRUMENT: SCIX
Comment: CAS号: 482-36-0;中文名称: 金丝桃苷;cid: 5281643
COLLISIONENERGY: 40
Num Peaks: 20
127.04095 1000
213.05209 1000
274.0437 1000
61.03117 831
253.04477 831
465.10519 662
225.05185 662
187.04147 662
145.05151 662
269.04739 662
214.05968 662
275.0527 662
97.02734 662
73.03206 662
121.02893 506
134.03816 506
61.05104 506
69.03732 506
345.06848 506
173.02138 506

ID: 208
NAME: CALYCOSIN 7-O-GLUCOSIDE
PRECURSORMZ: 447.131
Ontology: Kingdom: Organic compounds;Superclass: Phenylpropanoids and polyketides;Class: Isoflavonoids;Subclass: Isoflavonoid O
RETENTIONTIME: 11.56603
PRECURSORTYPE: [M+H]+
SMILES: COC1=C(C=C(C=C1)C2=COC3=C(C2=O)C=CC(=C3)OC4C(C(C(C(O4)CO)O)O)O)O
FORMULA: C22H22O10
INCHIKEY: 
CCS: 0
IONMODE: Positive
INSTRUMENTTYPE: q-tof
INSTRUMENT: SCIX
Comment: CAS号:  20633-67-4;中文名称: 毛蕊异黄酮葡萄糖苷;cid: 5318267
COLLISIONENERGY: 40
Num Peaks: 20
269.20743 10
225.05626 1000
252.25664 9
215.06773 9
284.90598 9
89.04224 9
183.04413 89
285.93475 868
285.3736 8
284.18384 84
199.03629 7
224.34676 7
140.06206 7
211.0771 7
287.4299 7
121.03079 7
286.0112 7
285.8201 7
286.59454 7
181.06725 72

ID: 209
NAME: Rhodojaponin II
PRECURSORMZ: 433.2206
Ontology: Kingdom: Organic compounds;Superclass: Lipids and lipid;Class: Prenol lipids;Subclass: Diterpenoids
RETENTIONTIME: 16.41808
PRECURSORTYPE: [M+Na]+
SMILES: CC(=O)OC1CC23CC(C(C2O)CCC3C(C4C1(C(C5C4O5)(C)C)O)(C)O)(C)O
FORMULA: C22H34O7
INCHIKEY: 
CCS: 0
IONMODE: Positive
INSTRUMENTTYPE: q-tof
INSTRUMENT: SCIX
Comment: CAS号: 26116-89-2;中文名称: 闹羊花毒素Ⅱ;cid: 198051
COLLISIONENERGY: 40
Num Peaks: 20
270.08429 15
271.08597 11
269.08212 11
433.22144 1000
271.05807 9
337.18051 9
373.19916 82
431.858 6
432.89801 6
413.93484 4
269.07285 4
254.05927 4
159.11687 4
372.04547 4
169.10136 4
413.80838 4
355.18369 34
415.21213 297
397.19647 24
419.53897 2

ID: 210
NAME: Arctigenin
PRECURSORMZ: 373.1667
Ontology: Kingdom: Organic compounds;Superclass: Lignans;Class: Furanoid lignans;Subclass: Tetrahydrofuran lignans
RETENTIONTIME: 24.95888
PRECURSORTYPE: [M+H]+
SMILES: COC1=C(C=C(C=C1)CC2COC(=O)C2CC3=CC(=C(C=C3)O)OC)OC
FORMULA: C21H24O6
INCHIKEY: 
CCS: 0
IONMODE: Positive
INSTRUMENTTYPE: q-tof
INSTRUMENT: SCIX
Comment: CAS号: nan;中文名称: 牛蒡子苷元;cid: 64981
COLLISIONENERGY: 40
Num Peaks: 20
231.07999 107
137.3017 10
136.05295 100
295.09836 10
151.0773 1000
148.0535 9
217.06386 9
246.07065 9
373.16953 98
121.02908 9
192.0937 9
247.07567 97
141.06873 9
319.13354 9
234.06638 9
105.03547 9
121.66564 9
246.1039 93
179.06906 93
306.09171 8

ID: 211
NAME: Arctigenin
PRECURSORMZ: 390.1938
Ontology: Kingdom: Organic compounds;Superclass: Lignans;Class: Furanoid lignans;Subclass: Tetrahydrofuran lignans
RETENTIONTIME: 24.95888
PRECURSORTYPE: [M+NH4]+
SMILES: COC1=C(C=C(C=C1)CC2COC(=O)C2CC3=CC(=C(C=C3)O)OC)OC
FORMULA: C21H24O6
INCHIKEY: 
CCS: 0
IONMODE: Positive
INSTRUMENTTYPE: q-tof
INSTRUMENT: SCIX
Comment: CAS号: nan;中文名称: 牛蒡子苷元;cid: 64981
COLLISIONENERGY: 40
Num Peaks: 20
273.077 1
136.9559 1
237.09369 1
161.06107 10
91.05573 10
138.06596 1
218.09547 1
278.09628 1
146.03697 1
143.08458 1
202.07784 10
202.06981 1
137.06174 1000
275.10736 9
307.13327 0
187.05539 0
205.08762 9
122.03059 0
173.09978 0
121.66097 0

ID: 212
NAME: isoliquiritin apioside
PRECURSORMZ: 551.1777
Ontology: Kingdom: Organic compounds;Superclass: Phenylpropanoids and polyketides;Class: Flavonoids;Subclass: Flavonoid glycosides
RETENTIONTIME: 15.4424
PRECURSORTYPE: [M+H]+
SMILES: C1C(C(C(O1)OC2C(C(C(OC2OC3=CC=C(C=C3)C=CC(=O)C4=C(C=C(C=C4)O)O)CO)O)O)O)(CO)O
FORMULA: C26H30O13
INCHIKEY: 
CCS: 0
IONMODE: Positive
INSTRUMENTTYPE: q-tof
INSTRUMENT: SCIX
Comment: CAS号: nan;中文名称: 芹糖异甘草苷;cid: 6442433
COLLISIONENERGY: 40
Num Peaks: 20
281.08206 13
127.03925 13
233.04903 11
461.15054 11
323.0929 11
145.05316 11
169.06345 11
335.09021 11
257.50339 10
136.60365 10
137.02505 1000
91.05952 9
193.0639 9
371.10858 9
57.03555 9
242.0575 93
133.05026 87
146.58868 8
417.8331 7
277.09311 7

ID: 213
NAME: isoliquiritin apioside
PRECURSORMZ: 573.1611
Ontology: Kingdom: Organic compounds;Superclass: Phenylpropanoids and polyketides;Class: Flavonoids;Subclass: Flavonoid glycosides
RETENTIONTIME: 15.4592
PRECURSORTYPE: [M+Na]+
SMILES: C1C(C(C(O1)OC2C(C(C(OC2OC3=CC=C(C=C3)C=CC(=O)C4=C(C=C(C=C4)O)O)CO)O)O)O)(CO)O
FORMULA: C26H30O13
INCHIKEY: 
CCS: 0
IONMODE: Positive
INSTRUMENTTYPE: q-tof
INSTRUMENT: SCIX
Comment: CAS号: nan;中文名称: 芹糖异甘草苷;cid: 6442433
COLLISIONENERGY: 40
Num Peaks: 11
211.07901 52
317.08664 44
239.06831 42
257.07715 325
490.44901 22
242.06393 21
137.0251 191
127.03611 10
476.87073 10
573.16144 1000
147.04579 95

ID: 214
NAME: KAEMPFEROL-3-GLUCURONIDE
PRECURSORMZ: 463.0886
Ontology: Kingdom: Organic compounds;Superclass: Phenylpropanoids and polyketides;Class: Flavonoids;Subclass: Flavonoid glycosides
RETENTIONTIME: 13.43755
PRECURSORTYPE: [M+H]+
SMILES: C1=CC(=CC=C1C2=C(C(=O)C3=C(C=C(C=C3O2)O)O)OC4C(C(C(C(O4)C(=O)O)O)O)O)O
FORMULA: C21H18O12
INCHIKEY: 
CCS: 0
IONMODE: Positive
INSTRUMENTTYPE: q-tof
INSTRUMENT: SCIX
Comment: CAS号: 22688-78-4;中文名称: 山奈酚-3-O-beta-D葡萄糖醛酸苷;cid: 22846027
COLLISIONENERGY: 40
Num Peaks: 20
213.05888 1000
75.048 92
135.04485 92
243.06792 92
353.06226 92
175.04047 92
427.0705 92
287.76123 92
241.04999 828
121.0309 823
286.94931 82
57.04887 81
103.03839 80
288.5383 79
199.04063 79
69.03644 79
109.03192 79
107.05082 79
128.06422 79
463.08215 738

ID: 215
NAME: Paeoniflorin
PRECURSORMZ: 498.1993
Ontology: Kingdom: Organic compounds;Superclass: Lipids and lipid;Class: Prenol lipids;Subclass: Terpene glycosides
RETENTIONTIME: 9.817317
PRECURSORTYPE: [M+NH4]+
SMILES: CC12CC3(C4CC1(C4(C(O2)O3)COC(=O)C5=CC=CC=C5)OC6C(C(C(C(O6)CO)O)O)O)O
FORMULA: C23H28O11
INCHIKEY: 
CCS: 0
IONMODE: Positive
INSTRUMENTTYPE: q-tof
INSTRUMENT: SCIX
Comment: CAS号: 23180-57-6;中文名称: 芍药苷;cid: 442534
COLLISIONENERGY: 40
Num Peaks: 20
97.0675 111
81.03751 111
132.6545 103
160.55904 100
105.07283 1000
85.02962 997
99.04577 95
77.04214 95
55.02095 95
145.05144 919
123.08137 888
341.12778 79
93.07401 79
164.04916 79
87.04651 79
107.08826 750
131.04675 67
95.05407 64
105.03662 64
91.03928 63

ID: 216
NAME: Paeoniflorin
PRECURSORMZ: 503.1529
Ontology: Kingdom: Organic compounds;Superclass: Lipids and lipid;Class: Prenol lipids;Subclass: Terpene glycosides
RETENTIONTIME: 9.800517
PRECURSORTYPE: [M+Na]+
SMILES: CC12CC3(C4CC1(C4(C(O2)O3)COC(=O)C5=CC=CC=C5)OC6C(C(C(C(O6)CO)O)O)O)O
FORMULA: C23H28O11
INCHIKEY: 
CCS: 0
IONMODE: Positive
INSTRUMENTTYPE: q-tof
INSTRUMENT: SCIX
Comment: CAS号: 23180-57-6;中文名称: 芍药苷;cid: 442534
COLLISIONENERGY: 40
Num Peaks: 18
161.06071 14
271.077 12
503.15311 1000
501.56024 9
219.06223 67
502.54163 5
151.07523 28
381.11234 26
341.09647 22
133.0649 22
503.1246 22
338.09702 2
137.06306 2
372.66428 2
172.4086 2
185.04498 16
179.0668 16
307.08084 16

ID: 217
NAME:  KUROMANIN CHLORIDE
PRECURSORMZ: 485.0813
Ontology: Kingdom: Organic compounds;Superclass: Phenylpropanoids and polyketides;Class: Flavonoids;Subclass: Flavonoid glycosides
RETENTIONTIME: 11.56603
PRECURSORTYPE: [M+H]+
SMILES: C1=CC(=C(C=C1C2=[O+]C3=CC(=CC(=C3C=C2OC4C(C(C(C(O4)CO)O)O)O)O)O)O)O.[Cl-]
FORMULA: C21H21ClO11
INCHIKEY: 
CCS: 0
IONMODE: Positive
INSTRUMENTTYPE: q-tof
INSTRUMENT: SCIX
Comment: CAS号: 7084-24-4;中文名称: 矢车菊素-3-0-葡萄糖苷;cid: 197081
COLLISIONENERGY: 40
Num Peaks: 2
485.07806 1000
323.01352 406

ID: 218
NAME: SILYBIN
PRECURSORMZ: 483.1298
Ontology: Kingdom: Organic compounds;Superclass: Lignans;Class: Flavonolignans;
RETENTIONTIME: 20.72555
PRECURSORTYPE: [M+H]+
SMILES: COC1=C(C=CC(=C1)C2C(OC3=C(O2)C=C(C=C3)C4C(C(=O)C5=C(C=C(C=C5O4)O)O)O)CO)O
FORMULA: C25H22O10
INCHIKEY: 
CCS: 0
IONMODE: Positive
INSTRUMENTTYPE: q-tof
INSTRUMENT: SCIX
Comment: CAS号: 22888-70-6;中文名称: 水飞蓟宾;cid: 31553
COLLISIONENERGY: 40
Num Peaks: 20
251.07152 1000
229.05066 974
311.05533 965
213.05481 934
163.0416 93
295.09097 92
301.08441 92
253.05222 91
167.08583 91
165.01759 91
121.06367 91
265.04459 91
261.0528 91
345.07449 91
107.05242 91
235.07919 91
210.0668 91
93.03383 91
65.0425 91
423.10571 91

ID: 219
NAME:  SCHIZANDROL B
PRECURSORMZ: 417.1951
Ontology: Kingdom: Organic compounds;Superclass: Phenylpropanoids and polyketides;Class: Tannins;Subclass: Hydrolyzable tannins
RETENTIONTIME: 29.92902
PRECURSORTYPE: [M+H]+
SMILES: CC1CC2=CC3=C(C(=C2C4=C(C(=C(C=C4CC1(C)O)OC)OC)OC)OC)OCO3
FORMULA: C23H28O7
INCHIKEY: 
CCS: 0
IONMODE: Positive
INSTRUMENTTYPE: q-tof
INSTRUMENT: SCIX
Comment: CAS号:  58546-54-6;中文名称: 五味子醇乙;cid: 3001662
COLLISIONENERGY: 40
Num Peaks: 20
307.05579 102
338.11246 101
213.08868 101
219.08044 101
367.14804 101
227.03331 101
237.08838 101
195.07671 101
242.09648 101
252.11938 101
184.05196 101
253.04901 101
262.09848 101
352.12805 101
265.12881 101
271.05331 101
353.14157 1000
299.12814 93
168.0556 87
336.13312 87

ID: 220
NAME:  SCHIZANDROL B
PRECURSORMZ: 434.2217
Ontology: Kingdom: Organic compounds;Superclass: Phenylpropanoids and polyketides;Class: Tannins;Subclass: Hydrolyzable tannins
RETENTIONTIME: 29.92902
PRECURSORTYPE: [M+NH4]+
SMILES: CC1CC2=CC3=C(C(=C2C4=C(C(=C(C=C4CC1(C)O)OC)OC)OC)OC)OCO3
FORMULA: C23H28O7
INCHIKEY: 
CCS: 0
IONMODE: Positive
INSTRUMENTTYPE: q-tof
INSTRUMENT: SCIX
Comment: CAS号:  58546-54-6;中文名称: 五味子醇乙;cid: 3001662
COLLISIONENERGY: 40
Num Peaks: 20
311.09259 1000
263.10654 965
279.10303 941
291.07562 93
252.04604 90
157.06766 90
282.12778 90
196.09125 90
178.07578 90
273.08142 90
222.06931 90
217.10321 90
191.07072 90
193.06601 90
193.10529 90
205.08742 90
236.12199 90
199.0423 90
320.10574 90
257.08426 901

ID: 221
NAME:  SCHIZANDROL B
PRECURSORMZ: 439.1761
Ontology: Kingdom: Organic compounds;Superclass: Phenylpropanoids and polyketides;Class: Tannins;Subclass: Hydrolyzable tannins
RETENTIONTIME: 29.92902
PRECURSORTYPE: [M+Na]+
SMILES: CC1CC2=CC3=C(C(=C2C4=C(C(=C(C=C4CC1(C)O)OC)OC)OC)OC)OCO3
FORMULA: C23H28O7
INCHIKEY: 
CCS: 0
IONMODE: Positive
INSTRUMENTTYPE: q-tof
INSTRUMENT: SCIX
Comment: CAS号:  58546-54-6;中文名称: 五味子醇乙;cid: 3001662
COLLISIONENERGY: 40
Num Peaks: 20
312.10559 1000
284.07037 1000
323.12903 1000
263.11148 796
300.06323 796
307.09134 796
393.13013 796
241.05444 796
353.13965 796
337.13971 796
257.04608 796
233.09262 796
326.10992 796
267.06119 609
265.08151 609
315.08298 609
268.07578 609
309.11752 609
279.09869 609
283.06396 609

ID: 222
NAME: Sibiricose A6
PRECURSORMZ: 531.1693
Ontology: Kingdom: Organic compounds;Superclass: Phenylpropanoids and polyketides;Class: Cinnamic acids and derivatives;Subclass: Hydroxycinnamic acids and derivatives
RETENTIONTIME: 7.303667
PRECURSORTYPE: [M-H2O+H]+
SMILES: COC1=CC(=CC(=C1O)OC)C=CC(=O)OC2C(C(OC2(CO)OC3C(C(C(C(O3)CO)O)O)O)CO)O
FORMULA: C23H32O15
INCHIKEY: 
CCS: 0
IONMODE: Positive
INSTRUMENTTYPE: q-tof
INSTRUMENT: SCIX
Comment: CAS号: nan;中文名称: 西伯利亚远志糖A6;cid: 6326021
COLLISIONENERGY: 40
Num Peaks: 20
127.03968 14
225.07809 14
85.03259 12
147.04453 117
207.06741 1000
179.06927 9
333.09735 9
129.03487 9
145.05193 7
149.02486 7
193.05663 7
369.12247 63
165.46608 5
351.11432 5
241.04584 5
69.04091 5
157.04321 5
137.05859 5
109.03029 5
119.04936 42

ID: 223
NAME: Sibiricose A6
PRECURSORMZ: 571.1629
Ontology: Kingdom: Organic compounds;Superclass: Phenylpropanoids and polyketides;Class: Cinnamic acids and derivatives;Subclass: Hydroxycinnamic acids and derivatives
RETENTIONTIME: 7.303667
PRECURSORTYPE: [M+Na]+
SMILES: COC1=CC(=CC(=C1O)OC)C=CC(=O)OC2C(C(OC2(CO)OC3C(C(C(C(O3)CO)O)O)O)CO)O
FORMULA: C23H32O15
INCHIKEY: 
CCS: 0
IONMODE: Positive
INSTRUMENTTYPE: q-tof
INSTRUMENT: SCIX
Comment: CAS号: nan;中文名称: 西伯利亚远志糖A6;cid: 6326021
COLLISIONENERGY: 40
Num Peaks: 11
167.03271 16
185.04353 16
407.81735 13
391.09833 105
571.16449 1000
569.32904 9
569.37622 9
412.14285 4
161.06837 4
409.1109 407
203.05722 38

ID: 224
NAME: HOMOORIENTIN
PRECURSORMZ: 449.1089
Ontology: Kingdom: Organic compounds;Superclass: Phenylpropanoids and polyketides;Class: Flavonoids;Subclass: Flavonoid glycosides
RETENTIONTIME: 6.614733
PRECURSORTYPE: [M+H]+
SMILES: C1=CC(=C(C=C1C2=CC(=O)C3=C(O2)C=C(C(=C3O)C4C(C(C(C(O4)CO)O)O)O)O)O)O
FORMULA: C21H20O11
INCHIKEY: 
CCS: 0
IONMODE: Positive
INSTRUMENTTYPE: q-tof
INSTRUMENT: SCIX
Comment: CAS号: 4261-42-1;中文名称: 异荭草苷;cid: 114776
COLLISIONENERGY: 40
Num Peaks: 20
286.84122 1000
259.0564 957
139.05502 957
216.04042 957
242.06177 957
143.04858 957
165.01859 957
171.0439 957
189.0544 819
175.03978 819
161.05876 819
167.05032 819
287.51401 712
128.06346 680
145.06487 680
147.04556 680
217.04672 680
163.04079 680
447.70303 574
212.04482 553

ID: 225
NAME: Isochlorogenic acid B
PRECURSORMZ: 499.1274
Ontology: Kingdom: Organic compounds;Superclass: Organic oxygen compounds;Class: Organooxygen compounds;Subclass: Alcohols and polyols
RETENTIONTIME: 12.7989
PRECURSORTYPE: [M-H2O+H]+
SMILES: C1C(C(C(CC1(C(=O)O)O)OC(=O)C=CC2=CC(=C(C=C2)O)O)OC(=O)C=CC3=CC(=C(C=C3)O)O)O
FORMULA: C25H24O12
INCHIKEY: 
CCS: 0
IONMODE: Positive
INSTRUMENTTYPE: q-tof
INSTRUMENT: SCIX
Comment: CAS号: 14534-61-3;中文名称: 异绿原酸B;cid: 5281780
COLLISIONENERGY: 40
Num Peaks: 20
135.0461 464
95.05425 37
79.05691 30
318.07898 26
107.04897 24
163.88107 20
499.10138 20
117.03513 158
497.54962 13
286.98734 13
144.57553 13
139.03703 12
147.0442 12
95.04736 12
164.42052 12
165.06973 12
166.15887 12
145.02948 1000
89.04188 80
319.08267 803

ID: 226
NAME: Isochlorogenic acid B
PRECURSORMZ: 517.1329
Ontology: Kingdom: Organic compounds;Superclass: Organic oxygen compounds;Class: Organooxygen compounds;Subclass: Alcohols and polyols
RETENTIONTIME: 12.78212
PRECURSORTYPE: [M+H]+
SMILES: C1C(C(C(CC1(C(=O)O)O)OC(=O)C=CC2=CC(=C(C=C2)O)O)OC(=O)C=CC3=CC(=C(C=C3)O)O)O
FORMULA: C25H24O12
INCHIKEY: 
CCS: 0
IONMODE: Positive
INSTRUMENTTYPE: q-tof
INSTRUMENT: SCIX
Comment: CAS号: 14534-61-3;中文名称: 异绿原酸B;cid: 5281780
COLLISIONENERGY: 40
Num Peaks: 20
163.03957 1000
162.53664 7
135.04631 69
499.12762 58
107.05059 4
163.79997 3
162.52222 3
137.78229 2
144.1395 2
497.81851 2
165.24614 2
517.14062 2
122.04002 2
121.0338 2
111.04436 2
319.08328 26
117.03837 25
145.02971 134
451.99484 1
77.20001 1

ID: 227
NAME: Isoschaftoside
PRECURSORMZ: 565.1574
Ontology: Kingdom: Organic compounds;Superclass: Phenylpropanoids and polyketides;Class: Flavonoids;Subclass: Flavonoid glycosides
RETENTIONTIME: 19.44132
PRECURSORTYPE: [M+H]+
SMILES: C1C(C(C(C(O1)C2=C(C(=C3C(=C2O)C(=O)C=C(O3)C4=CC=C(C=C4)O)C5C(C(C(C(O5)CO)O)O)O)O)O)O)O
FORMULA: C26H28O14
INCHIKEY: 
CCS: 0
IONMODE: Positive
INSTRUMENTTYPE: q-tof
INSTRUMENT: SCIX
Comment: CAS号: 52012-29-0;中文名称: 异夏佛塔苷;cid: 3084995
COLLISIONENERGY: 40
Num Peaks: 20
310.04245 37
328.05463 37
565.15436 29
282.05716 29
286.0481 29
329.0611 22
313.03748 22
169.0126 15
303.04932 15
301.06033 15
258.0553 15
318.07718 15
361.09357 1000
346.06 89
307.06427 7
183.02544 7
343.90814 7
351.78168 7
356.73059 7
443.99838 7

ID: 228
NAME: 7H-Furo(3,2-g)(1)benzopyran-7-one, 2-(1-(beta-D-glucopyranosyloxy)-1-m ethylethyl)-2,3-dihydro-, (S)-
PRECURSORMZ: 409.15
Ontology: Kingdom: Organic compounds;Superclass: Phenylpropanoids and polyketides;Class: Coumarins and derivatives;Subclass: Furanocoumarins
RETENTIONTIME: 12.8829
PRECURSORTYPE: [M+H]+
SMILES: CC(C)(C1CC2=C(O1)C=C3C(=C2)C=CC(=O)O3)OC4C(C(C(C(O4)CO)O)O)O
FORMULA: C20H24O9
INCHIKEY: 
CCS: 0
IONMODE: Positive
INSTRUMENTTYPE: q-tof
INSTRUMENT: SCIX
Comment: CAS号: 495-30-7;中文名称: 印度榅桲苷;cid: 216283
COLLISIONENERGY: 40
Num Peaks: 20
159.08052 13
165.06816 12
73.03111 12
99.04627 12
144.05981 12
87.04569 12
147.04446 120
130.07857 10
172.05298 10
230.09721 10
117.07211 10
184.05495 10
61.03361 10
57.03709 10
131.08765 10
85.03143 100
175.04031 1000
155.05049 9
166.08263 8
133.06699 8

ID: 229
NAME: 7H-Furo(3,2-g)(1)benzopyran-7-one, 2-(1-(beta-D-glucopyranosyloxy)-1-m ethylethyl)-2,3-dihydro-, (S)-
PRECURSORMZ: 431.1355
Ontology: Kingdom: Organic compounds;Superclass: Phenylpropanoids and polyketides;Class: Coumarins and derivatives;Subclass: Furanocoumarins
RETENTIONTIME: 12.91647
PRECURSORTYPE: [M+Na]+
SMILES: CC(C)(C1CC2=C(O1)C=C3C(=C2)C=CC(=O)O3)OC4C(C(C(C(O4)CO)O)O)O
FORMULA: C20H24O9
INCHIKEY: 
CCS: 0
IONMODE: Positive
INSTRUMENTTYPE: q-tof
INSTRUMENT: SCIX
Comment: CAS号: 495-30-7;中文名称: 印度榅桲苷;cid: 216283
COLLISIONENERGY: 40
Num Peaks: 13
229.08257 15
187.03802 12
247.08891 12
429.77551 12
431.13565 1000
175.03847 9
430.96844 7
155.08569 6
159.04489 6
269.07812 6
172.04745 3
227.07257 3
312.46225 3

ID: 230
NAME: 7H-Furo(3,2-g)(1)benzopyran-7-one, 2-(1-(beta-D-glucopyranosyloxy)-1-m ethylethyl)-2,3-dihydro-, (S)-
PRECURSORMZ: 426.1794
Ontology: Kingdom: Organic compounds;Superclass: Phenylpropanoids and polyketides;Class: Coumarins and derivatives;Subclass: Furanocoumarins
RETENTIONTIME: 12.8829
PRECURSORTYPE: [M+NH4]+
SMILES: CC(C)(C1CC2=C(O1)C=C3C(=C2)C=CC(=O)O3)OC4C(C(C(C(O4)CO)O)O)O
FORMULA: C20H24O9
INCHIKEY: 
CCS: 0
IONMODE: Positive
INSTRUMENTTYPE: q-tof
INSTRUMENT: SCIX
Comment: CAS号: 495-30-7;中文名称: 印度榅桲苷;cid: 216283
COLLISIONENERGY: 40
Num Peaks: 20
158.07281 13
201.06413 13
227.0697 13
246.31812 13
127.04221 13
185.05621 13
172.05046 13
200.04568 13
189.05228 13
109.03118 10
199.04378 10
142.07684 10
152.06123 10
228.36813 10
213.05595 105
214.06355 104
131.04979 100
229.08611 1000
246.3425 9
201.09016 94

ID: 231
NAME: tetrahydroxyl diphenylethylene-2-o-glucoside
PRECURSORMZ: 407.1362
Ontology: Kingdom: Organic compounds;Superclass: Phenylpropanoids and polyketides;Class: Stilbenes;Subclass: Stilbene glycosides
RETENTIONTIME: 11.64662
PRECURSORTYPE: [M+H]+
SMILES: C1=CC(=CC=C1C=CC2=C(C(=CC(=C2)O)O)OC3C(C(C(C(O3)CO)O)O)O)O
FORMULA: C20H22O9
INCHIKEY: 
CCS: 0
IONMODE: Positive
INSTRUMENTTYPE: q-tof
INSTRUMENT: SCIX
Comment: CAS号: 55327-45-2;中文名称: 2,3,5,4'-四羟基二苯乙烯葡萄糖苷;cid: 101960741
COLLISIONENERGY: 40
Num Peaks: 20
245.08087 1000
153.07031 99
157.06232 94
209.05814 94
55.0251 9
244.30952 9
152.06335 92
97.02994 82
132.61229 8
105.03956 7
149.0262 7
107.01375 7
95.05133 7
137.02513 7
120.05622 7
175.07748 7
198.45673 7
171.08118 73
124.6413 7
85.03093 72

ID: 232
NAME: 8-O-Acetyl shanzhiside methyl ester
PRECURSORMZ: 466.1948
Ontology: Kingdom: Organic compounds;Superclass: Lipids and lipid;Class: Prenol lipids;Subclass: Terpene glycosides
RETENTIONTIME: 5.214283
PRECURSORTYPE: [M+NH4]+
SMILES: CC(=O)OC1(CC(C2C1C(OC=C2C(=O)OC)OC3C(C(C(C(O3)CO)O)O)O)O)C
FORMULA: C19H28O12
INCHIKEY: 
CCS: 0
IONMODE: Positive
INSTRUMENTTYPE: q-tof
INSTRUMENT: SCIX
Comment: CAS号: 57420-46-9;中文名称: 8-O-乙酰山栀苷甲酯;cid: 162823
COLLISIONENERGY: 40
Num Peaks: 20
259.08389 121
165.05521 103
151.04065 103
179.06886 103
195.06769 1000
85.02978 86
151.07712 86
208.39668 75
162.54355 74
227.05959 69
139.04202 68
145.04819 68
149.02795 68
139.07535 68
145.03117 68
97.03425 68
91.05831 68
77.04726 68
466.19165 530
173.02151 52

ID: 233
NAME: Eleutheroside B
PRECURSORMZ: 395.136
Ontology: Kingdom: Organic compounds;Superclass: Organic oxygen compounds;Class: Organooxygen compounds;Subclass: Carbohydrates and carbohydrate conjugates
RETENTIONTIME: 6.698067
PRECURSORTYPE: [M+Na]+
SMILES: COC1=CC(=CC(=C1OC2C(C(C(C(O2)CO)O)O)O)OC)C=CCO
FORMULA: C17H24O9
INCHIKEY: 
CCS: 0
IONMODE: Positive
INSTRUMENTTYPE: q-tof
INSTRUMENT: SCIX
Comment: CAS号: 118-34-3;中文名称: 刺五加苷B;cid: 5316860
COLLISIONENERGY: 40
Num Peaks: 19
161.05743 33
395.1106 31
217.04311 23
232.07126 221
133.06351 18
233.07533 146
380.10983 14
393.88705 10
395.13586 1000
245.07886 9
218.06633 9
131.05023 9
185.0396 61
232.06265 57
364.11761 57
305.08917 4
366.41827 4
391.1243 4
143.27386 4

ID: 234
NAME: Eleutheroside B
PRECURSORMZ: 390.1776
Ontology: Kingdom: Organic compounds;Superclass: Organic oxygen compounds;Class: Organooxygen compounds;Subclass: Carbohydrates and carbohydrate conjugates
RETENTIONTIME: 6.714883
PRECURSORTYPE: [M+NH4]+
SMILES: COC1=CC(=CC(=C1OC2C(C(C(C(O2)CO)O)O)O)OC)C=CCO
FORMULA: C17H24O9
INCHIKEY: 
CCS: 0
IONMODE: Positive
INSTRUMENTTYPE: q-tof
INSTRUMENT: SCIX
Comment: CAS号: 118-34-3;中文名称: 刺五加苷B;cid: 5316860
COLLISIONENERGY: 40
Num Peaks: 20
109.06663 18
61.03509 18
134.03798 18
105.03359 17
57.03636 15
132.65443 13
115.04108 13
115.05472 136
150.06621 13
81.03604 13
99.04562 13
77.05186 10
132.05791 10
77.04194 10
55.02909 10
123.08128 10
193.08562 1000
133.06647 981
161.56859 9
85.03204 93

ID: 235
NAME: Tanshinone IIA
PRECURSORMZ: 317.1156
Ontology: Kingdom: Organic compounds;Superclass: Lipids and lipid;Class: Prenol lipids;Subclass: Diterpenoids
RETENTIONTIME: 34.04837
PRECURSORTYPE: [M+Na]+
SMILES: CC1=COC2=C1C(=O)C(=O)C3=C2C=CC4=C3CCCC4(C)C
FORMULA: C19H18O3
INCHIKEY: 
CCS: 0
IONMODE: Positive
INSTRUMENTTYPE: q-tof
INSTRUMENT: SCIX
Comment: CAS号: 568-72-9;中文名称: 丹参酮Ⅱ;cid: 164676
COLLISIONENERGY: 40
Num Peaks: 8
316.11508 10
317.11816 1000
317.56366 7
316.10001 6
191.08546 6
234.11258 6
167.08826 3
179.09453 3

ID: 236
NAME: Glycohyodeoxycholic acid
PRECURSORMZ: 432.3142
Ontology: Kingdom: Organic compounds;Superclass: Lipids and lipid;Class: Steroids and steroid derivatives;Subclass: Bile acids
RETENTIONTIME: 25.63645
PRECURSORTYPE: [M-H2O+H]+
SMILES: CC(CCC(=O)NCC(=O)O)C1CCC2C1(CCC3C2CC(C4C3(CCC(C4)O)C)O)C
FORMULA: C26H43NO5
INCHIKEY: 
CCS: 0
IONMODE: Positive
INSTRUMENTTYPE: q-tof
INSTRUMENT: SCIX
Comment: CAS号: 13042-33-6;中文名称: 甘氨猪去氧胆酸;cid: 114611
COLLISIONENERGY: 40
Num Peaks: 20
252.16196 1000
203.17928 988
191.14644 962
169.10365 960
227.15269 93
224.15378 91
247.20135 90
115.05939 90
160.09018 90
344.2261 90
294.20712 90
268.19028 90
269.22787 90
233.18874 90
278.17767 887
197.1348 884
243.17491 874
183.12013 839
217.16093 837
131.08067 83

ID: 237
NAME: Glycohyodeoxycholic acid
PRECURSORMZ: 472.3079
Ontology: Kingdom: Organic compounds;Superclass: Lipids and lipid;Class: Steroids and steroid derivatives;Subclass: Bile acids
RETENTIONTIME: 25.63645
PRECURSORTYPE: [M+Na]+
SMILES: CC(CCC(=O)NCC(=O)O)C1CCC2C1(CCC3C2CC(C4C3(CCC(C4)O)C)O)C
FORMULA: C26H43NO5
INCHIKEY: 
CCS: 0
IONMODE: Positive
INSTRUMENTTYPE: q-tof
INSTRUMENT: SCIX
Comment: CAS号: 13042-33-6;中文名称: 甘氨猪去氧胆酸;cid: 114611
COLLISIONENERGY: 40
Num Peaks: 16
470.81104 10
472.30521 1000
397.27399 8
147.11925 5
201.16228 4
396.28616 4
472.04117 4
454.29044 24
133.10225 1
157.09737 1
159.12622 1
163.64201 1
321.26608 1
378.2673 1
428.31097 1
98.02474 11

ID: 238
NAME: Glabridin
PRECURSORMZ: 347.1281
Ontology: Kingdom: Organic compounds;Superclass: Phenylpropanoids and polyketides;Class: Isoflavonoids;Subclass: Pyranoisoflavonoids
RETENTIONTIME: 32.77227
PRECURSORTYPE: [M+Na]+
SMILES: CC1(C=CC2=C(O1)C=CC3=C2OCC(C3)C4=C(C=C(C=C4)O)O)C
FORMULA: C20H20O4
INCHIKEY: 
CCS: 0
IONMODE: Positive
INSTRUMENTTYPE: q-tof
INSTRUMENT: SCIX
Comment: CAS号: 59870-68-7;中文名称: 光甘草定;cid: 124052
COLLISIONENERGY: 40
Num Peaks: 2
315.1033 106
347.12802 1000

ID: 239
NAME: SESAMOSIDE
PRECURSORMZ: 443.1165
Ontology: Kingdom: Organic compounds;Superclass: Organic oxygen compounds;Class: Organooxygen compounds;Subclass: Carbohydrates and carbohydrate conjugates
RETENTIONTIME: 5.180517
PRECURSORTYPE: [M+Na]+
SMILES: CC12C3C(OC=C(C3(C(C1O2)O)O)C(=O)OC)OC4C(C(C(C(O4)CO)O)O)O
FORMULA: C17H24O12
INCHIKEY: 
CCS: 0
IONMODE: Positive
INSTRUMENTTYPE: q-tof
INSTRUMENT: SCIX
Comment: CAS号: 117479-87-5;中文名称: 胡麻属苷;cid: 3082856
COLLISIONENERGY: 40
Num Peaks: 20
245.04745 28
179.03099 24
185.03932 24
203.05083 24
281.06317 209
249.03804 20
120.99311 12
136.98874 12
441.70822 12
153.02133 12
181.00627 12
263.05374 109
443.11685 1000
441.77057 9
135.04272 8
217.04485 8
270.5679 8
163.03561 8
231.01741 8
231.02815 80

ID: 240
NAME: SESAMOSIDE
PRECURSORMZ: 403.1259
Ontology: Kingdom: Organic compounds;Superclass: Organic oxygen compounds;Class: Organooxygen compounds;Subclass: Carbohydrates and carbohydrate conjugates
RETENTIONTIME: 5.1974
PRECURSORTYPE: [M-H2O+H]+
SMILES: CC12C3C(OC=C(C3(C(C1O2)O)O)C(=O)OC)OC4C(C(C(C(O4)CO)O)O)O
FORMULA: C17H24O12
INCHIKEY: 
CCS: 0
IONMODE: Positive
INSTRUMENTTYPE: q-tof
INSTRUMENT: SCIX
Comment: CAS号: 117479-87-5;中文名称: 胡麻属苷;cid: 3082856
COLLISIONENERGY: 40
Num Peaks: 17
79.05805 155
153.05273 124
209.04361 1000
107.05177 94
125.06121 94
147.04579 94
145.03105 63
163.04099 437
191.03542 406
181.05183 374
221.08485 31
53.04266 31
177.05331 31
81.07193 31
241.07146 311
135.04433 282
223.05769 282

ID: 241
NAME: SESAMOSIDE
PRECURSORMZ: 438.1608
Ontology: Kingdom: Organic compounds;Superclass: Organic oxygen compounds;Class: Organooxygen compounds;Subclass: Carbohydrates and carbohydrate conjugates
RETENTIONTIME: 5.1974
PRECURSORTYPE: [M+NH4]+
SMILES: CC12C3C(OC=C(C3(C(C1O2)O)O)C(=O)OC)OC4C(C(C(C(O4)CO)O)O)O
FORMULA: C17H24O12
INCHIKEY: 
CCS: 0
IONMODE: Positive
INSTRUMENTTYPE: q-tof
INSTRUMENT: SCIX
Comment: CAS号: 117479-87-5;中文名称: 胡麻属苷;cid: 3082856
COLLISIONENERGY: 40
Num Peaks: 20
163.03923 1000
177.05338 80
209.04369 803
181.04999 574
213.07704 54
205.05495 54
139.04028 53
137.05984 53
191.03354 523
135.04436 521
208.40276 41
97.06758 41
91.06228 41
85.0284 41
223.06201 391
241.06938 377
178.25296 27
77.03974 27
149.02272 27
123.04384 27

ID: 242
NAME: Polydatin
PRECURSORMZ: 391.1397
Ontology: Kingdom: Organic compounds;Superclass: Phenylpropanoids and polyketides;Class: Stilbenes;Subclass: Stilbene glycosides
RETENTIONTIME: 11.19095
PRECURSORTYPE: [M+H]+
SMILES: C1=CC(=CC=C1C=CC2=CC(=CC(=C2)OC3C(C(C(C(O3)CO)O)O)O)O)O
FORMULA: C20H22O8
INCHIKEY: 
CCS: 0
IONMODE: Positive
INSTRUMENTTYPE: q-tof
INSTRUMENT: SCIX
Comment: CAS号: 27208-80-6;中文名称: 虎杖苷;cid: 5281718
COLLISIONENERGY: 40
Num Peaks: 20
145.0631 138
228.07155 138
295.0976 138
135.04568 1000
145.04948 98
69.03807 98
271.10229 98
131.08696 80
97.02832 78
111.04528 78
120.05748 78
265.08987 78
193.05968 78
181.06485 78
228.37463 64
239.06812 60
153.06644 60
214.06155 60
199.07771 60
225.08775 60

ID: 243
NAME: Polydatin
PRECURSORMZ: 413.1239
Ontology: Kingdom: Organic compounds;Superclass: Phenylpropanoids and polyketides;Class: Stilbenes;Subclass: Stilbene glycosides
RETENTIONTIME: 11.19095
PRECURSORTYPE: [M+Na]+
SMILES: C1=CC(=CC=C1C=CC2=CC(=CC(=C2)OC3C(C(C(C(O3)CO)O)O)O)O)O
FORMULA: C20H22O8
INCHIKEY: 
CCS: 0
IONMODE: Positive
INSTRUMENTTYPE: q-tof
INSTRUMENT: SCIX
Comment: CAS号: 27208-80-6;中文名称: 虎杖苷;cid: 5281718
COLLISIONENERGY: 40
Num Peaks: 4
413.11917 1000
229.08688 80
165.06992 39
411.8537 39

ID: 244
NAME: Paederoside
PRECURSORMZ: 464.1218
Ontology: Kingdom: Organic compounds;Superclass: Organic oxygen compounds;Class: Organooxygen compounds;Subclass: Carbohydrates and carbohydrate conjugates
RETENTIONTIME: 11.88187
PRECURSORTYPE: [M+NH4]+
SMILES: CSC(=O)OCC1=CC2C3C1C(OC=C3C(=O)O2)OC4C(C(C(C(O4)CO)O)O)O
FORMULA: C18H22O11S
INCHIKEY: 
CCS: 0
IONMODE: Positive
INSTRUMENTTYPE: q-tof
INSTRUMENT: SCIX
Comment: CAS号: 20547-45-9;中文名称: 鸡屎藤苷;cid: 442432
COLLISIONENERGY: 40
Num Peaks: 20
149.06084 135
193.04845 1000
267.03323 732
137.06499 54
195.04808 54
176.84306 54
145.0517 54
74.99628 54
131.05025 54
119.04455 54
105.04266 54
119.04917 409
165.05896 331
121.071 27
83.15252 27
183.86897 27
201.06075 27
221.02632 27
259.07266 27
272.95544 27

ID: 245
NAME: Paederoside
PRECURSORMZ: 469.0782
Ontology: Kingdom: Organic compounds;Superclass: Organic oxygen compounds;Class: Organooxygen compounds;Subclass: Carbohydrates and carbohydrate conjugates
RETENTIONTIME: 11.88187
PRECURSORTYPE: [M+Na]+
SMILES: CSC(=O)OCC1=CC2C3C1C(OC=C3C(=O)O2)OC4C(C(C(C(O4)CO)O)O)O
FORMULA: C18H22O11S
INCHIKEY: 
CCS: 0
IONMODE: Positive
INSTRUMENTTYPE: q-tof
INSTRUMENT: SCIX
Comment: CAS号: 20547-45-9;中文名称: 鸡屎藤苷;cid: 442432
COLLISIONENERGY: 40
Num Peaks: 17
185.04132 26
197.01823 26
147.04427 22
171.0424 15
306.04422 12
197.01427 11
307.02377 1000
263.03989 8
467.58624 8
321.67715 7
187.0378 64
469.07529 387
420.72562 3
69.04443 3
261.00443 3
173.33949 3
215.02841 30

ID: 246
NAME: Loganin
PRECURSORMZ: 391.1596
Ontology: Kingdom: Organic compounds;Superclass: Lipids and lipid;Class: Prenol lipids;Subclass: Terpene glycosides
RETENTIONTIME: 8.52025
PRECURSORTYPE: [M+H]+
SMILES: CC1C(CC2C1C(OC=C2C(=O)OC)OC3C(C(C(C(O3)CO)O)O)O)O
FORMULA: C17H26O10
INCHIKEY: 
CCS: 0
IONMODE: Positive
INSTRUMENTTYPE: q-tof
INSTRUMENT: SCIX
Comment: CAS号: 18524-94-2;中文名称: 马钱苷;cid: 87691
COLLISIONENERGY: 40
Num Peaks: 14
151.07516 188
197.08549 150
175.07541 115
179.07245 1000
109.06373 76
133.06322 76
137.0564 76
193.08742 76
229.11217 415
103.05208 38
149.0657 38
155.00076 38
182.48994 38
211.98322 38

ID: 247
NAME: Loganin
PRECURSORMZ: 408.1853
Ontology: Kingdom: Organic compounds;Superclass: Lipids and lipid;Class: Prenol lipids;Subclass: Terpene glycosides
RETENTIONTIME: 8.52025
PRECURSORTYPE: [M+NH4]+
SMILES: CC1C(CC2C1C(OC=C2C(=O)OC)OC3C(C(C(C(O3)CO)O)O)O)O
FORMULA: C17H26O10
INCHIKEY: 
CCS: 0
IONMODE: Positive
INSTRUMENTTYPE: q-tof
INSTRUMENT: SCIX
Comment: CAS号: 18524-94-2;中文名称: 马钱苷;cid: 87691
COLLISIONENERGY: 40
Num Peaks: 20
93.06847 104
153.08936 103
77.0433 103
108.72904 103
127.04075 103
107.05017 103
69.03581 103
193.08742 1000
209.08649 91
125.05951 90
103.05352 90
123.00765 88
105.0713 835
132.05466 76
175.07729 73
167.10889 73
115.05476 73
181.09171 73
129.0536 73
109.03422 66

ID: 248
NAME: Loganin
PRECURSORMZ: 413.1443
Ontology: Kingdom: Organic compounds;Superclass: Lipids and lipid;Class: Prenol lipids;Subclass: Terpene glycosides
RETENTIONTIME: 8.52025
PRECURSORTYPE: [M+Na]+
SMILES: CC1C(CC2C1C(OC=C2C(=O)OC)OC3C(C(C(C(O3)CO)O)O)O)O
FORMULA: C17H26O10
INCHIKEY: 
CCS: 0
IONMODE: Positive
INSTRUMENTTYPE: q-tof
INSTRUMENT: SCIX
Comment: CAS号: 18524-94-2;中文名称: 马钱苷;cid: 87691
COLLISIONENERGY: 40
Num Peaks: 16
151.07883 27
185.04318 27
285.09238 27
161.06084 22
395.13217 22
411.84167 14
137.05991 13
203.05084 13
219.05188 13
413.14157 1000
179.07072 83
219.06235 81
121.06777 4
257.09775 4
363.11191 4
251.08458 45

ID: 249
NAME: CASTICIN
PRECURSORMZ: 397.0928
Ontology: Kingdom: Organic compounds;Superclass: Phenylpropanoids and polyketides;Class: Flavonoids;Subclass: O
RETENTIONTIME: 27.87413
PRECURSORTYPE: [M+Na]+
SMILES: COC1=C(C=C(C=C1)C2=C(C(=O)C3=C(C(=C(C=C3O2)OC)OC)O)OC)O
FORMULA: C19H18O8
INCHIKEY: 
CCS: 0
IONMODE: Positive
INSTRUMENTTYPE: q-tof
INSTRUMENT: SCIX
Comment: CAS号: 479-91-4;中文名称: 蔓荆子黄素;cid: 5315263
COLLISIONENERGY: 40
Num Peaks: 9
395.8493 33
382.06516 192
364.04477 15
383.06555 11
271.01288 10
397.08994 1000
367.0459 68
327.04977 5
339.05716 5

ID: 250
NAME: Rosmarinic acid
PRECURSORMZ: 361.0904
Ontology: Kingdom: Organic compounds;Superclass: Phenylpropanoids and polyketides;Class: Cinnamic acids and derivatives;Subclass: Hydroxycinnamic acids and derivatives
RETENTIONTIME: 14.43492
PRECURSORTYPE: [M+H]+
SMILES: C1=CC(=C(C=C1CC(C(=O)O)OC(=O)C=CC2=CC(=C(C=C2)O)O)O)O
FORMULA: C18H16O8
INCHIKEY: 
CCS: 0
IONMODE: Positive
INSTRUMENTTYPE: q-tof
INSTRUMENT: SCIX
Comment: CAS号: 20283-92-5;中文名称: 迷迭香酸;cid: 5281792
COLLISIONENERGY: 40
Num Peaks: 10
163.03947 1000
107.05053 49
89.03796 32
145.02792 257
135.04787 193
112.93869 16
137.29175 16
177.07433 16
117.03371 129
139.04053 129

ID: 251
NAME: (-)-NORTRACHELOGENIN
PRECURSORMZ: 392.1703
Ontology: Kingdom: Organic compounds;Superclass: Lignans;Class: Furanoid lignans;Subclass: Tetrahydrofuran lignans
RETENTIONTIME: 17.56405
PRECURSORTYPE: [M+NH4]+
SMILES: COC1=C(C=CC(=C1)CC2COC(=O)C2(CC3=CC(=C(C=C3)O)OC)O)O
FORMULA: C20H22O7
INCHIKEY: 
CCS: 0
IONMODE: Positive
INSTRUMENTTYPE: q-tof
INSTRUMENT: SCIX
Comment: CAS号: nan;中文名称: 去甲络石苷元;cid: 99938
COLLISIONENERGY: 40
Num Peaks: 20
187.07713 1000
232.35378 100
251.10564 984
325.10339 95
267.10324 94
66.05237 94
147.08076 94
151.07774 94
190.07668 94
277.08939 94
93.03509 94
235.07533 94
160.0518 886
174.52895 88
310.14978 84
219.0799 831
248.08333 82
283.09299 81
183.04668 81
253.08421 81

ID: 252
NAME: (-)-NORTRACHELOGENIN
PRECURSORMZ: 357.1315
Ontology: Kingdom: Organic compounds;Superclass: Lignans;Class: Furanoid lignans;Subclass: Tetrahydrofuran lignans
RETENTIONTIME: 17.58083
PRECURSORTYPE: [M-H2O+H]+
SMILES: COC1=C(C=CC(=C1)CC2COC(=O)C2(CC3=CC(=C(C=C3)O)OC)O)O
FORMULA: C20H22O7
INCHIKEY: 
CCS: 0
IONMODE: Positive
INSTRUMENTTYPE: q-tof
INSTRUMENT: SCIX
Comment: CAS号: nan;中文名称: 去甲络石苷元;cid: 99938
COLLISIONENERGY: 40
Num Peaks: 20
236.08389 100
117.074 100
191.08134 100
190.07684 100
174.06839 1000
189.09444 963
157.0649 927
149.02701 87
339.12793 86
131.08484 86
155.04752 86
172.05544 86
177.09003 86
264.08014 86
218.07533 86
253.09114 86
233.08463 795
181.05092 71
205.08627 71
208.08566 71

ID: 253
NAME: (-)-NORTRACHELOGENIN
PRECURSORMZ: 375.1435
Ontology: Kingdom: Organic compounds;Superclass: Lignans;Class: Furanoid lignans;Subclass: Tetrahydrofuran lignans
RETENTIONTIME: 17.58083
PRECURSORTYPE: [M+H]+
SMILES: COC1=C(C=CC(=C1)CC2COC(=O)C2(CC3=CC(=C(C=C3)O)OC)O)O
FORMULA: C20H22O7
INCHIKEY: 
CCS: 0
IONMODE: Positive
INSTRUMENTTYPE: q-tof
INSTRUMENT: SCIX
Comment: CAS号: nan;中文名称: 去甲络石苷元;cid: 99938
COLLISIONENERGY: 40
Num Peaks: 20
191.08665 1000
357.13599 855
329.1377 855
205.08772 855
146.07468 855
145.06551 711
115.05376 711
136.63876 600
138.0661 588
158.07001 566
167.07471 566
247.07576 566
94.04336 566
215.06815 566
177.08762 433
191.07103 433
144.05984 433
183.04057 433
161.06119 433
236.08107 433

ID: 254
NAME: DEMETHOXYCURCUMIN
PRECURSORMZ: 339.1222
Ontology: Kingdom: Organic compounds;Superclass: Phenylpropanoids and polyketides;Class: Diarylheptanoids;Subclass: Linear diarylheptanoids
RETENTIONTIME: 29.13523
PRECURSORTYPE: [M+H]+
SMILES: COC1=C(C=CC(=C1)C=CC(=O)CC(=O)C=CC2=CC=C(C=C2)O)O
FORMULA: C20H18O5
INCHIKEY: 
CCS: 0
IONMODE: Positive
INSTRUMENTTYPE: q-tof
INSTRUMENT: SCIX
Comment: CAS号:  22608-11-3;中文名称: 去甲氧基姜黄素;cid: 5469424
COLLISIONENERGY: 40
Num Peaks: 20
146.03781 106
176.06323 101
131.05115 1000
214.05891 9
281.08322 9
118.68189 9
305.07983 9
232.08705 9
209.09792 9
238.06578 9
184.0903 9
69.00165 95
195.0806 931
240.07777 92
255.10237 902
269.11612 85
116.67562 8
221.05457 8
174.06859 8
71.01721 8

ID: 255
NAME: DEMETHOXYCURCUMIN
PRECURSORMZ: 361.107
Ontology: Kingdom: Organic compounds;Superclass: Phenylpropanoids and polyketides;Class: Diarylheptanoids;Subclass: Linear diarylheptanoids
RETENTIONTIME: 29.13523
PRECURSORTYPE: [M+Na]+
SMILES: COC1=C(C=CC(=C1)C=CC(=O)CC(=O)C=CC2=CC=C(C=C2)O)O
FORMULA: C20H18O5
INCHIKEY: 
CCS: 0
IONMODE: Positive
INSTRUMENTTYPE: q-tof
INSTRUMENT: SCIX
Comment: CAS号:  22608-11-3;中文名称: 去甲氧基姜黄素;cid: 5469424
COLLISIONENERGY: 40
Num Peaks: 20
165.07076 31
195.08257 31
147.04176 26
149.06348 26
119.05004 26
134.03918 22
194.07941 22
152.06441 22
359.97787 19
177.05449 17
167.08636 13
131.05115 13
223.07579 13
215.09167 13
361.10196 1000
151.05382 9
128.06319 9
147.04691 85
145.03047 53
171.07851 4

ID: 256
NAME: Shanzhiside methylester
PRECURSORMZ: 407.1561
Ontology: Kingdom: Organic compounds;Superclass: Lipids and lipid;Class: Prenol lipids;Subclass: Terpene glycosides
RETENTIONTIME: 6.24305
PRECURSORTYPE: [M+H]+
SMILES: CC1(CC(C2C1C(OC=C2C(=O)OC)OC3C(C(C(C(O3)CO)O)O)O)O)O
FORMULA: C17H26O11
INCHIKEY: 
CCS: 0
IONMODE: Positive
INSTRUMENTTYPE: q-tof
INSTRUMENT: SCIX
Comment: CAS号: 64421-28-9;中文名称: 山栀苷甲酯;cid: 13892722
COLLISIONENERGY: 40
Num Peaks: 16
181.08467 216
121.06496 172
135.04144 172
227.092 132
177.05382 1000
153.0934 88
159.04675 88
167.07474 88
195.06219 88
149.06107 738
209.08096 566
107.05211 44
133.16968 44
173.04233 44
215.03098 44
191.06915 433

ID: 257
NAME: Shanzhiside methylester
PRECURSORMZ: 429.1376
Ontology: Kingdom: Organic compounds;Superclass: Lipids and lipid;Class: Prenol lipids;Subclass: Terpene glycosides
RETENTIONTIME: 6.24305
PRECURSORTYPE: [M+Na]+
SMILES: CC1(CC(C2C1C(OC=C2C(=O)OC)OC3C(C(C(C(O3)CO)O)O)O)O)O
FORMULA: C17H26O11
INCHIKEY: 
CCS: 0
IONMODE: Positive
INSTRUMENTTYPE: q-tof
INSTRUMENT: SCIX
Comment: CAS号: 64421-28-9;中文名称: 山栀苷甲酯;cid: 13892722
COLLISIONENERGY: 40
Num Peaks: 14
271.08698 28
235.05989 24
267.08673 214
249.0743 16
185.03801 16
181.0468 12
429.13483 1000
427.78369 9
217.04337 8
261.34305 8
411.11713 8
165.05757 4
233.03673 4
244.12444 4

ID: 258
NAME: LYSIONOTIN
PRECURSORMZ: 345.098
Ontology: Kingdom: Organic compounds;Superclass: Phenylpropanoids and polyketides;Class: Flavonoids;Subclass: O
RETENTIONTIME: 28.21013
PRECURSORTYPE: [M+H]+
SMILES: COC1=CC=C(C=C1)C2=CC(=O)C3=C(C(=C(C(=C3O2)OC)O)OC)O
FORMULA: C18H16O7
INCHIKEY: 
CCS: 0
IONMODE: Positive
INSTRUMENTTYPE: q-tof
INSTRUMENT: SCIX
Comment: CAS号: 152743-19-6;中文名称: 石吊兰素;cid: 160921
COLLISIONENERGY: 40
Num Peaks: 20
255.06566 115
316.22253 111
203.07353 110
177.05771 110
169.06592 106
299.05569 10
209.06058 10
188.08511 10
316.77805 10
184.08975 10
216.04533 10
115.05549 10
123.01151 10
108.05754 10
84.99508 10
300.0632 105
316.20746 10
135.04659 1000
152.01163 97
259.05933 94

ID: 259
NAME: LYSIONOTIN
PRECURSORMZ: 367.0804
Ontology: Kingdom: Organic compounds;Superclass: Phenylpropanoids and polyketides;Class: Flavonoids;Subclass: O
RETENTIONTIME: 28.21013
PRECURSORTYPE: [M+Na]+
SMILES: COC1=CC=C(C=C1)C2=CC(=O)C3=C(C(=C(C(=C3O2)OC)O)OC)O
FORMULA: C18H16O7
INCHIKEY: 
CCS: 0
IONMODE: Positive
INSTRUMENTTYPE: q-tof
INSTRUMENT: SCIX
Comment: CAS号: 152743-19-6;中文名称: 石吊兰素;cid: 160921
COLLISIONENERGY: 40
Num Peaks: 3
352.05139 163
367.0751 1000
337.02768 66

ID: 260
NAME: BIS(4-HYDROXYCINNAMOYL)METHANE
PRECURSORMZ: 331.0966
Ontology: Kingdom: Organic compounds;Superclass: Phenylpropanoids and polyketides;Class: Diarylheptanoids;Subclass: Linear diarylheptanoids
RETENTIONTIME: 28.71433
PRECURSORTYPE: [M+Na]+
SMILES: C1=CC(=CC=C1C=CC(=O)CC(=O)C=CC2=CC=C(C=C2)O)O
FORMULA: C19H16O4
INCHIKEY: 
CCS: 0
IONMODE: Positive
INSTRUMENTTYPE: q-tof
INSTRUMENT: SCIX
Comment: CAS号:  33171-05-0;中文名称: 双去甲氧基姜黄素;cid: 5315472
COLLISIONENERGY: 40
Num Peaks: 13
131.04898 43
91.05731 22
181.06773 22
147.04639 179
330.08984 15
119.04642 14
152.06387 14
178.07629 14
331.09686 1000
119.05412 87
126.87425 7
223.07326 7
244.08263 7

ID: 261
NAME: BIS(4-HYDROXYCINNAMOYL)METHANE
PRECURSORMZ: 309.1127
Ontology: Kingdom: Organic compounds;Superclass: Phenylpropanoids and polyketides;Class: Diarylheptanoids;Subclass: Linear diarylheptanoids
RETENTIONTIME: 28.73112
PRECURSORTYPE: [M+H]+
SMILES: C1=CC(=CC=C1C=CC(=O)CC(=O)C=CC2=CC=C(C=C2)O)O
FORMULA: C19H16O4
INCHIKEY: 
CCS: 0
IONMODE: Positive
INSTRUMENTTYPE: q-tof
INSTRUMENT: SCIX
Comment: CAS号:  33171-05-0;中文名称: 双去甲氧基姜黄素;cid: 5315472
COLLISIONENERGY: 40
Num Peaks: 20
105.07094 11
79.05768 11
55.02287 11
224.39005 11
226.07576 11
195.08237 11
208.08559 10
147.65392 10
101.04217 10
155.08453 10
159.07935 10
255.08179 10
205.06799 10
225.09113 1000
182.07326 93
69.00161 93
91.05779 848
218.07314 8
117.07419 8
163.04198 8

ID: 262
NAME: Sinensetin
PRECURSORMZ: 395.1135
Ontology: Kingdom: Organic compounds;Superclass: Phenylpropanoids and polyketides;Class: Flavonoids;Subclass: O
RETENTIONTIME: 26.5473
PRECURSORTYPE: [M+Na]+
SMILES: COC1=C(C=C(C=C1)C2=CC(=O)C3=C(C(=C(C=C3O2)OC)OC)OC)OC
FORMULA: C20H20O7
INCHIKEY: 
CCS: 0
IONMODE: Positive
INSTRUMENTTYPE: q-tof
INSTRUMENT: SCIX
Comment: CAS号: 2306-27-6;中文名称: 甜橙黄酮;cid: 145659
COLLISIONENERGY: 40
Num Peaks: 12
365.06488 553
350.03784 31
380.09088 199
395.08282 17
394.30811 17
395.11371 1000
261.53513 7
334.08588 7
357.75369 7
362.0799 7
382.19824 7
379.08063 62

ID: 263
NAME: 3-Hydroxy-4-methoxycinnamic acid
PRECURSORMZ: 177.0552
Ontology: Kingdom: Organic compounds;Superclass: Phenylpropanoids and polyketides;Class: Cinnamic acids and derivatives;Subclass: Hydroxycinnamic acids and derivatives
RETENTIONTIME: 12.0503
PRECURSORTYPE: [M-H2O+H]+
SMILES: COC1=C(C=C(C=C1)C=CC(=O)O)O
FORMULA: C10H10O4
INCHIKEY: 
CCS: 0
IONMODE: Positive
INSTRUMENTTYPE: q-tof
INSTRUMENT: SCIX
Comment: CAS号: nan;中文名称: 异阿魏酸;cid: 736186
COLLISIONENERGY: 40
Num Peaks: 20
91.05531 227
52.03472 161
53.04551 161
62.01706 161
51.02759 161
63.04268 133
133.03056 131
77.05811 101
78.04853 1000
52.04185 98
65.04166 98
134.03792 851
63.0281 785
81.2308 70
162.02495 65
50.0283 65
79.18224 65
117.03635 623
149.06049 517
145.03091 487

ID: 264
NAME: 3-Hydroxy-4-methoxycinnamic acid
PRECURSORMZ: 195.0636
Ontology: Kingdom: Organic compounds;Superclass: Phenylpropanoids and polyketides;Class: Cinnamic acids and derivatives;Subclass: Hydroxycinnamic acids and derivatives
RETENTIONTIME: 12.0503
PRECURSORTYPE: [M+H]+
SMILES: COC1=C(C=C(C=C1)C=CC(=O)O)O
FORMULA: C10H10O4
INCHIKEY: 
CCS: 0
IONMODE: Positive
INSTRUMENTTYPE: q-tof
INSTRUMENT: SCIX
Comment: CAS号: nan;中文名称: 异阿魏酸;cid: 736186
COLLISIONENERGY: 40
Num Peaks: 20
105.03793 153
163.04266 129
107.04865 127
65.0428 127
77.05191 103
121.06751 101
117.03482 1000
149.06049 980
177.0551 938
134.03629 886
52.03676 77
119.04879 77
53.04345 77
145.02921 725
79.06034 55
88.76313 53
110.04265 53
174.41608 51
78.04728 478
63.0281 452

ID: 265
NAME: Ginkgolide B
PRECURSORMZ: 447.1269
Ontology: Kingdom: Organic compounds;Superclass: Lipids and lipid;Class: Prenol lipids;Subclass: Terpene lactones
RETENTIONTIME: 17.42982
PRECURSORTYPE: [M+Na]+
SMILES: CC1C(=O)OC2C1(C34C(=O)OC5C3(C2O)C6(C(C5)C(C)(C)C)C(C(=O)OC6O4)O)O
FORMULA: C20H24O10
INCHIKEY: 
CCS: 0
IONMODE: Positive
INSTRUMENTTYPE: q-tof
INSTRUMENT: SCIX
Comment: CAS号: nan;中文名称: 银杏内酯B;cid: 6324617
COLLISIONENERGY: 40
Num Peaks: 20
445.69946 11
447.12637 1000
213.09381 9
447.02777 8
445.71436 7
229.0826 7
185.10303 7
173.10164 7
171.08322 5
305.09875 5
297.11865 5
215.10326 5
195.08173 5
191.03577 5
183.08633 5
177.0574 5
201.09088 5
128.06718 5
161.06107 5
158.07343 5

ID: 266
NAME: Ginkgolide C
PRECURSORMZ: 463.1185
Ontology: Kingdom: Organic compounds;Superclass: Lipids and lipid;Class: Prenol lipids;Subclass: Terpene lactones
RETENTIONTIME: 12.54123
PRECURSORTYPE: [M+Na]+
SMILES: CC1C(=O)OC2C1(C34C(=O)OC5C3(C2O)C6(C(C5O)C(C)(C)C)C(C(=O)OC6O4)O)O
FORMULA: C20H24O11
INCHIKEY: 
CCS: 0
IONMODE: Positive
INSTRUMENTTYPE: q-tof
INSTRUMENT: SCIX
Comment: CAS号: nan;中文名称: 银杏内酯C;cid: 24721502
COLLISIONENERGY: 40
Num Peaks: 20
177.05722 32
233.04912 21
195.02626 21
251.05777 21
187.04359 16
149.02454 16
463.01526 12
461.66641 11
349.13074 11
247.0732 10
325.05905 10
325.04123 10
129.0715 10
205.05096 10
189.05276 10
463.12473 1000
231.07974 5
303.12491 5
193.05029 5
458.17279 5

ID: 267
NAME: Cryptotanshinone
PRECURSORMZ: 319.1314
Ontology: Kingdom: Organic compounds;Superclass: Lipids and lipid;Class: Prenol lipids;Subclass: Diterpenoids
RETENTIONTIME: 32.4867
PRECURSORTYPE: [M+Na]+
SMILES: CC1COC2=C1C(=O)C(=O)C3=C2C=CC4=C3CCCC4(C)C
FORMULA: C19H20O3
INCHIKEY: 
CCS: 0
IONMODE: Positive
INSTRUMENTTYPE: q-tof
INSTRUMENT: SCIX
Comment: CAS号: 35825-57-1;中文名称: 隐丹参酮;cid: 160254
COLLISIONENERGY: 40
Num Peaks: 20
193.07237 1000
191.08292 989
190.07841 989
157.06628 989
177.07082 857
183.07895 846
192.09595 846
163.05415 846
155.08582 846
154.07576 846
167.0876 846
151.05667 846
205.06363 846
143.04929 846
221.06248 846
197.05643 703
206.07245 703
211.07976 703
234.07106 703
235.07512 703

ID: 268
NAME: Cianidanol
PRECURSORMZ: 273.075
Ontology: Kingdom: Organic compounds;Superclass: Phenylpropanoids and polyketides;Class: Flavonoids;Subclass: Flavans
RETENTIONTIME: 11.3005
PRECURSORTYPE: [M-H2O+H]+
SMILES: C1C(C(OC2=CC(=CC(=C21)O)O)C3=CC(=C(C=C3)O)O)O
FORMULA: C15H14O6
INCHIKEY: 
CCS: 0
IONMODE: Positive
INSTRUMENTTYPE: q-tof
INSTRUMENT: SCIX
Comment: CAS号: 154-23-4;中文名称: (+）-儿茶素;cid: 9064
COLLISIONENERGY: 40
Num Peaks: 8
119.04807 119
153.0202 1000
91.06151 91
147.04474 363
81.9693 30
129.78731 30
255.06798 30
273.07489 272

ID: 269
NAME: Ferulic Acid
PRECURSORMZ: 177.0553
Ontology: Kingdom: Organic compounds;Superclass: Phenylpropanoids and polyketides;Class: Cinnamic acids and derivatives;Subclass: Hydroxycinnamic acids and derivatives
RETENTIONTIME: 11.3173
PRECURSORTYPE: [M-H2O+H]+
SMILES: COC1=C(C=CC(=C1)C=CC(=O)O)O
FORMULA: C10H10O4
INCHIKEY: 
CCS: 0
IONMODE: Positive
INSTRUMENTTYPE: q-tof
INSTRUMENT: SCIX
Comment: CAS号: nan;中文名称: 阿魏酸;cid: 445858
COLLISIONENERGY: 40
Num Peaks: 18
89.04152 1000
177.05521 93
77.0407 93
62.01922 80
91.05663 66
105.03213 53
52.04076 39
51.02954 39
117.03483 383
78.04973 318
162.02863 27
63.02804 235
134.03796 226
145.02925 187
149.05881 160
105.03648 160
162.03941 13
106.04235 107

ID: 270
NAME: Ferulic Acid
PRECURSORMZ: 195.0641
Ontology: Kingdom: Organic compounds;Superclass: Phenylpropanoids and polyketides;Class: Cinnamic acids and derivatives;Subclass: Hydroxycinnamic acids and derivatives
RETENTIONTIME: 11.33413
PRECURSORTYPE: [M+H]+
SMILES: COC1=C(C=CC(=C1)C=CC(=O)O)O
FORMULA: C10H10O4
INCHIKEY: 
CCS: 0
IONMODE: Positive
INSTRUMENTTYPE: q-tof
INSTRUMENT: SCIX
Comment: CAS号: nan;中文名称: 阿魏酸;cid: 445858
COLLISIONENERGY: 40
Num Peaks: 20
134.032 100
117.03541 1000
51.02904 83
91.05855 83
145.02985 674
103.05546 66
162.03461 66
135.04807 66
65.041 66
79.05583 66
52.03924 66
62.02198 50
121.06811 50
107.05069 50
78.04904 437
177.05577 422
134.03854 406
149.06284 402
88.02907 36
108.05879 35

ID: 271
NAME: Chrysin
PRECURSORMZ: 255.0678
Ontology: Kingdom: Organic compounds;Superclass: Phenylpropanoids and polyketides;Class: Flavonoids;Subclass: Flavones
RETENTIONTIME: 16.82692
PRECURSORTYPE: [M+H]+
SMILES: C1=CC=C(C=C1)C2=CC(=O)C3=C(C=C(C=C3O2)O)O
FORMULA: C15H10O4
INCHIKEY: 
CCS: 0
IONMODE: Positive
INSTRUMENTTYPE: q-tof
INSTRUMENT: SCIX
Comment: CAS号: 480-40-0;中文名称: 白杨素;cid: 5281607
COLLISIONENERGY: 40
Num Peaks: 12
255.06744 1000
199.07602 92
153.07013 70
181.0632 70
137.01999 47
171.07729 47
227.0723 236
146.03999 23
165.07135 23
197.06372 23
225.06267 23
227.0957 23

ID: 272
NAME: Daidzin
PRECURSORMZ: 417.121
Ontology: Kingdom: Organic compounds;Superclass: Phenylpropanoids and polyketides;Class: Isoflavonoids;Subclass: Isoflavonoid O
RETENTIONTIME: 9.846066
PRECURSORTYPE: [M+H]+
SMILES: C1=CC(=CC=C1C2=COC3=C(C2=O)C=CC(=C3)OC4C(C(C(C(O4)CO)O)O)O)O
FORMULA: C21H20O9
INCHIKEY: 
CCS: 0
IONMODE: Positive
INSTRUMENTTYPE: q-tof
INSTRUMENT: SCIX
Comment: CAS号: nan;中文名称: 大豆苷;cid: 107971
COLLISIONENERGY: 40
Num Peaks: 20
153.0701 167
131.0887 15
255.48045 14
175.04359 13
213.05219 13
145.02921 121
152.06314 118
226.36166 11
171.04214 11
209.05174 11
168.05629 10
212.04492 10
256.11996 10
255.99786 10
157.06386 108
171.08279 104
417.12027 100
199.07597 1000
198.45248 9
156.05971 8

ID: 273
NAME: Hastatoside
PRECURSORMZ: 405.1403
Ontology: Kingdom: Organic compounds;Superclass: Lipids and lipid;Class: Prenol lipids;Subclass: Terpene glycosides
RETENTIONTIME: 7.771083
PRECURSORTYPE: [M+H]+
SMILES: CC1CC(=O)C2(C1C(OC=C2C(=O)OC)OC3C(C(C(C(O3)CO)O)O)O)O
FORMULA: C17H24O11
INCHIKEY: 
CCS: 0
IONMODE: Positive
INSTRUMENTTYPE: q-tof
INSTRUMENT: SCIX
Comment: CAS号: 50816-24-5;中文名称: 戟叶马鞭草苷;cid: 92043450
COLLISIONENERGY: 40
Num Peaks: 20
91.05966 20
225.07549 190
123.00788 17
119.05063 14
79.05563 14
151.07539 14
97.03147 14
69.03839 14
206.42297 12
165.05161 117
67.0571 11
149.02454 11
145.0499 11
127.03939 11
193.05029 1000
95.05285 99
99.04875 8
81.03767 8
121.0678 8
85.02718 8

ID: 274
NAME: Hastatoside
PRECURSORMZ: 422.1682
Ontology: Kingdom: Organic compounds;Superclass: Lipids and lipid;Class: Prenol lipids;Subclass: Terpene glycosides
RETENTIONTIME: 7.771083
PRECURSORTYPE: [M+NH4]+
SMILES: CC1CC(=O)C2(C1C(OC=C2C(=O)OC)OC3C(C(C(C(O3)CO)O)O)O)O
FORMULA: C17H24O11
INCHIKEY: 
CCS: 0
IONMODE: Positive
INSTRUMENTTYPE: q-tof
INSTRUMENT: SCIX
Comment: CAS号: 50816-24-5;中文名称: 戟叶马鞭草苷;cid: 92043450
COLLISIONENERGY: 40
Num Peaks: 20
135.07745 15
109.03165 15
151.03912 13
206.4131 13
121.06796 13
109.06706 133
164.54034 12
136.6337 11
71.05338 11
105.07168 11
133.02939 11
113.06037 11
163.06117 11
224.39166 10
225.07793 1000
81.07339 99
242.32402 9
85.03119 96
211.0631 95
146.59586 9

ID: 275
NAME: Hastatoside
PRECURSORMZ: 427.1236
Ontology: Kingdom: Organic compounds;Superclass: Lipids and lipid;Class: Prenol lipids;Subclass: Terpene glycosides
RETENTIONTIME: 7.771083
PRECURSORTYPE: [M+Na]+
SMILES: CC1CC(=O)C2(C1C(OC=C2C(=O)OC)OC3C(C(C(C(O3)CO)O)O)O)O
FORMULA: C17H24O11
INCHIKEY: 
CCS: 0
IONMODE: Positive
INSTRUMENTTYPE: q-tof
INSTRUMENT: SCIX
Comment: CAS号: 50816-24-5;中文名称: 戟叶马鞭草苷;cid: 92043450
COLLISIONENERGY: 40
Num Peaks: 20
247.05801 342
233.04085 31
137.06343 13
147.04269 13
155.03287 13
175.03847 13
179.06914 13
215.02876 114
426.99527 10
427.12375 1000
270.07587 9
258.07098 9
243.08562 9
135.03806 9
193.05057 91
207.06522 68
165.05545 54
265.0654 503
209.78011 4
217.15347 4

ID: 276
NAME: Tangeretin
PRECURSORMZ: 395.1136
Ontology: Kingdom: Organic compounds;Superclass: Phenylpropanoids and polyketides;Class: Flavonoids;Subclass: O
RETENTIONTIME: 29.39295
PRECURSORTYPE: [M+Na]+
SMILES: COC1=CC=C(C=C1)C2=CC(=O)C3=C(O2)C(=C(C(=C3OC)OC)OC)OC
FORMULA: C20H20O7
INCHIKEY: 
CCS: 0
IONMODE: Positive
INSTRUMENTTYPE: q-tof
INSTRUMENT: SCIX
Comment: CAS号:  481-53-8;中文名称: 桔皮素;cid: 68077
COLLISIONENERGY: 40
Num Peaks: 17
350.04327 23
380.08813 220
305.04294 13
321.03778 13
363.93204 11
293.04224 10
365.06494 1000
393.87613 7
378.93488 6
379.49615 6
322.05627 6
347.05734 6
233.01154 6
386.90002 6
395.11087 602
227.18005 3
357.09937 3

ID: 277
NAME: Formononetin
PRECURSORMZ: 291.0664
Ontology: Kingdom: Organic compounds;Superclass: Phenylpropanoids and polyketides;Class: Isoflavonoids;Subclass: O
RETENTIONTIME: 24.36328
PRECURSORTYPE: [M+Na]+
SMILES: COC1=CC=C(C=C1)C2=COC3=C(C2=O)C=CC(=C3)O
FORMULA: C16H12O4
INCHIKEY: 
CCS: 0
IONMODE: Positive
INSTRUMENTTYPE: q-tof
INSTRUMENT: SCIX
Comment: CAS号: nan;中文名称: 芒柄花黄素;cid: 5280378
COLLISIONENERGY: 40
Num Peaks: 20
139.05382 127
200.05051 109
155.04866 109
197.06023 1000
198.07104 93
179.05402 90
196.05592 75
224.04691 73
141.06703 73
127.05381 72
129.07158 72
170.07571 72
141.07037 556
156.05838 55
103.05378 55
180.05553 55
137.02036 55
131.05188 55
226.06264 55
118.04462 55

ID: 278
NAME: Mangiferin
PRECURSORMZ: 445.0705
Ontology: Kingdom: Organic compounds;Superclass: Organoheterocyclic compounds;Class: Benzopyrans;
RETENTIONTIME: 8.0901
PRECURSORTYPE: [M+Na]+
SMILES: C1=C2C(=CC(=C1O)O)OC3=C(C2=O)C(=C(C(=C3)O)C4C(C(C(C(O4)CO)O)O)O)O
FORMULA: C19H18O11
INCHIKEY: 
CCS: 0
IONMODE: Positive
INSTRUMENTTYPE: q-tof
INSTRUMENT: SCIX
Comment: CAS号: 4773-96-0;中文名称: 芒果苷;cid: 5281647
COLLISIONENERGY: 40
Num Peaks: 5
427.05927 333
445.07651 1000
295.02045 48
341.03152 48
430.8869 48

ID: 279
NAME: Vitexin
PRECURSORMZ: 433.1136
Ontology: Kingdom: Organic compounds;Superclass: Phenylpropanoids and polyketides;Class: Flavonoids;Subclass: Flavonoid glycosides
RETENTIONTIME: 11.48558
PRECURSORTYPE: [M+H]+
SMILES: C1=CC(=CC=C1C2=CC(=O)C3=C(O2)C(=C(C=C3O)O)C4C(C(C(C(O4)CO)O)O)O)O
FORMULA: C21H20O10
INCHIKEY: 
CCS: 0
IONMODE: Positive
INSTRUMENTTYPE: q-tof
INSTRUMENT: SCIX
Comment: CAS号: 3681-93-4;中文名称: 牡荆素;cid: 5280441
COLLISIONENERGY: 40
Num Peaks: 20
308.06775 113
243.02625 112
355.08063 107
217.0162 10
137.02385 10
225.05684 10
159.04497 10
161.02357 10
263.07034 10
209.05849 10
431.74695 10
173.0256 10
277.07492 10
284.0705 1000
285.07629 95
397.09293 953
165.02107 91
259.05939 90
152.06024 8
193.05264 8

ID: 280
NAME: Oroxylin A-7-O-glucuronide
PRECURSORMZ: 461.1117
Ontology: Kingdom: Organic compounds;Superclass: Phenylpropanoids and polyketides;Class: Flavonoids;Subclass: Flavonoid glycosides
RETENTIONTIME: 18.56702
PRECURSORTYPE: [M+H]+
SMILES: COC1=C(C=C2C(=C1O)C(=O)C=C(O2)C3=CC=CC=C3)OC4C(C(C(C(O4)C(=O)O)O)O)O
FORMULA: C22H20O11
INCHIKEY: 
CCS: 0
IONMODE: Positive
INSTRUMENTTYPE: q-tof
INSTRUMENT: SCIX
Comment: CAS号: 36948-76-2;中文名称: 千层纸素A-7-葡萄糖醛酸苷;cid: 14655552
COLLISIONENERGY: 40
Num Peaks: 20
286.32535 112
171.04079 104
128.06236 104
270.88931 1000
285.62292 94
184.05505 89
127.00449 89
285.77097 89
112.01563 89
286.4234 89
185.06084 89
71.01639 89
239.07339 811
140.01184 793
269.0484 791
270.47787 79
284.17773 746
99.01226 74
288.26514 74
147.04439 74

ID: 281
NAME: Oroxylin A-7-O-glucuronide
PRECURSORMZ: 483.0938
Ontology: Kingdom: Organic compounds;Superclass: Phenylpropanoids and polyketides;Class: Flavonoids;Subclass: Flavonoid glycosides
RETENTIONTIME: 18.58382
PRECURSORTYPE: [M+Na]+
SMILES: COC1=C(C=C2C(=C1O)C(=O)C=C(O2)C3=CC=CC=C3)OC4C(C(C(C(O4)C(=O)O)O)O)O
FORMULA: C22H20O11
INCHIKEY: 
CCS: 0
IONMODE: Positive
INSTRUMENTTYPE: q-tof
INSTRUMENT: SCIX
Comment: CAS号: 36948-76-2;中文名称: 千层纸素A-7-葡萄糖醛酸苷;cid: 14655552
COLLISIONENERGY: 40
Num Peaks: 20
242.056 51
292.02917 44
285.08115 236
241.04588 22
269.03918 22
269.35678 15
306.13657 15
481.57339 15
312.10828 14
347.1069 14
308.97116 14
140.06396 14
298.04523 14
139.05583 14
168.00758 146
307.05685 1000
314.3287 7
276.54141 7
213.06117 7
196.04626 7

ID: 282
NAME: TRIFOLIRHIZIN
PRECURSORMZ: 469.1133
Ontology: Kingdom: Organic compounds;Superclass: Phenylpropanoids and polyketides;Class: Isoflavonoids;Subclass: Furanoisoflavonoids
RETENTIONTIME: 17.97622
PRECURSORTYPE: [M+Na]+
SMILES: C1C2C(C3=C(O1)C=C(C=C3)OC4C(C(C(C(O4)CO)O)O)O)OC5=CC6=C(C=C25)OCO6
FORMULA: C22H22O10
INCHIKEY: 
CCS: 0
IONMODE: Positive
INSTRUMENTTYPE: q-tof
INSTRUMENT: SCIX
Comment: CAS号: 6807-83-6;中文名称: 三叶豆紫檀苷;cid: 442827
COLLISIONENERGY: 40
Num Peaks: 12
123.04336 14
185.04285 14
467.61526 12
469.11353 1000
467.64273 9
175.0378 8
163.04063 5
151.04016 37
100.11263 2
181.4472 2
201.04826 2
306.03711 2

ID: 283
NAME: TRIFOLIRHIZIN
PRECURSORMZ: 447.1295
Ontology: Kingdom: Organic compounds;Superclass: Phenylpropanoids and polyketides;Class: Isoflavonoids;Subclass: Furanoisoflavonoids
RETENTIONTIME: 17.99305
PRECURSORTYPE: [M+H]+
SMILES: C1C2C(C3=C(O1)C=C(C=C3)OC4C(C(C(C(O4)CO)O)O)O)OC5=CC6=C(C=C25)OCO6
FORMULA: C22H22O10
INCHIKEY: 
CCS: 0
IONMODE: Positive
INSTRUMENTTYPE: q-tof
INSTRUMENT: SCIX
Comment: CAS号: 6807-83-6;中文名称: 三叶豆紫檀苷;cid: 442827
COLLISIONENERGY: 40
Num Peaks: 20
134.03439 146
148.05112 146
267.06763 125
135.04227 125
121.03458 105
176.04678 105
137.02301 104
257.08408 104
152.04373 104
175.04153 1000
150.57516 91
199.07182 83
185.05629 83
284.06519 739
215.07375 63
165.05658 63
270.04987 63
153.06812 63
181.06107 63
241.0495 63

ID: 284
NAME: TRIFOLIRHIZIN
PRECURSORMZ: 464.1597
Ontology: Kingdom: Organic compounds;Superclass: Phenylpropanoids and polyketides;Class: Isoflavonoids;Subclass: Furanoisoflavonoids
RETENTIONTIME: 17.99305
PRECURSORTYPE: [M+NH4]+
SMILES: C1C2C(C3=C(O1)C=C(C=C3)OC4C(C(C(C(O4)CO)O)O)O)OC5=CC6=C(C=C25)OCO6
FORMULA: C22H22O10
INCHIKEY: 
CCS: 0
IONMODE: Positive
INSTRUMENTTYPE: q-tof
INSTRUMENT: SCIX
Comment: CAS号: 6807-83-6;中文名称: 三叶豆紫檀苷;cid: 442827
COLLISIONENERGY: 40
Num Peaks: 20
151.03851 1000
137.02477 9
95.0496 9
121.03469 8
284.1795 8
176.04686 8
150.56659 8
147.04379 76
285.07574 723
255.06284 68
209.05984 6
135.04236 6
199.07188 6
138.03217 6
174.48314 5
122.66449 5
157.06726 5
181.06494 5
270.04987 5
284.06519 5

ID: 285
NAME: Kaempferol
PRECURSORMZ: 287.0568
Ontology: Kingdom: Organic compounds;Superclass: Phenylpropanoids and polyketides;Class: Flavonoids;Subclass: Flavones
RETENTIONTIME: 13.53677
PRECURSORTYPE: [M+H]+
SMILES: C1=CC(=CC=C1C2=C(C(=O)C3=C(C=C(C=C3O2)O)O)O)O
FORMULA: C15H10O6
INCHIKEY: 
CCS: 0
IONMODE: Positive
INSTRUMENTTYPE: q-tof
INSTRUMENT: SCIX
Comment: CAS号: 520-18-3;中文名称: 山奈酚;cid: 5280863
COLLISIONENERGY: 40
Num Peaks: 20
258.05243 1000
163.03917 99
286.15027 98
145.03102 98
79.05543 98
175.03996 98
195.04195 98
245.04747 98
217.05315 98
240.03944 98
157.06573 922
103.05644 84
155.04659 84
168.0564 84
117.07162 84
223.03877 84
199.03619 84
242.06195 84
258.03879 73
160.0546 70

ID: 286
NAME:  VERBENALIN
PRECURSORMZ: 411.1289
Ontology: Kingdom: Organic compounds;Superclass: Lipids and lipid;Class: Prenol lipids;Subclass: Terpene glycosides
RETENTIONTIME: 8.510834
PRECURSORTYPE: [M+Na]+
SMILES: CC1CC(=O)C2C1C(OC=C2C(=O)OC)OC3C(C(C(C(O3)CO)O)O)O
FORMULA: C17H24O10
INCHIKEY: 
CCS: 0
IONMODE: Positive
INSTRUMENTTYPE: q-tof
INSTRUMENT: SCIX
Comment: CAS号: 548-37-8;中文名称: 山茱萸苷(马鞭草苷);cid: 73467
COLLISIONENERGY: 40
Num Peaks: 14
195.06609 32
185.03972 27
139.03893 21
217.0453 175
177.05753 151
409.85797 12
252.25288 11
409.61203 11
228.47588 10
411.12897 1000
149.061 70
166.06084 5
213.08368 5
249.07646 540

ID: 287
NAME:  VERBENALIN
PRECURSORMZ: 389.1481
Ontology: Kingdom: Organic compounds;Superclass: Lipids and lipid;Class: Prenol lipids;Subclass: Terpene glycosides
RETENTIONTIME: 8.527634
PRECURSORTYPE: [M+H]+
SMILES: CC1CC(=O)C2C1C(OC=C2C(=O)OC)OC3C(C(C(C(O3)CO)O)O)O
FORMULA: C17H24O10
INCHIKEY: 
CCS: 0
IONMODE: Positive
INSTRUMENTTYPE: q-tof
INSTRUMENT: SCIX
Comment: CAS号: 548-37-8;中文名称: 山茱萸苷(马鞭草苷);cid: 73467
COLLISIONENERGY: 40
Num Peaks: 20
55.02326 115
99.04328 115
321.09549 115
123.04726 101
123.08174 1000
195.77515 98
147.04787 98
133.03107 98
97.03023 974
68.82734 94
91.0571 922
194.98322 84
166.06084 82
73.04173 82
120.69207 82
83.01606 82
177.52406 80
148.61629 78
145.05014 777
127.04119 771

ID: 288
NAME: Neoliquiritin
PRECURSORMZ: 419.1337
Ontology: Kingdom: Organic compounds;Superclass: Phenylpropanoids and polyketides;Class: Flavonoids;Subclass: Flavonoid glycosides
RETENTIONTIME: 11.23338
PRECURSORTYPE: [M+H]+
SMILES: C1C(OC2=C(C1=O)C=CC(=C2)OC3C(C(C(C(O3)CO)O)O)O)C4=CC=C(C=C4)O
FORMULA: C21H22O9
INCHIKEY: 
CCS: 0
IONMODE: Positive
INSTRUMENTTYPE: q-tof
INSTRUMENT: SCIX
Comment: CAS号: nan;中文名称: 新甘草苷;cid: 51666248
COLLISIONENERGY: 40
Num Peaks: 20
229.09097 10
256.27164 10
153.07211 10
173.05685 10
137.02522 1000
119.05064 90
95.0501 8
141.06859 8
136.60216 7
152.06168 7
65.04424 7
159.07851 7
193.0621 7
242.05984 66
163.04112 62
210.06439 6
115.05349 6
146.59225 5
155.08369 5
181.06721 5

ID: 289
NAME: Scutellarin
PRECURSORMZ: 463.0926
Ontology: Kingdom: Organic compounds;Superclass: Phenylpropanoids and polyketides;Class: Flavonoids;Subclass: Flavonoid glycosides
RETENTIONTIME: 11.87203
PRECURSORTYPE: [M+H]+
SMILES: C1=CC(=CC=C1C2=CC(=O)C3=C(C(=C(C=C3O2)OC4C(C(C(C(O4)C(=O)O)O)O)O)O)O)O
FORMULA: C21H18O12
INCHIKEY: 
CCS: 0
IONMODE: Positive
INSTRUMENTTYPE: q-tof
INSTRUMENT: SCIX
Comment: CAS号: 27740-01-8？529-53-3？;中文名称: 野黄芩苷;cid: 185617
COLLISIONENERGY: 40
Num Peaks: 20
85.02819 110
91.05403 110
159.03082 110
241.04893 1000
287.5929 98
287.76065 97
119.04911 955
199.0392 94
95.01271 94
287.91406 899
288.06512 84
287.89249 81
287.78461 79
288.19223 78
290.5741 78
171.03926 78
288.40335 78
286.21442 65
286.10449 63
73.03884 62

ID: 290
NAME: Isoliquiritigenin
PRECURSORMZ: 257.0824
Ontology: Kingdom: Organic compounds;Superclass: Phenylpropanoids and polyketides;Class: Linear ;Subclass: Chalcones and dihydrochalcones
RETENTIONTIME: 23.53517
PRECURSORTYPE: [M+H]+
SMILES: C1=CC(=CC=C1C=CC(=O)C2=C(C=C(C=C2)O)O)O
FORMULA: C15H12O4
INCHIKEY: 
CCS: 0
IONMODE: Positive
INSTRUMENTTYPE: q-tof
INSTRUMENT: SCIX
Comment: CAS号: nan;中文名称: 异甘草素;cid: 638278
COLLISIONENERGY: 40
Num Peaks: 20
65.04431 140
69.00207 139
154.07716 13
90.77951 13
121.0663 13
129.06995 13
145.06355 13
195.08353 13
123.04555 125
53.04485 118
166.0788 11
150.04739 11
241.0453 11
256.26932 11
95.05154 108
141.0703 105
153.07214 100
119.05068 1000
164.55466 9
196.05367 9

ID: 291
NAME: ISOQUERCITRIN
PRECURSORMZ: 465.1065
Ontology: Kingdom: Organic compounds;Superclass: Phenylpropanoids and polyketides;Class: Flavonoids;Subclass: Flavonoid glycosides
RETENTIONTIME: 11.93918
PRECURSORTYPE: [M+H]+
SMILES: C1=CC(=C(C=C1C2=C(C(=O)C3=C(C=C(C=C3O2)O)O)OC4C(C(C(C(O4)CO)O)O)O)O)O
FORMULA: C21H20O12
INCHIKEY: 
CCS: 0
IONMODE: Positive
INSTRUMENTTYPE: q-tof
INSTRUMENT: SCIX
Comment: CAS号: 21637-25-2;中文名称: 异槲皮素;cid: 5280804
COLLISIONENERGY: 40
Num Peaks: 20
85.03181 1000
303.69327 99
285.03976 945
123.0465 93
137.02299 862
135.04225 78
127.05794 78
57.03833 78
191.0351 78
111.00936 78
211.03981 78
73.03019 78
87.04609 78
201.05418 779
302.94522 72
95.0509 66
303.54309 65
55.02159 65
243.02763 65
215.03427 65

ID: 292
NAME: ISOQUERCITRIN
PRECURSORMZ: 487.0846
Ontology: Kingdom: Organic compounds;Superclass: Phenylpropanoids and polyketides;Class: Flavonoids;Subclass: Flavonoid glycosides
RETENTIONTIME: 11.95597
PRECURSORTYPE: [M+Na]+
SMILES: C1=CC(=C(C=C1C2=C(C(=O)C3=C(C=C(C=C3O2)O)O)OC4C(C(C(C(O4)CO)O)O)O)O)O
FORMULA: C21H20O12
INCHIKEY: 
CCS: 0
IONMODE: Positive
INSTRUMENTTYPE: q-tof
INSTRUMENT: SCIX
Comment: CAS号: 21637-25-2;中文名称: 异槲皮素;cid: 5280804
COLLISIONENERGY: 40
Num Peaks: 12
485.55182 27
229.0507 26
285.03601 26
303.05453 223
288.0639 17
325.03726 163
324.02676 138
487.08789 1000
185.03952 94
150.19614 8
195.02843 8
261.04172 8

ID: 293
NAME: Ginkgolide J
PRECURSORMZ: 447.1275
Ontology: Kingdom: Organic compounds;Superclass: Lipids and lipid;Class: Prenol lipids;Subclass: Terpene lactones
RETENTIONTIME: 12.19095
PRECURSORTYPE: [M+Na]+
SMILES: CC1C(=O)OC2C1(C34C(=O)OC5C3(C2)C6(C(C5O)C(C)(C)C)C(C(=O)OC6O4)O)O
FORMULA: C20H24O10
INCHIKEY: 
CCS: 0
IONMODE: Positive
INSTRUMENTTYPE: q-tof
INSTRUMENT: SCIX
Comment: CAS号: 107438-79-9;中文名称: 银杏内酯J;cid: 24721483
COLLISIONENERGY: 40
Num Peaks: 20
309.05823 17
189.05508 17
445.72141 13
447.12744 1000
179.06921 9
187.07295 7
263.04984 7
235.06206 7
217.04745 7
207.06738 7
203.06944 7
175.04417 7
446.83768 6
185.05705 4
231.06525 4
133.06528 4
145.06885 4
281.06628 4
153.05663 4
159.08591 4

ID: 294
NAME: Cryptochlorogenic acid
PRECURSORMZ: 355.1049
Ontology: Kingdom: Organic compounds;Superclass: Organic oxygen compounds;Class: Organooxygen compounds;Subclass: Alcohols and polyols
RETENTIONTIME: 6.740767
PRECURSORTYPE: [M+H]+
SMILES: C1C(C(C(CC1(C(=O)O)O)O)OC(=O)C=CC2=CC(=C(C=C2)O)O)O
FORMULA: C16H18O9
INCHIKEY: 
CCS: 0
IONMODE: Positive
INSTRUMENTTYPE: q-tof
INSTRUMENT: SCIX
Comment: CAS号: 905-99-7;中文名称: 隐绿原酸;cid: 9798666
COLLISIONENERGY: 40
Num Peaks: 13
89.03888 21
145.02928 204
135.04422 163
107.05013 10
163.03915 1000
138.67886 7
147.53442 7
63.0449 7
117.03333 60
164.30807 4
127.31639 3
139.04182 3
180.03621 3

ID: 295
NAME: ELEUTHEROSIDE B
PRECURSORMZ: 390.1774
Ontology: Kingdom: Organic compounds;Superclass: Organic oxygen compounds;Class: Organooxygen compounds;Subclass: Carbohydrates and carbohydrate conjugates
RETENTIONTIME: 6.723967
PRECURSORTYPE: [M+NH4]+
SMILES: COC1=CC(=CC(=C1OC2C(C(C(C(O2)CO)O)O)O)OC)C=CCO
FORMULA: C17H24O9
INCHIKEY: 
CCS: 0
IONMODE: Positive
INSTRUMENTTYPE: q-tof
INSTRUMENT: SCIX
Comment: CAS号: 118-34-3;中文名称: 紫丁香苷;cid: 5316860
COLLISIONENERGY: 40
Num Peaks: 20
91.04347 16
181.08453 16
55.02206 16
115.05656 141
105.03537 13
107.0519 13
163.06114 13
151.07033 11
162.07574 11
179.06343 11
137.06004 11
140.05025 11
55.03254 11
123.08161 11
85.02976 112
132.6743 10
193.08788 1000
211.08571 9
168.0787 94
151.07555 93

ID: 296
NAME: ELEUTHEROSIDE B
PRECURSORMZ: 395.1328
Ontology: Kingdom: Organic compounds;Superclass: Organic oxygen compounds;Class: Organooxygen compounds;Subclass: Carbohydrates and carbohydrate conjugates
RETENTIONTIME: 6.723967
PRECURSORTYPE: [M+Na]+
SMILES: COC1=CC(=CC(=C1OC2C(C(C(C(O2)CO)O)O)O)OC)C=CCO
FORMULA: C17H24O9
INCHIKEY: 
CCS: 0
IONMODE: Positive
INSTRUMENTTYPE: q-tof
INSTRUMENT: SCIX
Comment: CAS号: 118-34-3;中文名称: 紫丁香苷;cid: 5316860
COLLISIONENERGY: 40
Num Peaks: 10
185.03928 105
395.13 1000
364.10657 53
232.06233 35
393.87558 35
232.07094 246
233.0815 193
81.03482 17
140.04823 17
346.10703 17

ID: 297
NAME: Nodakenin
PRECURSORMZ: 409.152
Ontology: Kingdom: Organic compounds;Superclass: Phenylpropanoids and polyketides;Class: Coumarins and derivatives;Subclass: Furanocoumarins
RETENTIONTIME: 12.96497
PRECURSORTYPE: [M+H]+
SMILES: CC(C)(C1CC2=C(O1)C=C3C(=C2)C=CC(=O)O3)OC4C(C(C(C(O4)CO)O)O)O
FORMULA: C20H24O9
INCHIKEY: 
CCS: 0
IONMODE: Positive
INSTRUMENTTYPE: q-tof
INSTRUMENT: SCIX
Comment: CAS号: 495-31-8;中文名称: 紫花前胡苷;cid: 73191
COLLISIONENERGY: 40
Num Peaks: 20
183.082 110
185.06023 107
115.05612 106
87.04231 10
186.06876 103
181.06306 10
205.04868 10
133.03047 10
173.09555 100
159.04608 1000
97.02551 9
69.03682 92
184.05061 8
163.03897 8
71.0148 8
160.05083 8
77.04066 8
107.04856 8
203.07277 8
200.08388 8

ID: 298
NAME: Nodakenin
PRECURSORMZ: 431.1339
Ontology: Kingdom: Organic compounds;Superclass: Phenylpropanoids and polyketides;Class: Coumarins and derivatives;Subclass: Furanocoumarins
RETENTIONTIME: 12.96497
PRECURSORTYPE: [M+Na]+
SMILES: CC(C)(C1CC2=C(O1)C=C3C(=C2)C=CC(=O)O3)OC4C(C(C(C(O4)CO)O)O)O
FORMULA: C20H24O9
INCHIKEY: 
CCS: 0
IONMODE: Positive
INSTRUMENTTYPE: q-tof
INSTRUMENT: SCIX
Comment: CAS号: 495-31-8;中文名称: 紫花前胡苷;cid: 73191
COLLISIONENERGY: 40
Num Peaks: 10
247.09596 18
187.04202 12
429.77386 12
431.1311 1000
229.08073 9
430.60614 7
159.05203 3
183.01384 3
203.05331 3
214.06451 3

ID: 299
NAME:  ASTRAGALIN
PRECURSORMZ: 449.1122
Ontology: Kingdom: Organic compounds;Superclass: Phenylpropanoids and polyketides;Class: Flavonoids;Subclass: Flavonoid glycosides
RETENTIONTIME: 13.53677
PRECURSORTYPE: [M+H]+
SMILES: C1=CC(=CC=C1C2=C(C(=O)C3=C(C=C(C=C3O2)O)O)OC4C(C(C(C(O4)CO)O)O)O)O
FORMULA: C21H20O11
INCHIKEY: 
CCS: 0
IONMODE: Positive
INSTRUMENTTYPE: q-tof
INSTRUMENT: SCIX
Comment: CAS号: 480-10-4;中文名称: 紫云英苷;cid: 5282102
COLLISIONENERGY: 40
Num Peaks: 20
257.04114 1000
53.04254 978
329.06308 978
245.04305 978
243.06537 978
71.05072 978
175.04182 978
141.06841 978
139.05521 978
287.37289 869
128.06206 836
299.0553 836
201.0545 836
197.05782 836
184.05272 836
55.023 836
449.10333 836
68.99946 836
87.04779 836
73.02936 836

ID: 300
NAME:  ASTRAGALIN
PRECURSORMZ: 471.0917
Ontology: Kingdom: Organic compounds;Superclass: Phenylpropanoids and polyketides;Class: Flavonoids;Subclass: Flavonoid glycosides
RETENTIONTIME: 13.53677
PRECURSORTYPE: [M+Na]+
SMILES: C1=CC(=CC=C1C2=C(C(=O)C3=C(C=C(C=C3O2)O)O)OC4C(C(C(C(O4)CO)O)O)O)O
FORMULA: C21H20O11
INCHIKEY: 
CCS: 0
IONMODE: Positive
INSTRUMENTTYPE: q-tof
INSTRUMENT: SCIX
Comment: CAS号: 480-10-4;中文名称: 紫云英苷;cid: 5282102
COLLISIONENERGY: 40
Num Peaks: 20
165.01878 26
213.05434 19
309.0376 186
287.05441 173
469.58432 15
258.05243 11
185.0412 100
471.09189 1000
308.02753 94
471.01831 8
241.04745 7
121.03343 7
185.06235 7
157.0675 7
147.04918 7
137.02504 7
230.87999 7
245.04305 3
131.21339 3
259.07477 3

ID: 301
NAME: Caulophylline
PRECURSORMZ: 205.1341
Ontology: Kingdom: Organic compounds;Superclass: Alkaloids and derivatives;Class: Lupin alkaloids;Subclass: Cytisine and derivatives
RETENTIONTIME: 1.370433
PRECURSORTYPE: [M+H]+
SMILES: CN1CC2CC(C1)C3=CC=CC(=O)N3C2
FORMULA: C12H16N2O
INCHIKEY: 
CCS: 0
IONMODE: Positive
INSTRUMENTTYPE: q-tof
INSTRUMENT: SCIX
Comment: CAS号: 486-86-2;中文名称: N-甲基野靛碱;cid: 670971
COLLISIONENERGY: 40
Num Peaks: 20
205.134 1000
56.06862 9
82.07101 9
144.08151 9
58.28967 8
148.07562 8
106.06581 8
116.05424 8
77.04089 8
145.06004 6
57.0643 6
132.04179 6
134.09538 6
84.0812 6
107.07367 6
58.46347 6
108.08189 65
58.69272 5
142.06201 5
65.04292 5

ID: 302
NAME: Fangchinoline
PRECURSORMZ: 609.2972
Ontology: Kingdom: Organic compounds;Superclass: Lignans;;
RETENTIONTIME: 13.21635
PRECURSORTYPE: [M+H]+
SMILES: CN1CCC2=CC(=C3C=C2C1CC4=CC=C(C=C4)OC5=C(C=CC(=C5)CC6C7=C(O3)C(=C(C=C7CCN6C)OC)O)OC)OC
FORMULA: C37H40N2O6
INCHIKEY: 
CCS: 0
IONMODE: Positive
INSTRUMENTTYPE: q-tof
INSTRUMENT: SCIX
Comment: CAS号: nan;中文名称: 防己诺林碱;cid: 73481
COLLISIONENERGY: 40
Num Peaks: 20
577.26819 1000
295.11456 96
401.19861 96
149.05878 95
358.11829 95
248.1021 95
146.05878 95
247.07057 95
475.18433 95
366.00055 95
522.2085 95
370.10977 95
519.17468 95
518.21582 95
202.08333 95
518.18683 95
334.13345 95
234.10683 95
388.17212 95
226.10007 95

ID: 303
NAME: D-Tetrandrine
PRECURSORMZ: 623.3148
Ontology: Kingdom: Organic compounds;Superclass: Lignans;;
RETENTIONTIME: 14.69827
PRECURSORTYPE: [M+H]+
SMILES: CN1CCC2=CC(=C3C=C2C1CC4=CC=C(C=C4)OC5=C(C=CC(=C5)CC6C7=C(O3)C(=C(C=C7CCN6C)OC)OC)OC)OC
FORMULA: C38H42N2O6
INCHIKEY: 
CCS: 0
IONMODE: Positive
INSTRUMENTTYPE: q-tof
INSTRUMENT: SCIX
Comment: CAS号: nan;中文名称: 粉防己碱;cid: 73078
COLLISIONENERGY: 40
Num Peaks: 20
174.06813 101
576.2373 1000
400.19434 978
578.22992 94
308.10818 94
387.12866 93
266.0907 92
590.24402 92
147.0686 92
403.15344 92
403.19031 92
411.15875 92
284.10687 92
254.09686 92
454.20081 92
455.22818 92
173.54843 92
223.11145 92
475.19061 92
489.24194 92

ID: 304
NAME: GELSEMINE
PRECURSORMZ: 323.1768
Ontology: Kingdom: Organic compounds;Superclass: Alkaloids and derivatives;Class: Gelsemium alkaloids;
RETENTIONTIME: 10.93998
PRECURSORTYPE: [M+H]+
SMILES: CN1CC2(C3CC4C5(C2C1C3CO4)C6=CC=CC=C6NC5=O)C=C
FORMULA: C20H22N2O2
INCHIKEY: 
CCS: 0
IONMODE: Positive
INSTRUMENTTYPE: q-tof
INSTRUMENT: SCIX
Comment: CAS号: 509-15-9;中文名称: 钩吻素甲;cid: 5390854
COLLISIONENERGY: 40
Num Peaks: 20
220.10919 212
206.09216 150
278.1785 150
249.13396 150
234.12447 150
223.119 150
221.10809 150
218.09103 150
291.15515 122
236.10458 120
277.17081 120
219.10628 120
306.17548 1000
180.07796 91
279.15021 91
277.13318 91
251.1115 91
167.07066 91
232.11179 91
108.08339 91

ID: 305
NAME: koumine
PRECURSORMZ: 307.1804
Ontology: Kingdom: Organic compounds;Superclass: Organoheterocyclic compounds;Class: Indoles and derivatives;Subclass: Indoles
RETENTIONTIME: 9.306017
PRECURSORTYPE: [M+H]+
SMILES: CN1CC2(C3CC4C5=NC6=CC=CC=C6C52CC1C3CO4)C=C
FORMULA: C20H22N2O
INCHIKEY: 
CCS: 0
IONMODE: Positive
INSTRUMENTTYPE: q-tof
INSTRUMENT: SCIX
Comment: CAS号: 1358-76-5;中文名称: 钩吻素子;cid: 91895267
COLLISIONENERGY: 40
Num Peaks: 20
96.08204 107
247.12021 104
178.06474 100
138.0976 10
119.07552 10
122.06345 10
130.06561 1000
237.10033 9
53.04183 9
173.10918 9
168.06779 9
254.09396 9
72.08497 9
164.06229 9
181.08839 987
194.09637 973
218.0956 964
165.07002 94
155.07513 91
243.09001 9

ID: 306
NAME: SOPHORIDINE
PRECURSORMZ: 249.1945
Ontology: Kingdom: Organic compounds;Superclass: Alkaloids and derivatives;Class: Lupin alkaloids;Subclass: Matrine alkaloids
RETENTIONTIME: 3.505983
PRECURSORTYPE: [M+H]+
SMILES: C1CC2C3CCCN4C3C(CCC4)CN2C(=O)C1
FORMULA: C15H24N2O
INCHIKEY: 
CCS: 0
IONMODE: Positive
INSTRUMENTTYPE: q-tof
INSTRUMENT: SCIX
Comment: CAS号: 6882-68-4;中文名称: 槐定碱;cid: 165549
COLLISIONENERGY: 40
Num Peaks: 20
138.13036 1000
162.1275 966
98.06252 944
149.1002 94
202.15771 92
147.11938 92
117.05938 92
229.16765 92
65.04182 92
53.0426 92
221.1646 92
231.18472 919
178.12456 873
190.12054 831
93.07127 809
69.06173 80
106.06285 80
175.13333 79
207.15005 79
188.10568 79

ID: 307
NAME: Aristolochic acid A
PRECURSORMZ: 359.0892
Ontology: Kingdom: Organic compounds;Superclass: Benzenoids;Class: Phenanthrenes and derivatives;Subclass: Aristolochic acids and derivatives
RETENTIONTIME: 28.9045
PRECURSORTYPE: [M+NH4]+
SMILES: COC1=CC=CC2=C3C(=C(C=C21)[N+](=O)[O-])C(=CC4=C3OCO4)C(=O)O
FORMULA: C17H11NO7
INCHIKEY: 
CCS: 0
IONMODE: Positive
INSTRUMENTTYPE: q-tof
INSTRUMENT: SCIX
Comment: CAS号: 313-67-7;中文名称: 马兜铃酸A;cid: 2236
COLLISIONENERGY: 40
Num Peaks: 20
225.0517 126
166.03836 11
150.04358 11
235.03938 11
154.03648 11
342.06204 11
198.05441 11
167.07224 11
170.06226 11
182.06822 11
127.04233 11
181.063 111
264.20944 10
223.06161 103
254.05704 101
265.03687 1000
179.03638 98
211.07674 9
211.03773 9
205.06471 9

ID: 308
NAME: Aristolochic acid A
PRECURSORMZ: 342.062
Ontology: Kingdom: Organic compounds;Superclass: Benzenoids;Class: Phenanthrenes and derivatives;Subclass: Aristolochic acids and derivatives
RETENTIONTIME: 28.9045
PRECURSORTYPE: [M+H]+
SMILES: COC1=CC=CC2=C3C(=C(C=C21)[N+](=O)[O-])C(=CC4=C3OCO4)C(=O)O
FORMULA: C17H11NO7
INCHIKEY: 
CCS: 0
IONMODE: Positive
INSTRUMENTTYPE: q-tof
INSTRUMENT: SCIX
Comment: CAS号: 313-67-7;中文名称: 马兜铃酸A;cid: 2236
COLLISIONENERGY: 40
Num Peaks: 20
281.04379 1000
137.03966 92
208.04149 92
209.04329 92
237.04294 901
237.02988 82
207.02786 81
197.05943 79
195.04356 79
196.05119 79
163.0551 79
165.06747 700
192.04408 66
192.05191 66
224.07352 65
210.06798 65
181.05722 65
126.04562 65
196.07295 65
255.06247 65

ID: 309
NAME:  Tetrahydroberberine
PRECURSORMZ: 340.155
Ontology: Kingdom: Organic compounds;Superclass: Alkaloids and derivatives;Class: Protoberberine alkaloids and derivatives;
RETENTIONTIME: 16.14245
PRECURSORTYPE: [M+H]+
SMILES: COC1=C(C2=C(CC3C4=CC5=C(C=C4CCN3C2)OCO5)C=C1)OC
FORMULA: C20H21NO4
INCHIKEY: 
CCS: 0
IONMODE: Positive
INSTRUMENTTYPE: q-tof
INSTRUMENT: SCIX
Comment: CAS号: 522-97-4;中文名称: 四氢小檗碱;cid: 34458
COLLISIONENERGY: 40
Num Peaks: 20
176.8268 10
117.0569 106
175.06325 105
175.98796 10
188.07185 103
143.04947 103
177.35512 10
250.12408 10
235.09946 10
294.11255 101
323.12766 101
161.04718 1000
254.11734 9
123.04435 9
240.10413 9
275.09436 9
177.85786 9
177.72787 9
237.08585 9
282.09357 9

ID: 310
NAME: Betaine
PRECURSORMZ: 118.0874
Ontology: Kingdom: Organic compounds;Superclass: Organic acids and derivatives;Class: Carboxylic acids and derivatives;Subclass: Amino acids
RETENTIONTIME: 1.236033
PRECURSORTYPE: [M+H]+
SMILES: C[N+](C)(C)CC(=O)[O-]
FORMULA: C5H11NO2
INCHIKEY: 
CCS: 0
IONMODE: Positive
INSTRUMENTTYPE: q-tof
INSTRUMENT: SCIX
Comment: CAS号: nan;中文名称: 甜菜碱;cid: 247
COLLISIONENERGY: 40
Num Peaks: 20
57.06178 1000
57.92848 744
56.06929 577
74.06134 566
58.51928 566
117.72662 455
58.58631 422
59.59637 422
59.01968 422
58.89818 422
58.68259 422
58.62092 422
59.35447 422
59.40673 422
58.40152 422
58.33892 422
88.04292 422
58.28066 355
60.44029 288
59.96014 288

ID: 311
NAME: Adenosine
PRECURSORMZ: 268.103
Ontology: Kingdom: Organic compounds;Superclass: Nucleosides;Class: Purine nucleosides;
RETENTIONTIME: 2.058967
PRECURSORTYPE: [M+H]+
SMILES: C1=NC(=C2C(=N1)N(C=N2)C3C(C(C(O3)CO)O)O)N
FORMULA: C10H13N5O4
INCHIKEY: 
CCS: 0
IONMODE: Positive
INSTRUMENTTYPE: q-tof
INSTRUMENT: SCIX
Comment: CAS号: 58-61-7;中文名称: 腺嘌呤核苷;cid: 60961
COLLISIONENERGY: 40
Num Peaks: 20
268.10574 1000
67.03465 90
178.07375 90
148.06168 90
97.03106 90
55.03843 78
118.66211 70
61.03278 64
135.72968 59
136.44006 47
138.45926 39
136.64146 39
136.83974 39
137.04475 39
137.75192 39
59.05995 39
87.04228 39
138.11699 39
138.76534 39
202.07359 39

ID: 312
NAME: OXYSOPHOCARPINE
PRECURSORMZ: 263.1748
Ontology: Kingdom: Organic compounds;Superclass: Alkaloids and derivatives;Class: Lupin alkaloids;Subclass: Matrine alkaloids
RETENTIONTIME: 3.9758
PRECURSORTYPE: [M+H]+
SMILES: C1CC2CN3C(CC=CC3=O)C4C2[N+](C1)(CCC4)[O-]
FORMULA: C15H22N2O2
INCHIKEY: 
CCS: 0
IONMODE: Positive
INSTRUMENTTYPE: q-tof
INSTRUMENT: SCIX
Comment: CAS号: 26904-64-3;中文名称: 氧化槐果碱;cid: 24721085
COLLISIONENERGY: 40
Num Peaks: 20
161.08534 1000
92.05404 97
204.17323 97
171.0639 97
157.05461 97
215.11279 97
164.13194 97
53.04217 97
149.65927 97
187.13379 97
202.1212 945
174.11166 91
188.10918 883
147.06754 870
134.05392 86
244.91205 85
195.10457 85
151.12685 84
121.07648 84
195.14996 842

ID: 313
NAME: (+)-Isocorynoline
PRECURSORMZ: 342.1717
Ontology: Kingdom: Organic compounds;Superclass: Alkaloids and derivatives;Class: Aporphines;
RETENTIONTIME: 11.29507
PRECURSORTYPE: [M+H]+
SMILES: CN1CCC2=CC(=C(C3=C2C1CC4=C3C(=C(C=C4)OC)O)OC)OC
FORMULA: C20H23NO4
INCHIKEY: 
CCS: 0
IONMODE: Positive
INSTRUMENTTYPE: q-tof
INSTRUMENT: SCIX
Comment: CAS号: nan;中文名称: 异紫堇定碱;cid: 10143
COLLISIONENERGY: 40
Num Peaks: 20
207.08026 1000
279.02411 9
163.0547 99
263.06882 925
311.12888 919
161.03851 9
341.08508 9
128.06303 9
183.04318 9
155.08284 9
209.05099 9
250.31635 9
270.09073 9
238.06157 882
206.41797 8
299.12756 84
237.98309 8
177.54736 8
178.07677 810
165.06889 805
