# Supplementary material for: Knowledge-based in silico fragmentation and annotation of mass spectra for natural products with MassKG
Source: Comput Struct Biotechnol J. 2024 Sep 7;23:3327–41. doi: 10.1016/j.csbj.2024.09.001 (PMC11415640; doi:10.1016/j.csbj.2024.09.001)
Supplement: Supplementary file 4 — Supplementary material [file mmc4.zip › Supplementary File 4.msp]

ID: 0
NAME: Protocatechualdehyde
PRECURSORMZ: 137.0272
Ontology: Kingdom: Organic compounds;Superclass: Organic oxygen compounds;Class: Organooxygen compounds;Subclass: Carbonyl compounds
RETENTIONTIME: 5.875967
PRECURSORTYPE: [M-H]-
SMILES: C1=CC(=C(C=C1C=O)O)O
FORMULA: C7H6O3
INCHIKEY: 
CCS: 0
IONMODE: Negative
INSTRUMENTTYPE: q-tof
INSTRUMENT: SCIX
Comment: CAS号: 139-85-5;中文名称: 原儿茶醛;cid: 8768
COLLISIONENERGY: 40
Num Peaks: 20
92.02803 187
63.02593 17
135.59344 13
51.02943 12
53.0639 12
91.02101 107
137.0253 1000
124.01889 9
67.02109 9
80.02731 9
81.03659 87
109.0295 86
63.05061 7
95.01208 7
69.04182 7
77.00519 7
51.05264 7
97.03068 7
93.00107 7
136.01662 747

ID: 1
NAME: CATECHIN-(4ALPHA->8)-EPICATECHIN
PRECURSORMZ: 1155.273
Ontology: Kingdom: Organic compounds;Superclass: Phenylpropanoids and polyketides;Class: Flavonoids;Subclass: Biflavonoids and polyflavonoids
RETENTIONTIME: 7.00625
PRECURSORTYPE: [2M-H]-
SMILES: C1C(C(OC2=C1C(=CC(=C2C3C(C(OC4=CC(=CC(=C34)O)O)C5=CC(=C(C=C5)O)O)O)O)O)C6=CC(=C(C=C6)O)O)O
FORMULA: C30H26O12
INCHIKEY: 
CCS: 0
IONMODE: Negative
INSTRUMENTTYPE: q-tof
INSTRUMENT: SCIX
Comment: CAS号: nan;中文名称: 原花青素B4;cid: 147299
COLLISIONENERGY: 40
Num Peaks: 11
1155.29211 164
407.07578 117
577.14441 1000
125.0265 71
451.10031 71
451.09433 47
515.13934 47
662.42511 25
273.0434 23
289.07565 188
425.08762 188

ID: 2
NAME:  kaempferol 3-O-sophoroside
PRECURSORMZ: 609.145
Ontology: Kingdom: Organic compounds;Superclass: Phenylpropanoids and polyketides;Class: Flavonoids;Subclass: Flavonoid glycosides
RETENTIONTIME: 10.73038
PRECURSORTYPE: [M-H]-
SMILES: C1=CC(=CC=C1C2=C(C(=O)C3=C(C=C(C=C3O2)O)O)OC4C(C(C(C(O4)CO)O)O)OC5C(C(C(C(O5)CO)O)O)O)O
FORMULA: C27H30O16
INCHIKEY: 
CCS: 0
IONMODE: Negative
INSTRUMENTTYPE: q-tof
INSTRUMENT: SCIX
Comment: CAS号: 19895-95-5;中文名称: 山奈酚-3-O-beta-D-槐糖苷;cid: 5282155
COLLISIONENERGY: 40
Num Peaks: 20
609.15088 1000
256.0401 95
228.04283 9
239.03677 9
281.04874 9
411.07394 9
183.04178 8
241.05072 8
326.04391 8
187.03944 8
185.0256 8
240.03831 8
609.02887 7
254.22562 7
199.04027 6
381.06778 6
369.05847 6
393.0621 6
285.03979 641
283.02292 62

ID: 3
NAME:  kaempferol 3-O-sophoroside
PRECURSORMZ: 655.1512
Ontology: Kingdom: Organic compounds;Superclass: Phenylpropanoids and polyketides;Class: Flavonoids;Subclass: Flavonoid glycosides
RETENTIONTIME: 10.73038
PRECURSORTYPE: [M+FA-H]-
SMILES: C1=CC(=CC=C1C2=C(C(=O)C3=C(C=C(C=C3O2)O)O)OC4C(C(C(C(O4)CO)O)O)OC5C(C(C(C(O5)CO)O)O)O)O
FORMULA: C27H30O16
INCHIKEY: 
CCS: 0
IONMODE: Negative
INSTRUMENTTYPE: q-tof
INSTRUMENT: SCIX
Comment: CAS号: 19895-95-5;中文名称: 山奈酚-3-O-beta-D-槐糖苷;cid: 5282155
COLLISIONENERGY: 40
Num Peaks: 20
609.14734 1000
284.01495 9
255.03049 97
309.03793 9
151.00311 9
447.09726 9
607.21344 8
283.12512 6
229.04672 6
284.03162 555
239.03458 4
461.10947 4
489.10098 4
213.05678 4
429.08231 42
227.03683 40
608.38385 3
284.69162 3
243.02904 3
323.04544 3

ID: 4
NAME: Eleutheroside E
PRECURSORMZ: 741.2567
Ontology: Kingdom: Organic compounds;Superclass: Lignans;Class: Lignan glycosides;
RETENTIONTIME: 10.76505
PRECURSORTYPE: [M-H]-
SMILES: COC1=CC(=CC(=C1OC2C(C(C(C(O2)CO)O)O)O)OC)C3C4COC(C4CO3)C5=CC(=C(C(=C5)OC)OC6C(C(C(C(O6)CO)O)O)O)OC
FORMULA: C34H46O18
INCHIKEY: 
CCS: 0
IONMODE: Negative
INSTRUMENTTYPE: q-tof
INSTRUMENT: SCIX
Comment: CAS号: 39432-56-9;中文名称: 刺五加苷E;cid: 71312557
COLLISIONENERGY: 40
Num Peaks: 11
417.16104 1000
402.13394 76
400.87976 46
417.03119 31
205.08763 30
387.10168 30
395.03403 30
424.74155 30
579.21405 306
181.05164 166
164.04861 15

ID: 5
NAME: Eleutheroside E
PRECURSORMZ: 787.2717
Ontology: Kingdom: Organic compounds;Superclass: Lignans;Class: Lignan glycosides;
RETENTIONTIME: 10.76505
PRECURSORTYPE: [M+FA-H]-
SMILES: COC1=CC(=CC(=C1OC2C(C(C(C(O2)CO)O)O)O)OC)C3C4COC(C4CO3)C5=CC(=C(C(=C5)OC)OC6C(C(C(C(O6)CO)O)O)O)OC
FORMULA: C34H46O18
INCHIKEY: 
CCS: 0
IONMODE: Negative
INSTRUMENTTYPE: q-tof
INSTRUMENT: SCIX
Comment: CAS号: 39432-56-9;中文名称: 刺五加苷E;cid: 71312557
COLLISIONENERGY: 40
Num Peaks: 20
577.34875 15
741.27417 153
417.02542 11
416.98502 10
579.21747 1000
400.86279 9
787.27856 93
787.10809 9
150.99626 8
417.52185 7
166.0271 75
403.14325 6
236.06441 6
387.09335 6
167.03174 6
459.16702 6
330.11835 6
577.37927 6
356.11819 6
578.7959 5

ID: 6
NAME:  Vitexia-glucoside
PRECURSORMZ: 593.1503
Ontology: Kingdom: Organic compounds;Superclass: Phenylpropanoids and polyketides;Class: Flavonoids;Subclass: Flavonoid glycosides
RETENTIONTIME: 10.92103
PRECURSORTYPE: [M-H]-
SMILES: C1=CC(=CC=C1C2=CC(=O)C3=C(O2)C(=C(C=C3O)O)C4C(C(C(C(O4)CO)O)O)O)OC5C(C(C(C(O5)CO)O)O)O
FORMULA: C27H30O15
INCHIKEY: 
CCS: 0
IONMODE: Negative
INSTRUMENTTYPE: q-tof
INSTRUMENT: SCIX
Comment: CAS号: 38950-94-6;中文名称: 牡荆素葡萄糖苷;cid: 15596617
COLLISIONENERGY: 40
Num Peaks: 20
297.03772 17
292.11499 17
113.02523 15
295.06128 15
353.06308 15
249.05901 15
377.07016 15
71.01518 15
591.26135 15
473.11258 135
337.07233 12
101.02502 12
591.23389 12
117.03476 12
309.04492 10
101.03638 10
265.05017 10
431.09763 10
593.15594 1000
237.05267 7

ID: 7
NAME:  Vitexia-glucoside
PRECURSORMZ: 639.1559
Ontology: Kingdom: Organic compounds;Superclass: Phenylpropanoids and polyketides;Class: Flavonoids;Subclass: Flavonoid glycosides
RETENTIONTIME: 10.92103
PRECURSORTYPE: [M+FA-H]-
SMILES: C1=CC(=CC=C1C2=CC(=O)C3=C(O2)C(=C(C=C3O)O)C4C(C(C(C(O4)CO)O)O)O)OC5C(C(C(C(O5)CO)O)O)O
FORMULA: C27H30O15
INCHIKEY: 
CCS: 0
IONMODE: Negative
INSTRUMENTTYPE: q-tof
INSTRUMENT: SCIX
Comment: CAS号: 38950-94-6;中文名称: 牡荆素葡萄糖苷;cid: 15596617
COLLISIONENERGY: 40
Num Peaks: 20
292.12216 12
411.77533 10
413.08951 1000
311.05756 99
335.05194 9
269.04218 9
593.15576 960
293.04779 778
282.05582 7
353.06567 7
341.06848 7
591.27496 6
591.23718 6
283.05807 5
281.04349 5
341.05542 5
59.01888 5
101.02642 5
113.0237 5
309.04486 5

ID: 8
NAME:  Vitexia-glucoside
PRECURSORMZ: 1187.307
Ontology: Kingdom: Organic compounds;Superclass: Phenylpropanoids and polyketides;Class: Flavonoids;Subclass: Flavonoid glycosides
RETENTIONTIME: 10.92103
PRECURSORTYPE: [2M-H]-
SMILES: C1=CC(=CC=C1C2=CC(=O)C3=C(O2)C(=C(C=C3O)O)C4C(C(C(C(O4)CO)O)O)O)OC5C(C(C(C(O5)CO)O)O)O
FORMULA: C27H30O15
INCHIKEY: 
CCS: 0
IONMODE: Negative
INSTRUMENTTYPE: q-tof
INSTRUMENT: SCIX
Comment: CAS号: 38950-94-6;中文名称: 牡荆素葡萄糖苷;cid: 15596617
COLLISIONENERGY: 40
Num Peaks: 9
473.1095 32
1187.32605 229
413.0896 165
591.31293 15
293.03094 13
1185.44275 13
593.15594 1000
293.04303 83
416.26315 6

ID: 9
NAME: ERIOCITRIN
PRECURSORMZ: 595.1675
Ontology: Kingdom: Organic compounds;Superclass: Phenylpropanoids and polyketides;Class: Flavonoids;Subclass: Flavonoid glycosides
RETENTIONTIME: 11.25085
PRECURSORTYPE: [M-H]-
SMILES: CC1C(C(C(C(O1)OCC2C(C(C(C(O2)OC3=CC(=C4C(=O)CC(OC4=C3)C5=CC(=C(C=C5)O)O)O)O)O)O)O)O)O
FORMULA: C27H32O15
INCHIKEY: 
CCS: 0
IONMODE: Negative
INSTRUMENTTYPE: q-tof
INSTRUMENT: SCIX
Comment: CAS号: 13463-28-0;中文名称: 圣草次苷;cid: 83489
COLLISIONENERGY: 40
Num Peaks: 20
83.01599 136
167.03287 136
443.16098 114
243.06786 113
293.04492 113
65.01657 113
225.05411 113
577.16669 113
164.00992 113
287.3598 100
193.01607 1000
125.0261 955
174.52895 95
139.04185 90
152.49243 90
179.03181 90
286.04877 90
219.03073 90
137.02333 90
311.05457 881

ID: 10
NAME: ERIOCITRIN
PRECURSORMZ: 1191.35
Ontology: Kingdom: Organic compounds;Superclass: Phenylpropanoids and polyketides;Class: Flavonoids;Subclass: Flavonoid glycosides
RETENTIONTIME: 11.25085
PRECURSORTYPE: [2M-H]-
SMILES: CC1C(C(C(C(O1)OCC2C(C(C(C(O2)OC3=CC(=C4C(=O)CC(OC4=C3)C5=CC(=C(C=C5)O)O)O)O)O)O)O)O)O
FORMULA: C27H32O15
INCHIKEY: 
CCS: 0
IONMODE: Negative
INSTRUMENTTYPE: q-tof
INSTRUMENT: SCIX
Comment: CAS号: 13463-28-0;中文名称: 圣草次苷;cid: 83489
COLLISIONENERGY: 40
Num Peaks: 11
287.05569 344
151.0043 33
593.27539 15
269.03479 13
329.07306 13
459.09259 13
1191.36377 102
595.16626 1000
135.04584 6
290.53003 6
612.05023 6

ID: 11
NAME: Isoacteoside
PRECURSORMZ: 623.2008
Ontology: Kingdom: Organic compounds;Superclass: Phenylpropanoids and polyketides;Class: Cinnamic acids and derivatives;Subclass: Hydroxycinnamic acids and derivatives
RETENTIONTIME: 13.34492
PRECURSORTYPE: [M-H]-
SMILES: CC1C(C(C(C(O1)OC2C(C(OC(C2O)OCCC3=CC(=C(C=C3)O)O)COC(=O)C=CC4=CC(=C(C=C4)O)O)O)O)O)O
FORMULA: C29H36O15
INCHIKEY: 
CCS: 0
IONMODE: Negative
INSTRUMENTTYPE: q-tof
INSTRUMENT: SCIX
Comment: CAS号: 61303-13-7;中文名称: 异类叶升麻苷;cid: 6476333
COLLISIONENERGY: 40
Num Peaks: 20
89.0208 133
143.03381 132
177.0544 132
163.05974 132
221.04517 132
134.03644 114
95.01746 113
245.05038 113
459.13278 113
251.05858 1000
487.15247 93
59.0307 93
101.02629 93
622.91779 77
297.10098 772
287.05853 76
101.03197 74
103.04149 74
323.06778 74
460.64777 74

ID: 12
NAME: ISORHAMNETIN-3-RUTINOSIDE
PRECURSORMZ: 623.1658
Ontology: Kingdom: Organic compounds;Superclass: Phenylpropanoids and polyketides;Class: Flavonoids;Subclass: Flavonoid glycosides
RETENTIONTIME: 13.4489
PRECURSORTYPE: [M-H]-
SMILES: CC1C(C(C(C(O1)OCC2C(C(C(C(O2)OC3=C(OC4=CC(=CC(=C4C3=O)O)O)C5=CC(=C(C=C5)O)OC)O)O)O)O)O)O
FORMULA: C28H32O16
INCHIKEY: 
CCS: 0
IONMODE: Negative
INSTRUMENTTYPE: q-tof
INSTRUMENT: SCIX
Comment: CAS号: nan;中文名称: 水仙苷;cid: 17751019
COLLISIONENERGY: 40
Num Peaks: 20
621.22302 13
284.03366 13
387.07602 12
297.09866 12
285.04181 122
271.01114 11
623.0415 11
233.04744 11
153.02007 11
591.1416 11
595.17804 11
183.04718 11
71.01625 11
314.97232 10
299.06726 10
300.02832 1000
272.0332 99
160.51685 9
299.89862 9
247.06737 9

ID: 13
NAME: Naringin
PRECURSORMZ: 579.1716
Ontology: Kingdom: Organic compounds;Superclass: Phenylpropanoids and polyketides;Class: Flavonoids;Subclass: Flavonoid glycosides
RETENTIONTIME: 13.7264
PRECURSORTYPE: [M-H]-
SMILES: CC1C(C(C(C(O1)OC2C(C(C(OC2OC3=CC(=C4C(=O)CC(OC4=C3)C5=CC=C(C=C5)O)O)CO)O)O)O)O)O
FORMULA: C27H32O14
INCHIKEY: 
CCS: 0
IONMODE: Negative
INSTRUMENTTYPE: q-tof
INSTRUMENT: SCIX
Comment: CAS号: 10236-47-2;中文名称: 柚皮苷;cid: 442428
COLLISIONENERGY: 40
Num Peaks: 20
161.06161 10
229.04874 10
277.03625 10
279.05063 10
579.17303 1000
457.64209 9
177.01703 94
269.04715 8
343.0838 8
473.13483 8
355.0788 8
339.07315 84
151.00294 825
119.05031 82
192.00307 7
143.05933 7
193.01463 73
325.06744 7
415.09134 7
199.07997 7

ID: 14
NAME: Naringin
PRECURSORMZ: 625.1754
Ontology: Kingdom: Organic compounds;Superclass: Phenylpropanoids and polyketides;Class: Flavonoids;Subclass: Flavonoid glycosides
RETENTIONTIME: 13.7264
PRECURSORTYPE: [M+FA-H]-
SMILES: CC1C(C(C(C(O1)OC2C(C(C(OC2OC3=CC(=C4C(=O)CC(OC4=C3)C5=CC=C(C=C5)O)O)CO)O)O)O)O)O
FORMULA: C27H32O14
INCHIKEY: 
CCS: 0
IONMODE: Negative
INSTRUMENTTYPE: q-tof
INSTRUMENT: SCIX
Comment: CAS号: 10236-47-2;中文名称: 柚皮苷;cid: 442428
COLLISIONENERGY: 40
Num Peaks: 20
577.32178 21
441.10388 21
270.19809 19
415.10889 18
165.01807 18
150.53114 15
205.00859 15
125.02647 15
357.08936 15
93.03518 12
577.30817 12
433.14575 12
417.12064 12
625.20282 12
271.06042 1000
579.03741 9
578.88446 9
149.03021 9
315.05307 9
217.00993 9

ID: 15
NAME: Rhoifolin
PRECURSORMZ: 1155.322
Ontology: Kingdom: Organic compounds;Superclass: Phenylpropanoids and polyketides;Class: Flavonoids;Subclass: Flavonoid glycosides
RETENTIONTIME: 13.95188
PRECURSORTYPE: [2M-H]-
SMILES: CC1C(C(C(C(O1)OC2C(C(C(OC2OC3=CC(=C4C(=C3)OC(=CC4=O)C5=CC=C(C=C5)O)O)CO)O)O)O)O)O
FORMULA: C27H30O14
INCHIKEY: 
CCS: 0
IONMODE: Negative
INSTRUMENTTYPE: q-tof
INSTRUMENT: SCIX
Comment: CAS号: 17306-46-6;中文名称: 野漆树苷;cid: 5282150
COLLISIONENERGY: 40
Num Peaks: 7
578.15967 18
1155.34045 177
575.31958 10
1154.32251 10
577.16467 1000
191.71127 9
269.04459 42

ID: 16
NAME: Rhoifolin
PRECURSORMZ: 577.1561
Ontology: Kingdom: Organic compounds;Superclass: Phenylpropanoids and polyketides;Class: Flavonoids;Subclass: Flavonoid glycosides
RETENTIONTIME: 13.96922
PRECURSORTYPE: [M-H]-
SMILES: CC1C(C(C(C(O1)OC2C(C(C(OC2OC3=CC(=C4C(=C3)OC(=CC4=O)C5=CC=C(C=C5)O)O)CO)O)O)O)O)O
FORMULA: C27H30O14
INCHIKEY: 
CCS: 0
IONMODE: Negative
INSTRUMENTTYPE: q-tof
INSTRUMENT: SCIX
Comment: CAS号: 17306-46-6;中文名称: 野漆树苷;cid: 5282150
COLLISIONENERGY: 40
Num Peaks: 20
413.08987 163
183.04144 15
149.02654 15
211.04221 15
117.03465 13
227.0365 13
212.04916 13
282.05121 13
577.05609 12
311.04279 11
283.06058 11
197.05751 11
196.05518 11
181.06261 11
200.04385 11
576.74725 10
268.03741 1000
291.06314 8
169.06256 8
171.03954 8

ID: 17
NAME: Hesperidin
PRECURSORMZ: 609.182
Ontology: Kingdom: Organic compounds;Superclass: Phenylpropanoids and polyketides;Class: Flavonoids;Subclass: Flavonoid glycosides
RETENTIONTIME: 14.3517
PRECURSORTYPE: [M-H]-
SMILES: CC1C(C(C(C(O1)OCC2C(C(C(C(O2)OC3=CC(=C4C(=O)CC(OC4=C3)C5=CC(=C(C=C5)OC)O)O)O)O)O)O)O)O
FORMULA: C28H34O15
INCHIKEY: 
CCS: 0
IONMODE: Negative
INSTRUMENTTYPE: q-tof
INSTRUMENT: SCIX
Comment: CAS号: 520-26-3;中文名称: 橙皮苷;cid: 10621
COLLISIONENERGY: 40
Num Peaks: 20
242.05557 1000
367.0867 96
185.02289 96
174.99951 96
328.0564 96
230.05843 96
607.21564 96
215.06943 96
164.0098 846
300.06442 82
355.08047 82
198.02614 82
158.03784 82
259.05948 82
175.04063 82
300.98785 75
257.08023 712
300.94373 70
188.01187 68
177.01645 68

ID: 18
NAME: Hesperidin
PRECURSORMZ: 655.191
Ontology: Kingdom: Organic compounds;Superclass: Phenylpropanoids and polyketides;Class: Flavonoids;Subclass: Flavonoid glycosides
RETENTIONTIME: 14.36902
PRECURSORTYPE: [M+FA-H]-
SMILES: CC1C(C(C(C(O1)OCC2C(C(C(C(O2)OC3=CC(=C4C(=O)CC(OC4=C3)C5=CC(=C(C=C5)OC)O)O)O)O)O)O)O)O
FORMULA: C28H34O15
INCHIKEY: 
CCS: 0
IONMODE: Negative
INSTRUMENTTYPE: q-tof
INSTRUMENT: SCIX
Comment: CAS号: 520-26-3;中文名称: 橙皮苷;cid: 10621
COLLISIONENERGY: 40
Num Peaks: 20
258.05084 25
285.03656 21
215.03639 21
199.03958 21
283.06009 21
201.01788 21
300.11594 21
607.26093 19
174.03464 17
151.00253 17
310.05875 14
241.04774 14
301.54956 13
227.03612 10
173.05743 10
307.05569 10
315.08716 10
134.02969 10
609.18439 1000
286.04648 87

ID: 19
NAME: Lithospermic acid
PRECURSORMZ: 537.1006
Ontology: Kingdom: Organic compounds;Superclass: Phenylpropanoids and polyketides;;
RETENTIONTIME: 14.73417
PRECURSORTYPE: [M-H]-
SMILES: C1=CC(=C(C=C1CC(C(=O)O)OC(=O)C=CC2=C3C(C(OC3=C(C=C2)O)C4=CC(=C(C=C4)O)O)C(=O)O)O)O
FORMULA: C27H22O12
INCHIKEY: 
CCS: 0
IONMODE: Negative
INSTRUMENTTYPE: q-tof
INSTRUMENT: SCIX
Comment: CAS号: nan;中文名称: 紫草酸;cid: 6441498
COLLISIONENERGY: 40
Num Peaks: 20
72.99433 15
251.07204 15
123.04974 15
294.05249 15
493.11472 148
184.43752 13
294.12759 11
383.07791 10
109.03075 101
295.06125 1000
158.03813 9
145.03125 9
187.04285 9
293.03818 9
239.06908 9
186.03166 95
203.03441 79
197.04549 78
159.04506 77
313.07187 76

ID: 20
NAME: CROCIN
PRECURSORMZ: 975.3718
Ontology: Kingdom: Organic compounds;Superclass: Lipids and lipid;Class: Prenol lipids;Subclass: Diterpenoids
RETENTIONTIME: 15.64228
PRECURSORTYPE: [M-H]-
SMILES: CC(=CC=CC=C(C)C=CC=C(C)C(=O)OC1C(C(C(C(O1)COC2C(C(C(C(O2)CO)O)O)O)O)O)O)C=CC=C(C)C(=O)OC3C(C(C(C(O3)COC4C(C(C(C(O4)CO)O)O)O)O)O)O
FORMULA: C44H64O24
INCHIKEY: 
CCS: 0
IONMODE: Negative
INSTRUMENTTYPE: q-tof
INSTRUMENT: SCIX
Comment: CAS号: nan;中文名称: 西红花苷Ⅰ;cid: 5281233
COLLISIONENERGY: 40
Num Peaks: 20
327.16171 412
325.18155 33
221.06604 33
975.38568 287
633.26477 27
649.18225 26
341.1102 26
607.28259 26
283.16971 235
239.17381 20
531.23291 20
139.07184 13
693.27911 13
89.03128 13
119.03302 13
161.04152 13
179.0546 112
651.27191 1000
323.09818 79
210.1357 6

ID: 21
NAME: Salvianolic acid B
PRECURSORMZ: 717.1495
Ontology: Kingdom: Organic compounds;Superclass: Phenylpropanoids and polyketides;;
RETENTIONTIME: 15.83312
PRECURSORTYPE: [M-H]-
SMILES: C1=CC(=C(C=C1CC(C(=O)O)OC(=O)C=CC2=C3C(C(OC3=C(C=C2)O)C4=CC(=C(C=C4)O)O)C(=O)OC(CC5=CC(=C(C=C5)O)O)C(=O)O)O)O
FORMULA: C36H30O16
INCHIKEY: 
CCS: 0
IONMODE: Negative
INSTRUMENTTYPE: q-tof
INSTRUMENT: SCIX
Comment: CAS号: nan;中文名称: 丹酚酸B;cid: 6451084
COLLISIONENERGY: 40
Num Peaks: 20
519.09729 1000
292.04221 9
157.02705 9
517.42145 9
518.95563 9
278.01715 8
276.0394 8
252.04655 8
337.97278 8
339.05161 771
225.05203 6
253.04799 6
223.04079 6
269.08127 6
184.01534 6
457.10342 6
520.09247 6
280.03745 57
250.03401 5
537.10742 54

ID: 22
NAME: Crocin II
PRECURSORMZ: 859.3305
Ontology: Kingdom: Organic compounds;Superclass: Lipids and lipid;Class: Prenol lipids;Subclass: Diterpenoids
RETENTIONTIME: 17.4922
PRECURSORTYPE: [M+FA-H]-
SMILES: CC(=CC=CC=C(C)C=CC=C(C)C(=O)OC1C(C(C(C(O1)COC2C(C(C(C(O2)CO)O)O)O)O)O)O)C=CC=C(C)C(=O)OC3C(C(C(C(O3)CO)O)O)O
FORMULA: C38H54O19
INCHIKEY: 
CCS: 0
IONMODE: Negative
INSTRUMENTTYPE: q-tof
INSTRUMENT: SCIX
Comment: CAS号: nan;中文名称: 西红花苷Ⅱ;cid: 9940690
COLLISIONENERGY: 40
Num Peaks: 20
327.16171 1000
369.10657 9
753.30719 9
71.01524 9
173.09314 9
732.31689 9
251.08102 7
163.07253 7
171.11723 7
341.11017 7
191.11317 7
561.23999 7
570.7392 7
471.21188 7
326.11218 7
651.27454 758
810.73541 7
139.0722 6
263.17868 6
408.19058 6

ID: 23
NAME:  Arctiin
PRECURSORMZ: 579.2112
Ontology: Kingdom: Organic compounds;Superclass: Lignans;Class: Lignan glycosides;
RETENTIONTIME: 17.96183
PRECURSORTYPE: [M+FA-H]-
SMILES: COC1=C(C=C(C=C1)CC2COC(=O)C2CC3=CC(=C(C=C3)OC4C(C(C(C(O4)CO)O)O)O)OC)OC
FORMULA: C27H34O11
INCHIKEY: 
CCS: 0
IONMODE: Negative
INSTRUMENTTYPE: q-tof
INSTRUMENT: SCIX
Comment: CAS号:  20362-31-6;中文名称: 牛蒡子苷;cid: 100528
COLLISIONENERGY: 40
Num Peaks: 20
371.151 1000
369.95428 9
356.1282 66
137.0614 6
121.02993 5
519.1911 5
161.04517 5
136.05093 44
55.04034 3
71.01606 3
209.08229 3
235.09656 39
83.01461 31
577.43982 2
354.99326 2
341.59332 2
372.59781 2
372.87332 2
577.33795 2
327.14908 2

ID: 24
NAME: taurohyodeoxycholic acid
PRECURSORMZ: 498.2875
Ontology: Kingdom: Organic compounds;Superclass: Lipids and lipid;Class: Steroids and steroid derivatives;Subclass: Bile acids
RETENTIONTIME: 21.89147
PRECURSORTYPE: [M-H]-
SMILES: CC(CCC(=O)NCCS(=O)(=O)O)C1CCC2C1(CCC3C2CC(C4C3(CCC(C4)O)C)O)C
FORMULA: C26H45NO6S
INCHIKEY: 
CCS: 0
IONMODE: Negative
INSTRUMENTTYPE: q-tof
INSTRUMENT: SCIX
Comment: CAS号: 386523;中文名称: 猪磺去氧胆酸;cid: 119046
COLLISIONENERGY: 40
Num Peaks: 20
373.27615 1
414.30426 1
496.70605 14
480.2807 1
390.30341 1
416.31406 1
124.00737 13
497.42111 1
498.2944 1000
391.28378 0
355.27182 0
288.71198 0
357.28 0
368.30005 0
370.27942 0
396.29694 0
398.31622 0
496.31253 0
497.32974 0
498.12723 0

ID: 25
NAME: taurohyodeoxycholic acid
PRECURSORMZ: 997.5925
Ontology: Kingdom: Organic compounds;Superclass: Lipids and lipid;Class: Steroids and steroid derivatives;Subclass: Bile acids
RETENTIONTIME: 21.89147
PRECURSORTYPE: [2M-H]-
SMILES: CC(CCC(=O)NCCS(=O)(=O)O)C1CCC2C1(CCC3C2CC(C4C3(CCC(C4)O)C)O)C
FORMULA: C26H45NO6S
INCHIKEY: 
CCS: 0
IONMODE: Negative
INSTRUMENTTYPE: q-tof
INSTRUMENT: SCIX
Comment: CAS号: 386523;中文名称: 猪磺去氧胆酸;cid: 119046
COLLISIONENERGY: 40
Num Peaks: 11
496.68661 6
498.17087 3
497.54034 2
498.44211 2
996.67157 2
994.40692 1
500.05219 1
501.55093 1
997.59961 161
498.29071 1000
229.07008 0

ID: 26
NAME: taurocholic acid
PRECURSORMZ: 514.2846
Ontology: Kingdom: Organic compounds;Superclass: Lipids and lipid;Class: Steroids and steroid derivatives;Subclass: Bile acids
RETENTIONTIME: 22.29027
PRECURSORTYPE: [M-H]-
SMILES: CC(CCC(=O)NCCS(=O)(=O)O)C1CCC2C1(C(CC3C2C(CC4C3(CCC(C4)O)C)O)O)C
FORMULA: C26H45NO7S
INCHIKEY: 
CCS: 0
IONMODE: Negative
INSTRUMENTTYPE: q-tof
INSTRUMENT: SCIX
Comment: CAS号: '81-24-3;中文名称: 牛磺胆酸;cid: 6675
COLLISIONENERGY: 40
Num Peaks: 20
512.63885 15
450.32135 1
353.24213 1
371.26093 1
514.12427 1
124.0085 14
412.28433 1
414.30649 1
432.31137 1
512.27423 1
514.28125 1000
125.35108 0
347.93524 0
514.06982 0
369.2518 0
370.27335 0
513.92249 0
318.19873 0
513.67267 0
94.98372 0

ID: 27
NAME: Pseudoginsenoside F11
PRECURSORMZ: 845.4886
Ontology: Kingdom: Organic compounds;Superclass: Lipids and lipid;Class: Prenol lipids;Subclass: Terpene glycosides
RETENTIONTIME: 22.65442
PRECURSORTYPE: [M+FA-H]-
SMILES: CC1C(C(C(C(O1)OC2C(C(C(OC2OC3CC4(C(CC(C5C4(CCC5C6(CCC(O6)C(C)(C)O)C)C)O)C7(C3C(C(CC7)O)(C)C)C)C)CO)O)O)O)O)O
FORMULA: C42H72O14
INCHIKEY: 
CCS: 0
IONMODE: Negative
INSTRUMENTTYPE: q-tof
INSTRUMENT: SCIX
Comment: CAS号: 69884-00-0;中文名称: 拟人参皂苷F11;cid: 21633072
COLLISIONENERGY: 40
Num Peaks: 20
635.42596 1000
800.92719 978
491.3761 954
587.40417 91
842.79016 91
73.02918 91
179.05791 79
800.91113 72
799.29254 70
800.71924 67
125.0258 65
59.037 65
83.01448 65
801.54303 58
101.02594 576
163.05917 573
651.34509 56
801.39105 54
205.07018 534
89.01915 53

ID: 28
NAME: Pseudoginsenoside F11
PRECURSORMZ: 799.4863
Ontology: Kingdom: Organic compounds;Superclass: Lipids and lipid;Class: Prenol lipids;Subclass: Terpene glycosides
RETENTIONTIME: 22.67175
PRECURSORTYPE: [M-H]-
SMILES: CC1C(C(C(C(O1)OC2C(C(C(OC2OC3CC4(C(CC(C5C4(CCC5C6(CCC(O6)C(C)(C)O)C)C)O)C7(C3C(C(CC7)O)(C)C)C)C)CO)O)O)O)O)O
FORMULA: C42H72O14
INCHIKEY: 
CCS: 0
IONMODE: Negative
INSTRUMENTTYPE: q-tof
INSTRUMENT: SCIX
Comment: CAS号: 69884-00-0;中文名称: 拟人参皂苷F11;cid: 21633072
COLLISIONENERGY: 40
Num Peaks: 20
635.41528 18
491.37299 17
101.0231 14
796.93353 11
163.05736 11
799.49628 1000
103.04686 9
653.43463 86
798.5697 7
798.97699 7
791.46252 6
587.37677 6
533.38574 6
59.01203 6
85.02835 6
415.31961 6
205.07018 6
127.04025 6
89.02582 6
451.7438 6

ID: 29
NAME: Notoginsenoside R2
PRECURSORMZ: 769.4759
Ontology: Kingdom: Organic compounds;Superclass: Lipids and lipid;Class: Prenol lipids;Subclass: Triterpenoids
RETENTIONTIME: 23.1939
PRECURSORTYPE: [M-H]-
SMILES: CC(=CCCC(C)(C1CCC2(C1C(CC3C2(CC(C4C3(CCC(C4(C)C)O)C)OC5C(C(C(C(O5)CO)O)O)OC6C(C(C(CO6)O)O)O)C)O)C)O)C
FORMULA: C41H70O13
INCHIKEY: 
CCS: 0
IONMODE: Negative
INSTRUMENTTYPE: q-tof
INSTRUMENT: SCIX
Comment: CAS号: 80418-25-3;中文名称: 三七皂苷R2;cid: 21599925
COLLISIONENERGY: 40
Num Peaks: 20
475.38269 244
101.02472 19
71.01492 16
767.01129 16
113.02941 16
89.03266 13
149.04695 13
159.02527 13
769.48242 1000
85.03112 9
459.3501 9
637.302 6
476.31967 6
59.02409 6
143.03021 6
161.04324 46
637.4375 340
179.05258 3
445.41559 3
111.05528 3

ID: 30
NAME: Notoginsenoside R2
PRECURSORMZ: 815.4818
Ontology: Kingdom: Organic compounds;Superclass: Lipids and lipid;Class: Prenol lipids;Subclass: Triterpenoids
RETENTIONTIME: 23.1939
PRECURSORTYPE: [M+FA-H]-
SMILES: CC(=CCCC(C)(C1CCC2(C1C(CC3C2(CC(C4C3(CCC(C4(C)C)O)C)OC5C(C(C(C(O5)CO)O)O)OC6C(C(C(CO6)O)O)O)C)O)C)O)C
FORMULA: C41H70O13
INCHIKEY: 
CCS: 0
IONMODE: Negative
INSTRUMENTTYPE: q-tof
INSTRUMENT: SCIX
Comment: CAS号: 80418-25-3;中文名称: 三七皂苷R2;cid: 21599925
COLLISIONENERGY: 40
Num Peaks: 20
637.44012 1000
179.05608 9
769.32056 8
473.86136 8
101.02598 79
545.40247 7
553.34717 7
770.4967 7
571.41327 7
619.42969 74
160.53954 6
459.35846 6
59.04136 6
529.39282 6
99.00538 6
83.01193 6
770.88892 62
475.38196 613
770.22998 5
125.02742 5

ID: 31
NAME:  Isoastragaloside IV
PRECURSORMZ: 783.4554
Ontology: Kingdom: Organic compounds;Superclass: Lipids and lipid;Class: Steroids and steroid derivatives;Subclass: Steroidal glycosides
RETENTIONTIME: 23.5582
PRECURSORTYPE: [M-H]-
SMILES: CC1(C(CCC23C1C(CC4C2(C3)CCC5(C4(CC(C5C6(CCC(O6)C(C)(C)OC7C(C(C(C(O7)CO)O)O)O)C)O)C)C)O)OC8C(C(C(CO8)O)O)O)C
FORMULA: C41H68O14
INCHIKEY: 
CCS: 0
IONMODE: Negative
INSTRUMENTTYPE: q-tof
INSTRUMENT: SCIX
Comment: CAS号:  136033-55-1;中文名称: 异黄芪皂苷Ⅳ;cid: 102393334
COLLISIONENERGY: 40
Num Peaks: 20
783.46503 1000
621.40344 8
101.02884 7
780.94781 5
71.0208 5
113.02473 5
783.41754 5
651.42053 4
59.01753 4
159.02322 4
99.00822 4
782.8363 4
85.04535 2
116.15548 2
73.03166 2
89.02721 2
179.07117 2
383.29758 2
471.34845 2
85.02711 2

ID: 32
NAME:  Isoastragaloside IV
PRECURSORMZ: 829.4603
Ontology: Kingdom: Organic compounds;Superclass: Lipids and lipid;Class: Steroids and steroid derivatives;Subclass: Steroidal glycosides
RETENTIONTIME: 23.5582
PRECURSORTYPE: [M+FA-H]-
SMILES: CC1(C(CCC23C1C(CC4C2(C3)CCC5(C4(CC(C5C6(CCC(O6)C(C)(C)OC7C(C(C(C(O7)CO)O)O)O)C)O)C)C)O)OC8C(C(C(CO8)O)O)O)C
FORMULA: C41H68O14
INCHIKEY: 
CCS: 0
IONMODE: Negative
INSTRUMENTTYPE: q-tof
INSTRUMENT: SCIX
Comment: CAS号:  136033-55-1;中文名称: 异黄芪皂苷Ⅳ;cid: 102393334
COLLISIONENERGY: 40
Num Peaks: 20
785.30505 1000
85.03232 94
784.3432 86
59.01861 80
784.46588 80
765.44501 80
783.1684 76
489.36099 691
89.02055 67
161.04475 624
621.37531 55
826.84015 55
99.00822 54
780.84515 54
71.02913 54
783.24353 53
785.92285 53
784.66772 53
651.42053 469
780.9281 462

ID: 33
NAME: Ginsenoside rb3
PRECURSORMZ: 1123.594
Ontology: Kingdom: Organic compounds;Superclass: Lipids and lipid;Class: Prenol lipids;Subclass: Triterpenoids
RETENTIONTIME: 25.58527
PRECURSORTYPE: [M+FA-H]-
SMILES: CC(=CCCC(C)(C1CCC2(C1C(CC3C2(CCC4C3(CCC(C4(C)C)OC5C(C(C(C(O5)CO)O)O)OC6C(C(C(C(O6)CO)O)O)O)C)C)O)C)OC7C(C(C(C(O7)COC8C(C(C(CO8)O)O)O)O)O)O)C
FORMULA: C53H90O22
INCHIKEY: 
CCS: 0
IONMODE: Negative
INSTRUMENTTYPE: q-tof
INSTRUMENT: SCIX
Comment: CAS号: 68406-26-8;中文名称: 人参皂苷Rb3;cid: 12912363
COLLISIONENERGY: 40
Num Peaks: 20
293.08322 179
221.06976 148
161.04665 148
191.05394 148
915.54419 1000
1090.72534 90
1080.06104 90
459.38568 90
1079.50391 90
1076.60913 90
233.06609 90
603.42169 90
125.02751 90
1100.60278 90
945.5498 783
783.5011 772
1120.03735 65
601.08472 60
1075.57092 60
781.91199 60

ID: 34
NAME: GINSENOSIDE F1
PRECURSORMZ: 683.4376
Ontology: Kingdom: Organic compounds;Superclass: Lipids and lipid;Class: Prenol lipids;Subclass: Triterpenoids
RETENTIONTIME: 26.61288
PRECURSORTYPE: [M+FA-H]-
SMILES: CC(=CCCC(C)(C1CCC2(C1C(CC3C2(CC(C4C3(CCC(C4(C)C)O)C)O)C)O)C)OC5C(C(C(C(O5)CO)O)O)O)C
FORMULA: C36H62O9
INCHIKEY: 
CCS: 0
IONMODE: Negative
INSTRUMENTTYPE: q-tof
INSTRUMENT: SCIX
Comment: CAS号: 53963-43-2;中文名称: 人参皂苷F1;cid: 9809542
COLLISIONENERGY: 40
Num Peaks: 20
59.02746 13
637.43591 1000
681.21954 9
99.00699 9
73.0282 9
89.02739 91
101.02475 90
473.85489 8
119.03302 80
83.01471 7
559.41217 7
125.02603 7
683.43396 757
113.02491 72
475.37854 719
107.03786 6
129.02127 5
131.02872 5
99.01823 5
459.34 5

ID: 35
NAME: Astragaloside II
PRECURSORMZ: 871.4697
Ontology: Kingdom: Organic compounds;Superclass: Lipids and lipid;Class: Steroids and steroid derivatives;Subclass: Steroidal glycosides
RETENTIONTIME: 27.89365
PRECURSORTYPE: [M+FA-H]-
SMILES: CC(=O)OC1C(C(COC1OC2CCC34CC35CCC6(C(C(CC6(C5CC(C4C2(C)C)OC7C(C(C(C(O7)CO)O)O)O)C)O)C8(CCC(O8)C(C)(C)O)C)C)O)O
FORMULA: C43H70O15
INCHIKEY: 
CCS: 0
IONMODE: Negative
INSTRUMENTTYPE: q-tof
INSTRUMENT: SCIX
Comment: CAS号:  84676-89-1;中文名称: 黄芪皂苷Ⅱ;cid: 13996693
COLLISIONENERGY: 40
Num Peaks: 20
765.45801 1000
89.02622 91
119.03632 76
603.38428 60
871.25183 59
824.45026 47
113.02212 46
71.01633 46
871.06 41
822.86475 35
663.4455 32
651.42169 31
493.52466 31
630.52838 31
747.44281 31
525.66797 31
523.64203 31
511.42798 31
502.89417 31
563.97742 31

ID: 36
NAME: Saikosaponin a
PRECURSORMZ: 779.46
Ontology: Kingdom: Organic compounds;Superclass: Lipids and lipid;Class: Prenol lipids;Subclass: Terpene glycosides
RETENTIONTIME: 27.99763
PRECURSORTYPE: [M-H]-
SMILES: CC1C(C(C(C(O1)OC2CCC3(C(C2(C)CO)CCC4(C3C=CC56C4(CC(C7(C5CC(CC7)(C)C)CO6)O)C)C)C)O)OC8C(C(C(C(O8)CO)O)O)O)O
FORMULA: C42H68O13
INCHIKEY: 
CCS: 0
IONMODE: Negative
INSTRUMENTTYPE: q-tof
INSTRUMENT: SCIX
Comment: CAS号: nan;中文名称: 柴胡皂苷 A;cid: 167928
COLLISIONENERGY: 40
Num Peaks: 20
145.05162 13
161.04512 13
776.98547 10
779.46863 1000
101.03197 8
159.03072 8
776.93427 6
581.37952 6
471.34906 6
778.91254 6
617.31824 4
439.32321 4
59.02101 4
85.0352 4
145.04311 4
119.0347 4
89.02349 4
617.40948 261
514.14081 2
552.10834 2

ID: 37
NAME: Saikosaponin a
PRECURSORMZ: 825.4669
Ontology: Kingdom: Organic compounds;Superclass: Lipids and lipid;Class: Prenol lipids;Subclass: Terpene glycosides
RETENTIONTIME: 27.99763
PRECURSORTYPE: [M+FA-H]-
SMILES: CC1C(C(C(C(O1)OC2CCC3(C(C2(C)CO)CCC4(C3C=CC56C4(CC(C7(C5CC(CC7)(C)C)CO6)O)C)C)C)O)OC8C(C(C(C(O8)CO)O)O)O)O
FORMULA: C42H68O13
INCHIKEY: 
CCS: 0
IONMODE: Negative
INSTRUMENTTYPE: q-tof
INSTRUMENT: SCIX
Comment: CAS号: nan;中文名称: 柴胡皂苷 A;cid: 167928
COLLISIONENERGY: 40
Num Peaks: 20
581.39319 11
103.03861 11
615.42053 11
127.03585 11
776.92249 10
617.40948 1000
780.24988 9
439.32025 9
59.0145 9
71.01509 9
779.21619 8
615.45911 6
822.83582 6
109.02786 6
73.03191 6
83.02639 6
163.05957 6
101.02487 61
161.04512 60
145.05162 60

ID: 38
NAME: Ginsenoside Rk3
PRECURSORMZ: 665.4267
Ontology: Kingdom: Organic compounds;Superclass: Lipids and lipid;Class: Prenol lipids;Subclass: Triterpenoids
RETENTIONTIME: 29.30407
PRECURSORTYPE: [M+FA-H]-
SMILES: CC(=CCCC(=C)C1CCC2(C1C(CC3C2(CC(C4C3(CCC(C4(C)C)O)C)OC5C(C(C(C(O5)CO)O)O)O)C)O)C)C
FORMULA: C36H60O8
INCHIKEY: 
CCS: 0
IONMODE: Negative
INSTRUMENTTYPE: q-tof
INSTRUMENT: SCIX
Comment: CAS号: 364779-15-7;中文名称: 人参皂苷Rk3;cid: 75412555
COLLISIONENERGY: 40
Num Peaks: 20
71.02048 23
663.31787 19
665.4046 17
663.29968 16
617.44836 10
59.01943 10
71.01214 10
73.03133 10
85.02934 10
665.43011 1000
161.04585 93
664.91998 7
57.03803 6
125.02214 6
89.02282 6
143.04456 6
619.42303 467
621.64038 4
101.02413 36
637.7901 3

ID: 39
NAME: Caudatin
PRECURSORMZ: 489.2839
Ontology: Kingdom: Organic compounds;Superclass: Lipids and lipid;Class: Steroids and steroid derivatives;Subclass: Pregnane steroids
RETENTIONTIME: 29.88272
PRECURSORTYPE: [M-H]-
SMILES: CC(C)C(=CC(=O)OC1CC2C3(CCC(CC3=CCC2(C4(C1(C(CC4)(C(=O)C)O)C)O)O)O)C)C
FORMULA: C28H42O7
INCHIKEY: 
CCS: 0
IONMODE: Negative
INSTRUMENTTYPE: q-tof
INSTRUMENT: SCIX
Comment: CAS号: 38395-02-7;中文名称: 告达亭苷元;cid: 72948694
COLLISIONENERGY: 40
Num Peaks: 20
299.16202 165
83.09345 141
283.16943 141
345.16385 117
379.2153 117
327.16638 117
361.20621 1000
487.74414 99
435.24902 97
126.76698 95
125.0974 93
123.04205 93
309.15372 93
99.04236 93
259.13239 93
128.41081 71
139.0787 71
151.07568 71
163.07774 71
307.16702 71

ID: 40
NAME: Caudatin
PRECURSORMZ: 535.2899
Ontology: Kingdom: Organic compounds;Superclass: Lipids and lipid;Class: Steroids and steroid derivatives;Subclass: Pregnane steroids
RETENTIONTIME: 29.88272
PRECURSORTYPE: [M+FA-H]-
SMILES: CC(C)C(=CC(=O)OC1CC2C3(CCC(CC3=CCC2(C4(C1(C(CC4)(C(=O)C)O)C)O)O)O)C)C
FORMULA: C28H42O7
INCHIKEY: 
CCS: 0
IONMODE: Negative
INSTRUMENTTYPE: q-tof
INSTRUMENT: SCIX
Comment: CAS号: 38395-02-7;中文名称: 告达亭苷元;cid: 72948694
COLLISIONENERGY: 40
Num Peaks: 20
126.6963 1
126.95248 1
333.21082 1
221.11945 1
317.17551 1
487.7291 1
261.14777 1
343.19089 14
360.05859 1
181.08049 1
127.77047 1
181.0919 1
191.10606 1
379.22156 1
281.1601 1
127.67466 1
127.07828 1000
126.67881 9
325.18195 8
489.29053 84

ID: 41
NAME: Ginsenoside Rg3
PRECURSORMZ: 783.4916
Ontology: Kingdom: Organic compounds;Superclass: Lipids and lipid;Class: Prenol lipids;Subclass: Triterpenoids
RETENTIONTIME: 30.02137
PRECURSORTYPE: [M-H]-
SMILES: CC(=CCCC(C)(C1CCC2(C1C(CC3C2(CCC4C3(CCC(C4(C)C)OC5C(C(C(C(O5)CO)O)O)OC6C(C(C(C(O6)CO)O)O)O)C)C)O)C)O)C
FORMULA: C42H72O13
INCHIKEY: 
CCS: 0
IONMODE: Negative
INSTRUMENTTYPE: q-tof
INSTRUMENT: SCIX
Comment: CAS号: 14197-60-5;中文名称: 20(S)-人参皂苷Rg3;cid: 9918693
COLLISIONENERGY: 40
Num Peaks: 20
780.98395 10
783.49719 1000
71.02712 7
59.02112 7
89.02495 7
179.05844 7
375.28809 7
459.38599 65
71.03307 5
73.03203 5
85.0288 5
131.03384 5
537.33856 5
119.03482 5
161.04524 54
783.35089 4
513.39459 4
555.40656 4
603.43585 3
619.44031 3

ID: 42
NAME: Ginsenoside Rg3
PRECURSORMZ: 829.4934
Ontology: Kingdom: Organic compounds;Superclass: Lipids and lipid;Class: Prenol lipids;Subclass: Triterpenoids
RETENTIONTIME: 30.02137
PRECURSORTYPE: [M+FA-H]-
SMILES: CC(=CCCC(C)(C1CCC2(C1C(CC3C2(CCC4C3(CCC(C4(C)C)OC5C(C(C(C(O5)CO)O)O)OC6C(C(C(C(O6)CO)O)O)O)C)C)O)C)O)C
FORMULA: C42H72O13
INCHIKEY: 
CCS: 0
IONMODE: Negative
INSTRUMENTTYPE: q-tof
INSTRUMENT: SCIX
Comment: CAS号: 14197-60-5;中文名称: 20(S)-人参皂苷Rg3;cid: 9918693
COLLISIONENERGY: 40
Num Peaks: 20
159.02196 14
605.40924 13
129.01994 13
784.7005 125
113.02517 123
785.73779 106
160.53824 10
621.44318 1000
159.02908 99
58.83563 9
529.39008 9
83.01363 9
783.29602 9
784.6134 9
829.12207 8
786.18933 8
785.29425 8
780.97656 81
83.03551 7
323.09781 7

ID: 43
NAME: OPHIOPOGONIN D
PRECURSORMZ: 899.4594
Ontology: Kingdom: Organic compounds;Superclass: Lipids and lipid;Class: Steroids and steroid derivatives;Subclass: Steroidal glycosides
RETENTIONTIME: 30.70867
PRECURSORTYPE: [M+FA-H]-
SMILES: CC1CCC2(C(C3C(O2)CC4C3(CCC5C4CC=C6C5(C(CC(C6)O)OC7C(C(C(C(O7)C)O)OC8C(C(C(CO8)O)O)O)OC9C(C(C(C(O9)C)O)O)O)C)C)C)OC1
FORMULA: C44H70O16
INCHIKEY: 
CCS: 0
IONMODE: Negative
INSTRUMENTTYPE: q-tof
INSTRUMENT: SCIX
Comment: CAS号: 945619-74-9;中文名称: 麦冬皂苷D;cid: 46173859
COLLISIONENERGY: 40
Num Peaks: 20
145.05045 1000
149.04066 93
429.30017 93
896.60455 93
896.58337 80
573.52588 71
899.43713 70
499.3038 66
131.03586 66
85.03182 66
109.02988 66
721.18494 65
854.23889 65
854.03247 61
71.01324 53
722.43005 53
273.09427 53
557.35248 53
411.28146 53
99.04279 53

ID: 44
NAME:  Dioscin
PRECURSORMZ: 913.481
Ontology: Kingdom: Organic compounds;Superclass: Lipids and lipid;Class: Steroids and steroid derivatives;Subclass: Steroidal glycosides
RETENTIONTIME: 30.98698
PRECURSORTYPE: [M+FA-H]-
SMILES: CC1CCC2(C(C3C(O2)CC4C3(CCC5C4CC=C6C5(CCC(C6)OC7C(C(C(C(O7)CO)OC8C(C(C(C(O8)C)O)O)O)O)OC9C(C(C(C(O9)C)O)O)O)C)C)C)OC1
FORMULA: C45H72O16
INCHIKEY: 
CCS: 0
IONMODE: Negative
INSTRUMENTTYPE: q-tof
INSTRUMENT: SCIX
Comment: CAS号: 19057-60-4;中文名称: 薯蕷皂苷;cid: 119245
COLLISIONENERGY: 40
Num Peaks: 20
867.28174 14
163.06003 123
149.04578 12
868.22235 10
71.01425 10
59.03219 10
539.3454 10
599.36511 10
868.47217 10
719.09338 10
721.42542 1000
868.49713 8
125.02344 8
247.08289 67
205.07109 62
913.48535 629
722.42761 6
763.43829 6
868.39307 6
868.98853 6

ID: 45
NAME: Ginsenoside Rg5
PRECURSORMZ: 765.4758
Ontology: Kingdom: Organic compounds;Superclass: Lipids and lipid;Class: Prenol lipids;Subclass: Triterpenoids
RETENTIONTIME: 32.13575
PRECURSORTYPE: [M-H]-
SMILES: CC(=CCC=C(C)C1CCC2(C1C(CC3C2(CCC4C3(CCC(C4(C)C)OC5C(C(C(C(O5)CO)O)O)OC6C(C(C(C(O6)CO)O)O)O)C)C)O)C)C
FORMULA: C42H70O12
INCHIKEY: 
CCS: 0
IONMODE: Negative
INSTRUMENTTYPE: q-tof
INSTRUMENT: SCIX
Comment: CAS号: 186763-78-0;中文名称: 人参皂苷Rg5;cid: 11550001
COLLISIONENERGY: 40
Num Peaks: 20
73.03436 10
85.03259 10
89.03015 10
159.0269 10
765.48578 1000
119.03614 8
101.04471 8
143.03181 8
763.01331 6
59.01782 6
99.00987 6
603.43024 54
765.3255 5
763.08356 5
765.0871 4
125.02605 4
161.05025 41
515.39246 2
71.01632 20
101.02625 20

ID: 46
NAME: Ginsenoside Rg5
PRECURSORMZ: 811.4845
Ontology: Kingdom: Organic compounds;Superclass: Lipids and lipid;Class: Prenol lipids;Subclass: Triterpenoids
RETENTIONTIME: 32.13575
PRECURSORTYPE: [M+FA-H]-
SMILES: CC(=CCC=C(C)C1CCC2(C1C(CC3C2(CCC4C3(CCC(C4(C)C)OC5C(C(C(C(O5)CO)O)O)OC6C(C(C(C(O6)CO)O)O)O)C)C)O)C)C
FORMULA: C42H70O12
INCHIKEY: 
CCS: 0
IONMODE: Negative
INSTRUMENTTYPE: q-tof
INSTRUMENT: SCIX
Comment: CAS号: 186763-78-0;中文名称: 人参皂苷Rg5;cid: 11550001
COLLISIONENERGY: 40
Num Peaks: 20
125.02447 110
99.0155 110
83.01482 110
101.02625 1000
59.02759 96
537.40222 94
766.88983 866
766.22089 84
765.09882 78
601.48816 69
113.02646 687
100.71547 67
129.02449 62
766.67853 62
766.5025 62
765.21997 62
149.04857 62
55.0281 62
73.04885 62
159.02869 538

ID: 47
NAME: Hederagenin
PRECURSORMZ: 517.3489
Ontology: Kingdom: Organic compounds;Superclass: Lipids and lipid;Class: Prenol lipids;Subclass: Triterpenoids
RETENTIONTIME: 32.32708
PRECURSORTYPE: [M+FA-H]-
SMILES: CC1(CCC2(CCC3(C(=CCC4C3(CCC5C4(CCC(C5(C)CO)O)C)C)C2C1)C)C(=O)O)C
FORMULA: C30H48O4
INCHIKEY: 
CCS: 0
IONMODE: Negative
INSTRUMENTTYPE: q-tof
INSTRUMENT: SCIX
Comment: CAS号:  465-99-6;中文名称: 常春藤皂苷元;cid: 73299
COLLISIONENERGY: 40
Num Peaks: 7
313.24146 46
295.22592 45
469.82602 24
251.23975 23
393.31018 23
454.28867 11
471.34628 1000

ID: 48
NAME: Hederagenin
PRECURSORMZ: 471.3492
Ontology: Kingdom: Organic compounds;Superclass: Lipids and lipid;Class: Prenol lipids;Subclass: Triterpenoids
RETENTIONTIME: 32.67772
PRECURSORTYPE: [M-H]-
SMILES: CC1(CCC2(CCC3(C(=CCC4C3(CCC5C4(CCC(C5(C)CO)O)C)C)C2C1)C)C(=O)O)C
FORMULA: C30H48O4
INCHIKEY: 
CCS: 0
IONMODE: Negative
INSTRUMENTTYPE: q-tof
INSTRUMENT: SCIX
Comment: CAS号:  465-99-6;中文名称: 常春藤皂苷元;cid: 73299
COLLISIONENERGY: 40
Num Peaks: 5
471.35193 1000
425.33951 63
453.33105 63
407.33084 377
406.03439 31

ID: 49
NAME: Oleanolic acid
PRECURSORMZ: 455.352
Ontology: Kingdom: Organic compounds;Superclass: Lipids and lipid;Class: Prenol lipids;Subclass: Triterpenoids
RETENTIONTIME: 35.6789
PRECURSORTYPE: [M-H]-
SMILES: CC1(CCC2(CCC3(C(=CCC4C3(CCC5C4(CCC(C5(C)C)O)C)C)C2C1)C)C(=O)O)C
FORMULA: C30H48O3
INCHIKEY: 
CCS: 0
IONMODE: Negative
INSTRUMENTTYPE: q-tof
INSTRUMENT: SCIX
Comment: CAS号: 508-02-1;中文名称: 齐墩果酸;cid: 10494
COLLISIONENERGY: 40
Num Peaks: 8
407.32825 14
454.23416 11
423.25592 10
455.35806 1000
453.909 9
273.22028 4
330.51511 4
405.32037 4

ID: 50
NAME: Oleanolic acid
PRECURSORMZ: 501.3574
Ontology: Kingdom: Organic compounds;Superclass: Lipids and lipid;Class: Prenol lipids;Subclass: Triterpenoids
RETENTIONTIME: 35.6789
PRECURSORTYPE: [M+FA-H]-
SMILES: CC1(CCC2(CCC3(C(=CCC4C3(CCC5C4(CCC(C5(C)C)O)C)C)C2C1)C)C(=O)O)C
FORMULA: C30H48O3
INCHIKEY: 
CCS: 0
IONMODE: Negative
INSTRUMENTTYPE: q-tof
INSTRUMENT: SCIX
Comment: CAS号: 508-02-1;中文名称: 齐墩果酸;cid: 10494
COLLISIONENERGY: 40
Num Peaks: 8
407.33109 13
453.93307 10
453.90298 10
455.35507 1000
456.50751 7
407.3197 6
462.01831 3
455.33395 30

ID: 51
NAME: 4-Hydroxybenzoic acid
PRECURSORMZ: 137.0285
Ontology: Kingdom: Organic compounds;Superclass: Benzenoids;Class: Benzene and substituted derivatives;Subclass: Benzoic acids and derivatives
RETENTIONTIME: 6.1121
PRECURSORTYPE: [M-H]-
SMILES: C1=CC(=CC=C1C(=O)O)O
FORMULA: C7H6O3
INCHIKEY: 
CCS: 0
IONMODE: Negative
INSTRUMENTTYPE: q-tof
INSTRUMENT: SCIX
Comment: CAS号: nan;中文名称: 对羟基苯甲酸;cid: 135
COLLISIONENERGY: 40
Num Peaks: 11
75.02424 25
92.74487 21
137.02158 21
65.03711 17
65.04395 107
93.03628 1000
65.07244 8
91.02888 8
93.61502 8
73.61497 4
104.71178 4

ID: 52
NAME: Glycochenodeoxycholic Acid
PRECURSORMZ: 448.3039
Ontology: Kingdom: Organic compounds;Superclass: Lipids and lipid;Class: Steroids and steroid derivatives;Subclass: Bile acids
RETENTIONTIME: 28.72892
PRECURSORTYPE: [M-H]-
SMILES: CC(CCC(=O)NCC(=O)O)C1CCC2C1(CCC3C2C(CC4C3(CCC(C4)O)C)O)C
FORMULA: C26H43NO5
INCHIKEY: 
CCS: 0
IONMODE: Negative
INSTRUMENTTYPE: q-tof
INSTRUMENT: SCIX
Comment: CAS号: 640-79-9;中文名称: 甘氨鹅脱氧胆酸;cid: 12544
COLLISIONENERGY: 40
Num Peaks: 20
446.8757 104
74.02918 1000
373.26666 9
332.25769 9
400.28543 9
404.32092 94
248.20012 8
374.31015 8
353.24426 8
385.06357 7
290.21127 72
327.27502 7
346.27371 7
448.08017 7
376.31653 7
312.22824 7
350.24725 7
384.26825 6
446.58603 5
430.27682 5

ID: 53
NAME: Salvianolic acid
PRECURSORMZ: 493.1116
Ontology: Kingdom: Organic compounds;Superclass: Phenylpropanoids and polyketides;Class: Stilbenes;
RETENTIONTIME: 17.46633
PRECURSORTYPE: [M-H]-
SMILES: C1=CC(=C(C=C1CC(C(=O)O)OC(=O)C=CC2=C(C(=C(C=C2)O)O)C=CC3=CC(=C(C=C3)O)O)O)O
FORMULA: C26H22O10
INCHIKEY: 
CCS: 0
IONMODE: Negative
INSTRUMENTTYPE: q-tof
INSTRUMENT: SCIX
Comment: CAS号: nan;中文名称: 丹酚酸A;cid: 5281793
COLLISIONENERGY: 40
Num Peaks: 20
269.08066 1000
137.02501 98
238.06667 98
249.05591 972
156.53706 90
312.06894 86
280.03674 856
108.02258 83
232.04907 83
209.06139 83
263.03342 83
193.06889 83
117.0361 83
178.46689 75
293.04675 742
251.03764 69
223.04047 69
151.03902 69
146.03679 69
195.04305 69

ID: 54
NAME: Tauroursodeoxycholic acid
PRECURSORMZ: 498.2868
Ontology: Kingdom: Organic compounds;Superclass: Lipids and lipid;Class: Steroids and steroid derivatives;Subclass: Bile acids
RETENTIONTIME: 21.74495
PRECURSORTYPE: [M-H]-
SMILES: CC(CCC(=O)NCCS(=O)(=O)O)C1CCC2C1(CCC3C2C(CC4C3(CCC(C4)O)C)O)C
FORMULA: C26H45NO6S
INCHIKEY: 
CCS: 0
IONMODE: Negative
INSTRUMENTTYPE: q-tof
INSTRUMENT: SCIX
Comment: CAS号: 14605-22-2;中文名称: 牛磺熊去氧胆酸;cid: 9848818
COLLISIONENERGY: 40
Num Peaks: 20
498.11075 1
496.67072 1
430.29568 1
384.28873 1
390.29749 1
391.28067 1
79.95913 12
106.98255 10
370.27646 1
497.96255 1
165.00853 1
498.29367 1000
497.92474 0
375.28772 0
366.2771 0
355.26096 0
498.00354 0
396.28818 0
398.3046 0
402.3103 0

ID: 55
NAME: Isochlorogenic acid A
PRECURSORMZ: 515.12
Ontology: Kingdom: Organic compounds;Superclass: Organic oxygen compounds;Class: Organooxygen compounds;Subclass: Alcohols and polyols
RETENTIONTIME: 13.26157
PRECURSORTYPE: [M-H]-
SMILES: C1C(C(C(CC1(C(=O)O)O)OC(=O)C=CC2=CC(=C(C=C2)O)O)O)OC(=O)C=CC3=CC(=C(C=C3)O)O
FORMULA: C25H24O12
INCHIKEY: 
CCS: 0
IONMODE: Negative
INSTRUMENTTYPE: q-tof
INSTRUMENT: SCIX
Comment: CAS号: 2450-53-5;中文名称: 异绿原酸A;cid: 6474310
COLLISIONENERGY: 40
Num Peaks: 20
353.08594 1000
134.6244 9
190.98398 7
135.04768 732
134.03815 71
71.01649 6
107.04986 6
143.03215 6
155.03302 55
151.04442 5
87.01021 5
203.03822 5
93.04885 5
132.02556 5
178.8316 4
190.81805 4
335.07434 41
133.05357 4
354.17264 3
352.07779 3

ID: 56
NAME: genipin 1-gentiobioside
PRECURSORMZ: 549.1854
Ontology: Kingdom: Organic compounds;Superclass: Lipids and lipid;Class: Prenol lipids;Subclass: Terpene glycosides
RETENTIONTIME: 6.842733
PRECURSORTYPE: [M-H]-
SMILES: COC(=O)C1=COC(C2C1CC=C2CO)OC3C(C(C(C(O3)COC4C(C(C(C(O4)CO)O)O)O)O)O)O
FORMULA: C23H34O15
INCHIKEY: 
CCS: 0
IONMODE: Negative
INSTRUMENTTYPE: q-tof
INSTRUMENT: SCIX
Comment: CAS号: 29307-60-6;中文名称: 京尼平龙胆双糖苷;cid: 3082301
COLLISIONENERGY: 40
Num Peaks: 20
221.06778 126
179.05444 123
323.09726 102
193.04935 102
225.07512 1000
123.04505 664
549.18988 635
161.04504 62
547.41656 62
89.02619 41
119.03316 41
212.83324 41
68.99605 41
101.02489 337
517.15601 246
207.06625 225
121.27262 20
143.03366 20
167.07849 20
103.30413 20

ID: 57
NAME: APIGENIN-6-GLUCOSIDE-8-ARABINOSIDE
PRECURSORMZ: 563.1365
Ontology: Kingdom: Organic compounds;Superclass: Phenylpropanoids and polyketides;Class: Flavonoids;Subclass: Flavonoid glycosides
RETENTIONTIME: 9.903733
PRECURSORTYPE: [M-H]-
SMILES: C1C(C(C(C(O1)C2=C3C(=C(C(=C2O)C4C(C(C(C(O4)CO)O)O)O)O)C(=O)C=C(O3)C5=CC=C(C=C5)O)O)O)O
FORMULA: C26H28O14
INCHIKEY: 
CCS: 0
IONMODE: Negative
INSTRUMENTTYPE: q-tof
INSTRUMENT: SCIX
Comment: CAS号: nan;中文名称: 夏佛塔苷;cid: 442658
COLLISIONENERGY: 40
Num Peaks: 20
337.07159 115
485.10739 115
147.04448 10
253.08617 10
267.06393 10
275.05652 10
287.06284 10
361.07172 10
381.86102 10
251.05379 10
145.02802 10
471.59122 10
473.11124 1000
310.05106 9
309.04181 9
243.06354 9
239.07536 9
237.05231 9
497.11197 9
293.04245 9

ID: 58
NAME: vitexin-2-o-rhamnoside
PRECURSORMZ: 577.1564
Ontology: Kingdom: Organic compounds;Superclass: Phenylpropanoids and polyketides;Class: Flavonoids;Subclass: Flavonoid glycosides
RETENTIONTIME: 11.3455
PRECURSORTYPE: [M-H]-
SMILES: CC1C(C(C(C(O1)OC2C(C(C(OC2C3=C(C=C(C4=C3OC(=CC4=O)C5=CC=C(C=C5)O)O)O)CO)O)O)O)O)O
FORMULA: C27H30O14
INCHIKEY: 
CCS: 0
IONMODE: Negative
INSTRUMENTTYPE: q-tof
INSTRUMENT: SCIX
Comment: CAS号: 64820-99-1;中文名称: 牡荆素异鼠李糖苷;cid: 5282151
COLLISIONENERGY: 40
Num Peaks: 20
268.03436 104
309.03903 103
117.04397 103
355.0878 103
265.04947 103
341.06744 1000
309.07629 88
191.03477 88
117.03022 88
307.06757 88
103.04173 88
85.03287 88
251.03346 88
395.08231 88
249.05174 88
322.04926 74
101.02939 73
203.03018 73
294.04922 73
161.02017 73

ID: 59
NAME:  NARIRUTIN
PRECURSORMZ: 579.1666
Ontology: Kingdom: Organic compounds;Superclass: Phenylpropanoids and polyketides;Class: Flavonoids;Subclass: Flavonoid glycosides
RETENTIONTIME: 13.0709
PRECURSORTYPE: [M-H]-
SMILES: CC1C(C(C(C(O1)OCC2C(C(C(C(O2)OC3=CC(=C4C(=O)CC(OC4=C3)C5=CC=C(C=C5)O)O)O)O)O)O)O)O
FORMULA: C27H32O14
INCHIKEY: 
CCS: 0
IONMODE: Negative
INSTRUMENTTYPE: q-tof
INSTRUMENT: SCIX
Comment: CAS号: 14259-46-2;中文名称: 云香柚皮苷;cid: 442431
COLLISIONENERGY: 40
Num Peaks: 20
270.88651 111
253.04942 106
63.0282 106
165.01909 1000
270.84003 99
459.11493 963
65.01331 93
203.06793 91
189.0573 91
207.03137 91
270.96793 86
271.47052 85
297.0752 79
271.89206 78
125.01813 77
191.02843 76
199.07503 76
201.02145 76
121.02989 76
167.03625 76

ID: 60
NAME: Forsythoside D
PRECURSORMZ: 579.2039
Ontology: Kingdom: Organic compounds;Superclass: Lignans;Class: Lignan glycosides;
RETENTIONTIME: 17.63967
PRECURSORTYPE: [M+FA-H]-
SMILES: COC1=C(C=C(C=C1)C2C3COC(C3CO2)C4=C(C=C(C=C4)OC5C(C(C(C(O5)CO)O)O)O)OC)OC
FORMULA: C27H34O11
INCHIKEY: 
CCS: 0
IONMODE: Negative
INSTRUMENTTYPE: q-tof
INSTRUMENT: SCIX
Comment: CAS号: 487-41-2;中文名称: 连翘苷;cid: 24721571
COLLISIONENERGY: 40
Num Peaks: 20
101.02762 11
121.02831 11
371.1488 1000
354.99918 9
113.02191 8
371.11343 8
369.98199 7
577.36768 6
135.04404 6
369.96024 6
327.10641 4
357.14008 4
71.01629 4
221.79274 4
151.0388 4
129.01804 4
122.03764 4
121.02365 4
161.04301 35
533.20471 35

ID: 61
NAME: Kaempferol 3-rutinoside
PRECURSORMZ: 593.1506
Ontology: Kingdom: Organic compounds;Superclass: Phenylpropanoids and polyketides;Class: Flavonoids;Subclass: Flavonoid glycosides
RETENTIONTIME: 12.98423
PRECURSORTYPE: [M-H]-
SMILES: CC1C(C(C(C(O1)OCC2C(C(C(C(O2)OC3=C(OC4=CC(=CC(=C4C3=O)O)O)C5=CC=C(C=C5)O)O)O)O)O)O)O
FORMULA: C27H30O15
INCHIKEY: 
CCS: 0
IONMODE: Negative
INSTRUMENTTYPE: q-tof
INSTRUMENT: SCIX
Comment: CAS号: 17650-84-9;中文名称: 山奈酚-3-芸香糖苷;cid: 5318767
COLLISIONENERGY: 40
Num Peaks: 20
593.01508 123
283.0546 116
223.04041 116
167.04918 116
165.01743 116
175.0406 116
185.02283 116
149.02625 102
327.04797 1000
226.02557 99
208.00037 99
153.01974 99
284.91656 99
171.04282 99
169.01805 99
565.16052 99
575.13983 99
151.00424 976
254.21973 89
226.31242 88

ID: 62
NAME: genipin 1-gentiobioside
PRECURSORMZ: 595.1834
Ontology: Kingdom: Organic compounds;Superclass: Lipids and lipid;Class: Prenol lipids;Subclass: Terpene glycosides
RETENTIONTIME: 6.860067
PRECURSORTYPE: [M+FA-H]-
SMILES: COC(=O)C1=COC(C2C1CC=C2CO)OC3C(C(C(C(O3)COC4C(C(C(C(O4)CO)O)O)O)O)O)O
FORMULA: C23H34O15
INCHIKEY: 
CCS: 0
IONMODE: Negative
INSTRUMENTTYPE: q-tof
INSTRUMENT: SCIX
Comment: CAS号: 29307-60-6;中文名称: 京尼平龙胆双糖苷;cid: 3082301
COLLISIONENERGY: 40
Num Peaks: 20
123.04509 1000
595.18927 94
393.10226 8
127.03907 8
113.02509 8
547.42999 8
111.04207 8
131.05315 8
89.04355 8
517.1626 75
71.01398 6
131.03212 6
143.03371 6
387.13025 6
149.04533 6
147.04428 64
179.0564 62
549.18683 583
69.00077 55
489.16425 5

ID: 63
NAME: 6-Hydroxykaempferol 3-beta-rutinoside
PRECURSORMZ: 609.1456
Ontology: Kingdom: Organic compounds;Superclass: Phenylpropanoids and polyketides;Class: Flavonoids;Subclass: Flavonoid glycosides
RETENTIONTIME: 10.51053
PRECURSORTYPE: [M-H]-
SMILES: CC1C(C(C(C(O1)OCC2C(C(C(C(O2)OC3=C(OC4=C(C3=O)C(=C(C(=C4)O)O)O)C5=CC=C(C=C5)O)O)O)O)O)O)O
FORMULA: C27H30O16
INCHIKEY: 
CCS: 0
IONMODE: Negative
INSTRUMENTTYPE: q-tof
INSTRUMENT: SCIX
Comment: CAS号: 205527-00-0;中文名称: 6-羟基山奈酚-3-O-芸香糖苷;cid: 10371537
COLLISIONENERGY: 40
Num Peaks: 20
300.92685 124
192.97745 118
581.14758 118
315.05469 118
200.0461 118
187.0394 118
151.00154 118
285.03922 118
469.12473 101
313.03409 101
314.04733 101
591.14282 101
210.02963 101
581.15784 101
183.04369 101
173.05998 101
171.04546 101
166.99886 1000
139.00261 959
608.97717 94

ID: 64
NAME: Neohesperidin
PRECURSORMZ: 609.1786
Ontology: Kingdom: Organic compounds;Superclass: Phenylpropanoids and polyketides;Class: Flavonoids;Subclass: Flavonoid glycosides
RETENTIONTIME: 14.9688
PRECURSORTYPE: [M-H]-
SMILES: CC1C(C(C(C(O1)OC2C(C(C(OC2OC3=CC(=C4C(=O)CC(OC4=C3)C5=CC(=C(C=C5)OC)O)O)CO)O)O)O)O)O
FORMULA: C28H34O15
INCHIKEY: 
CCS: 0
IONMODE: Negative
INSTRUMENTTYPE: q-tof
INSTRUMENT: SCIX
Comment: CAS号: 13241-33-3;中文名称: 新橙皮苷;cid: 442439
COLLISIONENERGY: 40
Num Peaks: 20
403.10321 1000
342.07727 94
300.06339 91
609.05194 90
201.01736 864
258.05225 864
226.06355 80
217.01067 79
340.0524 78
173.02177 78
172.05115 78
339.07086 78
265.04883 78
160.01543 78
218.06305 78
135.04564 78
235.02408 78
474.11832 78
299.0925 78
472.12686 78

ID: 65
NAME: Acteoside
PRECURSORMZ: 623.1978
Ontology: Kingdom: Organic compounds;Superclass: Phenylpropanoids and polyketides;Class: Cinnamic acids and derivatives;Subclass: Hydroxycinnamic acids and derivatives
RETENTIONTIME: 12.3746
PRECURSORTYPE: [M-H]-
SMILES: CC1C(C(C(C(O1)OC2C(C(OC(C2OC(=O)C=CC3=CC(=C(C=C3)O)O)CO)OCCC4=CC(=C(C=C4)O)O)O)O)O)O
FORMULA: C29H36O15
INCHIKEY: 
CCS: 0
IONMODE: Negative
INSTRUMENTTYPE: q-tof
INSTRUMENT: SCIX
Comment: CAS号: 61276-17-3;中文名称: 类叶升麻苷;cid: 5281800
COLLISIONENERGY: 40
Num Peaks: 20
59.01689 160
251.05801 160
178.03133 140
307.08234 140
459.70023 137
117.03778 137
131.03384 137
477.1297 137
325.09653 137
461.02502 135
134.62273 115
132.61063 115
163.05603 113
101.02363 113
59.0234 113
231.06456 113
161.24786 104
132.02066 1000
85.04712 92
622.62561 90

ID: 66
NAME:  NARIRUTIN
PRECURSORMZ: 625.1805
Ontology: Kingdom: Organic compounds;Superclass: Phenylpropanoids and polyketides;Class: Flavonoids;Subclass: Flavonoid glycosides
RETENTIONTIME: 13.0709
PRECURSORTYPE: [M+FA-H]-
SMILES: CC1C(C(C(C(O1)OCC2C(C(C(C(O2)OC3=CC(=C4C(=O)CC(OC4=C3)C5=CC=C(C=C5)O)O)O)O)O)O)O)O
FORMULA: C27H32O14
INCHIKEY: 
CCS: 0
IONMODE: Negative
INSTRUMENTTYPE: q-tof
INSTRUMENT: SCIX
Comment: CAS号: 14259-46-2;中文名称: 云香柚皮苷;cid: 442431
COLLISIONENERGY: 40
Num Peaks: 20
179.03716 13
165.02089 13
295.05975 107
579.17181 1000
337.07053 9
93.03362 9
164.01509 9
205.01146 9
271.45886 8
107.01304 7
271.04465 7
189.01648 7
325.06528 7
313.07022 73
270.9144 6
271.89902 5
229.04962 5
217.00864 5
219.03018 5
185.06493 5

ID: 67
NAME: Neohesperidin
PRECURSORMZ: 655.1899
Ontology: Kingdom: Organic compounds;Superclass: Phenylpropanoids and polyketides;Class: Flavonoids;Subclass: Flavonoid glycosides
RETENTIONTIME: 14.98613
PRECURSORTYPE: [M+FA-H]-
SMILES: CC1C(C(C(C(O1)OC2C(C(C(OC2OC3=CC(=C4C(=O)CC(OC4=C3)C5=CC(=C(C=C5)OC)O)O)CO)O)O)O)O)O
FORMULA: C28H34O15
INCHIKEY: 
CCS: 0
IONMODE: Negative
INSTRUMENTTYPE: q-tof
INSTRUMENT: SCIX
Comment: CAS号: 13241-33-3;中文名称: 新橙皮苷;cid: 442439
COLLISIONENERGY: 40
Num Peaks: 20
285.0379 10
300.11722 10
201.02138 10
591.17523 10
301.07013 1000
286.04782 96
445.1095 9
240.03897 9
227.02904 9
429.12015 9
343.08148 82
485.13391 7
174.03055 7
217.05022 7
200.04897 7
215.07307 7
609.617 7
149.05882 7
267.02841 7
489.14111 75

ID: 68
NAME: Ginsenoside Rh(4)
PRECURSORMZ: 665.4223
Ontology: Kingdom: Organic compounds;Superclass: Lipids and lipid;Class: Prenol lipids;Subclass: Triterpenoids
RETENTIONTIME: 29.5672
PRECURSORTYPE: [M+FA-H]-
SMILES: CC(=CCC=C(C)C1CCC2(C1C(CC3C2(CC(C4C3(CCC(C4(C)C)O)C)OC5C(C(C(C(O5)CO)O)O)O)C)O)C)C
FORMULA: C36H60O8
INCHIKEY: 
CCS: 0
IONMODE: Negative
INSTRUMENTTYPE: q-tof
INSTRUMENT: SCIX
Comment: CAS号: nan;中文名称: 人参皂苷Rh4;cid: 21599928
COLLISIONENERGY: 40
Num Peaks: 16
101.02486 29
619.43018 214
159.02686 15
664.78149 11
81.16382 10
113.02498 10
143.04195 10
531.83795 10
601.39032 10
663.27417 10
665.43011 1000
59.03201 5
99.02959 5
469.37961 5
636.01447 5
161.04662 49

ID: 69
NAME: Ginsenoside Rh1
PRECURSORMZ: 683.4363
Ontology: Kingdom: Organic compounds;Superclass: Lipids and lipid;Class: Prenol lipids;Subclass: Triterpenoids
RETENTIONTIME: 24.36415
PRECURSORTYPE: [M+FA-H]-
SMILES: CC(=CCCC(C)(C1CCC2(C1C(CC3C2(CC(C4C3(CCC(C4(C)C)O)C)OC5C(C(C(C(O5)CO)O)O)O)C)O)C)O)C
FORMULA: C36H62O9
INCHIKEY: 
CCS: 0
IONMODE: Negative
INSTRUMENTTYPE: q-tof
INSTRUMENT: SCIX
Comment: CAS号: 63223-86-9;中文名称: 人参皂苷Rh1;cid: 12855920
COLLISIONENERGY: 40
Num Peaks: 20
143.03345 13
635.38092 12
473.86288 12
73.03191 11
85.03516 11
457.3696 11
161.04478 115
683.43561 1000
59.01888 9
89.02877 9
459.35699 7
637.43402 739
119.03762 6
125.02915 6
545.39722 6
636.64233 5
683.06256 4
475.34958 4
101.02478 43
71.0151 40

ID: 70
NAME: Ginsenoside Rk1
PRECURSORMZ: 765.4717
Ontology: Kingdom: Organic compounds;Superclass: Lipids and lipid;Class: Prenol lipids;Subclass: Triterpenoids
RETENTIONTIME: 31.92392
PRECURSORTYPE: [M-H]-
SMILES: CC(=CCCC(=C)C1CCC2(C1C(CC3C2(CCC4C3(CCC(C4(C)C)OC5C(C(C(C(O5)CO)O)O)OC6C(C(C(C(O6)CO)O)O)O)C)C)O)C)C
FORMULA: C42H70O12
INCHIKEY: 
CCS: 0
IONMODE: Negative
INSTRUMENTTYPE: q-tof
INSTRUMENT: SCIX
Comment: CAS号: 494753-69-4;中文名称: 人参皂苷Rk1;cid: 11499198
COLLISIONENERGY: 40
Num Peaks: 20
119.0316 11
89.02226 11
59.01795 11
221.06322 11
603.42957 103
765.48083 1000
179.05801 9
89.02893 9
763.05133 8
85.02619 8
763.02399 8
71.02835 8
601.50482 6
73.02844 6
143.03188 6
161.04491 63
764.46484 4
99.00998 3
85.03792 3
59.03749 3

ID: 71
NAME: Saikosaponin B1
PRECURSORMZ: 779.463
Ontology: Kingdom: Organic compounds;Superclass: Lipids and lipid;Class: Prenol lipids;Subclass: Terpene glycosides
RETENTIONTIME: 28.04762
PRECURSORTYPE: [M-H]-
SMILES: CC1C(C(C(C(O1)OC2CCC3(C(C2(C)CO)CCC4(C3C=CC5=C6CC(CCC6(C(CC54C)O)CO)(C)C)C)C)O)OC7C(C(C(C(O7)CO)O)O)O)O
FORMULA: C42H68O13
INCHIKEY: 
CCS: 0
IONMODE: Negative
INSTRUMENTTYPE: q-tof
INSTRUMENT: SCIX
Comment: CAS号: 58558-08-0;中文名称: 柴胡皂苷B;cid: 9875547
COLLISIONENERGY: 40
Num Peaks: 20
779.46057 1000
471.34998 9
161.04295 9
776.98138 8
776.94592 5
127.04042 4
615.41748 4
439.30939 4
423.32089 4
159.02499 4
143.03511 4
59.01674 4
113.02641 4
109.03216 4
73.03314 4
778.78619 3
617.40997 347
615.44904 3
83.01093 3
71.02227 3

ID: 72
NAME: Astragaloside III
PRECURSORMZ: 783.4534
Ontology: Kingdom: Organic compounds;Superclass: Lipids and lipid;Class: Steroids and steroid derivatives;Subclass: Steroidal glycosides
RETENTIONTIME: 26.5812
PRECURSORTYPE: [M-H]-
SMILES: CC1(C(CCC23C1C(CC4C2(C3)CCC5(C4(CC(C5C6(CCC(O6)C(C)(C)O)C)O)C)C)O)OC7C(C(C(CO7)O)O)OC8C(C(C(C(O8)CO)O)O)O)C
FORMULA: C41H68O14
INCHIKEY: 
CCS: 0
IONMODE: Negative
INSTRUMENTTYPE: q-tof
INSTRUMENT: SCIX
Comment: CAS号: nan;中文名称: 黄芪皂苷Ⅲ;cid: 441905
COLLISIONENERGY: 40
Num Peaks: 20
71.01395 18
113.02348 15
159.03406 10
783.45905 1000
71.03062 7
73.03678 7
383.29706 7
143.03354 7
783.11102 6
489.36322 52
59.01674 5
101.03904 5
85.02739 5
161.04491 36
113.63565 2
149.04515 2
87.05879 2
563.36804 2
71.53044 2
129.6898 2

ID: 73
NAME: Ginsenoside Rk1
PRECURSORMZ: 811.4842
Ontology: Kingdom: Organic compounds;Superclass: Lipids and lipid;Class: Prenol lipids;Subclass: Triterpenoids
RETENTIONTIME: 32.1324
PRECURSORTYPE: [M+FA-H]-
SMILES: CC(=CCCC(=C)C1CCC2(C1C(CC3C2(CCC4C3(CCC(C4(C)C)OC5C(C(C(C(O5)CO)O)O)OC6C(C(C(C(O6)CO)O)O)O)C)C)O)C)C
FORMULA: C42H70O12
INCHIKEY: 
CCS: 0
IONMODE: Negative
INSTRUMENTTYPE: q-tof
INSTRUMENT: SCIX
Comment: CAS号: 494753-69-4;中文名称: 人参皂苷Rk1;cid: 11499198
COLLISIONENERGY: 40
Num Peaks: 20
143.03532 11
113.02207 10
159.02879 10
765.48193 1000
71.01523 8
763.07971 7
763.00165 6
603.42688 54
89.02225 5
811.48737 48
766.32654 3
161.04318 37
125.02616 3
791.71826 3
159.02168 3
425.66196 3
601.47443 3
811.5799 3
767.68829 2
101.02351 18

ID: 74
NAME: Saikosaponin B1
PRECURSORMZ: 825.4615
Ontology: Kingdom: Organic compounds;Superclass: Lipids and lipid;Class: Prenol lipids;Subclass: Terpene glycosides
RETENTIONTIME: 28.06495
PRECURSORTYPE: [M+FA-H]-
SMILES: CC1C(C(C(C(O1)OC2CCC3(C(C2(C)CO)CCC4(C3C=CC5=C6CC(CCC6(C(CC54C)O)CO)(C)C)C)C)O)OC7C(C(C(C(O7)CO)O)O)O)O
FORMULA: C42H68O13
INCHIKEY: 
CCS: 0
IONMODE: Negative
INSTRUMENTTYPE: q-tof
INSTRUMENT: SCIX
Comment: CAS号: 58558-08-0;中文名称: 柴胡皂苷B;cid: 9875547
COLLISIONENERGY: 40
Num Peaks: 20
229.073 114
131.03673 114
780.22607 108
779.22003 104
85.0443 100
59.03737 100
101.02479 1000
779.27527 98
569.38947 98
780.45892 98
782.17297 96
825.43958 85
83.0148 81
407.30078 81
778.58124 81
73.03918 81
822.79095 81
776.95776 668
84.76829 66
780.57733 64

ID: 75
NAME: Isoastragaloside II
PRECURSORMZ: 825.4615
Ontology: Kingdom: Organic compounds;Superclass: Lipids and lipid;Class: Steroids and steroid derivatives;Subclass: Steroidal glycosides
RETENTIONTIME: 28.06495
PRECURSORTYPE: [M-H]-
SMILES: CC(=O)OC1C(COC(C1O)OC2CCC34CC35CCC6(C(C(CC6(C5CC(C4C2(C)C)OC7C(C(C(C(O7)CO)O)O)O)C)O)C8(CCC(O8)C(C)(C)O)C)C)O
FORMULA: C43H70O15
INCHIKEY: 
CCS: 0
IONMODE: Negative
INSTRUMENTTYPE: q-tof
INSTRUMENT: SCIX
Comment: CAS号:  86764-11-6;中文名称: 异黄芪皂苷Ⅱ;cid: 60148655
COLLISIONENERGY: 40
Num Peaks: 20
229.073 114
131.03673 114
780.22607 108
779.22003 104
85.0443 100
59.03737 100
101.02479 1000
779.27527 98
569.38947 98
780.45892 98
782.17297 96
825.43958 85
83.0148 81
407.30078 81
778.58124 81
73.03918 81
822.79095 81
776.95776 668
84.76829 66
780.57733 64

ID: 76
NAME: Astragaloside III
PRECURSORMZ: 829.454
Ontology: Kingdom: Organic compounds;Superclass: Lipids and lipid;Class: Steroids and steroid derivatives;Subclass: Steroidal glycosides
RETENTIONTIME: 26.5812
PRECURSORTYPE: [M+FA-H]-
SMILES: CC1(C(CCC23C1C(CC4C2(C3)CCC5(C4(CC(C5C6(CCC(O6)C(C)(C)O)C)O)C)C)O)OC7C(C(C(CO7)O)O)OC8C(C(C(C(O8)CO)O)O)O)C
FORMULA: C41H68O14
INCHIKEY: 
CCS: 0
IONMODE: Negative
INSTRUMENTTYPE: q-tof
INSTRUMENT: SCIX
Comment: CAS号: nan;中文名称: 黄芪皂苷Ⅲ;cid: 441905
COLLISIONENERGY: 40
Num Peaks: 20
784.38898 112
826.78143 104
129.01654 104
101.0263 1000
401.30429 86
826.80988 86
585.37402 86
83.01228 86
785.73895 86
99.00852 86
71.0366 77
784.47601 77
149.05211 70
395.29251 69
789.84344 69
95.01337 69
785.91718 69
125.02928 69
453.3421 69
59.02979 69

ID: 77
NAME: GINSENOSIDE F2
PRECURSORMZ: 829.4933
Ontology: Kingdom: Organic compounds;Superclass: Lipids and lipid;Class: Prenol lipids;Subclass: Triterpenoids
RETENTIONTIME: 29.44588
PRECURSORTYPE: [M+FA-H]-
SMILES: CC(=CCCC(C)(C1CCC2(C1C(CC3C2(CCC4C3(CCC(C4(C)C)OC5C(C(C(C(O5)CO)O)O)O)C)C)O)C)OC6C(C(C(C(O6)CO)O)O)O)C
FORMULA: C42H72O13
INCHIKEY: 
CCS: 0
IONMODE: Negative
INSTRUMENTTYPE: q-tof
INSTRUMENT: SCIX
Comment: CAS号: nan;中文名称: 人参皂苷F2;cid: 9918692
COLLISIONENERGY: 40
Num Peaks: 20
829.39117 10
621.44086 1000
59.02994 9
73.03214 9
783.49451 901
829.49701 853
780.95752 7
537.34674 6
113.02668 62
89.02635 62
119.05948 5
71.04033 5
621.76489 5
619.43829 5
87.00889 5
73.04421 5
119.03482 52
101.02362 49
620.96545 4
143.03374 44

ID: 78
NAME: Ginsenoside Rf
PRECURSORMZ: 845.4891
Ontology: Kingdom: Organic compounds;Superclass: Lipids and lipid;Class: Prenol lipids;Subclass: Triterpenoids
RETENTIONTIME: 24.57213
PRECURSORTYPE: [M+FA-H]-
SMILES: CC(=CCCC(C)(C1CCC2(C1C(CC3C2(CC(C4C3(CCC(C4(C)C)O)C)OC5C(C(C(C(O5)CO)O)O)OC6C(C(C(C(O6)CO)O)O)O)C)O)C)O)C
FORMULA: C42H72O14
INCHIKEY: 
CCS: 0
IONMODE: Negative
INSTRUMENTTYPE: q-tof
INSTRUMENT: SCIX
Comment: CAS号: 52286-58-5;中文名称: 人参皂苷Rf;cid: 441922
COLLISIONENERGY: 40
Num Peaks: 12
637.42743 40
161.04678 20
549.37439 20
845.50488 169
799.19012 15
800.4928 15
803.2254 13
799.48975 1000
89.03158 6
113.0491 6
561.39789 6
816.82922 6

ID: 79
NAME: Isoastragaloside II
PRECURSORMZ: 871.466
Ontology: Kingdom: Organic compounds;Superclass: Lipids and lipid;Class: Steroids and steroid derivatives;Subclass: Steroidal glycosides
RETENTIONTIME: 28.65958
PRECURSORTYPE: [M+FA-H]-
SMILES: CC(=O)OC1C(COC(C1O)OC2CCC34CC35CCC6(C(C(CC6(C5CC(C4C2(C)C)OC7C(C(C(C(O7)CO)O)O)O)C)O)C8(CCC(O8)C(C)(C)O)C)C)O
FORMULA: C43H70O15
INCHIKEY: 
CCS: 0
IONMODE: Negative
INSTRUMENTTYPE: q-tof
INSTRUMENT: SCIX
Comment: CAS号:  86764-11-6;中文名称: 异黄芪皂苷Ⅱ;cid: 60148655
COLLISIONENERGY: 40
Num Peaks: 20
89.02503 31
119.03328 26
822.81622 26
765.4505 246
59.01367 22
871.26843 19
868.74292 17
603.39209 17
59.04624 13
149.0419 13
143.03036 13
871.15161 13
483.6073 13
824.38544 10
825.47302 1000
763.03662 9
505.47467 9
733.23444 9
651.42242 9
629.30225 9

ID: 80
NAME: Astragaloside I
PRECURSORMZ: 913.4802
Ontology: Kingdom: Organic compounds;Superclass: Lipids and lipid;Class: Steroids and steroid derivatives;Subclass: Steroidal glycosides
RETENTIONTIME: 30.2845
PRECURSORTYPE: [M+FA-H]-
SMILES: CC(=O)OC1C(COC(C1OC(=O)C)OC2CCC34CC35CCC6(C(C(CC6(C5CC(C4C2(C)C)OC7C(C(C(C(O7)CO)O)O)O)C)O)C8(CCC(O8)C(C)(C)O)C)C)O
FORMULA: C45H72O16
INCHIKEY: 
CCS: 0
IONMODE: Negative
INSTRUMENTTYPE: q-tof
INSTRUMENT: SCIX
Comment: CAS号: nan;中文名称: 黄芪皂苷Ⅰ;cid: 13996685
COLLISIONENERGY: 40
Num Peaks: 5
867.47675 76
913.44623 29
807.44257 25
825.50079 12
913.48468 1000

ID: 81
NAME: Salvianolic acid
PRECURSORMZ: 987.2317
Ontology: Kingdom: Organic compounds;Superclass: Phenylpropanoids and polyketides;Class: Stilbenes;
RETENTIONTIME: 17.48367
PRECURSORTYPE: [2M-H]-
SMILES: C1=CC(=C(C=C1CC(C(=O)O)OC(=O)C=CC2=C(C(=C(C=C2)O)O)C=CC3=CC(=C(C=C3)O)O)O)O
FORMULA: C26H22O10
INCHIKEY: 
CCS: 0
IONMODE: Negative
INSTRUMENTTYPE: q-tof
INSTRUMENT: SCIX
Comment: CAS号: nan;中文名称: 丹酚酸A;cid: 5281793
COLLISIONENERGY: 40
Num Peaks: 20
269.08066 12
159.04488 12
173.0239 12
135.04422 10
493.1152 1000
157.02534 8
295.06012 808
313.07312 76
184.45444 7
186.0313 7
492.09601 7
449.11343 7
383.08163 7
179.02603 7
277.04904 5
491.5195 5
312.05148 5
253.04747 5
267.06573 5
294.11194 5

ID: 82
NAME: Isochlorogenic acid A
PRECURSORMZ: 1031.248
Ontology: Kingdom: Organic compounds;Superclass: Organic oxygen compounds;Class: Organooxygen compounds;Subclass: Alcohols and polyols
RETENTIONTIME: 13.26157
PRECURSORTYPE: [2M-H]-
SMILES: C1C(C(C(CC1(C(=O)O)O)OC(=O)C=CC2=CC(=C(C=C2)O)O)O)OC(=O)C=CC3=CC(=C(C=C3)O)O
FORMULA: C25H24O12
INCHIKEY: 
CCS: 0
IONMODE: Negative
INSTRUMENTTYPE: q-tof
INSTRUMENT: SCIX
Comment: CAS号: 2450-53-5;中文名称: 异绿原酸A;cid: 6474310
COLLISIONENERGY: 40
Num Peaks: 20
135.04276 13
191.05428 128
354.09555 12
513.46442 11
353.08859 1000
351.96646 9
173.04643 9
335.07953 7
515.12421 700
516.11237 6
179.03383 44
179.81548 4
298.83679 3
332.09894 3
906.52313 3
161.02193 3
519.56873 2
194.62914 2
1028.02661 1
133.03076 1

ID: 83
NAME: vitexin-2-o-rhamnoside
PRECURSORMZ: 1155.319
Ontology: Kingdom: Organic compounds;Superclass: Phenylpropanoids and polyketides;Class: Flavonoids;Subclass: Flavonoid glycosides
RETENTIONTIME: 11.36283
PRECURSORTYPE: [2M-H]-
SMILES: CC1C(C(C(C(O1)OC2C(C(C(OC2C3=C(C=C(C4=C3OC(=CC4=O)C5=CC=C(C=C5)O)O)O)CO)O)O)O)O)O
FORMULA: C27H30O14
INCHIKEY: 
CCS: 0
IONMODE: Negative
INSTRUMENTTYPE: q-tof
INSTRUMENT: SCIX
Comment: CAS号: 64820-99-1;中文名称: 牡荆素异鼠李糖苷;cid: 5282151
COLLISIONENERGY: 40
Num Peaks: 17
311.0542 13
1155.32776 133
413.09094 127
577.15826 1000
575.33014 9
413.07086 9
293.04221 50
576.78491 4
341.06485 4
292.32187 4
577.96301 4
442.7467 2
475.77277 2
377.7276 2
1137.93677 2
281.04279 2
457.11987 22

ID: 84
NAME: 6-Hydroxykaempferol 3-beta-rutinoside
PRECURSORMZ: 1219.295
Ontology: Kingdom: Organic compounds;Superclass: Phenylpropanoids and polyketides;Class: Flavonoids;Subclass: Flavonoid glycosides
RETENTIONTIME: 10.52787
PRECURSORTYPE: [2M-H]-
SMILES: CC1C(C(C(C(O1)OCC2C(C(C(C(O2)OC3=C(OC4=C(C3=O)C(=C(C(=C4)O)O)O)C5=CC=C(C=C5)O)O)O)O)O)O)O
FORMULA: C27H30O16
INCHIKEY: 
CCS: 0
IONMODE: Negative
INSTRUMENTTYPE: q-tof
INSTRUMENT: SCIX
Comment: CAS号: 205527-00-0;中文名称: 6-羟基山奈酚-3-O-芸香糖苷;cid: 10371537
COLLISIONENERGY: 40
Num Peaks: 5
1219.30505 76
301.03717 43
608.12323 23
167.00616 11
609.14807 1000

ID: 85
NAME: Neohesperidin
PRECURSORMZ: 1219.368
Ontology: Kingdom: Organic compounds;Superclass: Phenylpropanoids and polyketides;Class: Flavonoids;Subclass: Flavonoid glycosides
RETENTIONTIME: 14.98613
PRECURSORTYPE: [2M-H]-
SMILES: CC1C(C(C(C(O1)OC2C(C(C(OC2OC3=CC(=C4C(=O)CC(OC4=C3)C5=CC(=C(C=C5)OC)O)O)CO)O)O)O)O)O
FORMULA: C28H34O15
INCHIKEY: 
CCS: 0
IONMODE: Negative
INSTRUMENTTYPE: q-tof
INSTRUMENT: SCIX
Comment: CAS号: 13241-33-3;中文名称: 新橙皮苷;cid: 442439
COLLISIONENERGY: 40
Num Peaks: 5
301.0708 27
608.88245 12
609.18579 1000
1219.37903 79
342.07278 5

ID: 86
NAME: CALYCOSIN
PRECURSORMZ: 283.0624
Ontology: Kingdom: Organic compounds;Superclass: Phenylpropanoids and polyketides;Class: Isoflavonoids;Subclass: O
RETENTIONTIME: 18.44383
PRECURSORTYPE: [M-H]-
SMILES: COC1=C(C=C(C=C1)C2=COC3=C(C2=O)C=CC(=C3)O)O
FORMULA: C16H12O5
INCHIKEY: 
CCS: 0
IONMODE: Negative
INSTRUMENTTYPE: q-tof
INSTRUMENT: SCIX
Comment: CAS号:  20575-57-9;中文名称: Calycosin;cid: 5280448
COLLISIONENERGY: 40
Num Peaks: 20
155.05269 106
65.01953 10
255.03419 10
193.03017 10
209.02106 10
128.06079 10
237.02408 10
266.1803 10
267.03159 1000
184.0522 982
134.59032 8
187.00243 8
179.04924 8
183.47568 8
153.03429 8
268.99307 8
198.03053 86
141.03711 85
269.24802 8
240.02885 8

ID: 87
NAME: CALYCOSIN
PRECURSORMZ: 567.1293
Ontology: Kingdom: Organic compounds;Superclass: Phenylpropanoids and polyketides;Class: Isoflavonoids;Subclass: O
RETENTIONTIME: 18.44383
PRECURSORTYPE: [2M-H]-
SMILES: COC1=C(C=C(C=C1)C2=COC3=C(C2=O)C=CC(=C3)O)O
FORMULA: C16H12O5
INCHIKEY: 
CCS: 0
IONMODE: Negative
INSTRUMENTTYPE: q-tof
INSTRUMENT: SCIX
Comment: CAS号:  20575-57-9;中文名称: Calycosin;cid: 5280448
COLLISIONENERGY: 40
Num Peaks: 13
211.03796 17
239.03609 17
267.03387 12
283.06229 1000
240.04199 9
567.11737 7
184.05028 5
282.06003 5
284.16635 5
268.03687 385
285.18188 2
275.34241 2
223.04097 2

ID: 88
NAME: Epicatechin
PRECURSORMZ: 289.0721
Ontology: Kingdom: Organic compounds;Superclass: Phenylpropanoids and polyketides;Class: Flavonoids;Subclass: Flavans
RETENTIONTIME: 8.155534
PRECURSORTYPE: [M-H]-
SMILES: C1C(C(OC2=CC(=CC(=C21)O)O)C3=CC(=C(C=C3)O)O)O
FORMULA: C15H14O6
INCHIKEY: 
CCS: 0
IONMODE: Negative
INSTRUMENTTYPE: q-tof
INSTRUMENT: SCIX
Comment: CAS号: 490-46-0;中文名称: 表儿茶素;cid: 72276
COLLISIONENERGY: 40
Num Peaks: 20
164.01169 1000
80.02978 91
107.05112 91
95.01471 91
111.04647 91
120.02329 91
69.05588 91
134.04121 91
130.0425 91
160.05144 837
57.06949 82
96.02414 79
121.03309 788
190.02628 78
183.07925 78
180.03891 78
148.01553 78
165.01929 755
175.0762 708
244.30717 70

ID: 89
NAME: Formononetin
PRECURSORMZ: 267.0665
Ontology: Kingdom: Organic compounds;Superclass: Phenylpropanoids and polyketides;Class: Isoflavonoids;Subclass: O
RETENTIONTIME: 24.34202
PRECURSORTYPE: [M-H]-
SMILES: COC1=CC=C(C=C1)C2=COC3=C(C2=O)C=CC(=C3)O
FORMULA: C16H12O4
INCHIKEY: 
CCS: 0
IONMODE: Negative
INSTRUMENTTYPE: q-tof
INSTRUMENT: SCIX
Comment: CAS号: 485-72-3;中文名称: 刺芒柄花素;cid: 5280378
COLLISIONENERGY: 40
Num Peaks: 20
135.00949 1000
167.04906 997
267.06589 968
142.04321 9
197.02116 9
173.01817 9
252.45905 9
183.04659 9
223.9868 9
252.9734 9
179.04858 92
168.05861 92
250.96387 9
253.31735 86
253.69528 8
154.04198 8
251.78824 8
254.03522 8
207.38951 8
170.03525 8

ID: 90
NAME: Formononetin
PRECURSORMZ: 535.142
Ontology: Kingdom: Organic compounds;Superclass: Phenylpropanoids and polyketides;Class: Isoflavonoids;Subclass: O
RETENTIONTIME: 24.34202
PRECURSORTYPE: [2M-H]-
SMILES: COC1=CC=C(C=C1)C2=COC3=C(C2=O)C=CC(=C3)O
FORMULA: C16H12O4
INCHIKEY: 
CCS: 0
IONMODE: Negative
INSTRUMENTTYPE: q-tof
INSTRUMENT: SCIX
Comment: CAS号: 485-72-3;中文名称: 刺芒柄花素;cid: 5280378
COLLISIONENERGY: 40
Num Peaks: 12
267.06616 1000
251.0358 6
195.04128 4
266.26324 4
268.0831 3
535.13336 3
254.11884 1
252.0397 172
185.00192 1
213.10146 1
266.22174 15
223.04077 12

ID: 91
NAME: Glycoursodeoxycholic Acid
PRECURSORMZ: 448.3066
Ontology: Kingdom: Organic compounds;Superclass: Lipids and lipid;Class: Steroids and steroid derivatives;Subclass: Bile acids
RETENTIONTIME: 25.4558
PRECURSORTYPE: [M-H]-
SMILES: CC(CCC(=O)NCC(=O)O)C1CCC2C1(CCC3C2C(CC4C3(CCC(C4)O)C)O)C
FORMULA: C26H43NO5
INCHIKEY: 
CCS: 0
IONMODE: Negative
INSTRUMENTTYPE: q-tof
INSTRUMENT: SCIX
Comment: CAS号: 64480-66-6;中文名称: 甘氨熊脱氧胆酸;cid: 12310288
COLLISIONENERGY: 40
Num Peaks: 20
446.87454 115
402.30222 113
74.02909 1000
84.05701 9
386.30814 885
73.9343 8
448.04614 8
357.27747 7
353.2482 7
276.18948 7
366.28015 7
385.08167 6
447.54083 5
346.27496 5
327.27103 5
448.11792 5
258.92078 5
376.32617 5
446.59381 4
366.24771 4

ID: 92
NAME: Glycoursodeoxycholic Acid
PRECURSORMZ: 897.6222
Ontology: Kingdom: Organic compounds;Superclass: Lipids and lipid;Class: Steroids and steroid derivatives;Subclass: Bile acids
RETENTIONTIME: 25.4558
PRECURSORTYPE: [2M-H]-
SMILES: CC(CCC(=O)NCC(=O)O)C1CCC2C1(CCC3C2C(CC4C3(CCC(C4)O)C)O)C
FORMULA: C26H43NO5
INCHIKEY: 
CCS: 0
IONMODE: Negative
INSTRUMENTTYPE: q-tof
INSTRUMENT: SCIX
Comment: CAS号: 64480-66-6;中文名称: 甘氨熊脱氧胆酸;cid: 12310288
COLLISIONENERGY: 40
Num Peaks: 20
448.15076 2
448.73721 2
74.02787 1
894.73682 1
449.30905 1
453.91202 1
449.6835 1
447.8577 1
446.87149 10
448.3063 1000
895.55695 0
450.3699 0
458.78049 0
455.59628 0
453.55386 0
452.8891 0
451.68417 0
450.94577 0
285.1485 0
449.99814 0

ID: 93
NAME: Pogostone
PRECURSORMZ: 223.0985
Ontology: Kingdom: Organic compounds;Superclass: Organic oxygen compounds;Class: Organooxygen compounds;Subclass: Carbonyl compounds
RETENTIONTIME: 31.36382
PRECURSORTYPE: [M-H]-
SMILES: CC1=CC(=C(C(=O)O1)C(=O)CCC(C)C)O
FORMULA: C12H16O4
INCHIKEY: 
CCS: 0
IONMODE: Negative
INSTRUMENTTYPE: q-tof
INSTRUMENT: SCIX
Comment: CAS号: 23800-56-8;中文名称: 广藿香酮;cid: 54695756
COLLISIONENERGY: 40
Num Peaks: 18
68.99824 17
138.63724 12
80.03092 12
81.03513 12
95.08761 12
97.06663 12
139.0751 1000
83.02371 7
125.03236 7
137.09935 7
140.49837 4
139.89444 4
108.01949 4
96.01988 4
179.10732 46
223.09543 29
78.50255 2
81.83457 2

ID: 94
NAME: Baicalein
PRECURSORMZ: 269.0466
Ontology: Kingdom: Organic compounds;Superclass: Phenylpropanoids and polyketides;Class: Flavonoids;Subclass: Flavones
RETENTIONTIME: 22.68927
PRECURSORTYPE: [M-H]-
SMILES: C1=CC=C(C=C1)C2=CC(=O)C3=C(O2)C=C(C(=C3O)O)O
FORMULA: C15H10O5
INCHIKEY: 
CCS: 0
IONMODE: Negative
INSTRUMENTTYPE: q-tof
INSTRUMENT: SCIX
Comment: CAS号: 491-67-8;中文名称: 黄芩素;cid: 5281605
COLLISIONENERGY: 40
Num Peaks: 20
129.07109 105
149.99893 105
108.99533 105
153.03201 105
213.05595 1000
251.02896 982
194.43192 94
179.05067 921
79.02171 90
145.06685 90
77.00381 90
67.03834 90
227.03595 90
151.05463 883
207.04395 869
65.00635 856
143.04881 854
152.06348 76
51.02735 75
125.03715 75

ID: 95
NAME: Tangeretin
PRECURSORMZ: 417.1197
Ontology: Kingdom: Organic compounds;Superclass: Phenylpropanoids and polyketides;Class: Flavonoids;Subclass: O
RETENTIONTIME: 11.5357
PRECURSORTYPE: [M+FA-H]-
SMILES: COC1=CC=C(C=C1)C2=CC(=O)C3=C(O2)C(=C(C(=C3OC)OC)OC)OC
FORMULA: C20H20O7
INCHIKEY: 
CCS: 0
IONMODE: Negative
INSTRUMENTTYPE: q-tof
INSTRUMENT: SCIX
Comment: CAS号: 481-53-8;中文名称: 桔红素;cid: 68077
COLLISIONENERGY: 40
Num Peaks: 20
255.0658 1000
118.68353 8
134.58823 8
254.25409 7
415.77826 6
213.05202 6
297.08105 4
135.00983 363
113.02207 3
91.01958 32
253.05469 3
169.06421 3
161.07207 3
149.01778 3
145.03806 3
257.88971 3
120.01872 3
91.46901 3
255.21024 2
135.71339 1

ID: 96
NAME: Rutin
PRECURSORMZ: 609.1459
Ontology: Kingdom: Organic compounds;Superclass: Phenylpropanoids and polyketides;Class: Flavonoids;Subclass: Flavonoid glycosides
RETENTIONTIME: 11.4317
PRECURSORTYPE: [M-H]-
SMILES: CC1C(C(C(C(O1)OCC2C(C(C(C(O2)OC3=C(OC4=CC(=CC(=C4C3=O)O)O)C5=CC(=C(C=C5)O)O)O)O)O)O)O)O
FORMULA: C27H30O16
INCHIKEY: 
CCS: 0
IONMODE: Negative
INSTRUMENTTYPE: q-tof
INSTRUMENT: SCIX
Comment: CAS号: 153-18-4;中文名称: 芦丁;cid: 5280805
COLLISIONENERGY: 40
Num Peaks: 20
299.94446 107
343.01196 106
149.02647 105
217.01343 103
193.01031 103
198.03033 103
243.03268 1000
270.15765 88
256.03699 88
315.05185 88
187.0331 88
192.00269 88
169.00916 88
201.05605 88
216.04044 88
107.01618 88
233.04706 88
300.89709 85
272.03268 767
282.0174 74

ID: 97
NAME: Rutin
PRECURSORMZ: 1219.302
Ontology: Kingdom: Organic compounds;Superclass: Phenylpropanoids and polyketides;Class: Flavonoids;Subclass: Flavonoid glycosides
RETENTIONTIME: 11.4317
PRECURSORTYPE: [2M-H]-
SMILES: CC1C(C(C(C(O1)OCC2C(C(C(C(O2)OC3=C(OC4=CC(=CC(=C4C3=O)O)O)C5=CC(=C(C=C5)O)O)O)O)O)O)O)O
FORMULA: C27H30O16
INCHIKEY: 
CCS: 0
IONMODE: Negative
INSTRUMENTTYPE: q-tof
INSTRUMENT: SCIX
Comment: CAS号: 153-18-4;中文名称: 芦丁;cid: 5280805
COLLISIONENERGY: 40
Num Peaks: 12
300.02298 25
1219.3075 116
607.17303 11
609.1521 1000
608.17957 9
300.35101 7
345.31885 7
611.1554 7
264.62912 3
274.14127 3
573.24237 3
1089.08838 3

ID: 98
NAME: Chlorogenic acid
PRECURSORMZ: 353.087
Ontology: Kingdom: Organic compounds;Superclass: Organic oxygen compounds;Class: Organooxygen compounds;Subclass: Alcohols and polyols
RETENTIONTIME: 6.402133
PRECURSORTYPE: [M-H]-
SMILES: C1C(C(C(CC1(C(=O)O)O)OC(=O)C=CC2=CC(=C(C=C2)O)O)O)O
FORMULA: C16H18O9
INCHIKEY: 
CCS: 0
IONMODE: Negative
INSTRUMENTTYPE: q-tof
INSTRUMENT: SCIX
Comment: CAS号: 327-97-9;中文名称: 绿原酸;cid: 1794427
COLLISIONENERGY: 40
Num Peaks: 20
155.03261 195
59.0177 193
83.06234 169
71.01382 137
109.02917 109
87.02571 109
85.02987 1000
161.0233 927
190.82736 92
99.04492 83
69.03935 83
190.47231 83
127.04041 809
191.23943 77
93.0349 650
173.04414 605
191.56781 57
108.02533 55
96.02817 55
67.01867 55

ID: 99
NAME: Chlorogenic acid
PRECURSORMZ: 707.1828
Ontology: Kingdom: Organic compounds;Superclass: Organic oxygen compounds;Class: Organooxygen compounds;Subclass: Alcohols and polyols
RETENTIONTIME: 6.402133
PRECURSORTYPE: [2M-H]-
SMILES: C1C(C(C(CC1(C(=O)O)O)OC(=O)C=CC2=CC(=C(C=C2)O)O)O)O
FORMULA: C16H18O9
INCHIKEY: 
CCS: 0
IONMODE: Negative
INSTRUMENTTYPE: q-tof
INSTRUMENT: SCIX
Comment: CAS号: 327-97-9;中文名称: 绿原酸;cid: 1794427
COLLISIONENERGY: 40
Num Peaks: 19
351.97382 8
173.04414 4
353.08801 404
191.02455 3
707.19073 35
352.66602 2
195.04086 2
196.20483 2
127.04201 2
171.02786 2
193.39474 2
192.1804 1
354.09229 1
355.4682 1
515.14276 1
190.4567 11
161.0233 10
179.03529 10
191.05579 1000

ID: 100
NAME: Baicalin-7-glucoside
PRECURSORMZ: 863.2054
Ontology: Kingdom: Organic compounds;Superclass: Phenylpropanoids and polyketides;Class: Flavonoids;Subclass: Flavonoid glycosides
RETENTIONTIME: 16.30128
PRECURSORTYPE: [2M-H]-
SMILES: C1=CC=C(C=C1)C2=CC(=O)C3=C(C(=C(C=C3O2)OC4C(C(C(C(O4)CO)O)O)O)O)O
FORMULA: C21H20O10
INCHIKEY: 
CCS: 0
IONMODE: Negative
INSTRUMENTTYPE: q-tof
INSTRUMENT: SCIX
Comment: CAS号:  31567-75-6;中文名称: 木蝴蝶苷A;cid: 5320313
COLLISIONENERGY: 40
Num Peaks: 16
268.19681 17
431.07678 13
269.04666 1000
273.50308 6
429.72549 6
251.03386 6
268.03253 6
431.10025 526
269.16257 4
271.55777 3
431.96317 3
433.59451 3
181.29832 3
200.33958 3
286.32635 3
333.75473 3

ID: 101
NAME: Baicalin-7-glucoside
PRECURSORMZ: 431.0972
Ontology: Kingdom: Organic compounds;Superclass: Phenylpropanoids and polyketides;Class: Flavonoids;Subclass: Flavonoid glycosides
RETENTIONTIME: 16.31862
PRECURSORTYPE: [M-H]-
SMILES: C1=CC=C(C=C1)C2=CC(=O)C3=C(C(=C(C=C3O2)OC4C(C(C(C(O4)CO)O)O)O)O)O
FORMULA: C21H20O10
INCHIKEY: 
CCS: 0
IONMODE: Negative
INSTRUMENTTYPE: q-tof
INSTRUMENT: SCIX
Comment: CAS号:  31567-75-6;中文名称: 木蝴蝶苷A;cid: 5320313
COLLISIONENERGY: 40
Num Peaks: 20
268.9563 1
225.05437 13
171.04684 13
180.05438 1
268.19449 12
269.49878 1
136.98878 12
179.04906 11
96.99721 1
212.04695 1
111.00637 1
184.05396 1
240.28519 1
269.04666 1000
213.0563 9
270.10452 0
194.03642 0
167.04951 9
271.68118 0
269.70526 0

ID: 102
NAME: Cynaroside
PRECURSORMZ: 447.0923
Ontology: Kingdom: Organic compounds;Superclass: Phenylpropanoids and polyketides;Class: Flavonoids;Subclass: Flavonoid glycosides
RETENTIONTIME: 12.18067
PRECURSORTYPE: [M-H]-
SMILES: C1=CC(=C(C=C1C2=CC(=O)C3=C(C=C(C=C3O2)OC4C(C(C(C(O4)CO)O)O)O)O)O)O
FORMULA: C21H20O11
INCHIKEY: 
CCS: 0
IONMODE: Negative
INSTRUMENTTYPE: q-tof
INSTRUMENT: SCIX
Comment: CAS号: 1268798;中文名称: 木樨草苷;cid: 5280637
COLLISIONENERGY: 40
Num Peaks: 20
211.03809 17
241.05247 17
175.03552 17
199.03995 14
215.03674 14
284.9653 12
297.04245 12
283.11981 12
217.0491 12
284.03348 1000
107.01484 9
298.04169 9
149.02321 9
267.02966 9
201.01425 9
447.09625 817
283.14359 7
134.035 7
148.01076 7
257.0444 7

ID: 103
NAME: Ginsenoside Rc
PRECURSORMZ: 1123.598
Ontology: Kingdom: Organic compounds;Superclass: Lipids and lipid;Class: Prenol lipids;Subclass: Triterpenoids
RETENTIONTIME: 24.758
PRECURSORTYPE: [M+FA-H]-
SMILES: CC(=CCCC(C)(C1CCC2(C1C(CC3C2(CCC4C3(CCC(C4(C)C)OC5C(C(C(C(O5)CO)O)O)OC6C(C(C(C(O6)CO)O)O)O)C)C)O)C)OC7C(C(C(C(O7)COC8C(C(C(O8)CO)O)O)O)O)O)C
FORMULA: C53H90O22
INCHIKEY: 
CCS: 0
IONMODE: Negative
INSTRUMENTTYPE: q-tof
INSTRUMENT: SCIX
Comment: CAS号: nan;中文名称: 人参皂苷Rc;cid: 12855889
COLLISIONENERGY: 40
Num Peaks: 20
1078.10083 120
161.04494 113
783.49213 1000
191.04617 98
1119.98352 97
1079.76221 97
459.38528 97
1079.24695 97
1078.11938 92
89.02076 81
603.43146 81
311.10635 81
915.53857 784
1073.96655 67
71.01505 64
1077.32153 64
1078.64832 64
101.03189 64
765.49139 526
783.26672 50

ID: 104
NAME: Ginsenoside Rg1
PRECURSORMZ: 845.4847
Ontology: Kingdom: Organic compounds;Superclass: Lipids and lipid;Class: Prenol lipids;Subclass: Triterpenoids
RETENTIONTIME: 22.65462
PRECURSORTYPE: [M+FA-H]-
SMILES: CC(=CCCC(C)(C1CCC2(C1C(CC3C2(CC(C4C3(CCC(C4(C)C)O)C)OC5C(C(C(C(O5)CO)O)O)O)C)O)C)OC6C(C(C(C(O6)CO)O)O)O)C
FORMULA: C42H72O14
INCHIKEY: 
CCS: 0
IONMODE: Negative
INSTRUMENTTYPE: q-tof
INSTRUMENT: SCIX
Comment: CAS号: 22427-39-0;中文名称: 人参皂苷Rg1;cid: 441923
COLLISIONENERGY: 40
Num Peaks: 13
491.37662 29
798.7663 16
103.04116 14
161.03943 14
161.05019 14
809.00159 14
845.4964 144
799.49323 1000
83.01449 7
475.37918 7
599.40637 7
842.82806 7
653.43896 66

ID: 105
NAME: Ginsenoside Rg2
PRECURSORMZ: 783.4947
Ontology: Kingdom: Organic compounds;Superclass: Lipids and lipid;Class: Prenol lipids;Subclass: Triterpenoids
RETENTIONTIME: 24.03003
PRECURSORTYPE: [M-H]-
SMILES: CC1C(C(C(C(O1)OC2C(C(C(OC2OC3CC4(C(CC(C5C4(CCC5C(C)(CCC=C(C)C)O)C)O)C6(C3C(C(CC6)O)(C)C)C)C)CO)O)O)O)O)O
FORMULA: C42H72O13
INCHIKEY: 
CCS: 0
IONMODE: Negative
INSTRUMENTTYPE: q-tof
INSTRUMENT: SCIX
Comment: CAS号: nan;中文名称: 人参皂苷Rg2;cid: 21599924
COLLISIONENERGY: 40
Num Peaks: 20
113.02315 15
163.0609 15
205.06804 12
119.03584 12
637.43567 126
59.0153 10
161.03748 10
783.49622 1000
71.01479 8
115.04037 8
143.03325 8
457.37048 8
103.03824 6
89.02581 6
780.97504 6
781.21594 5
782.9585 5
474.96555 4
468.71078 4
635.41107 4

ID: 106
NAME: Ginsenoside Rg2
PRECURSORMZ: 829.5014
Ontology: Kingdom: Organic compounds;Superclass: Lipids and lipid;Class: Prenol lipids;Subclass: Triterpenoids
RETENTIONTIME: 24.37668
PRECURSORTYPE: [M+FA-H]-
SMILES: CC1C(C(C(C(O1)OC2C(C(C(OC2OC3CC4(C(CC(C5C4(CCC5C(C)(CCC=C(C)C)O)C)O)C6(C3C(C(CC6)O)(C)C)C)C)CO)O)O)O)O)O
FORMULA: C42H72O13
INCHIKEY: 
CCS: 0
IONMODE: Negative
INSTRUMENTTYPE: q-tof
INSTRUMENT: SCIX
Comment: CAS号: nan;中文名称: 人参皂苷Rg2;cid: 21599924
COLLISIONENERGY: 40
Num Peaks: 20
619.43298 26
161.04303 26
475.36337 17
89.02591 13
829.21094 13
163.06108 13
101.02036 13
829.50793 104
637.43634 103
783.4931 1000
782.48102 10
475.37878 93
784.47028 6
561.1416 48
430.94958 4
179.05801 4
613.1474 4
159.02863 4
752.65417 4
799.53625 4

ID: 107
NAME:  Ginsenoside Rg6
PRECURSORMZ: 811.4852
Ontology: Kingdom: Organic compounds;Superclass: Lipids and lipid;Class: Prenol lipids;Subclass: Triterpenoids
RETENTIONTIME: 28.77495
PRECURSORTYPE: [M+FA-H]-
SMILES: CC1C(C(C(C(O1)OC2C(C(C(OC2OC3CC4(C(CC(C5C4(CCC5C(=C)CCC=C(C)C)C)O)C6(C3C(C(CC6)O)(C)C)C)C)CO)O)O)O)O)O
FORMULA: C42H70O12
INCHIKEY: 
CCS: 0
IONMODE: Negative
INSTRUMENTTYPE: q-tof
INSTRUMENT: SCIX
Comment: CAS号: 147419-93-0;中文名称: 人参皂苷Rg6;cid: 91895489
COLLISIONENERGY: 40
Num Peaks: 20
601.41412 182
553.38715 17
617.44116 14
527.3858 14
99.00793 14
101.02429 139
205.07002 131
766.6897 12
179.05772 12
469.36929 12
499.37964 12
127.0464 12
163.05898 109
143.03479 105
112.67324 10
619.42285 1000
766.48236 9
307.10199 9
767.30798 9
767.53497 9

ID: 108
NAME: Ginsenoside Rh2
PRECURSORMZ: 667.4404
Ontology: Kingdom: Organic compounds;Superclass: Lipids and lipid;Class: Prenol lipids;Subclass: Triterpenoids
RETENTIONTIME: 32.77208
PRECURSORTYPE: [M+FA-H]-
SMILES: CC(=CCCC(C)(C1CCC2(C1C(CC3C2(CCC4C3(CCC(C4(C)C)OC5C(C(C(C(O5)CO)O)O)O)C)C)O)C)O)C
FORMULA: C36H62O8
INCHIKEY: 
CCS: 0
IONMODE: Negative
INSTRUMENTTYPE: q-tof
INSTRUMENT: SCIX
Comment: CAS号: 78214-33-2;中文名称: 人参皂苷Rh2;cid: 119307
COLLISIONENERGY: 40
Num Peaks: 20
113.02485 16
665.31995 16
101.02326 16
159.02869 14
537.34454 11
667.45001 1000
667.3186 9
143.03516 8
71.01375 8
375.28214 8
101.02042 8
85.03112 8
667.92462 7
666.59979 6
459.38547 65
619.4538 5
619.41864 5
59.02956 5
373.18024 5
161.0359 5

ID: 109
NAME: kaempferol-3-O-glucosyl(1-2)rhamnoside
PRECURSORMZ: 593.1481
Ontology: Kingdom: Organic compounds;Superclass: Phenylpropanoids and polyketides;Class: Flavonoids;Subclass: Flavonoid glycosides
RETENTIONTIME: 14.38288
PRECURSORTYPE: [M-H]-
SMILES: CC1C(C(C(C(O1)OC2=C(OC3=CC(=CC(=C3C2=O)O)O)C4=CC=C(C=C4)O)OC5C(C(C(C(O5)CO)O)O)O)O)O
FORMULA: C27H30O15
INCHIKEY: 
CCS: 0
IONMODE: Negative
INSTRUMENTTYPE: q-tof
INSTRUMENT: SCIX
Comment: CAS号: 142451-65-8;中文名称: 山奈酚-3-O-beta-D葡萄糖基(1,2)-alpha-L-鼠李糖苷;cid: 5489470
COLLISIONENERGY: 40
Num Peaks: 20
143.05035 11
107.01143 11
152.00932 11
255.02936 1000
167.04362 9
228.04391 9
189.05743 9
185.06506 9
182.0368 9
326.04764 9
165.01733 9
267.03363 9
257.04602 90
151.00237 83
226.02782 7
169.06757 7
159.04115 7
210.02881 7
395.07709 7
213.01457 7

ID: 110
NAME:  Neosperidin dihydrochalcone
PRECURSORMZ: 611.195
Ontology: Kingdom: Organic compounds;Superclass: Phenylpropanoids and polyketides;Class: Flavonoids;Subclass: Flavonoid glycosides
RETENTIONTIME: 17.36272
PRECURSORTYPE: [M-H]-
SMILES: CC1C(C(C(C(O1)OC2C(C(C(OC2OC3=CC(=C(C(=C3)O)C(=O)CCC4=CC(=C(C=C4)OC)O)O)CO)O)O)O)O)O
FORMULA: C28H36O15
INCHIKEY: 
CCS: 0
IONMODE: Negative
INSTRUMENTTYPE: q-tof
INSTRUMENT: SCIX
Comment: CAS号: 20702-77-6;中文名称: 新橙皮苷二氢查尔酮;cid: 30231
COLLISIONENERGY: 40
Num Peaks: 20
303.00613 108
251.05154 103
413.12329 103
227.05315 103
575.17908 103
354.07733 103
294.05197 103
301.10794 103
371.11752 103
344.82791 100
217.08626 1000
167.03477 981
326.08365 93
447.13162 924
593.18915 921
446.12238 90
326.05304 88
355.08035 88
330.07343 88
159.04323 88

ID: 111
NAME: Ursolic acid
PRECURSORMZ: 455.3547
Ontology: Kingdom: Organic compounds;Superclass: Lipids and lipid;Class: Prenol lipids;Subclass: Triterpenoids
RETENTIONTIME: 35.72875
PRECURSORTYPE: [M-H]-
SMILES: CC1CCC2(CCC3(C(=CCC4C3(CCC5C4(CCC(C5(C)C)O)C)C)C2C1C)C)C(=O)O
FORMULA: C30H48O3
INCHIKEY: 
CCS: 0
IONMODE: Negative
INSTRUMENTTYPE: q-tof
INSTRUMENT: SCIX
Comment: CAS号: nan;中文名称: 熊果酸;cid: 64945
COLLISIONENERGY: 40
Num Peaks: 4
455.23096 19
453.89346 19
455.35156 1000
361.25391 9

ID: 112
NAME: Ursolic acid
PRECURSORMZ: 501.3571
Ontology: Kingdom: Organic compounds;Superclass: Lipids and lipid;Class: Prenol lipids;Subclass: Triterpenoids
RETENTIONTIME: 35.72875
PRECURSORTYPE: [M+FA-H]-
SMILES: CC1CCC2(CCC3(C(=CCC4C3(CCC5C4(CCC(C5(C)C)O)C)C)C2C1C)C)C(=O)O
FORMULA: C30H48O3
INCHIKEY: 
CCS: 0
IONMODE: Negative
INSTRUMENTTYPE: q-tof
INSTRUMENT: SCIX
Comment: CAS号: nan;中文名称: 熊果酸;cid: 64945
COLLISIONENERGY: 40
Num Peaks: 3
453.91153 27
455.35156 1000
202.12892 9

ID: 113
NAME: Cynarin
PRECURSORMZ: 515.1207
Ontology: Kingdom: Organic compounds;Superclass: Organic oxygen compounds;Class: Organooxygen compounds;Subclass: Alcohols and polyols
RETENTIONTIME: 8.60735
PRECURSORTYPE: [M-H]-
SMILES: C1C(C(C(CC1(C(=O)O)OC(=O)C=CC2=CC(=C(C=C2)O)O)OC(=O)C=CC3=CC(=C(C=C3)O)O)O)O
FORMULA: C25H24O12
INCHIKEY: 
CCS: 0
IONMODE: Negative
INSTRUMENTTYPE: q-tof
INSTRUMENT: SCIX
Comment: CAS号:  30964-13-7;中文名称: 洋蓟酸;cid: 5281769
COLLISIONENERGY: 40
Num Peaks: 20
134.03798 1000
307.08014 99
247.09123 85
132.02377 85
513.46497 85
107.04967 85
87.00737 85
160.5148 76
113.02504 70
83.05214 70
190.9097 63
334.03043 63
178.79938 60
93.02957 58
219.03069 56
71.01509 56
227.07008 56
179.51991 51
179.37418 50
352.9534 50

ID: 114
NAME: Cynarin
PRECURSORMZ: 1031.25
Ontology: Kingdom: Organic compounds;Superclass: Organic oxygen compounds;Class: Organooxygen compounds;Subclass: Alcohols and polyols
RETENTIONTIME: 8.60735
PRECURSORTYPE: [2M-H]-
SMILES: C1C(C(C(CC1(C(=O)O)OC(=O)C=CC2=CC(=C(C=C2)O)O)OC(=O)C=CC3=CC(=C(C=C3)O)O)O)O
FORMULA: C25H24O12
INCHIKEY: 
CCS: 0
IONMODE: Negative
INSTRUMENTTYPE: q-tof
INSTRUMENT: SCIX
Comment: CAS号:  30964-13-7;中文名称: 洋蓟酸;cid: 5281769
COLLISIONENERGY: 40
Num Peaks: 20
335.07968 114
515.11835 1000
516.12256 9
179.03185 90
1031.2655 84
351.96664 8
155.03464 8
161.02359 8
317.07129 8
513.45538 8
135.0426 8
191.0542 67
1030.21313 5
334.0098 5
332.87201 5
178.0275 5
173.03888 5
353.08615 273
339.04068 2
368.2052 2

ID: 115
NAME: SCUTELLAREIN
PRECURSORMZ: 285.0411
Ontology: Kingdom: Organic compounds;Superclass: Phenylpropanoids and polyketides;Class: Flavonoids;Subclass: Flavones
RETENTIONTIME: 16.07597
PRECURSORTYPE: [M-H]-
SMILES: C1=CC(=CC=C1C2=CC(=O)C3=C(O2)C=C(C(=C3O)O)O)O
FORMULA: C15H10O6
INCHIKEY: 
CCS: 0
IONMODE: Negative
INSTRUMENTTYPE: q-tof
INSTRUMENT: SCIX
Comment: CAS号: 529-53-3;中文名称: 野黄芩素;cid: 5281697
COLLISIONENERGY: 40
Num Peaks: 20
229.05011 110
159.04665 109
115.05583 10
222.02895 10
133.02888 10
116.02934 10
117.036 1000
167.04924 98
241.04977 94
166.47269 9
143.05219 90
187.04062 88
79.02168 8
121.03614 8
173.99544 8
122.00024 8
92.99814 8
194.03809 8
181.03561 8
157.06607 85

ID: 116
NAME: ISOLIQUIRITIN
PRECURSORMZ: 417.1186
Ontology: Kingdom: Organic compounds;Superclass: Phenylpropanoids and polyketides;Class: Flavonoids;Subclass: Flavonoid glycosides
RETENTIONTIME: 15.97197
PRECURSORTYPE: [M-H]-
SMILES: C1=CC(=CC=C1C=CC(=O)C2=C(C=C(C=C2)O)O)OC3C(C(C(C(O3)CO)O)O)O
FORMULA: C21H22O9
INCHIKEY: 
CCS: 0
IONMODE: Negative
INSTRUMENTTYPE: q-tof
INSTRUMENT: SCIX
Comment: CAS号: 5041-81-6;中文名称: 异甘草苷;cid: 5318591
COLLISIONENERGY: 40
Num Peaks: 20
145.02924 1000
239.07275 92
93.0348 92
277.08447 92
256.24237 92
256.11575 92
212.04436 92
237.05624 92
119.64568 80
181.06773 79
227.07407 79
121.03444 79
91.74057 79
321.07379 79
213.05576 746
251.06458 65
253.25211 65
210.06767 65
279.06122 65
133.0271 65

ID: 117
NAME: ISOLIQUIRITIN
PRECURSORMZ: 835.2474
Ontology: Kingdom: Organic compounds;Superclass: Phenylpropanoids and polyketides;Class: Flavonoids;Subclass: Flavonoid glycosides
RETENTIONTIME: 15.97197
PRECURSORTYPE: [2M-H]-
SMILES: C1=CC(=CC=C1C=CC(=O)C2=C(C=C(C=C2)O)O)OC3C(C(C(C(O3)CO)O)O)O
FORMULA: C21H22O9
INCHIKEY: 
CCS: 0
IONMODE: Negative
INSTRUMENTTYPE: q-tof
INSTRUMENT: SCIX
Comment: CAS号: 5041-81-6;中文名称: 异甘草苷;cid: 5318591
COLLISIONENERGY: 40
Num Peaks: 16
254.05527 17
835.25812 15
269.08749 12
415.78867 11
417.12079 1000
418.12271 7
254.258 7
255.06519 523
135.00134 5
248.97998 5
263.85889 5
789.47882 5
135.00629 27
141.04646 2
211.61446 2
297.07788 20

ID: 118
NAME: PROCYANIDIN B2
PRECURSORMZ: 577.1334
Ontology: Kingdom: Organic compounds;Superclass: Phenylpropanoids and polyketides;Class: Flavonoids;Subclass: Biflavonoids and polyflavonoids
RETENTIONTIME: 7.234583
PRECURSORTYPE: [M-H]-
SMILES: C1C(C(OC2=C1C(=CC(=C2C3C(C(OC4=CC(=CC(=C34)O)O)C5=CC(=C(C=C5)O)O)O)O)O)C6=CC(=C(C=C6)O)O)O
FORMULA: C30H26O12
INCHIKEY: 
CCS: 0
IONMODE: Negative
INSTRUMENTTYPE: q-tof
INSTRUMENT: SCIX
Comment: CAS号: nan;中文名称: 原花青素B2;cid: 122738
COLLISIONENERGY: 40
Num Peaks: 20
299.05411 1000
175.04066 970
175.07619 97
177.05594 91
449.08121 91
150.03004 91
160.05141 91
185.0594 91
437.09576 91
410.10437 91
212.04448 91
219.06819 91
255.02937 918
151.03722 883
285.04092 865
124.63458 83
255.07227 81
288.14563 79
274.04721 79
256.03445 789

ID: 119
NAME: 25-methoxyalisol A
PRECURSORMZ: 549.3773
Ontology: Kingdom: Organic compounds;Superclass: Lipids and lipid;Class: Prenol lipids;Subclass: Triterpenoids
RETENTIONTIME: 34.28312
PRECURSORTYPE: [M+FA-H]-
SMILES: CC(CC(C(C(C)(C)OC)O)O)C1=C2CC(C3C4(CCC(=O)C(C4CCC3(C2(CC1)C)C)(C)C)C)O
FORMULA: C31H52O5
INCHIKEY: 
CCS: 0
IONMODE: Negative
INSTRUMENTTYPE: q-tof
INSTRUMENT: SCIX
Comment: CAS号: nan;中文名称: 25甲氧基泽泻醇A？;cid: 102004721
COLLISIONENERGY: 40
Num Peaks: 14
485.36292 18
547.6189 18
549.33295 16
549.08789 11
381.29013 11
503.37241 11
549.38263 1000
303.51343 7
311.98517 7
323.6037 7
353.29373 7
220.96153 3
435.34042 3
457.56793 3

ID: 120
NAME: 3,4-DIHYDROXY-5-METHOXYBENZOIC ACID
PRECURSORMZ: 183.0313
Ontology: Kingdom: Organic compounds;Superclass: Benzenoids;Class: Benzene and substituted derivatives;Subclass: Benzoic acids and derivatives
RETENTIONTIME: 4.999983
PRECURSORTYPE: [M-H]-
SMILES: COC1=CC(=CC(=C1O)O)C(=O)O
FORMULA: C8H8O5
INCHIKEY: 
CCS: 0
IONMODE: Negative
INSTRUMENTTYPE: q-tof
INSTRUMENT: SCIX
Comment: CAS号: 3934-84-7;中文名称: 3-O-甲基没食子酸;cid: 19829
COLLISIONENERGY: 40
Num Peaks: 20
123.00862 229
96.02228 18
139.05493 14
95.01286 141
124.01673 1000
153.00735 9
113.32674 9
169.90088 9
87.4529 9
125.4084 9
67.04365 9
183.02954 64
123.00235 57
139.0416 50
168.00742 492
134.36336 4
109.03037 4
83.01429 4
75.43188 4
65.00815 4

ID: 121
NAME: 7-Hydroxycoumarin
PRECURSORMZ: 161.0253
Ontology: Kingdom: Organic compounds;Superclass: Phenylpropanoids and polyketides;Class: Coumarins and derivatives;Subclass: Hydroxycoumarins
RETENTIONTIME: 10.74985
PRECURSORTYPE: [M-H]-
SMILES: C1=CC(=CC2=C1C=CC(=O)O2)O
FORMULA: C9H6O3
INCHIKEY: 
CCS: 0
IONMODE: Negative
INSTRUMENTTYPE: q-tof
INSTRUMENT: SCIX
Comment: CAS号: 93-35-6;中文名称: 7羟基香豆素;cid: 5281426
COLLISIONENERGY: 40
Num Peaks: 20
133.03059 1000
161.02541 973
89.00211 8
104.70897 6
88.765 6
160.84258 6
88.02907 5
90.00865 5
51.02633 5
91.01816 43
75.03162 4
76.80187 4
103.0271 4
115.9442 4
67.02099 4
120.0202 4
92.02652 4
105.03598 391
93.03498 37
132.80743 3

ID: 122
NAME: L-Phenylalanine
PRECURSORMZ: 164.0744
Ontology: Kingdom: Organic compounds;Superclass: Organic acids and derivatives;Class: Carboxylic acids and derivatives;Subclass: Amino acids
RETENTIONTIME: 3.23075
PRECURSORTYPE: [M-H]-
SMILES: C1=CC=C(C=C1)CC(C(=O)O)N
FORMULA: C9H11NO2
INCHIKEY: 
CCS: 0
IONMODE: Negative
INSTRUMENTTYPE: q-tof
INSTRUMENT: SCIX
Comment: CAS号: 63-91-2;中文名称: L-苯丙氨酸;cid: 6140
COLLISIONENERGY: 40
Num Peaks: 11
72.02077 181
77.04194 149
147.04408 1000
91.05291 90
119.04522 90
103.0555 615
102.73732 60
164.0714 389
93.03195 30
158.97 30
72.00878 300

ID: 123
NAME: Alcesefoliside
PRECURSORMZ: 755.2083
Ontology: Kingdom: Organic compounds;Superclass: Phenylpropanoids and polyketides;Class: Flavonoids;Subclass: Flavonoid glycosides
RETENTIONTIME: 9.706567
PRECURSORTYPE: [M-H]-
SMILES: CC1C(C(C(C(O1)OCC2C(C(C(C(O2)OC3=C(OC4=CC(=CC(=C4C3=O)O)O)C5=CC(=C(C=C5)O)O)OC6C(C(C(C(O6)C)O)O)O)O)O)O)O)O
FORMULA: C33H40O20
INCHIKEY: 
CCS: 0
IONMODE: Negative
INSTRUMENTTYPE: q-tof
INSTRUMENT: SCIX
Comment: CAS号: 124151-38-8;中文名称: 粗叶悬钩子苷;cid: 11828754
COLLISIONENERGY: 40
Num Peaks: 20
300.91483 133
409.06503 112
299.02078 1000
178.99605 992
573.13605 95
367.04407 93
215.03455 93
211.03999 93
187.04279 93
229.04625 93
591.11786 77
487.90472 77
385.06058 74
199.03976 74
754.37976 74
226.02625 74
489.10703 677
591.13849 603
314.04767 57
342.03745 57

ID: 124
NAME: clitorin
PRECURSORMZ: 739.2092
Ontology: Kingdom: Organic compounds;Superclass: Phenylpropanoids and polyketides;Class: Flavonoids;Subclass: Flavonoid glycosides
RETENTIONTIME: 10.90585
PRECURSORTYPE: [M-H]-
SMILES: CC1C(C(C(C(O1)OCC2C(C(C(C(O2)OC3=C(OC4=CC(=CC(=C4C3=O)O)O)C5=CC=C(C=C5)O)OC6C(C(C(C(O6)C)O)O)O)O)O)O)O)O
FORMULA: C33H40O19
INCHIKEY: 
CCS: 0
IONMODE: Negative
INSTRUMENTTYPE: q-tof
INSTRUMENT: SCIX
Comment: CAS号: nan;中文名称: 蝶豆素;cid: 11592917
COLLISIONENERGY: 40
Num Peaks: 20
178.99586 1000
283.05759 94
151.00252 934
152.00948 92
282.05298 91
327.0488 884
298.04617 77
163.00537 77
241.04767 77
313.03629 77
405.12149 77
411.06976 77
429.12488 77
357.05331 77
254.21796 68
355.04843 64
269.04404 64
239.02719 64
199.03754 64
593.15161 643

ID: 125
NAME: Syringaldehyde
PRECURSORMZ: 181.0522
Ontology: Kingdom: Organic compounds;Superclass: Benzenoids;Class: Phenols;Subclass: Methoxyphenols
RETENTIONTIME: 10.81918
PRECURSORTYPE: [M-H]-
SMILES: COC1=CC(=CC(=C1O)OC)C=O
FORMULA: C9H10O4
INCHIKEY: 
CCS: 0
IONMODE: Negative
INSTRUMENTTYPE: q-tof
INSTRUMENT: SCIX
Comment: CAS号: nan;中文名称: 丁香醛;cid: 8655
COLLISIONENERGY: 40
Num Peaks: 15
123.00893 503
79.01914 36
137.02167 36
166.02823 301
137.0349 25
67.05216 24
94.92924 24
150.52721 24
95.01461 158
151.32915 13
59.20989 12
102.8593 12
162.97836 12
67.02323 121
151.0043 1000

ID: 126
NAME: Syringic acid
PRECURSORMZ: 197.0463
Ontology: Kingdom: Organic compounds;Superclass: Benzenoids;Class: Benzene and substituted derivatives;Subclass: Benzoic acids and derivatives
RETENTIONTIME: 8.158983
PRECURSORTYPE: [M-H]-
SMILES: COC1=CC(=CC(=C1O)OC)C(=O)O
FORMULA: C9H10O5
INCHIKEY: 
CCS: 0
IONMODE: Negative
INSTRUMENTTYPE: q-tof
INSTRUMENT: SCIX
Comment: CAS号: 530-57-4;中文名称: 丁香酸;cid: 10742
COLLISIONENERGY: 40
Num Peaks: 18
182.02171 772
166.99994 571
95.01314 521
67.02314 46
78.01372 46
89.00329 35
181.01093 35
106.00535 35
111.01355 35
67.04281 23
197.04324 151
121.02985 151
138.02902 139
91.04362 11
67.05785 11
117.4888 11
153.05119 105
123.00728 1000

ID: 127
NAME: p-Coumaric acid
PRECURSORMZ: 163.0414
Ontology: Kingdom: Organic compounds;Superclass: Phenylpropanoids and polyketides;Class: Cinnamic acids and derivatives;Subclass: Hydroxycinnamic acids and derivatives
RETENTIONTIME: 9.914567
PRECURSORTYPE: [M-H]-
SMILES: C1=CC(=CC=C1C=CC(=O)O)O
FORMULA: C9H8O3
INCHIKEY: 
CCS: 0
IONMODE: Negative
INSTRUMENTTYPE: q-tof
INSTRUMENT: SCIX
Comment: CAS号: 501-98-4;中文名称: 对香豆酸;cid: 637542
COLLISIONENERGY: 40
Num Peaks: 20
104.02623 12
89.04076 10
92.02516 10
119.05164 1000
65.06103 8
117.03301 62
145.03122 6
91.05455 49
104.04064 4
119.59955 4
67.02791 4
90.77568 4
122.07837 4
121.03156 4
120.23856 4
65.04166 36
163.04158 28
118.67731 20
108.03427 2
73.00768 2

ID: 128
NAME: Succinic acid
PRECURSORMZ: 117.0222
Ontology: Kingdom: Organic compounds;Superclass: Organic acids and derivatives;Class: Carboxylic acids and derivatives;Subclass: Dicarboxylic acids and derivatives
RETENTIONTIME: 2.068317
PRECURSORTYPE: [M-H]-
SMILES: C(CC(=O)O)C(=O)O
FORMULA: C4H6O4
INCHIKEY: 
CCS: 0
IONMODE: Negative
INSTRUMENTTYPE: q-tof
INSTRUMENT: SCIX
Comment: CAS号: 110-15-6;中文名称: 琥珀酸;cid: 1110
COLLISIONENERGY: 40
Num Peaks: 2
73.03124 1000
73.03607 337

ID: 129
NAME: Caffeic acid
PRECURSORMZ: 179.0367
Ontology: Kingdom: Organic compounds;Superclass: Phenylpropanoids and polyketides;Class: Cinnamic acids and derivatives;Subclass: Hydroxycinnamic acids and derivatives
RETENTIONTIME: 7.411033
PRECURSORTYPE: [M-H]-
SMILES: C1=CC(=C(C=C1C=CC(=O)O)O)O
FORMULA: C9H8O4
INCHIKEY: 
CCS: 0
IONMODE: Negative
INSTRUMENTTYPE: q-tof
INSTRUMENT: SCIX
Comment: CAS号: nan;中文名称: 咖啡酸;cid: 689043
COLLISIONENERGY: 40
Num Peaks: 20
132.02168 11
135.04543 1000
105.03408 9
161.02496 9
108.02207 9
179.03336 87
91.05141 6
89.03899 57
134.07188 5
134.03754 531
65.01049 4
91.06759 4
93.0359 4
81.04873 4
107.05065 45
135.07828 4
106.03997 40
134.8091 3
88.0379 3
117.03408 33

ID: 130
NAME: Rutin
PRECURSORMZ: 609.1492
Ontology: Kingdom: Organic compounds;Superclass: Phenylpropanoids and polyketides;Class: Flavonoids;Subclass: Flavonoid glycosides
RETENTIONTIME: 11.23517
PRECURSORTYPE: [M-H]-
SMILES: CC1C(C(C(C(O1)OCC2C(C(C(C(O2)OC3=C(OC4=CC(=CC(=C4C3=O)O)O)C5=CC(=C(C=C5)O)O)O)O)O)O)O)O
FORMULA: C27H30O16
INCHIKEY: 
CCS: 0
IONMODE: Negative
INSTRUMENTTYPE: q-tof
INSTRUMENT: SCIX
Comment: CAS号: 153-18-4;中文名称: 芦丁;cid: 5280805
COLLISIONENERGY: 40
Num Peaks: 15
609.14856 1000
255.03175 87
300.02264 622
151.006 44
178.99963 44
273.04251 44
300.0202 319
606.36548 30
243.03912 29
343.05377 29
301.02933 248
271.01974 207
148.01723 14
169.03098 14
390.21133 14

ID: 131
NAME: Aloin
PRECURSORMZ: 417.1191
Ontology: Kingdom: Organic compounds;Superclass: Benzenoids;Class: Anthracenes;
RETENTIONTIME: 16.23023
PRECURSORTYPE: [M-H]-
SMILES: C1=CC2=C(C(=C1)O)C(=O)C3=C(C2C4C(C(C(C(O4)CO)O)O)O)C=C(C=C3O)CO
FORMULA: C21H22O9
INCHIKEY: 
CCS: 0
IONMODE: Negative
INSTRUMENTTYPE: q-tof
INSTRUMENT: SCIX
Comment: CAS号: 1415-73-2;中文名称: 芦荟苷;cid: 12305761
COLLISIONENERGY: 40
Num Peaks: 20
240.07835 10
232.05511 10
250.06226 106
268.07324 1000
225.09363 9
199.07663 9
298.07242 8
296.99033 8
241.08646 81
296.93433 8
220.05159 7
248.04652 7
180.05522 7
238.06194 77
296.13141 76
295.05771 69
268.22592 6
248.03763 6
250.27232 6
223.03999 6

ID: 132
NAME: Aloin
PRECURSORMZ: 463.1245
Ontology: Kingdom: Organic compounds;Superclass: Benzenoids;Class: Anthracenes;
RETENTIONTIME: 16.24757
PRECURSORTYPE: [M+FA-H]-
SMILES: C1=CC2=C(C(=C1)O)C(=O)C3=C(C2C4C(C(C(C(O4)CO)O)O)O)C=C(C=C3O)CO
FORMULA: C21H22O9
INCHIKEY: 
CCS: 0
IONMODE: Negative
INSTRUMENTTYPE: q-tof
INSTRUMENT: SCIX
Comment: CAS号: 1415-73-2;中文名称: 芦荟苷;cid: 12305761
COLLISIONENERGY: 40
Num Peaks: 20
296.94901 1
239.07021 15
252.07272 1
237.0537 1
266.05984 1
298.53616 1
208.05083 1
296.88327 1
267.22495 1
415.79269 1
296.70804 1
227.0694 1
298.08469 1
463.125 1
254.05292 10
297.07565 1000
225.0555 8
223.07378 8
240.04774 0
236.04538 0

ID: 133
NAME: Shikimic acid
PRECURSORMZ: 347.0977
Ontology: Kingdom: Organic compounds;Superclass: Organic oxygen compounds;Class: Organooxygen compounds;Subclass: Alcohols and polyols
RETENTIONTIME: 1.33935
PRECURSORTYPE: [2M-H]-
SMILES: C1C(C(C(C=C1C(=O)O)O)O)O
FORMULA: C7H10O5
INCHIKEY: 
CCS: 0
IONMODE: Negative
INSTRUMENTTYPE: q-tof
INSTRUMENT: SCIX
Comment: CAS号: nan;中文名称: 莽草酸;cid: 8742
COLLISIONENERGY: 40
Num Peaks: 20
143.03816 215
172.498 189
73.02869 184
83.05006 184
99.00775 153
99.04431 122
93.03426 1000
85.0318 93
99.05837 93
129.01755 62
129.01274 62
55.01988 62
91.05383 62
81.03318 62
73.02507 62
137.02277 491
155.0341 462
111.04577 402
97.02841 33
69.06797 31

ID: 134
NAME: Shikimic acid
PRECURSORMZ: 173.0476
Ontology: Kingdom: Organic compounds;Superclass: Organic oxygen compounds;Class: Organooxygen compounds;Subclass: Alcohols and polyols
RETENTIONTIME: 1.356683
PRECURSORTYPE: [M-H]-
SMILES: C1C(C(C(C=C1C(=O)O)O)O)O
FORMULA: C7H10O5
INCHIKEY: 
CCS: 0
IONMODE: Negative
INSTRUMENTTYPE: q-tof
INSTRUMENT: SCIX
Comment: CAS号: nan;中文名称: 莽草酸;cid: 8742
COLLISIONENERGY: 40
Num Peaks: 20
99.00775 360
81.0319 256
69.0351 256
85.0305 256
73.04801 256
92.74557 212
173.04028 204
58.00857 204
155.03233 204
55.03665 204
59.01912 156
67.02372 156
69.05153 156
71.04882 108
53.04354 104
83.04878 1000
137.02441 888
73.02869 856
71.01429 724
65.04435 576

ID: 135
NAME: CALYCOSIN
PRECURSORMZ: 283.0618
Ontology: Kingdom: Organic compounds;Superclass: Phenylpropanoids and polyketides;Class: Isoflavonoids;Subclass: O
RETENTIONTIME: 18.46445
PRECURSORTYPE: [M-H]-
SMILES: COC1=C(C=C(C=C1)C2=COC3=C(C2=O)C=CC(=C3)O)O
FORMULA: C16H12O5
INCHIKEY: 
CCS: 0
IONMODE: Negative
INSTRUMENTTYPE: q-tof
INSTRUMENT: SCIX
Comment: CAS号: nan;中文名称: 毛蕊异黄酮;cid: 5280448
COLLISIONENERGY: 40
Num Peaks: 20
145.0309 11
65.00849 11
117.03888 11
166.04433 11
120.0215 108
165.03542 10
157.02867 10
161.02328 10
207.04572 10
195.04488 1000
147.55154 9
240.04366 858
156.02109 8
155.05194 84
206.0345 8
134.58463 8
200.04715 8
226.02557 8
268.71695 8
194.4297 8

ID: 136
NAME: Gallic acid
PRECURSORMZ: 169.0157
Ontology: Kingdom: Organic compounds;Superclass: Benzenoids;Class: Benzene and substituted derivatives;Subclass: Benzoic acids and derivatives
RETENTIONTIME: 2.55445
PRECURSORTYPE: [M-H]-
SMILES: C1=C(C=C(C(=C1O)O)O)C(=O)O
FORMULA: C7H6O5
INCHIKEY: 
CCS: 0
IONMODE: Negative
INSTRUMENTTYPE: q-tof
INSTRUMENT: SCIX
Comment: CAS号: 149-91-7;中文名称: 没食子酸;cid: 370
COLLISIONENERGY: 40
Num Peaks: 20
51.02582 50
69.04823 44
95.01003 43
67.01931 43
97.02722 43
53.04273 36
53.06846 22
107.02721 22
69.05763 22
79.02246 182
124.01504 155
107.00675 14
83.01681 14
76.53412 14
69.03649 131
169.01234 131
125.02567 1000
91.02573 7
65.02407 7
81.03721 65

ID: 137
NAME: Esculetin
PRECURSORMZ: 177.0217
Ontology: Kingdom: Organic compounds;Superclass: Phenylpropanoids and polyketides;Class: Coumarins and derivatives;Subclass: Hydroxycoumarins
RETENTIONTIME: 7.2897
PRECURSORTYPE: [M-H]-
SMILES: C1=CC(=O)OC2=CC(=C(C=C21)O)O
FORMULA: C9H6O4
INCHIKEY: 
CCS: 0
IONMODE: Negative
INSTRUMENTTYPE: q-tof
INSTRUMENT: SCIX
Comment: CAS号: '305-01-1;中文名称: 秦皮乙素;cid: 5281416
COLLISIONENERGY: 40
Num Peaks: 20
77.04189 162
109.03189 15
103.01956 13
109.02451 13
176.01205 13
93.03597 129
121.02964 117
77.07414 11
89.03373 11
53.04699 11
65.00484 11
177.02011 1000
120.65377 9
82.00689 9
65.05498 9
135.0045 9
81.03608 86
105.06313 7
93.06596 7
107.01565 74

ID: 138
NAME: Ginsenoside Rb1
PRECURSORMZ: 1107.602
Ontology: Kingdom: Organic compounds;Superclass: Lipids and lipid;Class: Prenol lipids;Subclass: Triterpenoids
RETENTIONTIME: 24.03398
PRECURSORTYPE: [M-H]-
SMILES: CC(=CCCC(C)(C1CCC2(C1C(CC3C2(CCC4C3(CCC(C4(C)C)OC5C(C(C(C(O5)CO)O)O)OC6C(C(C(C(O6)CO)O)O)O)C)C)O)C)OC7C(C(C(C(O7)COC8C(C(C(C(O8)CO)O)O)O)O)O)O)C
FORMULA: C54H92O23
INCHIKEY: 
CCS: 0
IONMODE: Negative
INSTRUMENTTYPE: q-tof
INSTRUMENT: SCIX
Comment: CAS号: 41753-43-9;中文名称: 人参皂苷Rb1;cid: 9898279
COLLISIONENERGY: 40
Num Peaks: 20
1107.60645 1000
221.06329 8
323.09451 6
1104.04968 5
621.43854 5
161.04295 4
945.55768 39
1106.99524 2
143.0452 2
594.51367 2
89.0339 2
927.53143 2
765.47998 2
783.49249 15
910.19867 1
59.36214 1
733.48126 1
608.38068 1
411.12897 1
615.18134 1

ID: 139
NAME: Ginsenoside Rb1
PRECURSORMZ: 1153.601
Ontology: Kingdom: Organic compounds;Superclass: Lipids and lipid;Class: Prenol lipids;Subclass: Triterpenoids
RETENTIONTIME: 24.03398
PRECURSORTYPE: [M+FA-H]-
SMILES: CC(=CCCC(C)(C1CCC2(C1C(CC3C2(CCC4C3(CCC(C4(C)C)OC5C(C(C(C(O5)CO)O)O)OC6C(C(C(C(O6)CO)O)O)O)C)C)O)C)OC7C(C(C(C(O7)COC8C(C(C(C(O8)CO)O)O)O)O)O)O)C
FORMULA: C54H92O23
INCHIKEY: 
CCS: 0
IONMODE: Negative
INSTRUMENTTYPE: q-tof
INSTRUMENT: SCIX
Comment: CAS号: 41753-43-9;中文名称: 人参皂苷Rb1;cid: 9898279
COLLISIONENERGY: 40
Num Peaks: 20
945.56464 1000
765.48987 99
621.44019 85
119.0362 70
927.53827 57
1130.61377 56
59.01874 56
1109.60425 56
89.02342 56
1107.1864 51
783.49854 518
1111.10608 43
623.24133 43
1109.27954 43
606.5575 43
589.04333 43
459.38651 43
101.02197 43
1109.79248 43
143.032 43

ID: 140
NAME: Ginsenoside Rd
PRECURSORMZ: 991.553
Ontology: Kingdom: Organic compounds;Superclass: Lipids and lipid;Class: Prenol lipids;Subclass: Triterpenoids
RETENTIONTIME: 26.94783
PRECURSORTYPE: [M+FA-H]-
SMILES: CC(=CCCC(C)(C1CCC2(C1C(CC3C2(CCC4C3(CCC(C4(C)C)OC5C(C(C(C(O5)CO)O)O)OC6C(C(C(C(O6)CO)O)O)O)C)C)O)C)OC7C(C(C(C(O7)CO)O)O)O)C
FORMULA: C48H82O18
INCHIKEY: 
CCS: 0
IONMODE: Negative
INSTRUMENTTYPE: q-tof
INSTRUMENT: SCIX
Comment: CAS号: 52705-93-8;中文名称: 人参皂苷Rd;cid: 11679800
COLLISIONENERGY: 40
Num Peaks: 20
988.36786 122
945.24658 121
946.51111 111
131.03375 101
947.11975 1000
783.47815 859
161.04517 843
89.03817 68
947.82434 67
945.33783 67
149.04193 67
59.0145 67
85.03651 67
765.49316 654
947.22412 56
947.58942 540
947.51117 52
73.03192 51
955.84064 51
944.0567 51

ID: 141
NAME: Ginsenoside Ro
PRECURSORMZ: 955.4946
Ontology: Kingdom: Organic compounds;Superclass: Lipids and lipid;Class: Prenol lipids;Subclass: Terpene glycosides
RETENTIONTIME: 24.57297
PRECURSORTYPE: [M-H]-
SMILES: CC1(CCC2(CCC3(C(=CCC4C3(CCC5C4(CCC(C5(C)C)OC6C(C(C(C(O6)C(=O)O)O)O)OC7C(C(C(C(O7)CO)O)O)O)C)C)C2C1)C)C(=O)OC8C(C(C(C(O8)CO)O)O)O)C
FORMULA: C48H76O19
INCHIKEY: 
CCS: 0
IONMODE: Negative
INSTRUMENTTYPE: q-tof
INSTRUMENT: SCIX
Comment: CAS号: nan;中文名称: 人参皂苷Ro;cid: 11815492
COLLISIONENERGY: 40
Num Peaks: 20
551.37244 134
794.44025 114
731.4491 1000
179.05476 95
497.36505 95
757.435 95
119.03483 95
157.0097 95
659.40906 95
523.38391 798
568.93469 77
613.37622 720
569.38635 695
595.36664 58
453.33496 58
574.40399 58
631.39142 58
161.04532 58
732.44678 58
757.40387 58

ID: 142
NAME: Ginsenoside Ro
PRECURSORMZ: 1001.5
Ontology: Kingdom: Organic compounds;Superclass: Lipids and lipid;Class: Prenol lipids;Subclass: Terpene glycosides
RETENTIONTIME: 24.57297
PRECURSORTYPE: [M+FA-H]-
SMILES: CC1(CCC2(CCC3(C(=CCC4C3(CCC5C4(CCC(C5(C)C)OC6C(C(C(C(O6)C(=O)O)O)O)OC7C(C(C(C(O7)CO)O)O)O)C)C)C2C1)C)C(=O)OC8C(C(C(C(O8)CO)O)O)O)C
FORMULA: C48H76O19
INCHIKEY: 
CCS: 0
IONMODE: Negative
INSTRUMENTTYPE: q-tof
INSTRUMENT: SCIX
Comment: CAS号: nan;中文名称: 人参皂苷Ro;cid: 11815492
COLLISIONENERGY: 40
Num Peaks: 20
613.37946 149
1001.55603 1000
956.07288 86
587.39844 84
794.43597 76
1001.4353 66
955.25171 66
835.46942 64
749.46094 64
954.74518 63
790.91547 46
89.02879 43
962.51453 43
551.39209 43
337.08224 43
956.46173 43
157.01663 43
957.58942 43
959.81183 43
631.62189 43

ID: 143
NAME: Notoginsenoside R1
PRECURSORMZ: 931.5298
Ontology: Kingdom: Organic compounds;Superclass: Lipids and lipid;Class: Prenol lipids;Subclass: Triterpenoids
RETENTIONTIME: 16.33423
PRECURSORTYPE: [M-H]-
SMILES: CC(=CCCC(C)(C1CCC2(C1C(CC3C2(CC(C4C3(CCC(C4(C)C)O)C)OC5C(C(C(C(O5)CO)O)O)OC6C(C(C(CO6)O)O)O)C)O)C)OC7C(C(C(C(O7)CO)O)O)O)C
FORMULA: C47H80O18
INCHIKEY: 
CCS: 0
IONMODE: Negative
INSTRUMENTTYPE: q-tof
INSTRUMENT: SCIX
Comment: CAS号: 80418-24-2;中文名称: 三七皂苷R1;cid: 441934
COLLISIONENERGY: 40
Num Peaks: 20
161.04852 27
781.49036 24
751.46179 19
143.0352 19
179.04871 15
928.54932 12
637.44073 119
799.48938 108
931.5354 1000
928.49768 9
149.0555 8
796.95459 8
101.02467 8
619.42328 52
765.13379 4
516.8454 4
465.52377 4
224.99251 4
113.03987 4
87.74677 4

ID: 144
NAME: Notoginsenoside R1
PRECURSORMZ: 977.5267
Ontology: Kingdom: Organic compounds;Superclass: Lipids and lipid;Class: Prenol lipids;Subclass: Triterpenoids
RETENTIONTIME: 16.33423
PRECURSORTYPE: [M+FA-H]-
SMILES: CC(=CCCC(C)(C1CCC2(C1C(CC3C2(CC(C4C3(CCC(C4(C)C)O)C)OC5C(C(C(C(O5)CO)O)O)OC6C(C(C(CO6)O)O)O)C)O)C)OC7C(C(C(C(O7)CO)O)O)O)C
FORMULA: C47H80O18
INCHIKEY: 
CCS: 0
IONMODE: Negative
INSTRUMENTTYPE: q-tof
INSTRUMENT: SCIX
Comment: CAS号: 80418-24-2;中文名称: 三七皂苷R1;cid: 441934
COLLISIONENERGY: 40
Num Peaks: 20
974.43451 21
769.47418 211
161.04495 208
87.01244 19
59.01863 19
391.28949 19
179.05627 167
619.4303 149
932.29883 14
933.52014 14
934.24982 13
933.79211 13
933.29999 12
933.55035 112
85.03499 11
59.03057 11
125.02914 11
781.48639 100
799.49341 1000
977.54645 918

ID: 145
NAME: Kaempferol-7-O-beta-D-glucopyranoside
PRECURSORMZ: 447.0926
Ontology: Kingdom: Organic compounds;Superclass: Phenylpropanoids and polyketides;Class: Flavonoids;Subclass: Flavonoid glycosides
RETENTIONTIME: 13.86052
PRECURSORTYPE: [M-H]-
SMILES: C1=CC(=CC=C1C2=C(C(=O)C3=C(C=C(C=C3O2)OC4C(C(C(C(O4)CO)O)O)O)O)O)O
FORMULA: C21H20O11
INCHIKEY: 
CCS: 0
IONMODE: Negative
INSTRUMENTTYPE: q-tof
INSTRUMENT: SCIX
Comment: CAS号: 16290-07-6;中文名称: 山奈酚-7-O-葡萄糖苷;cid: 10095180
COLLISIONENERGY: 40
Num Peaks: 20
241.04802 116
107.01467 113
185.06171 112
164.01016 110
174.0293 10
267.02963 10
307.06583 10
149.02652 10
177.02058 10
135.00662 10
133.03075 10
190.99979 10
197.05544 10
161.06145 10
225.05653 10
95.0134 10
327.05179 101
257.04437 1000
284.90802 9
255.02094 9

ID: 146
NAME: Kaempferol-7-O-beta-D-glucopyranoside
PRECURSORMZ: 895.1896
Ontology: Kingdom: Organic compounds;Superclass: Phenylpropanoids and polyketides;Class: Flavonoids;Subclass: Flavonoid glycosides
RETENTIONTIME: 13.86052
PRECURSORTYPE: [2M-H]-
SMILES: C1=CC(=CC=C1C2=C(C(=O)C3=C(C=C(C=C3O2)OC4C(C(C(C(O4)CO)O)O)O)O)O)O
FORMULA: C21H20O11
INCHIKEY: 
CCS: 0
IONMODE: Negative
INSTRUMENTTYPE: q-tof
INSTRUMENT: SCIX
Comment: CAS号: 16290-07-6;中文名称: 山奈酚-7-O-葡萄糖苷;cid: 10095180
COLLISIONENERGY: 40
Num Peaks: 10
284.03571 25
895.18677 20
448.08566 15
285.04147 129
445.65741 11
257.04651 10
447.09625 1000
281.05038 5
293.44681 5
345.51596 5

ID: 147
NAME: Vanillic acid
PRECURSORMZ: 167.0342
Ontology: Kingdom: Organic compounds;Superclass: Benzenoids;Class: Benzene and substituted derivatives;Subclass: Benzoic acids and derivatives
RETENTIONTIME: 7.48035
PRECURSORTYPE: [M-H]-
SMILES: COC1=C(C=CC(=C1)C(=O)O)O
FORMULA: C8H8O4
INCHIKEY: 
CCS: 0
IONMODE: Negative
INSTRUMENTTYPE: q-tof
INSTRUMENT: SCIX
Comment: CAS号: 121-34-6;中文名称: 香草酸;cid: 8468
COLLISIONENERGY: 40
Num Peaks: 7
108.01472 121
152.00912 1000
65.00593 80
91.03793 80
167.03067 80
108.0206 489
134.01627 40

ID: 148
NAME: Diosgenin glucoside
PRECURSORMZ: 621.362
Ontology: Kingdom: Organic compounds;Superclass: Lipids and lipid;Class: Steroids and steroid derivatives;Subclass: Steroidal glycosides
RETENTIONTIME: 32.96535
PRECURSORTYPE: [M+FA-H]-
SMILES: CC1CCC2(C(C3C(O2)CC4C3(CCC5C4CC=C6C5(CCC(C6)OC7C(C(C(C(O7)CO)O)O)O)C)C)C)OC1
FORMULA: C33H52O8
INCHIKEY: 
CCS: 0
IONMODE: Negative
INSTRUMENTTYPE: q-tof
INSTRUMENT: SCIX
Comment: CAS号: 14144-06-0;中文名称: 延龄草苷;cid: 11827970
COLLISIONENERGY: 40
Num Peaks: 3
621.36542 1000
575.35834 61
619.38062 40

ID: 149
NAME: ISOQUERCITRIN
PRECURSORMZ: 463.0877
Ontology: Kingdom: Organic compounds;Superclass: Phenylpropanoids and polyketides;Class: Flavonoids;Subclass: Flavonoid glycosides
RETENTIONTIME: 11.96412
PRECURSORTYPE: [M-H]-
SMILES: C1=CC(=C(C=C1C2=C(C(=O)C3=C(C=C(C=C3O2)O)O)OC4C(C(C(C(O4)CO)O)O)O)O)O
FORMULA: C21H20O12
INCHIKEY: 
CCS: 0
IONMODE: Negative
INSTRUMENTTYPE: q-tof
INSTRUMENT: SCIX
Comment: CAS号: nan;中文名称: 异槲皮苷;cid: 5280804
COLLISIONENERGY: 40
Num Peaks: 20
299.85403 10
255.02969 1000
191.03474 9
200.05154 9
214.02654 9
217.01341 9
272.0351 92
242.26237 9
282.02222 8
254.21355 8
125.02931 8
197.01755 8
213.02107 8
165.01941 8
240.04633 8
190.0284 8
189.0519 8
174.03098 8
173.0631 8
173.02592 8

ID: 150
NAME: ISOQUERCITRIN
PRECURSORMZ: 927.1837
Ontology: Kingdom: Organic compounds;Superclass: Phenylpropanoids and polyketides;Class: Flavonoids;Subclass: Flavonoid glycosides
RETENTIONTIME: 11.96412
PRECURSORTYPE: [2M-H]-
SMILES: C1=CC(=C(C=C1C2=C(C(=O)C3=C(C=C(C=C3O2)O)O)OC4C(C(C(C(O4)CO)O)O)O)O)O
FORMULA: C21H20O12
INCHIKEY: 
CCS: 0
IONMODE: Negative
INSTRUMENTTYPE: q-tof
INSTRUMENT: SCIX
Comment: CAS号: nan;中文名称: 异槲皮苷;cid: 5280804
COLLISIONENERGY: 40
Num Peaks: 20
300.02777 1000
271.01532 90
461.61798 77
178.99786 77
299.02032 53
151.00262 51
255.02969 51
462.54129 45
300.06693 43
243.02829 39
927.19818 345
463.50507 32
302.48749 26
465.62769 26
472.56503 26
506.45886 26
765.13013 26
315.57635 13
341.94797 13
419.11264 13

ID: 151
NAME: Isoacteoside
PRECURSORMZ: 623.1993
Ontology: Kingdom: Organic compounds;Superclass: Phenylpropanoids and polyketides;Class: Cinnamic acids and derivatives;Subclass: Hydroxycinnamic acids and derivatives
RETENTIONTIME: 13.33922
PRECURSORTYPE: [M-H]-
SMILES: CC1C(C(C(C(O1)OC2C(C(OC(C2O)OCCC3=CC(=C(C=C3)O)O)COC(=O)C=CC4=CC(=C(C=C4)O)O)O)O)O)O
FORMULA: C29H36O15
INCHIKEY: 
CCS: 0
IONMODE: Negative
INSTRUMENTTYPE: q-tof
INSTRUMENT: SCIX
Comment: CAS号: 61303-13-7;中文名称: 异毛蕊花糖苷;cid: 6476333
COLLISIONENERGY: 40
Num Peaks: 20
180.03722 110
487.14569 107
245.04355 107
459.13531 107
101.02484 107
251.05614 1000
314.12238 96
132.61702 95
59.03396 92
131.03696 92
134.03638 92
117.03609 92
95.01331 92
123.04663 76
221.04919 76
459.6774 76
178.46901 65
83.02377 62
297.09827 619
161.57816 61

ID: 152
NAME: Isoacteoside
PRECURSORMZ: 1247.407
Ontology: Kingdom: Organic compounds;Superclass: Phenylpropanoids and polyketides;Class: Cinnamic acids and derivatives;Subclass: Hydroxycinnamic acids and derivatives
RETENTIONTIME: 13.33922
PRECURSORTYPE: [2M-H]-
SMILES: CC1C(C(C(C(O1)OC2C(C(OC(C2O)OCCC3=CC(=C(C=C3)O)O)COC(=O)C=CC4=CC(=C(C=C4)O)O)O)O)O)O
FORMULA: C29H36O15
INCHIKEY: 
CCS: 0
IONMODE: Negative
INSTRUMENTTYPE: q-tof
INSTRUMENT: SCIX
Comment: CAS号: 61303-13-7;中文名称: 异毛蕊花糖苷;cid: 6476333
COLLISIONENERGY: 40
Num Peaks: 7
461.16315 35
621.22229 34
161.02373 22
353.55682 11
461.18741 11
623.203 1000
1247.42993 99

ID: 153
NAME: Protocatechuic acid
PRECURSORMZ: 153.0215
Ontology: Kingdom: Organic compounds;Superclass: Benzenoids;Class: Benzene and substituted derivatives;Subclass: Benzoic acids and derivatives
RETENTIONTIME: 4.2367
PRECURSORTYPE: [M-H]-
SMILES: C1=CC(=C(C=C1C(=O)O)O)O
FORMULA: C7H6O4
INCHIKEY: 
CCS: 0
IONMODE: Negative
INSTRUMENTTYPE: q-tof
INSTRUMENT: SCIX
Comment: CAS号: 99-50-3;中文名称: 原儿茶酸;cid: 72
COLLISIONENERGY: 40
Num Peaks: 16
108.68984 38
107.68609 29
65.0412 22
80.0343 16
153.01961 116
91.01906 115
67.02514 11
91.03794 11
109.03185 1000
108.02358 609
65.0036 60
63.04442 5
70.09715 5
82.71461 5
81.03345 55
53.04172 44

ID: 154
NAME: Timosaponin C
PRECURSORMZ: 901.4779
Ontology: Kingdom: Organic compounds;Superclass: Lipids and lipid;Class: Steroids and steroid derivatives;Subclass: Steroidal glycosides
RETENTIONTIME: 23.32053
PRECURSORTYPE: [M-H]-
SMILES: CC1=C(OC2C1C3(CCC4C(C3C2)CCC5C4(CCC(C5)OC6C(C(C(C(O6)CO)O)O)OC7C(C(C(C(O7)CO)O)O)O)C)C)CCC(C)COC8C(C(C(C(O8)CO)O)O)O
FORMULA: C45H74O18
INCHIKEY: 
CCS: 0
IONMODE: Negative
INSTRUMENTTYPE: q-tof
INSTRUMENT: SCIX
Comment: CAS号: 139051-27-7;中文名称: 知母皂苷C;cid: 101389834
COLLISIONENERGY: 40
Num Peaks: 20
901.49133 1000
161.04674 7
101.02468 6
898.59619 6
737.06482 5
900.79999 4
739.39893 4
878.48169 3
531.34229 3
71.01491 3
89.02197 3
89.02863 3
113.02786 2
143.03352 2
71.02324 2
73.03293 2
59.01323 2
675.36987 2
524.64459 2
511.45334 2

ID: 155
NAME: Timosaponin C
PRECURSORMZ: 947.488
Ontology: Kingdom: Organic compounds;Superclass: Lipids and lipid;Class: Steroids and steroid derivatives;Subclass: Steroidal glycosides
RETENTIONTIME: 23.32053
PRECURSORTYPE: [M+FA-H]-
SMILES: CC1=C(OC2C1C3(CCC4C(C3C2)CCC5C4(CCC(C5)OC6C(C(C(C(O6)CO)O)O)OC7C(C(C(C(O7)CO)O)O)O)C)C)CCC(C)COC8C(C(C(C(O8)CO)O)O)O
FORMULA: C45H74O18
INCHIKEY: 
CCS: 0
IONMODE: Negative
INSTRUMENTTYPE: q-tof
INSTRUMENT: SCIX
Comment: CAS号: 139051-27-7;中文名称: 知母皂苷C;cid: 101389834
COLLISIONENERGY: 40
Num Peaks: 20
119.03451 13
737.05719 13
901.2453 13
903.91101 11
902.48431 11
673.41418 11
739.43732 1000
898.53265 9
59.01649 9
89.02464 9
577.37689 95
903.41412 8
685.3905 7
904.83307 7
85.02719 7
902.77295 7
71.01491 7
131.03676 7
143.03183 7
908.09583 7

ID: 156
NAME: Ginkgolic acid
PRECURSORMZ: 345.243
Ontology: Kingdom: Organic compounds;Superclass: Benzenoids;Class: Benzene and substituted derivatives;Subclass: Benzoic acids and derivatives
RETENTIONTIME: 37.30168
PRECURSORTYPE: [M-H]-
SMILES: CCCCCCC=CCCCCCCCC1=C(C(=CC=C1)O)C(=O)O
FORMULA: C22H34O3
INCHIKEY: 
CCS: 0
IONMODE: Negative
INSTRUMENTTYPE: q-tof
INSTRUMENT: SCIX
Comment: CAS号: 22910-60-7;中文名称: 白果酸（银杏酸15:1）;cid: 5281858
COLLISIONENERGY: 40
Num Peaks: 20
121.0257 14
302.13004 14
105.71215 14
245.18597 11
161.0941 105
345.24149 1000
243.17683 9
132.65646 8
301.71021 8
118.6792 8
302.40024 7
176.12544 7
162.10532 7
304.06839 7
305.02756 7
302.27496 7
302.38058 7
259.2016 7
215.14499 7
300.29581 74

ID: 157
NAME: Ginkgolic acid (13:0)
PRECURSORMZ: 319.2278
Ontology: Kingdom: Organic compounds;Superclass: Benzenoids;Class: Benzene and substituted derivatives;Subclass: Benzoic acids and derivatives
RETENTIONTIME: 37.09253
PRECURSORTYPE: [M-H]-
SMILES: CCCCCCCCCCCCCC1=C(C(=CC=C1)O)C(=O)O
FORMULA: C20H32O3
INCHIKEY: 
CCS: 0
IONMODE: Negative
INSTRUMENTTYPE: q-tof
INSTRUMENT: SCIX
Comment: CAS号: 20261-38-5;中文名称: 白果新酸;cid: 161306
COLLISIONENERGY: 40
Num Peaks: 20
92.03726 18
231.17407 15
120.05568 13
318.20691 12
147.08524 12
133.06468 111
275.05399 10
117.04664 10
319.22849 1000
106.04321 852
275.4736 8
108.02093 7
277.63998 7
273.22928 7
275.92871 7
276.27383 7
277.22342 7
147.07838 7
280.2428 7
274.35614 74

ID: 158
NAME: Diosmin
PRECURSORMZ: 607.1693
Ontology: Kingdom: Organic compounds;Superclass: Phenylpropanoids and polyketides;Class: Flavonoids;Subclass: Flavonoid glycosides
RETENTIONTIME: 14.35622
PRECURSORTYPE: [M-H]-
SMILES: CC1C(C(C(C(O1)OCC2C(C(C(C(O2)OC3=CC(=C4C(=C3)OC(=CC4=O)C5=CC(=C(C=C5)OC)O)O)O)O)O)O)O)O
FORMULA: C28H32O15
INCHIKEY: 
CCS: 0
IONMODE: Negative
INSTRUMENTTYPE: q-tof
INSTRUMENT: SCIX
Comment: CAS号: 520-27-4;中文名称: 地奥司明;cid: 5281613
COLLISIONENERGY: 40
Num Peaks: 9
284.03262 377
297.69455 22
283.1261 21
284.73074 21
607.17932 206
197.6801 10
293.03476 10
305.62814 10
299.0564 1000

ID: 159
NAME: LICOCHALCONEB
PRECURSORMZ: 285.0766
Ontology: Kingdom: Organic compounds;Superclass: Phenylpropanoids and polyketides;Class: Linear ;Subclass: Chalcones and dihydrochalcones
RETENTIONTIME: 16.92208
PRECURSORTYPE: [M-H]-
SMILES: COC1=C(C=CC(=C1O)O)C=CC(=O)C2=CC=C(C=C2)O
FORMULA: C16H14O5
INCHIKEY: 
CCS: 0
IONMODE: Negative
INSTRUMENTTYPE: q-tof
INSTRUMENT: SCIX
Comment: CAS号: nan;中文名称: 甘草查尔酮B;cid: 5318999
COLLISIONENERGY: 40
Num Peaks: 20
93.03476 132
269.04846 117
92.02901 116
226.02571 11
167.04726 11
120.65388 11
77.04082 11
180.05394 11
198.03197 11
149.58028 11
182.0406 11
117.03582 11
119.01439 11
143.04695 11
211.03542 11
270.05521 1000
157.06767 9
136.01775 9
132.0154 9
199.03934 9

ID: 160
NAME: Glycyrrhetic acid
PRECURSORMZ: 469.3322
Ontology: Kingdom: Organic compounds;Superclass: Lipids and lipid;Class: Prenol lipids;Subclass: Triterpenoids
RETENTIONTIME: 33.7037
PRECURSORTYPE: [M-H]-
SMILES: CC1(C2CCC3(C(C2(CCC1O)C)C(=O)C=C4C3(CCC5(C4CC(CC5)(C)C(=O)O)C)C)C)C
FORMULA: C30H46O4
INCHIKEY: 
CCS: 0
IONMODE: Negative
INSTRUMENTTYPE: q-tof
INSTRUMENT: SCIX
Comment: CAS号: 471-53-4;中文名称: 甘草次酸;cid: 10114
COLLISIONENERGY: 40
Num Peaks: 20
355.26297 30
353.2525 2
339.22971 1
409.31149 18
341.24692 1
393.28094 1
469.16962 1
425.34457 133
217.16443 1
423.99649 1
408.0062 1
325.22076 1
407.28729 1
469.3349 1000
423.32758 8
354.13205 0
398.83713 0
267.59427 0
274.11667 0
283.20639 0

ID: 161
NAME: Glycyrrhetic acid
PRECURSORMZ: 515.3351
Ontology: Kingdom: Organic compounds;Superclass: Lipids and lipid;Class: Prenol lipids;Subclass: Triterpenoids
RETENTIONTIME: 33.7037
PRECURSORTYPE: [M+FA-H]-
SMILES: CC1(C2CCC3(C(C2(CCC1O)C)C(=O)C=C4C3(CCC5(C4CC(CC5)(C)C(=O)O)C)C)C)C
FORMULA: C30H46O4
INCHIKEY: 
CCS: 0
IONMODE: Negative
INSTRUMENTTYPE: q-tof
INSTRUMENT: SCIX
Comment: CAS号: 471-53-4;中文名称: 甘草次酸;cid: 10114
COLLISIONENERGY: 40
Num Peaks: 20
353.24539 1
355.26648 17
470.56699 1
470.33408 1
467.59256 1
515.33948 1
469.33569 1000
467.83395 9
409.30945 9
425.3454 88
474.43985 0
471.25378 0
471.54214 0
471.6434 0
472.25729 0
470.2146 0
468.91949 0
472.63812 0
472.85623 0
471.06979 0

ID: 162
NAME: Glycyrrhetic acid
PRECURSORMZ: 939.6708
Ontology: Kingdom: Organic compounds;Superclass: Lipids and lipid;Class: Prenol lipids;Subclass: Triterpenoids
RETENTIONTIME: 33.7037
PRECURSORTYPE: [2M-H]-
SMILES: CC1(C2CCC3(C(C2(CCC1O)C)C(=O)C=C4C3(CCC5(C4CC(CC5)(C)C(=O)O)C)C)C)C
FORMULA: C30H46O4
INCHIKEY: 
CCS: 0
IONMODE: Negative
INSTRUMENTTYPE: q-tof
INSTRUMENT: SCIX
Comment: CAS号: 471-53-4;中文名称: 甘草次酸;cid: 10114
COLLISIONENERGY: 40
Num Peaks: 5
467.8403 32
469.33591 1000
939.68951 82
312.45407 7
425.35434 7

ID: 163
NAME: Quercitrin
PRECURSORMZ: 447.0916
Ontology: Kingdom: Organic compounds;Superclass: Phenylpropanoids and polyketides;Class: Flavonoids;Subclass: Flavonoid glycosides
RETENTIONTIME: 13.6946
PRECURSORTYPE: [M-H]-
SMILES: CC1C(C(C(C(O1)OC2=C(OC3=CC(=CC(=C3C2=O)O)O)C4=CC(=C(C=C4)O)O)O)O)O
FORMULA: C21H20O11
INCHIKEY: 
CCS: 0
IONMODE: Negative
INSTRUMENTTYPE: q-tof
INSTRUMENT: SCIX
Comment: CAS号: nan;中文名称: 槲皮苷;cid: 5280459
COLLISIONENERGY: 40
Num Peaks: 20
173.02556 103
321.06879 103
182.03671 103
185.02847 103
146.03822 103
147.00624 103
213.05573 103
231.02785 103
299.02231 1000
300.90903 95
150.5304 92
254.21989 88
145.03258 88
225.01775 88
259.03186 88
158.03236 88
161.05734 88
313.03595 88
343.03787 88
178.43272 88

ID: 164
NAME: Baicalin
PRECURSORMZ: 445.0783
Ontology: Kingdom: Organic compounds;Superclass: Phenylpropanoids and polyketides;Class: Flavonoids;Subclass: Flavonoid glycosides
RETENTIONTIME: 16.0508
PRECURSORTYPE: [M-H]-
SMILES: C1=CC=C(C=C1)C2=CC(=O)C3=C(C(=C(C=C3O2)OC4C(C(C(C(O4)C(=O)O)O)O)O)O)O
FORMULA: C21H18O11
INCHIKEY: 
CCS: 0
IONMODE: Negative
INSTRUMENTTYPE: q-tof
INSTRUMENT: SCIX
Comment: CAS号: nan;中文名称: 黄芩苷;cid: 64982
COLLISIONENERGY: 40
Num Peaks: 20
197.05925 1000
117.03312 96
222.03548 95
65.00648 94
164.98137 94
269.03253 93
268.9213 89
85.03005 836
267.02933 80
177.99368 80
57.03749 80
123.00753 80
59.0406 72
71.03182 69
179.04897 689
252.04204 68
239.03822 67
227.03403 67
269.56119 60
112.88097 58

ID: 165
NAME: Amygdalin
PRECURSORMZ: 502.1543
Ontology: Kingdom: Organic compounds;Superclass: Organic oxygen compounds;Class: Organooxygen compounds;Subclass: Carbohydrates and carbohydrate conjugates
RETENTIONTIME: 7.164267
PRECURSORTYPE: [M+FA-H]-
SMILES: C1=CC=C(C=C1)C(C#N)OC2C(C(C(C(O2)COC3C(C(C(C(O3)CO)O)O)O)O)O)O
FORMULA: C20H27NO11
INCHIKEY: 
CCS: 0
IONMODE: Negative
INSTRUMENTTYPE: q-tof
INSTRUMENT: SCIX
Comment: CAS号: 29883-15-6;中文名称: 苦杏仁苷;cid: 656516
COLLISIONENERGY: 40
Num Peaks: 20
167.03648 14
95.01459 14
231.06897 14
59.01652 137
113.02492 131
454.68637 12
322.07251 12
145.04984 12
83.01338 12
305.08301 12
69.03693 12
71.01733 120
245.06992 110
143.03529 103
173.04256 10
429.14539 10
111.00915 10
185.04605 10
81.05036 10
323.10028 1000

ID: 166
NAME: glaucocalyxin A
PRECURSORMZ: 377.196
Ontology: Kingdom: Organic compounds;Superclass: Lipids and lipid;Class: Prenol lipids;Subclass: Diterpenoids
RETENTIONTIME: 21.06787
PRECURSORTYPE: [M+FA-H]-
SMILES: CC1(C2CC(C34C(C2(CCC1=O)C)CCC(C3O)C(=C)C4=O)O)C
FORMULA: C20H28O4
INCHIKEY: 
CCS: 0
IONMODE: Negative
INSTRUMENTTYPE: q-tof
INSTRUMENT: SCIX
Comment: CAS号: 79498-31-0;中文名称: 蓝萼甲素;cid: 10471963
COLLISIONENERGY: 40
Num Peaks: 8
377.19553 353
285.19159 233
85.07717 119
269.19714 119
313.1813 1000
331.19608 646
283.17178 59
359.19489 59

ID: 167
NAME: Verbascoside
PRECURSORMZ: 623.1992
Ontology: Kingdom: Organic compounds;Superclass: Phenylpropanoids and polyketides;Class: Cinnamic acids and derivatives;Subclass: Hydroxycinnamic acids and derivatives
RETENTIONTIME: 12.36917
PRECURSORTYPE: [M-H]-
SMILES: CC1C(C(C(C(O1)OC2C(C(OC(C2OC(=O)C=CC3=CC(=C(C=C3)O)O)CO)OCCC4=CC(=C(C=C4)O)O)O)O)O)O
FORMULA: C29H36O15
INCHIKEY: 
CCS: 0
IONMODE: Negative
INSTRUMENTTYPE: q-tof
INSTRUMENT: SCIX
Comment: CAS号:  61276-17-3;中文名称: 毛蕊花糖苷;cid: 5281800
COLLISIONENERGY: 40
Num Peaks: 20
325.09454 142
487.15176 142
459.68634 142
251.05823 142
211.06029 121
459.12909 121
178.02747 121
180.04086 102
117.03292 101
221.04276 101
231.06685 101
181.05276 101
203.03012 101
132.02205 1000
132.6169 90
178.54439 85
189.05377 80
177.05228 80
131.03362 80
163.05589 80

ID: 168
NAME: Linarin
PRECURSORMZ: 591.1718
Ontology: Kingdom: Organic compounds;Superclass: Phenylpropanoids and polyketides;Class: Flavonoids;Subclass: Flavonoid glycosides
RETENTIONTIME: 18.08637
PRECURSORTYPE: [M-H]-
SMILES: CC1C(C(C(C(O1)OCC2C(C(C(C(O2)OC3=CC(=C4C(=C3)OC(=CC4=O)C5=CC=C(C=C5)OC)O)O)O)O)O)O)O
FORMULA: C28H32O14
INCHIKEY: 
CCS: 0
IONMODE: Negative
INSTRUMENTTYPE: q-tof
INSTRUMENT: SCIX
Comment: CAS号: 480-36-4;中文名称: 蒙花苷;cid: 5317025
COLLISIONENERGY: 40
Num Peaks: 7
268.03479 114
283.06262 1000
591.18536 9
211.04608 6
239.03397 6
284.32867 3
287.27621 3

ID: 169
NAME: Linarin
PRECURSORMZ: 637.1804
Ontology: Kingdom: Organic compounds;Superclass: Phenylpropanoids and polyketides;Class: Flavonoids;Subclass: Flavonoid glycosides
RETENTIONTIME: 18.08637
PRECURSORTYPE: [M+FA-H]-
SMILES: CC1C(C(C(C(O1)OCC2C(C(C(C(O2)OC3=CC(=C4C(=C3)OC(=CC4=O)C5=CC=C(C=C5)OC)O)O)O)O)O)O)O
FORMULA: C28H32O14
INCHIKEY: 
CCS: 0
IONMODE: Negative
INSTRUMENTTYPE: q-tof
INSTRUMENT: SCIX
Comment: CAS号: 480-36-4;中文名称: 蒙花苷;cid: 5317025
COLLISIONENERGY: 40
Num Peaks: 20
282.81781 1
283.60248 1
282.77267 1
284.06903 1
268.0394 111
267.19345 1
283.06262 1000
349.07324 0
637.18103 8
281.05038 0
172.0535 0
284.16669 0
282.16 7
285.86743 0
285.65964 0
286.34061 0
286.51517 0
283.92618 0
283.81427 0
290.06088 0

ID: 170
NAME: ginsenoside RG4
PRECURSORMZ: 811.4888
Ontology: Kingdom: Organic compounds;Superclass: Lipids and lipid;Class: Prenol lipids;Subclass: Triterpenoids
RETENTIONTIME: 28.98628
PRECURSORTYPE: [M+FA-H]-
SMILES: CC1C(C(C(C(O1)OC2C(C(C(OC2OC3CC4(C(CC(C5C4(CCC5C(=CCC=C(C)C)C)C)O)C6(C3C(C(CC6)O)(C)C)C)C)CO)O)O)O)O)O
FORMULA: C42H70O12
INCHIKEY: 
CCS: 0
IONMODE: Negative
INSTRUMENTTYPE: q-tof
INSTRUMENT: SCIX
Comment: CAS号: 126223-28-7;中文名称: 人参皂苷Rg4;cid: 102004835
COLLISIONENERGY: 40
Num Peaks: 20
601.41754 147
765.37958 14
766.03247 14
808.90088 12
617.4411 12
127.0369 12
766.50964 12
163.06264 111
99.00939 10
619.42633 1000
571.38635 9
527.37604 9
764.47687 9
499.38593 9
808.86469 9
115.03872 9
101.02576 97
205.07007 89
159.03017 88
71.00984 7

ID: 171
NAME: Hyperoside
PRECURSORMZ: 463.0869
Ontology: Kingdom: Organic compounds;Superclass: Phenylpropanoids and polyketides;Class: Flavonoids;Subclass: Flavonoid glycosides
RETENTIONTIME: 11.94985
PRECURSORTYPE: [M-H]-
SMILES: C1=CC(=C(C=C1C2=C(C(=O)C3=C(C=C(C=C3O2)O)O)OC4C(C(C(C(O4)CO)O)O)O)O)O
FORMULA: C21H20O12
INCHIKEY: 
CCS: 0
IONMODE: Negative
INSTRUMENTTYPE: q-tof
INSTRUMENT: SCIX
Comment: CAS号: 19895-95-5;中文名称: 山奈酚-3-O-槐糖苷;cid: 5281643
COLLISIONENERGY: 40
Num Peaks: 5
300.02951 1000
271.03094 662
463.08734 662
301.03622 506
229.04974 168

ID: 172
NAME: ERIODICTYOL
PRECURSORMZ: 287.058
Ontology: Kingdom: Organic compounds;Superclass: Phenylpropanoids and polyketides;Class: Flavonoids;Subclass: Flavans
RETENTIONTIME: 17.2514
PRECURSORTYPE: [M-H]-
SMILES: C1C(OC2=CC(=CC(=C2C1=O)O)O)C3=CC(=C(C=C3)O)O
FORMULA: C15H12O6
INCHIKEY: 
CCS: 0
IONMODE: Negative
INSTRUMENTTYPE: q-tof
INSTRUMENT: SCIX
Comment: CAS号: 552-58-9;中文名称: 圣草酚;cid: 440735
COLLISIONENERGY: 40
Num Peaks: 20
183.04492 104
83.01336 1000
134.98012 97
243.07008 89
203.03616 89
108.99379 89
185.02492 89
133.61455 89
63.0549 88
65.04385 82
172.05333 75
225.04988 74
203.03012 74
158.03795 74
93.03488 74
96.02123 74
125.02447 711
124.02644 60
175.04074 60
63.02685 594

ID: 173
NAME: ERIODICTYOL
PRECURSORMZ: 575.1228
Ontology: Kingdom: Organic compounds;Superclass: Phenylpropanoids and polyketides;Class: Flavonoids;Subclass: Flavans
RETENTIONTIME: 17.2514
PRECURSORTYPE: [2M-H]-
SMILES: C1C(OC2=CC(=CC(=C2C1=O)O)O)C3=CC(=C(C=C3)O)O
FORMULA: C15H12O6
INCHIKEY: 
CCS: 0
IONMODE: Negative
INSTRUMENTTYPE: q-tof
INSTRUMENT: SCIX
Comment: CAS号: 552-58-9;中文名称: 圣草酚;cid: 440735
COLLISIONENERGY: 40
Num Peaks: 20
134.03789 12
286.1492 12
165.02113 10
575.11517 10
151.00426 1000
161.02711 8
177.01843 6
201.05794 5
286.67285 4
156.32503 3
292.86844 3
288.80112 3
103.74531 3
286.04404 3
225.052 3
165.01205 3
109.0233 3
153.95802 3
152.65121 3
152.3354 3

ID: 174
NAME: LITHOCHOLIC ACID
PRECURSORMZ: 375.288
Ontology: Kingdom: Organic compounds;Superclass: Lipids and lipid;Class: Steroids and steroid derivatives;Subclass: Bile acids
RETENTIONTIME: 33.66872
PRECURSORTYPE: [M-H]-
SMILES: CC(CCC(=O)O)C1CCC2C1(CCC3C2CCC4C3(CCC(C4)O)C)C
FORMULA: C24H40O3
INCHIKEY: 
CCS: 0
IONMODE: Negative
INSTRUMENTTYPE: q-tof
INSTRUMENT: SCIX
Comment: CAS号: 434-13-9;中文名称: 石胆酸;cid: 9903
COLLISIONENERGY: 40
Num Peaks: 5
304.13248 22
374.11371 22
261.14346 11
357.776 11
375.29251 1000

ID: 175
NAME: LITHOCHOLIC ACID
PRECURSORMZ: 421.2953
Ontology: Kingdom: Organic compounds;Superclass: Lipids and lipid;Class: Steroids and steroid derivatives;Subclass: Bile acids
RETENTIONTIME: 33.66872
PRECURSORTYPE: [M+FA-H]-
SMILES: CC(CCC(=O)O)C1CCC2C1(CCC3C2CCC4C3(CCC(C4)O)C)C
FORMULA: C24H40O3
INCHIKEY: 
CCS: 0
IONMODE: Negative
INSTRUMENTTYPE: q-tof
INSTRUMENT: SCIX
Comment: CAS号: 434-13-9;中文名称: 石胆酸;cid: 9903
COLLISIONENERGY: 40
Num Peaks: 17
317.24646 26
375.27335 22
299.23416 18
374.10278 17
335.26236 14
421.30084 14
59.02149 11
375.29251 1000
333.25525 7
361.22379 7
249.1512 7
421.26022 67
376.5499 4
289.25397 3
230.15611 3
361.23453 30
219.13853 30

ID: 176
NAME: Cucurbitacin IIb
PRECURSORMZ: 519.3326
Ontology: Kingdom: Organic compounds;Superclass: Lipids and lipid;Class: Steroids and steroid derivatives;Subclass: Cucurbitacins
RETENTIONTIME: 20.72122
PRECURSORTYPE: [M-H]-
SMILES: CC1(C(C(CC2C1=CCC3C2(C(=O)CC4(C3(CC(C4C(C)(C(=O)CCC(C)(C)O)O)O)C)C)C)O)O)C
FORMULA: C30H48O7
INCHIKEY: 
CCS: 0
IONMODE: Negative
INSTRUMENTTYPE: q-tof
INSTRUMENT: SCIX
Comment: CAS号: 50298-90-3;中文名称: 雪胆素乙;cid: 10481797
COLLISIONENERGY: 40
Num Peaks: 20
371.22339 1000
459.31622 983
325.21396 96
173.11873 96
425.27258 96
457.29868 96
423.29355 96
327.19675 952
333.22 82
307.20883 82
135.08029 82
383.26205 68
293.18985 68
329.21634 68
149.09698 68
159.10188 68
414.24374 68
251.14313 68
285.18176 68
343.22903 610

ID: 177
NAME: Cucurbitacin IIb
PRECURSORMZ: 565.3386
Ontology: Kingdom: Organic compounds;Superclass: Lipids and lipid;Class: Steroids and steroid derivatives;Subclass: Cucurbitacins
RETENTIONTIME: 20.72122
PRECURSORTYPE: [M+FA-H]-
SMILES: CC1(C(C(CC2C1=CCC3C2(C(=O)CC4(C3(CC(C4C(C)(C(=O)CCC(C)(C)O)O)O)C)C)C)O)O)C
FORMULA: C30H48O7
INCHIKEY: 
CCS: 0
IONMODE: Negative
INSTRUMENTTYPE: q-tof
INSTRUMENT: SCIX
Comment: CAS号: 50298-90-3;中文名称: 雪胆素乙;cid: 10481797
COLLISIONENERGY: 40
Num Peaks: 20
137.06577 111
201.13155 107
73.02883 107
215.14153 107
291.17786 107
565.34424 1000
343.19498 99
177.13071 93
347.23514 92
360.19427 92
229.12457 92
365.24512 92
341.21118 92
283.20938 92
386.01382 92
389.23792 92
413.23236 92
179.10501 841
231.13937 838
326.15479 81

ID: 178
NAME: oxypaeoniflora
PRECURSORMZ: 495.1498
Ontology: Kingdom: Organic compounds;Superclass: Lipids and lipid;Class: Prenol lipids;Subclass: Terpene glycosides
RETENTIONTIME: 6.40115
PRECURSORTYPE: [M-H]-
SMILES: CC12CC3(C4CC1(C4(C(O2)O3)COC(=O)C5=CC=C(C=C5)O)OC6C(C(C(C(O6)CO)O)O)O)O
FORMULA: C23H28O12
INCHIKEY: 
CCS: 0
IONMODE: Negative
INSTRUMENTTYPE: q-tof
INSTRUMENT: SCIX
Comment: CAS号: 39011-91-1;中文名称: 氧化芍药苷;cid: 21631105
COLLISIONENERGY: 40
Num Peaks: 20
93.03615 102
137.02475 1000
297.07797 9
176.05132 9
139.03662 8
447.12778 8
135.04395 8
176.0457 8
333.09583 79
177.05383 75
137.06114 7
281.06851 71
339.11304 6
167.06908 6
87.00846 6
122.03752 6
121.04217 6
71.0137 6
143.03169 6
101.02604 6

ID: 179
NAME: oxypaeoniflora
PRECURSORMZ: 541.1583
Ontology: Kingdom: Organic compounds;Superclass: Lipids and lipid;Class: Prenol lipids;Subclass: Terpene glycosides
RETENTIONTIME: 6.40115
PRECURSORTYPE: [M+FA-H]-
SMILES: CC12CC3(C4CC1(C4(C(O2)O3)COC(=O)C5=CC=C(C=C5)O)OC6C(C(C(C(O6)CO)O)O)O)O
FORMULA: C23H28O12
INCHIKEY: 
CCS: 0
IONMODE: Negative
INSTRUMENTTYPE: q-tof
INSTRUMENT: SCIX
Comment: CAS号: 39011-91-1;中文名称: 氧化芍药苷;cid: 21631105
COLLISIONENERGY: 40
Num Peaks: 20
89.02603 14
315.08673 14
149.06071 14
151.0424 14
493.56186 11
327.10727 11
495.1546 1000
465.14246 97
179.03549 9
313.08353 9
136.59688 7
136.01624 7
299.06885 7
239.05762 7
179.05627 7
183.06967 7
135.04739 7
161.05214 7
494.06424 5
107.66734 4

ID: 180
NAME: Ginkgolic Acid C17:2
PRECURSORMZ: 371.2597
Ontology: Kingdom: Organic compounds;Superclass: Benzenoids;Class: Benzene and substituted derivatives;Subclass: Benzoic acids and derivatives
RETENTIONTIME: 37.61517
PRECURSORTYPE: [M-H]-
SMILES: CCCCCC=CCC=CCCCCCCCC1=C(C(=CC=C1)O)C(=O)O
FORMULA: C24H36O3
INCHIKEY: 
CCS: 0
IONMODE: Negative
INSTRUMENTTYPE: q-tof
INSTRUMENT: SCIX
Comment: CAS号: nan;中文名称: 银杏酸C17:2;cid: 54147201
COLLISIONENERGY: 40
Num Peaks: 20
175.10205 13
118.67994 13
285.22217 13
175.11514 129
105.72013 12
203.14249 112
108.01767 11
271.20563 11
273.22208 11
325.24954 11
161.09666 106
371.26425 1000
189.12721 98
162.10609 9
107.05212 95
327.1788 8
132.64583 7
328.75754 7
269.19202 7
328.21979 7

ID: 181
NAME: Naringenin
PRECURSORMZ: 271.061
Ontology: Kingdom: Organic compounds;Superclass: Phenylpropanoids and polyketides;Class: Flavonoids;Subclass: Flavans
RETENTIONTIME: 20.37458
PRECURSORTYPE: [M-H]-
SMILES: C1C(OC2=CC(=CC(=C2C1=O)O)O)C3=CC=C(C=C3)O
FORMULA: C15H12O5
INCHIKEY: 
CCS: 0
IONMODE: Negative
INSTRUMENTTYPE: q-tof
INSTRUMENT: SCIX
Comment: CAS号: 67604-48-2？480-41-1？;中文名称: 柚皮素;cid: 932
COLLISIONENERGY: 40
Num Peaks: 20
143.04813 1000
107.04599 92
95.01673 90
197.06233 90
181.06152 90
227.07147 876
63.07459 87
142.60234 79
146.03607 78
180.0553 77
80.02779 77
183.08432 77
116.02715 77
123.00824 77
198.06921 77
64.80426 77
131.05396 77
142.04105 77
115.05364 77
186.03455 66

ID: 182
NAME: Atractylenolide III
PRECURSORMZ: 247.1359
Ontology: Kingdom: Organic compounds;Superclass: Lipids and lipid;Class: Prenol lipids;Subclass: Terpene lactones
RETENTIONTIME: 28.8707
PRECURSORTYPE: [M-H]-
SMILES: CC1=C2CC3C(=C)CCCC3(CC2(OC1=O)O)C
FORMULA: C15H20O3
INCHIKEY: 
CCS: 0
IONMODE: Negative
INSTRUMENTTYPE: q-tof
INSTRUMENT: SCIX
Comment: CAS号: nan;中文名称: 白术内酯Ⅲ;cid: 155948
COLLISIONENERGY: 40
Num Peaks: 20
83.05033 107
147.08827 107
201.12556 107
175.11131 107
187.11363 1000
135.08148 92
185.13208 92
147.07457 76
163.10956 76
169.10587 61
247.133 497
202.49648 47
145.06639 46
172.08807 46
183.1171 31
173.09415 31
133.06429 31
169.05811 31
245.07607 31
185.09747 231

ID: 183
NAME: Chrysophanic acid
PRECURSORMZ: 253.0521
Ontology: Kingdom: Organic compounds;Superclass: Benzenoids;Class: Anthracenes;Subclass: Anthraquinones
RETENTIONTIME: 32.29103
PRECURSORTYPE: [M-H]-
SMILES: CC1=CC2=C(C(=C1)O)C(=O)C3=C(C2=O)C=CC=C3O
FORMULA: C15H10O4
INCHIKEY: 
CCS: 0
IONMODE: Negative
INSTRUMENTTYPE: q-tof
INSTRUMENT: SCIX
Comment: CAS号: 481-74-3;中文名称: 大黄酚;cid: 10208
COLLISIONENERGY: 40
Num Peaks: 20
252.25223 25
179.04639 23
197.06052 20
196.05028 16
207.05156 16
153.07346 13
167.04874 13
224.04568 123
182.03644 104
151.05238 10
211.04118 10
253.04948 1000
225.0556 868
181.06741 71
168.05829 6
236.04762 6
210.02844 65
180.05548 37
103.01797 3
193.42596 3

ID: 184
NAME: LIQUIRITIGENIN
PRECURSORMZ: 255.0677
Ontology: Kingdom: Organic compounds;Superclass: Phenylpropanoids and polyketides;Class: Flavonoids;Subclass: Flavans
RETENTIONTIME: 17.06548
PRECURSORTYPE: [M-H]-
SMILES: C1C(OC2=C(C1=O)C=CC(=C2)O)C3=CC=C(C=C3)O
FORMULA: C15H12O4
INCHIKEY: 
CCS: 0
IONMODE: Negative
INSTRUMENTTYPE: q-tof
INSTRUMENT: SCIX
Comment: CAS号: 578-86-9;中文名称: 甘草素（左旋）;cid: 114829
COLLISIONENERGY: 40
Num Peaks: 20
254.26018 12
91.02021 1000
143.0499 9
63.02973 9
89.04013 9
118.67817 95
119.26533 8
119.78126 8
119.93904 8
185.06271 8
109.03158 8
93.00027 8
148.01318 8
117.03233 78
119.86633 6
168.05455 6
119.91738 6
122.12764 6
120.24097 6
120.3913 6

ID: 185
NAME: LIQUIRITIGENIN
PRECURSORMZ: 511.1484
Ontology: Kingdom: Organic compounds;Superclass: Phenylpropanoids and polyketides;Class: Flavonoids;Subclass: Flavans
RETENTIONTIME: 17.06548
PRECURSORTYPE: [2M-H]-
SMILES: C1C(OC2=C(C1=O)C=CC(=C2)O)C3=CC=C(C=C3)O
FORMULA: C15H12O4
INCHIKEY: 
CCS: 0
IONMODE: Negative
INSTRUMENTTYPE: q-tof
INSTRUMENT: SCIX
Comment: CAS号: 578-86-9;中文名称: 甘草素（左旋）;cid: 114829
COLLISIONENERGY: 40
Num Peaks: 14
135.00771 283
91.01912 25
254.24921 17
119.05277 100
255.06767 1000
91.04743 8
93.03186 8
123.56237 8
145.02737 8
237.09323 8
258.04593 8
87.05834 4
152.34206 4
209.05518 4

ID: 186
NAME: Quercetin
PRECURSORMZ: 301.0361
Ontology: Kingdom: Organic compounds;Superclass: Phenylpropanoids and polyketides;Class: Flavonoids;Subclass: Flavones
RETENTIONTIME: 18.00562
PRECURSORTYPE: [M-H]-
SMILES: C1=CC(=C(C=C1C2=C(C(=O)C3=C(C=C(C=C3O2)O)O)O)O)O
FORMULA: C15H10O7
INCHIKEY: 
CCS: 0
IONMODE: Negative
INSTRUMENTTYPE: q-tof
INSTRUMENT: SCIX
Comment: CAS号: 117-39-5;中文名称: 槲皮素;cid: 5280343
COLLISIONENERGY: 40
Num Peaks: 20
93.03459 1000
242.02449 93
186.02914 92
283.02637 92
175.00301 92
155.04478 92
198.03381 92
200.0471 92
170.03697 92
178.44209 89
229.03915 84
63.0266 823
244.03329 81
164.01135 806
201.0195 80
161.02498 792
233.04446 79
131.04945 79
173.02177 79
141.03452 79

ID: 187
NAME: 4-Hydroxy-3,5-dimethoxycinnamic acid
PRECURSORMZ: 223.0623
Ontology: Kingdom: Organic compounds;Superclass: Phenylpropanoids and polyketides;Class: Cinnamic acids and derivatives;Subclass: Hydroxycinnamic acids and derivatives
RETENTIONTIME: 11.62712
PRECURSORTYPE: [M-H]-
SMILES: COC1=CC(=CC(=C1O)OC)C=CC(=O)O
FORMULA: C11H12O5
INCHIKEY: 
CCS: 0
IONMODE: Negative
INSTRUMENTTYPE: q-tof
INSTRUMENT: SCIX
Comment: CAS号: nan;中文名称: 芥子酸;cid: 637775
COLLISIONENERGY: 40
Num Peaks: 20
163.03952 157
207.03162 14
135.04407 134
65.00514 12
92.74617 12
207.37939 10
120.64931 10
193.01392 1000
192.41371 9
223.05949 87
93.1221 8
75.02785 8
148.01712 74
208.02693 6
148.56082 6
120.02469 6
136.01617 6
53.00614 6
119.01294 6
77.04465 6

ID: 188
NAME: Acacetin
PRECURSORMZ: 283.0622
Ontology: Kingdom: Organic compounds;Superclass: Phenylpropanoids and polyketides;Class: Flavonoids;Subclass: O
RETENTIONTIME: 27.77093
PRECURSORTYPE: [M-H]-
SMILES: COC1=CC=C(C=C1)C2=CC(=O)C3=C(C=C(C=C3O2)O)O
FORMULA: C16H12O5
INCHIKEY: 
CCS: 0
IONMODE: Negative
INSTRUMENTTYPE: q-tof
INSTRUMENT: SCIX
Comment: CAS号: 480-44-4;中文名称: 金合欢素;cid: 5280442
COLLISIONENERGY: 40
Num Peaks: 20
65.00837 114
210.03096 114
63.05698 11
129.03558 10
163.00703 10
226.02583 10
239.28712 10
106.00523 10
168.05869 102
283.06232 1000
150.52702 9
158.03603 90
119.01591 8
155.04849 88
269.62137 8
224.04619 86
227.03595 80
269.27579 7
267.03152 777
184.01907 7

ID: 189
NAME: Acacetin
PRECURSORMZ: 567.1307
Ontology: Kingdom: Organic compounds;Superclass: Phenylpropanoids and polyketides;Class: Flavonoids;Subclass: O
RETENTIONTIME: 27.77093
PRECURSORTYPE: [2M-H]-
SMILES: COC1=CC=C(C=C1)C2=CC(=O)C3=C(C=C(C=C3O2)O)O
FORMULA: C16H12O5
INCHIKEY: 
CCS: 0
IONMODE: Negative
INSTRUMENTTYPE: q-tof
INSTRUMENT: SCIX
Comment: CAS号: 480-44-4;中文名称: 金合欢素;cid: 5280442
COLLISIONENERGY: 40
Num Peaks: 11
282.17874 13
282.15262 12
283.05997 1000
196.05476 6
267.02924 6
341.00793 6
284.81699 3
289.39923 3
224.0526 3
274.22757 3
268.03683 253

ID: 190
NAME: Geniposidic acid
PRECURSORMZ: 373.1139
Ontology: Kingdom: Organic compounds;Superclass: Lipids and lipid;Class: Prenol lipids;Subclass: Terpene glycosides
RETENTIONTIME: 3.788183
PRECURSORTYPE: [M-H]-
SMILES: C1C=C(C2C1C(=COC2OC3C(C(C(C(O3)CO)O)O)O)C(=O)O)CO
FORMULA: C16H22O10
INCHIKEY: 
CCS: 0
IONMODE: Negative
INSTRUMENTTYPE: q-tof
INSTRUMENT: SCIX
Comment: CAS号: nan;中文名称: 京尼平苷酸;cid: 443354
COLLISIONENERGY: 40
Num Peaks: 20
179.05621 24
85.03101 24
167.07101 240
59.04136 22
161.04668 21
121.0282 21
134.0361 21
106.03727 17
148.59177 14
59.05113 12
105.03429 111
210.39145 10
95.01444 10
93.05383 10
107.0494 10
103.05268 10
89.02588 102
123.04636 1000
193.04926 91
121.06395 88

ID: 191
NAME: Geniposidic acid
PRECURSORMZ: 419.1188
Ontology: Kingdom: Organic compounds;Superclass: Lipids and lipid;Class: Prenol lipids;Subclass: Terpene glycosides
RETENTIONTIME: 3.788183
PRECURSORTYPE: [M+FA-H]-
SMILES: C1C=C(C2C1C(=COC2OC3C(C(C(C(O3)CO)O)O)O)C(=O)O)CO
FORMULA: C16H22O10
INCHIKEY: 
CCS: 0
IONMODE: Negative
INSTRUMENTTYPE: q-tof
INSTRUMENT: SCIX
Comment: CAS号: nan;中文名称: 京尼平苷酸;cid: 443354
COLLISIONENERGY: 40
Num Peaks: 20
123.04451 1000
149.06032 940
373.11499 793
193.04504 76
105.03547 76
167.06343 76
211.06184 741
147.04201 61
87.00947 60
131.05096 60
59.01508 60
121.06678 60
119.03261 60
89.02562 60
119.04957 46
113.01999 46
93.03313 46
419.12085 46
167.07072 381
148.05975 30

ID: 192
NAME: Geniposidic acid
PRECURSORMZ: 747.2369
Ontology: Kingdom: Organic compounds;Superclass: Lipids and lipid;Class: Prenol lipids;Subclass: Terpene glycosides
RETENTIONTIME: 3.788183
PRECURSORTYPE: [2M-H]-
SMILES: C1C=C(C2C1C(=COC2OC3C(C(C(C(O3)CO)O)O)O)C(=O)O)CO
FORMULA: C16H22O10
INCHIKEY: 
CCS: 0
IONMODE: Negative
INSTRUMENTTYPE: q-tof
INSTRUMENT: SCIX
Comment: CAS号: nan;中文名称: 京尼平苷酸;cid: 443354
COLLISIONENERGY: 40
Num Peaks: 20
371.92392 17
123.04502 177
149.06085 137
89.02607 12
167.06946 124
179.05836 10
166.54573 10
373.11563 1000
747.25049 87
87.01256 7
122.65977 7
119.03157 7
148.46631 5
131.22784 5
152.07925 5
446.01834 5
389.74585 5
143.0489 5
236.8653 5
211.06242 348

ID: 193
NAME: Luteolin
PRECURSORMZ: 571.0863
Ontology: Kingdom: Organic compounds;Superclass: Phenylpropanoids and polyketides;Class: Flavonoids;Subclass: Flavones
RETENTIONTIME: 18.07493
PRECURSORTYPE: [2M-H]-
SMILES: C1=CC(=C(C=C1C2=CC(=O)C3=C(C=C(C=C3O2)O)O)O)O
FORMULA: C15H10O6
INCHIKEY: 
CCS: 0
IONMODE: Negative
INSTRUMENTTYPE: q-tof
INSTRUMENT: SCIX
Comment: CAS号: 491-70-3;中文名称: 木樨草素;cid: 5280445
COLLISIONENERGY: 40
Num Peaks: 14
284.12805 10
133.02895 10
285.03854 1000
199.03148 6
217.05067 6
229.05434 4
243.02141 4
257.04831 4
289.39896 4
285.43466 2
286.85434 2
132.01888 2
149.03319 2
173.03139 2

ID: 194
NAME: Apigenin
PRECURSORMZ: 539.0974
Ontology: Kingdom: Organic compounds;Superclass: Phenylpropanoids and polyketides;Class: Flavonoids;Subclass: Flavones
RETENTIONTIME: 20.88612
PRECURSORTYPE: [2M-H]-
SMILES: C1=CC(=CC=C1C2=CC(=O)C3=C(C=C(C=C3O2)O)O)O
FORMULA: C15H10O5
INCHIKEY: 
CCS: 0
IONMODE: Negative
INSTRUMENTTYPE: q-tof
INSTRUMENT: SCIX
Comment: CAS号: 520-36-5;中文名称: 芹菜素;cid: 5280443
COLLISIONENERGY: 40
Num Peaks: 12
225.05516 16
268.18628 16
539.08606 13
269.04541 1000
149.02168 9
227.03712 7
270.13574 4
273.18179 4
137.08006 3
161.0242 3
181.07066 3
203.99046 3

ID: 195
NAME: Artemisinin
PRECURSORMZ: 281.142
Ontology: Kingdom: Organic compounds;Superclass: Lipids and lipid;Class: Prenol lipids;Subclass: Terpene lactones
RETENTIONTIME: 22.03323
PRECURSORTYPE: [M-H]-
SMILES: CC1CCC2C(C(=O)OC3C24C1CCC(O3)(OO4)C)C
FORMULA: C15H22O5
INCHIKEY: 
CCS: 0
IONMODE: Negative
INSTRUMENTTYPE: q-tof
INSTRUMENT: SCIX
Comment: CAS号: 63968-64-9;中文名称: 青蒿素;cid: 68827
COLLISIONENERGY: 40
Num Peaks: 18
219.1391 293
193.11972 265
191.14169 181
86.73688 16
280.24506 11
223.11002 11
194.05154 10
88.1811 10
204.50204 10
197.51915 10
281.13986 1000
87.00948 638
181.23302 5
163.12587 5
154.92336 5
90.87081 5
224.47969 5
59.98942 5

ID: 196
NAME: Deacetyl asperulosidic acid methyl ester
PRECURSORMZ: 403.1256
Ontology: Kingdom: Organic compounds;Superclass: Lipids and lipid;Class: Prenol lipids;Subclass: Terpene glycosides
RETENTIONTIME: 4.325667
PRECURSORTYPE: [M-H]-
SMILES: COC(=O)C1=COC(C2C1C(C=C2CO)O)OC3C(C(C(C(O3)CO)O)O)O
FORMULA: C17H24O11
INCHIKEY: 
CCS: 0
IONMODE: Negative
INSTRUMENTTYPE: q-tof
INSTRUMENT: SCIX
Comment: CAS号: nan;中文名称: 去乙酰车叶草酸甲酯;cid: 6325021
COLLISIONENERGY: 40
Num Peaks: 20
223.05704 197
173.02344 168
161.02481 168
195.06236 140
193.04887 140
403.12967 111
193.04494 111
241.0712 1000
145.02892 85
59.01945 85
123.04292 85
163.03552 85
147.04198 57
69.00137 57
119.03722 57
105.03402 57
209.04469 57
81.03981 57
139.03802 309
219.06358 28

ID: 197
NAME: Deacetyl asperulosidic acid methyl ester
PRECURSORMZ: 449.1299
Ontology: Kingdom: Organic compounds;Superclass: Lipids and lipid;Class: Prenol lipids;Subclass: Terpene glycosides
RETENTIONTIME: 4.325667
PRECURSORTYPE: [M+FA-H]-
SMILES: COC(=O)C1=COC(C2C1C(C=C2CO)O)OC3C(C(C(C(O3)CO)O)O)O
FORMULA: C17H24O11
INCHIKEY: 
CCS: 0
IONMODE: Negative
INSTRUMENTTYPE: q-tof
INSTRUMENT: SCIX
Comment: CAS号: nan;中文名称: 去乙酰车叶草酸甲酯;cid: 6325021
COLLISIONENERGY: 40
Num Peaks: 20
193.05083 141
371.09781 13
68.99902 12
71.01578 12
113.02298 12
101.02574 114
149.05855 11
151.04024 11
177.0536 11
241.07339 1000
165.01517 9
181.05222 9
142.02779 9
137.0592 9
93.03586 9
81.036 9
161.02303 89
190.44675 7
157.04787 7
179.05585 74

ID: 198
NAME: DIOSMETIN
PRECURSORMZ: 299.0566
Ontology: Kingdom: Organic compounds;Superclass: Phenylpropanoids and polyketides;Class: Flavonoids;Subclass: O
RETENTIONTIME: 21.98123
PRECURSORTYPE: [M-H]-
SMILES: COC1=C(C=C(C=C1)C2=CC(=O)C3=C(C=C(C=C3O2)O)O)O
FORMULA: C16H12O6
INCHIKEY: 
CCS: 0
IONMODE: Negative
INSTRUMENTTYPE: q-tof
INSTRUMENT: SCIX
Comment: CAS号: 520-34-3;中文名称: 香叶木素;cid: 5281612
COLLISIONENERGY: 40
Num Peaks: 20
83.01473 126
243.02609 12
104.02766 12
131.01266 12
127.05811 12
154.03876 12
65.03254 11
228.0421 110
284.72653 10
119.01616 10
136.02129 10
160.05153 10
282.01984 10
285.39685 10
227.03613 1000
184.05379 96
149.99554 94
283.12903 94
188.04692 92
182.46243 9

ID: 199
NAME: DIOSMETIN
PRECURSORMZ: 599.1202
Ontology: Kingdom: Organic compounds;Superclass: Phenylpropanoids and polyketides;Class: Flavonoids;Subclass: O
RETENTIONTIME: 21.98123
PRECURSORTYPE: [2M-H]-
SMILES: COC1=C(C=C(C=C1)C2=CC(=O)C3=C(C=C(C=C3O2)O)O)O
FORMULA: C16H12O6
INCHIKEY: 
CCS: 0
IONMODE: Negative
INSTRUMENTTYPE: q-tof
INSTRUMENT: SCIX
Comment: CAS号: 520-34-3;中文名称: 香叶木素;cid: 5281612
COLLISIONENERGY: 40
Num Peaks: 20
298.0975 18
255.03423 18
599.10938 12
284.03317 1000
211.04391 9
283.02206 9
298.60269 8
298.35858 7
274.34238 6
228.04424 6
183.045 6
239.02946 6
303.12183 6
300.02533 6
174.20062 6
299.67303 5
285.93179 4
284.44049 3
229.0396 3
187.04076 3

ID: 200
NAME: Neochlorogenic acid
PRECURSORMZ: 353.0877
Ontology: Kingdom: Organic compounds;Superclass: Organic oxygen compounds;Class: Organooxygen compounds;Subclass: Alcohols and polyols
RETENTIONTIME: 4.602983
PRECURSORTYPE: [M-H]-
SMILES: C1C(C(C(CC1(C(=O)O)O)OC(=O)C=CC2=CC(=C(C=C2)O)O)O)O
FORMULA: C16H18O9
INCHIKEY: 
CCS: 0
IONMODE: Negative
INSTRUMENTTYPE: q-tof
INSTRUMENT: SCIX
Comment: CAS号: nan;中文名称: 新绿原酸;cid: 5280633
COLLISIONENERGY: 40
Num Peaks: 20
178.47661 11
71.01514 10
117.03618 10
79.05575 10
179.03577 1000
173.04462 91
161.02551 90
137.02681 8
83.05091 8
109.02942 8
85.03004 76
59.01779 7
91.05332 7
151.04092 7
132.02063 7
108.02263 7
106.04199 7
85.02613 6
190.98212 6
89.04355 5

ID: 201
NAME: Neochlorogenic acid
PRECURSORMZ: 707.1843
Ontology: Kingdom: Organic compounds;Superclass: Organic oxygen compounds;Class: Organooxygen compounds;Subclass: Alcohols and polyols
RETENTIONTIME: 4.602983
PRECURSORTYPE: [2M-H]-
SMILES: C1C(C(C(CC1(C(=O)O)O)OC(=O)C=CC2=CC(=C(C=C2)O)O)O)O
FORMULA: C16H18O9
INCHIKEY: 
CCS: 0
IONMODE: Negative
INSTRUMENTTYPE: q-tof
INSTRUMENT: SCIX
Comment: CAS号: nan;中文名称: 新绿原酸;cid: 5280633
COLLISIONENERGY: 40
Num Peaks: 19
173.04214 20
179.03517 203
353.06998 15
353.08856 1000
351.97702 9
190.45467 9
707.18542 9
161.02313 9
178.0195 6
193.11772 6
196.41064 6
189.0378 6
179.75809 6
135.04378 41
191.05571 393
182.17195 3
146.40199 3
633.31635 3
127.03855 3

ID: 202
NAME: 3-N-butyl-4,5-dihydrophthalide
PRECURSORMZ: 191.1099
Ontology: Kingdom: Organic compounds;Superclass: Organoheterocyclic compounds;Class: Isobenzofurans;
RETENTIONTIME: 29.18852
PRECURSORTYPE: [M-H]-
SMILES: CCCCC1C2=C(C=CCC2)C(=O)O1
FORMULA: C12H16O2
INCHIKEY: 
CCS: 0
IONMODE: Negative
INSTRUMENTTYPE: q-tof
INSTRUMENT: SCIX
Comment: CAS号: 62006-39-7;中文名称: 洋川芎内酯A;cid: 173843
COLLISIONENERGY: 40
Num Peaks: 2
191.10664 1000
147.11247 609

ID: 203
NAME: Senkyunolide H
PRECURSORMZ: 223.0982
Ontology: Kingdom: Organic compounds;Superclass: Organoheterocyclic compounds;Class: Isobenzofurans;
RETENTIONTIME: 28.65888
PRECURSORTYPE: [M-H]-
SMILES: CCCC=C1C2=C(C(C(CC2)O)O)C(=O)O1
FORMULA: C12H16O4
INCHIKEY: 
CCS: 0
IONMODE: Negative
INSTRUMENTTYPE: q-tof
INSTRUMENT: SCIX
Comment: CAS号: 94596-27-7;中文名称: 洋川芎内酯H;cid: 13965088
COLLISIONENERGY: 40
Num Peaks: 3
205.08466 1000
132.05775 337
161.0988 337

ID: 204
NAME: Senkyunolide H
PRECURSORMZ: 223.0982
Ontology: Kingdom: Organic compounds;Superclass: Organoheterocyclic compounds;Class: Isobenzofurans;
RETENTIONTIME: 30.95777
PRECURSORTYPE: [M-H]-
SMILES: CCCC=C1C2=C(C(C(CC2)O)O)C(=O)O1
FORMULA: C12H16O4
INCHIKEY: 
CCS: 0
IONMODE: Negative
INSTRUMENTTYPE: q-tof
INSTRUMENT: SCIX
Comment: CAS号: 94596-27-7;中文名称: 洋川芎内酯H;cid: 13965088
COLLISIONENERGY: 40
Num Peaks: 11
161.09663 1000
177.09322 1000
132.05737 796
161.02312 796
203.06793 796
93.0359 609
205.08432 609
223.09094 609
180.04424 406
145.04602 203
159.08546 203

ID: 205
NAME: Senkyunolide H
PRECURSORMZ: 223.1001
Ontology: Kingdom: Organic compounds;Superclass: Organoheterocyclic compounds;Class: Isobenzofurans;
RETENTIONTIME: 32.30853
PRECURSORTYPE: [M-H]-
SMILES: CCCC=C1C2=C(C(C(CC2)O)O)C(=O)O1
FORMULA: C12H16O4
INCHIKEY: 
CCS: 0
IONMODE: Negative
INSTRUMENTTYPE: q-tof
INSTRUMENT: SCIX
Comment: CAS号: 94596-27-7;中文名称: 洋川芎内酯H;cid: 13965088
COLLISIONENERGY: 40
Num Peaks: 10
161.09821 663
205.08604 551
132.05721 336
161.02469 336
177.09296 336
203.07166 336
92.0314 112
122.04808 112
180.04398 112
223.09695 1000

ID: 206
NAME: Senkyunolide H
PRECURSORMZ: 223.0981
Ontology: Kingdom: Organic compounds;Superclass: Organoheterocyclic compounds;Class: Isobenzofurans;
RETENTIONTIME: 33.92743
PRECURSORTYPE: [M-H]-
SMILES: CCCC=C1C2=C(C(C(CC2)O)O)C(=O)O1
FORMULA: C12H16O4
INCHIKEY: 
CCS: 0
IONMODE: Negative
INSTRUMENTTYPE: q-tof
INSTRUMENT: SCIX
Comment: CAS号: 94596-27-7;中文名称: 洋川芎内酯H;cid: 13965088
COLLISIONENERGY: 40
Num Peaks: 3
132.05273 1000
179.1035 1000
203.08031 500

ID: 207
NAME: Geniposide
PRECURSORMZ: 387.1285
Ontology: Kingdom: Organic compounds;Superclass: Lipids and lipid;Class: Prenol lipids;Subclass: Terpene glycosides
RETENTIONTIME: 8.222116
PRECURSORTYPE: [M-H]-
SMILES: COC(=O)C1=COC(C2C1CC=C2CO)OC3C(C(C(C(O3)CO)O)O)O
FORMULA: C17H24O10
INCHIKEY: 
CCS: 0
IONMODE: Negative
INSTRUMENTTYPE: q-tof
INSTRUMENT: SCIX
Comment: CAS号: 24512-63-8;中文名称: 栀子苷;cid: 107848
COLLISIONENERGY: 40
Num Peaks: 13
147.04265 256
68.99854 156
105.03908 156
387.13013 156
69.01028 104
93.03657 104
101.02646 1000
123.0452 820
225.07524 616
119.05334 52
197.077 52
232.15479 52
207.06435 512

ID: 208
NAME: Geniposide
PRECURSORMZ: 433.135
Ontology: Kingdom: Organic compounds;Superclass: Lipids and lipid;Class: Prenol lipids;Subclass: Terpene glycosides
RETENTIONTIME: 8.222116
PRECURSORTYPE: [M+FA-H]-
SMILES: COC(=O)C1=COC(C2C1CC=C2CO)OC3C(C(C(C(O3)CO)O)O)O
FORMULA: C17H24O10
INCHIKEY: 
CCS: 0
IONMODE: Negative
INSTRUMENTTYPE: q-tof
INSTRUMENT: SCIX
Comment: CAS号: 24512-63-8;中文名称: 栀子苷;cid: 107848
COLLISIONENERGY: 40
Num Peaks: 20
122.66285 16
193.05142 14
100.70974 14
224.37213 13
433.13828 134
143.03363 12
111.04639 12
147.0442 117
225.07744 1000
387.13361 99
127.03895 9
119.05157 9
195.06888 7
131.0498 7
149.05734 7
431.73676 7
165.05383 7
89.02604 7
71.0233 7
123.04497 581

ID: 209
NAME: HOMOORIENTIN
PRECURSORMZ: 447.0954
Ontology: Kingdom: Organic compounds;Superclass: Phenylpropanoids and polyketides;Class: Flavonoids;Subclass: Flavonoid glycosides
RETENTIONTIME: 6.6609
PRECURSORTYPE: [M-H]-
SMILES: C1=CC(=C(C=C1C2=CC(=O)C3=C(O2)C=C(C(=C3O)C4C(C(C(C(O4)CO)O)O)O)O)O)O
FORMULA: C21H20O11
INCHIKEY: 
CCS: 0
IONMODE: Negative
INSTRUMENTTYPE: q-tof
INSTRUMENT: SCIX
Comment: CAS号: 4261-42-1;中文名称: 异荭草苷;cid: 114776
COLLISIONENERGY: 40
Num Peaks: 20
189.05701 1000
183.04237 1000
199.03693 1000
228.04138 855
229.04958 855
210.03455 722
175.04012 711
170.03854 711
195.04651 711
217.05016 711
196.05022 711
187.03618 711
321.06094 711
149.02222 711
213.02242 711
242.022 711
243.02757 711
267.03094 711
109.03013 566
188.04427 566

ID: 210
NAME: Sibiricose A6
PRECURSORMZ: 1095.331
Ontology: Kingdom: Organic compounds;Superclass: Phenylpropanoids and polyketides;Class: Cinnamic acids and derivatives;Subclass: Hydroxycinnamic acids and derivatives
RETENTIONTIME: 7.304533
PRECURSORTYPE: [2M-H]-
SMILES: COC1=CC(=CC(=C1O)OC)C=CC(=O)OC2C(C(OC2(CO)OC3C(C(C(C(O3)CO)O)O)O)CO)O
FORMULA: C23H32O15
INCHIKEY: 
CCS: 0
IONMODE: Negative
INSTRUMENTTYPE: q-tof
INSTRUMENT: SCIX
Comment: CAS号: nan;中文名称: 西伯利亚远志糖A6;cid: 6326021
COLLISIONENERGY: 40
Num Peaks: 10
223.05933 43
190.02592 32
341.10944 32
544.6347 22
545.45605 22
753.23358 21
205.0479 173
1095.36694 109
341.12769 10
547.17334 1000

ID: 211
NAME: Sibiricose A6
PRECURSORMZ: 593.17
Ontology: Kingdom: Organic compounds;Superclass: Phenylpropanoids and polyketides;Class: Cinnamic acids and derivatives;Subclass: Hydroxycinnamic acids and derivatives
RETENTIONTIME: 7.304533
PRECURSORTYPE: [M+FA-H]-
SMILES: COC1=CC(=CC(=C1O)OC)C=CC(=O)OC2C(C(OC2(CO)OC3C(C(C(C(O3)CO)O)O)O)CO)O
FORMULA: C23H32O15
INCHIKEY: 
CCS: 0
IONMODE: Negative
INSTRUMENTTYPE: q-tof
INSTRUMENT: SCIX
Comment: CAS号: nan;中文名称: 西伯利亚远志糖A6;cid: 6326021
COLLISIONENERGY: 40
Num Peaks: 20
341.10693 157
221.08229 14
113.02599 14
352.07806 14
149.01894 12
545.41669 12
337.08194 10
547.17023 1000
265.07007 9
71.01809 9
295.08231 9
189.42461 9
149.04309 9
59.01611 9
143.03487 9
175.00294 74
147.00948 7
101.02146 7
233.08545 7
277.07281 7

ID: 212
NAME: Sibiricose A6
PRECURSORMZ: 547.1684
Ontology: Kingdom: Organic compounds;Superclass: Phenylpropanoids and polyketides;Class: Cinnamic acids and derivatives;Subclass: Hydroxycinnamic acids and derivatives
RETENTIONTIME: 7.304533
PRECURSORTYPE: [M-H]-
SMILES: COC1=CC(=CC(=C1O)OC)C=CC(=O)OC2C(C(OC2(CO)OC3C(C(C(C(O3)CO)O)O)O)CO)O
FORMULA: C23H32O15
INCHIKEY: 
CCS: 0
IONMODE: Negative
INSTRUMENTTYPE: q-tof
INSTRUMENT: SCIX
Comment: CAS号: nan;中文名称: 西伯利亚远志糖A6;cid: 6326021
COLLISIONENERGY: 40
Num Peaks: 20
190.02596 1000
59.01177 9
337.05859 9
189.42265 9
131.03479 9
179.05408 88
367.10812 88
222.35722 8
545.42328 8
149.03964 8
59.03239 8
174.44638 7
147.04202 6
265.07236 6
218.05908 6
233.08545 6
207.02737 6
164.04749 67
89.02425 64
204.89421 5

ID: 213
NAME: Puerarin
PRECURSORMZ: 831.2115
Ontology: Kingdom: Organic compounds;Superclass: Phenylpropanoids and polyketides;Class: Isoflavonoids;Subclass: Isoflavonoid C
RETENTIONTIME: 8.068316
PRECURSORTYPE: [2M-H]-
SMILES: C1=CC(=CC=C1C2=COC3=C(C2=O)C=CC(=C3C4C(C(C(C(O4)CO)O)O)O)O)O
FORMULA: C21H20O9
INCHIKEY: 
CCS: 0
IONMODE: Negative
INSTRUMENTTYPE: q-tof
INSTRUMENT: SCIX
Comment: CAS号: 3681-99-0;中文名称: 葛根素;cid: 5281807
COLLISIONENERGY: 40
Num Peaks: 8
295.06 167
413.78061 12
415.10373 1000
285.57031 7
325.07083 7
267.0632 44
416.10037 4
621.12598 3

ID: 214
NAME: Puerarin
PRECURSORMZ: 415.1013
Ontology: Kingdom: Organic compounds;Superclass: Phenylpropanoids and polyketides;Class: Isoflavonoids;Subclass: Isoflavonoid C
RETENTIONTIME: 8.068316
PRECURSORTYPE: [M-H]-
SMILES: C1=CC(=CC=C1C2=COC3=C(C2=O)C=CC(=C3C4C(C(C(C(O4)CO)O)O)O)O)O
FORMULA: C21H20O9
INCHIKEY: 
CCS: 0
IONMODE: Negative
INSTRUMENTTYPE: q-tof
INSTRUMENT: SCIX
Comment: CAS号: 3681-99-0;中文名称: 葛根素;cid: 5281807
COLLISIONENERGY: 40
Num Peaks: 20
238.06413 116
209.05888 116
233.0592 10
71.01324 10
268.26984 10
339.08441 10
290.0575 10
133.02824 103
415.10663 1000
193.06641 98
320.06921 9
130.04503 9
207.04535 9
165.06767 9
161.02287 9
298.05035 9
281.08258 9
335.05847 9
367.08316 9
415.08646 9

ID: 215
NAME: Paeoniflorin
PRECURSORMZ: 479.156
Ontology: Kingdom: Organic compounds;Superclass: Lipids and lipid;Class: Prenol lipids;Subclass: Terpene glycosides
RETENTIONTIME: 9.823067
PRECURSORTYPE: [M-H]-
SMILES: CC12CC3(C4CC1(C4(C(O2)O3)COC(=O)C5=CC=CC=C5)OC6C(C(C(C(O6)CO)O)O)O)O
FORMULA: C23H28O11
INCHIKEY: 
CCS: 0
IONMODE: Negative
INSTRUMENTTYPE: q-tof
INSTRUMENT: SCIX
Comment: CAS号: 23180-57-6;中文名称: 芍药苷;cid: 442534
COLLISIONENERGY: 40
Num Peaks: 20
121.02769 1000
316.01974 93
161.0443 66
123.04272 53
479.07925 53
177.05525 53
327.10663 335
449.14365 281
113.02579 27
89.03078 27
136.05513 27
149.06522 27
155.03735 27
163.03349 27
165.04581 27
479.06998 27
309.09808 27
479.09781 27
165.05305 213
317.04031 13

ID: 216
NAME: Paeoniflorin
PRECURSORMZ: 525.1604
Ontology: Kingdom: Organic compounds;Superclass: Lipids and lipid;Class: Prenol lipids;Subclass: Terpene glycosides
RETENTIONTIME: 9.823067
PRECURSORTYPE: [M+FA-H]-
SMILES: CC12CC3(C4CC1(C4(C(O2)O3)COC(=O)C5=CC=CC=C5)OC6C(C(C(C(O6)CO)O)O)O)O
FORMULA: C23H28O11
INCHIKEY: 
CCS: 0
IONMODE: Negative
INSTRUMENTTYPE: q-tof
INSTRUMENT: SCIX
Comment: CAS号: 23180-57-6;中文名称: 芍药苷;cid: 442534
COLLISIONENERGY: 40
Num Peaks: 20
525.16498 1000
177.05525 1000
77.0404 971
122.03703 97
183.06325 97
167.07227 97
147.02975 97
279.09137 97
137.05734 97
159.04593 84
163.02989 84
71.02752 84
207.0676 83
313.09286 83
309.09808 736
164.53069 73
107.05478 69
59.03015 69
461.1434 69
87.01062 69

ID: 217
NAME: Isoschaftoside
PRECURSORMZ: 563.1407
Ontology: Kingdom: Organic compounds;Superclass: Phenylpropanoids and polyketides;Class: Flavonoids;Subclass: Flavonoid glycosides
RETENTIONTIME: 10.67352
PRECURSORTYPE: [M-H]-
SMILES: C1C(C(C(C(O1)C2=C(C(=C3C(=C2O)C(=O)C=C(O3)C4=CC=C(C=C4)O)C5C(C(C(C(O5)CO)O)O)O)O)O)O)O
FORMULA: C26H28O14
INCHIKEY: 
CCS: 0
IONMODE: Negative
INSTRUMENTTYPE: q-tof
INSTRUMENT: SCIX
Comment: CAS号: 52012-29-0;中文名称: 异夏佛塔苷;cid: 3084995
COLLISIONENERGY: 40
Num Peaks: 20
295.0603 100
427.09857 10
473.10843 1000
308.06857 9
293.04691 9
319.06171 9
352.05927 9
469.10944 9
347.056 9
251.06445 9
261.03674 9
237.05611 9
333.08319 9
171.04433 9
503.12213 98
563.02478 9
335.05878 89
309.04147 8
471.58841 8
179.03513 8

ID: 218
NAME: Liquiritin
PRECURSORMZ: 835.2516
Ontology: Kingdom: Organic compounds;Superclass: Phenylpropanoids and polyketides;Class: Flavonoids;Subclass: Flavonoid glycosides
RETENTIONTIME: 11.52763
PRECURSORTYPE: [2M-H]-
SMILES: C1C(OC2=C(C1=O)C=CC(=C2)O)C3=CC=C(C=C3)OC4C(C(C(C(O4)CO)O)O)O
FORMULA: C21H22O9
INCHIKEY: 
CCS: 0
IONMODE: Negative
INSTRUMENTTYPE: q-tof
INSTRUMENT: SCIX
Comment: CAS号: 551-15-5;中文名称: 甘草苷;cid: 503737
COLLISIONENERGY: 40
Num Peaks: 8
835.2569 23
415.78647 19
135.01408 15
417.11859 1000
418.07718 8
135.00587 7
246.2475 3
255.06517 356

ID: 219
NAME: Liquiritin
PRECURSORMZ: 417.1183
Ontology: Kingdom: Organic compounds;Superclass: Phenylpropanoids and polyketides;Class: Flavonoids;Subclass: Flavonoid glycosides
RETENTIONTIME: 11.52763
PRECURSORTYPE: [M-H]-
SMILES: C1C(OC2=C(C1=O)C=CC(=C2)O)C3=CC=C(C=C3)OC4C(C(C(C(O4)CO)O)O)O
FORMULA: C21H22O9
INCHIKEY: 
CCS: 0
IONMODE: Negative
INSTRUMENTTYPE: q-tof
INSTRUMENT: SCIX
Comment: CAS号: 551-15-5;中文名称: 甘草苷;cid: 503737
COLLISIONENERGY: 40
Num Peaks: 20
147.5519 10
119.05328 1000
184.05185 9
93.03377 9
212.04874 8
254.98212 7
255.7317 5
117.03312 5
255.98709 5
257.65131 5
226.05988 5
138.18031 5
258.74335 5
256.24033 5
213.05602 52
254.25615 52
255.87633 51
255.63908 4
91.05741 4
416.7088 4

ID: 220
NAME: CALYCOSIN 7-O-GLUCOSIDE
PRECURSORMZ: 445.1104
Ontology: Kingdom: Organic compounds;Superclass: Phenylpropanoids and polyketides;Class: Isoflavonoids;Subclass: Isoflavonoid O
RETENTIONTIME: 11.57963
PRECURSORTYPE: [M-H]-
SMILES: COC1=C(C=C(C=C1)C2=COC3=C(C2=O)C=CC(=C3)OC4C(C(C(C(O4)CO)O)O)O)O
FORMULA: C22H22O10
INCHIKEY: 
CCS: 0
IONMODE: Negative
INSTRUMENTTYPE: q-tof
INSTRUMENT: SCIX
Comment: CAS号:  20633-67-4;中文名称: 毛蕊异黄酮葡萄糖苷;cid: 5318267
COLLISIONENERGY: 40
Num Peaks: 6
283.06168 1000
268.03851 927
195.04463 34
257.07733 34
274.56631 34
292.86285 34

ID: 221
NAME: CALYCOSIN 7-O-GLUCOSIDE
PRECURSORMZ: 491.1184
Ontology: Kingdom: Organic compounds;Superclass: Phenylpropanoids and polyketides;Class: Isoflavonoids;Subclass: Isoflavonoid O
RETENTIONTIME: 11.57963
PRECURSORTYPE: [M+FA-H]-
SMILES: COC1=C(C=C(C=C1)C2=COC3=C(C2=O)C=CC(=C3)OC4C(C(C(C(O4)CO)O)O)O)O
FORMULA: C22H22O10
INCHIKEY: 
CCS: 0
IONMODE: Negative
INSTRUMENTTYPE: q-tof
INSTRUMENT: SCIX
Comment: CAS号:  20633-67-4;中文名称: 毛蕊异黄酮葡萄糖苷;cid: 5318267
COLLISIONENERGY: 40
Num Peaks: 20
223.036 117
148.01501 117
196.05231 117
445.11691 101
251.03752 100
198.02768 100
239.03542 1000
491.12292 945
281.04724 83
160.0134 83
135.00919 83
207.04958 83
211.0392 758
240.0435 717
267.03104 692
253.05185 66
282.06195 66
297.07077 66
430.09085 66
120.01653 66

ID: 222
NAME:  Hyperoside
PRECURSORMZ: 463.0878
Ontology: Kingdom: Organic compounds;Superclass: Phenylpropanoids and polyketides;Class: Flavonoids;Subclass: Flavonoid glycosides
RETENTIONTIME: 11.6663
PRECURSORTYPE: [M-H]-
SMILES: C1=CC(=C(C=C1C2=C(C(=O)C3=C(C=C(C=C3O2)O)O)OC4C(C(C(C(O4)CO)O)O)O)O)O
FORMULA: C21H20O12
INCHIKEY: 
CCS: 0
IONMODE: Negative
INSTRUMENTTYPE: q-tof
INSTRUMENT: SCIX
Comment: CAS号: 482-36-0;中文名称: 金丝桃苷;cid: 5281643
COLLISIONENERGY: 40
Num Peaks: 20
190.99319 10
121.03103 10
164.00764 10
187.0383 10
301.03647 1000
244.03102 9
178.99922 92
107.01259 8
461.61465 8
159.04623 8
271.02414 875
203.03571 7
266.02084 7
174.02859 7
192.00406 7
201.01743 7
239.03114 7
463.09116 649
283.01205 6
253.01375 6

ID: 223
NAME: Isochlorogenic acid B
PRECURSORMZ: 1031.254
Ontology: Kingdom: Organic compounds;Superclass: Organic oxygen compounds;Class: Organooxygen compounds;Subclass: Alcohols and polyols
RETENTIONTIME: 12.78307
PRECURSORTYPE: [2M-H]-
SMILES: C1C(C(C(CC1(C(=O)O)O)OC(=O)C=CC2=CC(=C(C=C2)O)O)OC(=O)C=CC3=CC(=C(C=C3)O)O)O
FORMULA: C25H24O12
INCHIKEY: 
CCS: 0
IONMODE: Negative
INSTRUMENTTYPE: q-tof
INSTRUMENT: SCIX
Comment: CAS号: 14534-61-3;中文名称: 异绿原酸B;cid: 5281780
COLLISIONENERGY: 40
Num Peaks: 20
203.0358 125
513.47168 125
513.49414 107
299.05655 107
1031.2583 1000
161.03215 90
516.1261 89
514.79803 84
173.04593 732
155.03423 71
317.0636 71
179.03523 658
515.0257 64
335.07959 622
351.95862 57
135.04381 54
324.59503 54
191.05579 488
1027.98499 37
354.09302 36

ID: 224
NAME: Isochlorogenic acid B
PRECURSORMZ: 515.1198
Ontology: Kingdom: Organic compounds;Superclass: Organic oxygen compounds;Class: Organooxygen compounds;Subclass: Alcohols and polyols
RETENTIONTIME: 12.78307
PRECURSORTYPE: [M-H]-
SMILES: C1C(C(C(CC1(C(=O)O)O)OC(=O)C=CC2=CC(=C(C=C2)O)O)OC(=O)C=CC3=CC(=C(C=C3)O)O)O
FORMULA: C25H24O12
INCHIKEY: 
CCS: 0
IONMODE: Negative
INSTRUMENTTYPE: q-tof
INSTRUMENT: SCIX
Comment: CAS号: 14534-61-3;中文名称: 异绿原酸B;cid: 5281780
COLLISIONENERGY: 40
Num Peaks: 20
353.08813 1000
135.04523 945
87.01073 9
227.07578 9
171.03119 9
67.01935 9
71.0181 9
111.01012 8
83.05027 7
107.05051 7
109.02723 7
217.03758 7
334.01944 7
133.02669 76
203.03545 70
134.03569 69
154.54352 6
255.06494 68
201.09529 6
161.0229 662

ID: 225
NAME: 7H-Furo(3,2-g)(1)benzopyran-7-one, 2-(1-(beta-D-glucopyranosyloxy)-1-m ethylethyl)-2,3-dihydro-, (S)-
PRECURSORMZ: 407.1341
Ontology: Kingdom: Organic compounds;Superclass: Phenylpropanoids and polyketides;Class: Coumarins and derivatives;Subclass: Furanocoumarins
RETENTIONTIME: 12.88707
PRECURSORTYPE: [M-H]-
SMILES: CC(C)(C1CC2=C(O1)C=C3C(=C2)C=CC(=O)O3)OC4C(C(C(C(O4)CO)O)O)O
FORMULA: C20H24O9
INCHIKEY: 
CCS: 0
IONMODE: Negative
INSTRUMENTTYPE: q-tof
INSTRUMENT: SCIX
Comment: CAS号: 495-30-7;中文名称: 印度榅桲苷;cid: 216283
COLLISIONENERGY: 40
Num Peaks: 18
225.05331 36
89.0242 29
211.03693 260
179.05568 23
212.04797 23
59.02915 18
59.0183 18
222.83954 12
229.08577 12
161.04617 12
210.94661 12
101.0299 12
227.07146 1000
407.13638 78
113.02888 6
107.03732 6
87.04366 6
69.0459 6

ID: 226
NAME: 7H-Furo(3,2-g)(1)benzopyran-7-one, 2-(1-(beta-D-glucopyranosyloxy)-1-m ethylethyl)-2,3-dihydro-, (S)-
PRECURSORMZ: 453.1408
Ontology: Kingdom: Organic compounds;Superclass: Phenylpropanoids and polyketides;Class: Coumarins and derivatives;Subclass: Furanocoumarins
RETENTIONTIME: 12.88707
PRECURSORTYPE: [M+FA-H]-
SMILES: CC(C)(C1CC2=C(O1)C=C3C(=C2)C=CC(=O)O3)OC4C(C(C(C(O4)CO)O)O)O
FORMULA: C20H24O9
INCHIKEY: 
CCS: 0
IONMODE: Negative
INSTRUMENTTYPE: q-tof
INSTRUMENT: SCIX
Comment: CAS号: 495-30-7;中文名称: 印度榅桲苷;cid: 216283
COLLISIONENERGY: 40
Num Peaks: 20
149.04448 124
85.0293 124
257.08145 108
174.03192 106
131.03613 106
179.05363 1000
89.02412 970
229.07701 91
143.03287 88
167.04845 88
227.12874 76
88.74971 74
451.70404 73
107.04015 72
317.10547 70
183.04405 70
226.43935 61
229.08771 597
59.01607 589
226.94141 56

ID: 227
NAME: KAEMPFEROL-3-GLUCURONIDE
PRECURSORMZ: 923.159
Ontology: Kingdom: Organic compounds;Superclass: Phenylpropanoids and polyketides;Class: Flavonoids;Subclass: Flavonoid glycosides
RETENTIONTIME: 13.4082
PRECURSORTYPE: [2M-H]-
SMILES: C1=CC(=CC=C1C2=C(C(=O)C3=C(C=C(C=C3O2)O)O)OC4C(C(C(C(O4)C(=O)O)O)O)O)O
FORMULA: C21H18O12
INCHIKEY: 
CCS: 0
IONMODE: Negative
INSTRUMENTTYPE: q-tof
INSTRUMENT: SCIX
Comment: CAS号: 22688-78-4;中文名称: 山奈酚-3-O-beta-D葡萄糖醛酸苷;cid: 22846027
COLLISIONENERGY: 40
Num Peaks: 20
175.02563 1000
239.0334 74
163.00346 60
112.67073 60
157.01642 59
85.03775 59
255.03374 59
95.01741 59
460.7702 57
117.01918 45
227.03574 45
213.05371 45
286.04825 45
187.03854 45
241.04951 45
103.00125 45
99.00984 45
461.65927 43
113.02495 407
462.07526 37

ID: 228
NAME: KAEMPFEROL-3-GLUCURONIDE
PRECURSORMZ: 461.0732
Ontology: Kingdom: Organic compounds;Superclass: Phenylpropanoids and polyketides;Class: Flavonoids;Subclass: Flavonoid glycosides
RETENTIONTIME: 13.42553
PRECURSORTYPE: [M-H]-
SMILES: C1=CC(=CC=C1C2=C(C(=O)C3=C(C=C(C=C3O2)O)O)OC4C(C(C(C(O4)C(=O)O)O)O)O)O
FORMULA: C21H18O12
INCHIKEY: 
CCS: 0
IONMODE: Negative
INSTRUMENTTYPE: q-tof
INSTRUMENT: SCIX
Comment: CAS号: 22688-78-4;中文名称: 山奈酚-3-O-beta-D葡萄糖醛酸苷;cid: 22846027
COLLISIONENERGY: 40
Num Peaks: 20
256.22421 11
267.03113 114
195.04495 108
197.06088 107
283.03098 10
153.0197 10
109.03073 10
158.03786 10
57.0417 10
85.05469 10
256.03879 100
229.0499 1000
240.04369 98
151.0042 92
285.89536 9
83.01476 9
174.02888 9
190.99734 9
284.95007 9
55.02382 9

ID: 229
NAME: Apigenin 7-glucoside
PRECURSORMZ: 863.2062
Ontology: Kingdom: Organic compounds;Superclass: Phenylpropanoids and polyketides;Class: Flavonoids;Subclass: Flavonoid glycosides
RETENTIONTIME: 14.05133
PRECURSORTYPE: [2M-H]-
SMILES: C1=CC(=CC=C1C2=CC(=O)C3=C(C=C(C=C3O2)OC4C(C(C(C(O4)CO)O)O)O)O)O
FORMULA: C21H20O10
INCHIKEY: 
CCS: 0
IONMODE: Negative
INSTRUMENTTYPE: q-tof
INSTRUMENT: SCIX
Comment: CAS号: 578-74-5;中文名称: 大波斯菊苷;cid: 5280704
COLLISIONENERGY: 40
Num Peaks: 19
432.10782 6
269.04752 47
430.79596 4
268.03802 36
311.05075 3
431.42374 2
430.42944 2
267.03503 2
277.00601 2
440.95197 2
253.04675 2
435.62766 1
863.21423 15
303.65445 1
456.8653 1
59.96541 1
863.19763 10
431.10098 1000
429.72037 9

ID: 230
NAME: Apigenin 7-glucoside
PRECURSORMZ: 431.0982
Ontology: Kingdom: Organic compounds;Superclass: Phenylpropanoids and polyketides;Class: Flavonoids;Subclass: Flavonoid glycosides
RETENTIONTIME: 14.05133
PRECURSORTYPE: [M-H]-
SMILES: C1=CC(=CC=C1C2=CC(=O)C3=C(C=C(C=C3O2)OC4C(C(C(C(O4)CO)O)O)O)O)O
FORMULA: C21H20O10
INCHIKEY: 
CCS: 0
IONMODE: Negative
INSTRUMENTTYPE: q-tof
INSTRUMENT: SCIX
Comment: CAS号: 578-74-5;中文名称: 大波斯菊苷;cid: 5280704
COLLISIONENERGY: 40
Num Peaks: 20
65.00481 112
226.02705 112
147.00923 112
121.02934 112
430.96899 107
212.04781 1000
63.03665 96
213.05302 96
335.06033 96
193.01126 96
267.84375 96
222.03015 96
200.04655 951
196.05392 944
283.05875 936
149.02386 919
172.05255 894
107.0315 85
267.93854 81
184.02222 81

ID: 231
NAME: Aurantio-obtusin-6-O-beta-D-glucoside
PRECURSORMZ: 491.1211
Ontology: Kingdom: Organic compounds;Superclass: Benzenoids;Class: Anthracenes;Subclass: Anthraquinones
RETENTIONTIME: 14.60765
PRECURSORTYPE: [M-H]-
SMILES: CC1=CC2=C(C(=C1O)OC)C(=O)C3=C(C(=C(C=C3C2=O)OC4C(C(C(C(O4)CO)O)O)O)OC)O
FORMULA: C23H24O12
INCHIKEY: 
CCS: 0
IONMODE: Negative
INSTRUMENTTYPE: q-tof
INSTRUMENT: SCIX
Comment: CAS号: 129025-96-3;中文名称: 橙黄决明素-6-葡萄糖苷;cid: 442725
COLLISIONENERGY: 40
Num Peaks: 20
136.98949 117
328.0603 103
285.03299 100
491.1188 1000
271.0235 83
371.07553 83
255.03539 83
215.03336 83
311.05847 69
243.02502 66
327.05276 66
227.03084 66
298.01093 624
315.04578 53
258.05884 50
445.14584 50
267.03284 50
312.05103 50
328.01682 35
489.64511 33

ID: 232
NAME: Aurantio-obtusin-6-O-beta-D-glucoside
PRECURSORMZ: 537.1264
Ontology: Kingdom: Organic compounds;Superclass: Benzenoids;Class: Anthracenes;Subclass: Anthraquinones
RETENTIONTIME: 14.60765
PRECURSORTYPE: [M+FA-H]-
SMILES: CC1=CC2=C(C(=C1O)OC)C(=O)C3=C(C(=C(C=C3C2=O)OC4C(C(C(C(O4)CO)O)O)O)OC)O
FORMULA: C23H24O12
INCHIKEY: 
CCS: 0
IONMODE: Negative
INSTRUMENTTYPE: q-tof
INSTRUMENT: SCIX
Comment: CAS号: 129025-96-3;中文名称: 橙黄决明素-6-葡萄糖苷;cid: 442725
COLLISIONENERGY: 40
Num Peaks: 20
328.05774 16
227.03505 13
476.09933 124
296.04095 11
338.04663 11
298.01334 108
329.0668 1000
299.0191 97
299.06064 9
327.0451 9
255.02631 9
489.57639 7
537.12158 7
311.05096 7
336.06744 7
286.04767 7
258.04517 7
242.02162 7
211.03876 7
312.02856 7

ID: 233
NAME: Iridin
PRECURSORMZ: 1043.276
Ontology: Kingdom: Organic compounds;Superclass: Phenylpropanoids and polyketides;Class: Isoflavonoids;Subclass: Isoflavonoid O
RETENTIONTIME: 14.85097
PRECURSORTYPE: [2M-H]-
SMILES: COC1=CC(=CC(=C1OC)O)C2=COC3=CC(=C(C(=C3C2=O)O)OC)OC4C(C(C(C(O4)CO)O)O)O
FORMULA: C24H26O13
INCHIKEY: 
CCS: 0
IONMODE: Negative
INSTRUMENTTYPE: q-tof
INSTRUMENT: SCIX
Comment: CAS号: 491-74-7;中文名称:  野鸢尾苷;cid: 5281777
COLLISIONENERGY: 40
Num Peaks: 8
344.05374 185
881.21783 105
359.0766 1000
521.13538 591
359.02036 53
519.88147 53
401.09259 26
878.8371 26

ID: 234
NAME: Iridin
PRECURSORMZ: 521.1276
Ontology: Kingdom: Organic compounds;Superclass: Phenylpropanoids and polyketides;Class: Isoflavonoids;Subclass: Isoflavonoid O
RETENTIONTIME: 14.85097
PRECURSORTYPE: [M-H]-
SMILES: COC1=CC(=CC(=C1OC)O)C2=COC3=CC(=C(C(=C3C2=O)O)OC)OC4C(C(C(C(O4)CO)O)O)O
FORMULA: C24H26O13
INCHIKEY: 
CCS: 0
IONMODE: Negative
INSTRUMENTTYPE: q-tof
INSTRUMENT: SCIX
Comment: CAS号: 491-74-7;中文名称:  野鸢尾苷;cid: 5281777
COLLISIONENERGY: 40
Num Peaks: 20
343.0481 1000
369.05933 9
326.04733 9
341.06735 9
260.06967 9
359.07928 946
327.01755 8
381.09348 8
298.01144 8
230.02583 8
342.04132 6
354.03687 6
357.93692 6
268.00394 6
368.05569 6
316.05527 6
214.02805 6
344.05637 687
358.99628 6
285.00726 61

ID: 235
NAME: Iridin
PRECURSORMZ: 567.1364
Ontology: Kingdom: Organic compounds;Superclass: Phenylpropanoids and polyketides;Class: Isoflavonoids;Subclass: Isoflavonoid O
RETENTIONTIME: 14.85097
PRECURSORTYPE: [M+FA-H]-
SMILES: COC1=CC(=CC(=C1OC)O)C2=COC3=CC(=C(C(=C3C2=O)O)OC)OC4C(C(C(C(O4)CO)O)O)O
FORMULA: C24H26O13
INCHIKEY: 
CCS: 0
IONMODE: Negative
INSTRUMENTTYPE: q-tof
INSTRUMENT: SCIX
Comment: CAS号: 491-74-7;中文名称:  野鸢尾苷;cid: 5281777
COLLISIONENERGY: 40
Num Peaks: 20
521.13538 1000
344.0354 9
567.13861 9
354.03952 9
260.06967 9
230.02156 9
371.08154 9
425.09457 9
341.94986 9
315.07892 8
310.01077 8
257.05026 8
327.05075 8
342.0361 8
358.99091 7
521.01605 7
314.04395 6
342.07791 6
267.99469 6
476.0629 6

ID: 236
NAME: isoliquiritin apioside
PRECURSORMZ: 595.1653
Ontology: Kingdom: Organic compounds;Superclass: Phenylpropanoids and polyketides;Class: Flavonoids;Subclass: Flavonoid glycosides
RETENTIONTIME: 15.4251
PRECURSORTYPE: [M+FA-H]-
SMILES: C1C(C(C(O1)OC2C(C(C(OC2OC3=CC=C(C=C3)C=CC(=O)C4=C(C=C(C=C4)O)O)CO)O)O)O)(CO)O
FORMULA: C26H30O13
INCHIKEY: 
CCS: 0
IONMODE: Negative
INSTRUMENTTYPE: q-tof
INSTRUMENT: SCIX
Comment: CAS号: nan;中文名称: 芹糖异甘草苷;cid: 6442433
COLLISIONENERGY: 40
Num Peaks: 20
327.08582 109
149.02206 109
297.07492 1000
145.02525 93
134.58739 81
254.99919 70
429.11743 694
281.09872 63
531.15186 62
161.04604 62
254.86609 59
550.34546 47
351.09131 47
550.54767 47
253.05128 47
159.73621 47
268.06812 47
387.09875 47
120.01946 47
99.0064 47

ID: 237
NAME: isoliquiritin apioside
PRECURSORMZ: 1099.332
Ontology: Kingdom: Organic compounds;Superclass: Phenylpropanoids and polyketides;Class: Flavonoids;Subclass: Flavonoid glycosides
RETENTIONTIME: 15.44243
PRECURSORTYPE: [2M-H]-
SMILES: C1C(C(C(O1)OC2C(C(C(OC2OC3=CC=C(C=C3)C=CC(=O)C4=C(C=C(C=C4)O)O)CO)O)O)O)(CO)O
FORMULA: C26H30O13
INCHIKEY: 
CCS: 0
IONMODE: Negative
INSTRUMENTTYPE: q-tof
INSTRUMENT: SCIX
Comment: CAS号: nan;中文名称: 芹糖异甘草苷;cid: 6442433
COLLISIONENERGY: 40
Num Peaks: 11
824.25775 25
550.16998 24
135.00574 15
417.11478 15
547.42609 15
297.0726 10
1003.23981 10
549.16632 1000
1099.34595 91
255.06245 89
429.14978 5

ID: 238
NAME: isoliquiritin apioside
PRECURSORMZ: 549.1609
Ontology: Kingdom: Organic compounds;Superclass: Phenylpropanoids and polyketides;Class: Flavonoids;Subclass: Flavonoid glycosides
RETENTIONTIME: 15.44243
PRECURSORTYPE: [M-H]-
SMILES: C1C(C(C(O1)OC2C(C(C(OC2OC3=CC=C(C=C3)C=CC(=O)C4=C(C=C(C=C4)O)O)CO)O)O)O)(CO)O
FORMULA: C26H30O13
INCHIKEY: 
CCS: 0
IONMODE: Negative
INSTRUMENTTYPE: q-tof
INSTRUMENT: SCIX
Comment: CAS号: nan;中文名称: 芹糖异甘草苷;cid: 6442433
COLLISIONENERGY: 40
Num Peaks: 20
256.07245 12
149.02232 12
161.0284 10
253.05621 10
311.09372 10
549.16705 1000
135.03548 9
135.00755 919
211.08018 8
293.08047 8
89.0243 8
92.02469 8
99.01219 8
148.01674 89
254.05965 85
296.54477 7
101.02291 7
120.01967 7
237.05374 7
387.11053 7

ID: 239
NAME: Ononin
PRECURSORMZ: 429.1172
Ontology: Kingdom: Organic compounds;Superclass: Phenylpropanoids and polyketides;Class: Isoflavonoids;Subclass: Isoflavonoid O
RETENTIONTIME: 16.20772
PRECURSORTYPE: [M-H]-
SMILES: COC1=CC=C(C=C1)C2=COC3=C(C2=O)C=CC(=C3)OC4C(C(C(C(O4)CO)O)O)O
FORMULA: C22H22O9
INCHIKEY: 
CCS: 0
IONMODE: Negative
INSTRUMENTTYPE: q-tof
INSTRUMENT: SCIX
Comment: CAS号: 486-62-4;中文名称: 刺芒柄花苷;cid: 442813
COLLISIONENERGY: 40
Num Peaks: 4
267.06433 1000
195.05136 39
255.30312 39
252.04013 391

ID: 240
NAME: Ononin
PRECURSORMZ: 475.1243
Ontology: Kingdom: Organic compounds;Superclass: Phenylpropanoids and polyketides;Class: Isoflavonoids;Subclass: Isoflavonoid O
RETENTIONTIME: 16.20772
PRECURSORTYPE: [M+FA-H]-
SMILES: COC1=CC=C(C=C1)C2=COC3=C(C2=O)C=CC(=C3)OC4C(C(C(C(O4)CO)O)O)O
FORMULA: C22H22O9
INCHIKEY: 
CCS: 0
IONMODE: Negative
INSTRUMENTTYPE: q-tof
INSTRUMENT: SCIX
Comment: CAS号: 486-62-4;中文名称: 刺芒柄花苷;cid: 442813
COLLISIONENERGY: 40
Num Peaks: 20
207.0463 1
251.03395 16
266.9512 1
196.05304 1
180.0562 1
266.90274 1
267.50784 1
267.06665 1000
270.25095 0
167.04575 0
281.07904 0
309.07227 0
195.04538 8
267.77368 0
267.91702 0
268.63907 0
252.95837 0
269.80286 0
238.063 0
268.32422 0

ID: 241
NAME: Rhodojaponin II
PRECURSORMZ: 455.229
Ontology: Kingdom: Organic compounds;Superclass: Lipids and lipid;Class: Prenol lipids;Subclass: Diterpenoids
RETENTIONTIME: 16.41572
PRECURSORTYPE: [M+FA-H]-
SMILES: CC(=O)OC1CC23CC(C(C2O)CCC3C(C4C1(C(C5C4O5)(C)C)O)(C)O)(C)O
FORMULA: C22H34O7
INCHIKEY: 
CCS: 0
IONMODE: Negative
INSTRUMENTTYPE: q-tof
INSTRUMENT: SCIX
Comment: CAS号: 26116-89-2;中文名称: 闹羊花毒素Ⅱ;cid: 198051
COLLISIONENERGY: 40
Num Peaks: 17
453.77136 21
331.19156 18
409.23032 14
455.22925 1000
453.82855 7
331.18384 7
323.10083 7
295.16809 7
277.37711 7
264.38818 7
255.1385 7
367.21164 47
306.74423 3
201.12462 3
366.04562 3
221.12524 3
50.44701 3

ID: 242
NAME: Andrographolide
PRECURSORMZ: 349.2001
Ontology: Kingdom: Organic compounds;Superclass: Organoheterocyclic compounds;Class: Lactones;Subclass: Gamma butyrolactones
RETENTIONTIME: 18.21262
PRECURSORTYPE: [M-H]-
SMILES: CC12CCC(C(C1CCC(=C)C2CC=C3C(COC3=O)O)(C)CO)O
FORMULA: C20H30O5
INCHIKEY: 
CCS: 0
IONMODE: Negative
INSTRUMENTTYPE: q-tof
INSTRUMENT: SCIX
Comment: CAS号: 5508-58-7;中文名称: 穿心莲内酯;cid: 5318517
COLLISIONENERGY: 40
Num Peaks: 17
239.18581 106
287.20303 1000
303.18945 72
349.1983 54
303.20175 54
213.16457 54
331.18973 395
273.1817 36
57.05422 36
255.1776 36
258.63797 36
269.1821 18
147.08479 18
245.15527 18
209.13644 18
319.1972 18
169.09473 18

ID: 243
NAME: Andrographolide
PRECURSORMZ: 395.2061
Ontology: Kingdom: Organic compounds;Superclass: Organoheterocyclic compounds;Class: Lactones;Subclass: Gamma butyrolactones
RETENTIONTIME: 18.21262
PRECURSORTYPE: [M+FA-H]-
SMILES: CC12CCC(C(C1CCC(=C)C2CC=C3C(COC3=O)O)(C)CO)O
FORMULA: C20H30O5
INCHIKEY: 
CCS: 0
IONMODE: Negative
INSTRUMENTTYPE: q-tof
INSTRUMENT: SCIX
Comment: CAS号: 5508-58-7;中文名称: 穿心莲内酯;cid: 5318517
COLLISIONENERGY: 40
Num Peaks: 20
331.18973 1000
223.14755 9
287.20065 866
395.20789 83
83.05176 7
239.14211 7
333.20612 7
135.08147 6
286.29147 6
221.13435 6
287.16232 5
349.1983 54
285.18567 5
162.06993 5
269.18906 5
377.19974 5
239.17924 45
303.19681 42
214.66692 4
273.18637 4

ID: 244
NAME: WOGONOSIDE
PRECURSORMZ: 459.0939
Ontology: Kingdom: Organic compounds;Superclass: Phenylpropanoids and polyketides;Class: Flavonoids;Subclass: Flavonoid glycosides
RETENTIONTIME: 19.39723
PRECURSORTYPE: [M-H]-
SMILES: COC1=C(C=C(C2=C1OC(=CC2=O)C3=CC=CC=C3)O)OC4C(C(C(C(O4)C(=O)O)O)O)O
FORMULA: C22H20O11
INCHIKEY: 
CCS: 0
IONMODE: Negative
INSTRUMENTTYPE: q-tof
INSTRUMENT: SCIX
Comment: CAS号: 51059-44-0;中文名称: 汉黄芩苷;cid: 3084961
COLLISIONENERGY: 40
Num Peaks: 20
184.05124 1000
167.04878 93
267.02612 918
198.03159 884
196.04234 85
180.05739 79
95.00882 69
162.4894 67
183.04437 67
211.03088 67
57.05743 66
73.02916 66
55.02669 66
83.01316 66
250.02867 66
72.99174 66
111.00884 66
224.04771 645
196.05421 626
240.0433 603

ID: 245
NAME: SILYBIN
PRECURSORMZ: 963.2365
Ontology: Kingdom: Organic compounds;Superclass: Lignans;Class: Flavonolignans;
RETENTIONTIME: 20.70382
PRECURSORTYPE: [2M-H]-
SMILES: COC1=C(C=CC(=C1)C2C(OC3=C(O2)C=C(C=C3)C4C(C(=O)C5=C(C=C(C=C5O4)O)O)O)CO)O
FORMULA: C25H22O10
INCHIKEY: 
CCS: 0
IONMODE: Negative
INSTRUMENTTYPE: q-tof
INSTRUMENT: SCIX
Comment: CAS号: 22888-70-6;中文名称: 水飞蓟宾;cid: 31553
COLLISIONENERGY: 40
Num Peaks: 20
180.00839 19
257.04114 19
283.03076 19
178.99754 16
152.01109 13
258.05243 10
301.0336 102
481.1095 1000
479.56427 8
302.04196 8
229.04974 8
273.03497 8
435.11502 8
284.03473 8
433.09265 8
355.08197 8
453.12247 68
377.10675 5
299.57187 5
445.08603 5

ID: 246
NAME: SILYBIN
PRECURSORMZ: 481.1119
Ontology: Kingdom: Organic compounds;Superclass: Lignans;Class: Flavonolignans;
RETENTIONTIME: 20.70382
PRECURSORTYPE: [M-H]-
SMILES: COC1=C(C=CC(=C1)C2C(OC3=C(O2)C=C(C=C3)C4C(C(=O)C5=C(C=C(C=C5O4)O)O)O)CO)O
FORMULA: C25H22O10
INCHIKEY: 
CCS: 0
IONMODE: Negative
INSTRUMENTTYPE: q-tof
INSTRUMENT: SCIX
Comment: CAS号: 22888-70-6;中文名称: 水飞蓟宾;cid: 31553
COLLISIONENERGY: 40
Num Peaks: 20
216.04407 1000
165.05544 91
254.05522 91
227.03346 912
95.01467 90
242.05949 90
123.0465 90
312.06378 90
108.01807 90
309.07831 90
323.09174 90
169.06206 90
226.06586 90
139.00844 90
124.01699 901
57.06095 89
437.12146 884
191.03241 876
151.0354 86
159.04474 856

ID: 247
NAME: Salvianolic acid C
PRECURSORMZ: 983.1999
Ontology: Kingdom: Organic compounds;Superclass: Phenylpropanoids and polyketides;;
RETENTIONTIME: 20.80782
PRECURSORTYPE: [2M-H]-
SMILES: C1=CC(=C(C=C1CC(C(=O)O)OC(=O)C=CC2=C3C=C(OC3=C(C=C2)O)C4=CC(=C(C=C4)O)O)O)O
FORMULA: C26H20O10
INCHIKEY: 
CCS: 0
IONMODE: Negative
INSTRUMENTTYPE: q-tof
INSTRUMENT: SCIX
Comment: CAS号: 115841-09-3;中文名称: 丹酚酸C;cid: 13991590
COLLISIONENERGY: 40
Num Peaks: 20
267.06531 26
489.53534 25
493.10559 18
983.21893 174
237.0536 14
294.04855 14
135.04539 14
311.061 133
292.09656 11
277.86057 11
293.04633 1000
490.42981 8
491.50052 7
197.0446 76
299.11938 7
250.05765 7
264.04221 7
267.05609 7
275.03448 7
499.65952 7

ID: 248
NAME: Arctigenin
PRECURSORMZ: 371.1493
Ontology: Kingdom: Organic compounds;Superclass: Lignans;Class: Furanoid lignans;Subclass: Tetrahydrofuran lignans
RETENTIONTIME: 24.96293
PRECURSORTYPE: [M-H]-
SMILES: COC1=C(C=C(C=C1)CC2COC(=O)C2CC3=CC(=C(C=C3)O)OC)OC
FORMULA: C21H24O6
INCHIKEY: 
CCS: 0
IONMODE: Negative
INSTRUMENTTYPE: q-tof
INSTRUMENT: SCIX
Comment: CAS号: nan;中文名称: 牛蒡子苷元;cid: 64981
COLLISIONENERGY: 40
Num Peaks: 20
235.09727 130
371.14838 1000
147.04524 86
136.05357 803
312.10553 65
175.03619 65
55.04236 65
55.0193 65
83.01563 549
121.0325 478
122.03873 43
161.06226 43
191.07478 43
190.06248 43
130.04025 43
176.04332 43
93.03725 43
176.07707 43
108.0308 43
151.06612 43

ID: 249
NAME:  SCHIZANDROL B
PRECURSORMZ: 415.1774
Ontology: Kingdom: Organic compounds;Superclass: Phenylpropanoids and polyketides;Class: Tannins;Subclass: Hydrolyzable tannins
RETENTIONTIME: 29.3492
PRECURSORTYPE: [M-H]-
SMILES: CC1CC2=CC3=C(C(=C2C4=C(C(=C(C=C4CC1(C)O)OC)OC)OC)OC)OCO3
FORMULA: C23H28O7
INCHIKEY: 
CCS: 0
IONMODE: Negative
INSTRUMENTTYPE: q-tof
INSTRUMENT: SCIX
Comment: CAS号:  58546-54-6;中文名称: 五味子醇乙;cid: 3001662
COLLISIONENERGY: 40
Num Peaks: 19
161.05887 127
202.10033 107
337.14557 1000
93.03469 84
151.04373 84
187.07288 84
369.17239 681
201.08925 64
305.11136 64
337.12482 64
217.12285 561
117.04178 43
268.07745 43
229.08569 43
135.04211 411
237.0948 21
287.11679 21
320.08377 21
364.33978 21

ID: 250
NAME:  Tetrahydro-2-(4-hydroxy-3-methoxyphenyl)-4-((4-hydroxy-3-methoxyphenyl)methyl)-3-furanemethanol
PRECURSORMZ: 359.1482
Ontology: Kingdom: Organic compounds;Superclass: Lignans;Class: Furanoid lignans;Subclass: Tetrahydrofuran lignans
RETENTIONTIME: 16.28832
PRECURSORTYPE: [M-H]-
SMILES: COC1=C(C=CC(=C1)CC2COC(C2CO)C3=CC(=C(C=C3)O)OC)O
FORMULA: C20H24O6
INCHIKEY: 
CCS: 0
IONMODE: Negative
INSTRUMENTTYPE: q-tof
INSTRUMENT: SCIX
Comment: CAS号:  83327-19-9;中文名称: （-）-落叶松脂醇;cid: 23815394
COLLISIONENERGY: 40
Num Peaks: 20
160.06834 135
173.06192 115
177.05678 115
329.13718 1000
359.11456 96
147.04161 76
161.02255 76
328.09476 58
193.0835 58
176.04675 58
158.02991 58
160.05228 463
175.07515 406
137.02419 39
133.0314 39
151.04504 39
314.12729 39
299.12549 39
191.07246 39
121.02306 39

ID: 251
NAME:  Tetrahydro-2-(4-hydroxy-3-methoxyphenyl)-4-((4-hydroxy-3-methoxyphenyl)methyl)-3-furanemethanol
PRECURSORMZ: 405.1531
Ontology: Kingdom: Organic compounds;Superclass: Lignans;Class: Furanoid lignans;Subclass: Tetrahydrofuran lignans
RETENTIONTIME: 16.28832
PRECURSORTYPE: [M+FA-H]-
SMILES: COC1=C(C=CC(=C1)CC2COC(C2CO)C3=CC(=C(C=C3)O)OC)O
FORMULA: C20H24O6
INCHIKEY: 
CCS: 0
IONMODE: Negative
INSTRUMENTTYPE: q-tof
INSTRUMENT: SCIX
Comment: CAS号:  83327-19-9;中文名称: （-）-落叶松脂醇;cid: 23815394
COLLISIONENERGY: 40
Num Peaks: 16
192.07568 121
329.13974 1000
159.04572 86
161.05482 86
359.1467 68
193.08743 52
122.03705 35
145.02687 35
173.06006 35
314.10727 35
314.11728 35
150.06035 17
190.07576 17
160.05228 172
175.07327 172
178.06404 156

ID: 252
NAME: tetrahydroxyl diphenylethylene-2-o-glucoside
PRECURSORMZ: 405.1194
Ontology: Kingdom: Organic compounds;Superclass: Phenylpropanoids and polyketides;Class: Stilbenes;Subclass: Stilbene glycosides
RETENTIONTIME: 11.6389
PRECURSORTYPE: [M-H]-
SMILES: C1=CC(=CC=C1C=CC2=C(C(=CC(=C2)O)O)OC3C(C(C(C(O3)CO)O)O)O)O
FORMULA: C20H22O9
INCHIKEY: 
CCS: 0
IONMODE: Negative
INSTRUMENTTYPE: q-tof
INSTRUMENT: SCIX
Comment: CAS号: 55327-45-2;中文名称: 2,3,5,4'-四羟基二苯乙烯葡萄糖苷;cid: 101960741
COLLISIONENERGY: 40
Num Peaks: 20
119.05136 1000
157.06561 992
159.08183 97
240.04507 95
96.02261 92
133.07097 92
117.03734 92
175.07751 877
242.2897 875
143.05014 856
200.04865 840
159.04619 816
124.01679 805
186.0712 80
171.08115 799
244.43211 79
179.05006 79
168.05827 79
186.0365 79
207.04314 79

ID: 253
NAME: tetrahydroxyl diphenylethylene-2-o-glucoside
PRECURSORMZ: 811.2363
Ontology: Kingdom: Organic compounds;Superclass: Phenylpropanoids and polyketides;Class: Stilbenes;Subclass: Stilbene glycosides
RETENTIONTIME: 11.6389
PRECURSORTYPE: [2M-H]-
SMILES: C1=CC(=CC=C1C=CC2=C(C(=CC(=C2)O)O)OC3C(C(C(C(O3)CO)O)O)O)O
FORMULA: C20H22O9
INCHIKEY: 
CCS: 0
IONMODE: Negative
INSTRUMENTTYPE: q-tof
INSTRUMENT: SCIX
Comment: CAS号: 55327-45-2;中文名称: 2,3,5,4'-四羟基二苯乙烯葡萄糖苷;cid: 101960741
COLLISIONENERGY: 40
Num Peaks: 17
405.1188 1000
242.29849 8
243.06445 839
811.23517 8
242.05444 8
403.81738 8
404.10986 6
241.04651 5
215.07477 5
200.04865 5
407.82208 3
406.13754 3
414.33054 3
246.79921 3
245.05103 3
476.10037 2
171.04973 2

ID: 254
NAME: 6-Gingerol
PRECURSORMZ: 293.175
Ontology: Kingdom: Organic compounds;Superclass: Benzenoids;Class: Phenols;Subclass: Methoxyphenols
RETENTIONTIME: 33.05293
PRECURSORTYPE: [M-H]-
SMILES: CCCCCC(CC(=O)CCC1=CC(=C(C=C1)O)OC)O
FORMULA: C17H26O4
INCHIKEY: 
CCS: 0
IONMODE: Negative
INSTRUMENTTYPE: q-tof
INSTRUMENT: SCIX
Comment: CAS号: 23513-14-6;中文名称: 6-姜酚;cid: 442793
COLLISIONENERGY: 40
Num Peaks: 3
293.17838 1000
221.15305 96
96.95981 474

ID: 255
NAME: Glycohyodeoxycholic acid
PRECURSORMZ: 448.3034
Ontology: Kingdom: Organic compounds;Superclass: Lipids and lipid;Class: Steroids and steroid derivatives;Subclass: Bile acids
RETENTIONTIME: 25.6435
PRECURSORTYPE: [M-H]-
SMILES: CC(CCC(=O)NCC(=O)O)C1CCC2C1(CCC3C2CC(C4C3(CCC(C4)O)C)O)C
FORMULA: C26H43NO5
INCHIKEY: 
CCS: 0
IONMODE: Negative
INSTRUMENTTYPE: q-tof
INSTRUMENT: SCIX
Comment: CAS号: 13042-33-6;中文名称: 甘氨猪去氧胆酸;cid: 114611
COLLISIONENERGY: 40
Num Peaks: 20
448.20178 10
313.25443 10
346.27814 10
358.27481 10
400.28732 10
386.30576 1000
386.26965 9
446.92841 9
294.24167 8
292.22626 8
385.07376 8
402.30252 76
337.25122 7
327.2691 7
403.02835 5
382.26196 5
342.24622 5
235.20554 5
314.36572 4
290.21054 4

ID: 256
NAME: Glabridin
PRECURSORMZ: 323.1278
Ontology: Kingdom: Organic compounds;Superclass: Phenylpropanoids and polyketides;Class: Isoflavonoids;Subclass: Pyranoisoflavonoids
RETENTIONTIME: 30.5014
PRECURSORTYPE: [M-H]-
SMILES: CC1(C=CC2=C(O1)C=CC3=C2OCC(C3)C4=C(C=C(C=C4)O)O)C
FORMULA: C20H20O4
INCHIKEY: 
CCS: 0
IONMODE: Negative
INSTRUMENTTYPE: q-tof
INSTRUMENT: SCIX
Comment: CAS号: 59870-68-7;中文名称: 光甘草定;cid: 124052
COLLISIONENERGY: 40
Num Peaks: 20
109.06604 100
281.11475 1000
157.10103 972
105.046 94
155.04466 93
255.06651 92
174.52267 92
262.06393 92
240.04274 92
186.48189 92
123.04477 92
177.0892 92
212.41824 92
223.03963 92
103.05425 92
79.05697 917
188.08482 916
175.04196 91
174.06754 856
253.12512 829

ID: 257
NAME: Glabridin
PRECURSORMZ: 369.1317
Ontology: Kingdom: Organic compounds;Superclass: Phenylpropanoids and polyketides;Class: Isoflavonoids;Subclass: Pyranoisoflavonoids
RETENTIONTIME: 30.5014
PRECURSORTYPE: [M+FA-H]-
SMILES: CC1(C=CC2=C(O1)C=CC3=C2OCC(C3)C4=C(C=C(C=C4)O)O)C
FORMULA: C20H20O4
INCHIKEY: 
CCS: 0
IONMODE: Negative
INSTRUMENTTYPE: q-tof
INSTRUMENT: SCIX
Comment: CAS号: 59870-68-7;中文名称: 光甘草定;cid: 124052
COLLISIONENERGY: 40
Num Peaks: 20
322.09598 12
187.07513 123
155.08736 11
295.12955 11
175.07419 117
200.46889 11
108.02285 10
157.1068 10
265.05075 10
254.05698 10
323.12885 1000
146.04198 8
213.0905 85
253.04681 8
223.0759 8
148.0517 8
134.62434 7
213.05544 7
210.06943 6
255.13911 6

ID: 258
NAME: Glabridin
PRECURSORMZ: 647.2574
Ontology: Kingdom: Organic compounds;Superclass: Phenylpropanoids and polyketides;Class: Isoflavonoids;Subclass: Pyranoisoflavonoids
RETENTIONTIME: 30.5014
PRECURSORTYPE: [2M-H]-
SMILES: CC1(C=CC2=C(O1)C=CC3=C2OCC(C3)C4=C(C=C(C=C4)O)O)C
FORMULA: C20H20O4
INCHIKEY: 
CCS: 0
IONMODE: Negative
INSTRUMENTTYPE: q-tof
INSTRUMENT: SCIX
Comment: CAS号: 59870-68-7;中文名称: 光甘草定;cid: 124052
COLLISIONENERGY: 40
Num Peaks: 20
187.07275 11
213.09007 11
323.10822 11
121.02508 10
147.0455 10
323.12854 1000
214.10188 8
322.09567 8
458.17206 6
305.11801 6
189.08794 6
201.09106 51
109.02768 5
188.08287 5
200.44843 5
187.06888 5
279.14249 5
135.04387 46
322.67407 4
647.25385 39

ID: 259
NAME: Polydatin
PRECURSORMZ: 389.1223
Ontology: Kingdom: Organic compounds;Superclass: Phenylpropanoids and polyketides;Class: Stilbenes;Subclass: Stilbene glycosides
RETENTIONTIME: 11.16992
PRECURSORTYPE: [M-H]-
SMILES: C1=CC(=CC=C1C=CC2=CC(=CC(=C2)OC3C(C(C(C(O3)CO)O)O)O)O)O
FORMULA: C20H22O8
INCHIKEY: 
CCS: 0
IONMODE: Negative
INSTRUMENTTYPE: q-tof
INSTRUMENT: SCIX
Comment: CAS号: 27208-80-6;中文名称: 虎杖苷;cid: 5281718
COLLISIONENERGY: 40
Num Peaks: 20
212.04561 16
159.08159 165
225.05293 148
197.06012 14
119.04953 14
168.05438 14
199.07841 11
269.082 11
180.05327 11
167.04849 11
182.07234 112
185.06053 1000
159.04594 9
169.06145 9
165.06938 9
181.0652 92
227.00932 9
389.12708 89
157.06538 83
226.90715 7

ID: 260
NAME: Polydatin
PRECURSORMZ: 435.1287
Ontology: Kingdom: Organic compounds;Superclass: Phenylpropanoids and polyketides;Class: Stilbenes;Subclass: Stilbene glycosides
RETENTIONTIME: 11.16992
PRECURSORTYPE: [M+FA-H]-
SMILES: C1=CC(=CC=C1C=CC2=CC(=CC(=C2)OC3C(C(C(C(O3)CO)O)O)O)O)O
FORMULA: C20H22O8
INCHIKEY: 
CCS: 0
IONMODE: Negative
INSTRUMENTTYPE: q-tof
INSTRUMENT: SCIX
Comment: CAS号: 27208-80-6;中文名称: 虎杖苷;cid: 5281718
COLLISIONENERGY: 40
Num Peaks: 20
226.06512 1
199.07841 1
145.03049 1
117.03094 1
180.05705 1
168.05621 1
227.42676 1
183.04594 1
156.05238 1
159.0798 10
251.0703 1
209.06055 1
119.04645 1
167.05032 1
227.07106 1000
184.47092 0
161.04431 0
212.03944 0
212.04561 0
435.12271 0

ID: 261
NAME: Paederoside
PRECURSORMZ: 445.0796
Ontology: Kingdom: Organic compounds;Superclass: Organic oxygen compounds;Class: Organooxygen compounds;Subclass: Carbohydrates and carbohydrate conjugates
RETENTIONTIME: 11.86422
PRECURSORTYPE: [M-H]-
SMILES: CSC(=O)OCC1=CC2C3C1C(OC=C3C(=O)O2)OC4C(C(C(C(O4)CO)O)O)O
FORMULA: C18H22O11S
INCHIKEY: 
CCS: 0
IONMODE: Negative
INSTRUMENTTYPE: q-tof
INSTRUMENT: SCIX
Comment: CAS号: 20547-45-9;中文名称: 鸡屎藤苷;cid: 442432
COLLISIONENERGY: 40
Num Peaks: 12
195.04857 60
146.58336 26
445.07962 239
161.05006 18
163.04108 17
189.05713 17
191.03218 102
147.04218 1000
192.64275 8
243.06485 8
309.10034 8
119.0483 77

ID: 262
NAME: Paederoside
PRECURSORMZ: 491.0858
Ontology: Kingdom: Organic compounds;Superclass: Organic oxygen compounds;Class: Organooxygen compounds;Subclass: Carbohydrates and carbohydrate conjugates
RETENTIONTIME: 11.86422
PRECURSORTYPE: [M+FA-H]-
SMILES: CSC(=O)OCC1=CC2C3C1C(OC=C3C(=O)O2)OC4C(C(C(C(O4)CO)O)O)O
FORMULA: C18H22O11S
INCHIKEY: 
CCS: 0
IONMODE: Negative
INSTRUMENTTYPE: q-tof
INSTRUMENT: SCIX
Comment: CAS号: 20547-45-9;中文名称: 鸡屎藤苷;cid: 442432
COLLISIONENERGY: 40
Num Peaks: 20
283.02808 1000
167.0507 100
237.04056 100
443.67081 100
133.0645 100
146.61415 98
119.05138 981
173.06442 85
121.02818 85
249.0733 85
146.03476 85
121.06549 85
175.03656 85
399.09348 765
145.06656 71
233.04407 71
177.03867 696
165.05524 615
195.04857 598
89.02066 57

ID: 263
NAME: Loganin
PRECURSORMZ: 389.144
Ontology: Kingdom: Organic compounds;Superclass: Lipids and lipid;Class: Prenol lipids;Subclass: Terpene glycosides
RETENTIONTIME: 8.515883
PRECURSORTYPE: [M-H]-
SMILES: CC1C(CC2C1C(OC=C2C(=O)OC)OC3C(C(C(C(O3)CO)O)O)O)O
FORMULA: C17H26O10
INCHIKEY: 
CCS: 0
IONMODE: Negative
INSTRUMENTTYPE: q-tof
INSTRUMENT: SCIX
Comment: CAS号: 18524-94-2;中文名称: 马钱苷;cid: 87691
COLLISIONENERGY: 40
Num Peaks: 6
127.03826 398
68.99797 134
101.02996 134
209.0909 134
227.09416 1000
69.02144 67

ID: 264
NAME: Loganin
PRECURSORMZ: 435.1516
Ontology: Kingdom: Organic compounds;Superclass: Lipids and lipid;Class: Prenol lipids;Subclass: Terpene glycosides
RETENTIONTIME: 8.515883
PRECURSORTYPE: [M+FA-H]-
SMILES: CC1C(CC2C1C(OC=C2C(=O)OC)OC3C(C(C(C(O3)CO)O)O)O)O
FORMULA: C17H26O10
INCHIKEY: 
CCS: 0
IONMODE: Negative
INSTRUMENTTYPE: q-tof
INSTRUMENT: SCIX
Comment: CAS号: 18524-94-2;中文名称: 马钱苷;cid: 87691
COLLISIONENERGY: 40
Num Peaks: 20
101.02562 171
226.37064 16
67.02064 14
433.74051 11
227.09186 1000
101.06255 7
214.5937 6
99.04722 5
357.13049 5
133.06392 5
194.05646 5
389.15125 42
227.96353 3
209.08054 36
435.15408 311
175.98106 2
123.08184 2
244.55962 2
271.01779 2
285.67865 2

ID: 265
NAME: CASTICIN
PRECURSORMZ: 373.0901
Ontology: Kingdom: Organic compounds;Superclass: Phenylpropanoids and polyketides;Class: Flavonoids;Subclass: O
RETENTIONTIME: 27.85505
PRECURSORTYPE: [M-H]-
SMILES: COC1=C(C=C(C=C1)C2=C(C(=O)C3=C(C(=C(C=C3O2)OC)OC)O)OC)O
FORMULA: C19H18O8
INCHIKEY: 
CCS: 0
IONMODE: Negative
INSTRUMENTTYPE: q-tof
INSTRUMENT: SCIX
Comment: CAS号: 479-91-4;中文名称: 蔓荆子黄素;cid: 5315263
COLLISIONENERGY: 40
Num Peaks: 20
299.05573 128
282.01874 11
267.03299 11
271.06085 11
198.02983 10
177.98955 10
187.00368 10
268.0036 10
148.01207 10
195.03102 10
256.00223 10
257.00696 1000
287.05463 88
228.29539 8
243.01869 8
240.04117 8
200.01111 8
205.98573 8
311.01596 8
356.05386 8

ID: 266
NAME: Rosmarinic acid
PRECURSORMZ: 359.0756
Ontology: Kingdom: Organic compounds;Superclass: Phenylpropanoids and polyketides;Class: Cinnamic acids and derivatives;Subclass: Hydroxycinnamic acids and derivatives
RETENTIONTIME: 14.42558
PRECURSORTYPE: [M-H]-
SMILES: C1=CC(=C(C=C1CC(C(=O)O)OC(=O)C=CC2=CC(=C(C=C2)O)O)O)O
FORMULA: C18H16O8
INCHIKEY: 
CCS: 0
IONMODE: Negative
INSTRUMENTTYPE: q-tof
INSTRUMENT: SCIX
Comment: CAS号: 20283-92-5;中文名称: 迷迭香酸;cid: 5281792
COLLISIONENERGY: 40
Num Peaks: 20
179.03238 187
160.54224 1
104.02548 1
178.46568 1
115.01565 1
79.05635 1
89.03881 1
160.01456 1
77.03926 1
178.4619 1
161.02417 1000
117.03062 0
91.05796 0
95.05256 0
93.03296 0
357.94 0
163.09802 0
163.6181 0
161.78168 0
162.50131 0

ID: 267
NAME: Rosmarinic acid
PRECURSORMZ: 719.1619
Ontology: Kingdom: Organic compounds;Superclass: Phenylpropanoids and polyketides;Class: Cinnamic acids and derivatives;Subclass: Hydroxycinnamic acids and derivatives
RETENTIONTIME: 14.42558
PRECURSORTYPE: [2M-H]-
SMILES: C1=CC(=C(C=C1CC(C(=O)O)OC(=O)C=CC2=CC(=C(C=C2)O)O)O)O
FORMULA: C18H16O8
INCHIKEY: 
CCS: 0
IONMODE: Negative
INSTRUMENTTYPE: q-tof
INSTRUMENT: SCIX
Comment: CAS号: 20283-92-5;中文名称: 迷迭香酸;cid: 5281792
COLLISIONENERGY: 40
Num Peaks: 20
72.99513 19
162.02795 15
196.43336 15
123.04569 14
360.07901 14
196.41951 14
358.95114 11
133.02797 111
135.04321 104
358.84409 10
197.04575 1000
180.03575 8
151.04488 8
314.07208 8
73.00841 8
177.01901 8
719.17456 75
134.03534 5
168.51035 5
359.85114 5

ID: 268
NAME: DEMETHOXYCURCUMIN
PRECURSORMZ: 337.1077
Ontology: Kingdom: Organic compounds;Superclass: Phenylpropanoids and polyketides;Class: Diarylheptanoids;Subclass: Linear diarylheptanoids
RETENTIONTIME: 29.1213
PRECURSORTYPE: [M-H]-
SMILES: COC1=C(C=CC(=C1)C=CC(=O)CC(=O)C=CC2=CC=C(C=C2)O)O
FORMULA: C20H18O5
INCHIKEY: 
CCS: 0
IONMODE: Negative
INSTRUMENTTYPE: q-tof
INSTRUMENT: SCIX
Comment: CAS号:  22608-11-3;中文名称: 去甲氧基姜黄素;cid: 5469424
COLLISIONENERGY: 40
Num Peaks: 20
149.06059 1000
201.39201 9
130.0424 89
142.84766 8
118.67265 8
201.01926 841
161.05911 83
174.03424 82
148.59175 8
104.03782 8
89.03959 8
91.07357 8
186.45129 7
145.03096 754
202.02612 747
217.05005 741
129.03574 69
131.01254 6
106.04046 6
144.57361 6

ID: 269
NAME: Shanzhiside methylester
PRECURSORMZ: 451.1438
Ontology: Kingdom: Organic compounds;Superclass: Lipids and lipid;Class: Prenol lipids;Subclass: Terpene glycosides
RETENTIONTIME: 6.22685
PRECURSORTYPE: [M+FA-H]-
SMILES: CC1(CC(C2C1C(OC=C2C(=O)OC)OC3C(C(C(C(O3)CO)O)O)O)O)O
FORMULA: C17H26O11
INCHIKEY: 
CCS: 0
IONMODE: Negative
INSTRUMENTTYPE: q-tof
INSTRUMENT: SCIX
Comment: CAS号: 64421-28-9;中文名称: 山栀苷甲酯;cid: 13892722
COLLISIONENERGY: 40
Num Peaks: 20
242.32263 12
167.07243 11
165.05687 11
243.08643 1000
267.08783 9
211.06136 9
355.09671 9
225.07632 80
191.07097 8
175.04008 8
113.02176 8
147.04204 8
119.03592 8
403.85132 6
85.03509 6
149.06033 6
151.04202 6
157.04788 6
197.08009 6
139.03981 6

ID: 270
NAME: LYSIONOTIN
PRECURSORMZ: 343.0798
Ontology: Kingdom: Organic compounds;Superclass: Phenylpropanoids and polyketides;Class: Flavonoids;Subclass: O
RETENTIONTIME: 28.20268
PRECURSORTYPE: [M-H]-
SMILES: COC1=CC=C(C=C1)C2=CC(=O)C3=C(C(=C(C(=C3O2)OC)O)OC)O
FORMULA: C18H16O7
INCHIKEY: 
CCS: 0
IONMODE: Negative
INSTRUMENTTYPE: q-tof
INSTRUMENT: SCIX
Comment: CAS号: 152743-19-6;中文名称: 石吊兰素;cid: 160921
COLLISIONENERGY: 40
Num Peaks: 20
194.99734 11
179.96658 11
131.05305 11
225.30991 11
328.05975 1000
225.05125 9
116.03251 9
183.04263 9
213.02242 9
311.01816 9
158.03601 89
154.56506 8
241.049 892
242.02176 87
169.02708 85
141.03482 84
184.04375 8
280.00055 7
165.01727 7
80.99857 7

ID: 271
NAME: BIS(4-HYDROXYCINNAMOYL)METHANE
PRECURSORMZ: 307.0977
Ontology: Kingdom: Organic compounds;Superclass: Phenylpropanoids and polyketides;Class: Diarylheptanoids;Subclass: Linear diarylheptanoids
RETENTIONTIME: 28.72267
PRECURSORTYPE: [M-H]-
SMILES: C1=CC(=CC=C1C=CC(=O)CC(=O)C=CC2=CC=C(C=C2)O)O
FORMULA: C19H16O4
INCHIKEY: 
CCS: 0
IONMODE: Negative
INSTRUMENTTYPE: q-tof
INSTRUMENT: SCIX
Comment: CAS号:  33171-05-0;中文名称: 双去甲氧基姜黄素;cid: 5315472
COLLISIONENERGY: 40
Num Peaks: 20
187.04024 165
93.03645 15
119.60413 1
144.05086 1
163.0394 14
119.25363 1
118.67727 11
146.03664 1
65.05674 1
130.04724 1
132.02525 1
141.03642 1
142.0433 1
65.0442 1
89.0409 1
158.03596 1
118.78041 1
119.05159 1000
69.00085 9
201.05138 0

ID: 272
NAME: Neoandrographolide
PRECURSORMZ: 525.2678
Ontology: Kingdom: Organic compounds;Superclass: Lipids and lipid;Class: Prenol lipids;Subclass: Terpene glycosides
RETENTIONTIME: 23.44278
PRECURSORTYPE: [M+FA-H]-
SMILES: CC1(CCCC2(C1CCC(=C)C2CCC3=CCOC3=O)C)COC4C(C(C(C(O4)CO)O)O)O
FORMULA: C26H40O8
INCHIKEY: 
CCS: 0
IONMODE: Negative
INSTRUMENTTYPE: q-tof
INSTRUMENT: SCIX
Comment: CAS号: 27215-14-1;中文名称: 新穿心莲内酯;cid: 9848024
COLLISIONENERGY: 40
Num Peaks: 3
525.26538 1000
479.25903 288
113.02794 144

ID: 273
NAME: isomangiferin
PRECURSORMZ: 421.0758
Ontology: Kingdom: Organic compounds;Superclass: Organoheterocyclic compounds;Class: Benzopyrans;
RETENTIONTIME: 8.09975
PRECURSORTYPE: [M-H]-
SMILES: C1=C2C(=CC(=C1O)O)OC3=C(C2=O)C(=CC(=C3C4C(C(C(C(O4)CO)O)O)O)O)O
FORMULA: C19H18O11
INCHIKEY: 
CCS: 0
IONMODE: Negative
INSTRUMENTTYPE: q-tof
INSTRUMENT: SCIX
Comment: CAS号: nan;中文名称: 异芒果苷;cid: 5318597
COLLISIONENERGY: 40
Num Peaks: 18
285.05371 156
403.06512 156
243.02893 119
299.01584 119
301.03488 1000
331.04221 828
187.04158 79
313.02924 79
300.07956 79
174.03557 79
272.03326 432
259.02377 432
421.07297 432
283.0249 39
385.08472 39
202.0276 39
271.02051 355
258.0174 355

ID: 274
NAME: isomangiferin
PRECURSORMZ: 843.1663
Ontology: Kingdom: Organic compounds;Superclass: Organoheterocyclic compounds;Class: Benzopyrans;
RETENTIONTIME: 8.429234
PRECURSORTYPE: [2M-H]-
SMILES: C1=C2C(=CC(=C1O)O)OC3=C(C2=O)C(=CC(=C3C4C(C(C(C(O4)CO)O)O)O)O)O
FORMULA: C19H18O11
INCHIKEY: 
CCS: 0
IONMODE: Negative
INSTRUMENTTYPE: q-tof
INSTRUMENT: SCIX
Comment: CAS号: nan;中文名称: 异芒果苷;cid: 5318597
COLLISIONENERGY: 40
Num Peaks: 20
300.07733 10
373.05289 10
301.03506 1000
345.05927 8
299.01849 8
257.0517 7
367.04086 7
331.04498 659
421.59219 6
259.02399 57
420.48471 5
329.98154 5
269.90076 5
230.01665 5
403.06522 39
323.31674 3
312.21503 3
339.06479 3
336.29446 3
333.97433 3

ID: 275
NAME: Ginkgolide B
PRECURSORMZ: 423.1282
Ontology: Kingdom: Organic compounds;Superclass: Lipids and lipid;Class: Prenol lipids;Subclass: Terpene lactones
RETENTIONTIME: 17.40625
PRECURSORTYPE: [M-H]-
SMILES: CC1C(=O)OC2C1(C34C(=O)OC5C3(C2O)C6(C(C5)C(C)(C)C)C(C(=O)OC6O4)O)O
FORMULA: C20H24O10
INCHIKEY: 
CCS: 0
IONMODE: Negative
INSTRUMENTTYPE: q-tof
INSTRUMENT: SCIX
Comment: CAS号: nan;中文名称: 银杏内酯B;cid: 6324617
COLLISIONENERGY: 40
Num Peaks: 20
367.13794 1000
175.03979 99
113.02602 956
276.09369 9
99.04604 9
187.03769 9
199.14804 9
213.12488 9
130.0451 9
153.12917 9
122.03565 9
169.0136 9
69.03803 91
277.14645 88
259.13055 88
175.07158 8
275.12729 87
393.86215 8
249.11043 84
233.15337 84

ID: 276
NAME: Ginkgolide B
PRECURSORMZ: 469.1331
Ontology: Kingdom: Organic compounds;Superclass: Lipids and lipid;Class: Prenol lipids;Subclass: Terpene lactones
RETENTIONTIME: 17.40625
PRECURSORTYPE: [M+FA-H]-
SMILES: CC1C(=O)OC2C1(C34C(=O)OC5C3(C2O)C6(C(C5)C(C)(C)C)C(C(=O)OC6O4)O)O
FORMULA: C20H24O10
INCHIKEY: 
CCS: 0
IONMODE: Negative
INSTRUMENTTYPE: q-tof
INSTRUMENT: SCIX
Comment: CAS号: nan;中文名称: 银杏内酯B;cid: 6324617
COLLISIONENERGY: 40
Num Peaks: 20
277.13733 10
143.03477 10
207.106 10
203.10562 10
367.13831 1000
73.00638 9
349.12878 92
321.13046 9
193.11919 9
186.06718 9
225.10805 9
339.14801 7
261.14758 77
405.11588 7
235.13397 7
231.13219 7
247.12769 7
177.09285 7
289.14041 7
85.03104 6

ID: 277
NAME: Ginkgolide B
PRECURSORMZ: 847.2612
Ontology: Kingdom: Organic compounds;Superclass: Lipids and lipid;Class: Prenol lipids;Subclass: Terpene lactones
RETENTIONTIME: 17.40625
PRECURSORTYPE: [2M-H]-
SMILES: CC1C(=O)OC2C1(C34C(=O)OC5C3(C2O)C6(C(C5)C(C)(C)C)C(C(=O)OC6O4)O)O
FORMULA: C20H24O10
INCHIKEY: 
CCS: 0
IONMODE: Negative
INSTRUMENTTYPE: q-tof
INSTRUMENT: SCIX
Comment: CAS号: nan;中文名称: 银杏内酯B;cid: 6324617
COLLISIONENERGY: 40
Num Peaks: 20
303.12726 127
331.11435 122
193.11919 122
205.11813 122
263.12405 122
279.16147 122
289.138 122
174.02827 104
368.10544 104
333.13049 104
195.10344 104
165.05493 104
361.12598 104
113.02463 1000
393.86813 93
422.93939 92
287.13062 893
217.15376 87
230.05727 87
367.42264 87

ID: 278
NAME: Ginkgolide C
PRECURSORMZ: 439.1228
Ontology: Kingdom: Organic compounds;Superclass: Lipids and lipid;Class: Prenol lipids;Subclass: Terpene lactones
RETENTIONTIME: 12.52618
PRECURSORTYPE: [M-H]-
SMILES: CC1C(=O)OC2C1(C34C(=O)OC5C3(C2O)C6(C(C5O)C(C)(C)C)C(C(=O)OC6O4)O)O
FORMULA: C20H24O11
INCHIKEY: 
CCS: 0
IONMODE: Negative
INSTRUMENTTYPE: q-tof
INSTRUMENT: SCIX
Comment: CAS号: nan;中文名称: 银杏内酯C;cid: 24721502
COLLISIONENERGY: 40
Num Peaks: 20
219.13438 11
200.04268 10
145.02898 10
153.0892 10
160.05092 10
347.10733 10
140.04787 10
307.12338 10
87.04798 10
217.11652 10
151.10973 10
229.0856 10
235.02591 10
125.02416 1000
73.03775 9
241.11026 9
383.13321 961
201.12526 9
119.04971 9
173.02338 9

ID: 279
NAME: Ginkgolide C
PRECURSORMZ: 485.1295
Ontology: Kingdom: Organic compounds;Superclass: Lipids and lipid;Class: Prenol lipids;Subclass: Terpene lactones
RETENTIONTIME: 12.52618
PRECURSORTYPE: [M+FA-H]-
SMILES: CC1C(=O)OC2C1(C34C(=O)OC5C3(C2O)C6(C(C5O)C(C)(C)C)C(C(=O)OC6O4)O)O
FORMULA: C20H24O11
INCHIKEY: 
CCS: 0
IONMODE: Negative
INSTRUMENTTYPE: q-tof
INSTRUMENT: SCIX
Comment: CAS号: nan;中文名称: 银杏内酯C;cid: 24721502
COLLISIONENERGY: 40
Num Peaks: 20
73.00998 17
297.09665 17
355.14249 14
203.09978 14
281.1412 14
97.03026 14
215.14529 14
147.04373 14
257.1199 12
190.02563 12
291.12143 12
273.11377 12
323.11646 12
219.09883 12
191.03394 12
292.09619 12
143.03825 12
259.13339 121
321.13089 110
383.13321 1000

ID: 280
NAME: Ginkgolide C
PRECURSORMZ: 879.2516
Ontology: Kingdom: Organic compounds;Superclass: Lipids and lipid;Class: Prenol lipids;Subclass: Terpene lactones
RETENTIONTIME: 12.52618
PRECURSORTYPE: [2M-H]-
SMILES: CC1C(=O)OC2C1(C34C(=O)OC5C3(C2O)C6(C(C5O)C(C)(C)C)C(C(=O)OC6O4)O)O
FORMULA: C20H24O11
INCHIKEY: 
CCS: 0
IONMODE: Negative
INSTRUMENTTYPE: q-tof
INSTRUMENT: SCIX
Comment: CAS号: nan;中文名称: 银杏内酯C;cid: 24721502
COLLISIONENERGY: 40
Num Peaks: 20
125.02248 1000
347.1123 94
265.11035 94
277.1445 945
303.12494 885
395.13684 852
876.41254 81
209.11577 81
213.13132 81
225.10809 81
209.04222 81
246.04726 81
273.11121 81
143.03644 81
295.15131 81
393.12006 81
319.12091 81
320.12119 71
241.10349 69
277.10922 69

ID: 281
NAME: Cryptotanshinone
PRECURSORMZ: 295.1314
Ontology: Kingdom: Organic compounds;Superclass: Lipids and lipid;Class: Prenol lipids;Subclass: Diterpenoids
RETENTIONTIME: 34.02755
PRECURSORTYPE: [M-H]-
SMILES: CC1COC2=C1C(=O)C(=O)C3=C2C=CC4=C3CCCC4(C)C
FORMULA: C19H20O3
INCHIKEY: 
CCS: 0
IONMODE: Negative
INSTRUMENTTYPE: q-tof
INSTRUMENT: SCIX
Comment: CAS号: 35825-57-1;中文名称: 隐丹参酮;cid: 160254
COLLISIONENERGY: 40
Num Peaks: 12
295.13654 1000
265.08038 83
277.08322 69
251.11063 42
294.18826 42
279.1001 340
238.06149 28
263.06909 28
278.20856 28
280.11127 167
252.10794 14
267.30258 14

ID: 282
NAME: Cianidanol
PRECURSORMZ: 335.0768
Ontology: Kingdom: Organic compounds;Superclass: Phenylpropanoids and polyketides;Class: Flavonoids;Subclass: Flavans
RETENTIONTIME: 10.29293
PRECURSORTYPE: [M+FA-H]-
SMILES: C1C(C(OC2=CC(=CC(=C21)O)O)C3=CC(=C(C=C3)O)O)O
FORMULA: C15H14O6
INCHIKEY: 
CCS: 0
IONMODE: Negative
INSTRUMENTTYPE: q-tof
INSTRUMENT: SCIX
Comment: CAS号: 154-23-4;中文名称: (+）-儿茶素;cid: 9064
COLLISIONENERGY: 40
Num Peaks: 16
132.02338 48
93.03897 47
179.03299 47
137.0213 39
133.02856 336
67.02569 24
134.0343 24
173.04749 24
335.07513 218
160.01338 16
155.03584 16
161.02298 1000
89.03937 8
129.3856 8
207.1366 8
135.04218 63

ID: 283
NAME: 8-Hydroxypinoresinol
PRECURSORMZ: 373.1279
Ontology: Kingdom: Organic compounds;Superclass: Lignans;Class: Furanoid lignans;
RETENTIONTIME: 15.3265
PRECURSORTYPE: [M-H]-
SMILES: COC1=C(C=CC(=C1)C2C3COC(C3(CO2)O)C4=CC(=C(C=C4)O)OC)O
FORMULA: C20H22O7
INCHIKEY: 
CCS: 0
IONMODE: Negative
INSTRUMENTTYPE: q-tof
INSTRUMENT: SCIX
Comment: CAS号: nan;中文名称: 8-羟基松脂醇;cid: 3010930
COLLISIONENERGY: 40
Num Peaks: 20
313.10706 1000
173.01959 90
235.03877 90
198.06911 90
195.0621 90
133.0285 90
174.02837 90
237.0554 77
180.04395 77
108.02369 77
270.08887 683
340.09338 64
175.03445 64
121.02806 64
122.03739 64
197.06026 64
191.03191 64
189.05492 64
188.04411 64
355.10757 64

ID: 284
NAME: 8-Hydroxypinoresinol
PRECURSORMZ: 419.1334
Ontology: Kingdom: Organic compounds;Superclass: Lignans;Class: Furanoid lignans;
RETENTIONTIME: 15.3265
PRECURSORTYPE: [M+FA-H]-
SMILES: COC1=C(C=CC(=C1)C2C3COC(C3(CO2)O)C4=CC(=C(C=C4)O)OC)O
FORMULA: C20H22O7
INCHIKEY: 
CCS: 0
IONMODE: Negative
INSTRUMENTTYPE: q-tof
INSTRUMENT: SCIX
Comment: CAS号: nan;中文名称: 8-羟基松脂醇;cid: 3010930
COLLISIONENERGY: 40
Num Peaks: 20
310.07928 187
207.06546 187
134.03587 160
192.03893 160
151.03848 160
193.04665 133
283.09177 133
166.02394 133
342.03473 112
177.01398 106
255.05992 106
161.05882 106
149.05855 106
146.03459 106
325.10535 106
268.07712 106
269.08206 1000
191.03191 81
219.06944 81
178.02299 81

ID: 285
NAME: Bilobalide
PRECURSORMZ: 325.0922
Ontology: Kingdom: Organic compounds;Superclass: Lipids and lipid;Class: Prenol lipids;Subclass: Terpene lactones
RETENTIONTIME: 11.84018
PRECURSORTYPE: [M-H]-
SMILES: CC(C)(C)C1(CC2C3(C14C(C(=O)OC4OC3=O)O)CC(=O)O2)O
FORMULA: C15H18O8
INCHIKEY: 
CCS: 0
IONMODE: Negative
INSTRUMENTTYPE: q-tof
INSTRUMENT: SCIX
Comment: CAS号: nan;中文名称: 白果内酯;cid: 73581
COLLISIONENERGY: 40
Num Peaks: 20
101.06336 115
161.02335 115
149.09518 115
192.50948 100
106.04203 1000
219.1011 797
307.08118 78
109.02943 78
177.09142 78
237.11223 774
141.09189 76
281.1033 76
189.09218 76
178.09688 76
175.11147 759
325.09268 747
162.90958 69
251.08852 678
109.06632 609
136.05254 603

ID: 286
NAME: Bilobalide
PRECURSORMZ: 651.1888
Ontology: Kingdom: Organic compounds;Superclass: Lipids and lipid;Class: Prenol lipids;Subclass: Terpene lactones
RETENTIONTIME: 11.85752
PRECURSORTYPE: [2M-H]-
SMILES: CC(C)(C)C1(CC2C3(C14C(C(=O)OC4OC3=O)O)CC(=O)O2)O
FORMULA: C15H18O8
INCHIKEY: 
CCS: 0
IONMODE: Negative
INSTRUMENTTYPE: q-tof
INSTRUMENT: SCIX
Comment: CAS号: nan;中文名称: 白果内酯;cid: 73581
COLLISIONENERGY: 40
Num Peaks: 14
237.1077 115
163.1097 1000
325.0899 701
165.12244 49
207.09814 49
209.11395 33
219.09885 33
324.04373 33
251.09056 230
193.12144 197
109.07508 16
147.12109 16
173.66159 16
191.11217 16

ID: 287
NAME: Daidzin
PRECURSORMZ: 415.0993
Ontology: Kingdom: Organic compounds;Superclass: Phenylpropanoids and polyketides;Class: Isoflavonoids;Subclass: Isoflavonoid O
RETENTIONTIME: 9.85745
PRECURSORTYPE: [M-H]-
SMILES: C1=CC(=CC=C1C2=COC3=C(C2=O)C=CC(=C3)OC4C(C(C(C(O4)CO)O)O)O)O
FORMULA: C21H20O9
INCHIKEY: 
CCS: 0
IONMODE: Negative
INSTRUMENTTYPE: q-tof
INSTRUMENT: SCIX
Comment: CAS号: nan;中文名称: 大豆苷;cid: 107971
COLLISIONENERGY: 40
Num Peaks: 17
415.10394 376
224.04948 34
251.23598 29
253.05099 263
208.05276 24
132.02036 24
223.03761 159
251.03223 140
252.04285 1000
295.05643 9
368.10236 9
195.04445 58
216.38425 4
191.14531 4
286.16171 4
323.05234 4
335.07236 4

ID: 288
NAME: Daidzin
PRECURSORMZ: 461.1045
Ontology: Kingdom: Organic compounds;Superclass: Phenylpropanoids and polyketides;Class: Isoflavonoids;Subclass: Isoflavonoid O
RETENTIONTIME: 9.85745
PRECURSORTYPE: [M+FA-H]-
SMILES: C1=CC(=CC=C1C2=COC3=C(C2=O)C=CC(=C3)OC4C(C(C(C(O4)CO)O)O)O)O
FORMULA: C21H20O9
INCHIKEY: 
CCS: 0
IONMODE: Negative
INSTRUMENTTYPE: q-tof
INSTRUMENT: SCIX
Comment: CAS号: nan;中文名称: 大豆苷;cid: 107971
COLLISIONENERGY: 40
Num Peaks: 20
252.24477 11
325.07184 11
223.03972 109
252.0406 1000
180.05548 9
135.00957 9
252.01817 8
267.06006 7
251.24046 7
415.10394 749
252.8847 7
167.04884 6
195.03459 6
196.05209 6
197.06235 6
251.0367 58
253.34328 5
252.56351 5
413.8038 5
461.10406 49

ID: 289
NAME: Emodin
PRECURSORMZ: 269.0444
Ontology: Kingdom: Organic compounds;Superclass: Benzenoids;Class: Anthracenes;Subclass: Anthraquinones
RETENTIONTIME: 30.13938
PRECURSORTYPE: [M-H]-
SMILES: CC1=CC2=C(C(=C1)O)C(=O)C3=C(C2=O)C=C(C=C3O)O
FORMULA: C15H10O5
INCHIKEY: 
CCS: 0
IONMODE: Negative
INSTRUMENTTYPE: q-tof
INSTRUMENT: SCIX
Comment: CAS号: 518-82-1;中文名称: 大黄素;cid: 3220
COLLISIONENERGY: 40
Num Peaks: 20
169.06471 124
153.07117 117
157.03136 11
153.03098 11
65.00487 11
166.03976 11
158.03152 11
113.03776 11
184.4724 11
240.2874 11
224.91039 10
199.04005 100
197.05963 1000
181.46043 9
135.01044 9
201.02036 9
167.04993 95
268.95615 9
212.04507 93
182.03568 930

ID: 290
NAME: Wogonin
PRECURSORMZ: 283.0609
Ontology: Kingdom: Organic compounds;Superclass: Phenylpropanoids and polyketides;Class: Flavonoids;Subclass: O
RETENTIONTIME: 27.3647
PRECURSORTYPE: [M-H]-
SMILES: COC1=C(C=C(C2=C1OC(=CC2=O)C3=CC=CC=C3)O)O
FORMULA: C16H12O5
INCHIKEY: 
CCS: 0
IONMODE: Negative
INSTRUMENTTYPE: q-tof
INSTRUMENT: SCIX
Comment: CAS号: 632-85-9;中文名称: 汉黄芩素;cid: 5281703
COLLISIONENERGY: 40
Num Peaks: 20
63.02574 106
179.0481 106
119.01422 1000
210.37224 99
66.02981 93
223.03972 929
268.74152 92
199.0387 91
170.03297 91
238.02666 91
82.00707 897
138.61853 81
69.01459 78
127.05766 76
77.00366 75
79.0228 75
109.65686 75
197.02257 75
282.15833 75
109.66721 75

ID: 291
NAME: Hastatoside
PRECURSORMZ: 403.1248
Ontology: Kingdom: Organic compounds;Superclass: Lipids and lipid;Class: Prenol lipids;Subclass: Terpene glycosides
RETENTIONTIME: 7.773383
PRECURSORTYPE: [M-H]-
SMILES: CC1CC(=O)C2(C1C(OC=C2C(=O)OC)OC3C(C(C(C(O3)CO)O)O)O)O
FORMULA: C17H24O11
INCHIKEY: 
CCS: 0
IONMODE: Negative
INSTRUMENTTYPE: q-tof
INSTRUMENT: SCIX
Comment: CAS号: 50816-24-5;中文名称: 戟叶马鞭草苷;cid: 92043450
COLLISIONENERGY: 40
Num Peaks: 20
195.0657 192
101.0243 192
403.12747 127
69.00502 127
241.07245 1000
165.05469 97
143.03622 65
165.01112 65
161.05669 65
135.04509 65
99.01076 65
139.03944 450
107.05637 32
99.01779 32
181.0631 32
74.41083 32
343.11172 32
385.10406 32
65.01064 32
223.05621 290

ID: 292
NAME: Hastatoside
PRECURSORMZ: 449.1259
Ontology: Kingdom: Organic compounds;Superclass: Lipids and lipid;Class: Prenol lipids;Subclass: Terpene glycosides
RETENTIONTIME: 7.773383
PRECURSORTYPE: [M+FA-H]-
SMILES: CC1CC(=O)C2(C1C(OC=C2C(=O)OC)OC3C(C(C(C(O3)CO)O)O)O)O
FORMULA: C17H24O11
INCHIKEY: 
CCS: 0
IONMODE: Negative
INSTRUMENTTYPE: q-tof
INSTRUMENT: SCIX
Comment: CAS号: 50816-24-5;中文名称: 戟叶马鞭草苷;cid: 92043450
COLLISIONENERGY: 40
Num Peaks: 20
137.02094 12
207.06104 12
99.00795 12
195.0657 108
171.03085 10
207.0285 10
205.0491 10
241.07027 1000
449.13242 92
189.05457 8
179.03642 8
240.30963 8
101.02288 81
89.023 7
166.02907 7
111.00268 7
161.06029 7
149.06342 7
179.07423 7
208.38875 5

ID: 293
NAME: Tangeretin
PRECURSORMZ: 417.1166
Ontology: Kingdom: Organic compounds;Superclass: Phenylpropanoids and polyketides;Class: Flavonoids;Subclass: O
RETENTIONTIME: 16.51093
PRECURSORTYPE: [M+FA-H]-
SMILES: COC1=CC=C(C=C1)C2=CC(=O)C3=C(O2)C(=C(C(=C3OC)OC)OC)OC
FORMULA: C20H20O7
INCHIKEY: 
CCS: 0
IONMODE: Negative
INSTRUMENTTYPE: q-tof
INSTRUMENT: SCIX
Comment: CAS号:  481-53-8;中文名称: 桔皮素;cid: 68077
COLLISIONENERGY: 40
Num Peaks: 9
255.06393 1000
417.12366 52
135.00774 389
119.04988 340
255.05717 294
237.05501 28
98.18072 26
148.01163 26
161.02652 13

ID: 294
NAME: Mangiferin
PRECURSORMZ: 421.0734
Ontology: Kingdom: Organic compounds;Superclass: Organoheterocyclic compounds;Class: Benzopyrans;
RETENTIONTIME: 8.102867
PRECURSORTYPE: [M-H]-
SMILES: C1=C2C(=CC(=C1O)O)OC3=C(C2=O)C(=C(C(=C3)O)C4C(C(C(C(O4)CO)O)O)O)O
FORMULA: C19H18O11
INCHIKEY: 
CCS: 0
IONMODE: Negative
INSTRUMENTTYPE: q-tof
INSTRUMENT: SCIX
Comment: CAS号: 4773-96-0;中文名称: 芒果苷;cid: 5281647
COLLISIONENERGY: 40
Num Peaks: 20
227.03497 124
255.02827 116
327.05188 11
175.03638 11
213.05508 11
254.02293 11
136.01598 11
143.05016 11
385.05432 105
258.01535 1000
309.03506 9
133.03188 9
296.02817 9
125.02586 9
212.04575 9
165.0206 9
192.00372 9
299.01846 95
300.6944 9
373.05835 93

ID: 295
NAME: Mangiferin
PRECURSORMZ: 843.1661
Ontology: Kingdom: Organic compounds;Superclass: Organoheterocyclic compounds;Class: Benzopyrans;
RETENTIONTIME: 8.102867
PRECURSORTYPE: [2M-H]-
SMILES: C1=C2C(=CC(=C1O)O)OC3=C(C2=O)C(=C(C(=C3)O)C4C(C(C(C(O4)CO)O)O)O)O
FORMULA: C19H18O11
INCHIKEY: 
CCS: 0
IONMODE: Negative
INSTRUMENTTYPE: q-tof
INSTRUMENT: SCIX
Comment: CAS号: 4773-96-0;中文名称: 芒果苷;cid: 5281647
COLLISIONENERGY: 40
Num Peaks: 12
403.05951 53
301.03015 211
419.72882 19
331.04752 189
259.02402 18
273.04114 18
843.13678 18
421.07593 1000
260.63876 9
285.03961 9
329.98666 9
401.79538 9

ID: 296
NAME: Vitexin
PRECURSORMZ: 431.0972
Ontology: Kingdom: Organic compounds;Superclass: Phenylpropanoids and polyketides;Class: Flavonoids;Subclass: Flavonoid glycosides
RETENTIONTIME: 11.47587
PRECURSORTYPE: [M-H]-
SMILES: C1=CC(=CC=C1C2=CC(=O)C3=C(O2)C(=C(C=C3O)O)C4C(C(C(C(O4)CO)O)O)O)O
FORMULA: C21H20O10
INCHIKEY: 
CCS: 0
IONMODE: Negative
INSTRUMENTTYPE: q-tof
INSTRUMENT: SCIX
Comment: CAS号: 3681-93-4;中文名称: 牡荆素;cid: 5280441
COLLISIONENERGY: 40
Num Peaks: 20
203.036 1000
215.07129 981
79.03128 95
279.06769 91
151.03934 91
180.058 91
107.01224 91
123.04552 91
125.02504 91
308.03296 91
307.06165 91
135.04628 901
282.81653 90
191.00533 80
197.02332 79
223.07625 78
187.0426 77
314.04565 77
208.05138 77
254.0596 77

ID: 297
NAME: Oroxylin A-7-O-glucuronide
PRECURSORMZ: 919.188
Ontology: Kingdom: Organic compounds;Superclass: Phenylpropanoids and polyketides;Class: Flavonoids;Subclass: Flavonoid glycosides
RETENTIONTIME: 18.54648
PRECURSORTYPE: [2M-H]-
SMILES: COC1=C(C=C2C(=C1O)C(=O)C=C(O2)C3=CC=CC=C3)OC4C(C(C(C(O4)C(=O)O)O)O)O
FORMULA: C22H20O11
INCHIKEY: 
CCS: 0
IONMODE: Negative
INSTRUMENTTYPE: q-tof
INSTRUMENT: SCIX
Comment: CAS号: 36948-76-2;中文名称: 千层纸素A-7-葡萄糖醛酸苷;cid: 14655552
COLLISIONENERGY: 40
Num Peaks: 20
239.03729 12
325.06738 12
267.19446 10
175.02548 1000
85.02625 9
460.09836 8
184.05142 8
240.04539 8
57.03773 8
87.01018 8
211.03914 8
635.12665 8
916.23047 8
85.03276 72
282.81873 6
174.48196 6
441.08463 6
223.04216 6
635.10529 6
165.99338 6

ID: 298
NAME: Oroxylin A-7-O-glucuronide
PRECURSORMZ: 459.0923
Ontology: Kingdom: Organic compounds;Superclass: Phenylpropanoids and polyketides;Class: Flavonoids;Subclass: Flavonoid glycosides
RETENTIONTIME: 18.56382
PRECURSORTYPE: [M-H]-
SMILES: COC1=C(C=C2C(=C1O)C(=O)C=C(O2)C3=CC=CC=C3)OC4C(C(C(C(O4)C(=O)O)O)O)O
FORMULA: C22H20O11
INCHIKEY: 
CCS: 0
IONMODE: Negative
INSTRUMENTTYPE: q-tof
INSTRUMENT: SCIX
Comment: CAS号: 36948-76-2;中文名称: 千层纸素A-7-葡萄糖醛酸苷;cid: 14655552
COLLISIONENERGY: 40
Num Peaks: 20
239.03474 1000
183.04607 99
147.02998 98
73.02935 98
355.0809 98
325.06964 98
282.83502 97
240.04063 910
184.05103 900
190.99867 84
198.02933 84
267.7695 79
267.89899 77
95.03511 75
211.03876 743
99.00822 742
59.01659 728
149.99669 69
55.02272 69
133.01382 69

ID: 299
NAME: TRIFOLIRHIZIN
PRECURSORMZ: 491.1154
Ontology: Kingdom: Organic compounds;Superclass: Phenylpropanoids and polyketides;Class: Isoflavonoids;Subclass: Furanoisoflavonoids
RETENTIONTIME: 17.98968
PRECURSORTYPE: [M+FA-H]-
SMILES: C1C2C(C3=C(O1)C=C(C=C3)OC4C(C(C(C(O4)CO)O)O)O)OC5=CC6=C(C=C25)OCO6
FORMULA: C22H22O10
INCHIKEY: 
CCS: 0
IONMODE: Negative
INSTRUMENTTYPE: q-tof
INSTRUMENT: SCIX
Comment: CAS号: 6807-83-6;中文名称: 三叶豆紫檀苷;cid: 442827
COLLISIONENERGY: 40
Num Peaks: 20
255.06612 150
227.07281 14
210.06453 14
133.03484 10
207.05692 10
237.05489 10
283.06018 1000
254.0562 99
209.05412 8
196.05359 8
183.08017 8
145.02873 8
281.04562 8
282.16473 6
224.05322 6
239.03862 6
241.04817 6
109.03184 6
211.06915 6
253.06177 6

ID: 300
NAME:  VERBENALIN
PRECURSORMZ: 387.1265
Ontology: Kingdom: Organic compounds;Superclass: Lipids and lipid;Class: Prenol lipids;Subclass: Terpene glycosides
RETENTIONTIME: 8.519016
PRECURSORTYPE: [M-H]-
SMILES: CC1CC(=O)C2C1C(OC=C2C(=O)OC)OC3C(C(C(C(O3)CO)O)O)O
FORMULA: C17H24O10
INCHIKEY: 
CCS: 0
IONMODE: Negative
INSTRUMENTTYPE: q-tof
INSTRUMENT: SCIX
Comment: CAS号: 548-37-8;中文名称: 山茱萸苷(马鞭草苷);cid: 73467
COLLISIONENERGY: 40
Num Peaks: 17
207.06615 245
165.05576 187
69.00361 187
59.01726 125
121.07078 125
267.08389 125
387.12875 125
119.03813 125
89.02399 125
101.02531 1000
225.07915 927
109.06958 62
147.04616 62
186.69102 62
83.03722 62
131.48563 62
193.04932 495

ID: 301
NAME:  VERBENALIN
PRECURSORMZ: 433.1354
Ontology: Kingdom: Organic compounds;Superclass: Lipids and lipid;Class: Prenol lipids;Subclass: Terpene glycosides
RETENTIONTIME: 8.519016
PRECURSORTYPE: [M+FA-H]-
SMILES: CC1CC(=O)C2C1C(OC=C2C(=O)OC)OC3C(C(C(C(O3)CO)O)O)O
FORMULA: C17H24O10
INCHIKEY: 
CCS: 0
IONMODE: Negative
INSTRUMENTTYPE: q-tof
INSTRUMENT: SCIX
Comment: CAS号: 548-37-8;中文名称: 山茱萸苷(马鞭草苷);cid: 73467
COLLISIONENERGY: 40
Num Peaks: 20
433.13858 160
161.047 14
143.03897 14
224.36325 14
179.0564 137
113.03444 13
59.0368 13
71.02637 10
195.06676 10
355.10532 10
225.07703 1000
89.02666 94
147.04959 8
100.71171 8
207.06615 73
69.00244 70
134.03825 6
109.0622 6
161.03802 6
59.04657 6

ID: 302
NAME: Neoliquiritin
PRECURSORMZ: 417.1169
Ontology: Kingdom: Organic compounds;Superclass: Phenylpropanoids and polyketides;Class: Flavonoids;Subclass: Flavonoid glycosides
RETENTIONTIME: 11.2332
PRECURSORTYPE: [M-H]-
SMILES: C1C(OC2=C(C1=O)C=CC(=C2)OC3C(C(C(C(O3)CO)O)O)O)C4=CC=C(C=C4)O
FORMULA: C21H22O9
INCHIKEY: 
CCS: 0
IONMODE: Negative
INSTRUMENTTYPE: q-tof
INSTRUMENT: SCIX
Comment: CAS号: nan;中文名称: 新甘草苷;cid: 51666248
COLLISIONENERGY: 40
Num Peaks: 20
161.02153 150
117.03303 150
213.04922 150
237.05791 150
169.06381 128
268.07047 128
255.86642 107
297.07477 1000
253.04691 85
163.04485 85
121.0331 85
269.08002 85
321.0777 66
177.01433 65
210.06734 65
156.56166 65
259.10168 65
254.78049 65
256.11508 65
256.47925 65

ID: 303
NAME: Scutellarin
PRECURSORMZ: 461.0709
Ontology: Kingdom: Organic compounds;Superclass: Phenylpropanoids and polyketides;Class: Flavonoids;Subclass: Flavonoid glycosides
RETENTIONTIME: 11.85752
PRECURSORTYPE: [M-H]-
SMILES: C1=CC(=CC=C1C2=CC(=O)C3=C(C(=C(C=C3O2)OC4C(C(C(C(O4)C(=O)O)O)O)O)O)O)O
FORMULA: C21H18O12
INCHIKEY: 
CCS: 0
IONMODE: Negative
INSTRUMENTTYPE: q-tof
INSTRUMENT: SCIX
Comment: CAS号: 27740-01-8？529-53-3？;中文名称: 野黄芩苷;cid: 185617
COLLISIONENERGY: 40
Num Peaks: 20
239.03526 1000
113.02525 925
212.04214 92
192.0062 90
75.01247 90
256.03613 90
87.01166 90
173.06104 90
184.04968 78
197.05881 77
243.02969 77
165.98808 77
115.00762 77
157.01476 77
201.05357 77
210.02863 65
267.03064 647
145.03291 64
215.03589 64
123.00916 64

ID: 304
NAME: Isoliquiritigenin
PRECURSORMZ: 255.0675
Ontology: Kingdom: Organic compounds;Superclass: Phenylpropanoids and polyketides;Class: Linear ;Subclass: Chalcones and dihydrochalcones
RETENTIONTIME: 23.52807
PRECURSORTYPE: [M-H]-
SMILES: C1=CC(=CC=C1C=CC(=O)C2=C(C=C(C=C2)O)O)O
FORMULA: C15H12O4
INCHIKEY: 
CCS: 0
IONMODE: Negative
INSTRUMENTTYPE: q-tof
INSTRUMENT: SCIX
Comment: CAS号: nan;中文名称: 异甘草素;cid: 638278
COLLISIONENERGY: 40
Num Peaks: 20
213.05481 1000
118.73852 97
183.08415 93
237.05289 93
185.05856 93
90.73922 93
149.02399 929
119.21781 83
108.02078 79
181.06519 79
109.02755 79
67.01989 79
120.02137 79
63.03041 79
118.67848 770
117.03418 702
169.06516 699
171.04951 66
119.84343 66
180.05325 66

ID: 305
NAME: ISOQUERCITRIN
PRECURSORMZ: 463.0845
Ontology: Kingdom: Organic compounds;Superclass: Phenylpropanoids and polyketides;Class: Flavonoids;Subclass: Flavonoid glycosides
RETENTIONTIME: 11.94417
PRECURSORTYPE: [M-H]-
SMILES: C1=CC(=C(C=C1C2=C(C(=O)C3=C(C=C(C=C3O2)O)O)OC4C(C(C(C(O4)CO)O)O)O)O)O
FORMULA: C21H20O12
INCHIKEY: 
CCS: 0
IONMODE: Negative
INSTRUMENTTYPE: q-tof
INSTRUMENT: SCIX
Comment: CAS号: 21637-25-2;中文名称: 异槲皮素;cid: 5280804
COLLISIONENERGY: 40
Num Peaks: 20
272.03394 120
254.02344 117
214.02606 10
155.05238 10
229.01544 10
167.05119 10
189.05753 10
185.0575 10
163.00372 107
300.957 10
255.03102 1000
300.49146 9
255.06487 9
125.02496 9
189.01868 9
445.07831 9
284.03189 9
302.39999 9
165.01762 9
147.01019 9

ID: 306
NAME: (+)-ISOLARICIRESINOL
PRECURSORMZ: 359.1489
Ontology: Kingdom: Organic compounds;Superclass: Lignans;Class: Aryltetralin lignans;
RETENTIONTIME: 13.17977
PRECURSORTYPE: [M-H]-
SMILES: COC1=C(C=C2C(C(C(CC2=C1)CO)CO)C3=CC(=C(C=C3)O)OC)O
FORMULA: C20H24O6
INCHIKEY: 
CCS: 0
IONMODE: Negative
INSTRUMENTTYPE: q-tof
INSTRUMENT: SCIX
Comment: CAS号: nan;中文名称: 异落叶松脂素;cid: 160521
COLLISIONENERGY: 40
Num Peaks: 20
255.06689 212
299.08966 212
269.08459 181
329.10214 150
159.04634 150
189.05321 150
224.04546 120
267.06967 120
359.15024 1000
239.07213 91
240.04089 91
203.06769 91
279.06506 91
344.12592 695
213.0553 61
328.10071 61
253.05132 61
109.03511 61
343.11758 61
197.0565 61

ID: 307
NAME: (+)-ISOLARICIRESINOL
PRECURSORMZ: 405.1538
Ontology: Kingdom: Organic compounds;Superclass: Lignans;Class: Aryltetralin lignans;
RETENTIONTIME: 13.17977
PRECURSORTYPE: [M+FA-H]-
SMILES: COC1=C(C=C2C(C(C(CC2=C1)CO)CO)C3=CC(=C(C=C3)O)OC)O
FORMULA: C20H24O6
INCHIKEY: 
CCS: 0
IONMODE: Negative
INSTRUMENTTYPE: q-tof
INSTRUMENT: SCIX
Comment: CAS号: nan;中文名称: 异落叶松脂素;cid: 160521
COLLISIONENERGY: 40
Num Peaks: 16
241.04895 273
299.09213 180
313.10229 180
159.04636 138
255.0647 138
359.15298 1000
189.04935 92
240.0475 92
329.10477 92
343.11502 92
344.12598 500
184.05704 46
199.07281 46
268.07507 46
284.08182 46
358.01056 46

ID: 308
NAME: Ginkgolide J
PRECURSORMZ: 423.1259
Ontology: Kingdom: Organic compounds;Superclass: Lipids and lipid;Class: Prenol lipids;Subclass: Terpene lactones
RETENTIONTIME: 12.187
PRECURSORTYPE: [M-H]-
SMILES: CC1C(=O)OC2C1(C34C(=O)OC5C3(C2)C6(C(C5O)C(C)(C)C)C(C(=O)OC6O4)O)O
FORMULA: C20H24O10
INCHIKEY: 
CCS: 0
IONMODE: Negative
INSTRUMENTTYPE: q-tof
INSTRUMENT: SCIX
Comment: CAS号: 107438-79-9;中文名称: 银杏内酯J;cid: 24721483
COLLISIONENERGY: 40
Num Peaks: 20
148.04971 1000
323.14935 1000
225.12535 1000
136.01453 1000
215.10606 1000
214.10014 1000
323.11636 1000
107.0175 1000
247.13248 1000
248.06403 1000
141.09512 1000
335.15048 1000
203.06973 1000
187.11168 1000
177.12894 900
73.00912 888
169.07843 888
208.38731 877
134.03618 866
243.09991 866

ID: 309
NAME: Ginkgolide J
PRECURSORMZ: 469.1306
Ontology: Kingdom: Organic compounds;Superclass: Lipids and lipid;Class: Prenol lipids;Subclass: Terpene lactones
RETENTIONTIME: 12.187
PRECURSORTYPE: [M+FA-H]-
SMILES: CC1C(=O)OC2C1(C34C(=O)OC5C3(C2)C6(C(C5O)C(C)(C)C)C(C(=O)OC6O4)O)O
FORMULA: C20H24O10
INCHIKEY: 
CCS: 0
IONMODE: Negative
INSTRUMENTTYPE: q-tof
INSTRUMENT: SCIX
Comment: CAS号: 107438-79-9;中文名称: 银杏内酯J;cid: 24721483
COLLISIONENERGY: 40
Num Peaks: 20
349.12909 1000
248.06848 95
119.05157 95
177.12895 95
251.09299 95
106.0419 95
175.11327 95
160.05118 95
193.05086 95
141.01962 95
201.05733 95
181.05232 95
202.05827 95
228.11588 95
186.06757 940
73.01878 92
287.12616 905
176.04749 822
192.04117 81
157.06584 81

ID: 310
NAME: Cryptochlorogenic acid
PRECURSORMZ: 353.0858
Ontology: Kingdom: Organic compounds;Superclass: Organic oxygen compounds;Class: Organooxygen compounds;Subclass: Alcohols and polyols
RETENTIONTIME: 6.713117
PRECURSORTYPE: [M-H]-
SMILES: C1C(C(C(CC1(C(=O)O)O)O)OC(=O)C=CC2=CC(=C(C=C2)O)O)O
FORMULA: C16H18O9
INCHIKEY: 
CCS: 0
IONMODE: Negative
INSTRUMENTTYPE: q-tof
INSTRUMENT: SCIX
Comment: CAS号: 905-99-7;中文名称: 隐绿原酸;cid: 9798666
COLLISIONENERGY: 40
Num Peaks: 20
79.05571 11
155.03426 106
161.02316 105
179.0351 1000
67.03963 9
137.0231 97
132.02351 9
117.03286 9
113.02338 9
83.05214 9
85.03127 80
143.03337 7
99.04779 7
57.03754 7
69.03713 7
106.04761 6
65.04182 6
69.05357 6
111.04634 56
178.49292 5

ID: 311
NAME: Cryptochlorogenic acid
PRECURSORMZ: 707.1833
Ontology: Kingdom: Organic compounds;Superclass: Organic oxygen compounds;Class: Organooxygen compounds;Subclass: Alcohols and polyols
RETENTIONTIME: 6.713117
PRECURSORTYPE: [2M-H]-
SMILES: C1C(C(C(CC1(C(=O)O)O)O)OC(=O)C=CC2=CC(=C(C=C2)O)O)O
FORMULA: C16H18O9
INCHIKEY: 
CCS: 0
IONMODE: Negative
INSTRUMENTTYPE: q-tof
INSTRUMENT: SCIX
Comment: CAS号: 905-99-7;中文名称: 隐绿原酸;cid: 9798666
COLLISIONENERGY: 40
Num Peaks: 20
135.04411 113
161.02692 11
173.04599 1000
93.03237 9
179.03526 739
707.18854 69
178.47044 6
155.03616 56
111.04498 4
352.13754 4
352.89624 4
352.29929 4
179.93817 3
190.45274 3
185.40527 3
200.1669 3
356.67795 3
355.04944 3
354.91632 3
353.41931 3

ID: 312
NAME: Nodakenin
PRECURSORMZ: 407.133
Ontology: Kingdom: Organic compounds;Superclass: Phenylpropanoids and polyketides;Class: Coumarins and derivatives;Subclass: Furanocoumarins
RETENTIONTIME: 12.97145
PRECURSORTYPE: [M-H]-
SMILES: CC(C)(C1CC2=C(O1)C=C3C(=C2)C=CC(=O)O3)OC4C(C(C(C(O4)CO)O)O)O
FORMULA: C20H24O9
INCHIKEY: 
CCS: 0
IONMODE: Negative
INSTRUMENTTYPE: q-tof
INSTRUMENT: SCIX
Comment: CAS号: 495-31-8;中文名称: 紫花前胡苷;cid: 73191
COLLISIONENERGY: 40
Num Peaks: 17
89.02785 51
179.05647 43
59.02142 43
212.04659 35
211.03963 338
229.09491 26
59.01708 26
119.03805 26
225.04756 18
209.0697 17
113.03435 17
71.01311 17
227.07205 1000
237.23036 8
269.08066 8
389.11975 8
407.13315 78

ID: 313
NAME: Nodakenin
PRECURSORMZ: 453.1363
Ontology: Kingdom: Organic compounds;Superclass: Phenylpropanoids and polyketides;Class: Coumarins and derivatives;Subclass: Furanocoumarins
RETENTIONTIME: 12.97145
PRECURSORTYPE: [M+FA-H]-
SMILES: CC(C)(C1CC2=C(O1)C=C3C(=C2)C=CC(=O)O3)OC4C(C(C(C(O4)CO)O)O)O
FORMULA: C20H24O9
INCHIKEY: 
CCS: 0
IONMODE: Negative
INSTRUMENTTYPE: q-tof
INSTRUMENT: SCIX
Comment: CAS号: 495-31-8;中文名称: 紫花前胡苷;cid: 73191
COLLISIONENERGY: 40
Num Peaks: 20
71.02978 196
227.05714 188
257.08667 166
113.04186 147
210.37103 140
174.03847 140
131.03394 138
183.04689 138
451.70978 119
199.07739 114
85.03296 110
231.10526 110
179.05458 1000
89.02385 919
226.74641 88
317.09836 86
59.03662 84
259.09775 84
85.02905 84
257.07761 84

ID: 314
NAME:  ASTRAGALIN
PRECURSORMZ: 447.0905
Ontology: Kingdom: Organic compounds;Superclass: Phenylpropanoids and polyketides;Class: Flavonoids;Subclass: Flavonoid glycosides
RETENTIONTIME: 13.52925
PRECURSORTYPE: [M-H]-
SMILES: C1=CC(=CC=C1C2=C(C(=O)C3=C(C=C(C=C3O2)O)O)OC4C(C(C(C(O4)CO)O)O)O)O
FORMULA: C21H20O11
INCHIKEY: 
CCS: 0
IONMODE: Negative
INSTRUMENTTYPE: q-tof
INSTRUMENT: SCIX
Comment: CAS号: 480-10-4;中文名称: 紫云英苷;cid: 5282102
COLLISIONENERGY: 40
Num Peaks: 20
257.04352 108
152.01682 10
237.05624 10
223.04054 10
200.04346 10
169.01105 10
447.09354 1000
284.92599 8
253.05193 8
339.04742 8
203.0341 8
164.01018 8
161.02382 8
154.04079 8
214.02426 8
93.03832 8
446.9621 7
446.92026 7
283.9133 7
259.0567 7

ID: 315
NAME:  ASTRAGALIN
PRECURSORMZ: 895.1912
Ontology: Kingdom: Organic compounds;Superclass: Phenylpropanoids and polyketides;Class: Flavonoids;Subclass: Flavonoid glycosides
RETENTIONTIME: 13.54658
PRECURSORTYPE: [2M-H]-
SMILES: C1=CC(=CC=C1C2=C(C(=O)C3=C(C=C(C=C3O2)O)O)OC4C(C(C(C(O4)CO)O)O)O)O
FORMULA: C21H20O11
INCHIKEY: 
CCS: 0
IONMODE: Negative
INSTRUMENTTYPE: q-tof
INSTRUMENT: SCIX
Comment: CAS号: 480-10-4;中文名称: 紫云英苷;cid: 5282102
COLLISIONENERGY: 40
Num Peaks: 20
284.03235 48
285.04285 41
256.04099 3
327.05533 3
446.85455 2
282.862 2
174.03296 1
449.24414 1
448.75314 1
255.02914 14
895.19135 11
447.09354 1000
323.38113 0
268.00851 0
444.60245 0
257.20438 0
233.71365 0
841.54633 0
136.4026 0
445.66068 7

ID: 316
NAME: Uridine
PRECURSORMZ: 243.0631
Ontology: Kingdom: Organic compounds;Superclass: Nucleosides;Class: Pyrimidine nucleosides;
RETENTIONTIME: 1.355833
PRECURSORTYPE: [M-H]-
SMILES: C1=CN(C(=O)NC1=O)C2C(C(C(O2)CO)O)O
FORMULA: C9H12N2O6
INCHIKEY: 
CCS: 0
IONMODE: Negative
INSTRUMENTTYPE: q-tof
INSTRUMENT: SCIX
Comment: CAS号: 58-96-8;中文名称: 尿苷;cid: 6029
COLLISIONENERGY: 40
Num Peaks: 20
81.02192 114
82.03231 1000
108.04542 98
71.01451 98
200.05682 869
83.0142 81
82.05151 75
120.04435 66
96.04845 65
164.03465 65
55.02014 65
80.05571 65
152.03677 556
243.06281 548
50.01159 49
182.04402 49
109.0169 49
140.03769 431
66.0363 408
122.02779 364

ID: 317
NAME: (+)-Camptothecin
PRECURSORMZ: 347.1034
Ontology: Kingdom: Organic compounds;Superclass: Alkaloids and derivatives;Class: Camptothecins;
RETENTIONTIME: 19.02542
PRECURSORTYPE: [M-H]-
SMILES: CCC1(C2=C(COC1=O)C(=O)N3CC4=CC5=CC=CC=C5N=C4C3=C2)O
FORMULA: C20H16N2O4
INCHIKEY: 
CCS: 0
IONMODE: Negative
INSTRUMENTTYPE: q-tof
INSTRUMENT: SCIX
Comment: CAS号: 7689-03-4;中文名称: 喜树碱;cid: 24360
COLLISIONENERGY: 40
Num Peaks: 20
257.10809 20
229.07446 17
275.11337 17
244.10056 14
217.07652 14
247.08533 127
232.06302 11
231.09117 11
167.05923 102
303.11243 1000
302.14157 9
285.09668 9
231.05466 9
347.10162 9
207.08949 9
205.07742 9
153.04683 9
192.08165 9
259.1261 78
219.09419 74

ID: 318
NAME: Adenosine
PRECURSORMZ: 266.0917
Ontology: Kingdom: Organic compounds;Superclass: Nucleosides;Class: Purine nucleosides;
RETENTIONTIME: 2.031983
PRECURSORTYPE: [M-H]-
SMILES: C1=NC(=C2C(=N1)N(C=N2)C3C(C(C(O3)CO)O)O)N
FORMULA: C10H13N5O4
INCHIKEY: 
CCS: 0
IONMODE: Negative
INSTRUMENTTYPE: q-tof
INSTRUMENT: SCIX
Comment: CAS号: 58-61-7;中文名称: 腺嘌呤核苷;cid: 60961
COLLISIONENERGY: 40
Num Peaks: 10
92.02462 62
134.07828 24
65.03207 18
105.02383 18
134.04393 1000
85.89801 9
118.52285 9
200.05888 9
107.03299 81
266.08521 80

ID: 319
NAME: Adenosine
PRECURSORMZ: 312.0952
Ontology: Kingdom: Organic compounds;Superclass: Nucleosides;Class: Purine nucleosides;
RETENTIONTIME: 2.031983
PRECURSORTYPE: [M+FA-H]-
SMILES: C1=NC(=C2C(=N1)N(C=N2)C3C(C(C(O3)CO)O)O)N
FORMULA: C10H13N5O4
INCHIKEY: 
CCS: 0
IONMODE: Negative
INSTRUMENTTYPE: q-tof
INSTRUMENT: SCIX
Comment: CAS号: 58-61-7;中文名称: 腺嘌呤核苷;cid: 60961
COLLISIONENERGY: 40
Num Peaks: 7
107.03567 45
133.62192 13
92.02848 13
134.04691 1000
135.73547 7
92.04067 6
266.08463 64
