# Supplementary material for: Knowledge-based in silico fragmentation and annotation of mass spectra for natural products with MassKG
Source: Comput Struct Biotechnol J. 2024 Sep 7;23:3327–41. doi: 10.1016/j.csbj.2024.09.001 (PMC11415640; doi:10.1016/j.csbj.2024.09.001)
Supplement: Supplementary file 5 — Supplementary material [file mmc5.xlsx]

## Sheet: POS
Ms1	Ms2	Mz	Rt	CAS	Compound Name	Adduct	Canonical Smiles	Cid (PubChem)	Exact Mass	Molecular Formula	Molecular Weight
194.64495:15 195.08675:2563 195.11833:128 196.09054:244 197.09491:88 197.15244:34 198.09589:27 198.12175:27 199.17118:27 199.18514:20 199.97556:34	53.04194:26 69.03404:26 75.05044:26 81.03555:404 109.02918:51	195.087	1.22087	523-92-2	5-O-Methyl-myo-inositol	[M+H]+	COC1C(C(C(C(C1O)O)O)O)O	439990	194.079	C7H14O6	194.18
138.60839:41 139.03955:3372 139.11453:53 139.96404:27 139.98243:34 140.04262:372 141.0409:54 141.95855:326 142.12526:41 143.10726:41 143.957:68	64.03086:26 65.04217:406 67.57549:13 84.96239:13 93.03096:39 93.03368:275 110.03607:13 111.0462:77 139.03778:90	139.04	5.89353	139-85-5	Protocatechualdehyde	[M+H]+	C1=CC(=C(C=C1C=O)O)O	8768	138.032	C7H6O3	138.12
613.18108:22588 613.89502:79 614.18561:8871 615.18044:2324 616.17959:484 617.14796:415 618.15924:207	81.03783:26 85.03126:77 97.02616:26 97.03173:64 119.05104:26 121.06512:26 125.02386:13 140.0089:13 147.04482:375 165.01604:64 167.00029:51 169.01292:128 175.03532:39 179.03571:117 181.01483:473 191.0287:39 193.01004:205 195.02528:39 199.03134:26 203.03383:26 205.01158:180 206.99281:39 207.02737:141 209.00604:118 210.35634:28 211.02286:2382 215.03168:39 217.01694:39 219.02594:64 221.0484:64 223.02…	613.181	6.24927	78281-02-4	hydroxysafflor yellow A	[M+H]+	C1=CC(=CC=C1C=CC(=C2C(=C(C(=O)C(C2=O)(C3C(C(C(C(O3)CO)O)O)O)O)C4C(C(C(C(O4)CO)O)O)O)O)O)O	6443665	612.169	C27H32O16	612.5
579.06132:168 579.15312:31878 579.61904:73 579.78232:138 580.15321:14876 580.74891:74 580.92597:111 581.15416:4661 581.82534:110 582.15938:1469 583.16888:219 584.04608:73	107.04978:39 121.02833:39 123.04332:1055 126.64416:70 127.03879:3807 134.01799:26 135.0455:965 137.02132:93 137.63226:27 139.03979:2515 145.03061:39 147.04535:310 149.02225:141 151.03664:418 153.05232:39 159.03876:39 159.04588:90 161.05676:167 162.53043:39 163.03877:2183 165.05289:494 167.03188:167 169.04839:51 173.06006:77 175.0396:116 177.05109:51 179.03247:128 179.06839:51 181.05148:90 183.043…	579.152	7.02678		CATECHIN-(4ALPHA->8)-EPICATECHIN	[M+H]+	C1C(C(OC2=C1C(=CC(=C2C3C(C(OC4=CC(=CC(=C34)O)O)C5=CC(=C(C=C5)O)O)O)O)O)C6=CC(=C(C=C6)O)O)O	147299	578.142	C30H26O12	578.5
633.1433:13551 634.11778:447 634.14625:4285 635.14999:1341 636.1474:596	185.04025:51 283.06525:13 287.05612:167 308.017:26 308.02197:39 309.04941:13 329.08307:107 347.09534:1136 449.08832:13 625.17303:13 631.14691:55 633.14685:2272	633.143	10.7132	19895-95-5	kaempferol 3-O-sophoroside	[M+Na]+	C1=CC(=CC=C1C2=C(C(=O)C3=C(C=C(C=C3O2)O)O)OC4C(C(C(C(O4)CO)O)O)OC5C(C(C(C(O5)CO)O)O)O)O	5282155	610.153	C27H30O16	610.5
611.16397:10629 612.16684:3088 613.16354:1272	57.03962:26 61.03295:39 69.03461:39 81.0362:39 85.02961:318 91.04065:39 97.0272:116 97.03973:26 99.04586:39 109.0256:39 109.03888:26 115.04291:26 121.03057:51 127.04111:205 137.02374:39 145.04848:257 153.01651:64 161.9447:13 163.06139:116 165.01936:77 206.11533:13 213.05322:51 231.06577:39 241.05083:39 258.04694:39 286.15662:116 286.18054:49 286.86691:39 287.056:16503 287.90405:30 288.19901:26 28…	611.164	10.73	19895-95-5	kaempferol 3-O-sophoroside	[M+H]+	C1=CC(=CC=C1C2=C(C(=O)C3=C(C=C(C=C3O2)O)O)OC4C(C(C(C(O4)CO)O)O)OC5C(C(C(C(O5)CO)O)O)O)O	5282155	610.153	C27H30O16	610.5
760.22631:499 760.30423:60924 761.30968:29173 762.31581:9216 763.30698:1585 765.26389:15510	79.65863:13 81.0378:90 85.02602:26 85.03123:64 87.19717:13 107.05215:39 115.05381:26 117.07214:77 127.05094:116 128.06264:90 129.07191:51 141.07076:39 144.05328:39 145.04872:260 145.06233:454 147.04131:39 153.05521:39 155.06844:77 156.0535:90 157.06648:51 159.08089:154 161.06151:77 162.0762:180 163.03815:51 163.0598:103 165.05043:26 166.06485:27 167.07141:1922 169.06242:40 171.40359:27 172.05161:…	760.304	10.7635	39432-56-9	Eleutheroside E	[M+NH4]+	COC1=CC(=CC(=C1OC2C(C(C(C(O2)CO)O)O)O)OC)C3C4COC(C4CO3)C5=CC(=C(C(=C5)OC)OC6C(C(C(C(O6)CO)O)O)O)OC	71312557	742.268	C34H46O18	742.7
765.26389:15510 766.03015:307 766.2648:7598 767.26636:2162 768.27249:576	145.06233:39 167.06593:39 173.0594:193 185.03827:64 187.07339:39 190.05928:90 201.12364:13 203.07799:39 205.09035:237 216.07288:13 217.08131:103 219.09898:39 233.10204:13 235.09734:51 247.09888:26 265.10089:26 281.11209:13 291.09644:39 291.11093:26 309.09641:39 330.1037:51 331.11847:26 351.11823:26 353.12259:13 368.12286:26 383.14746:64 394.14105:39 401.16492:26 423.14627:13 439.1402:26 440.14151…	765.264	10.7635	39432-56-9	Eleutheroside E	[M+Na]+	COC1=CC(=CC(=C1OC2C(C(C(C(O2)CO)O)O)O)OC)C3C4COC(C4CO3)C5=CC(=C(C(=C5)OC)OC6C(C(C(C(O6)CO)O)O)O)OC	71312557	742.268	C34H46O18	742.7
594.89177:206 595.17094:57866 596.17441:27943 596.80244:369 597.17182:9809 598.17698:2489 599.17952:553 599.70879:184	69.03666:51 71.05036:26 73.02901:26 81.04479:52 85.02928:274 97.02825:77 99.04551:39 99.36214:13 109.02523:39 119.05031:39 121.02708:141 127.03911:116 145.02762:39 145.04974:103 147.04919:13 149.0244:51 153.01431:64 161.42683:13 163.03748:103 163.35333:13 165.01527:51 177.01593:26 181.01025:39 187.03989:51 191.03185:26 193.04657:26 195.03043:141 203.03104:26 213.05478:51 215.03091:39 217.04945:24…	595.171	10.9146	38950-94-6	Vitexia-glucoside	[M+H]+	C1=CC(=CC=C1C2=CC(=O)C3=C(O2)C(=C(C=C3O)O)C4C(C(C(C(O4)CO)O)O)O)OC5C(C(C(C(O5)CO)O)O)O	15596617	594.158	C27H30O15	594.5
617.14768:3499 618.14842:1291 619.14998:461 621.16609:277	271.05475:64 283.05975:116 284.06616:64 287.02667:13 295.05789:77 297.07812:64 311.0564:26 313.07309:250 323.08923:51 335.09692:13 337.07324:103 339.08658:13 341.06418:26 367.08493:64 373.09183:13 379.08694:64 397.08865:77 415.1077:39 425.09842:13 455.08389:26 497.10544:64 612.88318:27 616.98248:27 617.14392:627	617.146	10.9146	38950-94-6	Vitexia-glucoside	[M+Na]+	C1=CC(=CC=C1C2=CC(=O)C3=C(O2)C(=C(C=C3O)O)C4C(C(C(C(O4)CO)O)O)O)OC5C(C(C(C(O5)CO)O)O)O	15596617	594.158	C27H30O15	594.5
596.83965:76 597.18142:23552 597.63727:59 597.91017:56 598.08983:118 598.19004:8391 598.8537:63 599.19259:2280 599.38628:53 600.06791:80 600.19252:639 601.20367:107	57.03445:26 69.03359:51 70.83423:26 71.05082:532 75.04508:26 83.05967:26 85.03106:415 111.0443:51 123.04255:26 127.03801:39 129.05408:328 135.04308:64 142.01524:13 145.04514:39 147.06168:154 151.03757:26 153.01831:747 158.35091:26 161.05415:13 163.03796:564 165.01395:116 176.00464:13 177.0164:64 179.03352:116 187.03842:26 191.03426:90 194.28773:26 195.02892:879 201.05734:13 203.03552:64 207.02502…	597.188	11.2346	13463-28-0	ERIOCITRIN	[M+H]+	CC1C(C(C(C(O1)OCC2C(C(C(C(O2)OC3=CC(=C4C(=O)CC(OC4=C3)C5=CC(=C(C=C5)O)O)O)O)O)O)O)O)O	83489	596.174	C27H32O15	596.5
619.16628:7046 620.16866:2262 621.17185:696 622.16527:99 623.17007:99	153.01804:64 163.03949:39 195.03059:39 289.07217:103 305.3811:13 331.08456:26 331.09225:141 337.04984:26 447.08359:13 483.11121:39 617.1889:27 618.70972:28 619.16669:2015	619.166	11.2516	13463-28-0	ERIOCITRIN	[M+Na]+	CC1C(C(C(C(O1)OCC2C(C(C(C(O2)OC3=CC(=C4C(=O)CC(OC4=C3)C5=CC(=C(C=C5)O)O)O)O)O)O)O)O)O	83489	596.174	C27H32O15	596.5
642.23467:5955 643.23404:1814 644.25212:597 645.18487:199 646.19013:303 647.19617:7625	69.03859:13 71.05351:64 85.0301:90 129.0497:26 129.0545:77 131.48955:13 135.04189:103 137.05904:26 139.0378:13 145.02689:231 147.06387:39 160.05748:13 162.52652:98 163.03848:4901 165.04895:26 176.00893:13 181.04739:455 223.05515:26 229.09036:39 231.0835:26 245.07579:51 273.06705:26 283.12982:13 289.07086:51 291.0874:141 293.10129:13 305.06134:13 307.08081:324 309.09702:205 317.10202:64 325.08707:…	642.235	13.3462	61303-13-7	Isoacteoside	[M+NH4]+	CC1C(C(C(C(O1)OC2C(C(OC(C2O)OCCC3=CC(=C(C=C3)O)O)COC(=O)C=CC4=CC(=C(C=C4)O)O)O)O)O)O	6476333	624.205	C29H36O15	624.6
647.19617:7625 648.20299:3520 649.18899:597 650.20457:299	135.04189:39 145.02519:39 145.99495:26 150.08455:13 163.04208:194 294.05267:13 357.07169:13 467.15094:26 499.55725:26 501.13748:288 621.32538:13 645.14917:51 647.0849:49 647.19635:4819 647.62775:24	647.196	13.3462	61303-13-7	Isoacteoside	[M+Na]+	CC1C(C(C(C(O1)OC2C(C(OC(C2O)OCCC3=CC(=C(C=C3)O)O)COC(=O)C=CC4=CC(=C(C=C4)O)O)O)O)O)O	6476333	624.205	C29H36O15	624.6
625.07355:341 625.17952:72538 625.76256:364 626.18676:25761 627.18419:7798 628.17887:1194 629.18143:531	51.02383:13 57.03678:116 57.05599:26 61.03223:26 65.44379:13 69.03737:64 71.04871:552 73.02854:39 75.04904:26 83.04971:51 85.02881:1257 87.0457:39 89.0969:13 97.02776:77 103.03708:39 109.02917:39 111.04183:64 121.02814:26 127.03385:39 127.03703:116 129.05309:873 130.7843:14 137.05923:13 139.03636:103 145.04756:257 147.06413:648 150.03288:26 151.04007:64 153.01559:323 161.05856:26 163.0352:51 165.…	625.179	13.4471		ISORHAMNETIN-3-RUTINOSIDE	[M+H]+	CC1C(C(C(C(O1)OCC2C(C(C(C(O2)OC3=C(OC4=CC(=CC(=C4C3=O)O)O)C5=CC(=C(C=C5)O)OC)O)O)O)O)O)O	17751019	624.169	C28H32O16	624.5
647.16288:25367 648.16248:8285 649.16285:3731 650.17481:1018 651.15871:678	167.02847:13 185.03735:51 226.29411:13 234.34328:13 243.08351:39 285.0433:39 302.02994:26 302.04468:77 312.96811:26 317.06314:537 321.83337:14 323.07401:26 331.07947:40 331.09747:1063 338.03894:218 339.04761:180 381.07034:13 467.3212:13 487.73151:13 501.10516:154 616.15527:13 645.05927:29 645.09515:51 645.57605:37 647.12427:55 647.16022:6563	647.163	13.4638		ISORHAMNETIN-3-RUTINOSIDE	[M+Na]+	CC1C(C(C(C(O1)OCC2C(C(C(C(O2)OC3=C(OC4=CC(=CC(=C4C3=O)O)O)C5=CC(=C(C=C5)O)OC)O)O)O)O)O)O	17751019	624.169	C28H32O16	624.5
581.12583:140 581.18714:23185 581.90265:292 582.18898:8441 582.88123:95 583.1951:1682 584.18842:506 585.19284:138	57.03548:39 69.04882:39 71.05198:195 83.05579:26 85.02973:263 127.03803:26 129.04767:26 129.05409:205 147.04288:205 147.06686:116 151.03761:26 153.01662:745 165.01038:26 165.01945:128 175.03883:13 177.0146:51 179.03549:51 191.03046:91 193.04321:26 195.02705:665 203.02759:26 203.03162:26 215.02942:26 219.02576:295 231.02286:77 243.02917:39 245.04211:141 257.04025:39 261.03561:154 263.05289:180 269…	581.187	13.7166	10236-47-2	Naringin	[M+H]+	CC1C(C(C(C(O1)OC2C(C(C(OC2OC3=CC(=C4C(=O)CC(OC4=C3)C5=CC=C(C=C5)O)O)CO)O)O)O)O)O	442428	580.179	C27H32O14	580.5
603.17011:8095 604.17335:2933 605.17395:781 605.27475:184 606.27625:138 607.20548:230 607.296:92	135.04871:13 153.01727:77 185.03691:26 187.0836:13 195.02573:51 217.04443:13 231.03207:39 263.06033:13 273.07642:154 295.05417:64 319.03973:52 330.05554:26 331.09851:341 337.05353:51 439.10529:26 455.66663:13 457.10941:77 465.95734:26 601.23236:39 602.77844:31 603.17047:2349	603.17	13.7166	10236-47-2	Naringin	[M+Na]+	CC1C(C(C(C(O1)OC2C(C(C(OC2OC3=CC(=C4C(=O)CC(OC4=C3)C5=CC=C(C=C5)O)O)CO)O)O)O)O)O	442428	580.179	C27H32O14	580.5
601.12601:517 601.15718:7505 602.16568:2540 603.16115:677 604.16438:508 605.1615:1016	119.04783:13 146.03558:13 153.01846:51 163.03993:26 184.03256:13 185.04021:51 202.06854:13 225.05119:26 270.21173:27 271.06012:1084 293.03558:103 313.10132:13 331.10071:244 337.12064:13 437.85364:13 455.09363:39 455.12076:13 600.63336:29 601.15631:1686	601.157	13.9529	17306-46-6	Rhoifolin	[M+Na]+	CC1C(C(C(C(O1)OC2C(C(C(OC2OC3=CC(=C4C(=C3)OC(=CC4=O)C5=CC=C(C=C5)O)O)CO)O)O)O)O)O	5282150	578.164	C27H30O14	578.5
579.1738:97067 580.18072:46748 581.17488:14117 582.17671:2952 583.18623:590	57.0473:39 67.02927:26 71.05325:77 73.02952:26 75.04636:26 85.02592:39 85.03113:197 91.05435:26 97.03438:26 109.02877:39 111.00867:26 117.05372:26 119.04937:90 121.02613:51 127.03813:39 129.0558:116 141.06902:51 145.02655:193 147.06697:117 151.05508:26 152.5417:27 153.01671:1331 153.03767:27 155.05257:26 157.06468:26 163.03813:167 169.06425:77 185.05942:26 187.04054:64 194.59921:13 197.06081:39 2…	579.174	13.9697	17306-46-6	Rhoifolin	[M+H]+	CC1C(C(C(C(O1)OC2C(C(C(OC2OC3=CC(=C4C(=C3)OC(=CC4=O)C5=CC=C(C=C5)O)O)CO)O)O)O)O)O	5282150	578.164	C27H30O14	578.5
611.19737:33111 612.20377:11465 613.20749:3188 614.19803:759 615.46274:304	55.08216:13 57.03809:51 69.03641:77 70.83471:39 71.0513:475 83.05503:13 85.03027:683 125.05738:26 129.05466:448 135.04041:26 137.05586:64 145.02702:116 145.05086:51 147.06403:286 147.64201:13 149.06001:77 151.0764:208 153.01894:1422 163.0386:26 165.0164:218 173.98116:13 177.01707:91 177.05467:1360 179.0323:347 189.01912:26 191.03299:128 193.04576:40 194.41251:27 195.02763:1499 201.05002:51 203.03…	611.197	14.358	520-26-3	Hesperidin	[M+H]+	CC1C(C(C(C(O1)OCC2C(C(C(C(O2)OC3=CC(=C4C(=O)CC(OC4=C3)C5=CC(=C(C=C5)OC)O)O)O)O)O)O)O)O	10621	610.19	C28H34O15	610.6
633.14883:476 633.18083:17181 634.1589:1063 634.17669:6497 635.17689:1822 635.40837:304 637.19393:455	145.02533:13 153.0172:39 165.0164:39 177.0509:77 195.02962:51 217.01315:13 241.9209:13 243.58292:13 263.05115:26 303.08295:103 315.09995:13 325.07175:116 331.1011:330 337.05099:40 383.16476:13 457.13672:13 465.10696:13 483.11865:141 487.11749:64 600.88275:13 631.16833:51 633.01196:34 633.18256:4926	633.181	14.358	520-26-3	Hesperidin	[M+Na]+	CC1C(C(C(C(O1)OCC2C(C(C(C(O2)OC3=CC(=C4C(=O)CC(OC4=C3)C5=CC(=C(C=C5)OC)O)O)O)O)O)O)O)O	10621	610.19	C28H34O15	610.6
994.41333:17119 994.91686:6505 995.30907:382 995.42051:9690 995.9243:1623 996.36577:185 996.42821:3186 996.90102:361 997.41856:721 998.43173:451 998.90948:192 999.37841:16153	55.02131:13 81.03427:26 83.05112:52 85.03283:250 89.64999:13 97.02783:77 107.09197:13 111.08205:13 117.67867:13 121.06698:39 127.03858:295 128.05981:39 131.08171:26 133.10176:51 135.08142:141 137.05914:26 141.06779:26 143.08533:142 144.59856:52 145.05083:1115 145.10017:129 147.07942:154 149.09622:26 152.06091:39 153.07135:39 155.08293:39 156.08746:26 157.10233:103 159.07776:128 161.09961:66 163.0…	994.413	15.6491		CROCIN	[M+NH4]+	CC(=CC=CC=C(C)C=CC=C(C)C(=O)OC1C(C(C(C(O1)COC2C(C(C(C(O2)CO)O)O)O)O)O)O)C=CC=C(C)C(=O)OC3C(C(C(C(O3)COC4C(C(C(C(O4)CO)O)O)O)O)O)O	5281233	976.379	C44H64O24	977
736.19:10144 737.19857:4324 738.19631:1342 739.13327:779 739.2101:389 740.12848:283 741.14359:5073	103.75233:13 127.05583:13 135.04668:257 137.06055:78 139.03934:507 143.05466:13 163.03294:26 163.04196:180 179.03206:27 181.04918:1017 199.0594:13 203.03198:116 213.01656:51 215.07124:13 223.07404:39 226.53763:13 231.02971:154 239.06796:39 245.08455:13 249.05315:90 253.04015:51 253.04465:64 255.06696:64 267.06726:77 269.03815:26 271.06277:26 277.04108:26 277.05283:167 279.06485:65 281.04153:77 29…	736.19	15.8173		Salvianolic acid B	[M+NH4]+	C1=CC(=C(C=C1CC(C(=O)O)OC(=O)C=CC2=C3C(C(OC3=C(C=C2)O)C4=CC(=C(C=C4)O)O)C(=O)OC(CC5=CC(=C(C=C5)O)O)C(=O)O)O)O	6451084	718.153	C36H30O16	718.6
832.36609:8648 832.85532:1454 833.36916:3910 833.87092:481 834.36875:2083 834.82999:641 835.33627:801 835.83046:481 837.26482:351 837.32206:20903	66.66523:13 69.037:51 77.04709:13 84.7732:26 85.02966:301 85.0466:39 87.43719:13 91.03936:51 97.03005:90 99.04311:26 109.02714:26 119.08468:39 121.06484:39 127.04118:167 131.08273:39 133.10117:39 135.07755:128 140.15746:13 142.08092:26 145.05194:336 145.09959:90 147.08226:116 153.06902:39 157.09998:64 159.07896:77 159.11816:39 161.09006:26 163.05966:472 169.09721:51 171.08176:103 173.0946:103 177…	832.366	17.4979		Crocin II	[M+NH4]+	CC(=CC=CC=C(C)C=CC=C(C)C(=O)OC1C(C(C(C(O1)COC2C(C(C(C(O2)CO)O)O)O)O)O)O)C=CC=C(C)C(=O)OC3C(C(C(C(O3)CO)O)O)O	9940690	814.326	C38H54O19	814.8
837.21957:291 837.32586:18216 838.32373:8569 839.32629:2416 840.33763:940 841.3291:268	145.0506:26 159.07932:26 171.08211:13 185.04237:51 197.09875:26 199.10925:26 203.05212:51 212.12047:39 226.11038:13 259.08109:77 285.09207:13 301.09863:13 329.08594:39 346.0199:28 347.09567:1638 349.16772:28 350.06329:27 351.14532:286 351.15857:1067 365.10712:103 421.14694:39 507.2254:13 509.14597:91 511.59418:27 513.20612:828 515.2085:14 532.50879:13 576.76849:13 583.20282:128 587.34906:13 631.2…	837.322	17.5147		Crocin II	[M+Na]+	CC(=CC=CC=C(C)C=CC=C(C)C(=O)OC1C(C(C(C(O1)COC2C(C(C(C(O2)CO)O)O)O)O)O)O)C=CC=C(C)C(=O)OC3C(C(C(C(O3)CO)O)O)O	9940690	814.326	C38H54O19	814.8
551.96309:786 552.16559:1944 552.2486:708548 552.83644:715 553.24846:237102 554.08291:734 554.24922:54430 554.8348:1357 555.25088:9258 555.43068:1018 556.25345:2035 557.06683:756 557.20023:84451	53.04282:64 55.0233:77 57.04008:77 61.03121:143 61.04446:26 65.049:39 66.04877:64 69.03746:186 71.05236:77 73.02862:64 75.04789:39 77.03889:64 79.05596:64 81.03548:168 83.01502:26 85.03017:1470 85.56648:14 87.04576:90 91.04123:339 91.05472:211 92.55738:26 94.0422:184 96.04496:39 97.0292:486 99.04506:116 101.02342:26 103.05576:90 105.07214:26 107.05102:77 108.05914:39 109.02772:208 109.06756:64 11…	552.249	17.9558	20362-31-6	Arctiin	[M+NH4]+	COC1=C(C=C(C=C1)CC2COC(=O)C2CC3=CC(=C(C=C3)OC4C(C(C(C(O4)CO)O)O)O)OC)OC	100528	534.21	C27H34O11	534.6
557.06683:756 557.20023:84451 558.15115:1033 558.19454:24414 559.20979:7123 560.1992:2035 560.31625:678 561.94283:678	101.71762:13 122.0359:77 131.05103:26 134.06364:26 137.05424:51 137.06087:522 138.84814:14 145.06622:26 146.0737:77 147.08295:26 149.06009:77 151.07648:167 159.04047:180 160.08453:26 161.06207:26 165.05647:51 174.06705:26 177.04919:26 177.08868:103 179.07028:26 185.04279:90 189.08731:26 191.10545:51 201.08633:26 203.08279:39 204.0948:26 217.08423:26 219.07681:26 220.08806:26 224.25574:13 232.0901…	557.2	17.9558	20362-31-6	Arctiin	[M+Na]+	COC1=C(C=C(C=C1)CC2COC(=O)C2CC3=CC(=C(C=C3)OC4C(C(C(C(O4)CO)O)O)O)OC)OC	100528	534.21	C27H34O11	534.6
500.30647:18930 501.30878:6909 502.28993:2198 503.31324:628 504.28048:628	79.06708:13 85.10294:13 93.0676:26 93.09486:13 95.08617:64 100.01601:13 107.08731:51 109.10123:39 117.07223:13 119.08653:77 121.10246:64 126.02432:571 131.08466:77 131.09274:13 133.09984:128 135.11726:128 143.08336:39 143.08842:39 145.09819:103 147.11511:128 149.13216:116 157.0985:39 157.10558:51 159.11488:116 161.13159:205 163.14836:90 171.11346:39 173.1302:51 175.11015:51 175.14568:141 177.1239…	500.307	21.8923	386523	taurohyodeoxycholic acid	[M+H]+	CC(CCC(=O)NCCS(=O)(=O)O)C1CCC2C1(CCC3C2CC(C4C3(CCC(C4)O)C)O)C	119046	499.297	C26H45NO6S	499.7
517.33431:5025 518.33423:1884 519.34477:942 521.63015:636 522.28865:7587	75.95142:13 95.08635:39 108.01942:13 119.08058:26 121.10113:64 123.12143:13 126.02297:270 129.06422:26 133.10008:103 135.11751:77 143.08533:26 144.08928:13 147.11539:90 149.13071:51 157.09879:51 159.11163:51 161.1319:154 163.11258:51 165.4323:13 171.11378:26 173.13052:64 175.11049:51 175.14975:128 177.12804:90 183.11803:26 185.14452:26 187.14931:90 189.16293:77 191.14243:26 199.14343:51 201.16431…	517.334	21.8923	386523	taurohyodeoxycholic acid	[M+NH4]+	CC(CCC(=O)NCCS(=O)(=O)O)C1CCC2C1(CCC3C2CC(C4C3(CCC(C4)O)C)O)C	119046	499.297	C26H45NO6S	499.7
482.29262:54501 482.85751:641 483.29847:18640 484.30226:5963 485.29153:942 486.24753:628	51.03089:13 55.05882:51 65.05114:13 67.05601:90 69.07252:39 79.05452:51 81.07218:277 85.06645:90 89.41845:13 91.05315:77 93.07032:167 95.08617:180 105.06608:39 105.07043:244 107.08292:130 107.08731:207 108.01335:128 109.1027:154 115.05844:26 117.0707:39 119.08498:205 121.10246:232 123.08044:51 123.1165:77 125.63602:81 126.02274:3073 129.06718:26 131.08304:205 133.10147:514 135.11726:419 137.09525…	482.293	21.9091	386523	taurohyodeoxycholic acid	[M-H2O+H]+	CC(CCC(=O)NCCS(=O)(=O)O)C1CCC2C1(CCC3C2CC(C4C3(CCC(C4)O)C)O)C	119046	499.297	C26H45NO6S	499.7
516.29909:19348 517.30122:6598 518.29788:2513 519.30839:943 520.27153:943	95.08784:26 97.1086:13 107.08469:39 117.07102:13 119.08839:51 121.10278:51 125.09374:39 126.02148:377 129.06914:39 131.09146:51 143.08878:39 145.10194:77 147.11375:51 155.08652:39 157.09886:64 159.11525:77 161.13016:39 169.09787:51 171.11383:77 173.13058:39 175.14793:26 183.11424:64 185.13109:141 187.11261:39 188.11896:13 194.10736:26 197.13078:90 199.14545:116 201.16632:64 208.0639:167 209.13319…	516.299	22.2966	'81-24-3	taurocholic acid	[M+H]+	CC(CCC(=O)NCCS(=O)(=O)O)C1CCC2C1(C(CC3C2C(CC4C3(CCC(C4)O)C)O)O)C	6675	515.292	C26H45NO7S	515.7
533.32708:39704 534.32926:15555 535.32911:4398 536.32662:1571 538.28182:11531	65.04911:13 79.05855:26 81.07118:64 85.06413:39 87.31231:13 91.06153:26 95.08647:77 99.08168:39 105.06784:51 107.08615:116 108.01219:51 109.10153:77 117.07102:39 119.08531:154 121.10278:103 125.0969:78 126.02307:1048 128.06146:39 131.08823:77 133.10344:116 135.1143:64 137.09393:26 142.07988:39 143.08708:167 145.10194:205 147.11546:180 149.09973:64 153.07317:13 157.09886:154 159.11703:513 161.1355…	533.327	22.2966	'81-24-3	taurocholic acid	[M+NH4]+	CC(CCC(=O)NCCS(=O)(=O)O)C1CCC2C1(C(CC3C2C(CC4C3(CCC(C4)O)C)O)O)C	6675	515.292	C26H45NO7S	515.7
498.29104:41938 499.29449:12977 500.29578:4613 501.29491:1730 503.24546:577	67.05372:26 79.05831:39 81.06966:51 83.97667:13 91.05588:26 93.07308:51 95.08758:51 103.05267:13 105.06901:90 107.08734:77 108.01338:51 109.10126:90 117.06615:26 119.08502:128 121.10094:77 123.08205:51 125.62815:53 126.0196:1044 128.05957:39 129.06723:51 131.08794:193 133.10152:128 135.11566:103 137.09695:51 139.12267:13 142.0762:64 143.0834:180 145.09995:270 147.11687:167 149.0977:51 149.13393:5…	498.291	22.3134	'81-24-3	taurocholic acid	[M-H2O+H]+	CC(CCC(=O)NCCS(=O)(=O)O)C1CCC2C1(C(CC3C2C(CC4C3(CCC(C4)O)C)O)O)C	6675	515.292	C26H45NO7S	515.7
823.48661:27367 824.49649:14705 825.19443:302 825.49886:5771 826.49372:1117 827.48512:1256	143.1066:39 147.11812:39 173.13351:26 175.15086:13 187.15047:39 197.04271:13 209.32449:13 349.11179:51 411.61813:13 421.33789:51 439.35675:90 494.29071:13 497.35815:193 673.90277:13 677.42114:64 820.86639:64 822.17041:33 823.48761:16822	823.487	22.6673	69884-00-0	Pseudoginsenoside F11	[M+Na]+	CC1C(C(C(C(O1)OC2C(C(C(OC2OC3CC4(C(CC(C5C4(CCC5C6(CCC(O6)C(C)(C)O)C)C)O)C7(C3C(C(CC7)O)(C)C)C)C)CO)O)O)O)O)O	21633072	800.492	C42H72O14	801
753.45616:882 753.48331:7126 754.47261:3721 755.48585:1751	121.1036:51 133.10098:64 145.0517:26 145.11125:13 147.11798:64 149.13676:51 159.11604:51 161.13095:64 163.1459:51 170.10144:13 171.11644:26 177.16267:51 187.14621:167 189.15982:64 191.18225:13 199.15015:26 201.16504:51 203.17999:141 205.16249:77 207.17291:64 213.1743:13 215.17792:154 217.19298:51 219.21117:51 221.18823:218 229.18961:26 231.17671:64 241.19261:26 257.22504:26 264.1897:13 295.0961:2…	753.483	23.1935	80418-25-3	Notoginsenoside R2	[M-H2O+H]+	CC(=CCCC(C)(C1CCC2(C1C(CC3C2(CC(C4C3(CCC(C4(C)C)O)C)OC5C(C(C(C(O5)CO)O)O)OC6C(C(C(CO6)O)O)O)C)O)C)O)C	21599925	770.482	C41H70O13	771
793.4738:14466 794.48103:7698 795.47695:2627 796.46951:657	292.40515:13 309.67117:26 335.09549:576 481.36264:77 643.39154:13 673.42596:26 775.4693:64 790.93347:77 791.01691:39 793.2915:57 793.35919:106 793.47858:12987	793.474	23.1935	80418-25-3	Notoginsenoside R2	[M+Na]+	CC(=CCCC(C)(C1CCC2(C1C(CC3C2(CC(C4C3(CCC(C4(C)C)O)C)OC5C(C(C(C(O5)CO)O)O)OC6C(C(C(CO6)O)O)O)C)O)C)O)C	21599925	770.482	C41H70O13	771
1101.59141:20739 1102.2574:210 1102.5811:11190 1103.59:5713 1104.59937:1634 1105.61389:481	333.86279:27 334.08224:27 335.09534:741 365.10974:103 652.99542:26 658.89734:13 787.70959:41 789.45142:293 789.47522:1543 907.91693:13 987.3894:13 1098.07043:51 1101.43469:95 1101.58936:12471 1102.03967:59	1101.59	25.576	68406-26-8	Ginsenoside rb3	[M+Na]+	CC(=CCCC(C)(C1CCC2(C1C(CC3C2(CCC4C3(CCC(C4(C)C)OC5C(C(C(C(O5)CO)O)O)OC6C(C(C(C(O6)CO)O)O)O)C)C)O)C)OC7C(C(C(C(O7)COC8C(C(C(CO8)O)O)O)O)O)O)C	12912363	1078.59	C53H90O22	1079.3
661.42405:58263 662.4346:29805 663.44228:9053 664.44344:1328	130.08743:13 143.09409:13 145.11749:13 161.13399:26 168.77489:13 184.11958:13 188.15404:13 202.42093:55 202.94391:60 203.05463:7581 203.17947:57 204.23212:26 447.34204:13 459.3812:39 479.84195:55 480.88242:30 481.36899:3035 483.55377:14 485.47263:15 659.3078:64 659.33679:77 659.3985:26 661.15204:50 661.43542:13719	661.424	26.61	53963-43-2	GINSENOSIDE F1	[M+Na]+	CC(=CCCC(C)(C1CCC2(C1C(CC3C2(CC(C4C3(CCC(C4(C)C)O)C)O)C)O)C)OC5C(C(C(C(O5)CO)O)O)O)C	9809542	638.439	C36H62O9	638.9
849.42573:1043 849.46691:25554 850.47199:14322 851.46941:5260 852.47154:1618	157.04927:26 196.29651:13 203.05441:64 463.32941:13 477.33832:77 577.9635:13 609.37396:51 625.3714:26 654.60022:13 657.39752:103 667.31348:28 669.39917:1046 672.32672:15 675.39661:26 687.4162:40 729.42078:26 789.39288:26 789.44843:195 845.50256:26 846.74786:132 846.76837:184 848.29852:46 849.28644:98 849.47174:23086	849.467	27.894	84676-89-1	Astragaloside II	[M+Na]+	CC(=O)OC1C(C(COC1OC2CCC34CC35CCC6(C(C(CC6(C5CC(C4C2(C)C)OC7C(C(C(C(O7)CO)O)O)O)C)O)C8(CCC(O8)C(C)(C)O)C)C)O)O	13996693	826.471	C43H70O15	827
763.23388:734 763.4681:47119 764.47174:25058 765.093:714 765.46431:10316 766.46927:1354	69.03518:51 71.05242:51 73.03471:26 75.04671:246 81.03677:26 85.02887:318 93.07187:26 95.08773:64 97.02775:64 99.05484:39 103.0442:13 107.08601:51 109.10138:26 111.04173:39 117.07542:13 119.08512:51 121.10103:51 123.11819:26 127.03682:231 129.05446:116 130.0773:39 131.08961:64 133.09995:90 135.11407:51 141.05753:26 143.08344:39 145.05061:559 145.09996:338 147.06549:193 147.1169:494 149.13394:154 …	763.468	27.9952		Saikosaponin a	[M-H2O+H]+	CC1C(C(C(C(O1)OC2CCC3(C(C2(C)CO)CCC4(C3C=CC56C4(CC(C7(C5CC(CC7)(C)C)CO6)O)C)C)C)O)OC8C(C(C(C(O8)CO)O)O)O)O	167928	780.466	C42H68O13	781
803.36285:730 803.45897:40914 804.4605:21740 805.46265:7448 806.46543:2370 806.49753:1354 807.44474:677	129.05898:26 145.10651:51 147.11662:64 173.13554:26 187.14677:39 189.16428:39 203.04976:154 211.1438:26 213.18738:13 227.18204:13 245.18365:26 257.22827:26 261.22052:13 273.09216:26 285.23001:26 319.24359:13 325.25714:13 331.10052:670 335.91522:14 349.11438:39 409.13928:13 425.34067:26 435.34689:13 437.33612:39 455.34955:26 485.74268:13 569.39423:13 641.40344:26 763.46417:90 800.86597:51 800.9259…	803.459	27.9952		Saikosaponin a	[M+Na]+	CC1C(C(C(C(O1)OC2CCC3(C(C2(C)CO)CCC4(C3C=CC56C4(CC(C7(C5CC(CC7)(C)C)CO6)O)C)C)C)O)OC8C(C(C(C(O8)CO)O)O)O)O	167928	780.466	C42H68O13	781
513.28532:213715 514.28772:68333 515.28469:12742 516.29225:3053 517.3008:678	88.44865:13 95.05883:26 105.07064:39 119.08674:39 123.07909:64 128.06134:39 129.06902:77 131.08327:39 133.10007:26 135.08134:39 137.09877:64 139.07617:64 143.08188:51 145.1001:128 147.08276:39 149.09441:51 149.10477:26 151.07455:244 153.09399:26 155.08286:64 157.10048:77 159.08124:51 159.11867:128 161.09595:51 163.12331:13 167.08273:26 169.10138:64 171.11366:64 173.09695:64 177.09218:39 179.10403…	513.285	29.882	38395-02-7	Caudatin	[M+Na]+	CC(C)C(=CC(=O)OC1CC2C3(CCC(CC3=CCC2(C4(C1(C(CC4)(C(=O)C)O)C)O)O)O)C)C	72948694	490.293	C28H42O7	490.6
807.48819:36390 808.12668:545 808.50026:16793 809.48885:5771 810.49011:1443	233.71478:13 337.2887:13 350.63092:13 363.9516:26 365.10345:609 645.44177:39 776.48334:13 788.04193:13 789.46649:104 804.88446:90 804.92456:77 804.9566:64 807.28333:107 807.33948:80 807.48804:24118	807.488	30.0165	14197-60-5	Ginsenoside Rg3	[M+Na]+	CC(=CCCC(C)(C1CCC2(C1C(CC3C2(CCC4C3(CCC(C4(C)C)OC5C(C(C(C(O5)CO)O)O)OC6C(C(C(C(O6)CO)O)O)O)C)C)O)C)O)C	9918693	784.497	C42H72O13	785
855.30265:526 855.48034:111812 856.4807:62786 856.91078:620 857.48577:23204 858.23893:602 858.49558:5669 859.49769:992	55.05851:26 57.03751:116 59.05253:39 61.03407:39 67.05684:51 69.04049:51 69.07336:77 70.8329:53 71.05186:462 73.02932:168 75.04493:141 81.06928:51 83.04923:154 85.02961:1008 87.04256:39 91.05279:26 93.06996:51 95.04861:90 95.08719:51 97.02999:331 97.06617:77 99.08101:51 101.06115:51 103.03649:26 103.03936:77 107.04892:26 109.06396:39 109.10085:51 111.04417:458 113.02418:39 113.05873:154 115.03987…	855.48	30.7139	945619-74-9	OPHIOPOGONIN D	[M+H]+	CC1CCC2(C(C3C(O2)CC4C3(CCC5C4CC=C6C5(C(CC(C6)O)OC7C(C(C(C(O7)C)O)OC8C(C(C(CO8)O)O)O)OC9C(C(C(C(O9)C)O)O)O)C)C)C)OC1	46173859	854.466	C44H70O16	855
877.44738:41065 877.45994:63565 878.05434:922 878.46468:32392 878.79554:426 879.46581:14690 880.46751:2182 881.47398:595	173.04265:39 225.1656:26 251.17102:51 269.18835:154 279.2084:13 287.19485:90 293.12735:13 297.09088:90 301.09329:90 311.18408:13 315.10941:51 319.09976:77 329.73169:13 395.30612:51 413.30807:51 427.74515:27 446.87219:28 447.147:837 449.96283:15 463.66016:13 465.16125:260 599.35583:26 677.95007:13 729.79382:26 731.40161:306 745.41888:116 855.47711:51 874.62976:144 874.66736:237 874.69244:144 874.7…	877.46	30.7139	945619-74-9	OPHIOPOGONIN D	[M+Na]+	CC1CCC2(C(C3C(O2)CC4C3(CCC5C4CC=C6C5(C(CC(C6)O)OC7C(C(C(C(O7)C)O)OC8C(C(C(CO8)O)O)O)OC9C(C(C(C(O9)C)O)O)O)C)C)C)OC1	46173859	854.466	C44H70O16	855
749.37333:546 749.48937:14855 749.60928:300 749.89556:266 750.49152:8928 751.49822:1820 752.49783:517 753.49812:259	69.03946:26 81.07324:26 85.02584:26 85.02975:180 91.05292:26 95.08318:51 97.03011:51 103.04092:13 107.08559:26 109.10392:90 111.94987:13 117.70724:13 119.08625:51 120.09365:13 121.10063:51 123.11936:77 127.03164:26 127.03801:103 131.08437:13 133.09955:51 135.11697:103 137.1297:51 145.04852:257 145.10809:13 147.11993:77 149.13184:39 151.14697:26 157.10526:26 159.11635:39 161.12947:90 163.056:128 1…	749.489	32.1281	186763-78-0	Ginsenoside Rg5	[M-H2O+H]+	CC(=CCC=C(C)C1CCC2(C1C(CC3C2(CCC4C3(CCC(C4(C)C)OC5C(C(C(C(O5)CO)O)O)OC6C(C(C(C(O6)CO)O)O)O)C)C)O)C)C	11550001	766.487	C42H70O12	767
439.28514:703 439.35622:20457 440.30145:305 440.36668:6283 441.30409:2411 441.33971:804 441.37236:1507 442.29896:1105 442.37622:402 443.31577:1608 444.33076:804	55.05772:26 67.05594:51 69.07245:39 79.05694:26 81.07335:51 83.08554:26 85.10675:13 89.0593:39 91.05304:26 93.07157:103 93.40582:13 95.08468:116 97.10122:39 105.07174:128 107.08424:116 109.10108:90 117.07818:13 119.08482:128 121.10074:116 123.11633:64 131.08609:51 133.08498:51 133.10291:218 135.11542:116 137.12981:51 145.09798:39 147.11661:244 149.1302:141 151.75391:13 153.08656:51 159.11644:103 …	439.356	35.6811	508-02-1	Oleanolic acid	[M-H2O+H]+	CC1(CCC2(CCC3(C(=CCC4C3(CCC5C4(CCC(C5(C)C)O)C)C)C2C1)C)C(=O)O)C	10494	456.36	C30H48O3	456.7
611.16345:69484 611.91115:557 612.16981:35763 612.9671:317 613.17:8192 614.17452:2473 615.17635:464	53.04267:26 55.9757:13 57.03669:64 57.04416:39 61.03541:39 63.68625:13 69.03599:39 69.04538:26 71.05205:718 73.03191:39 75.0451:26 81.04652:26 83.05193:93 85.03103:1117 87.04793:51 91.04882:26 97.03002:128 99.04729:51 101.064:13 103.03936:39 109.02851:26 111.05008:51 115.03827:26 121.02733:26 127.04093:128 129.05057:66 129.05539:868 131.04849:26 145.05154:282 146.61443:52 147.06644:394 153.01437:…	611.163	10.5124	205527-00-0	6-Hydroxykaempferol 3-beta-rutinoside	[M+H]+	CC1C(C(C(C(O1)OCC2C(C(C(C(O2)OC3=C(OC4=C(C3=O)C(=C(C(=C4)O)O)O)C5=CC=C(C=C5)O)O)O)O)O)O)O	10371537	610.153	C27H30O16	610.5
633.13912:7327 634.14206:2473	180.19701:13 257.04541:13 285.04456:13 303.05347:444 324.02051:51 325.03098:77 327.88248:26 330.13516:26 331.10367:352 453.70526:13 487.08295:54 631.12878:26 633.14655:2371	633.139	10.5124	205527-00-0	6-Hydroxykaempferol 3-beta-rutinoside	[M+Na]+	CC1C(C(C(C(O1)OCC2C(C(C(C(O2)OC3=C(OC4=C(C3=O)C(=C(C(=C4)O)O)O)C5=CC=C(C=C5)O)O)O)O)O)O)O	10371537	610.153	C27H30O16	610.5
803.44925:28037 804.45878:14086 805.46093:7589 806.46371:1581 807.48316:632	145.10054:26 145.10394:13 161.13042:26 187.14758:26 203.05257:141 215.1794:26 225.17056:13 229.19115:13 239.17534:26 241.78702:13 273.22128:13 283.23929:13 293.21744:13 330.06323:53 331.10104:650 347.09296:13 349.68796:13 379.30515:39 407.33255:26 419.33633:39 437.33337:64 470.45724:13 641.39581:39 708.7218:13 757.40088:26 757.42804:26 773.42316:64 773.43103:77 800.89685:77 800.9848:26 803.17358:…	803.453	28.048	58558-08-0	Saikosaponin B1	[M+Na]+	CC1C(C(C(C(O1)OC2CCC3(C(C2(C)CO)CCC4(C3C=CC5=C6CC(CCC6(C(CC54C)O)CO)(C)C)C)C)O)OC7C(C(C(C(O7)CO)O)O)O)O	9875547	780.466	C42H68O13	781
495.13189:8077 496.13215:3118 497.13972:742 498.13254:101 498.24292:67	131.04559:26 139.03738:77 167.08043:13 177.16692:13 181.05263:51 205.06598:90 215.07497:13 223.07571:167 229.54984:13 233.05669:128 251.07021:270 253.04865:26 255.92014:13 268.07904:26 269.07935:103 279.0596:77 297.07376:141	495.132	17.4563		Salvianolic acid	[M+H]+	C1=CC(=C(C=C1CC(C(=O)O)OC(=O)C=CC2=C(C(=C(C=C2)O)O)C=CC3=CC(=C(C=C3)O)O)O)O	5281793	494.121	C26H22O10	494.4
512.15847:6512 513.08296:307 513.15658:2100 514.08517:101 514.16526:539 515.09477:674 515.1589:135 516.09572:303 517.0848:148 517.11372:7920	99.94445:13 111.04206:26 131.04791:103 133.01718:13 135.04382:193 137.02292:77 139.03641:180 159.04402:64 163.0387:39 176.05786:64 176.06911:51 181.04758:205 185.22334:13 187.04108:77 194.07187:26 205.05444:39 205.06659:312 217.07141:27 221.05927:51 223.06364:122 223.07629:1412 224.04384:27 227.06972:26 231.19307:27 233.05939:918 234.07208:39 237.05376:39 245.07797:13 250.06429:84 250.27213:54 25…	512.158	17.4563		Salvianolic acid	[M+NH4]+	C1=CC(=C(C=C1CC(C(=O)O)OC(=O)C=CC2=C(C(=C(C=C2)O)O)C=CC3=CC(=C(C=C3)O)O)O)O	5281793	494.121	C26H22O10	494.4
431.96066:1696 432.28373:4268 432.31017:352240 433.21839:1098 433.31544:100691 434.15111:692 434.31598:18697 435.32063:3392 435.9576:678 436.31463:1018	53.04587:39 55.05784:213 57.04214:39 65.04202:51 67.05484:80 67.05716:361 69.0725:154 71.09147:26 75.51103:28 75.81213:57 76.04358:1595 77.04111:154 79.05819:416 81.07334:795 83.08809:221 85.06892:290 89.10458:27 91.05566:528 92.79363:27 93.07149:928 95.08734:870 97.06631:39 97.1039:77 99.08254:39 103.0581:39 105.07158:1043 107.08846:1056 109.06991:106 109.10385:772 111.08144:77 112.07689:128 114…	432.31	28.744	640-79-9	Glycochenodeoxycholic Acid	[M-H2O+H]+	CC(CCC(=O)NCC(=O)O)C1CCC2C1(CCC3C2C(CC4C3(CCC(C4)O)C)O)C	12544	449.314	C26H43NO5	449.6
450.32268:51810 451.32165:16747 452.32773:4410 453.31689:678 454.32218:699	65.04304:13 74.02536:26 76.04225:253 77.95645:13 79.05558:51 81.07198:90 83.088:39 85.07014:64 91.0529:26 95.08728:51 103.06093:13 105.0701:90 107.08843:116 109.10235:90 117.0703:26 119.08766:154 121.10048:180 123.1192:51 128.06067:39 131.08257:51 131.08742:154 133.09773:64 133.10262:218 135.11676:193 137.09641:26 141.06865:39 142.08067:51 143.08788:90 145.09933:205 147.11626:295 149.1264:39 149.…	450.323	28.744	640-79-9	Glycochenodeoxycholic Acid	[M+H]+	CC(CCC(=O)NCC(=O)O)C1CCC2C1(CCC3C2C(CC4C3(CCC(C4)O)C)O)C	12544	449.314	C26H43NO5	449.6
472.30366:71526 473.30212:22951 473.35745:1751 474.30163:3731 474.36625:1018	67.07097:13 98.02493:103 143.08446:13 158.09818:13 165.07343:13 173.13869:13 201.15889:13 245.18701:13 321.26218:26 396.28769:116 397.27271:300 410.3038:64 414.30878:51 436.27939:39 452.85095:27 454.28925:763 457.86176:13 470.79453:64 470.80988:116 472.07071:40 472.30405:10945	472.304	28.7608	640-79-9	Glycochenodeoxycholic Acid	[M+Na]+	CC(CCC(=O)NCC(=O)O)C1CCC2C1(CCC3C2C(CC4C3(CCC(C4)O)C)O)C	12544	449.314	C26H43NO5	449.6
891.39649:1030 891.47242:71496 892.4345:2117 892.47671:37220 893.47734:13100 894.47853:3399 895.45914:961	143.11005:26 171.12582:13 199.15422:13 203.05524:51 250.95737:13 477.3223:39 477.33154:103 495.34024:26 591.35736:39 651.38519:168 657.39569:116 692.18256:26 705.32141:13 709.48132:28 711.40948:1099 722.04584:14 727.96918:13 729.41461:51 741.41486:26 771.43164:77 797.48505:13 820.94836:13 831.29968:27 831.44635:509 832.84021:14 888.63068:103 888.67279:77 890.91492:41 891.22278:39 891.34088:93 891…	891.472	29.7681		Astragaloside I	[M+Na]+	CC(=O)OC1C(COC(C1OC(=O)C)OC2CCC34CC35CCC6(C(C(CC6(C5CC(C4C2(C)C)OC7C(C(C(C(O7)CO)O)O)O)C)O)C8(CCC(O8)C(C)(C)O)C)C)O	13996685	868.482	C45H72O16	869
551.19801:12999 551.48:76 552.20355:3473 553.20336:932 554.20075:190 555.19571:54	69.03527:26 81.06868:39 85.03029:303 91.04134:51 93.08292:13 97.02929:64 109.07351:13 119.05139:13 121.06547:154 127.03703:103 128.90704:13 133.06105:52 145.04745:313 147.04004:39 149.06001:972 159.04391:193 163.05846:193 175.04317:26 177.04713:66 177.05278:628 181.08743:218 189.05989:13 191.06812:335 195.05917:26 195.06905:77 204.71062:27 209.07994:1605 221.66257:13 227.08888:273 303.09271:13 32…	551.198	6.83107	29307-60-6	genipin 1-gentiobioside	[M+H]+	COC(=O)C1=COC(C2C1CC=C2CO)OC3C(C(C(C(O3)COC4C(C(C(C(O4)CO)O)O)O)O)O)O	3082301	550.19	C23H34O15	550.5
573.18324:11813 574.18493:4009 575.1875:1424 576.18755:503 577.17489:168	147.04512:13 173.05608:13 177.05833:13 185.0444:39 192.00661:13 203.05219:64 209.08186:26 217.04213:77 231.0619:64 245.06679:39 249.07092:64 275.0737:26 305.08817:128 319.09241:26 331.10333:13 347.09268:340 363.07669:26 363.09015:78 363.97375:28 365.10675:1480 405.10547:13 407.10709:39 411.12512:64 504.96143:13 511.13638:90 513.15717:26 540.03644:13 541.15002:167 545.18707:26 571.37134:51 571.881…	573.183	6.86467	29307-60-6	genipin 1-gentiobioside	[M+Na]+	COC(=O)C1=COC(C2C1CC=C2CO)OC3C(C(C(C(O3)COC4C(C(C(C(O4)CO)O)O)O)O)O)O	3082301	550.19	C23H34O15	550.5
641.75727:93 642.10451:133 642.24414:27139 643.09661:128 643.2471:10654 643.84925:83 644.25084:2781 644.69561:208 645.12976:125 645.16206:250 645.18359:416 645.24819:832 646.14574:125 646.18166:291 646.25708:208 647.19847:7581	69.03774:39 71.04907:221 83.05519:52 85.02913:280 95.04944:13 97.02804:90 99.04529:39 111.04205:39 117.03143:26 125.67609:13 127.04036:52 129.05643:381 135.04549:288 143.22075:26 145.02719:573 146.07549:26 147.06416:328 157.06531:13 162.53041:116 163.03876:16053 163.83533:26 164.04155:51 164.09222:116 165.05467:64 165.0692:26 165.83249:39 179.06836:77 181.04956:459 189.05228:39 203.06654:39 217.0…	642.244	12.3565	61276-17-3	Acteoside	[M+NH4]+	CC1C(C(C(C(O1)OC2C(C(OC(C2OC(=O)C=CC3=CC(=C(C=C3)O)O)CO)OCCC4=CC(=C(C=C4)O)O)O)O)O)O	5281800	624.205	C29H36O15	624.6
647.19847:7581 647.69459:183 648.20529:2893 649.20209:1124 650.18885:208 651.10064:83 651.3963:83	129.05322:13 148.57239:13 163.04056:330 309.0946:13 325.09216:51 451.13593:13 467.15982:51 480.07068:13 501.14026:371 643.21204:13 645.13049:51 647.19202:3822 647.38977:20	647.198	12.3565	61276-17-3	Acteoside	[M+Na]+	CC1C(C(C(C(O1)OC2C(C(OC(C2OC(=O)C=CC3=CC(=C(C=C3)O)O)CO)OCCC4=CC(=C(C=C4)O)O)O)O)O)O	5281800	624.205	C29H36O15	624.6
557.19822:71775 558.20254:23902 559.2111:5088 560.21389:2035 561.1975:678	129.07217:26 131.04924:39 137.05737:128 145.06601:26 151.07623:116 157.065:26 160.05566:141 174.06859:90 175.07664:180 177.08647:39 182.06396:13 185.04051:154 187.07564:103 189.08499:51 189.09277:221 201.09392:154 203.10652:39 207.07841:13 231.08337:26 241.08855:26 250.10442:13 254.10202:26 259.08334:13 262.10541:26 269.07745:51 271.08594:26 273.09723:26 278.09317:26 284.10046:39 289.08267:26 291…	557.198	17.6582	487-41-2	Forsythoside D	[M+Na]+	COC1=C(C=C(C=C1)C2C3COC(C3CO2)C4=C(C=C(C=C4)OC5C(C(C(C(O5)CO)O)O)O)OC)OC	24721571	534.21	C27H34O11	534.6
500.30455:13483 501.30369:4709 502.307:1472 504.27854:1472 505.28164:589	81.06863:26 95.08642:64 105.0692:26 119.08979:51 126.02289:377 129.06894:52 131.08479:26 133.09673:26 135.11739:116 143.08347:39 145.10168:51 147.11006:26 147.1152:154 149.13051:128 157.10033:39 159.11137:26 159.12207:64 161.13342:167 163.11771:51 171.11345:51 173.13393:64 175.14194:51 175.14754:167 177.12579:77 185.12874:64 187.1431:64 189.1664:64 191.14394:51 197.13029:51 201.1618:205 203.17876…	500.305	21.754	14605-22-2	Tauroursodeoxycholic acid	[M+H]+	CC(CCC(=O)NCCS(=O)(=O)O)C1CCC2C1(CCC3C2C(CC4C3(CCC(C4)O)C)O)C	9848818	499.297	C26H45NO6S	499.7
807.48532:65055 808.03545:736 808.49336:27155 809.494:8253 810.49525:3053 811.46895:678	137.63136:13 159.1125:26 187.14809:13 189.15976:39 191.17046:26 202.41531:27 203.05103:1559 205.18869:27 207.17686:26 265.78784:13 358.38895:13 587.41888:26 597.54688:13 605.42651:51 625.41144:81 625.45032:41 627.052:39 627.41998:6143 627.80579:35 636.34149:26 804.28528:26 804.87036:39 804.88641:64 806.55481:26 806.90796:26 807.03235:34 807.36151:86 807.48999:15436 807.90356:52	807.485	29.4295		GINSENOSIDE F2	[M+Na]+	CC(=CCCC(C)(C1CCC2(C1C(CC3C2(CCC4C3(CCC(C4(C)C)OC5C(C(C(C(O5)CO)O)O)O)C)C)O)C)OC6C(C(C(C(O6)CO)O)O)O)C	9918692	784.497	C42H72O13	785
969.53197:9410 970.01156:505 970.54849:4704 971.53912:1940 972.55669:970	175.14951:13 199.15504:13 203.04803:116 349.10382:103 405.34985:26 643.41168:26 767.49335:39 787.22882:28 789.48206:1719 794.17749:13 799.53387:13 834.98303:13 966.4035:26 966.45624:26 966.52649:28 969.25177:45 969.54651:6501	969.541	17.2712	52286-59-6	Ginsenoside Re	[M+Na]+	CC1C(C(C(C(O1)OC2C(C(C(OC2OC3CC4(C(CC(C5C4(CCC5C(C)(CCC=C(C)C)OC6C(C(C(C(O6)CO)O)O)O)C)O)C7(C3C(C(CC7)O)(C)C)C)C)CO)O)O)O)O)O	441921	946.55	C48H82O18	947.2
661.40753:1696 661.43296:8566 662.41806:4410 663.41844:1357	94.19231:13 133.10072:26 135.11649:39 144.09663:13 145.10245:39 147.11768:26 161.13779:26 173.13283:26 175.29045:13 187.14194:39 187.14774:51 199.14772:13 203.0527:77 205.16812:13 215.17952:26 219.17722:26 221.18776:39 227.18929:13 263.59924:13 405.33585:26 423.36444:64 463.35577:13 481.36478:77 621.43958:51 659.32758:77 659.40015:35 661.42981:5738	661.433	24.3779	63223-86-9	Ginsenoside Rh1	[M+Na]+	CC(=CCCC(C)(C1CCC2(C1C(CC3C2(CC(C4C3(CCC(C4(C)C)O)C)OC5C(C(C(C(O5)CO)O)O)O)C)O)C)O)C	12855920	638.439	C36H62O9	638.9
603.42221:73162 604.42913:35128 605.43341:11888 606.42461:2035 607.43403:678	55.05866:51 57.075:26 65.04179:39 65.05432:13 67.05808:258 69.07226:141 69.08048:90 77.03963:51 79.05795:51 81.03494:53 81.07056:361 83.08914:90 85.0335:128 91.05677:77 93.06988:221 94.84339:27 95.0871:856 97.03267:39 97.10227:90 99.04433:39 105.07134:305 107.08676:408 109.10361:1564 109.9094:26 111.07971:51 118.71459:26 119.08742:696 121.10335:613 123.08133:40 123.11896:1979 127.03759:91 129.069…	603.422	24.3779		Ginsenoside Rh(4)	[M-H2O+H]+	CC(=CCC=C(C)C1CCC2(C1C(CC3C2(CC(C4C3(CCC(C4(C)C)O)C)OC5C(C(C(C(O5)CO)O)O)O)C)O)C)C	21599928	620.429	C36H60O8	620.9
749.45986:4213 749.48693:21807 750.48521:12412 751.46478:2035 751.49189:3392 752.49926:1018	67.0627:26 81.07181:39 85.02696:52 85.02957:221 86.66854:13 93.06986:39 95.08569:77 97.02985:77 103.04205:26 105.07565:13 107.08672:39 109.10209:154 113.02091:13 119.08583:39 121.10174:103 123.11733:167 127.03434:64 127.04071:193 133.10228:128 135.12134:90 137.13409:51 145.04961:475 145.10576:64 147.11758:167 149.13118:103 159.11739:116 161.13049:141 163.05884:180 163.14725:77 173.13086:39 175.14…	749.487	31.908	494753-69-4	Ginsenoside Rk1	[M-H2O+H]+	CC(=CCCC(=C)C1CCC2(C1C(CC3C2(CCC4C3(CCC(C4(C)C)OC5C(C(C(C(O5)CO)O)O)OC6C(C(C(C(O6)CO)O)O)O)C)C)O)C)C	11499198	766.487	C42H70O12	767
789.47958:68897 789.68999:868 790.48427:37954 790.87758:692 791.47768:10794 792.47171:1696	163.15108:26 182.27823:13 184.07188:90 201.81245:13 245.05836:51 319.3576:26 344.12201:13 357.86456:13 364.79355:27 365.10397:1021 368.46194:13 396.39667:13 407.36343:39 409.37631:26 447.35568:26 627.42316:51 669.42163:26 705.38013:26 786.94531:156 787.00873:65 787.36548:26 788.51166:39 789.27759:94 789.48004:31174 789.90485:59	789.48	31.908	494753-69-4	Ginsenoside Rk1	[M+Na]+	CC(=CCCC(=C)C1CCC2(C1C(CC3C2(CCC4C3(CCC(C4(C)C)OC5C(C(C(C(O5)CO)O)O)OC6C(C(C(C(O6)CO)O)O)O)C)C)O)C)C	11499198	766.487	C42H70O12	767
595.17096:48544 595.53293:174 596.17442:18863 596.38488:176 596.86113:128 597.06135:190 597.17528:5460 598.18044:1429 599.18298:311 599.38704:124	55.06096:26 57.03892:64 57.04319:39 59.93342:13 69.03498:39 71.05103:477 73.02847:26 75.04651:26 79.08091:13 83.04959:39 85.03128:825 87.04424:39 97.02617:26 97.02895:77 99.0434:51 103.05406:13 109.02889:51 111.04601:39 121.02624:64 127.03505:77 129.05429:456 131.27718:13 141.17149:13 144.01262:13 145.04704:141 147.06361:221 153.01154:26 153.01678:128 157.0612:26 159.04529:13 163.03638:26 163.061…	595.171	12.9672	17650-84-9	Kaempferol 3-rutinoside	[M+H]+	CC1C(C(C(C(O1)OCC2C(C(C(C(O2)OC3=C(OC4=CC(=CC(=C4C3=O)O)O)C5=CC=C(C=C5)O)O)O)O)O)O)O	5318767	594.158	C27H30O15	594.5
565.1277:4836 565.15792:252901 565.7358:635 566.16267:74549 566.57625:614 567.15821:18705 568.16473:4182 569.16203:1394	51.49904:26 55.02922:51 57.0397:39 61.03743:39 73.03053:26 85.03087:90 93.03309:26 97.02989:51 109.0284:51 119.04741:77 121.02881:420 137.0218:39 145.02773:77 159.04819:51 161.01962:39 163.03571:51 171.04424:51 173.02155:64 173.06058:51 175.04013:39 176.01163:51 177.01965:141 179.03111:77 185.05676:39 187.03981:77 189.01595:311 189.05673:51 190.02737:39 191.03371:116 199.03841:116 201.02068:154 2…	565.158	9.89092		APIGENIN-6-GLUCOSIDE-8-ARABINOSIDE	[M+H]+	C1C(C(C(C(O1)C2=C3C(=C(C(=C2O)C4C(C(C(C(O4)CO)O)O)O)O)C(=O)C=C(O3)C5=CC=C(C=C5)O)O)O)O	442658	564.148	C26H28O14	564.5
611.1695:978 611.19744:39748 611.41403:305 612.20384:19319 613.21106:3344 614.2086:821 615.19995:164	55.08127:13 67.01833:26 69.04367:52 71.05152:199 75.04336:26 85.02925:320 129.05354:205 131.89555:13 134.03632:39 135.04912:13 137.05804:90 142.02988:13 145.02759:103 147.06117:90 149.06059:51 151.04227:52 151.07005:78 153.01779:1132 165.01524:218 171.04237:26 175.07004:39 177.01967:117 177.05164:947 179.02924:259 187.14615:13 190.99472:26 191.03572:141 194.27936:27 195.02646:1446 201.05286:39 20…	611.197	14.9848	13241-33-3	Neohesperidin	[M+H]+	CC1C(C(C(C(O1)OC2C(C(C(OC2OC3=CC(=C4C(=O)CC(OC4=C3)C5=CC(=C(C=C5)OC)O)O)CO)O)O)O)O)O	442439	610.19	C28H34O15	610.6
633.17778:20114 634.18076:8470 635.18097:2096 636.19266:1198 637.20515:1198	151.07594:13 153.01672:51 169.04955:26 174.99968:13 177.05231:39 185.04018:64 193.01187:13 245.04431:39 303.08478:103 305.06812:13 315.0993:13 325.06601:77 327.09177:13 331.0979:649 337.03995:26 337.05292:64 353.10666:13 367.08533:51 393.10388:13 397.10306:39 433.08273:13 457.13901:26 469.11868:77 469.15234:13 483.10861:51 487.11987:221 509.91364:13 631.15686:51 631.19946:47 631.28113:32 633.1782…	633.178	15.0017	13241-33-3	Neohesperidin	[M+Na]+	CC1C(C(C(C(O1)OC2C(C(C(OC2OC3=CC(=C4C(=O)CC(OC4=C3)C5=CC(=C(C=C5)OC)O)O)CO)O)O)O)O)O	442439	610.19	C28H34O15	610.6
849.22389:791 849.46271:92338 850.08463:1044 850.46366:54204 851.46519:13914 852.47557:3392 853.47416:678	139.05045:13 156.09714:13 163.9391:13 172.12334:13 199.14616:13 203.05112:77 477.31674:39 477.33218:64 491.87228:13 495.35034:39 609.37354:39 627.38647:13 657.40411:51 667.39679:27 667.84583:27 669.3985:958 671.24213:15 675.40326:51 687.4007:39 729.41986:51 789.44733:90 826.81421:13 831.43994:26 835.22083:26 841.91437:26 844.31842:26 846.71362:104 846.74646:157 846.77118:183 847.66766:26 849.2480…	849.457	28.7272	86764-11-6	Isoastragaloside II	[M+Na]+	CC(=O)OC1C(COC(C1O)OC2CCC34CC35CCC6(C(C(CC6(C5CC(C4C2(C)C)OC7C(C(C(C(O7)CO)O)O)O)C)O)C8(CCC(O8)C(C)(C)O)C)C)O	60148655	826.471	C43H70O15	827
499.01002:543 499.12365:64568 500.12477:25132 501.02252:352 501.13006:7477 502.13319:1386 503.13415:346	53.04096:26 55.06018:39 63.02541:26 65.0526:13 67.05519:51 77.03906:26 77.0527:26 79.05863:51 83.04994:65 85.11894:26 86.63512:26 89.03977:441 93.03525:26 95.05072:90 102.41575:13 107.04822:128 111.04345:26 111.09854:13 113.77121:27 117.0344:719 120.33288:13 124.5981:27 134.62376:65 135.04378:2065 137.04768:14 139.03804:51 145.02882:3598 145.7921:15 162.53036:154 163.03871:25104 163.32748:41 163.…	499.124	13.2528	2450-53-5	Isochlorogenic acid A	[M-H2O+H]+	C1C(C(C(CC1(C(=O)O)O)OC(=O)C=CC2=CC(=C(C=C2)O)O)O)OC(=O)C=CC3=CC(=C(C=C3)O)O	6474310	516.127	C25H24O12	516.4
516.825:352 517.13661:12065 518.13633:3002 519.14345:1155 520.12577:231	79.05863:26 83.05509:13 89.03977:116 90.19405:13 102.30997:13 107.04968:77 117.02829:26 117.03746:206 122.57975:26 135.04378:909 136.95177:27 139.04305:13 143.79787:27 145.02882:1457 162.52496:64 163.03871:12120 163.6328:39 164.21709:26 164.89674:26 178.47704:13 257.08398:13 285.1019:13 319.08282:391 337.09009:141 379.23404:13 497.56033:27 499.1279:539	517.137	13.2528	2450-53-5	Isochlorogenic acid A	[M+H]+	C1C(C(C(CC1(C(=O)O)O)OC(=O)C=CC2=CC(=C(C=C2)O)O)O)OC(=O)C=CC3=CC(=C(C=C3)O)O	6474310	516.127	C25H24O12	516.4
581.18981:50777 582.19165:21402 583.09542:182 583.19436:5720 584.20135:972 585.18869:265	55.05736:51 57.03633:90 57.04701:77 69.0345:128 69.0568:27 71.05055:1296 75.0448:64 83.05038:90 84.7665:51 85.02817:1876 87.04373:51 97.02843:39 103.03632:51 104.9859:13 107.04875:51 111.04548:64 119.04741:51 121.06612:64 123.04224:51 127.03611:90 129.05376:1466 135.04276:141 145.05162:65 147.04424:996 147.06479:576 149.05734:26 151.03552:39 152.53773:67 153.01624:3606 161.061:26 163.03584:26 165…	581.19	13.0511	14259-46-2	NARIRUTIN	[M+H]+	CC1C(C(C(C(O1)OCC2C(C(C(C(O2)OC3=CC(=C4C(=O)CC(OC4=C3)C5=CC=C(C=C5)O)O)O)O)O)O)O)O	442431	580.179	C27H32O14	580.5
603.1671:10187 604.17034:3774 605.17093:1542 606.18279:487 607.18157:162	147.11563:13 153.01566:51 175.0004:26 193.05383:13 195.02982:64 245.03847:26 273.0603:26 273.07898:103 295.04953:26 295.05923:64 331.10135:282 337.06418:64 351.08206:13 435.12073:13 457.10672:39 483.10956:64 585.15607:26 601.27435:40 603.16748:3628	603.167	13.0847	14259-46-2	NARIRUTIN	[M+Na]+	CC1C(C(C(C(O1)OCC2C(C(C(C(O2)OC3=CC(=C4C(=O)CC(OC4=C3)C5=CC=C(C=C5)O)O)O)O)O)O)O)O	442431	580.179	C27H32O14	580.5
464.98284:631 465.10167:91690 466.10469:29796 467.10879:7757 468.10479:1103 468.70413:368	53.04185:39 55.02439:90 57.03585:128 57.04652:51 61.02792:39 61.03123:116 68.99987:65 69.03625:239 71.05351:64 73.02977:51 79.02069:26 81.0341:275 83.01362:52 84.76707:41 85.03135:1013 87.04562:64 91.03972:141 91.05185:51 95.0559:27 97.02899:475 99.04484:195 107.04929:51 109.02891:154 115.04021:51 117.06759:26 119.75656:13 121.02777:439 123.00514:90 125.02381:52 127.00317:52 127.0398:488 131.0505…	465.102	10.8314	145134-61-8	Scutellarein 3-O-glucoside	[M+H]+	C1=CC(=CC=C1C2=C(C(=O)C3=C(O2)C=C(C(=C3O)O)O)OC4C(C(C(C(O4)CO)O)O)O)O	85469293	464.095	C21H20O12	464.4
487.08082:10806 488.0854:3860 489.09102:919 490.09767:735 491.10222:735	185.04385:51 324.01157:51 324.0192:141 325.0322:257 325.06277:13 421.04938:26 485.53876:27 487.08105:1157	487.087	10.8314	145134-61-8	Scutellarein 3-O-glucoside	[M+Na]+	C1=CC(=CC=C1C2=C(C(=O)C3=C(O2)C=C(C(=C3O)O)O)OC4C(C(C(C(O4)CO)O)O)O)O	85469293	464.095	C21H20O12	464.4
291.08684:46092 291.95528:479 292.0929:9500 292.53013:111 293.08861:1856 294.09571:258 294.75028:103 295.85256:103	51.02915:77 51.04227:39 53.04505:90 53.88806:26 55.02137:261 55.05596:39 57.03703:52 65.03774:53 65.04115:305 67.0586:200 68.02234:26 69.00001:331 69.03874:64 71.01436:39 75.02473:26 77.0427:364 79.06106:51 81.03682:39 83.05241:234 85.03283:51 88.23622:26 91.05609:684 93.03513:207 94.04496:26 95.05059:357 97.02919:105 99.00709:26 103.05286:26 103.06434:39 105.033:180 105.0721:167 107.05097:103 10…	291.087	8.17643	490-46-0	Epicatechin	[M+H]+	C1C(C(OC2=CC(=CC(=C21)O)O)C3=CC(=C(C=C3)O)O)O	72276	290.079	C15H14O6	290.27
291.06283:37812 292.06644:7463 293.0621:1018	94.78426:13 115.05477:103 118.04279:39 127.05187:26 127.05506:64 128.06516:116 137.02492:51 139.05675:77 141.07332:232 144.05586:39 151.05077:39 151.05771:116 152.06308:213 153.07178:103 155.04993:39 156.05611:51 157.06909:51 165.06395:26 165.83813:13 168.058:116 169.06689:371 170.07513:64 172.05424:26 175.03598:13 180.06056:52 181.06488:248 196.05321:51 197.06145:540 198.07227:51 200.04973:64 20…	291.063	24.3615	485-72-3	Formononetin	[M+Na]+	COC1=CC=C(C=C1)C2=COC3=C(C2=O)C=CC(=C3)O	5280378	268.074	C16H12O4	268.26
472.29942:32716 473.30402:12986 474.30353:1696 475.29177:678	67.05925:13 98.02048:26 98.02328:51 133.1022:26 133.43983:13 143.08574:26 145.10059:51 159.11551:39 187.14554:26 203.17522:13 215.17917:26 225.1618:26 229.18658:26 255.21802:26 321.26367:39 349.9223:13 398.00394:13 454.29074:103 469.53995:13 470.80521:39 471.93405:34 472.30551:6279	472.299	25.4539	64480-66-6	Glycoursodeoxycholic Acid	[M+Na]+	CC(CCC(=O)NCC(=O)O)C1CCC2C1(CCC3C2C(CC4C3(CCC(C4)O)C)O)C	12310288	449.314	C26H43NO5	449.6
270.99287:245 271.06032:101809 271.23481:538 271.89605:758 271.99391:390 272.06149:18099 273.05282:747 273.0645:3173 274.06468:467 274.39223:187 275.04325:187	51.02768:103 51.04383:51 53.00753:196 53.04251:128 55.02297:226 55.04393:38 57.03866:38 63.02817:26 66.01847:38 67.02215:141 67.99263:38 69.00059:888 69.91433:15 71.01613:90 75.02531:38 77.04204:942 79.02019:38 83.01566:103 85.0295:115 89.04291:51 91.05398:38 95.01537:4082 95.46073:18 97.03256:38 99.00767:38 102.04476:51 102.04904:77 102.73958:114 103.05775:3465 104.70948:40 105.03503:1345 105.90…	271.06	22.7032	491-67-8	Baicalein	[M+H]+	C1=CC=C(C=C1)C2=CC(=O)C3=C(O2)C=C(C(=C3O)O)O	5281605	270.053	C15H10O5	270.24
395.11178:64907 396.11503:13569 397.11673:4410 398.11406:1018 399.4599:678	225.08556:13 288.0553:13 321.03348:26 337.06592:26 349.06677:26 350.03357:39 363.91138:27 364.93091:60 365.06317:3622 367.3316:15 373.50974:26 378.87811:27 379.07339:27 380.08636:1077 394.75534:29 395.10629:2619	395.112	29.4028	481-53-8	Tangeretin	[M+Na]+	COC1=CC=C(C=C1)C2=CC(=O)C3=C(O2)C(=C(C(=C3OC)OC)OC)OC	68077	372.121	C20H20O7	372.4
611.01784:346 611.16104:94871 612.1674:28663 613.16059:8052 614.16859:1602 615.16691:458	57.04317:51 61.03106:26 69.03722:66 71.0521:485 75.04514:39 81.03892:26 83.05711:40 85.02975:795 87.04399:26 88.91654:14 91.04344:26 97.02724:51 99.04447:26 103.04078:26 107.05325:13 111.04408:39 121.03349:26 127.04085:154 129.05692:682 137.02341:116 145.04973:257 147.06458:496 149.02779:39 153.02122:141 155.05005:39 159.04443:13 163.04269:39 163.06075:51 165.01871:141 165.07317:26 171.06432:26 1…	611.161	11.4391	153-18-4	Rutin	[M+H]+	CC1C(C(C(C(O1)OCC2C(C(C(C(O2)OC3=C(OC4=CC(=CC(=C4C3=O)O)O)C5=CC(=C(C=C5)O)O)O)O)O)O)O)O	5280805	610.153	C27H30O16	610.5
633.14327:12626 634.14265:3622 635.14282:1393 636.14378:557	179.03255:13 185.03899:64 255.08725:13 274.04361:13 303.0481:309 324.0098:26 324.02252:90 325.03555:103 331.10309:534 487.08157:116 629.75024:13 632.18127:28 633.14435:3935	633.143	11.4895	153-18-4	Rutin	[M+Na]+	CC1C(C(C(C(O1)OCC2C(C(C(C(O2)OC3=C(OC4=CC(=CC(=C4C3=O)O)O)C5=CC(=C(C=C5)O)O)O)O)O)O)O)O	5280805	610.153	C27H30O16	610.5
354.97347:143 355.10125:17911 355.39152:64 355.88178:102 355.9884:88 356.10571:4278 357.10624:1007 358.11085:225	55.06009:26 63.02418:51 63.03203:39 65.04451:39 77.04016:39 79.05347:103 83.0485:26 83.04979:51 84.58259:26 85.03408:39 89.04094:556 90.72738:26 93.03781:39 95.05055:26 107.04656:39 107.04948:154 111.04473:77 112.31986:27 116.66763:26 117.03418:854 119.18848:27 123.54973:13 134.03401:27 135.0468:1525 135.73563:14 137.93376:27 139.03778:83 145.02856:2257 146.46304:15 162.53006:77 163.03841:11655 1…	355.101	6.40417	327-97-9	Chlorogenic acid	[M+H]+	C1C(C(C(CC1(C(=O)O)O)OC(=O)C=CC2=CC(=C(C=C2)O)O)O)O	1794427	354.095	C16H18O9	354.31
432.73897:943 432.97413:1401 433.07703:1440 433.11232:573234 433.59467:974 434.11851:130029 435.09935:2621 435.11703:36111 436.1226:7540 436.77788:628 437.12638:943	57.04286:26 61.03075:39 69.00287:51 69.03573:77 73.03044:26 77.04073:77 81.03479:26 85.03074:167 91.04043:26 95.01255:154 97.03389:64 99.04276:26 102.70228:26 103.05625:401 105.03496:208 109.0267:26 115.05461:64 121.1778:27 123.00905:2364 124.25325:14 127.03898:39 127.05331:64 129.03577:103 131.04813:51 139.05661:51 141.06479:64 141.06982:359 145.04947:51 150.04865:103 151.00203:334 151.05585:128…	433.112	16.3016	31567-75-6	Baicalin-7-glucoside	[M+H]+	C1=CC=C(C=C1)C2=CC(=O)C3=C(C(=C(C=C3O2)OC4C(C(C(C(O4)CO)O)O)O)O)O	5320313	432.106	C21H20O10	432.4
448.76353:153 448.97008:228 449.11079:40733 450.11141:13577 451.08614:215 451.11914:3276 452.11599:624 453.12596:139 453.30042:139	67.02818:26 69.00317:39 89.04048:26 95.1451:13 117.03653:26 135.04593:193 137.02173:64 139.05685:26 145.06161:13 150.61188:26 153.01945:1019 156.52077:14 161.02299:154 169.78609:13 177.73251:13 179.03458:64 183.47797:13 189.06023:26 196.20766:13 201.05428:26 213.05612:64 218.05524:39 220.20528:13 231.06645:26 241.05363:116 243.01651:13 245.04485:51 259.06522:51 269.04501:141 286.15924:155 286.788…	449.111	12.1828	1268798	Cynaroside	[M+H]+	C1=CC(=C(C=C1C2=CC(=O)C3=C(C=C(C=C3O2)OC4C(C(C(C(O4)CO)O)O)O)O)O)O	5280637	448.101	C21H20O11	448.4
1101.37961:524 1101.58125:12095 1102.58499:8379 1103.55634:2290 1104.58917:763	334.04572:27 335.09238:938 365.09839:39 786.90125:28 786.94482:39 787.61084:26 789.46759:1392 793.33099:26 831.29358:13 1098.05505:64 1098.12524:39 1100.97375:28 1101.45667:78 1101.58789:14673	1101.58	24.7645		Ginsenoside Rc	[M+Na]+	CC(=CCCC(C)(C1CCC2(C1C(CC3C2(CCC4C3(CCC(C4(C)C)OC5C(C(C(C(O5)CO)O)O)OC6C(C(C(C(O6)CO)O)O)O)C)C)O)C)OC7C(C(C(C(O7)COC8C(C(C(O8)CO)O)O)O)O)O)C	12855889	1078.59	C53H90O22	1079.3
823.48179:10663 823.96434:346 824.48354:4918 825.4859:1553 826.4848:466 827.48431:311 828.48036:155	145.1024:13 335.26328:13 439.37109:13 497.35724:141 643.41815:13 820.85059:39 822.45837:42 823.48383:6387	823.482	22.6527	22427-39-0	Ginsenoside Rg1	[M+Na]+	CC(=CCCC(C)(C1CCC2(C1C(CC3C2(CC(C4C3(CCC(C4(C)C)O)C)OC5C(C(C(C(O5)CO)O)O)O)C)O)C)OC6C(C(C(C(O6)CO)O)O)O)C	441923	800.492	C42H72O14	801
807.48527:21766 808.13179:315 808.4893:10739 809.49797:4525 810.47912:905	169.04875:13 215.81419:13 309.09436:13 346.8558:26 349.10925:396 481.36124:141 637.03278:13 661.42535:128 786.9057:13 789.46814:154 804.90613:93 804.9502:39 807.30096:73 807.4856:12464	807.485	24.0087		Ginsenoside Rg2	[M+Na]+	CC1C(C(C(C(O1)OC2C(C(C(OC2OC3CC4(C(CC(C5C4(CCC5C(C)(CCC=C(C)C)O)C)O)C6(C3C(C(CC6)O)(C)C)C)C)CO)O)O)O)O)O	21599924	784.497	C42H72O13	785
767.49888:16632 768.48558:7203 769.49642:2035 771.47301:678	69.08365:13 79.06637:13 85.0292:77 95.08531:51 107.0878:51 109.10171:26 119.0839:51 123.11537:39 127.03872:26 129.05318:103 131.08507:39 133.10188:77 135.11438:51 145.0475:26 145.10027:116 147.11719:90 159.1152:77 161.1319:103 163.14685:77 171.11557:39 173.1286:64 175.14406:64 179.13998:26 185.13091:39 187.14722:310 189.16277:116 191.14027:26 193.15753:26 193.18895:26 201.16205:51 203.17902:128 2…	767.499	24.0256		Ginsenoside Rg2	[M-H2O+H]+	CC1C(C(C(C(O1)OC2C(C(C(OC2OC3CC4(C(CC(C5C4(CCC5C(C)(CCC=C(C)C)O)C)O)C6(C3C(C(CC6)O)(C)C)C)C)CO)O)O)O)O)O	21599924	784.497	C42H72O13	785
789.43509:1366 789.47875:41899 790.35634:337 790.4755:19392 791.43313:955 791.48083:5851 792.48281:1249 793.49738:624	147.12257:26 165.16367:13 182.05663:13 187.14355:26 187.15129:13 203.04832:39 225.16602:13 337.23694:26 347.1001:27 349.11142:742 405.36066:13 441.37167:26 463.34265:77 641.49036:13 643.40985:128 786.94867:77 787.53931:26 788.50708:26 789.17371:31 789.32458:80 789.4754:18929 789.8645:67	789.479	28.7694	147419-93-0	Ginsenoside Rg6	[M+Na]+	CC1C(C(C(C(O1)OC2C(C(C(OC2OC3CC4(C(CC(C5C4(CCC5C(=C)CCC=C(C)C)C)O)C6(C3C(C(CC6)O)(C)C)C)C)CO)O)O)O)O)O	91895489	766.487	C42H70O12	767
605.43874:79530 605.84555:701 606.44038:39379 607.44981:6784 608.43917:1357 609.45375:678	55.06116:39 67.05621:39 69.03632:39 69.07154:64 71.05001:26 79.05593:51 81.07232:167 83.08835:77 85.0314:170 85.0744:39 87.04435:26 91.04112:39 91.0573:77 93.07042:141 95.08764:372 97.02904:167 99.08145:77 102.58421:13 105.07046:77 107.08587:155 109.06435:90 109.10124:310 111.11603:90 117.07067:39 119.08649:286 121.10086:314 123.11801:282 125.13127:39 125.51879:13 127.04299:128 127.10989:26 129.0…	605.439	32.7849	78214-33-2	Ginsenoside Rh2	[M-H2O+H]+	CC(=CCCC(C)(C1CCC2(C1C(CC3C2(CCC4C3(CCC(C4(C)C)OC5C(C(C(C(O5)CO)O)O)O)C)C)O)C)O)C	119307	622.444	C36H62O8	622.9
645.43555:11727 646.44099:3731 647.43284:1357 649.44401:678	133.10136:39 135.11877:51 145.10141:26 163.14989:26 183.1058:13 189.16019:64 203.17232:39 207.16719:26 221.1907:51 395.33551:13 425.37393:26 605.42834:64 627.43604:26 641.86908:13 643.41278:39 645.43207:3535 645.49664:34 645.57922:39	645.436	32.7849	78214-33-2	Ginsenoside Rh2	[M+Na]+	CC(=CCCC(C)(C1CCC2(C1C(CC3C2(CCC4C3(CCC(C4(C)C)OC5C(C(C(C(O5)CO)O)O)O)C)C)O)C)O)C	119307	622.444	C36H62O8	622.9
617.11919:536 617.15078:13624 618.14801:5889 619.12143:338 619.15659:1259 620.15896:252	151.03818:13 169.04449:64 185.03871:39 245.05807:39 273.05762:26 287.05643:128 297.07669:13 300.06:13 308.02472:77 309.03229:51 327.08969:13 329.06281:103 330.05798:54 331.02896:60 331.09839:3739 332.72519:18 351.06842:14 353.0567:39 379.07956:39 395.05087:13 513.10956:13 613.6217:13 615.20819:42 617.15118:3618	617.151	14.4055	142451-65-8	kaempferol-3-O-glucosyl(1-2)rhamnoside	[M+Na]+	CC1C(C(C(C(O1)OC2=C(OC3=CC(=CC(=C3C2=O)O)O)C4=CC=C(C=C4)O)OC5C(C(C(C(O5)CO)O)O)O)O)O	5489470	594.158	C27H30O15	594.5
257.08147:54061 258.08147:13922 259.08796:2883	53.04749:51 63.02913:26 68.99925:26 70.03353:13 81.03597:306 84.53629:14 89.04542:26 91.05517:250 93.18553:13 96.02463:39 107.06165:13 115.79224:13 119.05016:250 123.04188:39 135.04559:13 137.02306:2022 142.48122:26 145.07153:26 147.04543:511 149.78391:13 163.0388:103 164.06151:13 165.06924:128 177.07176:13 183.07799:39 197.06335:39 211.06847:26 211.07256:141 215.07147:39 229.08829:13 239.06807:9…	257.082	15.9826	68745-38-0	PINOCEMBRINE	[M+H]+	C1C(OC2=CC(=CC(=C2C1=O)O)O)C3=CC=CC=C3	667544	256.074	C15H12O4	256.25
613.20984:59523 614.21788:22788 615.21624:7496 616.22243:1630	69.03787:103 71.0492:39 71.05158:167 73.18849:13 83.05015:39 83.06045:65 85.03053:331 94.04116:26 103.03884:39 109.02798:26 111.04508:64 119.05158:26 122.03766:231 127.04038:732 129.05324:141 133.06772:26 135.04384:51 136.63786:98 137.05933:9817 139.0381:205 145.06461:39 147.06415:90 149.05841:39 151.04005:400 151.07652:270 153.01904:51 161.05309:39 161.05847:295 163.0369:64 169.04276:26 169.0501…	613.21	17.3856	20702-77-6	Neosperidin dihydrochalcone	[M+H]+	CC1C(C(C(C(O1)OC2C(C(C(OC2OC3=CC(=C(C(=C3)O)C(=O)CCC4=CC(=C(C=C4)OC)O)O)CO)O)O)O)O)O	30231	612.205	C28H36O15	612.6
630.23926:18072 631.2328:5866 632.24488:3259 633.24712:978 634.20033:668 635.19342:18984	71.05635:90 85.02663:51 85.03053:154 111.04359:26 117.05287:13 123.05117:13 127.04038:742 129.05646:128 133.10358:28 135.04712:28 137.06097:4287 139.03976:26 147.06244:128 151.03831:90 151.07826:77 159.12065:13 161.06027:103 163.06215:39 169.05011:51 177.09232:134 179.07014:3651 181.05135:90 191.07205:154 193.04968:116 203.0704:77 219.06387:218 221.0802:26 235.06091:26 237.07326:39 245.07788:26 2…	630.239	17.3856	20702-77-6	Neosperidin dihydrochalcone	[M+NH4]+	CC1C(C(C(C(O1)OC2C(C(C(OC2OC3=CC(=C(C(=C3)O)C(=O)CCC4=CC(=C(C=C4)OC)O)O)CO)O)O)O)O)O	30231	612.205	C28H36O15	612.6
635.19342:18984 636.19443:8905 637.19978:2933 638.4451:652	137.05965:90 175.3764:13 182.11591:13 186.15738:13 287.09225:26 305.103:13 327.06644:26 327.08435:324 331.10324:490 399.09601:26 451.15283:13 454.20099:13 457.14459:26 482.57401:13 489.13889:103 547.1474:13 633.18732:54 635.19409:4034	635.193	17.3856	20702-77-6	Neosperidin dihydrochalcone	[M+Na]+	CC1C(C(C(C(O1)OC2C(C(C(OC2OC3=CC(=C(C(=C3)O)C(=O)CCC4=CC(=C(C=C4)OC)O)O)CO)O)O)O)O)O	30231	612.205	C28H36O15	612.6
498.85488:144 499.1263:41365 499.70096:116 500.12743:12178 501.12955:2313 502.13901:419 502.90549:105	67.06005:26 77.043:39 83.05144:39 89.04131:90 91.62219:13 95.05091:90 107.04838:51 117.03454:285 118.78658:13 132.20534:13 135.04385:460 140.26698:26 145.02888:1010 162.52856:106 163.03871:8544 163.67255:26 164.79335:26 165.06552:26 173.15291:13 181.05138:103 186.92516:13 234.0634:13 283.0535:26 291.08713:13 319.08224:1234 325.72125:26 337.08685:26 471.11584:26 497.53693:27 499.12656:920	499.126	8.61447	30964-13-7	Cynarin	[M-H2O+H]+	C1C(C(C(CC1(C(=O)O)OC(=O)C=CC2=CC(=C(C=C2)O)O)OC(=O)C=CC3=CC(=C(C=C3)O)O)O)O	5281769	516.127	C25H24O12	516.4
517.13288:17454 517.83676:227 518.13903:5490 519.13971:1569 520.13814:314	77.04184:39 79.06144:39 83.05795:13 89.04005:128 95.0565:26 103.98477:13 107.04845:77 111.04367:26 117.0346:180 118.77586:26 128.06009:26 132.72412:26 135.04391:871 137.02136:27 143.26814:26 145.02724:1525 147.04709:54 162.52681:69 163.02792:53 163.03876:11693 164.0524:21 175.1218:13 181.05141:51 189.08134:13 211.07864:13 217.06516:26 255.0511:26 265.04605:26 283.05109:39 283.05823:128 295.06595:…	517.133	8.61447	30964-13-7	Cynarin	[M+H]+	C1C(C(C(CC1(C(=O)O)OC(=O)C=CC2=CC(=C(C=C2)O)O)OC(=O)C=CC3=CC(=C(C=C3)O)O)O)O	5281769	516.127	C25H24O12	516.4
286.88158:760 286.93662:569 287.0563:142714 287.77489:529 287.91393:1207 288.05779:43081 288.34562:345 289.06342:9453 290.06598:1724 290.19594:345 291.4368:345	51.02804:39 51.04217:26 53.00688:77 53.01922:64 55.02231:116 57.03799:39 59.07039:26 63.02525:39 65.04219:389 67.02147:64 68.71383:27 68.9999:829 71.01545:64 73.02861:26 75.02585:26 77.00415:64 77.04011:64 79.0195:39 81.03416:26 83.01239:116 84.0234:26 85.03141:116 87.02328:26 89.03955:77 91.05733:1613 93.03502:116 95.0133:2183 97.03326:39 99.00979:39 101.04033:39 103.05563:64 107.0114:26 111.007…	287.056	16.0833	529-53-3	SCUTELLAREIN	[M+H]+	C1=CC(=CC=C1C2=CC(=O)C3=C(O2)C=C(C(=C3O)O)O)O	5281697	286.048	C15H10O6	286.24
418.79192:901 419.00302:616 419.13317:141416 420.10853:584 420.14038:51583 420.82412:372 421.1401:14659 421.29669:368 422.14101:3243 423.14602:901	53.04131:51 55.0207:26 57.03955:26 59.74279:13 61.03947:26 65.04041:51 65.04725:39 69.00041:207 69.03562:51 77.03938:26 79.02001:27 81.03595:519 85.03454:103 89.04006:39 91.05515:641 93.03554:154 95.01381:26 95.04962:154 96.02322:77 97.02821:39 99.04546:39 106.18481:26 107.05285:156 109.02954:331 111.04963:26 115.06207:27 117.03308:732 118.36817:27 119.05012:2311 119.72475:26 121.03154:52 121.065…	419.133	15.9826	5041-81-6	ISOLIQUIRITIN	[M+H]+	C1=CC(=CC=C1C=CC(=O)C2=C(C=C(C=C2)O)O)OC3C(C(C(C(O3)CO)O)O)O	5318591	418.126	C21H22O9	418.4
487.23795:1063 487.3783:207089 487.46252:1351 488.38318:92168 489.38598:15872 490.37416:1696 491.37273:678 492.36605:678	55.06011:77 57.03911:26 67.05849:116 69.03746:77 69.07503:90 71.06068:77 72.84638:26 73.06843:310 77.04378:51 79.05838:103 81.07353:222 83.05351:116 83.09214:77 85.06781:51 88.87286:13 91.0599:167 93.07441:320 95.08891:417 97.06511:116 99.07993:51 99.08555:103 103.06834:13 105.07178:428 107.08866:631 109.07011:52 109.10257:400 111.08163:103 115.05523:26 117.07051:128 119.08786:762 121.10379:1548 …	487.378	34.2801		25-methoxyalisol A	[M-H2O+H]+	CC(CC(C(C(C)(C)OC)O)O)C1=C2CC(C3C4(CCC(=O)C(C4CCC3(C2(CC1)C)C)(C)C)C)O	102004721	504.381	C31H52O5	504.7
163.03918:21797 163.53748:50 163.68568:100 163.88096:83 164.04378:3212 165.04602:464 165.06599:33 165.2294:33 166.0495:50	50.02111:280 50.0341:53 50.04209:39 51.02537:117 51.03041:858 51.94792:26 53.00827:64 53.04427:602 53.94641:26 55.02372:240 55.03211:133 61.01065:26 62.02017:51 63.02675:130 63.04133:40 65.0437:798 67.02069:26 69.00028:290 75.02623:64 76.80753:95 77.04297:4759 78.04952:77 79.02114:108 79.05631:977 79.6075:26 81.03837:195 89.03994:128 90.77751:51 91.05772:2102 93.03541:51 95.05226:77 98.01733:26 1…	163.039	10.7628	93-35-6	7-Hydroxycoumarin	[M+H]+	C1=CC(=CC2=C1C=CC(=O)O2)O	5281426	162.032	C9H6O3	162.14
166.08764:8310 167.08148:44 167.08879:889 168.09477:103	50.01936:103 51.02764:439 52.65115:27 53.04454:520 54.03908:26 55.02294:26 64.85043:26 65.04171:366 65.05653:52 74.02638:39 76.03342:26 76.80908:62 77.04205:2816 78.04984:39 79.05663:714 80.05218:64 81.03615:51 91.04998:56 91.05672:1125 92.0612:27 93.0562:39 93.07256:679 94.06752:39 95.04848:39 98.88546:26 102.04625:223 102.73535:69 103.05639:6792 104.04844:39 104.50002:39 105.04669:64 105.05827:…	166.088	3.21843	63-91-2	L-Phenylalanine	[M+H]+	C1=CC=C(C=C1)CC(C(=O)O)N	6140	165.079	C9H11NO2	165.19
757.00772:115 757.22154:25162 758.22106:11158 759.17453:85 759.22124:3448 760.23377:895 761.21968:281	71.05445:103 85.03106:193 97.02869:39 111.0442:77 115.04291:13 128.01431:13 129.05711:231 145.04999:51 147.06316:193 153.05299:64 157.0536:26 163.0575:51 165.08078:26 171.06654:39 193.08977:26 201.07088:26 213.07324:39 224.24773:13 229.05273:39 239.09074:205 255.08138:26 255.08813:90 257.10046:77 273.10516:51 275.10983:77 291.10498:26 293.12134:90 302.07104:31 302.09808:93 303.05164:8607 309.1175…	757.222	9.69778	124151-38-8	Alcesefoliside	[M+H]+	CC1C(C(C(C(O1)OCC2C(C(C(C(O2)OC3=C(OC4=CC(=CC(=C4C3=O)O)O)C5=CC(=C(C=C5)O)O)OC6C(C(C(C(O6)C)O)O)O)O)O)O)O)O	11828754	756.211	C33H40O20	756.7
740.85711:577 741.22634:68147 742.22681:29096 743.22409:10093 744.22591:2195 745.23996:488	50.71081:13 57.03927:51 69.04004:39 71.05141:385 73.03006:51 83.05127:116 85.02646:70 85.03037:737 87.05122:39 95.048:26 97.02936:51 99.04381:39 103.03869:51 109.03816:26 111.04643:167 113.0595:39 117.05579:64 119.08537:26 121.03288:39 125.06061:26 127.03548:51 129.05472:658 135.04373:39 137.09727:26 143.07695:13 145.04919:180 147.06406:501 149.05832:39 151.07643:39 153.01723:64 153.05392:218 155…	741.226	10.9143		clitorin	[M+H]+	CC1C(C(C(C(O1)OCC2C(C(C(C(O2)OC3=C(OC4=CC(=CC(=C4C3=O)O)O)C5=CC=C(C=C5)O)OC6C(C(C(C(O6)C)O)O)O)O)O)O)O)O	11592917	740.216	C33H40O19	740.7
788.99504:188 789.20936:25127 790.21389:13018 790.50385:163 791.22302:3896 792.22088:1265 793.20742:316	69.03536:26 85.03038:180 87.82941:13 97.03076:103 109.02637:26 123.04635:13 127.03868:116 133.30243:13 145.04921:282 153.02074:51 163.03683:26 163.06029:103 179.07202:13 195.02763:13 229.04335:39 257.04752:39 275.05042:26 285.04199:51 302.08252:90 302.10706:103 302.33551:30 303.05328:16323 303.97141:39 304.42484:29 304.83911:26 307.40259:26 315.04459:39 325.10721:26 327.04623:64 345.05585:128 359…	789.209	5.99498		Quercetin-3-O-b-D-glucose-7-O-b-D-gentiobiosiden	[M+H]+	C1=CC(=C(C=C1C2=C(C(=O)C3=C(C=C(C=C3O2)OC4C(C(C(C(O4)COC5C(C(C(C(O5)CO)O)O)O)O)O)O)O)OC6C(C(C(C(O6)CO)O)O)O)O)O	75412557	788.201	C33H40O22	788.7
163.03898:3283 164.04177:366 164.11597:22 165.04582:58 165.0912:29 166.08571:22 167.10694:51	53.05158:13 63.02575:141 77.04064:39 80.94952:13 89.04144:508 117.03166:77 134.03946:26 135.04735:77 163.04079:26	163.039	7.41347		Caffeic acid	[M-H2O+H]+	C1=CC(=C(C=C1C=CC(=O)O)O)O	689043	180.042	C9H8O4	180.16
611.16355:71647 612.16992:22753 612.82729:376 613.17011:7758 614.17462:1548 615.16944:455	57.03561:51 57.04628:64 57.05908:26 61.03429:26 67.05704:13 69.03716:64 70.83546:53 71.05205:569 73.0295:39 75.04633:64 81.03509:26 81.65822:13 83.05066:64 85.03105:1066 87.04663:51 91.04076:39 97.03006:90 99.04592:26 103.04515:39 109.03004:26 111.04716:51 127.04101:180 128.65613:26 129.05708:635 137.02856:116 145.05167:257 147.06654:337 149.02634:39 151.04076:26 153.01801:154 161.06277:26 163.04…	611.164	11.4541	153-18-4	Rutin	[M+H]+	CC1C(C(C(C(O1)OCC2C(C(C(C(O2)OC3=C(OC4=CC(=CC(=C4C3=O)O)O)C5=CC(=C(C=C5)O)O)O)O)O)O)O)O	5280805	610.153	C27H30O16	610.5
418.92794:62 419.13328:11313 419.4168:93 420.14049:3449 421.13732:1086 422.13822:164	61.03141:26 64.17697:13 69.03763:51 81.03562:39 83.02417:13 85.029:103 87.04456:26 91.04269:39 97.02929:51 103.30412:13 127.03701:51 139.0546:26 141.06947:39 145.05083:39 151.05727:13 153.0696:51 155.08292:64 163.05841:51 164.05946:39 165.06902:535 168.0558:40 181.06267:116 183.07587:39 183.0797:103 193.06532:274 194.07375:64 197.05922:39 205.07257:13 209.05945:154 210.06985:64 210.41197:28 210.9…	419.133	15.4409	1415-73-2	Aloin	[M+H]+	C1=CC2=C(C(=C1)O)C(=O)C3=C(C2C4C(C(C(C(O4)CO)O)O)O)C=C(C=C3O)CO	12305761	418.126	C21H22O9	418.4
400.93404:235 401.12361:13525 402.12879:3026 403.12672:1001	164.06148:26 165.06921:154 193.06158:103 210.4183:26 211.07466:620 221.05937:39 235.07845:13 239.07034:554 251.07755:26 257.08383:13 263.07404:51 276.06839:13	401.124	16.2503	1415-73-2	Aloin	[M-H2O+H]+	C1=CC2=C(C(=C1)O)C(=O)C3=C(C2C4C(C(C(C(O4)CO)O)O)O)C=C(C=C3O)CO	12305761	418.126	C21H22O9	418.4
418.80192:334 419.13739:112011 420.13881:27674 420.72401:222 420.93849:337 421.14143:6078 422.13944:1112 423.36827:556	53.04427:64 53.05044:39 55.02057:51 55.02896:77 55.04049:39 57.03729:103 61.03273:90 61.04818:51 69.03785:252 71.05275:90 73.03142:90 79.59365:13 81.03585:167 83.02439:54 85.03053:757 87.04611:77 91.04157:39 91.06449:26 95.68146:13 97.02952:359 99.04397:52 109.02947:116 115.04231:51 127.04042:308 128.06006:39 129.07414:51 139.05482:167 140.06464:64 141.07138:154 145.04935:154 151.05402:39 152.062…	419.137	16.2503	1415-73-2	Aloin	[M+H]+	C1=CC2=C(C(=C1)O)C(=O)C3=C(C2C4C(C(C(C(O4)CO)O)O)O)C=C(C=C3O)CO	12305761	418.126	C21H22O9	418.4
749.4868:19033 749.60285:382 750.48508:8423 751.48789:3064 752.49138:1192	67.05705:51 69.03599:39 81.03633:39 81.07449:51 83.08925:39 85.031:358 93.06999:39 95.08857:90 97.03276:128 99.04302:26 105.06998:51 107.08685:64 109.10369:185 115.03668:26 115.04123:51 119.08595:77 121.10498:141 123.11902:180 125.63856:13 127.04083:205 133.1024:128 135.11653:205 137.13586:78 143.091:26 145.05142:678 145.10757:52 147.11771:205 149.13474:167 151.14468:26 157.10287:39 159.11749:90 …	749.487	26.9453		ginsenoside F4	[M-H2O+H]+	CC1C(C(C(C(O1)OC2C(C(C(OC2OC3CC4(C(CC(C5C4(CCC5C(=CCC=C(C)C)C)C)O)C6(C3C(C(CC6)O)(C)C)C)C)CO)O)O)O)O)O	102004835	766.487	C42H70O12	767
789.47547:11255 790.46824:4961 791.48151:2043 792.48748:511	105.07143:13 145.10246:13 169.05602:13 191.18179:26 227.18065:13 365.10379:244 407.36893:39 624.31952:13 737.08002:13 786.94897:39 786.97675:64 788.50348:42 789.33289:91 789.47974:7638 789.95618:31	789.476	26.9453		ginsenoside F4	[M+Na]+	CC1C(C(C(C(O1)OC2C(C(C(OC2OC3CC4(C(CC(C5C4(CCC5C(=CCC=C(C)C)C)C)O)C6(C3C(C(CC6)O)(C)C)C)C)CO)O)O)O)O)O	102004835	766.487	C42H70O12	767
1233.63563:17396 1234.57868:914 1234.63826:12272 1235.64128:4982 1236.63478:1765 1237.63862:662 1238.61304:221	205.19829:26 261.18689:26 327.12802:13 335.10556:39 347.10336:26 397.88647:27 401.1058:13 407.12997:55 427.39169:13 439.3595:26 466.41138:28 467.14093:1339 474.52014:15 513.94153:13 765.26758:13 789.47784:103 969.73065:13 1176.87659:13 1229.66736:64 1229.69702:64 1232.89978:62 1233.57458:89 1233.63904:14044	1233.64	24.6566	83459-41-0	Ginsenoside Ra1	[M+Na]+	CC(=CCCC(C)(C1CCC2(C1C(CC3C2(CCC4C3(CCC(C4(C)C)OC5C(C(C(C(O5)CO)O)O)OC6C(C(C(C(O6)CO)O)O)O)C)C)O)C)OC7C(C(C(C(O7)COC8C(C(C(CO8)OC9C(C(C(CO9)O)O)O)O)O)O)O)O)C	100941542	1210.63	C58H98O26	1211.4
969.5366:17612 970.53991:11016 971.53933:3841 972.54808:1050 973.57058:450	161.93132:13 203.04855:90 365.10431:77 708.39459:13 751.90491:13 786.95142:26 787.0188:27 787.91876:31 789.47418:2347 790.83643:14 807.48779:26 962.42804:13 966.42529:51 966.46045:51 968.38965:41 969.54633:10255	969.537	26.9621	52705-93-8	Ginsenoside Rd	[M+Na]+	CC(=CCCC(C)(C1CCC2(C1C(CC3C2(CCC4C3(CCC(C4(C)C)OC5C(C(C(C(O5)CO)O)O)OC6C(C(C(C(O6)CO)O)O)O)C)C)O)C)OC7C(C(C(C(O7)CO)O)O)O)C	11679800	946.55	C48H82O18	947.2
979.48887:12652 979.98418:250 980.32478:194 980.48846:7084 981.48857:2521 982.50246:751 983.51688:188	182.7513:13 189.16698:13 236.17799:13 247.1727:39 269.06363:167 281.06512:26 299.07437:64 343.06125:90 347.10052:52 359.95767:26 361.07098:408 379.08463:193 439.35617:90 505.11008:39 523.11664:64 623.37091:26 623.39911:141 640.42194:27 641.40558:779 683.40753:26 813.05261:13 817.43365:64 845.44952:39 845.47418:51 974.66779:13 976.35352:51 979.20752:27 979.49493:7378	979.489	24.5387		Ginsenoside Ro	[M+Na]+	CC1(CCC2(CCC3(C(=CCC4C3(CCC5C4(CCC(C5(C)C)OC6C(C(C(C(O6)C(=O)O)O)O)OC7C(C(C(C(O7)CO)O)O)O)C)C)C2C1)C)C(=O)OC8C(C(C(C(O8)CO)O)O)O)C	11815492	956.498	C48H76O19	957.1
955.53186:17400 956.54101:8950 957.43702:582 957.5332:3519 958.52591:860 959.4885:430	203.05458:231 333.63589:13 335.10077:141 455.22058:13 473.06006:39 625.00708:13 721.08344:13 773.00397:39 775.46503:2906 775.96869:21 952.45331:39 952.57104:41 954.55621:26 955.08881:61 955.52991:10875	955.532	16.3006	80418-24-2	Notoginsenoside R1	[M+Na]+	CC(=CCCC(C)(C1CCC2(C1C(CC3C2(CC(C4C3(CCC(C4(C)C)O)C)OC5C(C(C(C(O5)CO)O)O)OC6C(C(C(CO6)O)O)O)C)O)C)OC7C(C(C(C(O7)CO)O)O)O)C	441934	932.534	C47H80O18	933.1
449.07856:706 449.10551:120840 450.07615:1456 450.11512:27239 451.11085:9351 452.10168:621 452.1197:1864	68.99828:77 69.0018:90 69.03702:39 77.04085:39 85.03348:26 93.03579:26 97.03265:26 105.03657:77 107.04873:64 108.02305:13 111.00823:116 115.05326:26 117.07158:39 119.05349:39 121.02405:91 121.03183:417 127.03598:39 127.05509:26 128.06358:77 129.07127:77 133.02899:270 135.04585:51 137.02332:218 139.05515:51 141.06499:26 143.04703:26 145.06499:103 147.04398:282 150.04539:26 151.04739:27 153.01768:1…	449.106	13.8698	16290-07-6	Kaempferol-7-O-beta-D-glucopyranoside	[M+H]+	C1=CC(=CC=C1C2=C(C(=O)C3=C(C=C(C=C3O2)OC4C(C(C(C(O4)CO)O)O)O)O)O)O	10095180	448.101	C21H20O11	448.4
580.01499:791 580.29745:1179 580.38254:435210 580.85577:783 581.38709:170724 582.3891:37043 583.39198:5427 583.50118:1018 584.3923:1696 584.70998:1042 585.26358:1453 585.33878:121662	55.05729:51 67.05657:103 69.03669:51 69.07191:268 71.01346:39 79.05632:39 81.07145:167 83.08747:77 85.0696:39 91.05368:64 93.07085:205 95.08808:1174 97.10326:269 99.0805:51 105.06659:39 105.07094:141 107.08635:264 109.06483:231 109.10172:230 111.04505:314 111.08227:64 112.74734:90 113.09866:5017 115.0862:26 117.06965:64 119.08546:257 121.06717:193 121.10137:636 123.08247:866 123.11696:233 125.097…	580.383	27.0964	60137-06-6	Curcurbitacin IIa	[M+NH4]+	CC(=O)OC(C)(C)CCC(=O)C(C)(C1C(CC2(C1(CC(=O)C3(C2CC=C4C3CC(C(C4(C)C)O)O)C)C)C)O)O	181183	562.351	C32H50O8	562.7
585.26358:1453 585.33878:121662 586.34419:50248 587.34703:8820 588.33017:1357 589.34501:678 590.05522:678	107.08645:26 111.04813:39 113.09877:154 119.08712:26 121.09993:51 123.08259:51 125.06081:26 129.07579:26 131.08524:51 133.1004:77 135.08005:51 139.10983:26 142.08008:26 143.09404:26 147.11736:26 149.09473:90 151.11134:26 155.08492:26 156.09122:26 157.10255:39 159.1154:77 161.09624:26 163.10915:64 167.10675:103 169.09981:39 171.11394:51 173.13438:103 175.10875:26 177.13754:39 181.10278:26 182.1119…	585.339	27.0964	60137-06-6	Curcurbitacin IIa	[M+Na]+	CC(=O)OC(C)(C)CCC(=O)C(C)(C1C(CC2(C1(CC(=O)C3(C2CC=C4C3CC(C(C4(C)C)O)O)C)C)C)O)O	181183	562.351	C32H50O8	562.7
577.31299:839 577.37409:87757 578.33866:641 578.37604:48421 579.37885:13616 580.38594:2474 581.37346:381	55.05824:26 57.03722:39 61.03044:51 67.05648:77 69.03659:154 69.07299:375 71.05029:26 73.06514:51 79.05875:77 81.03702:51 81.07264:169 83.08868:39 85.02913:636 85.07082:27 87.04337:39 91.04012:51 91.74654:13 93.07077:141 95.05632:39 95.08525:180 97.02941:211 97.06838:230 99.04808:51 105.06797:26 105.06942:141 107.08628:294 109.02935:141 109.10165:414 115.05734:51 115.07553:193 117.07264:77 119.08…	577.374	32.9617	14144-06-0	Diosgenin glucoside	[M+H]+	CC1CCC2(C(C3C(O2)CC4C3(CCC5C4CC=C6C5(CCC(C6)OC7C(C(C(C(O7)CO)O)O)O)C)C)C)OC1	11827970	576.366	C33H52O8	576.8
464.65878:248 465.1066:71049 465.91442:426 466.10962:21734 467.11067:6076 468.1128:1425 468.51028:204 469.91504:204	53.04522:103 53.0514:39 55.02783:51 57.04148:116 59.29894:26 61.03044:299 63.11083:13 69.00256:78 69.03895:395 71.05148:64 73.03134:90 80.79683:52 81.0345:262 83.01273:26 84.77268:57 85.03045:1598 87.04735:90 91.04015:116 93.03401:51 97.02388:41 97.02944:806 99.0453:141 105.03615:26 109.0294:315 111.0093:180 115.03921:64 115.05285:26 117.0727:13 121.02831:218 123.04643:103 126.03272:39 127.04036:…	465.107	11.9773		ISOQUERCITRIN	[M+H]+	C1=CC(=C(C=C1C2=C(C(=O)C3=C(C=C(C=C3O2)O)O)OC4C(C(C(C(O4)CO)O)O)O)O)O	5280804	464.095	C21H20O12	464.4
642.07497:217 642.23608:13487 643.24262:5135 644.24635:1717 645.23652:707 646.30646:417 647.19756:8674	57.04702:26 65.04155:13 71.0505:51 79.06022:13 85.02674:77 85.03065:128 94.75923:13 109.03106:39 111.0467:39 111.0601:13 117.03466:103 123.04034:13 129.0582:128 135.04399:218 137.05948:77 145.02902:505 146.08246:39 147.06432:51 163.03886:8458 164.08688:26 165.05476:64 169.05028:39 175.07704:39 179.0722:91 181.04962:705 203.06857:51 217.0882:26 223.05743:39 231.07076:26 237.0778:39 245.0825:64 247…	642.236	13.3458	61303-13-7	Isoacteoside	[M+NH4]+	CC1C(C(C(C(O1)OC2C(C(OC(C2O)OCCC3=CC(=C(C=C3)O)O)COC(=O)C=CC4=CC(=C(C=C4)O)O)O)O)O)O	6476333	624.205	C29H36O15	624.6
647.19756:8674 648.19718:3370 649.20477:707 650.18793:303	149.78371:13 163.03864:154 305.65109:13 473.63715:13 500.1911:26 501.13321:410 645.12231:39 645.1546:54 646.05927:37 647.19098:5256	647.198	13.3458	61303-13-7	Isoacteoside	[M+Na]+	CC1C(C(C(C(O1)OC2C(C(OC(C2O)OCCC3=CC(=C(C=C3)O)O)COC(=O)C=CC4=CC(=C(C=C4)O)O)O)O)O)O	6476333	624.205	C29H36O15	624.6
925.47246:2108 926.00981:68 926.47851:1202 927.48511:476 928.47934:82 928.67308:33 929.45687:66 929.48271:115	420.37216:26 914.20398:13 922.90088:29 925.47803:1921	925.472	22.9354	139051-27-7	Timosaponin C	[M+Na]+	CC1=C(OC2C1C3(CCC4C(C3C2)CCC5C4(CCC(C5)OC6C(C(C(C(O6)CO)O)O)OC7C(C(C(C(O7)CO)O)O)O)C)C)CCC(C)COC8C(C(C(C(O8)CO)O)O)O	101389834	902.488	C45H74O18	903.1
925.47963:2666 926.48138:1572 927.48368:538 927.68162:64 928.4736:170 929.47698:170	124.58449:13 255.21162:103 257.39893:13 381.32166:13 417.33893:26 690.2276:13 741.43292:39 899.46533:13 924.10687:29 925.48181:1437	925.48	23.0702	139051-27-7	Timosaponin C	[M+Na]+	CC1=C(OC2C1C3(CCC4C(C3C2)CCC5C4(CCC(C5)OC6C(C(C(C(O6)CO)O)O)OC7C(C(C(C(O7)CO)O)O)O)C)C)CCC(C)COC8C(C(C(C(O8)CO)O)O)O	101389834	902.488	C45H74O18	903.1
903.49977:16857 903.74185:408 904.50655:32221 905.05054:383 905.29708:53 905.50115:2733 906.47076:101 906.50479:820 907.50474:200	69.03662:39 81.04722:26 85.02915:194 95.09904:13 97.02943:39 109.38816:13 115.07706:39 127.03393:26 127.0387:141 135.11929:51 145.04239:26 145.0475:321 147.11719:128 149.12904:39 157.10414:13 159.117:64 163.05846:282 167.10474:39 171.11189:13 173.13234:90 181.12161:64 229.20145:13 231.21439:51 253.1861:27 254.41733:53 255.21123:1458 257.224:52 271.21606:27 272.36673:52 273.22083:1079 285.25644:10…	903.5	23.0871	139051-27-7	Timosaponin C	[M+H]+	CC1=C(OC2C1C3(CCC4C(C3C2)CCC5C4(CCC(C5)OC6C(C(C(C(O6)CO)O)O)OC7C(C(C(C(O7)CO)O)O)O)C)C)CCC(C)COC8C(C(C(C(O8)CO)O)O)O	101389834	902.488	C45H74O18	903.1
903.50238:222449 904.20325:689 904.49642:110553 904.72589:1497 905.28694:1067 905.50376:38599 906.17563:688 906.4989:9651 907.51161:2714	53.04465:26 55.02201:26 57.03875:77 61.03202:64 69.0359:116 69.0723:64 71.0603:39 73.06684:39 79.05673:26 81.03625:128 81.07314:39 83.09176:27 85.03093:1436 85.96764:16 87.0452:39 90.76179:26 91.04198:103 91.05681:26 93.07129:39 95.08576:77 97.03132:376 97.06611:66 99.04438:77 103.04069:39 105.06994:64 107.05025:26 107.09265:52 109.02988:248 109.06529:130 109.10218:90 111.07826:26 115.0412:116 11…	903.502	23.3225	139051-27-7	Timosaponin C	[M+H]+	CC1=C(OC2C1C3(CCC4C(C3C2)CCC5C4(CCC(C5)OC6C(C(C(C(O6)CO)O)O)OC7C(C(C(C(O7)CO)O)O)O)C)C)CCC(C)COC8C(C(C(C(O8)CO)O)O)O	101389834	902.488	C45H74O18	903.1
920.25679:707 920.51826:18469 921.51732:10184 922.05352:691 922.52122:4071 923.52137:1357 925.02906:711 925.47602:22244	76.3195:13 85.0308:77 109.03118:26 127.03425:26 127.04062:167 133.10217:26 135.11797:51 145.05119:390 147.1192:116 153.12764:13 159.11194:39 159.12085:77 161.13399:51 163.06055:205 163.11105:51 167.11049:39 173.08057:26 173.13448:77 181.11806:39 189.16306:26 199.14746:39 231.21242:64 253.19746:27 255.21133:1796 257.22867:39 271.20917:53 273.22092:1070 283.24841:39 285.25888:154 289.08493:26 319.7…	920.518	23.3225	139051-27-7	Timosaponin C	[M+NH4]+	CC1=C(OC2C1C3(CCC4C(C3C2)CCC5C4(CCC(C5)OC6C(C(C(C(O6)CO)O)O)OC7C(C(C(C(O7)CO)O)O)O)C)C)CCC(C)COC8C(C(C(C(O8)CO)O)O)O	101389834	902.488	C45H74O18	903.1
432.86191:1357 433.15886:1430 433.22649:800590 433.55004:1430 433.7354:678 434.14745:2360 434.22988:182152 435.06643:1029 435.21379:5256 435.22558:37600 436.23718:5767 437.23814:1357 437.42133:678	59.02085:26 67.0589:26 69.07193:77 73.0725:51 75.04585:39 79.05886:39 99.08054:26 105.05505:64 107.04985:39 115.05746:64 119.04543:26 127.05474:64 128.06323:128 129.0677:77 131.05119:51 139.05646:141 139.07645:51 140.06293:51 141.06969:90 143.04836:51 144.05557:26 145.06123:77 147.04533:39 148.05104:64 149.09467:39 150.0433:39 151.05399:90 152.06282:154 153.06978:128 154.04147:64 155.04791:64 156…	433.226	28.9959	7432-28-2	SCHIZANDROL A	[M+H]+	CC1CC2=CC(=C(C(=C2C3=C(C(=C(C=C3CC1(C)O)OC)OC)OC)OC)OC)OC	23915	432.215	C24H32O7	432.5
425.12243:43146 426.13097:10516 427.13487:2374	233.0025:26 335.05237:39 349.05246:13 352.06021:13 379.04468:39 380.04388:64 393.81989:29 393.90399:29 395.07419:2672 403.41629:13 408.04089:26 410.09549:479 411.3812:27 423.79877:28 425.1232:2001	425.122	28.2231	478-01-3	NOBILETIN	[M+Na]+	COC1=C(C=C(C=C1)C2=CC(=O)C3=C(O2)C(=C(C(=C3OC)OC)OC)OC)OC	72344	402.131	C21H22O8	402.4
270.96759:569 271.09784:234123 272.0851:1970 272.10374:64209 273.07648:678 273.10217:15893 274.10709:1568 274.23343:448 275.25684:448 276.05441:448	50.02537:51 51.02664:143 53.01677:51 53.04661:187 53.05793:52 54.19707:40 55.0219:522 62.01713:51 64.84589:64 64.86523:68 65.04401:4359 67.05686:128 69.0006:451 69.03699:101 71.01615:432 76.03467:28 77.04083:1307 78.04986:416 79.02023:249 79.05665:405 80.02945:51 81.07052:90 83.01571:90 89.04031:64 91.05675:1150 92.74846:64 93.03579:4602 93.07668:275 95.01683:39 95.05126:263 96.02209:77 97.03265:…	271.098	20.8575		4,4'-DIHYDROXY-2-METHOXYCHALCONE	[M+H]+	COC1=C(C=CC(=C1)O)C=CC(=O)C2=CC=C(C=C2)O	6442675	270.089	C16H14O4	270.28
609.06149:38 609.18354:4288 609.29514:47 610.18478:1522 610.31043:43 610.63508:15 611.18684:476 612.20022:94 613.20393:14	71.05918:26 245.04079:13 258.05234:51 284.85623:13 286.05219:167 293.19092:27 301.05716:111 301.07187:1813 302.81744:27 385.15552:26 463.12772:536 550.27887:13 609.17328:51	609.183	14.3486	520-27-4	Diosmin	[M+H]+	CC1C(C(C(C(O1)OCC2C(C(C(C(O2)OC3=CC(=C4C(=C3)OC(=CC4=O)C5=CC(=C(C=C5)OC)O)O)O)O)O)O)O)O	5281613	608.174	C28H32O15	608.5
286.95397:889 287.0928:133363 287.81384:421 287.95767:1379 288.07996:831 288.09435:41576 288.54777:391 289.09524:6109 290.10508:782	51.02574:77 51.03583:51 53.0426:77 53.69492:26 55.02515:227 62.60387:28 64.85282:72 65.04298:2059 66.04843:128 68.99953:193 69.04179:51 70.1107:26 71.01507:326 76.03355:90 77.04342:352 79.02033:116 79.05676:167 80.02829:39 81.03755:64 83.01324:39 84.02426:26 89.03908:39 91.05685:648 92.75265:59 93.03726:2115 94.04299:303 95.04999:77 96.02082:51 97.03276:64 101.02561:39 103.05222:90 103.05653:167 …	287.093	16.9351		LICOCHALCONEB	[M+H]+	COC1=C(C=CC(=C1O)O)C=CC(=O)C2=CC=C(C=C2)O	5318999	286.084	C16H14O5	286.28
191.10772:13368 192.11102:2548 193.10712:297 194.11368:264 195.12286:165 196.03177:66	50.01897:103 50.02996:64 51.02825:382 51.04844:55 53.01327:80 53.04311:386 55.02568:90 55.05712:210 55.06866:67 57.03822:39 62.01781:26 63.02661:64 64.85:27 65.04129:618 67.05873:419 69.00367:51 69.03654:90 69.07176:39 71.0157:26 71.0538:77 76.80616:129 77.04161:2814 78.0469:167 79.05619:1237 81.0357:64 81.07132:312 83.05129:77 87.62694:13 89.04116:180 90.78143:96 91.05626:4051 92.06346:64 93.070…	191.108	30.5865	4431-01-0	Ligustilide	[M+H]+	CCCC=C1C2=C(C=CCC2)C(=O)O1	5319022	190.099	C12H14O2	190.24
448.75793:114 449.11118:22357 450.1148:5745 451.11654:955 452.1224:212	55.02451:26 57.04876:39 59.48275:13 69.03868:116 71.0655:13 80.03124:13 81.0367:51 85.03139:350 87.04697:26 88.56285:13 91.04783:39 97.03178:167 99.04765:26 109.03035:51 119.99937:13 121.03081:141 127.0413:141 133.03116:64 135.04475:26 137.02551:64 145.05362:128 147.04282:26 147.04794:39 149.02657:39 153.01299:64 153.01997:375 157.06442:51 161.0612:26 165.02287:193 171.04269:26 184.05699:13 185.0…	449.111	10.708		Quercitrin	[M+H]+	CC1C(C(C(C(O1)OC2=C(OC3=CC(=CC(=C3C2=O)O)O)C4=CC(=C(C=C4)O)O)O)O)O	5280459	448.101	C21H20O11	448.4
446.67163:1018 447.09575:205683 448.09413:68460 448.68351:678 449.09961:23017 450.10022:4071 451.10194:1018	55.02942:26 57.03989:39 68.9996:77 71.01513:77 73.03312:90 77.04224:64 79.02919:26 83.01974:26 85.03233:314 88.80465:26 94.15268:26 95.01561:237 97.03281:39 99.01073:26 101.02707:39 103.04223:79 103.05657:499 105.03529:249 112.6804:26 113.02411:301 115.05494:66 117.01978:26 121.62182:13 123.0094:3432 123.79415:15 127.05526:51 129.03613:154 129.07465:51 131.03394:51 139.05365:39 141.07188:257 147.…	447.096	16.0568		Baicalin	[M+H]+	C1=CC=C(C=C1)C2=CC(=O)C3=C(C(=C(C=C3O2)OC4C(C(C(C(O4)C(=O)O)O)O)O)O)O	64982	446.085	C21H18O11	446.4
350.2354:39319 351.23825:10877 352.23988:1719 354.63843:234 355.18941:9353	55.06192:51 62.52237:13 67.05589:26 67.05821:128 69.07239:195 77.04102:77 79.05684:167 81.07198:195 83.09187:64 88.15611:26 89.60266:26 91.05693:303 93.07141:167 95.08864:246 97.06902:496 99.08388:77 103.0566:51 103.06951:13 105.07152:263 107.0884:141 109.06838:77 109.1038:154 115.05498:167 116.06196:64 117.07179:248 119.08608:266 121.06624:65 121.10044:180 123.04549:26 123.11916:128 125.09766:10…	350.235	21.0758	79498-31-0	glaucocalyxin A	[M+NH4]+	CC1(C2CC(C34C(C2(CCC1=O)C)CCC(C3O)C(=C)C4=O)O)C	10471963	332.199	C20H28O4	332.4
392.24166:4992 393.23846:1078 394.25055:270 395.95244:180 396.95394:191 397.2017:26216	67.05547:26 69.07197:39 77.04553:13 79.05639:39 81.07025:39 83.09012:39 91.05242:39 93.07094:51 95.98027:13 97.06437:182 105.06958:64 107.08499:51 109.10773:51 113.10328:13 116.06297:26 117.07128:116 119.04703:39 119.08711:116 121.09838:51 123.11864:39 125.10031:51 128.06171:90 129.07097:270 131.08522:436 133.06454:64 133.10365:90 135.07677:51 135.11617:51 137.06271:141 137.09911:39 141.07309:141…	392.242	24.0272	80508-81-2	glaucocalyxin B	[M+NH4]+	CC(=O)OC1C2CCC3C1(C(CC4C3(CCC(=O)C4(C)C)C)O)C(=O)C2=C	14193399	374.209	C22H30O5	374.5
397.20123:29924 398.20431:7192 399.203:1964 400.2086:196	81.07268:13 117.07271:13 131.08511:26 131.08998:13 142.07661:39 145.10204:26 157.09892:51 171.112:26 181.10081:39 227.14638:13 311.60574:13 337.17261:231 395.93573:39 395.97791:55 397.06952:30 397.19904:3700	397.201	24.0439	80508-81-2	glaucocalyxin B	[M+Na]+	CC(=O)OC1C2CCC3C1(C(CC4C3(CCC(=O)C4(C)C)C)O)C(=O)C2=C	14193399	374.209	C22H30O5	374.5
625.21651:6699 626.2167:2319 627.22476:773 628.21238:281	129.05635:13 145.02705:51 163.04037:372 179.07758:13 325.0914:90 461.14676:26 625.2063:26	625.216	12.3679	61276-17-3	Verbascoside	[M+H]+	CC1C(C(C(C(O1)OC2C(C(OC(C2OC(=O)C=CC3=CC(=C(C=C3)O)O)CO)OCCC4=CC(=C(C=C4)O)O)O)O)O)O	5281800	624.205	C29H36O15	624.6
642.20304:361 642.24601:30814 643.24538:12013 644.19533:427 644.24553:3165 645.17468:422 645.24646:562 647.20033:6339	71.05153:288 83.29233:13 85.03047:373 89.03857:39 97.03083:154 109.63064:13 111.04946:39 115.03765:13 117.03444:64 123.04167:39 126.15006:26 127.0387:64 129.05315:447 135.04375:288 137.05757:51 139.32469:27 143.05498:26 145.03046:577 146.08049:77 147.06577:347 149.0583:39 162.53203:154 162.87985:44 163.03857:17624 163.62:31 164.09384:103 165.05267:51 167.06635:26 169.04816:26 177.09407:13 179.071…	642.246	12.3679	61276-17-3	Verbascoside	[M+NH4]+	CC1C(C(C(C(O1)OC2C(C(OC(C2OC(=O)C=CC3=CC(=C(C=C3)O)O)CO)OCCC4=CC(=C(C=C4)O)O)O)O)O)O	5281800	624.205	C29H36O15	624.6
647.19667:7501 648.19629:2860 649.20028:786 650.20866:393 652.1628:262	145.02408:26 145.03088:78 163.04082:345 179.061:13 307.08807:13 313.09152:26 325.09442:39 467.14978:65 485.17255:13 501.13608:429 645.18622:62 647.19397:3994	647.197	12.3847	61276-17-3	Verbascoside	[M+Na]+	CC1C(C(C(C(O1)OC2C(C(OC(C2OC(=O)C=CC3=CC(=C(C=C3)O)O)CO)OCCC4=CC(=C(C=C4)O)O)O)O)O)O	5281800	624.205	C29H36O15	624.6
593.18788:219048 594.18623:98999 594.55824:1072 594.96483:785 595.19231:23594 596.19924:3731 597.19666:1018	53.04594:26 55.06106:26 57.04222:90 57.05503:39 71.05465:714 73.03455:26 75.04655:51 83.05475:39 85.03128:1330 85.90119:15 87.04555:77 99.04334:26 101.06144:26 103.04251:39 109.03027:26 111.0459:51 118.04481:26 127.04125:39 129.05571:533 133.0686:128 135.048:64 139.05232:26 147.06677:141 153.01474:173 153.01997:622 159.04674:167 164.32848:26 171.04086:26 172.04941:13 177.05193:39 185.05899:26 189…	593.188	18.083	480-36-4	Linarin	[M+H]+	CC1C(C(C(C(O1)OCC2C(C(C(C(O2)OC3=CC(=C4C(=C3)OC(=CC4=O)C5=CC=C(C=C5)OC)O)O)O)O)O)O)O	5317025	592.179	C28H32O14	592.5
789.46896:11142 789.4769:13611 790.4816:6784 791.49488:2035 792.48494:1357	203.05235:26 315.12723:39 331.11618:26 347.99612:26 349.10663:355 384.20203:39 415.2117:26 463.35571:39 625.56744:13 643.41858:77 786.95874:64 789.28705:72 789.48553:9526	789.477	28.9791	126223-28-7	ginsenoside RG4	[M+Na]+	CC1C(C(C(C(O1)OC2C(C(C(OC2OC3CC4(C(CC(C5C4(CCC5C(=CCC=C(C)C)C)C)O)C6(C3C(C(CC6)O)(C)C)C)C)CO)O)O)O)O)O	102004835	766.487	C42H70O12	767
468.76382:15 469.17076:3064 469.2289:24 469.34521:24 470.17509:759 470.33747:20 471.17129:183 472.18083:27 472.34356:20	69.42117:13 127.0405:13 211.07268:13 216.04031:77 231.06435:193 233.03583:26 271.08847:26 271.09314:39 289.10928:77 302.07278:13 307.11789:154 467.68784:13 469.17093:621	469.171	11.86	80681-45-4	CIMIFUGIN BETA-D-GLUCOPYRANOSIDE	[M+H]+	CC(C)(C1CC2=C(O1)C=C3C(=C2OC)C(=O)C=C(O3)COC4C(C(C(C(O4)CO)O)O)O)O	14034912	468.163	C22H28O11	468.4
289.07309:35987 289.7461:109 289.9265:99 289.98665:101 290.07568:10866 290.41267:99 291.07759:2045 292.07639:283 292.4822:94	51.02849:51 53.04128:51 53.05157:51 55.02277:51 62.03139:26 63.02572:128 65.04266:116 65.83815:26 67.01964:240 69.00038:458 69.0356:321 77.03812:39 77.04184:180 79.05767:141 81.03466:39 81.69866:13 83.01289:141 85.03061:26 87.01192:27 89.04005:1312 91.05648:39 93.03552:274 95.05237:51 97.02959:182 103.05327:39 105.03195:26 107.01922:39 107.05138:195 109.02806:51 110.66583:26 111.00794:222 111.045…	289.073	17.2377	552-58-9	ERIODICTYOL	[M+H]+	C1C(OC2=CC(=CC(=C2C1=O)O)O)C3=CC(=C(C=C3)O)O	440735	288.063	C15H12O6	288.25
400.80844:1018 400.93574:4071 400.98101:1018 401.03193:1018 401.08569:6076 401.19889:2657133 401.7226:2377 401.84155:1018 401.92652:1696 402.07666:1512 402.10783:1866 402.20133:989345 402.4082:1188 402.54142:1236 402.64348:1018 402.90435:1696 402.95823:1018 403.06602:1018 403.10289:792 403.20502:134569 403.48594:1357 403.55973:1018 403.62218:678 403.69882:678 403.78683:1018 403.85213:678 403.9004…	55.02481:90 55.04053:53 55.0594:418 57.07255:39 59.05777:64 67.05776:51 69.0379:64 69.07195:274 71.0528:77 73.06649:39 75.04588:251 78.04958:26 79.05512:128 81.07278:103 83.05148:103 83.08753:616 85.02927:141 87.08044:133 89.06135:90 91.05645:278 93.07229:90 95.05234:64 95.08678:128 96.0578:39 97.06715:64 99.04543:51 101.06355:51 101.10048:39 103.05468:77 105.05655:275 105.07104:158 107.0499:141 …	401.199	34.3611	61281-37-6	schizandrin B	[M+H]+	CC1CC2=CC3=C(C(=C2C4=C(C(=C(C=C4CC1C)OC)OC)OC)OC)OCO3	108130	400.189	C23H28O6	400.5
418.17356:774 418.22557:150121 418.69089:693 419.1854:1385 419.22301:41988 419.851:1018 420.22454:7123 421.23016:1357 422.24569:695 423.14909:1026 423.18397:33348	55.05725:103 69.07423:64 75.04581:64 77.03801:26 79.06133:39 83.08617:103 85.02919:26 87.08299:90 89.06394:39 91.05907:39 95.08669:39 107.08489:26 109.06779:90 111.04654:39 113.03858:26 115.05438:128 117.06813:39 119.08701:39 123.08093:26 125.05755:39 127.0547:180 128.0616:321 129.06927:128 131.05116:51 131.08513:90 133.06609:51 135.04382:51 135.07831:64 137.05933:297 137.09406:65 138.06519:51 13…	418.226	34.3611	61281-37-6	schizandrin B	[M+NH4]+	CC1CC2=CC3=C(C(=C2C4=C(C(=C(C=C4CC1C)OC)OC)OC)OC)OCO3	108130	400.189	C23H28O6	400.5
537.2136:44049 538.21942:13104 539.19666:3392 539.21962:4410 540.19448:1018	207.08107:26 241.08257:51 257.07742:39 266.09195:26 267.10471:39 269.08496:26 280.1095:39 281.08459:39 282.12308:39 284.06766:26 285.10925:26 293.11856:39 295.09332:39 296.10629:26 297.10638:51 299.09451:64 300.09229:39 301.10641:39 305.11099:26 307.13065:26 309.07993:39 310.11911:51 311.12759:39 312.09531:39 313.10703:51 314.12286:39 315.1228:26 319.09808:26 323.12872:26 325.10513:39 326.11984:3…	537.214	32.0686	58546-56-8	Schisantherin A	[M+H]+	CC1CC2=CC3=C(C(=C2C4=C(C(=C(C=C4C(C1(C)O)OC(=O)C5=CC=CC=C5)OC)OC)OC)OC)OCO3	151529	536.205	C30H32O9	536.6
553.90499:1056 554.05464:1548 554.24089:676887 554.71332:1853 555.24255:278698 555.72539:869 556.16513:1433 556.2451:64906 557.24857:12283 557.40867:1357 558.24292:2374 558.51669:1018 558.66027:741 558.93749:774 559.12122:1457 559.19806:122200	59.05359:236 73.06788:39 75.04606:333 77.04199:193 83.05039:39 85.07247:39 103.69128:27 105.03506:1154 105.05678:76 111.04688:26 113.06145:39 127.05347:39 128.06036:26 133.0632:26 135.07706:26 139.05679:77 140.04823:64 141.07002:39 143.08589:64 150.04541:39 151.05263:51 152.0632:167 153.05617:39 153.07014:116 155.07117:193 159.08186:51 163.05176:90 163.07521:39 165.05505:154 165.06956:231 166.062…	554.241	32.0686	58546-56-8	Schisantherin A	[M+NH4]+	CC1CC2=CC3=C(C(=C2C4=C(C(=C(C=C4C(C1(C)O)OC(=O)C5=CC=CC=C5)OC)OC)OC)OC)OCO3	151529	536.205	C30H32O9	536.6
558.93749:774 559.12122:1457 559.19806:122200 560.04033:1396 560.17408:2919 560.20084:48567 561.20116:11645 561.26811:1018 562.19903:2374 563.2045:678	73.08107:13 75.04841:26 152.06125:26 155.0692:51 165.06754:39 168.07812:39 179.08173:26 181.0668:64 191.06841:26 195.07524:39 198.06837:51 199.07182:26 204.07661:26 205.05872:39 207.07881:39 208.08646:39 210.06812:39 211.07272:77 212.0818:39 213.05615:39 219.08298:39 222.07108:39 223.0723:51 224.08002:64 225.09:51 227.06993:128 228.07596:39 235.07205:51 236.0761:26 237.05399:51 237.09097:64 238.0…	559.198	32.0686	58546-56-8	Schisantherin A	[M+Na]+	CC1CC2=CC3=C(C(=C2C4=C(C(=C(C=C4C(C1(C)O)OC(=O)C5=CC=CC=C5)OC)OC)OC)OC)OCO3	151529	536.205	C30H32O9	536.6
543.20449:727 543.33292:53379 544.33456:18711 545.33053:4832 546.34392:1357 547.33841:1018	113.09835:26 307.20456:13 345.20563:13 371.33743:13 375.21912:51 457.27271:13 485.32303:39 512.37091:13 525.32111:205 541.60785:116 542.81195:34 543.33551:11152 543.77362:43	543.333	20.7065	50298-90-3	Cucurbitacin IIb	[M+Na]+	CC1(C(C(CC2C1=CCC3C2(C(=O)CC4(C3(CC(C4C(C)(C(=O)CCC(C)(C)O)O)O)C)C)C)O)O)C	10481797	520.34	C30H48O7	520.7
519.14729:12899 519.91053:217 520.15217:3106 521.15803:1027 522.16162:411	133.06622:51 145.04942:13 157.10616:13 170.03453:13 185.03706:64 219.06206:257 271.07458:64 311.89536:13 323.0751:51 357.09824:90 381.12076:128 517.86346:31 519.15356:3677	519.147	6.41983	39011-91-1	oxypaeoniflora	[M+Na]+	CC12CC3(C4CC1(C4(C(O2)O3)COC(=O)C5=CC=C(C=C5)O)OC6C(C(C(C(O6)CO)O)O)O)O	21631105	496.158	C23H28O12	496.5
273.07671:46789 274.07925:8867 275.08129:1425 276.08046:407 277.7427:204	51.02758:39 53.04551:39 55.02288:90 63.38979:26 65.04165:291 67.02092:321 67.0591:29 68.99934:460 69.03573:349 75.02526:39 77.04074:169 79.01888:103 81.03354:26 81.03863:51 85.03207:64 87.00813:27 90.77644:41 91.05665:1605 92.09096:26 92.9989:64 94.47899:26 95.04978:317 97.02977:304 103.05632:39 105.06979:26 107.0501:264 109.03416:26 111.00963:128 115.05621:51 118.04426:52 119.05033:2363 121.0270…	273.077	20.3695	67604-48-2？480-41-1？	Naringenin	[M+H]+	C1C(OC2=CC(=CC(=C2C1=O)O)O)C3=CC=C(C=C3)O	932	272.068	C15H12O5	272.25
248.98906:27 249.134:84 249.14961:8839 250.15195:1706 251.12944:43 251.15407:216 252.14248:32 252.15594:130 253.15756:43	55.06102:39 67.06065:51 77.04236:51 79.05443:26 81.06953:39 81.07589:39 88.02093:13 91.0597:128 93.06875:26 93.0742:64 95.08594:64 97.06768:39 99.05158:13 104.05156:26 105.07155:290 107.08404:51 115.05498:128 117.07331:128 119.08452:116 127.05208:51 128.06216:403 129.06982:270 130.07822:51 131.08569:321 133.065:51 133.10249:154 135.08214:39 141.07016:406 142.07883:401 143.08771:467 144.09167:64 1…	249.15	23.9053		Atractylenolide III	[M+H]+	CC1=C2CC3C(=C)CCCC3(CC2(OC1=O)O)C	155948	248.141	C15H20O3	248.32
234.8864:294 235.17015:149211 235.41504:223 235.82494:484 235.99855:230 236.17222:30487 236.65449:335 237.17859:3126 238.18493:335 238.39649:223 239.42945:223	50.01987:90 51.02815:378 51.05137:29 53.01521:51 53.04196:237 53.04608:465 53.05328:238 53.06357:100 55.0245:295 55.03603:95 55.06119:1477 56.05744:26 57.04022:77 57.07437:218 59.05527:199 62.01986:26 65.04338:1198 66.05113:103 66.85506:39 67.05853:2778 67.41768:28 69.03397:87 69.0375:771 69.07507:2007 70.28511:39 70.99166:27 71.05238:465 71.60486:26 76.03395:26 76.80837:86 77.04382:3344 78.05037…	235.17	29.1425		Curcumenol	[M+H]+	CC1CCC2C13CC(=C(C)C)C(O3)(C=C2C)O	167812	234.162	C15H22O2	234.33
207.06611:15246 208.06964:2468 208.12875:47 208.96734:45 209.04291:960 209.06743:295 209.1185:78 210.04917:122 210.07374:56 210.09012:45 210.61676:22 211.05989:122 211.10505:33 212.06481:33	50.0282:39 51.02647:39 53.04436:39 63.02682:90 64.03811:53 65.04264:420 71.01827:13 75.02507:64 76.0344:182 77.04179:116 78.04957:51 79.05636:116 80.06708:39 87.0369:26 89.04264:360 90.04939:103 91.05641:897 93.03544:116 101.04074:64 104.02934:116 105.03474:77 107.0498:51 117.03295:90 118.04238:285 119.04998:642 121.02829:180 129.02908:26 129.03391:90 132.02173:231 133.02853:26 134.03589:77 135.0…	207.066	11.6225		4-Hydroxy-3,5-dimethoxycinnamic acid	[M-H2O+H]+	COC1=CC(=CC(=C1O)OC)C=CC(=O)O	637775	224.068	C11H12O5	224.21
225.04277:73 225.07668:4567 225.11484:43 225.12968:174 226.08041:719 226.13352:45 227.07785:122	51.02748:64 53.00835:39 53.05054:51 55.02381:39 63.02682:64 65.04264:336 67.05778:26 75.02629:51 76.0344:141 77.04551:195 78.04957:51 79.05888:90 80.06581:39 88.04288:26 89.03998:306 90.04939:128 91.05641:1384 93.03544:116 94.04253:26 95.05504:77 97.02811:13 101.04074:90 103.05747:103 105.03329:51 106.04643:39 107.0498:141 108.05938:39 117.03448:64 118.04392:316 119.01299:53 119.04998:791 121.028…	225.077	11.6225		4-Hydroxy-3,5-dimethoxycinnamic acid	[M+H]+	COC1=CC(=CC(=C1O)OC)C=CC(=O)O	637775	224.068	C11H12O5	224.21
285.04949:1172 285.07573:226424 286.07852:53470 287.08308:11224 288.0846:958 288.24769:639	50.01921:26 53.04333:51 55.0217:64 63.0279:64 65.04372:77 66.05722:27 67.02301:580 68.99793:41 69.00145:707 69.03901:187 75.02864:51 76.11316:26 77.04292:373 78.01202:26 79.01982:90 79.05499:54 79.0575:228 81.03702:154 83.01527:141 85.0317:39 88.03477:39 89.04115:439 89.7786:53 90.04922:540 91.05623:77 92.02818:250 93.03526:51 94.04508:64 96.01877:39 96.02154:90 97.03069:167 101.04194:26 102.0485…	285.076	27.7719	480-44-4	Acacetin	[M+H]+	COC1=CC=C(C=C1)C2=CC(=O)C3=C(C=C(C=C3O2)O)O	5280442	284.068	C16H12O5	284.26
392.0256:46 392.15709:2826 392.2914:42 393.16218:587 394.16015:145 395.09197:83 395.16499:41 395.85622:62 396.86885:43 397.11095:12955	50.02409:13 71.01461:13 81.07269:39 91.05904:51 93.07218:51 103.05742:90 105.0709:39 120.69898:26 121.06714:402 131.04948:90 133.06602:26 139.2897:13 149.05316:41 149.06006:1977 150.51083:26 159.0386:39 159.04395:154 167.06458:51 167.0737:196 175.03378:26 177.05464:797 181.68109:26 183.42015:26 195.06503:979 213.07436:154	392.157	3.77067		Geniposidic acid	[M+NH4]+	C1C=C(C2C1C(=COC2OC3C(C(C(C(O3)CO)O)O)O)C(=O)O)CO	443354	374.121	C16H22O10	374.34
375.13136:1816 376.13633:409 377.13167:146	121.07042:51 137.55443:13 149.06021:128 177.04912:39 177.05664:13	375.131	3.7876		Geniposidic acid	[M+H]+	C1C=C(C2C1C(=COC2OC3C(C(C(C(O3)CO)O)O)O)C(=O)O)CO	443354	374.121	C16H22O10	374.34
396.88023:96 397.11389:11901 397.96745:65 398.11685:2827 399.09003:147 399.11544:704 401.03713:176	185.04457:39 191.06816:26 203.05029:128 217.04845:193 222.04128:13 235.05872:193 353.11447:26 379.10629:65 395.84235:42 397.11115:2038	397.114	3.80443		Geniposidic acid	[M+Na]+	C1C=C(C2C1C(=COC2OC3C(C(C(C(O3)CO)O)O)O)C(=O)O)CO	443354	374.121	C16H22O10	374.34
357.11672:5001 358.12402:1168 359.11667:364	50.02292:13 53.04614:103 55.02248:64 57.05738:13 61.34642:13 69.03531:51 71.01564:39 73.04571:13 77.04155:306 79.05613:130 81.0331:64 81.06999:116 83.05767:26 85.02772:220 87.04328:26 91.05486:420 93.07068:534 95.05071:39 97.03071:103 99.04518:39 103.04726:28 103.05443:646 105.06933:218 107.04819:64 109.02927:51 115.03757:26 119.04679:26 121.05772:70 121.06549:2461 123.04317:26 125.02107:51 127.0…	357.117	8.16452	20831-76-9	Gentiopicroside	[M+H]+	C=CC1C(OC=C2C1=CCOC2=O)OC3C(C(C(C(O3)CO)O)O)O	88708	356.111	C16H20O9	356.32
374.14398:2040 375.1449:437 376.15537:150 378.08697:223 379.10415:12654	77.04279:51 81.07381:26 87.12634:13 91.05621:64 93.07341:64 95.84856:13 103.05587:90 105.13162:13 119.04987:13 121.06704:282 125.04477:13 131.05103:51 133.07085:26 139.04295:13 147.04175:26 148.05087:26 149.06001:496 153.70132:13 159.04391:65 177.05464:398 195.06705:321	374.144	8.16452	20831-76-9	Gentiopicroside	[M+NH4]+	C=CC1C(OC=C2C1=CCOC2=O)OC3C(C(C(C(O3)CO)O)O)O	88708	356.111	C16H20O9	356.32
291.06315:38089 292.06676:10176 293.06726:1018	114.04805:13 115.05516:116 118.04318:26 127.05385:51 128.06554:154 131.05351:26 137.02199:26 139.05379:39 140.05858:91 141.07202:275 144.05794:26 150.05087:39 151.05463:167 152.06171:261 153.06866:103 155.05029:90 156.05295:39 165.06613:39 168.0547:77 169.06726:330 170.07181:65 171.04237:39 176.05281:13 179.04616:39 181.06525:193 182.07236:77 197.0499:40 197.06178:541 198.06863:51 200.04808:51 20…	291.063	24.3631	485-72-3	Formononetin	[M+Na]+	COC1=CC=C(C=C1)C2=COC3=C(C2=O)C=CC(=C3)O	5280378	268.074	C16H12O4	268.26
286.98471:155 287.05652:57249 287.90935:324 288.0604:17177 289.06122:2629 290.05897:501	51.03153:39 53.04952:26 55.02905:39 63.02679:64 65.04374:39 67.01956:201 67.02187:405 69.00147:508 69.03785:72 69.04842:51 77.04294:141 79.02737:39 79.06003:141 81.03322:39 81.03576:103 83.01657:77 85.03172:26 87.02621:65 88.76673:40 89.04116:839 91.01985:52 93.00121:26 97.03349:90 103.05438:26 103.1749:13 107.01741:51 107.05249:128 109.02918:77 111.01055:167 111.04479:64 115.02075:39 115.05712:2…	287.057	18.0707	491-70-3	Luteolin	[M+H]+	C1=CC(=C(C=C1C2=CC(=O)C3=C(C=C(C=C3O2)O)O)O)O	5280445	286.048	C15H10O6	286.24
270.91823:200 271.06011:74574 271.63031:329 271.91214:173 272.0636:16264 272.12886:176 273.06428:2712 274.0668:493 275.07584:247	51.02849:39 53.01144:26 53.04643:26 55.02486:77 55.03744:26 63.02459:39 63.02796:90 63.04479:39 64.84795:27 65.04379:568 67.02194:1279 68.79631:42 69.00154:1666 69.03793:168 71.02782:26 74.02129:26 75.02509:26 77.04058:64 79.01997:77 81.03591:128 83.01673:154 85.03319:103 89.04135:128 91.01871:64 91.05645:2413 91.98368:26 93.00142:39 93.03685:244 95.05371:65 96.02178:26 97.02956:315 101.03796:26 …	271.06	20.8796	520-36-5	Apigenin	[M+H]+	C1=CC(=CC=C1C2=CC(=O)C3=C(C=C(C=C3O2)O)O)O	5280443	270.053	C15H10O5	270.24
265.14039:1161 266.1444:323 267.14108:72	91.05522:26 105.07116:26 125.05937:13 128.06345:51 131.08862:51 133.0696:26 141.0699:39 142.07687:26 144.09651:39 145.10571:26 147.11925:26 152.07002:39 155.08157:26 157.10274:90 159.07994:26 161.09462:13 173.0621:26 176.09003:26 180.93573:13 185.12946:64 189.09717:26 213.12843:64 229.12708:26 265.1431:64	265.14	22.1832	63968-64-9	Artemisinin	[M-H2O+H]+	CC1CCC2C(C(=O)OC3C24C1CCC(O3)(OO4)C)C	68827	282.147	C15H22O5	282.33
387.1128:378 387.12948:6878 387.73852:66 388.13368:1551 389.1364:260 390.00647:65 391.28823:98	63.03621:13 75.02429:13 91.05556:39 95.05417:51 118.04449:13 119.05056:103 121.13459:13 123.04699:39 129.0377:26 135.05093:13 147.04413:270 173.05676:13 175.03815:295 179.07069:26 189.05852:128 193.05022:64 207.06281:77 221.08284:13 225.07327:77	387.13	4.32727		Deacetyl asperulosidic acid methyl ester	[M-H2O+H]+	COC(=O)C1=COC(C2C1C(C=C2CO)O)OC3C(C(C(C(O3)CO)O)O)O	6325021	404.132	C17H24O11	404.4
421.84244:101 422.17042:15780 423.16964:3651 424.17005:813 425.17455:195 425.7545:65 426.64996:71 427.12287:14518	61.31825:13 65.06007:13 67.05813:103 69.03709:26 79.05548:39 85.02963:141 90.77928:26 91.0568:384 95.05268:301 97.03269:51 103.03923:64 109.07116:39 118.68842:40 119.05042:913 121.06603:51 123.04058:39 123.04371:363 129.02954:64 129.03435:51 131.03699:128 133.06647:128 135.04257:39 137.063:90 145.03262:64 145.05135:147 146.03656:39 146.59712:29 147.04395:3909 149.05878:257 151.07861:39 161.06061:…	422.17	4.32727		Deacetyl asperulosidic acid methyl ester	[M+NH4]+	COC(=O)C1=COC(C2C1C(C=C2CO)O)OC3C(C(C(C(O3)CO)O)O)O	6325021	404.132	C17H24O11	404.4
427.03205:96 427.12257:14799 428.12471:3822 429.11339:300 429.1251:944 430.12959:300 431.03844:300 431.14112:129	145.03111:13 147.04413:64 165.28212:13 175.03815:64 185.04507:51 189.05656:51 190.96519:13 198.10046:13 203.05083:77 215.02631:51 233.04259:128 237.24132:13 247.05534:116 265.06952:286 351.7359:28 395.1041:29 425.78668:57 427.12006:3221	427.123	4.34407		Deacetyl asperulosidic acid methyl ester	[M+Na]+	COC(=O)C1=COC(C2C1C(C=C2CO)O)OC3C(C(C(C(O3)CO)O)O)O	6325021	404.132	C17H24O11	404.4
244.98104:1200 245.11596:236538 245.88856:587 246.12124:49616 246.51151:492 247.11526:1722 247.12414:8366 247.72642:492 248.13353:738 249.24535:492	50.02283:578 50.88187:39 51.03013:1675 52.89179:39 53.00694:77 53.045:1612 55.02236:254 61.01912:26 63.0275:169 64.03427:39 65.04559:180 67.01913:39 67.02492:90 67.03764:39 69.03743:90 69.075:26 74.01832:64 75.02699:90 76.0351:51 76.80829:360 77.03878:104 77.04374:13528 77.32799:30 77.47964:51 77.48959:77 77.53313:39 77.61401:39 77.68747:64 77.74726:39 77.82078:39 77.90431:26 78.05028:90 78.15641…	245.116	30.878	'484-12-8	Osthole	[M+H]+	CC(=CCC1=C(C=CC2=C1OC(=O)C=C2)OC)C	10228	244.11	C15H16O3	244.28
262.14235:984 267.10675:492	53.04603:26 77.04002:39 88.82486:13 103.05534:103 105.07169:13 128.0639:52 131.04863:644 132.05498:51 141.07367:39 152.06169:26 161.0591:39 185.05856:13 187.04547:13 189.0527:308 190.05644:39 245.11365:26	262.142	30.878	'484-12-8	Osthole	[M+NH4]+	CC(=CCC1=C(C=CC2=C1OC(=O)C=C2)OC)C	10228	244.11	C15H16O3	244.28
301.07431:194720 302.06063:1115 302.07782:45918 303.08055:7445 304.07509:1241	50.02982:26 51.02811:39 55.02341:64 65.04219:26 67.02262:184 67.02956:104 68.02805:26 68.99988:238 75.02701:26 77.04128:77 78.0503:221 80.03116:26 81.03789:39 83.01744:39 85.0313:51 89.0434:116 91.05717:39 94.04193:26 96.02528:51 97.03028:51 102.04812:26 103.05395:39 105.03698:221 106.04286:273 107.01406:26 108.02346:290 110.0387:39 111.01012:51 112.99582:26 115.05518:90 116.06367:39 117.0353:77 …	301.074	21.9817	520-34-3	DIOSMETIN	[M+H]+	COC1=C(C=C(C=C1)C2=CC(=O)C3=C(C=C(C=C3O2)O)O)O	5281612	300.063	C16H12O6	300.26
355.1059:6282 356.07037:71 356.11036:1245 357.1109:352 358.10482:84 359.08405:28	63.02685:26 79.0539:39 79.05641:39 89.03871:167 107.04697:26 107.38638:26 111.04365:26 112.28433:26 117.03458:327 119.0578:26 121.88324:26 135.04553:913 137.20332:27 141.12508:27 145.02892:1031 158.05135:28 162.3575:42 163.02969:61 163.03873:5393 163.80634:17 166.20927:26 181.04945:51	355.106	4.61327		Neochlorogenic acid	[M+H]+	C1C(C(C(CC1(C(=O)O)O)OC(=O)C=CC2=CC(=C(C=C2)O)O)O)O	5280633	354.095	C16H18O9	354.31
193.12288:30999 193.5197:122 194.12751:4628 195.10119:90 195.12685:633	50.02086:495 51.02915:1100 53.00902:69 53.044:995 55.02239:326 55.06012:480 61.01364:26 62.02094:26 63.02752:77 63.04099:51 65.04334:1659 66.04995:77 66.05913:51 66.84347:27 67.05849:627 68.00592:26 69.07503:205 71.05353:141 73.06842:26 76.80584:51 77.04252:8787 78.05031:345 78.13646:26 78.81609:64 79.05836:3177 81.0417:105 81.07223:2101 83.0522:90 85.06908:26 89.0394:26 90.7783:90 91.05851:25602…	193.123	28.8041	62006-39-7	3-N-butyl-4,5-dihydrophthalide	[M+H]+	CCCCC1C2=C(C=CCC2)C(=O)O1	173843	192.115	C12H16O2	192.25
207.1032:48139 208.10478:8466 208.5371:109 209.10469:985 210.10291:164	50.03552:79 51.02781:315 53.04058:82 53.04367:590 53.06219:66 55.0252:387 55.05874:343 57.03986:90 63.02718:103 65.043:891 66.0496:64 67.01881:28 67.05814:787 68.99954:208 69.0735:107 71.05318:321 76.80672:71 77.04217:2933 78.04995:223 78.81949:51 79.02032:68 79.05675:2240 80.06873:39 81.03499:261 81.07315:598 82.04288:39 83.05055:298 89.04171:90 90.04845:77 90.77659:77 91.05815:8447 91.52659:41 …	207.103	15.5041	94596-27-7	Senkyunolide H	[M-H2O+H]+	CCCC=C1C2=C(C(C(CC2)O)O)C(=O)O1	13965088	224.105	C12H16O4	224.25
247.09497:7363 248.09986:985 249.09786:164 251.10883:821	201.1282:13 247.09029:116	247.095	15.5041	94596-27-7	Senkyunolide H	[M+Na]+	CCCC=C1C2=C(C(C(CC2)O)O)C(=O)O1	13965088	224.105	C12H16O4	224.25
225.10282:158 225.11342:2672 226.11297:626 228.07391:209 229.08643:678 230.0819:156	51.02676:39 53.04363:39 53.05495:39 55.02202:26 57.07718:39 65.03955:51 65.04297:103 67.05696:169 71.05077:26 76.80422:52 77.04091:237 78.04743:26 79.05798:212 81.0744:77 83.05182:39 90.04977:27 91.05544:552 93.07535:77 95.0513:116 103.05787:77 104.06002:51 105.06846:119 107.05168:90 109.06968:90 112.34905:13 115.05631:180 116.06329:39 117.0716:193 119.04888:90 119.08742:537 121.06914:103 123.046…	225.113	15.521	94596-27-7	Senkyunolide H	[M+H]+	CCCC=C1C2=C(C(C(CC2)O)O)C(=O)O1	13965088	224.105	C12H16O4	224.25
389.14935:2812 390.15338:595 391.15311:127 392.10655:85	53.3144:13 121.06572:26 149.06015:141 162.51231:13 191.06612:39 203.06628:13	389.149	8.23183	24512-63-8	Geniposide	[M+H]+	COC(=O)C1=COC(C2C1CC=C2CO)OC3C(C(C(C(O3)CO)O)O)O	107848	388.137	C17H24O10	388.4
405.89256:130 406.17441:9812 407.17164:2523 408.16724:429 409.81878:127 410.03046:127 411.12981:23200	51.02639:26 53.06075:13 69.03667:39 69.05428:13 71.03012:26 77.03801:26 77.04173:90 79.05756:103 81.03455:39 81.07143:90 85.0318:103 91.05771:167 93.07083:266 97.02807:39 99.01438:39 103.05456:128 105.07091:154 107.04685:39 107.05123:128 109.02939:26 115.79662:26 119.04534:26 119.04997:51 121.06558:2126 127.0403:77 129.07242:26 131.0511:536 133.06274:128 135.04539:26 145.0509:154 147.04521:141 14…	406.174	8.23183	24512-63-8	Geniposide	[M+NH4]+	COC(=O)C1=COC(C2C1CC=C2CO)OC3C(C(C(C(O3)CO)O)O)O	107848	388.137	C17H24O10	388.4
411.12981:23200 412.04419:175 412.12736:5406 412.5118:89 413.13761:1019 414.12322:255 414.13472:255 415.11864:85	107.00885:13 133.07091:13 147.04521:51 149.06004:154 163.07286:26 177.05835:39 185.03865:39 191.06606:39 203.05013:128 217.0462:302 231.05965:103 249.07298:128 379.08975:26 409.81345:39 410.97836:31 411.13019:3794	411.13	8.23183	24512-63-8	Geniposide	[M+Na]+	COC(=O)C1=COC(C2C1CC=C2CO)OC3C(C(C(C(O3)CO)O)O)O	107848	388.137	C17H24O10	388.4
523.14477:440981 523.59405:856 523.87536:695 524.15027:147583 524.84596:701 525.1276:3969 525.15026:37270 526.15445:6106 526.23224:2035 527.14987:2374 527.23421:678	69.0359:64 75.04989:39 81.03496:90 85.03221:205 91.04868:26 97.03127:51 109.03276:39 119.04883:116 121.06754:116 123.00919:39 125.02472:64 127.03912:103 128.06354:26 131.0515:77 133.03056:116 133.06804:77 134.03629:51 136.0179:39 137.02325:51 138.03563:51 139.0051:116 140.01138:103 141.06995:51 142.07861:64 144.05585:51 145.05299:90 146.03821:51 147.04388:424 148.05302:128 149.02422:167 150.03145…	523.145	14.8534	491-74-7	Iridin	[M+H]+	COC1=CC(=CC(=C1OC)O)C2=COC3=CC(=C(C(=C3C2=O)O)OC)OC4C(C(C(C(O4)CO)O)O)O	5281777	522.137	C24H26O13	522.5
545.12593:28690 546.12591:8157 547.12351:2035 549.15124:1357	185.039:39 368.04672:51 377.09796:13 381.86774:55 383.07245:1801 386.47025:15 541.70416:13 545.02393:31 545.12952:3171	545.126	14.8534	491-74-7	Iridin	[M+Na]+	COC1=CC(=CC(=C1OC)O)C2=COC3=CC(=C(C(=C3C2=O)O)OC)OC4C(C(C(C(O4)CO)O)O)O	5281777	522.137	C24H26O13	522.5
493.13834:67089 493.75663:277 494.13972:24087 494.75549:270 495.14212:8542 496.14553:1460 497.15311:398	58.00968:13 85.02975:26 97.03145:26 117.03207:26 127.05693:13 131.05019:90 134.0415:26 135.04776:51 139.00543:51 147.04939:39 148.05167:64 149.05907:39 151.04247:26 153.01971:77 157.06949:26 159.04114:26 165.02081:26 167.00143:103 168.00533:456 169.01224:64 171.04616:64 175.03458:39 177.44856:13 182.02293:51 183.02888:103 189.05872:26 193.04846:26 194.01944:193 197.06201:26 199.03642:51 200.04633…	493.138	14.6185	129025-96-3	Aurantio-obtusin-6-O-beta-D-glucoside	[M+H]+	CC1=CC2=C(C(=C1O)OC)C(=O)C3=C(C(=C(C=C3C2=O)OC4C(C(C(C(O4)CO)O)O)O)OC)O	442725	492.127	C23H24O12	492.4
432.7541:1084 433.11276:195105 433.56275:754 434.11601:76427 434.80808:688 435.11747:17074 436.12009:3053 437.12387:1357	65.04341:26 67.02155:154 67.0632:13 69.00115:116 73.03833:26 81.03674:26 85.03012:39 90.62774:26 91.05732:262 95.5981:13 97.02905:26 109.02894:26 109.03336:51 111.00882:141 115.05538:64 117.03703:26 119.05256:968 121.03244:312 125.01906:26 127.04456:26 129.07349:26 131.04732:51 135.00873:26 141.07066:141 144.58273:52 145.02818:665 145.0452:27 149.02493:26 151.05498:64 152.53459:39 153.02008:5508 …	433.113	14.0628	578-74-5	Apigenin 7-glucoside	[M+H]+	C1=CC(=CC=C1C2=CC(=O)C3=C(C=C(C=C3O2)OC4C(C(C(C(O4)CO)O)O)O)O)O	5280704	432.106	C21H20O10	432.4
455.09668:3053 456.10394:1357 459.10516:1696	118.04178:13 119.04938:39 121.02924:77 123.41437:13 145.02982:90 153.01826:385 163.03426:26 163.03967:39 169.06212:13 185.04172:13 203.06743:26 215.07034:13 225.06322:13 229.05077:64 243.0571:26 243.0659:64 255.00705:13 271.0614:1229 293.03436:26 420.31836:13 455.09109:180	455.097	14.0628	578-74-5	Apigenin 7-glucoside	[M+Na]+	C1=CC(=CC=C1C2=CC(=O)C3=C(C=C(C=C3O2)OC4C(C(C(C(O4)CO)O)O)O)O)O	5280704	432.106	C21H20O10	432.4
493.11499:15704 494.11948:6394 495.11872:1612 496.11581:620 498.10985:248	91.68618:13 93.03314:51 107.04586:26 107.05171:51 111.04549:77 135.04424:334 137.02829:64 139.03181:39 139.03848:551 141.06667:26 152.06142:39 153.06836:26 163.03905:180 165.06766:218 168.05809:39 169.06146:26 180.0379:39 181.04977:295 183.08009:26 193.0598:77 194.07018:13 197.05363:51 210.06606:39 211.07272:103 215.06126:26 215.0654:65 221.04895:41 221.05734:1010 223.07014:39 225.05391:903 227.0…	493.115	20.8095	115841-09-3	Salvianolic acid C	[M+H]+	C1=CC(=C(C=C1CC(C(=O)O)OC(=O)C=CC2=C3C=C(OC3=C(C=C2)O)C4=CC(=C(C=C4)O)O)O)O	13991590	492.106	C26H20O10	492.4
475.10408:2852 476.10857:1116	149.01588:13 165.06972:39 187.04742:13 193.06596:39 221.05556:167 225.04999:141 239.07288:39 249.04695:51 249.05586:141 250.06473:26 253.04735:128 267.06302:90 277.04843:77 295.06158:776 475.10184:26	475.104	20.8095	115841-09-3	Salvianolic acid C	[M-H2O+H]+	C1=CC(=C(C=C1CC(C(=O)O)OC(=O)C=CC2=C3C=C(OC3=C(C=C2)O)C4=CC(=C(C=C4)O)O)O)O	13991590	492.106	C26H20O10	492.4
346.85575:1018 347.10578:1234 347.18738:344935 348.00661:805 348.19114:108643 348.67641:678 349.0881:690 349.19106:20389 349.434:688 350.19241:3731 350.52828:678 351.11842:678	51.02893:64 53.0438:274 54.85673:27 55.02114:515 55.05783:370 55.07461:66 57.03681:90 57.07203:51 59.0529:90 65.04093:236 66.85259:66 67.05722:803 69.03618:158 69.07258:721 71.08679:64 75.2033:27 77.04124:910 78.81857:69 79.05707:2999 81.03661:195 81.07222:3064 83.05349:167 83.08697:357 85.06649:116 90.77298:51 91.05723:2567 93.03901:64 93.07172:1496 95.01596:52 95.05039:143 95.08621:2196 97.0303…	347.187	17.5482	28957-04-2	Oridonin	[M-H2O+H]+	CC1(CCC(C23C1C(C(C45C2CCC(C4O)C(=C)C5=O)(OC3)O)O)O)C	5321010	364.189	C20H28O6	364.4
387.18214:38389 388.18084:10176 389.18362:1696	105.07915:13 129.07201:13 143.08334:39 153.07278:26 155.08086:26 157.06306:26 163.0545:13 165.06871:39 167.08432:26 178.08041:26 181.1004:26 183.08322:26 192.09448:13 195.0766:26 197.09067:26 211.10703:26 223.10971:13 235.11482:13 253.1635:26 293.0162:13 339.15488:13 341.17441:154 350.43042:26 367.99838:26 369.16748:591 385.58807:14 385.94049:51 385.95993:64 386.81253:35 386.9487:38 387.18222:972…	387.182	17.5482	28957-04-2	Oridonin	[M+Na]+	CC1(CCC(C23C1C(C(C45C2CCC(C4O)C(=C)C5=O)(OC3)O)O)O)C	5321010	364.189	C20H28O6	364.4
365.19305:17056 366.20086:4749 367.19651:1357	55.0625:90 57.03943:26 67.05657:64 69.07426:103 75.74636:13 77.04301:117 79.05635:199 81.0346:26 81.07148:266 83.0888:51 87.5676:13 91.05913:141 93.075:116 95.08401:51 95.08814:193 96.08963:26 97.06992:39 99.08479:77 103.05611:128 105.07102:637 107.08644:167 109.06788:64 109.1033:231 115.056:128 116.06298:39 117.07282:193 119.08558:207 121.10617:180 123.07791:39 125.09717:90 127.05482:51 128.0649…	365.193	17.5482	28957-04-2	Oridonin	[M+H]+	CC1(CCC(C23C1C(C(C45C2CCC(C4O)C(=C)C5=O)(OC3)O)O)O)C	5321010	364.189	C20H28O6	364.4
339.0015:1357 339.07174:1696 339.07955:4518 339.13939:9581 339.16021:2170862 339.64695:3445 339.81102:1018 339.93083:1018 339.95428:1357 340.09496:6784 340.16532:612350 340.37121:2371 340.52502:1018 340.61628:1018 340.91361:1357 341.01796:1018 341.08058:1381 341.1667:88058 341.21628:1184 341.2737:1018 341.50865:1018 341.56348:678 341.63138:678 341.69928:1018 341.77763:1018 341.82465:1018 341.9631…	50.02294:51 51.02822:213 53.00911:144 53.04512:266 55.02457:858 57.07444:39 64.84418:116 64.85556:62 65.04458:6535 67.05743:332 68.86392:77 69.00234:1081 69.03755:318 69.07513:5440 69.36547:33 69.798:26 71.01672:971 74.74347:26 77.04263:1049 77.89072:28 78.93917:26 79.02078:282 79.05721:430 80.02874:116 81.03546:128 81.07107:141 83.01626:128 83.05231:64 85.03532:141 91.05189:83 91.05728:1082 92.7…	339.16	29.8283		LICOCHALCONE-A	[M+H]+	CC(C)(C=C)C1=C(C=C(C(=C1)C=CC(=O)C2=CC=C(C=C2)O)OC)O	5318998	338.152	C21H22O4	338.4
339.12183:527 339.16086:63971 340.13731:355 340.16597:24413 341.16736:4223 342.17283:667 343.89469:333	55.02403:77 62.21759:27 65.04289:729 67.0592:39 69.00179:90 69.0781:90 71.01617:77 77.05077:39 79.05666:64 85.03087:39 91.05674:79 91.61576:27 93.03715:740 103.05928:39 105.07567:52 107.05165:636 109.03129:128 111.04544:51 115.05326:26 117.07158:39 119.05041:90 120.65752:150 121.02406:816 121.03028:20414 121.21532:43 123.04371:128 124.0299:26 127.0551:39 128.062:39 129.07288:51 131.04671:51 132.0…	339.161	29.3738		LICOCHALCONE-A	[M+H]+	CC(C)(C=C)C1=C(C=C(C(=C1)C=CC(=O)C2=CC=C(C=C2)O)OC)O	5318998	338.152	C21H22O4	338.4
436.16356:8460 437.16443:2255 438.16052:376 441.09627:376 441.11111:1691	69.03891:39 76.07485:13 81.03692:39 85.0303:103 91.05614:39 97.0306:39 117.04174:13 119.05113:103 123.06323:13 127.0367:39 135.04001:26 136.59932:27 137.0257:1879 145.02995:26 145.05379:117 147.04466:1086 161.06133:13 163.03976:141 163.52361:13 167.09126:26 171.08162:39 183.08655:51 185.06671:13 193.06641:26 211.07753:259 228.07658:26 237.26129:13 239.07104:341 242.05791:103 257.08221:5302 257.42…	436.164	11.5325	551-15-5	Liquiritin	[M+NH4]+	C1C(OC2=C(C1=O)C=CC(=C2)O)C3=CC=C(C=C3)OC4C(C(C(C(O4)CO)O)O)O	503737	418.126	C21H22O9	418.4
419.13049:7628 420.14059:2443 422.14122:382	69.03593:51 78.81825:13 81.04008:51 85.03095:154 89.02305:13 91.19304:13 107.05317:13 117.03341:26 119.05045:103 123.04687:39 127.04079:64 135.0426:39 136.59534:40 137.02335:1343 141.07172:27 143.05548:26 147.04398:766 163.03906:167 164.03101:13 183.08205:51 196.04939:13 211.07072:116 229.08849:13 239.06825:193 242.05508:90 255.76711:28 257.0816:3614 299.09644:39	419.13	11.5325	551-15-5	Liquiritin	[M+H]+	C1C(OC2=C(C1=O)C=CC(=C2)O)C3=CC=C(C=C3)OC4C(C(C(C(O4)CO)O)O)O	503737	418.126	C21H22O9	418.4
441.08042:64 441.119:7949 442.08989:66 442.12256:2026 442.25032:41 443.09158:77 443.12429:459 444.12418:114 445.12221:304 445.59033:25 445.70963:165	117.03651:13 137.02499:64 183.08388:13 242.07904:13 257.07681:39 420.48154:26 441.09543:40 441.11618:1016	441.119	11.4987	551-15-5	Liquiritin	[M+Na]+	C1C(OC2=C(C1=O)C=CC(=C2)O)C3=CC=C(C=C3)OC4C(C(C(C(O4)CO)O)O)O	503737	418.126	C21H22O9	418.4
416.80694:1431 417.12142:301788 417.55437:767 417.79981:584 417.96732:1249 418.03665:1301 418.12621:104716 418.525:859 418.62039:917 418.93554:1171 419.12642:33418 419.78907:859 420.12494:6583 420.29872:572 421.13624:859 421.87012:572	55.02372:51 57.03942:26 61.04153:39 65.04366:64 69.03779:39 73.03376:26 75.04941:26 77.04165:51 78.04943:26 79.06125:64 81.03827:39 81.61674:26 85.033:64 89.04248:39 91.05893:260 93.03799:51 94.04372:51 95.01767:103 97.04324:26 103.04006:26 105.03599:116 106.04622:51 107.05106:562 109.02922:77 115.05566:116 117.03273:26 118.04216:128 119.0513:277 120.02758:26 121.03116:520 122.03581:26 123.04617:…	417.121	8.07975	3681-99-0	Puerarin	[M+H]+	C1=CC(=CC=C1C2=COC3=C(C2=O)C=CC(=C3C4C(C(C(C(O4)CO)O)O)O)O)O	5281807	416.111	C21H20O9	416.4
460.63229:1018 461.02355:1214 461.11153:407351 461.33:661 462.08898:4013 462.11631:129180 462.77259:1028 463.11611:28730 464.10177:1696 464.11394:5427 465.19208:678 466.02742:678	57.03897:26 68.9974:26 71.01885:26 73.03084:26 77.0399:39 84.02186:39 85.03507:77 99.01227:26 103.05527:90 104.06749:64 105.03686:195 109.02863:26 112.01561:39 113.02574:39 115.05355:51 116.06356:77 117.07034:26 118.91507:26 126.0461:39 127.05378:77 128.06229:64 129.07155:64 131.04861:141 137.02361:103 139.00211:116 139.05542:248 140.01173:128 140.06525:218 141.07365:64 143.05237:39 144.05621:244…	461.111	19.3909	51059-44-0	WOGONOSIDE	[M+H]+	COC1=C(C=C(C2=C1OC(=CC2=O)C3=CC=CC=C3)O)OC4C(C(C(C(O4)C(=O)O)O)O)O	3084961	460.101	C22H20O11	460.4
483.03454:1032 483.08733:18248 484.094:4749 485.0955:1357 486.08869:678 487.10784:678	181.00835:26 199.01849:90 270.0502:39 285.07605:90 292.0264:144 292.03122:450 307.05655:1549 315.15308:13 349.07047:13 483.09064:547	483.087	19.3909	51059-44-0	WOGONOSIDE	[M+Na]+	COC1=C(C=C(C2=C1OC(=CC2=O)C3=CC=CC=C3)O)OC4C(C(C(C(O4)C(=O)O)O)O)O	3084961	460.101	C22H20O11	460.4
465.07756:592 465.10194:23293 466.10495:7588 467.10905:2091 468.11117:570	53.04903:13 61.03117:64 61.05104:39 69.03732:39 73.03206:51 85.03116:180 91.04354:141 97.02734:51 109.02858:26 118.05223:13 121.02893:39 127.04095:77 134.03816:39 137.02679:205 145.05151:51 147.04926:13 151.07356:13 153.02132:244 155.04839:39 161.05717:39 163.03738:39 163.07527:13 165.01878:244 173.02138:39 187.04147:51 191.03145:26 201.01833:26 201.05638:154 213.05209:77 214.05968:51 217.05295:1…	465.102	11.6835	482-36-0	Hyperoside	[M+H]+	C1=CC(=C(C=C1C2=C(C(=O)C3=C(C=C(C=C3O2)O)O)OC4C(C(C(C(O4)CO)O)O)O)O)O	5281643	464.095	C21H20O12	464.4
446.70987:2035 446.98165:2292 447.13102:366803 447.79152:697 447.92607:705 448.04569:1571 448.13242:133347 448.52731:1696 449.13494:40797 449.725:678 450.13558:8141 450.69931:1018 451.13434:1357 452.09815:678	55.04039:26 63.02996:26 69.00008:39 69.03647:26 75.88016:26 77.04395:26 81.04062:51 85.03017:51 89.04224:90 92.02929:26 95.01328:26 97.02905:26 105.03858:26 107.05075:26 109.03184:39 115.05682:103 117.07058:39 118.0464:39 119.04939:26 121.03079:77 121.06343:103 123.04578:51 126.0479:39 127.05399:141 128.06248:167 129.07176:193 131.0488:39 133.02946:64 134.03845:2355 135.04633:26 136.01843:218 136…	447.131	11.566	20633-67-4	CALYCOSIN 7-O-GLUCOSIDE	[M+H]+	COC1=C(C=C(C=C1)C2=COC3=C(C2=O)C=CC(=C3)OC4C(C(C(C(O4)CO)O)O)O)O	5318267	446.121	C22H22O10	446.4
433.13535:1034 433.22062:32422 434.224:14717 435.21675:1018 436.249:678	138.0666:13 159.11687:26 169.10136:26 254.05927:26 269.07285:26 269.08212:64 270.08429:90 271.05807:51 271.08597:64 337.18051:51 355.18369:193 360.26901:13 372.04547:26 373.19916:467 397.19647:141 413.80838:26 413.93484:28 415.21213:1681 419.53897:14 424.04242:14 431.858:39 432.89801:34 433.22144:5655	433.221	16.4181	26116-89-2	Rhodojaponin II	[M+Na]+	CC(=O)OC1CC23CC(C(C2O)CCC3C(C4C1(C(C5C4O5)(C)C)O)(C)O)(C)O	198051	410.23	C22H34O7	410.5
373.09029:1700 373.1667:441066 373.97776:1018 374.13078:1431 374.16904:122750 375.15356:1797 375.16998:20193 376.17501:3053 377.17314:1357 377.55739:1018	51.02695:39 53.0428:51 55.02117:39 65.04319:141 66.05209:317 66.05898:119 67.06298:39 75.04892:39 77.04116:210 78.04894:39 79.05824:169 81.07212:180 90.04872:51 91.05573:618 93.03748:39 93.75707:41 94.04458:1632 95.05021:26 102.04662:64 103.05532:167 105.03547:90 105.07167:77 106.04279:39 107.05054:484 108.05718:128 109.06705:103 115.05513:310 116.06211:52 117.07194:261 119.05077:244 119.08623:39…	373.167	24.9589		Arctigenin	[M+H]+	COC1=C(C=C(C=C1)CC2COC(=O)C2CC3=CC(=C(C=C3)O)OC)OC	64981	372.157	C21H24O6	372.4
389.95388:1018 390.19386:308302 390.47858:727 390.94777:711 391.10702:738 391.19644:83244 392.1975:14497 393.13261:1696 393.19985:3053 395.00055:1417 395.13254:3167 395.14658:40831	51.03503:51 53.05206:39 55.02327:51 65.04547:128 66.05209:291 67.06066:39 75.05015:26 77.04116:288 78.04894:51 79.05698:291 80.06517:39 81.07212:141 89.04197:39 90.05408:40 91.05573:904 93.07156:103 93.75433:29 94.04458:1879 95.05159:51 102.04662:51 103.05532:193 104.06321:39 105.03547:128 106.0457:51 107.05054:544 108.05865:128 109.06558:141 115.05513:308 116.06211:64 117.07347:287 119.04614:51 …	390.194	24.9589		Arctigenin	[M+NH4]+	COC1=C(C=C(C=C1)CC2COC(=O)C2CC3=CC(=C(C=C3)O)OC)OC	64981	372.157	C21H24O6	372.4
551.17771:51614 552.04711:255 552.17991:17725 552.31936:275 553.18302:5327 554.17706:881 555.17865:441	53.05701:26 57.03555:64 57.04409:39 59.05596:26 61.52641:13 69.03944:195 73.03183:26 81.03372:39 83.05442:26 85.03095:234 87.04785:255 89.92114:13 91.05952:64 95.05134:39 96.02771:26 97.02855:301 99.04439:39 101.02557:26 107.04881:26 109.03285:39 111.04552:51 113.18781:26 114.45096:26 115.0397:358 117.03498:116 119.05049:282 121.06766:39 123.04222:116 127.03925:90 129.0553:26 133.03397:26 133.050…	551.178	15.4424		isoliquiritin apioside	[M+H]+	C1C(C(C(O1)OC2C(C(C(OC2OC3=CC=C(C=C3)C=CC(=O)C4=C(C=C(C=C4)O)O)CO)O)O)O)(CO)O	6442433	550.169	C26H30O13	550.5
573.16113:5126 574.15264:1537 575.15856:659 576.16197:439 577.16626:439	127.03611:13 137.0251:231 147.04579:116 211.07901:64 239.06831:51 242.06393:26 257.07715:394 317.08664:54 476.87073:13 490.44901:27 573.16144:1209	573.161	15.4592		isoliquiritin apioside	[M+Na]+	C1C(C(C(O1)OC2C(C(C(OC2OC3=CC=C(C=C3)C=CC(=O)C4=C(C=C(C=C4)O)O)CO)O)O)O)(CO)O	6442433	550.169	C26H30O13	550.5
462.66001:915 463.08862:170076 464.00119:1285 464.0925:47966 464.99083:581 465.09138:11524 466.09133:2289 467.10457:1145	53.73996:13 55.02567:52 57.0382:288 57.04887:79 63.74534:13 65.13355:13 69.00006:116 69.03644:77 71.01559:375 72.80916:27 73.03237:668 75.048:90 75.05535:39 77.0427:26 79.06105:26 83.01248:26 83.01763:107 84.79714:30 85.03279:2286 87.01017:26 89.03427:39 95.01745:360 97.03188:180 99.0112:193 101.02612:233 103.03839:78 103.0427:326 105.0372:51 107.05082:77 109.03192:77 111.01034:180 112.47849:29 1…	463.089	13.4375	22688-78-4	KAEMPFEROL-3-GLUCURONIDE	[M+H]+	C1=CC(=CC=C1C2=C(C(=O)C3=C(C=C(C=C3O2)O)O)OC4C(C(C(C(O4)C(=O)O)O)O)O)O	22846027	462.08	C21H18O12	462.4
498.19931:88550 498.83654:234 499.17425:328 499.20266:24057 500.20386:5920 501.20922:1290 501.31994:152 502.19976:237 502.85855:160 503.15325:24518	53.04876:39 55.02095:77 55.03982:26 57.04407:39 61.0309:26 61.04525:39 67.05579:39 67.42653:26 69.03824:143 71.05076:26 73.0294:39 77.03966:26 77.04214:77 79.05798:435 81.03751:90 81.07313:270 83.09046:26 85.02832:276 85.02962:802 87.04651:64 91.03928:51 91.04467:103 91.05545:184 92.30275:26 93.03584:375 93.07401:64 95.05407:52 95.08851:472 97.03131:194 97.0675:90 99.04577:77 103.05646:51 105.036…	498.199	9.81732	23180-57-6	Paeoniflorin	[M+NH4]+	CC12CC3(C4CC1(C4(C(O2)O3)COC(=O)C5=CC=CC=C5)OC6C(C(C(C(O6)CO)O)O)O)O	442534	480.163	C23H28O11	480.5
503.12119:343 503.15288:35198 503.82499:159 504.15486:10611 505.11973:264 505.15783:2871 506.16816:647 507.16041:129	133.0649:141 137.06306:13 151.07523:180 161.06071:90 172.4086:13 179.0668:103 185.04498:103 219.06223:426 271.077:77 307.08084:103 338.09702:13 341.09647:141 372.66428:13 381.11234:167 501.56024:63 502.54163:32 503.1246:139 503.15311:6313	503.153	9.80052	23180-57-6	Paeoniflorin	[M+Na]+	CC12CC3(C4CC1(C4(C(O2)O3)COC(=O)C5=CC=CC=C5)OC6C(C(C(C(O6)CO)O)O)O)O	442534	480.163	C23H28O11	480.5
485.08129:2035	323.01352:26 485.07806:64	485.081	11.566	7084-24-4	KUROMANIN CHLORIDE	[M+H]+	C1=CC(=C(C=C1C2=[O+]C3=CC(=CC(=C3C=C2OC4C(C(C(C(O4)CO)O)O)O)O)O)O)O.[Cl-]	197081	484.077	C21H21ClO11	484.8
483.10181:722 483.12976:57947 484.08984:658 484.13958:19374 485.1349:4131 486.14681:1522	59.76556:13 65.0425:90 67.02178:39 69.0002:64 86.32766:13 89.52435:13 91.05886:116 93.03383:90 97.03063:51 99.16323:26 103.05574:223 105.03589:77 105.07354:77 107.04803:26 107.05242:90 109.03058:64 111.01196:51 111.04769:154 112.6675:13 117.03565:64 119.05116:285 121.02947:334 121.06367:90 123.04446:244 124.05425:193 125.0587:39 127.04151:77 127.05584:64 128.06274:39 129.07362:64 130.04175:295 13…	483.13	20.7255	22888-70-6	SILYBIN	[M+H]+	COC1=C(C=CC(=C1)C2C(OC3=C(O2)C=C(C=C3)C4C(C(=O)C5=C(C=C(C=C5O4)O)O)O)CO)O	31553	482.121	C25H22O10	482.4
416.88923:735 417.19508:112181 418.19707:30691 419.19738:8851 420.19888:1357 421.61053:678	115.05549:39 128.06441:77 139.05104:51 141.07262:77 143.08681:51 151.05531:51 153.07288:51 155.04929:51 157.06316:64 159.0811:39 164.06287:51 165.06699:51 167.04607:51 168.0556:77 169.06265:128 171.0433:77 173.09496:39 178.07863:51 181.06438:103 182.07532:64 183.04701:77 183.08333:51 184.05196:90 185.05772:64 186.06432:51 189.06743:51 190.07901:51 191.08546:64 193.07103:51 193.1044:39 195.04514:5…	417.195	29.929	58546-54-6	SCHIZANDROL B	[M+H]+	CC1CC2=CC3=C(C(=C2C4=C(C(=C(C=C4CC1(C)O)OC)OC)OC)OC)OCO3	3001662	416.184	C23H28O7	416.5
433.80077:709 434.22169:66446 434.3748:835 435.22328:18750 436.23193:3053 437.23584:1696 438.30302:713 439.17605:54524	69.07361:77 75.05005:64 105.05851:51 116.06349:39 126.04763:39 127.05372:39 128.06383:64 129.07149:64 131.05016:26 133.06345:26 136.05444:39 137.05994:39 139.0587:103 139.08035:39 141.07193:116 142.04356:39 143.04893:51 145.06862:64 147.07848:39 150.04735:39 151.05457:77 152.06516:167 153.07211:116 154.04205:39 155.05025:103 157.06766:90 158.07326:51 159.08028:128 162.03419:26 163.05736:64 165.07…	434.222	29.929	58546-54-6	SCHIZANDROL B	[M+NH4]+	CC1CC2=CC3=C(C(=C2C4=C(C(=C(C=C4CC1(C)O)OC)OC)OC)OC)OCO3	3001662	416.184	C23H28O7	416.5
439.17605:54524 440.08849:723 440.18334:14403 441.18288:2714 442.18355:678	128.06718:26 139.05888:13 143.088:13 155.04871:39 169.062:26 185.06657:26 195.08575:26 197.06018:26 209.06041:26 210.07285:26 214.06439:26 221.10005:26 223.03918:26 225.05249:39 227.07059:26 229.08699:39 233.09262:51 237.08945:26 239.06674:26 241.05444:51 247.07579:26 251.10294:26 254.05569:39 255.06332:39 257.04608:51 263.11148:51 264.11163:26 265.08151:39 267.06119:39 268.07578:39 269.04825:26 …	439.176	29.929	58546-54-6	SCHIZANDROL B	[M+Na]+	CC1CC2=CC3=C(C(=C2C4=C(C(=C(C=C4CC1(C)O)OC)OC)OC)OC)OCO3	3001662	416.184	C23H28O7	416.5
530.92835:159 531.16929:21529 532.17595:6016 533.18031:1440 534.16928:360	69.04091:26 83.05604:13 85.03259:64 91.05583:103 92.89454:13 109.03029:26 119.04936:218 127.03968:77 129.03487:51 134.04015:13 137.05859:26 145.05193:39 147.04453:605 149.02486:39 157.04321:26 160.01756:13 165.46608:27 171.08156:13 175.0405:1985 176.79826:15 179.06927:51 193.05663:39 207.06741:5147 223.06468:13 225.07809:77 241.04584:26 273.06799:13 287.04785:128 301.08981:13 333.09735:51 351.114…	531.169	7.30367		Sibiricose A6	[M-H2O+H]+	COC1=CC(=CC(=C1O)OC)C=CC(=O)OC2C(C(OC2(CO)OC3C(C(C(C(O3)CO)O)O)O)CO)O	6326021	548.174	C23H32O15	548.5
571.16245:15443 572.16913:5399 573.1564:1152 574.16484:360 575.16738:216	161.06837:13 167.03271:51 185.04353:51 203.05722:116 391.09833:321 407.81735:40 409.1109:1239 412.14285:15 569.32904:30 569.37622:29 571.16449:3039	571.163	7.30367		Sibiricose A6	[M+Na]+	COC1=CC(=CC(=C1O)OC)C=CC(=O)OC2C(C(OC2(CO)OC3C(C(C(C(O3)CO)O)O)O)CO)O	6326021	548.174	C23H32O15	548.5
448.68681:208 449.02506:180 449.10889:41735 450.1125:14069 450.51726:174 450.7662:158 451.11724:3646 452.11108:625 452.9767:104	55.02075:26 69.01457:26 81.03731:26 91.05795:26 115.05312:39 121.03014:26 127.05337:26 128.06346:64 129.06953:51 133.06961:26 135.04738:26 137.02155:286 139.05502:90 141.06824:26 143.04858:90 145.06487:64 147.04556:64 149.02763:103 155.05167:26 157.06377:116 160.04906:26 161.05876:77 163.04079:64 165.01859:90 167.05032:77 171.03835:26 171.0439:90 173.06023:39 175.03978:77 176.04689:26 177.01366:3…	449.109	6.61473	4261-42-1	HOMOORIENTIN	[M+H]+	C1=CC(=C(C=C1C2=CC(=O)C3=C(O2)C=C(C(=C3O)C4C(C(C(C(O4)CO)O)O)O)O)O)O	114776	448.101	C21H20O11	448.4
499.1274:41556 499.52836:229 500.12536:15652 501.13065:4060 502.12744:811	69.04312:13 79.05691:64 89.04188:167 95.04736:26 95.05425:77 107.04897:51 111.05164:13 117.03513:327 121.56735:13 135.0461:961 137.49696:14 139.03703:26 144.57553:27 145.02948:2067 147.0442:26 155.53619:13 162.53096:103 163.04111:13390 163.88107:43 164.42052:26 165.06973:26 166.15887:26 176.25722:13 181.04816:116 255.65443:13 286.98734:27 318.07898:55 319.08267:1661 433.0358:13 497.54962:28 499.1…	499.127	12.7989	14534-61-3	Isochlorogenic acid B	[M-H2O+H]+	C1C(C(C(CC1(C(=O)O)O)OC(=O)C=CC2=CC(=C(C=C2)O)O)OC(=O)C=CC3=CC(=C(C=C3)O)O)O	5281780	516.127	C25H24O12	516.4
517.09118:451 517.13294:13328 518.13909:4570 519.14943:982 520.14787:436	77.20001:13 87.54581:13 89.04068:128 107.05059:39 111.04436:26 117.03837:247 121.0338:26 122.04002:26 135.04631:676 137.78229:27 144.1395:27 145.02971:1300 156.43286:13 162.52222:29 162.53664:70 163.03957:9660 163.79997:34 165.24614:26 311.63156:13 319.08328:259 337.09567:116 451.99484:13 497.81851:26 499.12762:565 517.14062:26	517.133	12.7821	14534-61-3	Isochlorogenic acid B	[M+H]+	C1C(C(C(CC1(C(=O)O)O)OC(=O)C=CC2=CC(=C(C=C2)O)O)OC(=O)C=CC3=CC(=C(C=C3)O)O)O	5281780	516.127	C25H24O12	516.4
565.12978:678 565.1533:4749 566.15131:2035 567.16366:678	169.0126:26 183.02544:13 258.0553:26 282.05716:51 286.0481:51 301.06033:26 301.06769:103 303.04932:26 307.06427:13 310.04245:64 313.03748:39 318.07718:26 328.05463:64 329.0611:39 331.04526:103 343.90814:13 346.06:154 351.78168:13 356.73059:13 361.09357:1721 443.99838:13 565.15436:51	565.157	19.4413	52012-29-0	Isoschaftoside	[M+H]+	C1C(C(C(C(O1)C2=C(C(=C3C(=C2O)C(=O)C=C(O3)C4=CC=C(C=C4)O)C5C(C(C(C(O5)CO)O)O)O)O)O)O)O	3084995	564.148	C26H28O14	564.5
409.00424:605 409.14998:75465 409.56734:572 410.15658:21391 411.15868:6453 412.15053:842	51.02722:26 53.05233:26 55.02877:26 55.06022:39 57.03709:77 61.03361:77 61.04464:26 69.03639:294 71.01792:51 71.05245:39 71.06198:26 73.03111:90 73.06854:26 77.04389:51 79.05848:26 81.03929:116 83.01885:26 85.03143:725 87.04569:90 91.03978:39 91.05865:116 93.07314:26 97.03459:195 99.04627:90 101.02746:64 103.04261:39 103.05695:141 105.07187:39 107.05073:51 109.03036:193 115.04015:118 115.05682:50…	409.15	12.8829	495-30-7	7H-Furo(3,2-g)(1)benzopyran-7-one, 2-(1-(beta-D-glucopyranosyloxy)-1-m ethylethyl)-2,3-dihydro-, (S)-	[M+H]+	CC(C)(C1CC2=C(O1)C=C3C(=C2)C=CC(=O)O3)OC4C(C(C(C(O4)CO)O)O)O	216283	408.142	C20H24O9	408.4
431.13551:28993 432.13353:7303 433.13565:2015 434.14481:756 435.14631:3022	155.08569:26 159.04489:26 172.04745:13 175.03847:39 187.03802:51 227.07257:13 229.08257:64 247.08891:51 269.07812:26 312.46225:13 429.77551:51 430.96844:32 431.13565:4099	431.135	12.9165	495-30-7	7H-Furo(3,2-g)(1)benzopyran-7-one, 2-(1-(beta-D-glucopyranosyloxy)-1-m ethylethyl)-2,3-dihydro-, (S)-	[M+Na]+	CC(C)(C1CC2=C(O1)C=C3C(=C2)C=CC(=O)O3)OC4C(C(C(C(O4)CO)O)O)O	216283	408.142	C20H24O9	408.4
426.17942:7014 427.18045:3086 428.12711:572 429.79801:572 431.13179:22187	69.0358:51 85.0282:103 85.03341:141 87.0477:39 94.0702:13 99.04844:39 107.04863:26 109.03118:64 111.42233:13 115.05465:116 119.04874:39 121.069:13 127.04221:77 128.06345:39 129.07112:51 131.04979:586 141.06985:51 142.07684:64 143.05022:308 144.06084:51 145.10056:103 147.04552:193 148.05293:51 152.06123:64 153.06995:39 155.08678:128 157.06367:51 158.07281:78 159.0442:1104 161.05865:26 165.06931:10…	426.179	12.8829	495-30-7	7H-Furo(3,2-g)(1)benzopyran-7-one, 2-(1-(beta-D-glucopyranosyloxy)-1-m ethylethyl)-2,3-dihydro-, (S)-	[M+NH4]+	CC(C)(C1CC2=C(O1)C=C3C(=C2)C=CC(=O)O3)OC4C(C(C(C(O4)CO)O)O)O	216283	408.142	C20H24O9	408.4
407.13622:60813 407.98907:393 408.13749:18331 408.53148:389 409.13998:6052 410.13798:757 411.14006:567	51.03982:26 53.04357:64 55.0251:90 55.89526:13 57.04084:51 61.03198:116 65.04179:26 67.0604:26 69.03588:250 71.05432:51 73.0318:51 77.0409:103 79.02029:51 79.05923:26 81.03497:193 83.02222:39 84.29641:27 85.03093:699 87.04652:39 91.04334:51 91.05682:116 93.0713:51 95.05133:77 96.95758:27 97.02994:802 99.0458:141 101.02558:26 103.05937:39 103.49874:13 105.03956:77 107.01375:77 107.05029:652 109.02…	407.136	11.6466	55327-45-2	tetrahydroxyl diphenylethylene-2-o-glucoside	[M+H]+	C1=CC(=CC=C1C=CC2=C(C(=CC(=C2)O)O)OC3C(C(C(C(O3)CO)O)O)O)O	101960741	406.126	C20H22O9	406.4
466.19478:40685 466.56703:127 466.8631:131 467.19592:11491 468.20425:2618 469.11573:331 469.20448:497 469.5963:110 470.19659:221	53.04478:39 69.03839:26 77.04726:51 79.05562:116 81.07456:39 85.02978:64 91.05831:51 97.03425:51 105.07733:26 107.0504:300 109.06839:39 117.03205:13 123.00944:26 125.05974:270 127.04256:39 131.04852:27 134.61787:26 135.04443:1386 137.05992:141 139.04202:51 139.07535:51 141.02158:39 145.03117:51 145.04819:51 147.04419:167 149.02795:51 149.61324:13 151.04065:77 151.07712:64 153.05286:389 161.06445:…	466.195	5.21428	57420-46-9	8-O-Acetyl shanzhiside methyl ester	[M+NH4]+	CC(=O)OC1(CC(C2C1C(OC=C2C(=O)OC)OC3C(C(C(C(O3)CO)O)O)O)O)C	162823	448.158	C19H28O12	448.4
394.917:181 395.13604:32201 395.5209:164 396.13369:8206 397.13824:1593 398.13842:159 399.1455:239	131.05023:26 133.06351:51 143.27386:13 161.05743:90 185.0396:167 217.04311:64 218.06633:26 232.06265:156 232.07126:596 233.07533:394 245.07886:26 305.08917:13 364.11761:154 366.41827:13 380.10983:39 391.1243:13 393.88705:28 395.1106:86 395.13586:2696	395.136	6.69807	118-34-3	Eleutheroside B	[M+Na]+	COC1=CC(=CC(=C1OC2C(C(C(C(O2)CO)O)O)O)OC)C=CCO	5316860	372.142	C17H24O9	372.4
390.17762:22481 391.18018:5131 392.12807:223 392.18403:968 393.89548:298 394.78209:155 394.98704:170 395.13307:24639	50.02022:13 53.09586:13 55.0228:103 55.02909:51 57.03636:77 61.03509:90 62.27427:13 69.0345:39 69.03802:103 71.05293:26 73.04609:13 77.04194:51 77.05186:52 79.05652:262 81.03604:64 83.01687:39 85.03204:450 87.04632:39 90.04693:39 91.04315:104 91.05528:305 97.03115:193 99.04562:64 103.03911:39 103.05488:211 104.74563:39 105.03359:83 105.07124:1700 107.04865:103 109.06663:90 113.04942:26 115.04108:…	390.178	6.71488	118-34-3	Eleutheroside B	[M+NH4]+	COC1=CC(=CC(=C1OC2C(C(C(C(O2)CO)O)O)O)OC)C=CCO	5316860	372.142	C17H24O9	372.4
317.11561:89783 317.6719:687 318.1203:18624 319.12152:3392	167.08826:13 179.09453:13 191.08546:26 234.11258:26 316.10001:28 316.11508:41 317.11816:4058 317.56366:29	317.116	34.0484	568-72-9	Tanshinone IIA	[M+Na]+	CC1=COC2=C1C(=O)C(=O)C3=C2C=CC4=C3CCCC4(C)C	164676	294.126	C19H18O3	294.3
432.12625:903 432.31424:307071 433.27833:1119 433.31656:110139 434.04331:742 434.19639:696 434.3171:27511 435.31585:2714 435.72865:678 437.14544:678	53.04483:77 53.05409:26 55.02218:64 55.06201:341 55.08089:26 57.03678:39 57.07627:51 57.08481:26 65.04198:26 65.04654:64 66.05202:27 67.05827:536 69.07245:78 71.09022:26 74.02783:39 75.81575:44 76.04351:2618 76.64595:26 77.04352:167 79.05811:624 80.82537:39 81.07453:2052 83.05194:103 83.09058:374 84.04894:39 85.06882:223 90.11425:27 91.0569:780 92.78807:51 93.07273:1549 95.08859:1401 97.07036:116…	432.314	25.6364	13042-33-6	Glycohyodeoxycholic acid	[M-H2O+H]+	CC(CCC(=O)NCC(=O)O)C1CCC2C1(CCC3C2CC(C4C3(CCC(C4)O)C)O)C	114611	449.314	C26H43NO5	449.6
472.30792:36324 473.22031:2714 473.30638:12551 474.22281:1357 474.31512:2714 475.30337:678 476.32965:678	98.02474:103 133.10225:13 147.11925:51 157.09737:13 159.12622:13 163.64201:13 201.16228:39 321.26608:13 378.2673:13 396.28616:39 397.27399:77 428.31097:13 454.29044:218 470.81104:95 472.04117:38 472.30521:8906	472.308	25.6364	13042-33-6	Glycohyodeoxycholic acid	[M+Na]+	CC(CCC(=O)NCC(=O)O)C1CCC2C1(CCC3C2CC(C4C3(CCC(C4)O)C)O)C	114611	449.314	C26H43NO5	449.6
347.12814:4882 348.13444:1413 349.12899:385 349.27684:1413	315.1033:26 347.12802:244	347.128	32.7723	59870-68-7	Glabridin	[M+Na]+	CC1(C=CC2=C(O1)C=CC3=C2OCC(C3)C4=C(C=C(C=C4)O)O)C	124052	324.136	C20H20O4	324.4
443.11656:16110 443.74135:108 444.11942:4155 445.10254:232 445.12341:1208 446.12853:558 447.11686:232	120.99311:39 135.04272:26 136.98874:39 148.98479:116 153.02133:39 163.03561:26 169.05249:13 179.03099:77 181.00627:39 185.03932:77 203.05083:77 217.04485:26 231.01741:26 231.02815:257 245.04745:90 249.03804:64 263.05374:350 270.5679:26 281.06317:669 285.08765:136 433.16827:13 441.70822:39 441.77057:30 443.11685:3192	443.116	5.18052	117479-87-5	SESAMOSIDE	[M+Na]+	CC12C3C(OC=C(C3(C(C1O2)O)O)C(=O)OC)OC4C(C(C(C(O4)CO)O)O)O	3082856	420.127	C17H24O12	420.4
403.12587:3280 404.1222:792 405.12259:158	53.04266:13 79.05805:64 81.07193:13 107.05177:39 125.06121:39 135.04433:116 145.03105:26 147.04579:39 153.05273:51 163.04099:180 177.05331:13 181.05183:154 191.03542:167 209.04361:411 221.08485:13 223.05769:116 241.07146:128	403.126	5.1974	117479-87-5	SESAMOSIDE	[M-H2O+H]+	CC12C3C(OC=C(C3(C(C1O2)O)O)C(=O)OC)OC4C(C(C(C(O4)CO)O)O)O	3082856	420.127	C17H24O12	420.4
438.16081:3614 439.16101:1373 440.16235:211 441.714:158 442.72419:232 443.11966:16918	77.03974:26 79.05554:103 85.0284:39 91.06228:39 97.06758:39 105.08015:13 107.05179:141 111.00836:26 123.04384:26 125.06124:116 129.98959:13 135.04436:496 137.05984:51 139.04028:51 145.05492:13 149.02272:26 153.0528:258 161.06261:26 163.03923:951 167.06883:116 177.05338:77 178.25296:26 181.04999:546 189.06046:13 191.03354:498 195.06369:141 202.73889:13 205.05495:52 208.40276:39 209.04369:764 213.0…	438.161	5.1974	117479-87-5	SESAMOSIDE	[M+NH4]+	CC12C3C(OC=C(C3(C(C1O2)O)O)C(=O)OC)OC4C(C(C(C(O4)CO)O)O)O	3082856	420.127	C17H24O12	420.4
391.13972:5243 391.27665:96 392.14631:1266 393.14298:280 394.14093:84 395.15418:56	69.03807:64 81.03478:26 85.02682:26 85.02943:168 91.05526:141 95.05524:13 97.02832:51 104.06848:26 107.05003:332 111.04528:51 119.05024:193 120.05748:51 123.0451:39 131.08696:52 133.06955:39 135.04568:649 136.05074:39 141.06648:26 145.04948:64 145.0631:90 147.24945:13 153.06644:39 155.0815:26 160.04716:26 163.05511:39 165.06932:257 168.05244:26 181.06485:51 183.07805:141 186.07054:26 193.05968:51…	391.14	11.191	27208-80-6	Polydatin	[M+H]+	C1=CC(=CC=C1C=CC2=CC(=CC(=C2)OC3C(C(C(C(O3)CO)O)O)O)O)O	5281718	390.131	C20H22O8	390.4
413.12389:10843 414.1066:235 414.12961:3022 415.12503:701 416.1303:140 417.1339:140	165.06992:26 229.08688:53 411.8537:26 413.11917:660	413.124	11.191	27208-80-6	Polydatin	[M+Na]+	C1=CC(=CC=C1C=CC2=CC(=CC(=C2)OC3C(C(C(C(O3)CO)O)O)O)O)O	5281718	390.131	C20H22O8	390.4
464.12182:3152 465.12683:885 466.12377:373 467.12483:93 467.5616:140 467.64104:96 468.60091:97 468.7202:113 469.07815:18936	74.99628:26 83.15252:13 91.05839:103 105.04266:26 119.04455:26 119.04917:194 121.071:13 131.05025:26 137.06499:26 145.0517:26 147.04259:1136 149.06084:64 165.05896:157 175.03833:1235 176.84306:26 183.86897:13 193.04845:474 195.04808:26 201.06075:13 221.02632:13 259.07266:13 267.03323:347 272.95544:13	464.122	11.8819	20547-45-9	Paederoside	[M+NH4]+	CSC(=O)OCC1=CC2C3C1C(OC=C3C(=O)O2)OC4C(C(C(C(O4)CO)O)O)O	442432	446.088	C18H22O11S	446.4
468.60091:97 468.7202:113 469.07815:18936 470.06094:396 470.07625:5101 471.08155:1885 472.07257:559 473.07385:140	69.04443:13 147.04427:77 171.0424:51 173.33949:13 185.04132:90 187.0378:218 197.01427:39 197.01823:90 215.02841:103 261.00443:13 263.03989:29 306.04422:41 307.02377:3362 321.67715:26 420.72562:13 467.58624:28 469.07529:1304	469.078	11.8819	20547-45-9	Paederoside	[M+Na]+	CSC(=O)OCC1=CC2C3C1C(OC=C3C(=O)O2)OC4C(C(C(C(O4)CO)O)O)O	442432	446.088	C18H22O11S	446.4
391.15962:6744 392.16623:1502 393.16574:231	103.05208:13 109.06373:26 133.06322:26 137.0564:26 149.0657:13 151.07516:64 155.00076:13 175.07541:39 179.07245:339 182.48994:13 193.08742:26 197.08549:51 211.98322:13 229.11217:141	391.16	8.52025	18524-94-2	Loganin	[M+H]+	CC1C(CC2C1C(OC=C2C(=O)OC)OC3C(C(C(C(O3)CO)O)O)O)O	87691	390.153	C17H26O10	390.4
408.18532:16012 409.19359:3973 410.19737:1271 411.82434:347 413.14432:18958	53.04353:39 53.05073:39 55.05965:298 55.07747:42 55.59667:26 57.04292:26 59.05694:39 61.03082:26 65.04173:51 67.05918:103 69.03581:90 71.01972:103 71.05425:39 77.03958:51 77.0433:90 79.05538:260 80.82262:26 81.07305:1456 83.05174:167 85.03214:196 87.01084:39 87.0517:39 90.78189:26 91.05268:52 91.05672:235 93.06847:91 93.0712:344 94.04696:52 95.08843:488 95.82557:26 97.02984:373 97.0702:39 99.0091…	408.185	8.52025	18524-94-2	Loganin	[M+NH4]+	CC1C(CC2C1C(OC=C2C(=O)OC)OC3C(C(C(C(O3)CO)O)O)O)O	87691	390.153	C17H26O10	390.4
413.14432:18958 414.15006:5356 415.14263:1155	121.06777:13 137.05991:39 151.07883:77 161.06084:64 179.07072:237 185.04318:77 203.05084:39 219.05188:39 219.06235:231 251.08458:128 257.09775:13 285.09238:77 363.11191:13 395.13217:64 411.84167:40 413.14157:2844	413.144	8.52025	18524-94-2	Loganin	[M+Na]+	CC1C(CC2C1C(OC=C2C(=O)OC)OC3C(C(C(C(O3)CO)O)O)O)O	87691	390.153	C17H26O10	390.4
397.09278:61868 397.61945:734 398.0929:18084 399.09709:3394 400.0969:1018	271.01288:26 327.04977:13 339.05716:13 364.04477:39 367.0459:167 382.06516:472 383.06555:28 395.8493:83 397.08994:2450	397.093	27.8741	479-91-4	CASTICIN	[M+Na]+	COC1=C(C=C(C=C1)C2=C(C(=O)C3=C(C(=C(C=C3O2)OC)OC)O)OC)O	5315263	374.1	C19H18O8	374.3
361.09039:1468 362.09521:348 363.09065:130 364.10094:65	89.03796:26 107.05053:39 112.93869:13 117.03371:103 135.04787:154 137.29175:13 139.04053:103 145.02792:205 163.03947:795 177.07433:13	361.09	14.4349	20283-92-5	Rosmarinic acid	[M+H]+	C1=CC(=C(C=C1CC(C(=O)O)OC(=O)C=CC2=CC(=C(C=C2)O)O)O)O	5281792	360.085	C18H16O8	360.3
391.9269:1005 392.17029:78951 393.1754:23071 394.17899:5934 395.17544:952 396.11409:952 397.11016:2185 397.12705:17324	55.02771:26 65.04119:51 66.05237:90 77.04146:51 77.05014:39 79.05603:103 79.06608:77 81.07243:77 89.0423:26 91.05606:141 93.03509:90 94.04217:293 102.04839:39 103.05567:154 105.03872:39 107.05236:180 109.06594:128 115.05551:315 117.06926:141 121.06522:65 122.03722:1195 123.04289:39 125.06186:141 126.05292:51 127.05585:308 128.06276:1032 128.67107:54 129.07043:2121 130.08044:51 130.64182:39 131.05…	392.17	17.5641		(-)-NORTRACHELOGENIN	[M+NH4]+	COC1=C(C=CC(=C1)CC2COC(=O)C2(CC3=CC(=C(C=C3)O)OC)O)O	99938	374.137	C20H22O7	374.4
357.10209:2144 357.13146:42884 358.13343:14169 359.13412:2880 360.14694:678	71.05739:13 94.04232:51 103.05726:39 109.06462:39 115.05566:180 117.074:90 122.03894:167 125.06202:51 127.05601:167 127.07672:27 128.06451:624 129.07059:1065 130.07899:39 131.04926:205 131.08484:77 135.30637:27 137.06067:2138 143.04968:257 144.05859:116 145.06596:231 146.07343:103 147.04839:39 149.02701:78 149.06151:443 151.04143:51 151.05013:26 153.0554:64 155.04752:77 157.0649:827 158.07404:168…	357.132	17.5808		(-)-NORTRACHELOGENIN	[M-H2O+H]+	COC1=C(C=CC(=C1)CC2COC(=O)C2(CC3=CC(=C(C=C3)O)OC)O)O	99938	374.137	C20H22O7	374.4
375.14352:29870 375.80058:344 376.14851:8581 377.15209:1355 378.14053:339	55.02235:13 94.04336:51 103.05546:26 109.06424:26 115.05376:64 122.03698:218 127.05401:26 128.0641:128 129.07018:270 131.05206:128 135.0513:28 136.63876:54 137.06023:2749 138.0661:53 143.04922:128 144.05984:39 145.06551:64 146.07468:77 148.05191:26 149.06104:167 155.0488:26 157.06441:205 158.07001:51 159.07701:39 160.04968:128 161.06119:39 163.07028:26 167.07471:51 172.04938:26 174.06787:359 175.…	375.144	17.5808		(-)-NORTRACHELOGENIN	[M+H]+	COC1=C(C=CC(=C1)CC2COC(=O)C2(CC3=CC(=C(C=C3)O)OC)O)O	99938	374.137	C20H22O7	374.4
339.104:3917 339.12221:308163 339.2367:795 340.05431:2645 340.12727:87884 340.4322:882 341.1312:17446 342.13139:2645 342.45552:588 343.46812:588	51.02964:26 53.04862:39 55.02395:103 57.04285:26 62.83754:52 63.02696:248 64.84693:40 65.04391:711 66.05167:51 66.48643:26 69.00165:874 71.01721:77 75.02641:39 77.03819:27 77.04315:417 78.05094:303 79.05774:77 81.03599:39 85.03196:39 88.76698:44 89.04275:3330 90.05083:51 90.7736:77 91.05786:4502 93.03554:64 93.07234:141 94.04537:103 95.05238:39 101.04367:116 102.04884:77 103.05755:502 105.03772:1…	339.122	29.1352	22608-11-3	DEMETHOXYCURCUMIN	[M+H]+	COC1=C(C=CC(=C1)C=CC(=O)CC(=O)C=CC2=CC=C(C=C2)O)O	5469424	338.115	C20H18O5	338.4
360.88956:633 361.107:65812 362.11183:19253 363.11268:3232 364.11221:1175	117.03607:103 119.05004:77 128.06319:26 131.05115:39 134.03918:64 143.04823:13 145.03047:154 147.04176:77 147.04691:244 149.06348:77 151.05382:26 152.06441:64 163.06378:13 165.07076:90 167.08636:39 171.07851:13 177.05449:51 179.06235:13 194.07941:64 195.08257:90 197.07483:13 215.09167:39 221.09238:13 223.07579:39 352.42099:13 359.97787:57 361.10196:2869	361.107	29.1352	22608-11-3	DEMETHOXYCURCUMIN	[M+Na]+	COC1=C(C=CC(=C1)C=CC(=O)CC(=O)C=CC2=CC=C(C=C2)O)O	5469424	338.115	C20H18O5	338.4
407.15607:2768 408.16021:839 409.15988:210 411.9597:105	107.05211:13 121.06496:51 133.16968:13 135.04144:51 149.06107:218 153.0934:26 159.04675:26 167.07474:26 173.04233:13 177.05382:295 181.08467:64 191.06915:128 195.06219:26 209.08096:167 215.03098:13 227.092:39	407.156	6.24305	64421-28-9	Shanzhiside methylester	[M+H]+	CC1(CC(C2C1C(OC=C2C(=O)OC)OC3C(C(C(C(O3)CO)O)O)O)O)O	13892722	406.148	C17H26O11	406.4
429.0908:230 429.13763:18904 430.00442:215 430.1392:3776 431.14194:944 432.14878:262 433.05389:105	165.05757:13 181.0468:39 185.03801:51 217.04337:26 233.03673:13 235.05989:77 244.12444:13 249.0743:52 261.34305:26 267.08673:676 271.08698:90 411.11713:26 427.78369:29 429.13483:3150	429.138	6.24305	64421-28-9	Shanzhiside methylester	[M+Na]+	CC1(CC(C2C1C(OC=C2C(=O)OC)OC3C(C(C(C(O3)CO)O)O)O)O)O	13892722	406.148	C17H26O11	406.4
344.99565:1541 345.02714:2605 345.09801:509406 346.02251:1835 346.09873:109786 347.10354:24429 347.6381:1018 347.84361:678 348.1019:3731 349.1096:678	51.0283:51 51.03537:39 53.00817:232 53.01537:129 53.04212:39 53.05138:39 55.02466:218 56.0301:26 63.0266:26 66.01801:51 67.02631:39 68.02944:77 69.00011:182 70.80149:40 71.01922:1243 77.00432:39 77.04276:333 78.0156:64 79.0586:253 80.02761:26 80.99999:51 83.0164:77 84.02484:116 84.99508:90 89.037:51 89.04367:154 90.0464:103 91.05744:116 92.03075:141 94.0422:26 95.0189:39 96.02556:167 99.01127:231…	345.098	28.2101	152743-19-6	LYSIONOTIN	[M+H]+	COC1=CC=C(C=C1)C2=CC(=O)C3=C(C(=C(C(=C3O2)OC)O)OC)O	160921	344.09	C18H16O7	344.3
367.08042:12693 368.0854:3053 368.25077:678 371.07591:1018	337.02768:26 352.05139:64 367.0751:392	367.08	28.2101	152743-19-6	LYSIONOTIN	[M+Na]+	COC1=CC=C(C=C1)C2=CC(=O)C3=C(C(=C(C(=C3O2)OC)O)OC)O	160921	344.09	C18H16O7	344.3
331.07624:1543 331.09166:73670 331.60604:438 332.09763:23281 333.10513:2832 334.1064:755 334.22779:1699 334.30012:1322 335.10401:378 335.24627:566	91.05731:39 119.04642:26 119.05412:154 126.87425:13 131.04898:77 147.04639:316 152.06387:26 178.07629:26 181.06773:39 223.07326:13 244.08263:13 330.08984:28 331.09686:1761	331.097	28.7143	33171-05-0	BIS(4-HYDROXYCINNAMOYL)METHANE	[M+Na]+	C1=CC(=CC=C1C=CC(=O)CC(=O)C=CC2=CC=C(C=C2)O)O	5315472	308.105	C19H16O4	308.3
308.79486:589 309.11274:182079 309.83602:463 310.07233:950 310.11462:46504 310.48297:507 311.11813:7000 312.11078:452 312.24308:903	50.02232:39 51.03063:51 53.04242:39 55.02078:26 55.02287:90 64.84462:28 65.04387:1110 65.91735:26 68.79638:27 69.00161:709 71.01955:26 74.0177:26 75.02637:51 77.04186:489 79.05768:90 81.03848:39 90.78027:116 91.0524:122 91.05779:6463 91.46135:26 91.67768:26 92.13414:39 93.07227:103 93.34099:26 95.05368:39 97.03091:26 101.04217:77 103.05603:419 105.06949:26 105.07094:91 106.71968:41 107.05272:3044…	309.113	28.7311	33171-05-0	BIS(4-HYDROXYCINNAMOYL)METHANE	[M+H]+	C1=CC(=CC=C1C=CC(=O)CC(=O)C=CC2=CC=C(C=C2)O)O	5315472	308.105	C19H16O4	308.3
395.11349:27809 396.12237:7123 397.11282:1018	261.53513:13 334.08588:13 350.03784:52 357.75369:13 362.0799:13 365.06488:910 379.08063:103 380.09088:328 382.19824:13 394.30811:28 395.08282:29 395.11371:1644	395.113	26.5473	2306-27-6	Sinensetin	[M+Na]+	COC1=C(C=C(C=C1)C2=CC(=O)C3=C(C(=C(C=C3O2)OC)OC)OC)OC	145659	372.121	C20H20O7	372.4
176.97061:23 177.0552:8968 177.49351:21 178.05677:1192 178.4397:17 179.03471:34 179.05928:163 181.08415:26 181.25721:17	50.0283:26 51.02759:64 52.03472:64 52.04185:39 53.04551:64 62.01706:64 63.0281:311 63.04268:53 65.04166:39 77.04075:156 77.05811:40 78.04853:396 79.18224:26 81.2308:28 89.04155:1260 91.05531:90 95.08147:13 105.03359:128 106.04382:128 117.03635:247 133.03056:52 134.03792:337 145.03091:193 149.06049:205 162.02495:26 177.05135:116	177.055	12.0503		3-Hydroxy-4-methoxycinnamic acid	[M-H2O+H]+	COC1=C(C=C(C=C1)C=CC(=O)O)O	736186	194.058	C10H10O4	194.18
195.05572:182 195.06362:2890 195.11887:158 196.06932:571 196.12274:26 197.06372:34 199.07603:26	52.03676:39 53.04345:39 55.02917:13 63.0281:227 65.0428:64 77.04075:180 77.05191:52 78.04728:240 79.06034:28 88.76313:27 89.04155:1476 91.05665:116 105.03793:77 107.04865:64 110.04265:27 117.03482:502 119.04879:39 121.06751:51 134.03629:445 138.77866:13 145.02921:364 149.06049:492 159.05328:13 163.04266:65 174.41608:26 177.0551:471	195.064	12.0503		3-Hydroxy-4-methoxycinnamic acid	[M+H]+	COC1=C(C=C(C=C1)C=CC(=O)O)O	736186	194.058	C10H10O4	194.18
447.10596:2487 447.12687:41565 448.13126:11590 449.13977:2374 451.12719:678	107.26703:13 127.04274:13 128.06718:39 129.07166:26 140.05197:13 142.08078:26 143.08459:26 145.10114:26 149.0247:26 152.06706:13 155.08386:26 157.09972:26 158.07343:39 161.06107:39 165.06993:26 170.06831:26 171.08322:39 173.10164:51 175.04028:26 177.0574:39 183.08633:39 185.10303:51 187.1095:26 189.07043:13 191.03577:39 195.08173:39 197.09579:26 199.07637:26 201.09088:39 207.11595:26 209.09503:26…	447.127	17.4298		Ginkgolide B	[M+Na]+	CC1C(=O)OC2C1(C34C(=O)OC5C3(C2O)C6(C(C5)C(C)(C)C)C(C(=O)OC6O4)O)O	6324617	424.137	C20H24O10	424.4
463.11846:14060 464.12847:4274 465.13653:1069	129.0715:26 149.02454:39 171.13107:13 174.03401:13 177.05722:77 187.04359:39 189.05276:26 193.05029:13 195.02626:51 205.05096:26 231.07974:13 233.04912:51 247.0732:26 251.05777:51 303.12491:13 325.04123:26 325.05905:26 349.13074:27 458.17279:13 461.66641:27 463.01526:29 463.12473:2378	463.118	12.5412		Ginkgolide C	[M+Na]+	CC1C(=O)OC2C1(C34C(=O)OC5C3(C2O)C6(C(C5O)C(C)(C)C)C(C(=O)OC6O4)O)O	24721502	440.132	C20H24O11	440.4
319.1314:76400 320.13674:16254 321.13353:3053 322.14202:678	103.05402:26 115.04922:26 127.05404:26 128.06573:167 139.05737:51 141.07228:128 142.07927:51 143.04929:77 150.04945:51 151.05667:77 152.06378:193 153.07074:116 154.07576:77 155.05064:26 155.08582:77 157.06628:90 163.05415:77 164.06422:39 165.07198:371 166.07916:103 167.0876:77 169.06586:39 170.06854:26 171.0816:51 174.0419:13 176.0589:51 177.07082:78 178.07999:483 179.08633:205 180.09364:51 181.0…	319.131	32.4867	35825-57-1	Cryptotanshinone	[M+Na]+	CC1COC2=C1C(=O)C(=O)C3=C2C=CC4=C3CCCC4(C)C	160254	296.141	C19H20O3	296.4
273.07505:2456 274.03548:160 274.07992:427	81.9693:13 91.06151:39 119.04807:51 129.78731:13 147.04474:155 153.0202:426 255.06798:13 273.07489:116	273.075	11.3005	154-23-4	Cianidanol	[M-H2O+H]+	C1C(C(OC2=CC(=CC(=C21)O)O)C3=CC(=C(C=C3)O)O)O	9064	290.079	C15H14O6	290.27
177.05528:5005 178.05874:845 179.06126:133	51.02954:38 52.04076:38 62.01922:77 63.02804:227 77.0407:90 78.04973:306 89.04152:962 91.05663:64 105.03213:51 105.03648:154 106.04235:103 117.03483:369 134.03796:218 145.02925:180 149.05881:154 162.02863:26 162.03941:13 177.05521:90	177.055	11.3173		Ferulic Acid	[M-H2O+H]+	COC1=C(C=CC(=C1)C=CC(=O)O)O	445858	194.058	C10H10O4	194.18
195.06405:2170 195.11733:164 196.0658:287 199.11635:82	51.02904:64 52.03924:51 53.04287:26 62.02198:39 63.02521:211 63.2857:13 65.041:51 65.06037:26 77.04126:170 78.04904:335 79.05583:51 88.02907:28 89.04076:1319 91.05855:64 101.04017:13 103.05546:51 105.03416:103 106.04148:141 107.05069:39 108.05879:27 117.03541:766 121.06811:39 134.032:77 134.03854:311 135.04807:51 137.03217:13 139.18736:26 145.02985:517 149.06284:308 162.03461:51 163.04512:13 177.…	195.064	11.3341		Ferulic Acid	[M+H]+	COC1=C(C=CC(=C1)C=CC(=O)O)O	445858	194.058	C10H10O4	194.18
255.04972:22 255.06777:1761 256.06837:435 257.0664:74 257.24993:20 258.06411:20 258.88639:20	137.01999:26 146.03999:13 153.07013:39 165.07135:13 171.07729:26 181.0632:39 197.06372:13 199.07602:51 225.06267:13 227.0723:130 227.0957:13 255.06744:550	255.068	16.8269	480-40-0	Chrysin	[M+H]+	C1=CC=C(C=C1)C2=CC(=O)C3=C(C=C(C=C3O2)O)O	5281607	254.058	C15H10O4	254.24
416.7921:408 417.01135:305 417.02577:595 417.12099:122392 417.88603:307 418.12579:37020 418.45521:249 418.91488:241 419.12601:9531 420.12163:1779 420.94738:237 421.66079:237	55.02185:39 65.04053:51 69.0064:51 77.04076:26 81.03483:26 81.04628:39 85.02818:26 89.0389:26 91.05532:223 93.03571:39 105.03215:26 115.05168:26 119.05188:128 121.03021:154 126.04893:26 127.05344:128 128.06194:435 129.07281:434 131.04988:141 131.0887:90 133.03056:270 134.03793:39 136.59691:41 137.02493:2591 139.05843:26 139.89439:15 141.06998:180 143.04697:39 143.08585:244 144.05589:26 145.02921:…	417.121	9.84607		Daidzin	[M+H]+	C1=CC(=CC=C1C2=COC3=C(C2=O)C=CC(=C3)OC4C(C(C(C(O4)CO)O)O)O)O	107971	416.111	C21H20O9	416.4
405.14029:46487 405.61535:580 406.14479:12137 407.15054:2755 408.14326:394 409.15433:394	67.0571:51 69.03839:64 71.0533:26 79.05563:64 81.03767:39 81.07329:197 85.02718:39 85.03108:154 91.05966:90 95.05285:443 97.03147:64 99.04875:39 109.06692:221 113.07074:13 119.05063:64 121.0678:39 123.00788:77 127.03939:51 135.07893:26 137.05498:26 137.06158:257 141.02831:13 145.0499:51 147.0442:282 149.02454:51 149.05557:26 151.07539:64 155.03442:257 159.19791:13 165.05161:521 165.05524:1083 173…	405.14	7.77108	50816-24-5	Hastatoside	[M+H]+	CC1CC(=O)C2(C1C(OC=C2C(=O)OC)OC3C(C(C(C(O3)CO)O)O)O)O	92043450	404.132	C17H24O11	404.4
422.16823:41602 422.72579:288 423.17036:9478 424.17077:2361 425.16071:394 426.36474:271 427.1236:17954	53.04175:39 57.03788:51 61.03443:103 61.04216:26 65.04204:26 67.05718:103 67.07222:39 69.03613:323 71.01527:51 71.05338:64 73.03326:51 75.40184:13 77.03991:39 79.05572:142 81.07339:561 83.01732:27 85.03119:547 87.04546:26 91.04225:117 91.05573:197 93.07156:116 95.01716:108 95.05159:1538 96.08612:26 97.03159:156 97.065:52 99.04747:103 101.02584:39 103.05819:26 105.07168:64 107.04909:26 107.09002:5…	422.168	7.77108	50816-24-5	Hastatoside	[M+NH4]+	CC1CC(=O)C2(C1C(OC=C2C(=O)OC)OC3C(C(C(C(O3)CO)O)O)O)O	92043450	404.132	C17H24O11	404.4
427.1236:17954 428.12282:3935 429.12321:787 431.13335:525	135.03806:26 137.06343:39 145.0603:13 147.04269:39 155.03287:39 155.50645:13 163.03593:103 165.05545:154 166.21375:13 175.03847:39 179.06914:39 185.04158:116 193.05057:257 207.06522:193 209.78011:13 215.02876:324 217.15347:13 233.04085:90 243.08562:26 247.05801:967 258.07098:27 265.0654:1421 270.07587:27 390.46774:13 426.99527:30 427.12375:2821	427.124	7.77108	50816-24-5	Hastatoside	[M+Na]+	CC1CC(=O)C2(C1C(OC=C2C(=O)OC)OC3C(C(C(C(O3)CO)O)O)O)O	92043450	404.132	C17H24O11	404.4
395.11356:55065 396.11962:13026 397.11288:3392 398.55009:1018	227.18005:13 233.01154:26 293.04224:39 305.04294:51 321.03778:51 322.05627:26 347.05734:26 350.04327:90 357.09937:13 363.93204:43 365.06494:3876 378.93488:27 379.49615:27 380.08813:856 386.90002:26 393.87613:29 395.11087:2335	395.114	29.3929	481-53-8	Tangeretin	[M+Na]+	COC1=CC=C(C=C1)C2=CC(=O)C3=C(O2)C(=C(C(=C3OC)OC)OC)OC	68077	372.121	C20H20O7	372.4
291.06642:28430 292.06521:4386 293.06572:1861	103.05378:39 113.03924:13 115.05656:141 118.04462:39 125.04087:26 127.05381:51 128.0639:141 129.07158:51 131.05188:39 137.02036:39 139.04883:26 139.05382:90 141.06703:52 141.07037:393 150.04231:26 151.05472:128 152.06355:299 153.07053:103 155.04866:77 156.05838:39 164.06039:13 168.05858:103 169.06381:293 170.07571:51 172.94185:13 179.05402:64 180.05553:39 181.06364:193 183.04626:26 196.05592:53 1…	291.066	24.3633		Formononetin	[M+Na]+	COC1=CC=C(C=C1)C2=COC3=C(C2=O)C=CC(=C3)O	5280378	268.074	C16H12O4	268.26
445.07307:2229 446.08112:581 448.18738:388 449.09115:581 450.04979:202	295.02045:13 341.03152:13 427.05927:90 430.8869:13 445.07651:270	445.07	8.0901	4773-96-0	Mangiferin	[M+Na]+	C1=C2C(=CC(=C1O)O)OC3=C(C2=O)C(=C(C(=C3)O)C4C(C(C(C(O4)CO)O)O)O)O	5281647	422.085	C19H18O11	422.3
432.73143:397 432.74906:595 433.11359:140758 433.94613:835 434.12274:50003 435.12127:13185 436.12684:2578 436.76441:397 437.107:793 437.40835:397	53.05625:39 55.02439:39 57.0369:39 61.03453:39 65.04442:51 69.03623:51 77.04498:26 79.02191:207 81.03787:116 85.0326:103 91.05988:51 93.03759:103 95.05446:39 105.03993:39 107.01704:39 109.03029:141 111.0087:26 118.04636:39 119.0509:221 120.06124:104 121.02921:1626 123.00972:39 123.0442:39 125.02685:64 127.05241:26 129.03647:26 131.05045:64 133.02951:26 135.04474:39 137.02385:90 138.03125:244 139.…	433.114	11.4856	3681-93-4	Vitexin	[M+H]+	C1=CC(=CC=C1C2=CC(=O)C3=C(O2)C(=C(C=C3O)O)C4C(C(C(C(O4)CO)O)O)O)O	5280441	432.106	C21H20O10	432.4
461.00244:1406 461.11166:439420 462.1134:122276 462.59645:1039 463.11623:29489 464.11407:6784 464.4459:678 465.12516:1357	55.02107:26 57.04526:26 69.00083:103 69.03605:26 71.01639:77 73.03077:103 73.04164:51 77.0386:26 84.02441:64 85.03112:235 95.01159:26 97.03293:26 99.01226:64 101.02294:39 103.04093:26 105.03398:141 109.03603:26 112.01563:77 113.02427:193 121.9978:26 123.00801:26 127.00449:77 128.06236:90 129.03311:26 131.03413:39 131.05354:39 136.02:26 137.02536:103 139.00221:51 139.05553:193 140.01184:682 140.06…	461.112	18.567	36948-76-2	Oroxylin A-7-O-glucuronide	[M+H]+	COC1=C(C=C2C(=C1O)C(=O)C=C(O2)C3=CC=CC=C3)OC4C(C(C(C(O4)C(=O)O)O)O)O	14655552	460.101	C22H20O11	460.4
482.85475:696 483.09384:20691 484.09741:7463 485.09891:3731 486.10145:678	139.05583:26 140.06396:26 165.01761:13 168.00758:257 175.48204:13 196.04626:13 213.06117:13 241.04588:39 242.056:90 269.03918:39 269.35678:28 270.05286:1258 276.54141:13 285.08115:414 292.02917:78 298.04523:26 306.13657:28 307.05685:1754 308.97116:26 312.10828:26 314.3287:13 347.1069:26 481.57339:27 483.08762:1115	483.094	18.5838	36948-76-2	Oroxylin A-7-O-glucuronide	[M+Na]+	COC1=C(C=C2C(=C1O)C(=O)C=C(O2)C3=CC=CC=C3)OC4C(C(C(C(O4)C(=O)O)O)O)O	14655552	460.101	C22H20O11	460.4
468.99706:131 469.11334:24420 469.60616:133 470.11761:8491 471.11682:2242 472.12017:618 473.12765:337	100.11263:13 123.04336:64 151.04016:167 163.04063:26 175.0378:39 181.4472:13 185.04285:64 201.04826:13 306.03711:13 467.61526:54 467.64273:42 469.11353:4445	469.113	17.9762	6807-83-6	TRIFOLIRHIZIN	[M+Na]+	C1C2C(C3=C(O1)C=C(C=C3)OC4C(C(C(C(O4)CO)O)O)O)OC5=CC6=C(C=C25)OCO6	442827	446.121	C22H22O10	446.4
447.09667:273 447.12954:34356 447.72726:137 448.13094:8725 449.1185:404 449.13646:2843 450.1521:342 451.80835:114	121.03458:65 121.04547:13 123.04492:1595 134.03439:90 135.04227:77 137.02301:64 147.04369:270 148.05112:90 150.57516:56 151.03844:3164 152.04373:64 153.06812:39 161.02634:26 162.03014:103 163.03703:193 165.05658:39 173.06012:26 175.04153:614 176.04678:65 181.06107:39 185.05629:51 187.07605:26 189.98212:13 198.05844:39 199.07182:51 209.05978:39 215.07375:39 216.08401:39 226.07045:26 227.06361:103 …	447.13	17.9931	6807-83-6	TRIFOLIRHIZIN	[M+H]+	C1C2C(C3=C(O1)C=C(C=C3)OC4C(C(C(C(O4)CO)O)O)O)OC5=CC6=C(C=C25)OCO6	442827	446.121	C22H22O10	446.4
464.15966:23899 464.78388:118 465.15557:5804 466.1495:969 467.16891:228 467.25137:114 467.63627:228 469.01218:132 469.11316:26174	55.03108:26 65.05172:26 67.0566:39 67.07395:13 77.04304:26 93.03279:51 95.0496:90 107.04993:26 119.04862:26 121.03469:84 122.66449:53 123.04503:4600 131.05295:13 135.04236:64 135.05878:13 137.02477:90 138.03217:64 139.04161:26 144.06082:26 146.07225:26 147.04379:717 148.05464:257 150.56659:77 151.03851:9362 151.58598:24 153.07346:26 157.06726:51 159.07809:26 163.04073:325 172.42511:27 174.48314:5…	464.16	17.9931	6807-83-6	TRIFOLIRHIZIN	[M+NH4]+	C1C2C(C3=C(O1)C=C(C=C3)OC4C(C(C(C(O4)CO)O)O)O)OC5=CC6=C(C=C25)OCO6	442827	446.121	C22H22O10	446.4
286.87729:252 287.0568:62400 287.91442:1565 288.06068:16850 288.93421:152 289.06151:3578 290.06166:447	51.0277:39 53.04356:64 55.02404:51 65.04063:116 67.02336:128 68.99946:436 77.04087:197 79.05543:90 81.03621:103 83.02218:39 91.05812:51 93.03445:198 94.04291:64 95.05128:26 97.02711:26 103.05214:26 103.05644:77 105.03371:141 107.04877:274 108.02309:39 109.02985:167 111.01124:167 115.05633:180 117.07162:77 119.04737:103 121.03032:1397 125.02323:39 126.04586:26 127.05673:257 128.06206:442 129.06972…	287.057	13.5368	520-18-3	Kaempferol	[M+H]+	C1=CC(=CC=C1C2=C(C(=O)C3=C(C=C(C=C3O2)O)O)O)O	5280863	286.048	C15H10O6	286.24
411.1289:19442 412.006:269 412.13506:5039 413.13384:1326 414.13957:398 415.14077:1326	139.03893:51 149.061:167 166.06084:13 177.05753:360 185.03972:65 195.06609:77 213.08368:13 217.0453:418 228.47588:26 249.07646:1287 252.25288:27 409.61203:27 409.85797:29 411.12897:2381	411.129	8.51083	548-37-8	VERBENALIN	[M+Na]+	CC1CC(=O)C2C1C(OC=C2C(=O)OC)OC3C(C(C(C(O3)CO)O)O)O	73467	388.137	C17H24O10	388.4
388.91122:675 388.96695:503 389.1481:125123 389.92611:347 390.15213:33826 391.15186:9281 392.15287:1599 393.15516:480	51.02694:39 53.00884:39 53.04896:169 55.02326:90 55.05785:51 57.03789:103 59.01816:39 61.03223:325 65.04433:26 67.06297:128 68.02908:51 68.82734:74 69.03731:2230 69.35582:17 71.0534:116 73.03207:116 73.04173:64 75.34175:26 77.04117:592 79.02559:40 79.05825:569 81.03652:388 81.07341:268 83.01606:64 83.06498:26 85.03121:1689 87.04548:103 91.04362:126 91.0571:719 93.07294:2109 93.313:17 95.05162:196…	389.148	8.52763	548-37-8	VERBENALIN	[M+H]+	CC1CC(=O)C2C1C(OC=C2C(=O)OC)OC3C(C(C(C(O3)CO)O)O)O	73467	388.137	C17H24O10	388.4
418.80981:315 419.13371:25084 420.13513:7828 421.14065:1917 422.14156:426 422.87341:142	53.04375:39 53.06022:13 61.03988:13 65.04424:64 68.99966:51 71.27857:13 81.03767:141 85.02978:26 89.0392:26 91.05697:180 93.03465:51 95.0501:77 97.03008:26 107.0475:26 109.03005:128 111.04567:26 115.05349:52 117.03513:297 118.68094:26 119.05064:780 121.03206:40 123.0455:244 127.04259:26 127.05692:26 131.04694:26 135.04117:103 136.60216:67 137.02522:8659 137.50195:26 139.05373:26 141.06859:77 143.…	419.134	11.2334		Neoliquiritin	[M+H]+	C1C(OC2=C(C1=O)C=CC(=C2)OC3C(C(C(C(O3)CO)O)O)O)C4=CC=C(C=C4)O	51666248	418.126	C21H22O9	418.4
462.70657:971 463.06222:1965 463.09263:158925 463.71309:678 464.09653:55840 464.80296:641 465.09847:14241 466.1015:4398 467.11171:942	57.03627:26 63.02684:13 67.33233:13 68.99808:39 71.0148:39 73.02797:26 73.03884:51 85.02819:90 89.32181:13 91.05403:90 93.03579:26 95.01271:77 97.0299:26 113.01962:51 113.02113:128 115.05498:26 118.68249:26 119.04911:777 119.93563:14 121.02743:308 123.00794:1075 124.1624:14 128.06073:51 129.06841:26 131.04707:51 139.05559:103 141.0168:51 143.04752:51 145.02806:116 147.04451:103 151.00282:141 153.…	463.093	11.872	27740-01-8？529-53-3？	Scutellarin	[M+H]+	C1=CC(=CC=C1C2=CC(=O)C3=C(C(=C(C=C3O2)OC4C(C(C(C(O4)C(=O)O)O)O)O)O)O)O	185617	462.08	C21H18O12	462.4
256.90116:278 257.00761:439 257.08236:111274 257.89627:956 257.99158:171 258.0869:30491 258.57968:159 258.90468:162 259.07521:1126 259.08885:5572 259.25262:159 260.08591:637 260.43237:159 260.55323:239	51.03401:64 52.39957:26 53.04485:816 55.0243:116 62.01965:26 63.02398:39 63.0453:28 65.04431:963 67.06179:39 68.83903:28 69.00207:961 69.04433:107 71.0224:26 75.02564:64 77.04113:505 79.05569:39 81.03774:5057 81.61875:26 89.04192:209 90.77951:90 91.05838:4713 92.39937:26 93.03743:180 95.05154:746 96.02237:389 101.04139:51 102.04941:26 103.05525:51 105.0745:26 107.05047:445 109.0301:1119 111.0487:…	257.082	23.5352		Isoliquiritigenin	[M+H]+	C1=CC(=CC=C1C=CC(=O)C2=C(C=C(C=C2)O)O)O	638278	256.074	C15H12O4	256.25
465.1065:51429 466.06682:997 466.10952:19279 467.11363:4483 468.1127:1834 468.59888:408	51.51396:13 53.04938:39 55.02159:64 57.03513:26 57.03833:77 61.02828:26 61.0327:116 61.04484:51 69.03665:279 71.05154:39 73.03019:77 73.04709:39 81.03582:141 82.62576:27 83.02308:28 85.03181:977 87.04609:77 91.04021:116 93.03406:26 95.0509:65 97.03089:377 99.04536:128 101.02371:39 109.02504:64 109.02799:180 111.00936:77 115.04079:39 117.07429:26 120.92736:26 121.02993:205 123.0465:91 127.03724:26…	465.106	11.9392	21637-25-2	ISOQUERCITRIN	[M+H]+	C1=CC(=C(C=C1C2=C(C(=O)C3=C(C=C(C=C3O2)O)O)OC4C(C(C(C(O4)CO)O)O)O)O)O	5280804	464.095	C21H20O12	464.4
487.08457:9605 488.08604:3249 489.09791:722 490.10458:541 491.09662:722	150.19614:13 185.03952:141 195.02843:13 229.0507:39 261.04172:13 285.03601:39 288.0639:26 303.05453:333 324.02676:206 325.03726:244 485.55182:41 487.08789:1492	487.085	11.956	21637-25-2	ISOQUERCITRIN	[M+Na]+	C1=CC(=C(C=C1C2=C(C(=O)C3=C(C=C(C=C3O2)O)O)OC4C(C(C(C(O4)CO)O)O)O)O)O	5280804	464.095	C21H20O12	464.4
447.12749:28769 448.13786:6697 449.13141:2344	68.30314:13 128.0672:26 133.06528:26 145.06885:26 151.08086:13 153.05663:26 159.08591:26 161.05939:141 175.04417:39 179.06921:51 185.05705:26 187.07295:39 189.05508:90 191.0672:26 203.06944:39 207.06738:39 210.06685:26 213.05695:26 217.04745:39 231.06525:26 235.06206:39 237.08093:13 263.04984:39 281.06628:26 309.05823:90 403.14417:13 445.72141:68 446.83768:33 447.12744:5207	447.127	12.191	107438-79-9	Ginkgolide J	[M+Na]+	CC1C(=O)OC2C1(C34C(=O)OC5C3(C2)C6(C(C5O)C(C)(C)C)C(C(=O)OC6O4)O)O	24721483	424.137	C20H24O10	424.4
355.10494:4387 356.10673:897 357.10993:256	63.0449:26 89.03888:77 107.05013:39 117.03333:218 127.31639:13 135.04422:592 138.67886:27 139.04182:13 145.02928:741 147.53442:27 163.03915:3627 164.30807:16 180.03621:13	355.105	6.74077	905-99-7	Cryptochlorogenic acid	[M+H]+	C1C(C(C(CC1(C(=O)O)O)O)OC(=O)C=CC2=CC(=C(C=C2)O)O)O	9798666	354.095	C16H18O9	354.31
390.17739:20857 390.75252:117 391.18275:4642 392.181:1079 393.17772:156 394.13364:105 394.88011:109 395.13284:9081	53.04676:39 55.02206:90 55.03254:64 57.03774:51 57.04414:39 61.03208:51 69.03834:168 73.0283:26 73.03433:39 77.04226:116 79.05685:193 79.06815:39 81.03637:128 82.06475:27 83.0481:27 85.02976:632 87.0572:26 91.04347:91 91.05696:399 92.03569:27 97.03009:218 102.04794:39 103.05521:342 105.03537:77 105.07302:1998 107.0519:77 109.06548:103 111.4242:27 115.05656:791 118.04155:231 119.05069:397 121.0663…	390.177	6.72397	118-34-3	ELEUTHEROSIDE B	[M+NH4]+	COC1=CC(=CC(=C1OC2C(C(C(C(O2)CO)O)O)O)OC)C=CCO	5316860	372.142	C17H24O9	372.4
394.88011:109 395.13284:9081 395.77063:156 396.1333:1712 397.1294:360 399.13946:205 400.1139:103	81.03482:13 140.04823:13 185.03928:77 232.06233:26 232.07094:180 233.0815:141 346.10703:13 364.10657:39 393.87558:26 395.13:729	395.133	6.72397	118-34-3	ELEUTHEROSIDE B	[M+Na]+	COC1=CC(=CC(=C1OC2C(C(C(C(O2)CO)O)O)O)OC)C=CCO	5316860	372.142	C17H24O9	372.4
408.85767:950 408.9491:882 409.15198:414555 409.91826:989 410.15286:99999 411.15496:24879 412.15255:3166	53.04234:64 55.0228:64 55.05739:64 55.08256:27 57.03636:184 59.05352:39 61.03287:288 61.04501:131 65.04613:51 68.99926:169 69.03682:812 71.0148:77 71.05171:128 71.95732:26 73.03157:250 75.97784:13 77.04066:77 79.05774:51 81.036:253 83.01296:39 83.92946:27 85.03199:1297 87.04231:91 87.04495:209 89.04546:26 91.04443:157 91.05522:267 97.02551:82 97.02968:602 99.04414:222 101.02532:64 103.03902:52 10…	409.152	12.965	495-31-8	Nodakenin	[M+H]+	CC(C)(C1CC2=C(O1)C=C3C(=C2)C=CC(=O)O3)OC4C(C(C(C(O4)CO)O)O)O	73191	408.142	C20H24O9	408.4
431.13395:30880 432.14079:8231 433.1341:1583 434.14621:1266 435.14182:2532	159.05203:13 183.01384:13 187.04202:51 203.05331:13 214.06451:13 229.08073:39 247.09596:77 429.77386:51 430.60614:32 431.1311:4227	431.134	12.965	495-31-8	Nodakenin	[M+Na]+	CC(C)(C1CC2=C(O1)C=C3C(=C2)C=CC(=O)O3)OC4C(C(C(C(O4)CO)O)O)O	73191	408.142	C20H24O9	408.4
448.6781:149 448.95947:190 449.11216:54125 450.0888:403 450.11578:16782 451.11452:5428 452.11737:820 452.83566:149 453.12133:224	53.04254:90 55.023:77 55.03977:26 57.03976:180 57.05043:64 59.05155:26 61.03307:185 68.99946:77 69.03585:487 71.05072:90 73.02936:77 77.04087:26 81.03621:305 83.01317:39 84.77833:58 85.03089:1755 87.04779:77 91.03925:167 93.03582:39 96.30615:27 97.02989:701 99.04575:128 101.02268:26 105.03226:64 107.05461:52 108.77036:26 109.02838:289 111.00975:154 115.04269:64 117.05787:26 119.05662:26 121.03032…	449.112	13.5368	480-10-4	ASTRAGALIN	[M+H]+	C1=CC(=CC=C1C2=C(C(=O)C3=C(C=C(C=C3O2)O)O)OC4C(C(C(C(O4)CO)O)O)O)O	5282102	448.101	C21H20O11	448.4
471.06104:323 471.0917:20131 472.09501:6006 473.09325:1341 474.09561:298 475.1052:447	121.03343:26 131.21339:13 137.02504:26 147.04918:26 153.01952:103 157.0675:26 165.01878:90 185.0412:334 185.06235:26 213.05434:64 230.87999:26 241.04745:26 245.04305:13 258.05243:39 259.07477:13 287.05441:580 308.02753:315 309.0376:623 469.58432:51 471.01831:30 471.09189:3335	471.092	13.5368	480-10-4	ASTRAGALIN	[M+Na]+	C1=CC(=CC=C1C2=C(C(=O)C3=C(C=C(C=C3O2)O)O)OC4C(C(C(C(O4)CO)O)O)O)O	5282102	448.101	C21H20O11	448.4
204.90144:575 205.13409:176569 206.13699:43454 206.22625:528 207.1403:4331	51.0287:26 53.04356:39 54.96642:26 56.05593:195 56.06862:90 57.0643:65 57.89446:275 57.90736:127 58.07305:24597 58.28967:83 58.37168:39 58.44943:26 58.46347:64 58.52615:39 58.60183:39 58.65701:39 58.69272:51 58.74902:39 58.80426:39 58.95496:39 58.98968:26 59.08956:26 59.16343:26 59.26781:39 59.31459:26 59.40494:26 60.09078:39 65.04292:51 66.04952:39 67.05576:39 68.05561:26 70.06688:39 77.03841:26…	205.134	1.37043	486-86-2	Caulophylline	[M+H]+	CN1CC2CC(C1)C3=CC=CC(=O)N3C2	670971	204.126	C12H16N2O	204.27
609.08827:774 609.30099:276470 610.30233:139386 611.10189:1028 611.30449:41661 612.30048:9498 613.31127:1696	58.07209:77 77.03971:26 91.05414:77 95.05134:26 103.05647:39 105.06994:64 107.05025:64 109.06676:39 115.05634:90 117.07315:51 119.0489:39 120.08401:26 121.06606:205 123.04217:26 128.06203:77 130.0668:103 131.05157:205 131.0726:116 132.04494:39 132.07903:154 133.06648:90 133.08931:90 134.07562:39 135.082:180 136.04764:26 137.06137:530 142.06522:26 143.04871:430 144.05423:51 144.08136:308 145.06499…	609.297	13.2164		Fangchinoline	[M+H]+	CN1CCC2=CC(=C3C=C2C1CC4=CC=C(C=C4)OC5=C(C=CC(=C5)CC6C7=C(O3)C(=C(C=C7CCN6C)OC)O)OC)OC	73481	608.289	C37H40N2O6	608.7
623.19841:3082 623.31481:804979 623.70289:1476 623.79817:1376 624.15463:1214 624.31348:379970 624.74072:1033 625.08332:1366 625.32355:74973 626.17885:692 626.32382:12391 626.95338:678 627.32489:2714 627.92309:678	58.07003:195 77.04363:39 91.05577:90 95.05027:39 103.05827:64 105.06886:64 107.04771:39 115.05526:51 117.07055:64 118.04484:26 121.06498:347 123.04109:77 127.05404:64 129.0686:90 130.0625:116 131.04889:154 131.07477:141 132.08121:193 133.08661:141 134.06966:64 135.04482:64 135.07928:218 136.07129:39 137.0603:578 141.06393:26 143.04933:401 143.07637:64 144.082:375 145.06392:259 145.08775:387 146.0…	623.315	14.6983		D-Tetrandrine	[M+H]+	CN1CCC2=CC(=C3C=C2C1CC4=CC=C(C=C4)OC5=C(C=CC(=C5)CC6C7=C(O3)C(=C(C=C7CCN6C)OC)OC)OC)OC	73078	622.304	C38H42N2O6	622.7
323.17676:5616 323.98243:22 324.14012:29 324.17573:1443 325.17879:203 326.17064:21 326.67097:14 327.01069:21 327.14356:14 328.1512:252	66.03697:13 108.08339:39 120.07945:26 167.07066:39 180.07796:39 193.09146:39 194.09601:116 195.10513:39 196.10501:26 204.07892:26 206.09216:64 208.11324:39 217.08441:26 218.09103:64 219.10628:51 220.10919:90 221.10809:64 223.119:64 232.11179:39 234.12447:64 236.10458:51 244.10622:26 249.13396:64 251.1115:39 261.13242:26 263.15692:128 277.13318:39 277.17081:51 278.1785:64 279.15021:39 291.15515:52…	323.177	10.94	509-15-9	GELSEMINE	[M+H]+	CN1CC2(C3CC4C5(C2C1C3CO4)C6=CC=CC=C6NC5=O)C=C	5390854	322.168	C20H22N2O2	322.4
306.93035:863 307.1804:363342 308.07003:3777 308.18412:125327 309.01062:1033 309.17456:3455 309.18698:25512 309.92279:678 310.18899:2374 310.2089:678 311.29731:678	51.026:39 53.04183:90 54.03946:51 55.02332:64 55.04429:51 55.06211:51 56.05308:128 56.07212:26 57.06143:77 58.07123:51 58.07877:51 65.04212:141 66.05101:39 67.05841:237 67.06767:106 67.15563:26 68.05362:443 69.0362:64 69.99864:41 70.06958:2553 71.07728:154 72.08497:90 77.03627:39 77.04123:388 78.03528:64 78.05025:39 79.05831:594 80.0526:130 81.03657:141 81.05947:341 81.07219:247 82.06879:278 83.0…	307.18	9.30602	1358-76-5	koumine	[M+H]+	CN1CC2(C3CC4C5=NC6=CC=CC=C6C52CC1C3CO4)C=C	91895267	306.173	C20H22N2O	306.4
249.03613:630 249.08965:664 249.19446:163593 249.41085:457 250.12092:567 250.19913:44953 250.37124:276 250.70446:398 250.79171:398 251.1991:5042 251.41412:398 251.99693:398 252.20556:796 252.23921:265 252.66574:398 252.83196:265 252.96902:265	51.02877:39 53.0426:90 53.05597:77 54.03919:39 55.02515:365 55.04402:118 55.05974:365 56.05387:360 56.0655:148 57.03875:39 58.06988:103 65.04182:90 66.85117:26 67.04423:53 67.05811:608 68.05448:233 69.04412:39 69.06173:78 70.07046:1349 72.08586:77 77.0409:494 78.03495:27 79.05798:737 79.60665:27 80.05353:331 81.04005:39 81.05913:105 81.07186:597 82.06973:362 83.05053:39 83.07629:77 83.08659:51 84…	249.195	3.50598	6882-68-4	SOPHORIDINE	[M+H]+	C1CC2C3CCCN4C3C(CCC4)CN2C(=O)C1	165549	248.189	C15H24N2O	248.36
358.97145:402 359.08924:72634 360.0725:478 360.09127:14967 361.09201:3474 362.09682:457 362.88768:274 363.7818:289 363.92194:416 364.04324:47469	55.021:51 60.71347:13 68.99719:104 68.99954:181 89.04436:26 102.04773:13 113.03747:51 114.04616:26 115.05781:103 124.03145:39 125.03896:39 126.04738:361 127.04233:90 127.05188:103 128.06036:64 129.06963:128 130.04097:26 137.03983:116 138.04729:52 139.04675:40 139.05344:756 140.04985:297 141.07166:141 142.0416:39 143.04865:116 149.03975:77 150.04358:91 151.0421:1131 152.04916:199 152.0631:517 153.…	359.089	28.9045	313-67-7	Aristolochic acid A	[M+NH4]+	COC1=CC=CC2=C3C(=C(C=C21)[N+](=O)[O-])C(=CC4=C3OCO4)C(=O)O	2236	341.054	C17H11NO7	341.27
342.06194:21357 343.06349:5410 344.0665:1006 345.0736:183	53.0455:13 66.1585:13 123.0153:13 126.04562:64 129.06625:26 137.03304:26 137.03966:90 139.05161:270 140.04803:103 141.06982:51 143.05188:39 151.03674:131 151.04196:592 152.05946:193 153.05768:193 153.06642:154 163.0551:77 164.04889:359 165.06204:53 165.06747:682 166.06374:103 167.07394:39 168.06157:51 169.05028:39 169.0668:51 170.05476:39 176.06175:26 179.03439:180 180.04343:167 181.05722:64 181.…	342.062	28.9045	313-67-7	Aristolochic acid A	[M+H]+	COC1=CC=CC2=C3C(=C(C=C21)[N+](=O)[O-])C(=CC4=C3OCO4)C(=O)O	2236	341.054	C17H11NO7	341.27
340.15501:587215 340.55903:735 341.08592:2523 341.15637:204018 341.48266:678 342.02071:688 342.08865:1043 342.14353:1450 342.15921:38225 342.64026:1357 343.16091:4749 343.29179:678 344.16931:1018	51.02592:39 53.04381:39 54.03731:103 55.02116:26 63.02514:51 64.77117:26 65.04094:392 76.80827:26 77.03999:346 78.04652:51 79.05581:264 80.04883:26 89.03943:77 90.0475:103 90.77565:64 91.05586:4837 92.05085:51 93.03354:39 93.05807:79 93.07033:309 95.05036:39 101.03737:26 103.04116:42 103.05407:764 104.05908:64 105.03421:167 105.06897:513 106.06482:78 107.04928:318 108.05592:77 109.06431:64 115.05…	340.155	16.1425	522-97-4	Tetrahydroberberine	[M+H]+	COC1=C(C2=C(CC3C4=CC5=C(C=C4CCN3C2)OCO5)C=C1)OC	34458	339.147	C20H21NO4	339.4
117.71917:251 118.08736:17822 118.94718:73 119.08282:147 119.09053:1807 119.30032:72 119.8921:72 120.0902:251 122.82287:72	53.06684:26 56.05448:238 56.06929:52 57.06178:90 57.89515:227 57.92848:67 58.07159:14914 58.28066:32 58.33892:38 58.40152:38 58.51928:51 58.56468:26 58.58631:38 58.62092:38 58.68259:38 58.89818:38 58.94698:26 58.98604:26 59.01968:38 59.0794:2033 59.27286:26 59.35447:38 59.40673:38 59.59637:38 59.69021:26 59.96014:26 60.44029:26 74.06134:51 85.05402:13 88.04292:38 107.99347:13 117.72662:41 118.087…	118.087	1.23603		Betaine	[M+H]+	C[N+](C)(C)CC(=O)[O-]	247	117.079	C5H11NO2	117.15
268.10302:49866 268.5497:88 268.93882:221 269.10567:13877 269.41866:88 269.66222:132 270.10787:2735 271.11193:309 271.89183:132	54.86038:26 55.02061:184 55.03843:78 56.30026:26 57.03947:253 59.05995:39 61.03278:64 65.01529:26 65.02896:26 67.03465:90 69.03675:207 71.01711:337 71.47267:27 73.0315:128 77.0158:26 79.3771:13 82.05153:26 85.03064:237 87.04228:39 92.02713:224 94.0413:257 97.03106:90 103.04189:13 109.05178:103 115.03796:103 118.66211:70 119.03486:2436 120.27125:27 133.05173:141 135.64081:259 135.72968:59 136.0623…	268.103	2.05897	58-61-7	Adenosine	[M+H]+	C1=NC(=C2C(=N1)N(C=N2)C3C(C(C(O3)CO)O)O)N	60961	267.097	C10H13N5O4	267.24
262.8334:573 263.0098:555 263.17481:284031 263.76649:951 264.15902:1002 264.17739:73362 264.34046:462 265.02084:469 265.18187:12086 266.02232:694 266.18827:1156 266.69102:462 267.83437:694 267.98931:462	51.02633:39 53.04217:90 54.03773:39 54.045:39 55.05932:154 56.05238:195 57.04152:26 58.06837:103 65.04138:64 67.0461:105 67.05767:349 68.05288:295 69.03546:233 69.07068:158 70.06765:420 71.07652:39 72.08302:103 77.04046:260 78.037:318 79.04245:53 79.05627:485 80.05182:460 81.05741:169 81.07013:227 82.06288:110 82.068:506 83.0488:52 83.07455:375 84.08334:712 85.09171:39 86.0589:39 86.09822:77 91.0…	263.175	3.9758	26904-64-3	OXYSOPHOCARPINE	[M+H]+	C1CC2CN3C(CC=CC3=O)C4C2[N+](C1)(CCC4)[O-]	24721085	262.168	C15H22N2O2	262.35
342.10112:2660 342.17168:606285 342.9431:1018 343.09226:1018 343.11319:1885 343.17077:186277 343.38805:1051 343.93546:1381 344.17919:38566 344.33648:764 345.15234:1018 345.17596:5088 345.57507:1018 345.89558:1018 346.17943:1357 346.58701:1018 346.82905:678	55.02369:116 55.04046:39 58.0673:51 115.05274:103 126.04844:39 127.05773:39 128.06303:90 138.04675:65 139.05457:316 140.0627:103 141.07112:167 149.03751:39 150.04478:344 150.68756:27 151.05547:532 152.06258:2405 152.81267:28 153.06952:1432 154.07805:257 155.04765:64 155.08284:90 157.06149:39 161.03851:90 162.04414:103 162.54453:27 163.0547:987 164.06116:1142 164.55014:39 164.55739:51 165.00174:33…	342.172	11.2951		(+)-Isocorynoline	[M+H]+	CN1CCC2=CC(=C(C3=C2C1CC4=C3C(=C(C=C4)OC)O)OC)OC	10143	341.163	C20H23NO4	341.4

## Sheet: NEG
Ms1	Ms2	Mz	Rt	CAS	Compound Name	Adduct	Canonical Smiles	Cid (PubChem)	Exact Mass	Molecular Formula	Molecular Weight
136.5959:2068 137.02723:131283 137.94337:847 138.03133:12540 139.0291:1448	51.02943:64 51.05264:39 53.04434:173 53.0639:64 62.01933:26 63.02593:90 63.05061:39 65.0076:280 65.0338:137 65.04178:206 65.06229:26 67.02109:51 69.04182:39 77.00519:39 79.02185:154 80.02731:51 81.03659:454 81.07093:30 91.02101:559 92.02803:971 93.00107:39 93.0365:223 93.05558:26 95.01208:39 97.03068:39 107.01329:128 108.02271:2989 109.0295:451 116.77504:26 119.01177:386 124.01889:51 135.59344:71…	137.027	5.87597	139-85-5	Protocatechualdehyde	H	C1=CC(=C(C=C1C=O)O)O	8768	138.032	C7H6O3	138.12
1155.27324:2320 1156.27233:2184 1157.27667:682 1158.28625:409	125.0265:39 273.0434:13 289.07565:103 407.07578:64 425.08762:103 451.09433:26 451.10031:39 515.13934:26 577.14441:547 662.42511:14 1155.29211:90	1155.27	7.00625		CATECHIN-(4ALPHA->8)-EPICATECHIN	2M-H	C1C(C(OC2=C1C(=CC(=C2C3C(C(OC4=CC(=CC(=C34)O)O)C5=CC(=C(C=C5)O)O)O)O)O)C6=CC(=C(C=C6)O)O)O	147299	578.142	C30H26O12	578.5
609.00551:642 609.14498:180530 609.44143:600 610.15318:56569 610.92123:583 611.14824:12483 612.1546:3148 613.15829:1145	57.06747:13 85.65938:13 107.01493:39 125.025:26 130.04135:39 135.01022:39 143.04768:26 149.04411:26 151.00313:362 152.01009:39 154.0463:26 157.06847:51 162.99699:39 164.00691:26 169.00778:26 171.04172:51 173.96632:13 177.01721:26 178.99844:415 180.00552:51 182.03767:39 183.04178:77 185.0256:77 186.0302:26 187.03944:77 189.05057:51 197.05785:39 199.04027:64 201.05264:39 210.03185:26 211.03844:103 …	609.145	10.7304	19895-95-5	kaempferol 3-O-sophoroside	H	C1=CC(=CC=C1C2=C(C(=O)C3=C(C=C(C=C3O2)O)O)OC4C(C(C(C(O4)CO)O)O)OC5C(C(C(C(O5)CO)O)O)O)O	5282155	610.153	C27H30O16	610.5
655.15116:8013 656.15329:3148 657.13808:572	89.02241:26 119.03661:26 151.00311:77 179.00032:128 183.03986:26 187.05293:13 211.03842:26 213.05678:39 222.38155:13 227.03683:338 229.04672:51 239.03458:39 243.02904:27 255.03049:810 256.03781:141 257.04486:103 263.15164:13 279.0578:13 283.02527:141 283.12512:57 284.01495:82 284.03162:4625 284.69162:31 285.04214:1471 285.69614:15 286.55414:15 301.07706:13 309.03793:77 323.04544:26 326.04901:26 3…	655.151	10.7304	19895-95-5	kaempferol 3-O-sophoroside	FA	C1=CC(=CC=C1C2=C(C(=O)C3=C(C=C(C=C3O2)O)O)OC4C(C(C(C(O4)CO)O)O)OC5C(C(C(C(O5)CO)O)O)O)O	5282155	610.153	C27H30O16	610.5
741.25665:4979 742.27639:2621 743.26601:786	164.04861:13 181.05164:141 205.08763:26 387.10168:26 395.03403:26 400.87976:39 402.13394:65 417.03119:27 417.16104:846 424.74155:26 579.21405:259	741.257	10.7651	39432-56-9	Eleutheroside E	H	COC1=CC(=CC(=C1OC2C(C(C(C(O2)CO)O)O)O)OC)C3C4COC(C4CO3)C5=CC(=C(C(=C5)OC)OC6C(C(C(C(O6)CO)O)O)O)OC	71312557	742.268	C34H46O18	742.7
787.27167:87686 788.2353:1093 788.271:33694 789.27493:10413 790.27553:2359 791.26882:786	71.01295:26 105.08275:13 135.02507:13 150.99626:51 151.0032:231 152.04326:26 159.03847:26 161.04576:154 165.01279:26 166.0271:437 167.03174:39 175.43427:27 177.02859:13 181.04974:2785 189.0565:26 192.04446:26 205.08763:141 207.05708:26 222.05101:13 236.06441:39 247.97037:13 276.10138:13 316.08975:26 330.11835:39 331.17944:13 333.01785:26 338.69888:26 356.11819:39 371.15164:116 374.61392:13 387.09…	787.272	10.7651	39432-56-9	Eleutheroside E	FA	COC1=CC(=CC(=C1OC2C(C(C(C(O2)CO)O)O)O)OC)C3C4COC(C4CO3)C5=CC(=C(C(=C5)OC)OC6C(C(C(C(O6)CO)O)O)O)OC	71312557	742.268	C34H46O18	742.7
593.15034:153688 593.78366:534 594.06257:556 594.15211:49190 595.1237:1135 595.15127:10689 596.15472:2583 597.84285:517	58.03742:26 59.01456:248 59.05255:26 63.02485:13 71.01518:77 72.99457:26 85.03531:26 88.7532:26 89.02495:194 89.05428:26 101.02502:64 101.03638:51 113.02523:77 117.03017:26 117.03476:64 119.03335:141 125.39159:13 131.01453:39 145.02635:26 159.04169:13 163.04002:26 173.01878:116 175.00188:205 176.93234:39 179.03409:26 189.01337:26 191.03506:39 193.06358:26 203.03455:26 215.03677:26 217.05331:13 22…	593.15	10.921	38950-94-6	Vitexia-glucoside	H	C1=CC(=CC=C1C2=CC(=O)C3=C(O2)C(=C(C=C3O)O)C4C(C(C(C(O4)CO)O)O)O)OC5C(C(C(C(O5)CO)O)O)O	15596617	594.158	C27H30O15	594.5
639.15591:19375 640.15646:7232 641.15779:1808	59.01454:26 59.01888:39 84.02465:13 101.02642:39 113.0237:39 117.08365:13 175.00557:39 267.129:13 269.04218:64 281.04349:39 282.05582:51 283.05807:39 292.12216:80 292.76248:30 293.04779:5148 293.55594:19 295.06604:26 297.03766:26 307.94302:13 309.04486:39 311.05756:658 315.40109:14 323.04745:39 323.05759:103 325.07458:26 335.05194:64 341.05542:39 341.06848:51 347.06219:26 353.06567:51 361.1611:28…	639.156	10.921	38950-94-6	Vitexia-glucoside	FA	C1=CC(=CC=C1C2=CC(=O)C3=C(O2)C(=C(C=C3O)O)C4C(C(C(C(O4)CO)O)O)O)OC5C(C(C(C(O5)CO)O)O)O	15596617	594.158	C27H30O15	594.5
1187.30736:7366 1188.31047:6199 1189.30913:2324 1190.30821:1033	293.03094:26 293.04303:167 413.0896:331 416.26315:13 473.1095:65 591.31293:30 593.15594:1999 1185.44275:26 1187.32605:458	1187.31	10.921	38950-94-6	Vitexia-glucoside	2M-H	C1=CC(=CC=C1C2=CC(=O)C3=C(O2)C(=C(C=C3O)O)C4C(C(C(C(O4)CO)O)O)O)OC5C(C(C(C(O5)CO)O)O)O	15596617	594.158	C27H30O15	594.5
595.02967:814 595.16754:235169 595.60538:678 596.17101:71544 596.88533:689 597.05794:692 597.17187:15898 598.18048:3729 598.78536:678	63.02916:26 65.00632:116 65.01657:64 69.43788:26 71.02808:26 81.61616:26 83.01599:77 93.03493:26 101.92572:26 105.0562:27 107.01451:393 107.06567:26 109.03073:116 115.42897:26 121.02994:26 125.01662:40 125.0261:541 131.01262:141 133.02892:39 134.03302:193 134.85379:30 135.04584:4847 135.83839:26 137.02333:51 137.94113:26 139.04185:51 149.02457:103 150.52721:205 150.9175:39 151.0043:17431 151.2283…	595.168	11.2508	13463-28-0	ERIOCITRIN	H	CC1C(C(C(C(O1)OCC2C(C(C(C(O2)OC3=CC(=C4C(=O)CC(OC4=C3)C5=CC(=C(C=C5)O)O)O)O)O)O)O)O)O	83489	596.174	C27H32O15	596.5
1191.34986:6442 1192.34004:4069 1193.34528:2034 1193.39408:678	135.04584:13 151.0043:64 269.03479:26 287.05569:660 290.53003:13 329.07306:26 459.09259:26 593.27539:29 595.16626:1915 612.05023:13 1191.36377:197	1191.35	11.2508	13463-28-0	ERIOCITRIN	2M-H	CC1C(C(C(C(O1)OCC2C(C(C(C(O2)OC3=CC(=C4C(=O)CC(OC4=C3)C5=CC(=C(C=C5)O)O)O)O)O)O)O)O)O	83489	596.174	C27H32O15	596.5
623.2008:321050 623.70528:678 623.79703:1061 624.05113:1059 624.20644:103082 625.05745:1039 625.20582:29899 625.60509:678 626.20601:5425 627.19991:2034 628.04942:678	51.05053:26 57.03736:26 59.01441:156 59.0307:64 67.36845:26 71.01503:168 85.02865:233 86.39165:26 89.0208:91 89.02613:249 95.01058:26 95.01746:77 97.02916:26 101.02629:64 101.03197:51 103.04149:51 106.03029:26 109.95783:28 111.73695:28 113.02508:1532 114.0277:14 115.38962:26 117.03614:26 119.03475:141 119.05016:39 123.04355:39 125.02307:26 131.03217:103 132.02225:332 133.02255:117 133.03069:2127 …	623.201	13.3449	61303-13-7	Isoacteoside	H	CC1C(C(C(C(O1)OC2C(C(OC(C2O)OCCC3=CC(=C(C=C3)O)O)COC(=O)C=CC4=CC(=C(C=C4)O)O)O)O)O)O	6476333	624.205	C29H36O15	624.6
622.78496:786 623.07412:953 623.16582:317130 623.92436:678 624.02318:856 624.17143:93416 624.76106:660 625.04362:997 625.17079:22098 626.17094:4232 627.18251:1302 627.7063:651	59.02095:26 71.01625:77 85.02869:26 89.02218:26 89.02751:64 95.01475:26 101.02776:39 107.01759:26 113.02813:154 119.0348:39 125.02629:51 132.02393:51 133.02913:326 134.03978:39 135.0444:246 136.02147:26 139.05542:26 141.3306:13 143.04739:39 149.07312:26 151.00282:376 152.01151:26 153.02007:77 155.04718:26 157.02921:26 159.0452:39 160.05174:41 160.51685:68 161.02383:3706 161.76337:26 163.00569:103…	623.166	13.4489		ISORHAMNETIN-3-RUTINOSIDE	H	CC1C(C(C(C(O1)OCC2C(C(C(C(O2)OC3=C(OC4=CC(=CC(=C4C3=O)O)O)C5=CC(=C(C=C5)O)OC)O)O)O)O)O)O	17751019	624.169	C28H32O16	624.5
579.17156:227362 579.96409:1411 580.18187:62314 581.17263:18014 582.17788:4408 582.60068:1017 583.1874:678	63.02813:26 65.0087:51 83.01615:51 87.00876:26 93.03648:103 93.05011:26 103.03587:26 105.66845:26 107.01181:277 108.99113:26 115.05913:13 119.05031:721 119.08577:26 123.49392:26 125.02165:218 131.04042:26 134.03334:26 136.01334:39 136.02158:26 143.0323:39 143.05933:65 145.02979:453 149.02148:51 150.52757:116 151.00294:7249 151.31213:35 151.94717:26 153.20901:26 154.98924:26 157.35883:26 159.05244…	579.172	13.7264	10236-47-2	Naringin	H	CC1C(C(C(C(O1)OC2C(C(C(OC2OC3=CC(=C4C(=O)CC(OC4=C3)C5=CC=C(C=C5)O)O)CO)O)O)O)O)O	442428	580.179	C27H32O14	580.5
625.17539:15782 626.17908:7120 627.18712:1695 628.18889:678	93.03518:51 105.16369:26 107.01481:39 119.05193:116 125.01857:26 125.02647:64 145.03159:116 149.03021:40 150.53114:67 151.00304:1463 161.02586:26 164.00684:39 165.01807:77 165.04166:13 169.01689:26 173.08961:13 175.00208:103 177.01715:231 184.05434:13 187.03745:39 193.01083:154 199.07213:26 201.05061:13 205.00859:64 205.61594:13 211.01994:26 211.03021:26 217.00993:39 219.9651:13 227.06879:128 229…	625.175	13.7264	10236-47-2	Naringin	FA	CC1C(C(C(C(O1)OC2C(C(C(OC2OC3=CC(=C4C(=O)CC(OC4=C3)C5=CC=C(C=C5)O)O)CO)O)O)O)O)O	442428	580.179	C27H32O14	580.5
1155.32242:7543 1155.82673:2547 1156.32154:3704 1156.82607:1158 1157.34032:2315	191.71127:26 269.04459:116 575.31958:29 577.16467:2698 578.15967:51 1154.32251:27 1155.34045:480	1155.32	13.9519	17306-46-6	Rhoifolin	2M-H	CC1C(C(C(C(O1)OC2C(C(C(OC2OC3=CC(=C4C(=C3)OC(=CC4=O)C5=CC=C(C=C5)O)O)CO)O)O)O)O)O	5282150	578.164	C27H30O14	578.5
577.12212:1106 577.15606:267317 578.16122:87097 579.03465:634 579.16046:23508 580.16736:5277 581.17855:1242	59.01659:51 63.03817:26 85.03909:13 93.0364:26 105.05054:13 115.77853:13 117.03465:77 141.05022:13 149.01791:26 149.02654:90 151.00107:128 154.04071:39 155.05949:26 159.03627:39 159.0434:116 161.02203:128 164.1731:26 167.04593:26 169.06256:51 171.03954:51 172.04996:39 177.77527:26 180.06017:39 181.06261:64 183.04144:90 195.0416:39 196.05518:64 197.05751:64 199.03793:39 200.04385:64 201.05431:116 …	577.156	13.9692	17306-46-6	Rhoifolin	H	CC1C(C(C(C(O1)OC2C(C(C(OC2OC3=CC(=C4C(=C3)OC(=CC4=O)C5=CC=C(C=C5)O)O)CO)O)O)O)O)O	5282150	578.164	C27H30O14	578.5
609.11224:802 609.18198:143783 610.15182:1779 610.18672:45371 611.19229:13096 612.1882:3390 613.12894:678	59.01745:26 83.01194:26 107.01725:26 108.02229:39 110.55989:13 124.01844:26 125.02435:375 134.03613:167 135.04402:64 136.0145:103 149.02271:51 149.05891:103 151.00415:538 158.03784:77 160.01379:39 161.02162:39 164.00073:54 164.0098:792 173.06104:103 174.03079:401 174.99951:90 175.04063:77 176.04965:39 177.01645:64 185.02289:90 187.03865:39 188.01187:64 188.04482:51 191.06776:51 198.02614:77 199.0…	609.182	14.3517	520-26-3	Hesperidin	H	CC1C(C(C(C(O1)OCC2C(C(C(C(O2)OC3=CC(=C4C(=O)CC(OC4=C3)C5=CC(=C(C=C5)OC)O)O)O)O)O)O)O)O	10621	610.19	C28H34O15	610.6
655.19103:7186 656.19319:3125 657.19612:937	113.0294:13 134.02969:39 149.06078:13 151.00253:64 161.04865:13 164.01172:103 173.05743:39 174.03464:64 175.00711:26 189.2345:13 199.03958:77 201.01788:77 215.03639:77 227.03612:39 230.06068:26 240.03973:26 241.04774:51 242.05789:205 257.08035:154 258.05084:90 283.06009:77 285.03656:78 286.04648:313 297.07385:26 299.06924:26 300.11594:77 301.07129:11447 301.54956:48 302.47769:17 303.78888:26 307.…	655.191	14.369	520-26-3	Hesperidin	FA	CC1C(C(C(C(O1)OCC2C(C(C(C(O2)OC3=CC(=C4C(=O)CC(OC4=C3)C5=CC(=C(C=C5)OC)O)O)O)O)O)O)O)O	10621	610.19	C28H34O15	610.6
537.10057:18997 538.10957:5620 539.10639:1405 540.10414:468	72.99433:77 73.00399:39 109.03075:521 123.04974:77 129.03265:39 135.04427:244 145.03125:51 157.02907:193 158.03813:51 159.04506:399 173.02419:257 179.03201:257 184.43752:69 185.02322:2829 186.03166:491 187.04285:51 196.41528:26 197.04549:403 202.02299:39 203.03441:405 216.34393:13 224.05296:39 225.05867:39 237.05475:39 239.06908:51 249.05447:103 251.07204:77 253.05054:128 266.05396:39 267.06897:1…	537.101	14.7342		Lithospermic acid	H	C1=CC(=C(C=C1CC(C(=O)O)OC(=O)C=CC2=C3C(C(OC3=C(C=C2)O)C4=CC(=C(C=C4)O)O)C(=O)O)O)O	6441498	538.111	C27H22O12	538.5
975.37183:14123 975.8661:215 976.36933:7272 977.38501:2364 978.38795:700	89.03128:26 119.03302:26 139.07184:26 161.04152:26 179.0546:218 210.1357:13 221.06604:64 239.17381:39 265.16727:13 283.16971:455 289.21216:13 323.09818:154 325.18155:65 327.16171:797 341.1102:51 367.19272:13 531.23291:39 607.28259:51 633.26477:53 649.18225:52 651.27191:1934 693.27911:26 747.61481:13 975.38568:556	975.372	15.6423		CROCIN	H	CC(=CC=CC=C(C)C=CC=C(C)C(=O)OC1C(C(C(C(O1)COC2C(C(C(C(O2)CO)O)O)O)O)O)O)C=CC=C(C)C(=O)OC3C(C(C(C(O3)COC4C(C(C(C(O4)CO)O)O)O)O)O)O	5281233	976.379	C44H64O24	977
717.14952:149179 717.64905:451 718.15255:54740 719.15627:15390 719.96355:586 720.1607:4295 721.16583:1171 721.63639:390	72.98933:26 108.68854:39 109.02907:247 119.10383:13 123.04795:26 125.35318:13 135.04076:193 143.81865:13 149.01756:39 149.02963:39 153.07738:13 157.02705:90 158.0361:13 159.04482:103 161.02525:51 169.06403:26 173.02579:103 177.01463:26 179.03745:399 184.01534:64 185.01335:41 185.02296:1559 186.03333:116 187.03677:26 189.75571:26 193.06905:51 195.04713:26 196.42294:26 197.04523:459 197.39246:26 20…	717.149	15.8331		Salvianolic acid B	H	C1=CC(=C(C=C1CC(C(=O)O)OC(=O)C=CC2=C3C(C(OC3=C(C=C2)O)C4=CC(=C(C=C4)O)O)C(=O)OC(CC5=CC(=C(C=C5)O)O)C(=O)O)O)O	6451084	718.153	C36H30O16	718.6
859.21453:618 859.3305:113919 859.82344:3795 859.8773:1168 860.32896:53149 860.83877:1181 860.96314:598 861.33215:18751 862.32763:4962 863.33613:876	59.01679:64 59.02765:51 69.03605:13 71.01524:90 71.02953:26 73.02844:39 81.03796:39 87.05105:26 89.02501:405 89.05567:26 99.0523:52 101.02508:183 107.0382:26 113.01776:39 113.02377:167 115.04252:26 117.06843:26 119.0334:335 121.10489:26 125.01852:26 125.02484:231 131.03397:141 133.10585:51 137.06337:51 139.0722:64 143.02722:26 143.03398:167 143.08975:39 145.10126:51 147.11995:51 149.0508:64 151.0…	859.331	17.4922		Crocin II	FA	CC(=CC=CC=C(C)C=CC=C(C)C(=O)OC1C(C(C(C(O1)COC2C(C(C(C(O2)CO)O)O)O)O)O)O)C=CC=C(C)C(=O)OC3C(C(C(C(O3)CO)O)O)O	9940690	814.326	C38H54O19	814.8
578.7522:1017 579.21116:308525 579.9765:739 580.08879:725 580.21471:103811 581.05904:692 581.21231:21786 582.21077:4408 583.19643:1017	55.04034:39 71.01606:39 83.01461:311 83.62205:14 121.02371:26 121.02993:51 134.03468:26 135.02943:26 136.05093:432 137.0614:65 151.07382:257 161.04517:51 176.08366:26 179.05655:26 207.05238:128 209.08229:39 219.06445:26 228.17036:13 235.09656:388 280.1134:26 295.13162:26 312.13757:116 319.84055:13 327.14908:26 341.59332:26 342.99707:13 354.99326:27 356.1282:656 357.13681:142 369.95428:90 371.151:…	579.211	17.9618	20362-31-6	Arctiin	FA	COC1=C(C=C(C=C1)CC2COC(=O)C2CC3=CC(=C(C=C3)OC4C(C(C(C(O4)CO)O)O)O)OC)OC	100528	534.21	C27H34O11	534.6
498.20238:1753 498.28754:342522 498.88064:1060 499.10157:1486 499.2531:1519 499.29098:101551 499.69201:678 500.03633:694 500.25435:1056 500.29227:30017 501.29457:7798 502.28837:2034 502.44354:678	62.72983:13 76.39972:27 79.73397:27 79.95996:380 80.96373:207 87.44649:13 93.56971:26 94.99513:26 106.64773:26 106.98067:333 110.78578:13 114.99046:26 121.28944:13 122.96327:26 124.00737:628 125.15387:14 151.00058:13 165.01366:26 180.79027:13 217.82559:26 255.18056:26 279.37534:26 281.4693:26 285.61374:26 286.86395:26 288.71198:39 291.09601:26 293.18979:26 298.43875:26 304.24176:26 306.07315:26 3…	498.288	21.8915	386523	taurohyodeoxycholic acid	H	CC(CCC(=O)NCCS(=O)(=O)O)C1CCC2C1(CCC3C2CC(C4C3(CCC(C4)O)C)O)C	119046	499.297	C26H45NO6S	499.7
997.59249:35642 998.59681:20048 999.59272:9018 1000.58017:4747 1001.59048:2034 1002.5834:678	229.07008:13 496.68661:90 497.54034:39 498.17087:56 498.29071:14695 498.44211:37 500.05219:26 501.55093:26 994.40692:29 996.67157:30 997.59961:2373	997.592	21.8915	386523	taurohyodeoxycholic acid	2M-H	CC(CCC(=O)NCCS(=O)(=O)O)C1CCC2C1(CCC3C2CC(C4C3(CCC(C4)O)C)O)C	119046	499.297	C26H45NO6S	499.7
514.2846:336330 514.53135:1115 515.28799:111216 516.06122:698 516.28593:30689 517.28804:7459 518.29435:2373	72.7996:26 74.3399:13 79.95833:186 80.96462:141 86.9105:13 94.98372:39 99.94915:26 106.98172:304 109.16733:26 113.98619:27 124.0085:717 125.35108:39 142.7914:13 178.01164:26 236.35579:26 279.90167:26 283.33496:26 286.49255:26 288.12589:26 289.2518:26 291.76837:26 294.92154:26 296.53003:26 297.9697:26 300.09537:26 302.59711:26 304.29785:26 305.62778:26 307.90198:26 318.19873:39 319.20767:26 321.84…	514.285	22.2903	'81-24-3	taurocholic acid	H	CC(CCC(=O)NCCS(=O)(=O)O)C1CCC2C1(C(CC3C2C(CC4C3(CCC(C4)O)C)O)O)C	6675	515.292	C26H45NO7S	515.7
845.48856:282320 846.02683:827 846.4995:133062 847.49871:39075 848.51085:9173 849.49889:2373 850.3021:1017	58.83741:26 59.01746:143 59.037:64 70.80181:26 71.01359:182 71.04574:26 73.02918:90 81.03237:26 83.01062:26 83.01448:64 85.03095:181 87.00836:26 89.01915:52 89.02582:184 99.00394:39 99.00956:51 100.70666:27 101.02594:564 101.80567:26 103.04112:332 109.02603:13 112.01752:26 113.02468:290 115.03889:51 119.03587:180 123.44153:13 125.0258:64 129.01624:39 130.41946:26 131.03494:103 133.05304:26 138.16…	845.489	22.6544	69884-00-0	Pseudoginsenoside F11	FA	CC1C(C(C(C(O1)OC2C(C(C(OC2OC3CC4(C(CC(C5C4(CCC5C6(CCC(O6)C(C)(C)O)C)C)O)C7(C3C(C(CC7)O)(C)C)C)C)CO)O)O)O)O)O	21633072	800.492	C42H72O14	801
799.48635:13862 800.48541:7120 801.48909:1695 803.48231:678	59.01203:26 85.02835:26 89.02582:26 101.0231:64 103.04686:39 127.04025:26 141.03624:13 149.04666:13 161.04471:180 163.05736:51 205.07018:26 397.31256:13 415.31961:26 451.7438:26 491.37299:77 533.38574:26 587.37677:26 596.56909:13 635.41528:78 653.43463:373 707.45898:13 791.46252:28 796.93353:51 798.5697:32 798.97699:31 799.49628:4312	799.486	22.6717	69884-00-0	Pseudoginsenoside F11	H	CC1C(C(C(C(O1)OC2C(C(C(OC2OC3CC4(C(CC(C5C4(CCC5C6(CCC(O6)C(C)(C)O)C)C)O)C7(C3C(C(CC7)O)(C)C)C)C)CO)O)O)O)O)O	21633072	800.492	C42H72O14	801
769.47588:21728 770.47954:11188 771.46815:2034 772.48097:1017	59.02409:26 71.01492:64 85.03112:39 87.01907:13 89.03266:51 99.67586:13 101.02472:77 111.05528:13 113.02941:64 143.03021:26 149.04695:51 159.02527:51 161.04324:180 179.05258:13 375.29929:13 391.2897:128 445.41559:13 459.3501:39 475.38269:957 476.31967:26 535.34644:13 619.42712:105 637.302:27 637.4375:1329 765.86914:13 767.01129:64 767.45355:13 769.48242:3908	769.476	23.1939	80418-25-3	Notoginsenoside R2	H	CC(=CCCC(C)(C1CCC2(C1C(CC3C2(CC(C4C3(CCC(C4(C)C)O)C)OC5C(C(C(C(O5)CO)O)O)OC6C(C(C(CO6)O)O)O)C)O)C)O)C	21599925	770.482	C41H70O13	771
815.48182:292821 816.48275:142912 817.44388:2148 817.49236:40280 818.48643:10554 819.49728:2712 820.10814:678	55.02671:51 57.04038:39 59.0164:181 59.03051:51 59.04136:64 67.56204:13 69.04384:26 71.01481:267 71.02314:187 73.03283:103 73.05215:26 75.0118:26 81.04385:13 83.01193:64 85.02968:364 87.01103:39 89.02452:353 95.01303:26 97.02886:26 99.00538:64 101.02598:781 112.01606:26 112.02803:27 113.02472:403 115.05712:26 119.03592:103 125.02742:51 127.07852:13 129.01788:103 131.03339:193 143.03336:308 147.03…	815.482	23.1939	80418-25-3	Notoginsenoside R2	FA	CC(=CCCC(C)(C1CCC2(C1C(CC3C2(CC(C4C3(CCC(C4(C)C)O)C)OC5C(C(C(C(O5)CO)O)O)OC6C(C(C(CO6)O)O)O)C)O)C)O)C	21599925	770.482	C41H70O13	771
783.4396:17418 783.45542:24879 784.45232:13815 785.4657:3390 786.46388:1356	59.01753:39 71.0208:51 73.03166:26 85.02711:26 85.04535:26 87.09015:13 89.02721:26 99.00822:39 99.01946:13 101.02884:64 113.02473:51 116.15548:26 141.18398:13 143.03673:13 159.02322:39 161.04475:180 179.07117:26 383.29758:26 471.34845:26 489.36099:116 586.90405:13 621.40344:77 623.42328:13 651.42053:39 765.45673:26 780.94781:51 782.8363:37 783.41754:50 783.46503:8676	783.455	23.5582	136033-55-1	Isoastragaloside IV	H	CC1(C(CCC23C1C(CC4C2(C3)CCC5(C4(CC(C5C6(CCC(O6)C(C)(C)OC7C(C(C(C(O7)CO)O)O)O)C)O)C)C)O)OC8C(C(C(CO8)O)O)O)C	102393334	784.461	C41H68O14	785
829.30566:943 829.46028:303815 829.96901:1017 830.33131:1535 830.4616:140163 831.36167:711 831.45944:42444 832.46197:9554 833.47733:2712 834.43617:678	59.01861:77 62.4002:26 65.70638:13 71.01484:259 71.02913:52 73.03166:39 81.41955:13 83.03385:13 85.03232:90 89.02055:65 89.02455:170 99.00822:52 101.026:328 105.28638:26 113.02323:323 119.03438:168 125.02111:26 129.01788:26 131.035:103 143.03503:128 149.03807:26 149.04324:39 159.03033:167 159.06064:26 161.04475:598 179.05415:167 279.15784:26 355.298:26 366.09299:13 383.29483:103 391.28326:13 401.…	829.46	23.5582	136033-55-1	Isoastragaloside IV	FA	CC1(C(CCC23C1C(CC4C2(C3)CCC5(C4(CC(C5C6(CCC(O6)C(C)(C)OC7C(C(C(C(O7)CO)O)O)O)C)O)C)C)O)OC8C(C(C(CO8)O)O)O)C	102393334	784.461	C41H68O14	785
1123.59373:84606 1124.09106:3428 1124.59798:52388 1124.84912:274 1125.0908:1371 1125.53159:295 1125.59795:18263 1126.60311:5075 1127.58499:1920 1127.7463:274	71.01847:26 83.01589:13 89.03661:26 99.01813:13 119.04217:13 125.02751:39 143.03175:26 149.04335:193 161.04665:64 179.06183:26 191.05394:64 219.05135:13 221.06976:64 233.06609:39 251.08249:26 281.09238:13 293.08322:77 459.38568:39 555.27643:13 579.66003:26 582.32324:26 590.37701:26 591.88507:26 601.08472:26 603.42169:39 606.84528:26 621.44257:103 624.95569:13 653.65143:13 707.32373:13 760.67609:1…	1123.59	25.5853	68406-26-8	Ginsenoside rb3	FA	CC(=CCCC(C)(C1CCC2(C1C(CC3C2(CCC4C3(CCC(C4(C)C)OC5C(C(C(C(O5)CO)O)O)OC6C(C(C(C(O6)CO)O)O)O)C)C)O)C)OC7C(C(C(C(O7)COC8C(C(C(CO8)O)O)O)O)O)O)C	12912363	1078.59	C53H90O22	1079.3
683.23445:1017 683.39326:1791 683.43759:296026 684.25782:770 684.43893:119060 685.44841:30394 686.44013:5425 687.36588:1017 687.44737:1356 687.82158:678	58.00716:26 59.01443:222 59.02746:92 60.0873:26 65.83832:13 71.01501:307 72.50392:26 73.0282:64 83.01471:51 85.03249:167 85.82649:13 87.02045:27 89.02739:602 89.98715:26 95.01186:26 99.00699:64 99.01823:39 101.02475:599 107.03786:40 108.70046:26 113.02491:479 117.79227:26 119.03302:530 122.94776:13 125.02603:51 129.02127:39 131.02872:39 131.03355:116 143.03691:270 149.04688:141 158.52135:26 159.0…	683.438	26.6129	53963-43-2	GINSENOSIDE F1	FA	CC(=CCCC(C)(C1CCC2(C1C(CC3C2(CC(C4C3(CCC(C4(C)C)O)C)O)C)O)C)OC5C(C(C(C(O5)CO)O)O)O)C	9809542	638.439	C36H62O9	638.9
871.42381:2929 871.46969:299827 871.89518:656 872.25818:1554 872.47518:143059 872.88421:856 873.47707:46584 873.70675:691 874.48371:11267 874.68845:678 875.48257:3051 875.60381:678	50.67279:13 59.01996:155 59.05362:26 71.01633:39 89.02622:77 101.02068:26 101.02636:26 113.02212:39 115.39725:13 119.03632:64 131.03865:26 141.07532:13 149.0437:26 161.04703:141 173.92297:13 179.05844:180 438.47989:13 488.18744:26 491.49277:26 493.52466:26 502.89417:26 511.42798:26 523.64203:26 525.66797:26 563.97742:26 603.38428:51 630.52838:26 651.42169:26 663.4455:27 713.54211:13 747.44281:26 …	871.47	27.8937	84676-89-1	Astragaloside II	FA	CC(=O)OC1C(C(COC1OC2CCC34CC35CCC6(C(C(CC6(C5CC(C4C2(C)C)OC7C(C(C(C(O7)CO)O)O)O)C)O)C8(CCC(O8)C(C)(C)O)C)C)O)O	13996693	826.471	C43H70O15	827
779.46003:16390 780.46229:7798 781.46914:3051 782.47663:2712	59.02101:26 85.0352:26 89.02349:26 99.00991:13 101.03197:51 111.04798:13 115.87121:13 119.0347:26 145.04311:26 145.05162:77 159.03072:51 161.04512:77 175.11371:13 439.32321:26 471.34906:39 514.14081:13 552.10834:13 581.37952:39 617.31824:28 617.40948:1489 776.93427:39 776.98547:62 778.91254:37 779.46863:5700	779.46	27.9976		Saikosaponin a	H	CC1C(C(C(C(O1)OC2CCC3(C(C2(C)CO)CCC4(C3C=CC56C4(CC(C7(C5CC(CC7)(C)C)CO6)O)C)C)C)O)OC8C(C(C(C(O8)CO)O)O)O)O	167928	780.466	C42H68O13	781
825.41815:1452 825.46686:257137 825.94594:765 826.46983:122025 827.46934:39524 828.46539:8815 829.47424:2034 830.44706:678	59.0145:77 59.05032:26 71.01509:77 73.03191:51 81.0416:39 83.01223:39 83.02639:51 85.02999:103 89.02483:103 95.01885:39 97.02917:26 99.04647:39 101.02487:493 103.03861:90 109.02491:26 109.02786:51 113.02655:180 115.85448:13 119.03162:116 125.02617:39 127.03585:90 129.01982:26 131.85336:26 143.03201:103 145.05162:485 149.04189:27 159.02715:128 161.04512:488 163.05957:51 179.05453:167 187.06004:26 …	825.467	27.9976		Saikosaponin a	FA	CC1C(C(C(C(O1)OC2CCC3(C(C2(C)CO)CCC4(C3C=CC56C4(CC(C7(C5CC(CC7)(C)C)CO6)O)C)C)C)O)OC8C(C(C(C(O8)CO)O)O)O)O	167928	780.466	C42H68O13	781
665.42671:170429 666.39654:784 666.42937:71396 667.43278:19208 668.42234:3051 669.44187:678 670.23538:1017	57.03803:26 59.01943:39 71.01214:39 71.02048:90 73.03133:39 85.02934:39 89.02282:26 97.04098:13 101.02413:141 103.0479:13 113.02424:103 119.05699:13 125.02214:26 131.03604:13 143.04456:26 159.035:103 161.04585:362 343.03088:13 455.35257:13 524.68372:13 617.44836:41 619.42303:1804 621.64038:16 637.7901:14 663.29968:64 663.31787:77 664.91998:30 665.4046:68 665.43011:3860	665.427	29.3041	364779-15-7	Ginsenoside Rk3	FA	CC(=CCCC(=C)C1CCC2(C1C(CC3C2(CC(C4C3(CCC(C4(C)C)O)C)OC5C(C(C(C(O5)CO)O)O)O)C)O)C)C	75412555	620.429	C36H60O8	620.9
488.97452:718 489.28388:236396 489.65898:627 489.84971:645 490.2876:71285 490.78515:627 491.24538:637 491.29235:16493 492.295:3446 493.43989:627	73.0308:26 83.09345:77 99.04236:51 101.06475:26 123.04205:51 123.08123:26 125.0974:51 126.68109:178 126.76698:52 127.07738:13016 127.36264:30 128.41081:39 128.88036:26 129.97179:26 132.17006:26 139.07205:26 139.0787:39 151.07568:39 163.07774:39 177.0863:26 179.10384:26 185.09621:13 191.1032:26 191.12273:13 203.10075:26 217.15921:26 221.11852:116 226.09406:26 239.10817:13 243.13847:26 251.14787:13…	489.284	29.8827	38395-02-7	Caudatin	H	CC(C)C(=CC(=O)OC1CC2C3(CCC(CC3=CCC2(C4(C1(C(CC4)(C(=O)C)O)C)O)O)O)C)C	72948694	490.293	C28H42O7	490.6
535.09045:1129 535.28983:333371 536.02231:665 536.14989:704 536.29385:117582 536.50328:627 536.92225:635 537.29226:20539 537.58378:627 537.84588:627 538.28832:3446 539.24593:627 539.29515:627 539.8498:627 540.25366:940	52.44281:13 80.24317:26 80.48256:13 83.08912:290 99.04603:141 100.11476:26 101.06277:39 123.0445:26 123.08526:26 125.09197:26 126.67881:486 126.6963:92 126.95248:84 127.07828:49307 127.52464:26 127.67466:51 127.77047:51 127.86951:39 127.91585:39 128.04372:39 128.35246:39 128.43571:26 128.65839:26 129.05936:26 129.14444:39 129.24562:26 129.97429:39 130.68724:39 131.18681:39 131.78627:26 137.05751:…	535.29	29.8827	38395-02-7	Caudatin	FA	CC(C)C(=CC(=O)OC1CC2C3(CCC(CC3=CCC2(C4(C1(C(CC4)(C(=O)C)O)C)O)O)O)C)C	72948694	490.293	C28H42O7	490.6
783.45599:3901 783.49158:26837 784.48851:16307 785.49398:6106 786.50407:1357 787.51877:678	59.01461:26 59.02112:64 71.01878:128 71.02712:64 71.03307:51 73.03203:51 81.03282:13 85.0288:51 87.01804:13 89.02495:64 99.00722:26 99.49003:26 101.02783:237 104.87692:13 113.02367:167 119.02712:26 119.03482:51 125.02314:26 129.02155:13 131.03384:51 143.03381:103 152.992:26 152.99551:13 159.03261:116 161.04524:474 179.05844:64 200.25948:13 221.06593:116 268.78458:13 375.28809:64 388.86166:13 416.…	783.492	30.0214	14197-60-5	Ginsenoside Rg3	H	CC(=CCCC(C)(C1CCC2(C1C(CC3C2(CCC4C3(CCC(C4(C)C)OC5C(C(C(C(O5)CO)O)O)OC6C(C(C(C(O6)CO)O)O)O)C)C)O)C)O)C	9918693	784.497	C42H72O13	785
829.31436:1376 829.49339:425694 829.90851:697 830.4988:202735 830.88566:707 831.50074:61710 831.95711:1018 832.40545:1386 832.50737:14327 833.50644:3053	55.01868:26 55.02287:39 55.02811:39 58.83563:65 59.01676:224 59.04064:51 69.0454:26 71.01638:457 71.04496:31 73.0308:223 73.05737:26 75.0122:39 81.04553:39 83.01363:64 83.03551:52 84.77232:26 85.02879:364 87.00617:26 89.02627:434 95.01484:51 97.0279:51 99.00722:116 99.01566:51 100.02345:27 101.02641:1152 101.63515:26 105.47826:13 113.01916:165 113.02517:825 114.59125:14 116.67424:26 118.66361:26 …	829.493	30.0214	14197-60-5	Ginsenoside Rg3	FA	CC(=CCCC(C)(C1CCC2(C1C(CC3C2(CCC4C3(CCC(C4(C)C)OC5C(C(C(C(O5)CO)O)O)OC6C(C(C(C(O6)CO)O)O)O)C)C)O)C)O)C	9918693	784.497	C42H72O13	785
899.45933:252587 899.56526:1376 900.34516:1056 900.46811:134616 901.21022:1375 901.47321:47399 901.96961:1015 902.47888:11625 902.80149:1015 903.44688:1354 903.46387:2707 904.22845:677	59.01718:351 59.03129:39 71.01324:51 71.02038:51 73.03244:39 75.30292:13 85.02661:26 85.03182:64 86.01441:26 89.0267:235 99.04279:51 101.02257:128 103.03915:195 103.05636:39 109.02988:64 113.02408:39 115.04282:26 119.03524:218 124.30104:26 125.64044:13 127.04275:193 131.03586:64 138.26384:26 140.21114:13 143.27934:26 144.59814:27 145.05045:962 149.04066:90 155.77669:13 160.77141:39 163.05827:377 …	899.459	30.7087	945619-74-9	OPHIOPOGONIN D	FA	CC1CCC2(C(C3C(O2)CC4C3(CCC5C4CC=C6C5(C(CC(C6)O)OC7C(C(C(C(O7)C)O)OC8C(C(C(CO8)O)O)O)OC9C(C(C(C(O9)C)O)O)O)C)C)C)OC1	46173859	854.466	C44H70O16	855
913.01559:764 913.48099:195244 914.15155:1087 914.25408:772 914.48051:102007 914.58306:1198 915.4934:28657 916.45981:1704 916.48119:10253 917.48235:3051	59.01917:194 59.03219:64 71.01425:64 73.03106:26 81.04324:26 85.02645:26 88.76411:26 89.02521:251 99.06374:26 101.02527:209 103.04045:154 104.22996:13 113.02095:26 113.02696:128 115.0427:39 118.66544:26 119.03204:306 125.02344:51 125.19412:13 131.03415:116 143.03413:321 145.05035:103 147.68105:13 149.04578:77 152.45979:26 155.03336:26 161.04916:218 163.06003:773 165.40305:26 176.31096:13 179.0587…	913.481	30.987	19057-60-4	Dioscin	FA	CC1CCC2(C(C3C(O2)CC4C3(CCC5C4CC=C6C5(CCC(C6)OC7C(C(C(C(O7)CO)OC8C(C(C(C(O8)C)O)O)O)O)OC9C(C(C(C(O9)C)O)O)O)C)C)C)OC1	119245	868.482	C45H72O16	869
765.47586:20545 766.47691:8476 767.48252:2712 768.48488:1017	59.01782:39 71.01632:128 73.03436:64 85.03259:64 89.03015:64 99.00987:39 101.02625:128 101.04471:51 113.02346:116 119.03614:51 125.02605:26 143.03181:51 159.0269:64 161.05025:259 515.39246:13 603.43024:342 763.01331:39 763.08356:33 765.0871:28 765.3255:34 765.48578:6284	765.476	32.1358	186763-78-0	Ginsenoside Rg5	H	CC(=CCC=C(C)C1CCC2(C1C(CC3C2(CCC4C3(CCC(C4(C)C)OC5C(C(C(C(O5)CO)O)O)OC6C(C(C(C(O6)CO)O)O)O)C)C)O)C)C	11550001	766.487	C42H70O12	767
811.48449:190899 812.19704:768 812.48699:93767 813.4901:34909 814.48576:6781 815.49414:1695	55.0281:51 58.01053:39 59.01782:209 59.02759:79 69.04065:39 71.01871:323 71.02823:120 73.03195:167 73.04885:51 83.01482:90 84.04269:26 85.02868:221 85.06517:26 87.01264:26 89.02615:265 89.07148:26 95.01607:39 97.02775:26 99.0155:90 100.71547:55 101.02625:817 101.88298:14 103.04573:26 105.31997:26 107.94908:13 112.68124:27 113.02646:562 114.461:14 117.38782:26 119.03614:258 123.27387:13 125.02447:…	811.485	32.1358	186763-78-0	Ginsenoside Rg5	FA	CC(=CCC=C(C)C1CCC2(C1C(CC3C2(CCC4C3(CCC(C4(C)C)OC5C(C(C(C(O5)CO)O)O)OC6C(C(C(C(O6)CO)O)O)O)C)C)O)C)C	11550001	766.487	C42H70O12	767
517.34894:1525 518.3553:492 518.41642:148 519.3562:197 519.40772:148	251.23975:26 295.22592:51 313.24146:52 393.31018:26 454.28867:13 469.82602:27 471.34628:1112	517.349	32.3271	465-99-6	Hederagenin	FA	CC1(CCC2(CCC3(C(=CCC4C3(CCC5C4(CCC(C5(C)CO)O)C)C)C2C1)C)C(=O)O)C	73299	472.355	C30H48O4	472.7
471.34917:2787 471.37678:253 472.34969:1140 473.3482:253 476.29763:380	406.03439:13 407.33084:154 425.33951:26 453.33105:26 471.35193:408	471.349	32.6777	465-99-6	Hederagenin	H	CC1(CCC2(CCC3(C(=CCC4C3(CCC5C4(CCC(C5(C)CO)O)C)C)C2C1)C)C(=O)O)C	73299	472.355	C30H48O4	472.7
455.27961:124 455.35196:12022 456.35951:3996 457.29868:197 457.35609:789 459.31617:423 460.31597:197	273.22028:13 330.51511:13 405.32037:13 407.32825:39 423.25592:29 453.909:26 454.23416:30 455.35806:2686	455.352	35.6789	508-02-1	Oleanolic acid	H	CC1(CCC2(CCC3(C(=CCC4C3(CCC5C4(CCC(C5(C)C)O)C)C)C2C1)C)C(=O)O)C	10494	456.36	C30H48O3	456.7
501.33211:90 501.35742:5223 502.36078:1999 503.29857:59 503.36514:479	407.3197:26 407.33109:51 453.90298:41 453.93307:42 455.33395:119 455.35507:3888 456.50751:28 462.01831:14	501.357	35.6789	508-02-1	Oleanolic acid	FA	CC1(CCC2(CCC3(C(=CCC4C3(CCC5C4(CCC(C5(C)C)O)C)C)C2C1)C)C(=O)O)C	10494	456.36	C30H48O3	456.7
136.59879:275 137.02847:20480 138.03091:1748 139.02701:338 140.03505:150 141.37413:75	65.03711:54 65.04395:323 65.07244:26 73.61497:13 75.02424:77 91.02888:26 92.74487:64 93.03628:3004 93.61502:26 104.71178:13 137.02158:64	137.029	6.1121		4-Hydroxybenzoic acid	H	C1=CC(=CC=C1C(=O)O)O	135	138.032	C7H6O3	138.12
447.85526:1356 448.04365:1017 448.15431:1496 448.27695:3010 448.30388:940354 448.69286:1496 448.86347:1356 449.01015:768 449.21675:1547 449.30959:310563 449.58216:678 449.76193:1017 449.86381:1695 449.90277:695 450.13356:1032 450.31043:57913 450.44836:1055 450.57132:678 450.92828:678 451.31239:9832 451.42646:678 452.31546:1017 452.53785:1017 452.65207:678	69.04195:51 69.14295:26 72.04652:169 72.09929:27 73.79839:293 73.81781:51 74.02918:9029 74.17878:30 74.37605:39 74.40042:26 74.42968:26 74.53088:39 74.5565:39 74.58822:39 74.61263:39 74.66268:39 74.69809:39 74.72373:39 74.79337:39 74.85203:26 74.93762:51 75.03305:39 75.15549:39 75.19347:26 75.229:26 75.39453:39 75.45098:26 75.79624:26 76.50642:26 76.5435:26 76.74265:26 78.45774:26 82.03561:26 84.…	448.304	28.7289	640-79-9	Glycochenodeoxycholic Acid	H	CC(CCC(=O)NCC(=O)O)C1CCC2C1(CCC3C2C(CC4C3(CCC(C4)O)C)O)C	12544	449.314	C26H43NO5	449.6
492.81044:1241 493.11159:330584 493.52896:678 493.96221:744 494.11609:98328 494.43021:678 495.11847:19571 496.11872:3051 496.59403:678 497.88892:678	70.98305:27 72.99458:388 73.02235:26 79.05704:26 91.05872:26 101.03628:26 103.05873:26 107.04971:51 108.02258:77 108.69178:64 109.02936:4803 112.62886:26 115.05442:26 117.0361:77 121.03002:205 122.1018:39 123.04349:599 123.2034:26 124.80982:26 126.66983:13 129.03745:558 130.0554:26 133.02895:26 134.03633:310 134.61929:53 134.6488:57 135.04585:2867 137.02501:90 141.03322:103 144.02219:39 145.03114…	493.112	17.4663		Salvianolic acid	H	C1=CC(=C(C=C1CC(C(=O)O)OC(=O)C=CC2=C(C(=C(C=C2)O)O)C=CC3=CC(=C(C=C3)O)O)O)O	5281793	494.121	C26H22O10	494.4
498.25529:2514 498.28682:529747 498.70322:1017 499.26817:4112 499.29342:165527 499.4134:1071 500.05457:691 500.25995:2120 500.28839:43039 500.56653:1017 501.02183:1017 501.28436:11912 502.29398:2373	58.03212:26 58.05796:26 62.5033:26 74.78968:27 77.12309:26 78.14266:13 79.95913:609 80.96543:293 87.87156:13 94.98316:39 100.98522:27 106.98255:518 107.94191:14 112.0464:27 124.00619:1020 124.98992:27 144.65036:13 163.96658:13 165.00853:51 187.40804:26 206.04495:26 267.75455:26 269.79062:26 279.11331:26 280.62842:26 281.86295:26 285.65674:26 286.66299:26 287.86752:26 289.57208:26 291.80515:39 292…	498.287	21.7449	14605-22-2	Tauroursodeoxycholic acid	H	CC(CCC(=O)NCCS(=O)(=O)O)C1CCC2C1(CCC3C2C(CC4C3(CCC(C4)O)C)O)C	9848818	499.297	C26H45NO6S	499.7
515.11998:309884 515.47919:700 515.83211:722 516.05676:734 516.12417:91503 517.12612:16692 518.13227:5425 519.12973:1017	59.01579:39 67.0201:26 69.03846:26 71.01649:64 79.05841:26 81.03671:26 85.03018:273 87.01021:51 91.0575:39 93.03659:116 93.04885:51 99.00869:26 107.04547:26 107.04986:64 109.03689:39 111.04667:103 114.42347:26 117.03321:26 119.54103:26 127.03919:193 129.01675:26 132.02556:51 133.03239:154 133.05357:40 134.03815:703 134.6244:90 134.80971:33 135.04768:7212 135.44038:20 137.02354:128 138.2618:26 143…	515.12	13.2616	2450-53-5	Isochlorogenic acid A	H	C1C(C(C(CC1(C(=O)O)O)OC(=O)C=CC2=CC(=C(C=C2)O)O)O)OC(=O)C=CC3=CC(=C(C=C3)O)O	6474310	516.127	C25H24O12	516.4
549.18542:16322 550.1825:4304 551.19043:807	68.99605:26 89.02619:26 90.28509:13 101.02489:211 103.30413:13 119.03316:26 121.27262:13 123.04505:416 143.03366:13 161.04504:39 167.07849:13 179.05444:77 193.04935:64 207.06625:141 212.83324:26 221.06778:79 221.09299:13 225.07512:626 323.09726:64 515.49292:13 517.15601:154 547.41656:39 549.18988:398	549.185	6.84273	29307-60-6	genipin 1-gentiobioside	H	COC(=O)C1=COC(C2C1CC=C2CO)OC3C(C(C(C(O3)COC4C(C(C(C(O4)CO)O)O)O)O)O)O	3082301	550.19	C23H34O15	550.5
563.13652:310255 563.45509:1409 564.04551:1061 564.14283:96055 564.67989:1026 564.90822:1026 565.14331:26037 565.62708:678 566.14132:6103 567.13684:1695 567.86722:678	71.01533:77 71.76624:13 93.03255:26 117.0348:141 119.05344:39 131.05013:39 133.02921:26 135.04613:141 137.02197:26 145.02802:90 147.04448:90 149.02657:103 159.03983:64 161.0238:205 161.05968:64 163.03813:154 171.04872:51 173.01865:39 173.05954:39 175.03912:141 176.01813:26 177.05627:154 179.03204:205 185.02322:39 187.04089:103 189.01707:51 189.05009:103 191.03291:458 193.04964:116 194.97435:26 19…	563.136	9.90373		APIGENIN-6-GLUCOSIDE-8-ARABINOSIDE	H	C1C(C(C(C(O1)C2=C3C(=C(C(=C2O)C4C(C(C(C(O4)CO)O)O)O)O)C(=O)C=C(O3)C5=CC=C(C=C5)O)O)O)O	442658	564.148	C26H28O14	564.5
577.1564:235359 577.68604:675 578.15816:70705 579.16079:15395 580.16769:3715 581.15843:675	58.01613:39 59.01804:347 61.77949:13 67.39664:13 71.01657:38 73.03461:51 85.02505:38 85.03287:77 89.02243:51 89.04243:51 96.6443:26 101.02939:64 103.04173:77 117.03022:77 117.04397:90 119.03185:26 131.01128:51 143.38727:13 145.02628:38 148.03125:26 149.02826:38 161.02017:64 161.02554:115 171.04311:26 173.01672:168 173.02415:285 175.00166:406 177.0186:51 178.0314:26 179.03384:26 183.69559:26 185.0…	577.156	11.3455	64820-99-1	vitexin-2-o-rhamnoside	H	CC1C(C(C(C(O1)OC2C(C(C(OC2C3=C(C=C(C4=C3OC(=CC4=O)C5=CC=C(C=C5)O)O)O)CO)O)O)O)O)O	5282151	578.164	C27H30O14	578.5
578.98296:1754 579.16656:374948 579.3876:1166 580.17006:122924 580.61256:688 581.17443:30618 582.17285:6442 583.17895:1356	59.0189:26 63.0282:90 63.05063:26 65.00419:196 65.01331:79 71.01989:51 77.04358:26 81.04288:26 83.01609:248 85.03779:26 89.0248:26 93.03636:364 93.05817:29 97.02773:39 103.0242:26 105.04319:27 106.68007:53 107.01452:580 108.99237:51 115.04066:26 118.67414:39 119.05154:1800 121.02989:64 123.00731:39 125.01813:65 125.02287:350 131.01091:128 133.02554:51 135.00632:103 136.01289:26 137.02487:141 139.…	579.167	13.0709	14259-46-2	NARIRUTIN	H	CC1C(C(C(C(O1)OCC2C(C(C(C(O2)OC3=CC(=C4C(=O)CC(OC4=C3)C5=CC=C(C=C5)O)O)O)O)O)O)O)O	442431	580.179	C27H32O14	580.5
579.05432:1006 579.20392:394042 580.17682:843 580.21086:114029 580.98707:1390 581.21186:27960 581.99555:1017 582.21031:5425 583.21985:1356 583.6601:678	71.01629:26 99.00702:13 101.02762:64 113.02191:51 121.02365:26 121.02831:64 122.03764:26 129.01804:26 135.04404:39 151.0388:26 161.04301:205 207.0537:116 221.79274:26 327.10641:28 346.9288:13 354.99918:54 356.12616:1923 357.14008:27 369.96024:39 369.98199:42 371.11343:48 371.1488:5798 372.54105:15 533.20471:205 577.36768:40 579.21265:1806	579.204	17.6397	487-41-2	Forsythoside D	FA	COC1=C(C=C(C=C1)C2C3COC(C3CO2)C4=C(C=C(C=C4)OC5C(C(C(C(O5)CO)O)O)O)OC)OC	24721571	534.21	C27H34O11	534.6
593.15059:320978 593.56359:678 593.77014:1072 594.12136:1154 594.1558:100921 594.30734:801 595.15151:26902 596.15841:5764 597.16271:1356	63.0305:26 73.02958:26 83.01359:26 93.03508:26 105.56378:13 107.01461:51 109.02639:26 125.02298:39 127.59379:13 131.0466:26 133.02728:26 135.01299:141 137.02498:26 141.07011:39 143.04881:103 145.06514:39 147.04417:39 149.02625:79 151.00424:753 152.00771:26 153.01974:77 154.04039:26 155.05035:39 156.05833:51 157.06427:64 159.0377:64 159.04483:103 161.06291:26 163.00349:232 164.00983:51 165.01743:9…	593.151	12.9842	17650-84-9	Kaempferol 3-rutinoside	H	CC1C(C(C(C(O1)OCC2C(C(C(C(O2)OC3=C(OC4=CC(=CC(=C4C3=O)O)O)C5=CC=C(C=C5)O)O)O)O)O)O)O	5318767	594.158	C27H30O15	594.5
595.00763:1410 595.18341:234608 595.89714:615 596.18689:63169 597.08763:593 597.19466:18214 598.18947:2916	59.01675:103 67.01998:27 69.00077:533 71.01398:64 71.03898:26 73.03078:39 77.04736:26 83.01359:26 85.02875:51 87.0114:26 89.02489:263 89.04355:77 101.02635:4130 101.71486:26 102.32281:26 105.03607:396 107.03219:39 109.03529:26 111.04207:77 113.02058:26 113.02509:77 119.03474:245 119.06249:13 121.07048:26 122.66298:135 123.04509:9548 123.15012:25 125.02305:103 125.19847:26 127.03907:77 131.03212:6…	595.183	6.86007	29307-60-6	genipin 1-gentiobioside	FA	COC(=O)C1=COC(C2C1CC=C2CO)OC3C(C(C(C(O3)COC4C(C(C(C(O4)CO)O)O)O)O)O)O	3082301	550.19	C23H34O15	550.5
609.14564:306697 609.41069:878 609.58161:1017 610.07357:735 610.15035:93538 610.70189:731 610.96029:698 611.1454:23795 612.16224:5425 613.14494:1017 613.15893:1356	65.00476:26 88.56348:13 93.03432:26 109.99996:141 111.00845:64 111.02482:26 119.04307:26 123.00654:39 125.02684:39 127.04448:13 131.04893:26 134.41843:26 136.99098:141 137.99828:218 139.00261:727 141.01883:40 143.04449:39 145.0761:26 147.04321:26 149.99448:26 151.00154:90 152.02068:26 155.04938:39 157.07213:26 159.04205:64 161.06908:26 163.00249:39 164.98555:128 165.98885:1817 166.99886:758 167.0…	609.146	10.5105	205527-00-0	6-Hydroxykaempferol 3-beta-rutinoside	H	CC1C(C(C(C(O1)OCC2C(C(C(C(O2)OC3=C(OC4=C(C3=O)C(=C(C(=C4)O)O)O)C5=CC=C(C=C5)O)O)O)O)O)O)O	10371537	610.153	C27H30O16	610.5
609.17857:423089 610.17982:122479 611.18537:37204 611.35304:678 612.18476:6442 613.19897:1695	57.03958:26 59.02426:51 65.00754:39 73.02945:26 81.20697:26 83.01473:51 83.02503:39 89.02473:39 101.02332:26 103.03847:26 107.01298:64 108.01799:39 113.02337:26 115.23616:26 119.02834:26 124.01533:52 125.0228:560 127.0404:26 129.03563:26 131.03346:39 133.03036:26 134.03612:334 135.04564:77 136.01611:167 137.02644:26 139.03833:39 143.03004:26 143.03342:51 145.04791:39 146.03485:26 149.02087:39 149…	609.179	14.9688	13241-33-3	Neohesperidin	H	CC1C(C(C(C(O1)OC2C(C(C(OC2OC3=CC(=C4C(=O)CC(OC4=C3)C5=CC(=C(C=C5)OC)O)O)CO)O)O)O)O)O	442439	610.19	C28H34O15	610.6
623.19777:366436 624.05162:1111 624.19987:125832 624.57763:705 625.19925:28702 626.20649:6442 627.20039:1356 627.71711:678	55.04501:26 57.03873:38 57.39569:26 59.01689:90 59.0234:64 59.03643:26 65.02715:13 71.01769:236 73.03454:26 84.02994:26 85.03149:167 85.04712:52 87.0168:39 89.02369:185 95.01766:115 101.02363:64 103.04309:38 105.03474:51 109.02803:26 112.66949:28 112.67549:40 113.02521:1227 113.65998:26 115.02881:26 117.03778:77 119.03331:115 123.04364:103 125.02315:26 129.87033:26 131.03384:77 132.01579:120 132.…	623.198	12.3746	61276-17-3	Acteoside	H	CC1C(C(C(C(O1)OC2C(C(OC(C2OC(=O)C=CC3=CC(=C(C=C3)O)O)CO)OCCC4=CC(=C(C=C4)O)O)O)O)O)O	5281800	624.205	C29H36O15	624.6
625.18049:28465 626.17711:10171 627.16392:2034 628.19399:1017 629.12213:1017	63.04614:13 83.01866:26 93.03226:26 93.03362:64 107.01304:51 118.68644:26 119.05307:273 121.61348:13 125.02128:39 129.03729:13 136.01782:26 145.02756:39 146.17323:13 149.02611:27 150.5426:39 151.00237:1750 152.56203:15 161.0251:26 164.01509:64 165.02089:90 175.00493:270 177.01624:289 179.03716:90 185.06493:39 187.03452:39 189.01648:51 193.01762:193 205.01146:64 217.00864:39 219.03018:39 227.06953…	625.181	13.0709	14259-46-2	NARIRUTIN	FA	CC1C(C(C(C(O1)OCC2C(C(C(C(O2)OC3=CC(=C4C(=O)CC(OC4=C3)C5=CC=C(C=C5)O)O)O)O)O)O)O)O	442431	580.179	C27H32O14	580.5
655.18986:11867 656.1884:5425 657.17683:1356 659.2321:339	87.00729:13 107.02029:13 125.01964:39 125.0228:180 134.0312:39 134.03773:39 143.04355:26 149.05882:64 151.00578:193 158.04124:26 164.0096:193 165.0172:26 170.5957:13 174.03055:64 175.03477:51 177.01431:39 185.02451:26 185.48219:13 187.03253:26 191.06937:26 199.03906:128 200.04897:64 201.02138:90 213.06374:26 215.03371:116 215.07307:64 216.03767:26 217.05022:64 224.04356:39 227.02904:77 230.05354:…	655.19	14.9861	13241-33-3	Neohesperidin	FA	CC1C(C(C(C(O1)OC2C(C(C(OC2OC3=CC(=C4C(=O)CC(OC4=C3)C5=CC(=C(C=C5)OC)O)O)CO)O)O)O)O)O	442439	610.19	C28H34O15	610.6
665.42232:51143 666.19156:417 666.42862:23328 667.43203:5789 668.42889:1930 669.43014:386	59.03201:13 81.16382:26 99.02959:13 101.02486:77 113.02498:26 143.04195:26 159.02686:39 161.04662:128 469.37961:13 531.83795:26 601.39032:26 619.43018:554 636.01447:13 663.27417:26 664.78149:29 665.43011:2582	665.422	29.5672		Ginsenoside Rh(4)	FA	CC(=CCC=C(C)C1CCC2(C1C(CC3C2(CC(C4C3(CCC(C4(C)C)O)C)OC5C(C(C(C(O5)CO)O)O)O)C)O)C)C	21599928	620.429	C36H60O8	620.9
683.23684:1781 683.34025:1109 683.43628:623378 683.89068:1017 684.25652:1811 684.44132:258728 684.62615:1198 685.19189:1070 685.43971:69362 685.62097:1017 685.79116:678 686.44252:11659 686.52025:1017 687.45717:3729 688.10561:678	59.01888:64 71.0151:261 71.03534:26 73.03191:77 83.02121:26 85.03516:77 87.02447:13 89.02877:64 93.82708:13 99.00702:26 100.61053:26 101.02478:280 113.02491:129 116.2059:13 119.03762:39 125.02915:39 129.02122:13 141.03806:13 143.03345:90 153.11221:13 159.02861:141 161.04478:744 179.0598:26 279.20703:13 325.17987:13 349.27487:26 379.38162:26 389.27548:26 391.28519:193 401.01797:13 439.09058:26 455…	683.436	24.3641	63223-86-9	Ginsenoside Rh1	FA	CC(=CCCC(C)(C1CCC2(C1C(CC3C2(CC(C4C3(CCC(C4(C)C)O)C)OC5C(C(C(C(O5)CO)O)O)O)C)O)C)O)C	12855920	638.439	C36H62O9	638.9
765.47167:44408 766.48053:21837 767.47832:6442 768.47284:1695	55.03137:26 57.05579:13 59.01795:90 59.03749:26 71.01287:142 71.02835:64 73.02844:51 73.04052:26 79.60703:13 85.02619:64 85.03792:26 89.02226:90 89.02893:77 97.04455:13 99.00998:26 101.02493:227 111.23568:13 113.02505:167 119.0316:90 125.02297:26 141.01805:13 143.03188:51 153.35368:13 159.02872:103 159.05011:13 161.04491:499 179.05801:77 221.06322:90 427.78625:13 537.38525:26 601.50482:53 603.429…	765.472	31.9239	494753-69-4	Ginsenoside Rk1	H	CC(=CCCC(=C)C1CCC2(C1C(CC3C2(CCC4C3(CCC(C4(C)C)OC5C(C(C(C(O5)CO)O)O)OC6C(C(C(C(O6)CO)O)O)O)C)C)O)C)C	11499198	766.487	C42H70O12	767
779.45113:26054 780.24419:689 780.45732:12755 781.46021:4069 782.4677:1017	59.01674:39 71.01274:26 71.02227:26 73.03314:39 83.01093:26 85.02736:26 89.02612:26 95.01466:13 101.02336:103 109.03216:39 113.02641:39 119.03299:26 125.03072:13 127.04042:39 143.03511:39 145.04962:128 159.02499:39 161.04295:77 172.73936:13 245.07349:13 330.30304:13 391.29892:26 423.32089:39 439.30939:39 455.30179:13 471.34998:77 539.6311:13 567.20007:13 615.41748:39 615.44904:27 617.40997:2959 6…	779.463	28.0476	58558-08-0	Saikosaponin B1	H	CC1C(C(C(C(O1)OC2CCC3(C(C2(C)CO)CCC4(C3C=CC5=C6CC(CCC6(C(CC54C)O)CO)(C)C)C)C)O)OC7C(C(C(C(O7)CO)O)O)O)O	9875547	780.466	C42H68O13	781
783.45339:14800 784.44633:7798 785.4597:2034 786.43807:1017 787.47651:678	59.01674:26 71.01395:90 71.03062:39 71.53044:13 73.03678:39 85.02739:26 87.05879:13 101.02484:128 101.03904:26 113.02348:77 113.63565:13 129.6898:13 143.03354:39 149.04515:13 159.03406:51 161.04491:180 383.29706:39 489.36322:260 563.36804:13 621.41266:103 783.11102:32 783.45905:4906	783.453	26.5812		Astragaloside III	H	CC1(C(CCC23C1C(CC4C2(C3)CCC5(C4(CC(C5C6(CCC(O6)C(C)(C)O)C)O)C)C)O)OC7C(C(C(CO7)O)O)OC8C(C(C(C(O8)CO)O)O)O)C	441905	784.461	C41H68O14	785
811.47614:26953 812.48265:13797 813.44545:163 813.48978:4459 814.48947:955 814.55802:191 815.48575:286 815.55434:191 816.43014:143	60.30019:13 71.01523:64 76.01656:13 83.03165:13 89.02225:39 99.04513:13 101.02351:141 113.02207:77 125.02616:26 141.02817:13 143.03532:90 159.02168:26 159.02879:77 161.04318:282 167.02545:13 179.10918:13 425.66196:26 532.53632:13 601.47443:26 603.42688:411 763.00165:51 763.07971:60 765.48193:7570 766.32654:29 767.68829:16 791.71826:26 801.70831:13 811.48737:367 811.5799:26	811.484	32.1324	494753-69-4	Ginsenoside Rk1	FA	CC(=CCCC(=C)C1CCC2(C1C(CC3C2(CCC4C3(CCC(C4(C)C)OC5C(C(C(C(O5)CO)O)O)OC6C(C(C(C(O6)CO)O)O)O)C)C)O)C)C	11499198	766.487	C42H70O12	767
824.9623:1174 825.46152:428549 825.77818:678 826.3345:1099 826.46448:216724 826.56602:1052 827.41521:1463 827.47211:69488 827.76476:1030 828.04933:678 828.47629:15268 829.47294:4747	55.02601:39 57.03645:26 59.02108:214 59.03737:79 63.17187:26 67.67158:13 70.50762:26 71.01393:252 73.03194:141 73.03918:64 75.01946:51 81.03651:51 83.0148:64 84.76829:52 85.02997:343 85.0443:79 87.04953:26 89.02346:320 95.01191:26 97.03885:51 99.01124:103 99.04499:103 101.02479:785 103.04425:141 109.03069:116 113.02341:266 115.04214:51 118.6664:26 119.033:220 125.0244:51 127.03883:180 129.01961:3…	825.462	28.0649	58558-08-0	Saikosaponin B1	FA	CC1C(C(C(C(O1)OC2CCC3(C(C2(C)CO)CCC4(C3C=CC5=C6CC(CCC6(C(CC54C)O)CO)(C)C)C)C)O)OC7C(C(C(C(O7)CO)O)O)O)O	9875547	780.466	C42H68O13	781
824.9623:1174 825.46152:428549 825.77818:678 826.3345:1099 826.46448:216724 826.56602:1052 827.41521:1463 827.47211:69488 827.76476:1030 828.04933:678 828.47629:15268 829.47294:4747	55.02601:39 57.03645:26 59.02108:214 59.03737:79 63.17187:26 67.67158:13 70.50762:26 71.01393:252 73.03194:141 73.03918:64 75.01946:51 81.03651:51 83.0148:64 84.76829:52 85.02997:343 85.0443:79 87.04953:26 89.02346:320 95.01191:26 97.03885:51 99.01124:103 99.04499:103 101.02479:785 103.04425:141 109.03069:116 113.02341:266 115.04214:51 118.6664:26 119.033:220 125.0244:51 127.03883:180 129.01961:3…	825.462	28.0649	86764-11-6	Isoastragaloside II	H	CC(=O)OC1C(COC(C1O)OC2CCC34CC35CCC6(C(C(CC6(C5CC(C4C2(C)C)OC7C(C(C(C(O7)CO)O)O)O)C)O)C8(CCC(O8)C(C)(C)O)C)C)O	60148655	826.471	C43H70O15	827
829.2709:2015 829.454:437147 829.7877:716 829.95458:678 830.21917:1017 830.35352:1178 830.46345:200121 831.4613:63473 831.77503:927 832.46382:13175 833.46694:4408 833.83409:678	55.02603:39 57.04608:39 59.01676:116 59.02979:51 66.77845:13 70.79388:39 71.01636:338 71.0366:57 73.03319:170 83.01228:64 85.03003:288 87.02323:26 89.02486:233 95.01337:51 97.03754:39 99.00852:64 101.0263:736 104.43305:26 111.63686:26 113.02502:490 119.03312:180 125.02928:51 126.11224:13 129.01654:77 131.03526:260 143.03699:270 145.71251:13 149.05211:52 152.79959:13 159.03056:486 159.06442:13 160…	829.454	26.5812		Astragaloside III	FA	CC1(C(CCC23C1C(CC4C2(C3)CCC5(C4(CC(C5C6(CCC(O6)C(C)(C)O)C)O)C)C)O)OC7C(C(C(CO7)O)O)OC8C(C(C(C(O8)CO)O)O)O)C	441905	784.461	C41H68O14	785
829.11898:1021 829.39972:1783 829.49331:440632 829.9939:4747 830.34807:876 830.49871:208301 830.63715:1858 830.99553:1695 831.08514:1017 831.40287:734 831.50472:57844 832.41351:1032 832.50727:16598 833.4941:3729 833.5145:3390	57.03769:26 58.01071:26 59.018:197 59.02994:91 65.90514:26 71.0177:296 71.04033:55 71.05105:29 73.03214:90 73.04421:51 83.01244:26 84.02347:13 85.03019:141 85.06407:26 87.00889:51 87.02603:27 89.02635:601 90.26242:14 95.0149:39 97.02935:39 99.00868:26 101.02362:481 107.03959:39 111.133:26 113.02668:601 115.04696:26 119.03482:505 119.05948:57 122.98248:14 125.02311:39 129.02151:39 131.03865:116 14…	829.493	29.4459		GINSENOSIDE F2	FA	CC(=CCCC(C)(C1CCC2(C1C(CC3C2(CCC4C3(CCC(C4(C)C)OC5C(C(C(C(O5)CO)O)O)O)C)C)O)C)OC6C(C(C(C(O6)CO)O)O)O)C	9918692	784.497	C42H72O13	785
845.48912:5620 846.37674:92 846.49184:2362 847.49515:763 848.49082:359 849.50356:135	89.03158:13 113.0491:13 161.04678:39 549.37439:39 561.39789:13 637.42743:78 799.19012:29 799.48975:1916 800.4928:29 803.2254:26 816.82922:13 845.50488:325	845.489	24.5721	52286-58-5	Ginsenoside Rf	FA	CC(=CCCC(C)(C1CCC2(C1C(CC3C2(CC(C4C3(CCC(C4(C)C)O)C)OC5C(C(C(C(O5)CO)O)O)OC6C(C(C(C(O6)CO)O)O)O)C)O)C)O)C	441922	800.492	C42H72O14	801
871.21994:1167 871.40761:1445 871.466:326644 871.96659:1017 872.20024:678 872.30456:746 872.46731:176590 873.32305:1039 873.46919:50008 874.12908:1017 874.47583:12766 875.48304:3390 876.46574:678	52.19292:13 59.01367:64 59.01693:142 59.04624:39 66.87333:13 73.04302:13 85.04714:13 89.02503:90 101.02646:26 113.02218:26 119.03328:77 125.83012:13 143.03036:39 149.0419:39 161.0433:116 179.05444:244 331.08725:13 473.71869:26 477.09509:26 480.22647:26 483.6073:39 499.52979:26 505.47467:26 526.62195:26 535.21655:26 603.39209:51 614.25867:13 629.30225:26 651.42242:26 733.23444:26 757.49292:13 763.…	871.466	28.6596	86764-11-6	Isoastragaloside II	FA	CC(=O)OC1C(COC(C1O)OC2CCC34CC35CCC6(C(C(CC6(C5CC(C4C2(C)C)OC7C(C(C(C(O7)CO)O)O)O)C)O)C8(CCC(O8)C(C)(C)O)C)C)O	60148655	826.471	C43H70O15	827
913.36066:43 913.48022:6736 914.48401:3458 915.48407:1217 915.62088:20 916.48468:296 916.72423:17 917.43877:50 917.47728:549 917.60996:32 917.64419:24 917.98663:450	807.44257:26 825.50079:13 867.47675:77 913.44623:30 913.48468:1009	913.48	30.2845		Astragaloside I	FA	CC(=O)OC1C(COC(C1OC(=O)C)OC2CCC34CC35CCC6(C(C(CC6(C5CC(C4C2(C)C)OC7C(C(C(C(O7)CO)O)O)O)C)O)C8(CCC(O8)C(C)(C)O)C)C)O	13996685	868.482	C45H72O16	869
987.23167:34996 988.23965:20075 989.25259:7120 990.23493:2373 991.55585:2034	108.02112:13 109.02789:116 110.53492:13 135.04422:77 153.05473:13 157.02534:64 159.04488:90 173.0239:90 179.02603:51 179.02982:116 184.45444:53 185.02286:1139 186.0313:52 187.04054:26 195.90036:13 197.04308:205 203.02187:26 203.03394:154 219.00954:13 253.04747:39 253.84824:26 267.06573:39 269.08066:90 277.04434:26 277.04904:39 280.03436:26 293.04916:26 294.11194:39 295.06012:5862 296.06332:26 299…	987.232	17.4837		Salvianolic acid	2M-H	C1=CC(=C(C=C1CC(C(=O)O)OC(=O)C=CC2=C(C(=C(C=C2)O)O)C=CC3=CC(=C(C=C3)O)O)O)O	5281793	494.121	C26H22O10	494.4
1031.24822:21934 1032.24664:13169 1033.25009:4747 1034.25403:1695 1035.25391:678	133.03076:13 135.04276:90 161.02193:26 173.04643:64 179.03383:301 179.81548:27 184.07875:13 191.05428:866 194.62914:14 298.83679:26 332.09894:26 335.07953:51 351.96646:67 353.08859:6735 354.09555:84 513.46442:79 515.12421:4716 516.11237:44 519.56873:15 525.5957:13 906.52313:26 1028.02661:13 1031.25916:1056	1031.25	13.2616	2450-53-5	Isochlorogenic acid A	2M-H	C1C(C(C(CC1(C(=O)O)O)OC(=O)C=CC2=CC(=C(C=C2)O)O)O)OC(=O)C=CC3=CC(=C(C=C3)O)O	6474310	516.127	C25H24O12	516.4
1155.3194:16435 1156.33293:9590 1157.31325:4408 1158.31804:2373 1159.35212:678	281.04279:13 292.32187:26 293.04221:291 311.0542:77 341.06485:26 377.7276:13 413.07086:54 413.09094:736 442.7467:14 457.11987:128 475.77277:13 575.33014:54 576.78491:27 577.15826:5761 577.96301:25 1137.93677:13 1155.32776:769	1155.32	11.3628	64820-99-1	vitexin-2-o-rhamnoside	2M-H	CC1C(C(C(C(O1)OC2C(C(C(OC2C3=C(C=C(C4=C3OC(=CC4=O)C5=CC=C(C=C5)O)O)O)CO)O)O)O)O)O	5282151	578.164	C27H30O14	578.5
1219.30532:2034 1220.29223:2373 1221.27955:678 1223.33938:339	167.00616:13 301.03717:51 608.12323:28 609.14807:1172 1219.30505:90	1219.3	10.5279	205527-00-0	6-Hydroxykaempferol 3-beta-rutinoside	2M-H	CC1C(C(C(C(O1)OCC2C(C(C(C(O2)OC3=C(OC4=C(C3=O)C(=C(C(=C4)O)O)O)C5=CC=C(C=C5)O)O)O)O)O)O)O	10371537	610.153	C27H30O16	610.5
1219.35776:6442 1219.36762:9832 1221.38635:3051 1222.38892:1356 1223.39191:678	301.0708:64 342.07278:13 608.88245:29 609.18579:2307 1219.37903:184	1219.37	14.9861	13241-33-3	Neohesperidin	2M-H	CC1C(C(C(C(O1)OC2C(C(C(OC2OC3=CC(=C4C(=O)CC(OC4=C3)C5=CC(=C(C=C5)OC)O)O)CO)O)O)O)O)O	442439	610.19	C28H34O15	610.6
282.8842:1790 283.06245:938276 283.57138:1017 283.64752:1017 283.8879:1017 283.91647:1017 283.96171:759 284.06409:201078 284.37136:1017 284.5334:1017 284.63828:1017 284.7384:678 285.00787:1031 285.05319:2799 285.06512:33742 285.20349:678 285.42544:678 285.70957:1017 285.94366:1017 286.07029:4069 286.28063:1017 286.33083:1356 286.40017:678 286.59866:678	63.0276:39 65.00586:197 65.01953:92 65.02751:39 67.02279:39 79.01859:26 82.01686:26 90.73997:64 91.02282:2868 92.02849:444 92.54971:26 93.62253:26 95.01391:39 101.04105:26 104.02538:116 105.80834:26 107.01368:64 108.02016:64 108.02898:51 113.0391:26 116.02541:51 117.0351:64 118.20119:26 119.01365:411 119.43791:52 120.0223:1288 120.18488:15 123.00953:39 124.23644:26 127.05866:128 128.06079:90 129.…	283.062	18.4438	20575-57-9	CALYCOSIN	H	COC1=C(C=C(C=C1)C2=COC3=C(C2=O)C=CC(=C3)O)O	5280448	284.068	C16H12O5	284.26
567.12932:5425 568.13244:2034 569.1432:678	184.05028:26 211.03796:90 223.04097:13 239.03609:90 240.04199:51 267.03387:65 268.03687:1989 275.34241:14 282.06003:26 283.06229:5162 284.16635:26 285.18188:15 567.11737:39	567.129	18.4438	20575-57-9	CALYCOSIN	2M-H	COC1=C(C=C(C=C1)C2=COC3=C(C2=O)C=CC(=C3)O)O	5280448	284.068	C16H12O5	284.26
288.60143:659 288.84391:875 289.07207:340165 289.40607:513 289.79558:769 290.07706:53690 291.07897:11278 292.08261:1282 293.08314:769	51.03148:26 53.04231:39 53.05055:39 55.02805:51 55.05111:27 57.04174:279 57.06949:81 65.011:26 67.05694:39 67.06388:26 69.03827:154 69.05588:90 75.7137:13 77.04234:103 79.0557:39 80.02978:90 80.04495:52 81.03398:326 83.01481:322 83.03412:67 85.03911:51 91.01956:39 91.05461:26 93.03639:320 95.01471:90 95.0519:498 96.02414:78 97.03055:675 97.06257:43 99.04365:64 99.0563:39 103.06298:13 105.03745:11…	289.072	8.15553	490-46-0	Epicatechin	H	C1C(C(OC2=CC(=CC(=C21)O)O)C3=CC(=C(C=C3)O)O)O	72276	290.079	C15H14O6	290.27
266.85413:1124 267.06651:1370173 267.31131:955 267.47997:678 267.75271:2034 267.85213:1017 267.90069:3390 267.94232:1356 267.96545:1356 268.00246:2280 268.06954:327351 268.39118:1356 268.54629:1017 268.64123:1017 268.72692:1017 268.78482:1017 268.89139:1017 268.93309:678 268.96785:1356 269.02578:1017 269.07213:56419 269.38742:1695 269.49874:1017 269.58689:1017 269.64489:678 269.69361:1017 269.809…	51.04333:26 62.01795:26 63.02341:39 65.00731:331 65.03238:26 67.02427:64 74.76973:26 76.03095:51 77.59244:26 79.02026:39 86.94254:26 88.03282:64 88.24108:26 90.73643:64 91.02064:4285 92.02765:180 92.03714:39 93.3826:26 103.56105:28 104.02743:1747 104.56132:17 107.01139:51 113.03828:26 116.02764:154 117.03428:371 120.02149:64 121.38907:26 122.58912:26 125.04169:39 129.96815:26 131.60822:193 131.66…	267.067	24.342	485-72-3	Formononetin	H	COC1=CC=C(C=C1)C2=COC3=C(C2=O)C=CC(=C3)O	5280378	268.074	C16H12O4	268.26
535.13223:2034 535.14203:4069 536.15246:1356	185.00192:13 195.04128:39 213.10146:13 223.04077:103 251.0358:52 252.0397:1397 254.11884:14 266.22174:126 266.26324:33 267.06616:8090 268.0831:26 535.13336:26	535.142	24.342	485-72-3	Formononetin	2M-H	COC1=CC=C(C=C1)C2=COC3=C(C2=O)C=CC(=C3)O	5280378	268.074	C16H12O4	268.26
447.86695:3051 447.88788:678 448.03142:1638 448.09722:1495 448.3066:758563 448.66266:901 448.86619:1017 448.97396:758 449.15061:1017 449.22847:1596 449.30933:244725 449.65081:1017 449.68377:1017 449.98343:1017 450.1273:1036 450.29219:2856 450.31317:41963 450.37914:738 450.52907:702 450.59505:678 450.77502:678 451.10205:1017 451.31814:5425 452.31221:1356 452.63378:1017 452.85926:678 453.25924:1017	56.01771:26 69.34389:26 72.04882:128 73.79951:170 73.9343:76 74.02909:8611 74.34063:26 74.45031:26 75.07581:39 75.22891:26 76.33836:26 81.0404:26 82.45839:26 84.04923:237 84.05701:80 109.06334:26 156.76006:26 241.88422:26 248.71974:26 251.97469:26 254.36668:26 255.81093:26 257.19128:26 258.92078:51 259.25967:26 261.41855:26 262.88037:26 266.22409:26 268.28442:26 270.8501:26 272.13519:26 274.22293…	448.307	25.4558	64480-66-6	Glycoursodeoxycholic Acid	H	CC(CCC(=O)NCC(=O)O)C1CCC2C1(CCC3C2C(CC4C3(CCC(C4)O)C)O)C	12310288	449.314	C26H43NO5	449.6
897.54601:730 897.6222:50379 897.74497:807 898.5876:4218 898.62572:31917 899.57894:1026 899.62556:12364 900.63443:3051 901.64387:678	74.02787:51 261.0874:26 275.70358:13 285.1485:26 326.97202:13 384.28632:13 404.31964:26 446.29822:26 446.87149:316 447.55573:26 447.76202:26 447.8577:37 448.05804:26 448.15076:68 448.3063:29133 448.73721:61 449.30905:39 449.6835:39 449.99814:26 450.3699:26 450.94577:26 451.68417:26 452.8891:26 453.55386:26 453.91202:39 455.59628:26 458.78049:26 894.73682:40 895.55695:28 897.62994:1661	897.622	25.4558	64480-66-6	Glycoursodeoxycholic Acid	2M-H	CC(CCC(=O)NCC(=O)O)C1CCC2C1(CCC3C2C(CC4C3(CCC(C4)O)C)O)C	12310288	449.314	C26H43NO5	449.6
223.09853:60893 223.38985:229 223.72575:151 223.92656:140 224.00268:96 224.10208:7813 225.10363:823 225.70394:137 226.1053:137 227.09003:274 227.1603:137	68.99824:90 78.50255:13 80.03092:64 81.03513:64 81.83457:13 83.02371:39 95.08761:64 96.01988:26 97.06663:64 108.01949:26 125.03236:39 137.09935:39 138.63724:64 139.0751:5283 139.89444:26 140.49837:26 179.10732:244 223.09543:154	223.099	31.3638	23800-56-8	Pogostone	H	CC1=CC(=C(C(=O)O1)C(=O)CCC(C)C)O	54695756	224.105	C12H16O4	224.25
268.63652:882 269.04657:406107 269.56594:801 270.00455:1750 270.04634:62834 271.05029:10849 272.04911:1017 272.76735:678	51.02735:64 51.05359:26 65.00635:729 65.05421:36 67.01983:233 67.03834:77 68.37648:39 68.99827:209 73.63802:13 77.00381:77 79.02171:77 81.00592:39 82.00597:39 83.01473:39 92.9968:26 94.00781:26 95.01464:392 96.99291:141 99.00843:26 101.03757:280 103.05287:39 108.02101:39 108.99533:90 110.00366:51 111.01068:380 115.05433:103 117.03448:141 122.00182:39 123.00893:304 123.04184:26 124.99134:103 125.0…	269.047	22.6893	491-67-8	Baicalein	H	C1=CC=C(C=C1)C2=CC(=O)C3=C(O2)C=C(C(=C3O)O)O	5281605	270.053	C15H10O5	270.24
416.79082:513 417.11971:68665 418.12162:15325 419.12473:5164 420.12325:704	88.36352:13 91.01958:265 91.46901:26 113.02207:27 118.68353:68 119.0517:1341 120.01872:26 129.94754:13 134.58823:67 135.00983:2975 135.71339:16 143.36514:13 145.03806:26 148.01736:154 149.01778:26 161.07207:26 169.06421:26 213.05202:51 253.05469:26 254.25409:64 255.0658:8188 255.21024:20 257.88971:26 273.08005:13 297.08105:40 412.77304:13 415.77826:53 417.11902:1430	417.12	11.5357	481-53-8	Tangeretin	FA	COC1=CC=C(C=C1)C2=CC(=O)C3=C(O2)C(=C(C(=C3OC)OC)OC)OC	68077	372.121	C20H20O7	372.4
608.9925:1008 609.14592:390595 609.86797:1069 610.14714:111057 610.37401:1061 611.14918:31154 612.15204:7459 613.16272:2712 613.25018:678 613.72612:678	63.05967:26 83.01493:39 83.02651:26 102.70913:26 107.01618:77 108.02121:26 119.42669:13 121.03014:103 124.01567:26 125.02472:64 135.0099:51 141.83658:13 147.00841:26 148.01572:64 149.02647:92 151.00275:1804 152.00967:28 153.01997:39 155.04884:39 159.0433:39 161.02551:64 162.03111:26 163.00195:347 164.01552:64 165.01768:51 167.03302:26 169.00916:77 169.02936:39 171.04124:39 173.02043:26 174.02921:…	609.146	11.4317	153-18-4	Rutin	H	CC1C(C(C(C(O1)OCC2C(C(C(C(O2)OC3=C(OC4=CC(=CC(=C4C3=O)O)O)C5=CC(=C(C=C5)O)O)O)O)O)O)O)O	5280805	610.153	C27H30O16	610.5
1219.30236:8214 1219.35169:678 1220.29915:5764 1221.30128:2373 1222.30382:1356 1223.31666:339	264.62912:13 274.14127:13 300.02298:90 300.35101:27 345.31885:26 573.24237:13 607.17303:40 608.17957:32 609.1521:3489 611.1554:26 1089.08838:13 1219.3075:408	1219.3	11.4317	153-18-4	Rutin	2M-H	CC1C(C(C(C(O1)OCC2C(C(C(C(O2)OC3=C(OC4=CC(=CC(=C4C3=O)O)O)C5=CC(=C(C=C5)O)O)O)O)O)O)O)O	5280805	610.153	C27H30O16	610.5
352.95955:550 353.08698:101971 353.96629:562 354.08858:17480 355.09427:2628 356.09338:876	55.02378:13 57.03632:26 59.0177:90 67.01867:26 69.03935:39 71.01382:64 81.03514:26 83.06234:79 85.02987:466 87.00989:142 87.0178:104 87.02571:51 91.07066:26 93.0349:303 93.06489:26 96.02817:26 99.04492:39 108.02533:26 109.02917:51 109.05278:26 111.04334:154 113.03839:26 117.03591:13 127.03245:26 127.04041:377 129.0565:26 133.02876:128 135.04565:220 137.0182:26 137.03308:26 140.38776:13 145.04967:…	353.087	6.40213	327-97-9	Chlorogenic acid	H	C1C(C(C(CC1(C(=O)O)O)OC(=O)C=CC2=CC(=C(C=C2)O)O)O)O	1794427	354.095	C16H18O9	354.31
707.18277:36432 707.77655:250 708.18256:13472 708.9987:444 709.18305:3670 710.19931:1095 711.19746:328	127.04201:26 161.0233:116 171.02786:26 173.04414:51 179.03529:116 190.4567:125 191.02455:40 191.05579:11250 192.1804:18 193.39474:26 195.04086:26 196.20483:26 351.97382:97 352.66602:31 353.08801:4553 354.09229:18 355.4682:15 515.14276:13 707.19073:397	707.183	6.40213	327-97-9	Chlorogenic acid	2M-H	C1C(C(C(CC1(C(=O)O)O)OC(=O)C=CC2=CC(=C(C=C2)O)O)O)O	1794427	354.095	C16H18O9	354.31
863.2054:12461 864.21026:4747 865.20324:2373 866.21342:1017	181.29832:13 200.33958:13 251.03386:26 268.03253:26 268.19681:71 269.04666:4012 269.16257:17 271.55777:15 273.50308:28 286.32635:13 333.75473:13 429.72549:28 431.07678:56 431.10025:2111 431.96317:15 433.59451:14	863.205	16.3013	31567-75-6	Baicalin-7-glucoside	2M-H	C1=CC=C(C=C1)C2=CC(=O)C3=C(C(=C(C=C3O2)OC4C(C(C(C(O4)CO)O)O)O)O)O	5320313	432.106	C21H20O10	432.4
430.71595:1507 431.0591:955 431.09723:444802 431.96013:1067 432.10403:98306 432.7269:688 432.93854:695 433.06496:1036 433.10612:19582 434.10938:4747 434.59819:1017 435.09316:1017 435.17569:1017 435.41151:678	62.81968:13 65.00529:233 65.02352:26 95.01477:103 96.99721:77 108.994:39 110.00381:51 111.00637:77 117.03159:39 123.00911:193 125.04365:39 127.05506:116 129.07289:39 131.05807:39 136.01649:39 136.98878:844 137.99442:27 139.00208:515 139.05371:117 141.07031:606 143.05072:272 145.03304:141 145.06706:39 149.99915:103 151.05486:340 152.06371:64 153.07243:363 154.04066:51 155.04887:218 157.06631:295 1…	431.097	16.3186	31567-75-6	Baicalin-7-glucoside	H	C1=CC=C(C=C1)C2=CC(=O)C3=C(C(=C(C=C3O2)OC4C(C(C(C(O4)CO)O)O)O)O)O	5320313	432.106	C21H20O10	432.4
447.09224:119722 448.07566:1259 448.0936:23553 449.09908:4806 450.10569:1201 451.59669:481	59.01249:13 105.0406:13 107.01484:51 123.03279:13 133.02927:116 134.035:39 144.71008:26 148.01076:39 149.02321:51 151.00293:167 157.0293:26 160.05363:26 171.04517:39 173.05969:26 175.03552:90 178.85265:26 182.03549:26 182.03931:26 184.05219:26 185.06375:39 187.03914:26 189.05611:39 195.04556:26 197.05753:39 198.03458:39 199.03995:77 200.04787:39 201.01425:51 211.03809:90 213.0585:39 215.03674:77 …	447.092	12.1807	1268798	Cynaroside	H	C1=CC(=C(C=C1C2=CC(=O)C3=C(C=C(C=C3O2)OC4C(C(C(C(O4)CO)O)O)O)O)O)O	5280637	448.101	C21H20O11	448.4
1123.59754:246253 1123.83436:2710 1124.08067:28795 1124.59233:146210 1125.08988:5425 1125.47379:1064 1125.59703:56534 1126.11377:1695 1126.38404:688 1126.54527:1391 1126.60218:17230 1127.59355:5425	58.01151:13 71.01505:51 78.36496:26 87.02181:13 89.02076:64 101.03189:51 107.03496:13 113.02494:39 116.96415:13 123.80781:13 131.0352:167 143.03693:39 149.04517:295 159.02341:26 161.04494:90 173.04985:26 179.05434:39 179.06944:39 191.04617:78 191.05203:327 221.06346:128 231.97804:13 239.24535:13 251.07349:116 293.09036:128 311.10635:64 457.39481:13 459.38528:77 534.05121:13 581.27979:26 585.49438…	1123.6	24.758		Ginsenoside Rc	FA	CC(=CCCC(C)(C1CCC2(C1C(CC3C2(CCC4C3(CCC(C4(C)C)OC5C(C(C(C(O5)CO)O)O)OC6C(C(C(C(O6)CO)O)O)O)C)C)O)C)OC7C(C(C(C(O7)COC8C(C(C(O8)CO)O)O)O)O)O)C	12855889	1078.59	C53H90O22	1079.3
845.48476:6939 846.49981:2413	83.01449:13 103.04116:26 161.03943:26 161.05019:26 475.37918:13 491.37662:51 599.40637:13 653.43896:116 798.7663:29 799.49323:1738 809.00159:26 842.82806:13 845.4964:251	845.485	22.6546	22427-39-0	Ginsenoside Rg1	FA	CC(=CCCC(C)(C1CCC2(C1C(CC3C2(CC(C4C3(CCC(C4(C)C)O)C)OC5C(C(C(C(O5)CO)O)O)O)C)O)C)OC6C(C(C(C(O6)CO)O)O)O)C	441923	800.492	C42H72O14	801
783.49468:21991 784.49161:9832 785.48917:2712 786.50718:1017 788.1564:339	59.0153:64 71.01479:51 89.02048:26 89.02581:39 99.0222:13 101.0245:154 103.03824:39 109.04518:13 113.02315:90 115.04037:51 119.03584:77 125.10002:13 143.03325:51 159.02312:26 161.03748:64 161.04285:231 163.0609:90 205.06197:26 205.06804:77 293.19412:13 389.27054:13 391.28864:103 457.37048:51 468.71078:27 474.96555:27 475.38135:1015 619.42529:259 635.41107:27 637.43567:750 761.42749:13 780.97504:3…	783.495	24.03		Ginsenoside Rg2	H	CC1C(C(C(C(O1)OC2C(C(C(OC2OC3CC4(C(CC(C5C4(CCC5C(C)(CCC=C(C)C)O)C)O)C6(C3C(C(CC6)O)(C)C)C)C)CO)O)O)O)O)O	21599924	784.497	C42H72O13	785
829.2166:1695 829.50143:12008 830.4987:6442 831.22769:1017 831.50064:2034 833.52673:678	89.02591:39 101.02036:39 113.0383:13 159.02863:13 161.04303:77 163.06108:39 179.05801:13 267.0658:128 430.94958:13 475.36337:51 475.37878:272 561.1416:141 613.1474:13 619.43298:77 637.43634:300 752.65417:13 782.48102:29 783.4931:2900 784.47028:18 799.53625:13 829.21094:39 829.50793:302	829.501	24.3767		Ginsenoside Rg2	FA	CC1C(C(C(C(O1)OC2C(C(C(OC2OC3CC4(C(CC(C5C4(CCC5C(C)(CCC=C(C)C)O)C)O)C6(C3C(C(CC6)O)(C)C)C)C)CO)O)O)O)O)O	21599924	784.497	C42H72O13	785
810.98625:913 811.33232:1024 811.48525:340341 812.04078:902 812.22196:1112 812.49177:149157 812.7576:1501 812.83816:693 813.49489:41753 814.18816:1375 814.50265:11078 815.48684:2373	55.02437:26 57.04013:26 59.01724:308 67.02168:26 69.0612:26 71.01336:238 73.03016:128 73.04706:39 77.02938:13 83.01168:26 83.02712:26 85.03203:170 85.04506:26 87.00681:26 89.02826:223 95.01277:39 97.03138:39 99.00793:77 100.70502:27 101.02429:732 103.03803:309 111.00869:26 112.67324:53 113.02446:389 115.03564:51 117.01411:26 119.03411:287 125.024:103 127.03366:26 127.0464:64 129.01923:39 131.0347…	811.485	28.775	147419-93-0	Ginsenoside Rg6	FA	CC1C(C(C(C(O1)OC2C(C(C(OC2OC3CC4(C(CC(C5C4(CCC5C(=C)CCC=C(C)C)C)O)C6(C3C(C(CC6)O)(C)C)C)C)CO)O)O)O)O)O	91895489	766.487	C42H70O12	767
667.21044:1017 667.30533:1444 667.44038:456777 667.84926:858 667.92229:678 668.3021:836 668.44456:184291 668.85375:678 669.3581:1402 669.44583:50903 670.16619:1017 670.45517:9154 670.6564:678 671.45429:2034	59.02956:26 71.01375:39 73.03417:26 85.03112:39 99.00832:26 101.02042:39 101.02326:77 111.05225:13 113.02485:77 125.10813:13 143.03516:39 145.16882:13 159.02869:64 161.0359:26 161.04128:233 372.30734:26 373.18024:26 375.28214:39 379.0936:13 433.711:13 458.16284:13 459.38547:295 510.1817:13 537.34454:52 555.97223:13 619.41864:27 619.4538:27 621.43524:1393 626.26648:13 664.61676:14 665.29083:116 66…	667.44	32.7721	78214-33-2	Ginsenoside Rh2	FA	CC(=CCCC(C)(C1CCC2(C1C(CC3C2(CCC4C3(CCC(C4(C)C)OC5C(C(C(C(O5)CO)O)O)O)C)C)O)C)O)C	119307	622.444	C36H62O8	622.9
592.89355:971 593.14816:462945 593.8951:779 594.14992:127336 594.23258:747 594.48403:735 595.15598:42268 596.15253:7120 597.16028:2034 598.06867:678	59.01862:39 59.02513:26 63.02455:26 65.01075:26 83.01586:26 89.02325:51 90.40568:26 93.04024:26 101.03031:39 107.01143:90 113.0278:26 117.49486:13 119.03445:51 123.00877:26 125.02593:26 129.03722:26 131.03831:26 135.00624:51 137.02315:39 143.05035:90 145.0667:26 148.01535:26 151.00237:683 152.00932:90 154.03676:26 155.05728:39 157.02519:39 159.04115:64 161.04129:26 163.0034:180 164.0079:51 165.01…	593.148	14.3829	142451-65-8	kaempferol-3-O-glucosyl(1-2)rhamnoside	H	CC1C(C(C(C(O1)OC2=C(OC3=CC(=CC(=C3C2=O)O)O)C4=CC=C(C=C4)O)OC5C(C(C(C(O5)CO)O)O)O)O)O	5489470	594.158	C27H30O15	594.5
610.92606:1626 611.05877:1700 611.19499:542940 611.40808:813 611.9567:1017 612.20488:183361 612.71189:758 612.80282:694 613.15263:1418 613.20161:53565 613.44304:699 613.52003:678 614.11511:1017 614.20615:9493 615.20451:1695 615.37974:678	57.03637:51 57.06092:26 59.01558:39 71.01272:26 73.0295:26 83.01224:51 85.02609:26 89.02484:51 95.023:51 96.02001:39 101.02063:39 107.01316:39 111.05098:13 115.0408:39 121.02694:64 124.01715:154 125.01672:161 125.02462:6368 131.03214:39 134.03639:167 135.0443:205 137.01682:51 138.03584:64 139.04198:64 139.22696:26 143.03036:51 145.06697:64 147.04431:26 148.01907:53 149.02467:751 149.0609:163 151.…	611.195	17.3627	20702-77-6	Neosperidin dihydrochalcone	H	CC1C(C(C(C(O1)OC2C(C(C(OC2OC3=CC(=C(C(=C3)O)C(=O)CCC4=CC(=C(C=C4)OC)O)O)CO)O)O)O)O)O	30231	612.205	C28H36O15	612.6
455.31853:143 455.35471:4447 456.35925:1495 457.29842:114 457.35583:297 458.34442:46 459.31288:274 460.31874:46	361.25391:13 453.89346:27 455.23096:28 455.35156:1421	455.355	35.7287		Ursolic acid	H	CC1CCC2(CCC3(C(=CCC4C3(CCC5C4(CCC(C5(C)C)O)C)C)C2C1C)C)C(=O)O	64945	456.36	C30H48O3	456.7
501.33502:166 501.35716:1963 502.35736:640 503.30783:69 503.36172:160 505.31945:69	202.12892:13 453.91153:39 455.35156:1404	501.357	35.7287		Ursolic acid	FA	CC1CCC2(CCC3(C(=CCC4C3(CCC5C4(CCC(C5(C)C)O)C)C)C2C1C)C)C(=O)O	64945	456.36	C30H48O3	456.7
515.00528:1217 515.12072:398713 515.46069:978 515.69488:725 516.1217:111410 517.0337:1392 517.12687:25973 517.38394:696 518.12658:6103 519.13048:1017 519.78418:678	55.28195:26 59.01883:39 69.03825:39 71.01509:51 73.45997:13 79.05695:26 81.04287:26 83.05214:64 85.03128:352 87.00737:77 89.04748:13 93.02957:53 93.03775:239 93.05819:26 97.04169:26 99.04365:39 103.06442:26 106.04336:26 107.04967:77 109.41768:39 111.04499:349 113.02504:64 115.93509:26 117.03609:39 118.66655:26 123.04348:26 125.14942:26 127.04221:231 129.0166:26 132.02377:77 133.03059:355 134.0379…	515.121	8.60735	30964-13-7	Cynarin	H	C1C(C(C(CC1(C(=O)O)OC(=O)C=CC2=CC(=C(C=C2)O)O)OC(=O)C=CC3=CC(=C(C=C3)O)O)O)O	5281769	516.127	C25H24O12	516.4
1031.25041:18766 1032.25338:11295 1033.26592:5086 1034.25169:1356 1036.05182:339	134.03635:13 135.0426:39 155.03464:39 161.02359:39 173.03888:26 178.0275:26 179.03185:431 183.43129:13 191.0542:321 317.07129:39 332.87201:26 334.0098:26 335.07968:547 339.04068:13 351.96664:40 353.08615:1308 368.2052:13 513.45538:39 515.11835:4788 516.12256:44 677.16248:13 1030.21313:26 1031.2655:404	1031.25	8.60735	30964-13-7	Cynarin	2M-H	C1C(C(C(CC1(C(=O)O)OC(=O)C=CC2=CC(=C(C=C2)O)O)OC(=O)C=CC3=CC(=C(C=C3)O)O)O)O	5281769	516.127	C25H24O12	516.4
285.02443:2214 285.04113:574378 285.40144:922 285.86946:1068 286.04627:92667 286.22312:1157 286.3833:678 287.04838:13993 288.04986:3051 289.03146:1695 289.10352:1017 289.20203:678	51.03338:64 64.04276:27 65.00633:605 65.04507:152 66.02875:39 67.02096:375 67.04525:56 69.0006:286 71.015:39 79.02168:77 80.99954:26 82.00467:208 83.01471:39 88.03167:39 89.03939:128 91.01676:103 91.05451:39 92.99814:77 93.03629:752 94.00642:52 95.01462:567 96.9915:208 99.00841:51 108.01658:39 108.02099:167 108.99383:143 109.00416:65 109.02776:267 110.00068:287 111.01215:639 112.98589:39 115.0558…	285.041	16.076	529-53-3	SCUTELLAREIN	H	C1=CC(=CC=C1C2=CC(=O)C3=C(O2)C=C(C(=C3O)O)O)O	5281697	286.048	C15H10O6	286.24
416.77818:1356 417.11861:675196 417.97607:743 418.1234:163833 418.5511:1017 419.0571:1381 419.12073:33870 419.58945:678 420.12214:3729 421.13344:1356 421.26393:1017	65.00622:64 67.01854:39 70.00525:26 78.00998:26 79.02659:39 80.02703:51 86.92414:26 91.01933:1801 91.74057:77 92.02905:2300 92.06294:64 93.0348:90 93.16023:26 95.01587:154 100.32431:26 108.02232:390 109.0291:103 117.03279:116 118.68017:118 118.88498:34 119.05141:6218 119.62868:27 119.64568:78 119.92713:56 120.02308:2415 121.03444:77 122.72999:26 133.0271:64 133.06133:26 134.58466:231 135.00952:22…	417.119	15.972	5041-81-6	ISOLIQUIRITIN	H	C1=CC(=CC=C1C=CC(=O)C2=C(C=C(C=C2)O)O)OC3C(C(C(C(O3)CO)O)O)O	5318591	418.126	C21H22O9	418.4
835.24743:20054 835.73751:1017 836.24815:9154 837.25355:2712 838.25547:1017 839.25798:678	135.00134:26 135.00629:141 141.04646:13 211.61446:13 248.97998:26 254.05527:91 254.258:39 255.06519:2666 263.85889:26 269.08749:64 297.07788:103 415.78867:56 417.12079:5090 418.12271:40 789.47882:26 835.25812:77	835.247	15.972	5041-81-6	ISOLIQUIRITIN	2M-H	C1=CC(=CC=C1C=CC(=O)C2=C(C=C(C=C2)O)O)OC3C(C(C(C(O3)CO)O)O)O	5318591	418.126	C21H22O9	418.4
577.10286:4309 577.1334:187018 577.50344:964 578.08419:1411 578.13854:73362 579.14116:16584 579.28737:678 580.14464:3390 581.13877:1017	57.03738:77 57.0662:26 79.02045:13 81.05043:13 83.01602:51 95.05045:51 97.03187:64 109.03072:387 115.06341:13 121.03147:141 122.03614:65 123.04339:377 124.63458:82 125.02449:5498 125.06083:56 128.95392:39 132.02205:64 133.03214:141 135.04414:103 136.59691:40 137.02493:1089 138.03072:39 139.04182:64 145.02428:51 145.03448:51 146.03503:39 147.05099:39 149.02451:261 150.03004:90 150.32266:39 151.037…	577.133	7.23458		PROCYANIDIN B2	H	C1C(C(OC2=C1C(=CC(=C2C3C(C(OC4=CC(=CC(=C34)O)O)C5=CC(=C(C=C5)O)O)O)O)O)C6=CC(=C(C=C6)O)O)O	122738	578.142	C30H26O12	578.5
549.37726:297236 549.7151:678 550.20548:741 550.25519:1462 550.38114:109625 550.72592:737 551.16699:693 551.3793:23331 552.38169:4747 553.39163:1017 553.96678:678	220.96153:13 303.51343:26 311.98517:26 323.6037:26 353.29373:26 381.29013:39 435.34042:13 457.56793:13 485.36292:64 503.37241:39 547.6189:64 549.08789:41 549.33295:57 549.38263:3432	549.377	34.2831		25-methoxyalisol A	FA	CC(CC(C(C(C)(C)OC)O)O)C1=C2CC(C3C4(CCC(=O)C(C4CCC3(C2(CC1)C)C)(C)C)C)O	102004721	504.381	C31H52O5	504.7
183.03133:40990 183.46167:154 184.03432:4117 185.03429:666 185.11694:102 187.10418:154	65.00815:13 67.04365:26 75.43188:13 83.01429:13 87.4529:26 95.01286:399 96.02228:51 109.03037:13 113.32674:27 123.00235:162 123.00862:645 124.01673:2810 125.4084:26 134.36336:13 139.0416:141 139.05493:40 153.00735:27 168.00742:1385 169.90088:26 183.02954:180	183.031	4.99998	3934-84-7	3,4-DIHYDROXY-5-METHOXYBENZOIC ACID	H	COC1=CC(=CC(=C1O)O)C(=O)O	19829	184.037	C8H8O5	184.15
161.02526:258099 161.5151:1017 161.94453:1400 162.02905:33830 162.83937:1695 163.02693:3729 163.83794:1017 164.83774:1017 165.02282:678 166.02441:1695	51.02633:51 55.26508:26 62.0159:26 63.02584:263 64.82422:29 65.00522:1529 65.04282:126 65.41597:26 67.02099:39 69.0018:26 73.01857:26 75.03162:39 76.80187:39 77.04351:3299 77.81309:26 79.01796:26 88.02907:51 88.765:64 89.00211:77 89.04211:2487 89.43318:26 90.00865:51 91.01816:404 92.02652:39 93.03089:157 93.03498:348 93.12631:14 101.79315:13 103.0271:39 104.70897:64 105.03598:3607 105.64068:26 10…	161.025	10.7499	93-35-6	7-Hydroxycoumarin	H	C1=CC(=CC2=C1C=CC(=O)O2)O	5281426	162.032	C9H6O3	162.14
164.07445:18632 164.83544:346 165.07679:2025 166.07672:208 169.01564:692	72.00878:129 72.02077:78 77.04194:64 91.05291:39 93.03195:13 102.73732:26 103.0555:264 119.04522:39 147.04408:429 158.97:13 164.0714:167	164.074	3.23075	63-91-2	L-Phenylalanine	H	C1=CC=C(C=C1)CC(C(=O)O)N	6140	165.079	C9H11NO2	165.19
755.20824:265145 755.83738:710 756.21033:99705 756.73106:703 757.17809:1056 757.21308:30183 758.2165:6103 759.21279:1695 760.12014:678	145.02948:26 150.52901:26 151.00262:340 152.02177:26 163.00369:39 164.01183:39 165.84996:13 169.01096:39 173.2621:27 176.39314:26 178.99605:678 179.99933:27 183.04318:26 187.04279:64 191.00362:39 197.01967:26 199.03976:51 203.03436:26 211.03999:64 215.03455:64 226.02625:51 227.03848:116 229.04625:64 233.04515:26 238.01941:13 242.02301:26 243.02856:378 245.04596:26 254.02017:141 255.03001:1092 257…	755.208	9.70657	124151-38-8	Alcesefoliside	H	CC1C(C(C(C(O1)OCC2C(C(C(C(O2)OC3=C(OC4=CC(=CC(=C4C3=O)O)O)C5=CC(=C(C=C5)O)O)OC6C(C(C(C(O6)C)O)O)O)O)O)O)O)O	11828754	756.211	C33H40O20	756.7
738.84818:1017 739.20923:660555 739.32448:1010 739.65875:1803 740.08533:1777 740.20834:236056 740.75429:1017 740.82735:1017 741.21196:69668 742.22012:16734 743.2174:4408 744.04192:678	59.01434:26 65.01082:13 103.04277:26 125.02289:26 129.03575:39 132.02528:26 135.00803:26 147.04074:26 150.99557:40 151.00252:923 152.00948:91 153.01802:51 154.04042:26 155.04863:39 159.04488:26 163.00537:77 164.00989:39 167.04926:26 169.0163:51 171.04105:39 173.0574:26 175.87169:26 177.07104:26 178.99586:988 180.00484:218 182.03506:51 183.04298:128 185.02682:103 187.04066:51 189.05568:51 190.9975…	739.209	10.9058		clitorin	H	CC1C(C(C(C(O1)OCC2C(C(C(C(O2)OC3=C(OC4=CC(=CC(=C4C3=O)O)O)C5=CC=C(C=C5)O)OC6C(C(C(C(O6)C)O)O)O)O)O)O)O)O	11592917	740.216	C33H40O19	740.7
181.05224:7120 182.05361:678	59.20989:13 67.02323:129 67.05216:26 79.01914:39 94.92924:26 95.01461:169 102.8593:13 123.00893:535 137.02167:39 137.0349:27 150.52721:26 151.0043:1063 151.32915:14 162.97836:13 166.02823:321	181.052	10.8192		Syringaldehyde	H	COC1=CC(=CC(=C1O)OC)C=O	8655	182.058	C9H10O4	182.17
197.04632:21181 197.80666:482 197.84442:57 198.04917:2378 199.02665:170 199.05257:368 199.80479:198 201.01489:170 201.03292:57	67.02314:51 67.04281:26 67.05785:13 78.01372:51 89.00329:39 91.04362:13 95.01314:575 106.00535:39 111.01355:39 117.4888:13 121.02985:167 123.00728:1103 138.02902:154 153.05119:116 166.99994:630 181.01093:39 182.02171:852 197.04324:167	197.046	8.15898	530-57-4	Syringic acid	H	COC1=CC(=CC(=C1O)OC)C(=O)O	10742	198.053	C9H10O5	198.17
162.84121:1544 163.0414:46097 164.04602:5347 164.83778:675 165.04645:868	54.24985:13 65.04166:234 65.06103:51 67.02791:26 73.00768:13 89.04076:64 90.77568:26 91.05455:314 92.02516:64 93.03497:1136 104.02623:77 104.04064:26 108.03427:13 117.03301:393 118.67731:130 119.05164:6325 119.59955:26 120.23856:26 121.03156:26 122.07837:26 145.03122:39 153.22971:13 163.04158:180	163.041	9.91457	501-98-4	p-Coumaric acid	H	C1=CC(=CC=C1C=CC(=O)O)O	637542	164.047	C9H8O3	164.16
116.65572:58 117.02225:3407 117.66814:14 118.02398:205 119.02534:36 119.91797:43 120.90091:14	73.03124:77 73.03607:26	117.022	2.06832	110-15-6	Succinic acid	H	C(CC(=O)O)C(=O)O	1110	118.027	C4H6O4	118.09
179.03668:77383 180.03057:330 180.03626:7713 181.04243:1259	65.01049:39 69.02015:13 75.03974:26 77.04307:26 79.05771:198 81.04873:39 88.0379:27 89.03899:463 91.05141:51 91.06759:39 93.0359:39 99.44713:13 105.03408:78 106.03997:325 107.05065:368 108.02207:77 109.02885:103 112.76784:13 115.02059:26 117.03408:267 120.0182:26 132.02168:90 133.03015:128 134.03754:4267 134.07188:45 134.62215:158 134.8091:31 135.03558:129 135.04543:8028 135.07828:34 135.59109:26…	179.037	7.41103		Caffeic acid	H	C1=CC(=C(C=C1C=CC(=O)O)O)O	689043	180.042	C9H8O4	180.16
609.1492:4190 610.14693:1304 611.14547:277 612.15532:97 613.15901:28	148.01723:13 151.006:39 169.03098:13 178.99963:39 243.03912:26 255.03175:77 271.01974:183 273.04251:39 300.0202:282 300.02264:550 301.02933:220 343.05377:26 390.21133:13 606.36548:27 609.14856:884	609.149	11.2352	153-18-4	Rutin	H	CC1C(C(C(C(O1)OCC2C(C(C(C(O2)OC3=C(OC4=CC(=CC(=C4C3=O)O)O)C5=CC(=C(C=C5)O)O)O)O)O)O)O)O	5280805	610.153	C27H30O16	610.5
416.77899:1356 416.96938:1017 417.11942:407141 418.12422:107452 419.12444:23438 420.12006:3051 421.04728:678	117.20486:13 149.05476:26 171.0421:39 172.04881:51 179.048:39 180.05522:64 181.06335:51 183.04221:39 185.05678:39 189.00633:26 193.0663:103 195.04437:39 195.0799:51 196.05006:167 197.05634:128 199.07663:77 204.06343:51 205.06172:51 206.07056:39 208.05083:336 209.06084:482 210.06921:51 211.07796:154 213.09241:39 217.06461:39 220.05159:64 221.05669:380 222.06828:513 222.47906:28 223.03999:54 223.07…	417.119	16.2302	1415-73-2	Aloin	H	C1=CC2=C(C(=C1)O)C(=O)C3=C(C2C4C(C(C(C(O4)CO)O)O)O)C=C(C=C3O)CO	12305761	418.126	C21H22O9	418.4
462.90535:739 463.12425:121534 464.12514:30710 465.13016:7798 466.13017:1695	143.87718:26 147.83594:13 149.07198:13 152.19856:26 179.78419:26 184.23695:26 186.06723:26 189.70042:13 193.06041:26 195.07793:26 197.0603:26 199.07465:26 201.6506:26 204.05737:26 205.05363:26 207.04121:26 208.05083:64 209.05676:103 210.0631:39 211.04103:39 211.07182:39 221.05672:103 222.06621:128 223.07378:407 224.04556:181 225.04491:39 225.0555:420 226.05708:39 227.0694:51 230.04919:26 232.0508…	463.125	16.2476	1415-73-2	Aloin	FA	C1=CC2=C(C(=C1)O)C(=O)C3=C(C2C4C(C(C(C(O4)CO)O)O)O)C=C(C=C3O)CO	12305761	418.126	C21H22O9	418.4
346.93718:126 347.09773:15352 348.01964:81 348.10136:2089 349.10644:678 350.11561:279 351.08917:239	55.01988:26 69.06797:13 73.02507:26 73.02869:77 81.03318:26 83.05006:77 85.0318:39 91.05383:26 93.03426:417 97.02841:14 99.00775:64 99.04431:51 99.05837:39 111.04577:168 129.01274:26 129.01755:26 137.02277:205 143.03816:90 155.0341:193 172.498:79 173.04587:1289	347.098	1.33935		Shikimic acid	2M-H	C1C(C(C(C=C1C(=O)O)O)O)O	8742	174.053	C7H10O5	174.15
172.68725:274 173.04763:38459 174.05088:2632 175.05142:479	53.04354:26 55.03665:51 58.00857:51 59.01912:39 65.04435:144 67.02372:39 69.0351:64 69.05153:39 71.01429:181 71.04882:27 71.08574:13 73.02869:214 73.04801:64 77.41527:13 81.0319:64 83.04878:250 85.0305:64 91.02013:13 92.74557:53 93.03562:1067 99.00775:90 99.0429:128 111.04874:128 137.02441:222 137.12865:13 155.03233:51 173.04028:51	173.048	1.35668		Shikimic acid	H	C1C(C(C(C=C1C(=O)O)O)O)O	8742	174.053	C7H10O5	174.15
282.99522:1041 283.06177:688656 283.16875:884 283.63019:678 283.87533:678 284.03484:1440 284.0658:118600 284.14201:724 284.7115:1017 284.97857:1017 285.06683:16376 285.24339:678 286.04334:678 286.06485:2712 287.09333:678	63.03242:39 65.00849:90 91.01527:238 91.01931:1953 92.02768:273 93.03615:26 95.01585:51 98.06715:26 101.04166:26 104.02601:26 107.01433:51 108.01935:39 108.02523:51 116.02765:39 117.03888:90 119.01285:276 119.04676:27 120.0215:829 122.53751:14 125.01799:26 127.05468:51 128.0616:51 129.03719:51 130.04225:64 131.01241:52 132.02187:543 133.02869:154 134.01482:28 134.58463:64 135.00949:3890 135.70976…	283.062	18.4644		CALYCOSIN	H	COC1=C(C=C(C=C1)C2=COC3=C(C2=O)C=CC(=C3)O)O	5280448	284.068	C16H12O5	284.26
169.01574:33140 169.4771:175 170.02015:2460 171.01829:466 172.09719:117	51.02582:90 53.04273:64 53.06846:39 65.02407:13 67.01931:77 69.03649:233 69.04823:78 69.05763:39 76.53412:26 79.02246:323 81.03721:116 83.01681:26 91.02573:13 95.01003:77 97.02722:77 107.00675:26 107.01259:116 107.02721:39 123.00851:103 124.01504:275 125.02567:1770 169.01234:233	169.016	2.55445	149-91-7	Gallic acid	H	C1=C(C=C(C(=C1O)O)O)C(=O)O	370	170.022	C7H6O5	170.12
177.02165:144365 177.64443:645 178.02503:16649 179.02746:2530	51.02597:103 51.0613:26 53.04699:64 63.02658:39 65.00484:64 65.04472:116 65.05498:51 67.02062:195 68.99908:39 75.02145:39 75.02389:39 77.04189:917 77.07414:66 79.02009:271 79.04395:41 81.03608:490 81.06152:42 82.00689:51 89.03373:65 89.0404:2019 89.23115:17 91.01644:26 92.0275:27 93.03597:730 93.06596:44 95.01155:39 103.01956:77 104.0273:103 105.03561:2119 105.06313:44 106.50761:27 107.01565:420 …	177.022	7.2897	'305-01-1	Esculetin	H	C1=CC(=O)OC2=CC(=C(C=C21)O)O	5281416	178.027	C9H6O4	178.14
1107.60209:16829 1108.08647:2291 1108.59918:10603 1109.1073:859 1109.60612:4296 1110.58057:859 1110.61823:1719	59.36214:13 89.0339:26 143.0452:26 161.04295:39 179.05605:116 221.06329:77 323.09451:64 411.12897:13 594.51367:26 608.38068:13 615.18134:13 621.43854:51 733.48126:13 765.47998:26 783.49249:141 910.19867:13 927.53143:26 945.55768:374 1104.04968:51 1106.99524:28 1107.60645:9371	1107.6	24.034	41753-43-9	Ginsenoside Rb1	H	CC(=CCCC(C)(C1CCC2(C1C(CC3C2(CCC4C3(CCC(C4(C)C)OC5C(C(C(C(O5)CO)O)O)OC6C(C(C(C(O6)CO)O)O)O)C)C)O)C)OC7C(C(C(C(O7)COC8C(C(C(C(O8)CO)O)O)O)O)O)O)C	9898279	1108.6	C54H92O23	1109.3
1153.32284:758 1153.60115:142828 1154.09548:7160 1154.60912:89924 1155.09887:3151 1155.31497:901 1155.60793:31944 1156.1075:859 1156.40537:585 1156.62158:10245 1157.59723:2578	59.01874:51 64.82874:13 73.03303:26 89.02342:51 101.02197:39 113.0295:26 119.0362:64 125.02772:26 131.03207:26 143.032:39 149.04187:26 159.04141:13 161.04514:103 179.05647:282 221.04494:26 221.06593:116 249.97369:13 263.07294:26 281.08105:26 311.09207:13 323.09784:103 448.82452:13 459.38651:39 589.04333:39 600.42432:26 606.5575:39 611.23285:26 621.44019:77 623.24133:39 626.58264:26 632.96497:26 6…	1153.6	24.034	41753-43-9	Ginsenoside Rb1	FA	CC(=CCCC(C)(C1CCC2(C1C(CC3C2(CCC4C3(CCC(C4(C)C)OC5C(C(C(C(O5)CO)O)O)OC6C(C(C(C(O6)CO)O)O)O)C)C)O)C)OC7C(C(C(C(O7)COC8C(C(C(C(O8)CO)O)O)O)O)O)O)C	9898279	1108.6	C54H92O23	1109.3
991.37508:1189 991.55304:252740 992.06029:1118 992.11814:678 992.34957:1115 992.55432:134578 992.69231:1017 992.86148:678 993.1019:707 993.50712:754 993.56056:45324 994.41137:1367 994.5584:11371 995.56566:3390	59.0145:51 65.74786:13 71.01629:103 71.03772:26 73.03192:39 83.0174:39 85.03651:51 89.02351:233 89.03817:52 95.023:13 99.00994:39 101.02631:169 108.30619:13 113.02357:167 114.76818:26 119.03628:259 125.01831:26 131.03375:77 143.03543:128 149.04193:51 155.22301:13 159.02898:155 160.53278:26 161.04517:640 179.0565:321 221.06593:128 263.57272:13 319.68079:13 373.28186:13 455.35233:26 457.55896:13 45…	991.553	26.9478	52705-93-8	Ginsenoside Rd	FA	CC(=CCCC(C)(C1CCC2(C1C(CC3C2(CCC4C3(CCC(C4(C)C)OC5C(C(C(C(O5)CO)O)O)OC6C(C(C(C(O6)CO)O)O)O)C)C)O)C)OC7C(C(C(C(O7)CO)O)O)O)C	11679800	946.55	C48H82O18	947.2
955.04482:744 955.49461:169252 955.77851:1122 956.00129:44621 956.49063:96671 956.99758:15432 957.36913:1039 957.50029:30835 957.99001:1695 958.00313:3729 958.50173:6442 959.49057:1695 959.53433:1017 960.01144:678	59.01779:26 71.02349:26 89.02091:26 97.04319:26 99.0072:26 101.02781:26 113.03117:26 119.03483:64 135.62134:13 143.03387:26 157.0097:64 161.04532:39 179.05476:64 279.07135:26 315.84021:13 332.74622:13 416.66074:13 453.33496:39 455.34976:154 474.45001:13 495.34415:26 497.36505:64 501.34012:13 509.6853:26 515.44635:26 521.42365:27 523.36774:227 523.38391:535 524.37994:26 528.50031:26 537.4082:39 54…	955.495	24.573		Ginsenoside Ro	H	CC1(CCC2(CCC3(C(=CCC4C3(CCC5C4(CCC(C5(C)C)OC6C(C(C(C(O6)C(=O)O)O)O)OC7C(C(C(C(O7)CO)O)O)O)C)C)C2C1)C)C(=O)OC8C(C(C(C(O8)CO)O)O)O)C	11815492	956.498	C48H76O19	957.1
1001.49096:10936 1002.03652:4069 1002.4883:6103 1003.04756:1695 1003.49509:2712 1004.4979:678	89.02879:26 157.01663:26 281.09525:13 337.08224:26 415.45871:13 453.35275:13 509.35654:13 514.22784:13 523.38684:205 547.60638:13 551.39209:26 569.3692:26 569.39282:154 585.71826:13 587.39844:51 609.37933:13 613.37946:90 631.62189:26 645.15521:13 711.76599:13 731.44879:128 749.46094:39 775.43152:103 790.91547:28 793.44067:1073 794.43597:46 832.84552:13 835.46942:39 945.57306:26 952.39789:103 952.…	1001.5	24.573		Ginsenoside Ro	FA	CC1(CCC2(CCC3(C(=CCC4C3(CCC5C4(CCC(C5(C)C)OC6C(C(C(C(O6)C(=O)O)O)O)OC7C(C(C(C(O7)CO)O)O)O)C)C)C2C1)C)C(=O)OC8C(C(C(C(O8)CO)O)O)O)C	11815492	956.498	C48H76O19	957.1
931.5126:4747 931.52985:9154 932.53488:5086 933.52318:1695 934.45586:678	87.74677:13 101.02467:26 113.03987:13 143.0352:64 149.0555:26 161.04852:90 179.04871:51 224.99251:13 465.52377:13 475.3732:128 516.8454:13 619.42328:170 637.44073:385 751.46179:64 765.13379:13 769.48199:128 781.49036:78 796.95459:26 799.48938:349 928.49768:32 928.54932:39 931.5354:3227	931.53	16.3342	80418-24-2	Notoginsenoside R1	H	CC(=CCCC(C)(C1CCC2(C1C(CC3C2(CC(C4C3(CCC(C4(C)C)O)C)OC5C(C(C(C(O5)CO)O)O)OC6C(C(C(CO6)O)O)O)C)O)C)OC7C(C(C(C(O7)CO)O)O)O)C	441934	932.534	C47H80O18	933.1
977.10712:828 977.3633:1279 977.52673:295032 977.90225:750 978.53417:162660 979.04693:691 979.49791:3793 979.53329:61935 979.65268:730 980.54176:13931 980.91785:1017 981.47992:1356 981.53747:3390	58.01779:26 59.01863:90 59.03057:51 69.11555:13 71.01965:207 71.03632:26 73.03895:39 81.03631:13 83.0249:13 85.03499:51 85.05193:26 87.01244:91 89.02728:337 89.04995:39 100.01606:26 101.02467:169 107.03924:26 113.02184:278 117.01144:13 119.03296:412 121.79735:14 125.02914:51 131.03352:128 139.9529:26 143.0352:180 149.04343:295 156.48749:13 159.03053:128 161.04495:967 163.04137:27 179.05627:777 19…	977.527	16.3342	80418-24-2	Notoginsenoside R1	FA	CC(=CCCC(C)(C1CCC2(C1C(CC3C2(CC(C4C3(CCC(C4(C)C)O)C)OC5C(C(C(C(O5)CO)O)O)OC6C(C(C(CO6)O)O)O)C)O)C)OC7C(C(C(C(O7)CO)O)O)O)C	441934	932.534	C47H80O18	933.1
446.89248:824 447.09262:253984 447.79197:706 448.09399:62685 449.10247:15382 450.10009:3051 451.11082:1017	62.83088:26 63.02702:254 63.03263:214 63.04834:77 65.00871:325 65.02465:51 83.01741:256 93.03644:64 94.0052:64 95.0134:90 96.02144:39 97.02784:26 102.98275:13 105.0332:77 107.01467:972 108.0241:52 119.01322:64 119.05484:39 120.02497:51 121.03013:64 122.00513:128 123.00285:39 123.00599:193 125.02155:51 130.03622:26 132.02066:244 133.03075:90 135.00662:90 136.01651:205 137.02188:103 141.03342:26 14…	447.093	13.8605	16290-07-6	Kaempferol-7-O-beta-D-glucopyranoside	H	C1=CC(=CC=C1C2=C(C(=O)C3=C(C=C(C=C3O2)OC4C(C(C(C(O4)CO)O)O)O)O)O)O	10095180	448.101	C21H20O11	448.4
895.18955:6442 896.18324:3390 896.19593:4408 897.21134:1695 898.19346:1017	257.04651:26 281.05038:13 284.03571:64 285.04147:327 293.44681:13 345.51596:13 445.65741:28 447.09625:2532 448.08566:39 895.18677:51	895.19	13.8605	16290-07-6	Kaempferol-7-O-beta-D-glucopyranoside	2M-H	C1=CC(=CC=C1C2=C(C(=O)C3=C(C=C(C=C3O2)OC4C(C(C(C(O4)CO)O)O)O)O)O)O	10095180	448.101	C21H20O11	448.4
167.0359:4756 168.03625:451 169.08918:226 170.94619:226	65.00593:26 91.03793:26 108.01472:39 108.0206:157 134.01627:13 152.00912:321 167.03067:26	167.034	7.48035	121-34-6	Vanillic acid	H	COC1=C(C=CC(=C1)C(=O)O)O	8468	168.042	C8H8O4	168.15
621.25283:91 621.36201:25670 621.72834:75 622.36968:9757 622.53888:732 623.08542:145 623.36759:2027 623.45226:286 623.54398:500 624.37336:536 624.46163:107 624.51106:71 625.37994:107 625.57782:71	575.35834:39 619.38062:26 621.36542:635	621.362	32.9654	14144-06-0	Diosgenin glucoside	FA	CC1CCC2(C(C3C(O2)CC4C3(CCC5C4CC=C6C5(CCC(C6)OC7C(C(C(C(O7)CO)O)O)O)C)C)C)OC1	11827970	576.366	C33H52O8	576.8
462.60139:1017 463.08774:418558 463.61085:1041 463.95772:1056 464.09468:97175 465.09357:21598 466.09353:4069 466.25521:678 467.5405:678	63.02807:39 65.00863:64 65.0166:39 83.01088:26 83.01346:39 93.03498:39 95.02569:26 106.68156:39 107.01602:223 108.01958:222 109.0293:103 119.01617:51 121.02844:259 124.01709:26 125.02931:77 129.03424:26 133.02408:39 135.00648:167 136.01801:64 143.05228:116 145.02779:39 147.00829:39 148.01389:282 149.02637:103 151.00262:3184 152.01654:51 154.04053:39 155.05225:64 156.05141:26 158.03804:26 159.0449…	463.088	11.9641		ISOQUERCITRIN	H	C1=CC(=C(C=C1C2=C(C(=O)C3=C(C=C(C=C3O2)O)O)OC4C(C(C(C(O4)CO)O)O)O)O)O	5280804	464.095	C21H20O12	464.4
927.1837:28155 928.195:15246 929.19822:5086 930.18907:1017	151.00262:51 178.99786:77 226.02814:13 243.02829:39 252.53802:13 255.02969:51 271.01532:90 271.02231:103 299.02032:53 300.02777:995 300.06693:43 301.03448:1186 302.48749:26 304.32098:13 315.57635:13 341.94797:13 419.11264:13 457.88864:13 461.61798:77 462.54129:45 463.09146:12951 463.50507:32 465.62769:26 472.56503:26 506.45886:26 765.13013:26 927.19818:344	927.184	11.9641		ISOQUERCITRIN	2M-H	C1=CC(=C(C=C1C2=C(C(=O)C3=C(C=C(C=C3O2)O)O)OC4C(C(C(C(O4)CO)O)O)O)O)O	5280804	464.095	C21H20O12	464.4
622.89953:1021 623.1993:511189 623.6438:825 623.85199:1169 623.98257:751 624.20141:170339 624.81577:689 624.86168:1034 625.20432:42264 626.19743:8815 627.19133:1356 627.82486:678	57.0363:26 59.01333:26 59.01659:154 59.03396:77 65.22983:13 71.01622:211 71.03408:39 73.03064:26 83.02377:52 85.02863:209 85.04948:51 89.02345:238 93.60005:13 95.01331:77 99.00707:26 101.02484:90 103.03572:51 105.0331:39 109.02637:26 111.93414:28 113.02653:1371 115.01803:26 117.03609:77 119.03778:116 123.04663:64 130.43921:26 131.03696:77 132.02055:348 132.61702:80 133.02901:2358 134.03638:77 134…	623.199	13.3392	61303-13-7	Isoacteoside	H	CC1C(C(C(C(O1)OC2C(C(OC(C2O)OCCC3=CC(=C(C=C3)O)O)COC(=O)C=CC4=CC(=C(C=C4)O)O)O)O)O)O	6476333	624.205	C29H36O15	624.6
1247.37749:1695 1247.40743:2712 1248.42063:2712 1249.40927:2034	161.02373:26 353.55682:13 461.16315:41 461.18741:13 621.22229:40 623.203:1171 1247.42993:116	1247.41	13.3392	61303-13-7	Isoacteoside	2M-H	CC1C(C(C(C(O1)OC2C(C(OC(C2O)OCCC3=CC(=C(C=C3)O)O)COC(=O)C=CC4=CC(=C(C=C4)O)O)O)O)O)O	6476333	624.205	C29H36O15	624.6
152.53954:368 153.02154:30919 154.02466:3128 155.02401:526	53.04172:103 63.04442:13 65.0036:141 65.0412:51 67.02514:26 70.09715:13 80.0343:39 81.03345:128 82.71461:13 91.01906:266 91.03794:26 107.68609:68 108.02358:1410 108.68984:90 109.03185:2312 153.01961:270	153.022	4.2367	99-50-3	Protocatechuic acid	H	C1=CC(=C(C=C1C(=O)O)O)O	72	154.027	C7H6O4	154.12
901.44396:2937 901.4779:44059 902.48781:20106 903.48979:6103 904.47533:1695 905.49543:678	59.01323:26 62.65163:13 71.01491:39 71.02324:26 73.03293:26 89.02197:39 89.02863:39 99.01957:13 101.02468:64 113.02786:26 143.03352:26 161.04674:77 511.45334:26 524.64459:26 531.34229:39 577.38367:167 675.36987:26 680.62347:13 721.47089:13 737.06482:51 739.39893:45 739.43732:2285 749.12396:13 855.44708:129 878.48169:39 898.59619:64 900.79999:48 901.49133:9901	901.478	23.3205	139051-27-7	Timosaponin C	H	CC1=C(OC2C1C3(CCC4C(C3C2)CCC5C4(CCC(C5)OC6C(C(C(C(O6)CO)O)O)OC7C(C(C(C(O7)CO)O)O)O)C)C)CCC(C)COC8C(C(C(C(O8)CO)O)O)O	101389834	902.488	C45H74O18	903.1
947.48799:283568 947.59237:957 948.13175:1404 948.19701:1017 948.49288:139830 949.10652:1029 949.49831:43960 950.29955:1017 950.44329:1368 950.4912:13151 951.51512:3729	59.01649:64 59.02408:26 66.97461:13 71.01491:51 73.02931:39 73.04259:26 83.0262:26 85.02719:51 87.00982:26 89.02464:64 89.29546:13 95.49856:13 99.00691:26 100.71533:39 101.02894:170 113.02486:154 119.03451:90 123.6066:13 127.09141:13 129.02605:13 131.03676:51 143.03183:51 155.91359:13 159.03053:116 161.04315:272 178.00661:13 179.05627:103 221.0636:116 323.095:39 442.3848:26 445.59714:13 462.29178…	947.488	23.3205	139051-27-7	Timosaponin C	FA	CC1=C(OC2C1C3(CCC4C(C3C2)CCC5C4(CCC(C5)OC6C(C(C(C(O6)CO)O)O)OC7C(C(C(C(O7)CO)O)O)O)C)C)CCC(C)COC8C(C(C(C(O8)CO)O)O)O	101389834	902.488	C45H74O18	903.1
345.15113:2575 345.243:603713 345.80241:1017 345.95219:1017 346.13354:732 346.17297:780 346.24658:166183 346.58055:732 347.25161:22280 347.29373:707 348.25282:3390 348.29501:678 348.93605:1017 349.1789:678 349.31357:1356 349.37695:678 349.79434:678	77.03996:13 88.45135:13 92.02676:280 105.71215:90 105.74993:31 106.04217:3022 106.88774:26 107.05141:287 107.31324:26 108.01989:39 109.03847:26 117.57814:27 118.6792:53 119.04891:3667 120.06081:154 121.0257:90 131.05351:26 132.65646:56 133.06525:2823 134.83788:26 145.0589:26 147.07903:167 150.03067:26 155.61806:26 159.10075:13 161.0941:680 162.10532:51 167.80682:13 170.66132:26 175.10126:41 175.1…	345.243	37.3017	22910-60-7	Ginkgolic acid	H	CCCCCCC=CCCCCCCCC1=C(C(=CC=C1)O)C(=O)O	5281858	346.251	C22H34O3	346.5
319.22775:333900 319.83642:995 320.10179:995 320.23072:82541 321.2302:8956 322.23124:995 322.44432:995	62.08595:13 79.06183:26 86.49399:13 92.02777:265 92.03726:92 94.79709:26 105.71319:116 106.04321:4216 107.04806:281 108.02093:39 108.89497:26 111.56657:26 114.66661:26 117.04664:53 119.0515:1433 120.05568:65 121.02831:156 123.23148:26 128.43295:13 133.06142:223 133.06468:553 147.07838:39 147.08524:64 153.37296:13 161.09697:141 162.37454:26 167.13319:26 172.66724:26 175.11356:205 180.86259:26 187.…	319.228	37.0925	20261-38-5	Ginkgolic acid (13:0)	H	CCCCCCCCCCCCCC1=C(C(=CC=C1)O)C(=O)O	161306	320.235	C20H32O3	320.5
607.16925:2787 608.16536:788 609.17623:492 609.93668:164 610.18446:164 610.94553:66	197.6801:13 283.1261:26 284.03262:446 284.73074:26 293.03476:13 297.69455:27 299.0564:1182 305.62814:13 607.17932:244	607.169	14.3562	520-27-4	Diosmin	H	CC1C(C(C(C(O1)OCC2C(C(C(C(O2)OC3=CC(=C4C(=C3)OC(=CC4=O)C5=CC(=C(C=C5)OC)O)O)O)O)O)O)O)O	5281613	608.174	C28H32O15	608.5
284.88578:1166 285.04081:1809 285.07659:484613 285.40828:1055 285.77838:1017 285.98143:1058 286.06268:1128 286.08179:101666 286.6628:1017 287.07919:13562 288.08791:2034 288.30618:1017 289.15846:678 289.36031:678	65.00616:26 67.03121:39 77.04082:77 91.02064:39 92.02901:786 92.74743:28 93.03476:893 95.0172:51 103.02973:26 105.0343:196 108.02081:141 117.03582:77 119.01439:77 119.64566:28 120.0215:1159 120.65388:77 121.02975:4606 123.00718:128 124.01842:167 129.0388:39 132.0154:64 132.02026:141 133.03033:270 134.03609:39 135.0489:39 136.01775:64 137.0248:64 143.04695:77 145.02924:141 147.00632:270 147.04742:…	285.077	16.9221		LICOCHALCONEB	H	COC1=C(C=CC(=C1O)O)C=CC(=O)C2=CC=C(C=C2)O	5318999	286.084	C16H14O5	286.28
468.83959:844 469.33226:247796 469.8252:691 470.33677:90989 471.33622:14547 472.33979:2251 473.21534:844	217.16443:39 262.74884:26 264.6394:26 267.59427:26 274.11667:26 283.20639:26 289.90561:26 325.22076:39 329.52322:26 339.22971:64 341.24692:51 353.23657:26 353.2525:77 354.13205:26 355.26297:998 360.08078:14 361.35275:13 377.24396:26 377.28513:13 391.31079:13 393.28094:51 395.30093:13 398.83713:26 407.28729:39 408.0062:39 409.31149:607 411.63589:14 423.32758:272 423.99649:39 425.34457:4388 425.793…	469.332	33.7037	471-53-4	Glycyrrhetic acid	H	CC1(C2CCC3(C(C2(CCC1O)C)C(=O)C=C4C3(CCC5(C4CC(CC5)(C)C(=O)O)C)C)C)C	10114	470.34	C30H46O4	470.7
515.19721:615 515.33512:74883 515.98321:578 516.31705:1180 516.33952:29537 517.34169:5626 518.34804:1688 519.22658:1125	260.58759:26 264.6058:26 279.22672:26 289.31979:26 297.93625:26 308.77103:26 325.21399:26 330.57394:26 337.62946:13 351.83142:13 353.24539:91 355.26648:835 357.27731:26 393.28458:26 407.30524:39 409.30945:435 412.51437:26 423.3284:218 424.84143:31 425.27545:30 425.3454:4274 427.93985:18 452.0264:13 467.59256:52 467.83395:459 468.76041:26 468.91949:39 469.33569:48272 470.2146:39 470.33408:52 470.4…	515.335	33.7037	471-53-4	Glycyrrhetic acid	FA	CC1(C2CCC3(C(C2(CCC1O)C)C(=O)C=C4C3(CCC5(C4CC(CC5)(C)C(=O)O)C)C)C)C	10114	470.34	C30H46O4	470.7
939.67083:4501 940.68024:3657 941.68152:1407 942.679:844	312.45407:13 425.35434:13 467.8403:56 469.33591:1712 939.68951:141	939.671	33.7037	471-53-4	Glycyrrhetic acid	2M-H	CC1(C2CCC3(C(C2(CCC1O)C)C(=O)C=C4C3(CCC5(C4CC(CC5)(C)C(=O)O)C)C)C)C	10114	470.34	C30H46O4	470.7
446.65853:1017 447.09161:496639 447.47409:926 447.64746:1017 447.99429:731 448.09597:124853 448.85596:1029 449.10145:24484 450.09607:5425 450.23997:678 451.93842:678	63.02335:39 65.00498:103 77.04697:13 81.03619:26 83.01191:39 83.01706:64 83.02221:39 91.01519:26 93.03334:64 96.02105:39 104.02738:26 105.32985:26 107.01426:418 108.02516:170 109.029:294 115.05408:26 119.01433:103 120.02144:51 121.03279:631 123.00868:39 124.01521:39 125.0211:128 131.04793:39 133.03027:39 135.0078:349 136.01439:141 137.02141:51 139.05659:39 141.03293:26 143.04857:103 145.03258:77 …	447.092	13.6946		Quercitrin	H	CC1C(C(C(C(O1)OC2=C(OC3=CC(=CC(=C3C2=O)O)O)C4=CC(=C(C=C4)O)O)O)O)O	5280459	448.101	C21H20O11	448.4
444.87262:725 445.07827:301086 446.08335:70238 446.57288:539 447.08657:13755 448.08793:2120	55.02073:39 57.03749:77 59.01238:54 59.0178:270 59.0406:69 65.00648:90 65.02585:39 67.02227:39 69.03244:39 71.01039:27 71.01396:213 71.03182:66 72.99213:51 73.00058:51 75.01215:128 83.01616:39 85.02484:55 85.03005:797 87.01008:205 89.02356:128 95.01617:292 97.01532:13 99.00998:293 101.04198:51 103.00426:128 108.16218:26 111.00935:103 112.88097:56 113.02512:1336 115.00296:103 116.66198:26 117.0178…	445.078	16.0508		Baicalin	H	C1=CC=C(C=C1)C2=CC(=O)C3=C(C(=C(C=C3O2)OC4C(C(C(C(O4)C(=O)O)O)O)O)O)O	64982	446.085	C21H18O11	446.4
502.15427:224196 502.80987:691 503.1616:55364 503.62759:680 504.16042:15614 504.56022:657 505.1634:1971 506.16421:657	55.03311:51 58.00816:39 59.01652:878 59.05668:54 69.03693:77 71.01733:766 71.03519:159 73.02935:183 77.06079:39 79.01912:39 81.03383:51 81.05036:64 83.01338:77 84.13194:26 85.03245:227 87.00855:116 87.02964:39 88.75427:30 89.02602:1973 95.00908:26 95.01459:90 97.02904:275 97.03878:106 98.00152:26 99.00978:141 100.71397:28 101.02616:1040 101.6121:27 107.01447:51 107.03347:51 111.00915:64 111.89816…	502.154	7.16427	29883-15-6	Amygdalin	FA	C1=CC=C(C=C1)C(C#N)OC2C(C(C(C(O2)COC3C(C(C(C(O3)CO)O)O)O)O)O)O	656516	457.158	C20H27NO11	457.4
376.98469:266 377.19595:48704 377.99214:333 378.18171:340 378.20094:13373 379.177:485 379.21001:5425 380.17635:239 381.19082:1354 382.19006:319	85.07717:26 269.19714:26 283.17178:13 285.19159:51 313.1813:218 331.19608:141 359.19489:13 377.19553:77	377.196	21.0679	79498-31-0	glaucocalyxin A	FA	CC1(C2CC(C34C(C2(CCC1=O)C)CCC(C3O)C(=C)C4=O)O)C	10471963	332.199	C20H28O4	332.4
623.10391:1234 623.19914:433661 623.8483:1559 624.20124:130741 625.20062:34606 626.2114:7798 627.20885:2034 628.19647:1017	57.04582:39 59.01759:128 59.04364:26 67.1042:13 70.04076:26 71.01851:198 73.03175:51 79.91085:13 83.02109:26 85.02723:209 87.00986:39 88.7476:26 89.02468:332 89.03801:160 92.75436:26 95.01458:154 97.02764:39 101.02615:103 103.04134:51 105.03589:39 109.02626:26 112.6722:41 113.02342:1479 114.40353:14 115.02095:26 117.03292:64 119.03304:180 123.04338:116 125.02448:39 131.03362:51 132.02205:632 132.…	623.199	12.3692	61276-17-3	Verbascoside	H	CC1C(C(C(C(O1)OC2C(C(OC(C2OC(=O)C=CC3=CC(=C(C=C3)O)O)CO)OCCC4=CC(=C(C=C4)O)O)O)O)O)O	5281800	624.205	C29H36O15	624.6
591.17177:13121 592.17186:4836 593.17969:1782	211.04608:27 239.03397:26 268.03479:485 283.06262:4237 284.32867:16 287.27621:16 591.18536:39	591.172	18.0864	480-36-4	Linarin	H	CC1C(C(C(C(O1)OCC2C(C(C(C(O2)OC3=CC(=C4C(=C3)OC(=CC4=O)C5=CC=C(C=C5)OC)O)O)O)O)O)O)O	5317025	592.179	C28H32O14	592.5
637.18037:208391 637.81179:1044 638.18294:62398 638.67559:773 639.18273:20043 640.18687:4327 641.1775:764 641.21327:509	59.01986:26 69.06638:13 76.74988:13 101.02628:39 143.03882:39 151.00269:26 162.07605:26 163.05966:26 167.47337:26 171.03938:26 172.0535:51 176.14742:26 176.75739:26 186.57738:13 189.87854:26 195.04338:39 196.05301:26 199.03773:26 200.05164:26 205.07077:39 211.02966:26 211.04198:103 211.70959:26 216.79086:26 236.64362:26 239.03397:128 240.04425:180 243.25975:26 267.03412:103 267.19345:67 267.7619:…	637.18	18.0864	480-36-4	Linarin	FA	CC1C(C(C(C(O1)OCC2C(C(C(C(O2)OC3=CC(=C4C(=C3)OC(=CC4=O)C5=CC=C(C=C5)OC)O)O)O)O)O)O)O	5317025	592.179	C28H32O14	592.5
811.44055:808 811.48885:185284 812.02827:955 812.49537:94159 812.91427:531 813.49043:28732 814.49819:6816 815.49044:1573	55.01918:26 58.00999:26 59.01729:235 69.04246:26 71.00984:40 71.0146:201 73.03142:143 81.69619:13 85.02948:141 85.05163:39 87.00686:26 89.02298:287 93.1763:13 97.02865:26 99.00939:52 99.04595:27 101.02576:501 102.72423:39 103.04095:226 106.14617:26 111.01023:26 113.02301:305 115.03872:51 119.03725:222 122.07473:13 125.02247:116 127.0369:64 129.01767:39 131.03317:128 142.04465:26 143.03653:325 145…	811.489	28.9863	126223-28-7	ginsenoside RG4	FA	CC1C(C(C(C(O1)OC2C(C(C(OC2OC3CC4(C(CC(C5C4(CCC5C(=CCC=C(C)C)C)C)O)C6(C3C(C(CC6)O)(C)C)C)C)CO)O)O)O)O)O	102004835	766.487	C42H70O12	767
463.08686:257 464.0877:81 465.09573:34 467.1914:20	229.04974:13 271.03094:51 300.02951:77 301.03622:39 463.08734:51	463.087	11.9498	19895-95-5	Hyperoside	H	C1=CC(=C(C=C1C2=C(C(=O)C3=C(C=C(C=C3O2)O)O)OC4C(C(C(C(O4)CO)O)O)O)O)O	5281643	464.095	C21H20O12	464.4
287.05794:538065 287.47462:1017 288.03066:1054 288.05943:96993 288.50083:1017 288.88974:1017 289.01943:688 289.06267:15348 289.67795:1017 290.06043:1695 290.39018:678 291.7497:678	57.03513:26 57.04581:51 63.02685:512 63.0549:76 64.8116:41 65.00625:1651 65.04385:71 77.04216:26 79.05428:264 81.03635:39 83.01336:861 89.04067:184 91.05311:103 93.03488:64 96.02123:64 105.03443:51 106.04177:116 106.68292:51 107.01592:2781 107.04954:289 108.01948:103 108.69456:39 108.99379:77 109.0292:417 117.03444:273 121.03456:39 124.02644:52 125.02447:613 130.0392:26 132.02042:51 133.02887:218…	287.058	17.2514	552-58-9	ERIODICTYOL	H	C1C(OC2=CC(=CC(=C2C1=O)O)O)C3=CC(=C(C=C3)O)O	440735	288.063	C15H12O6	288.25
575.1228:55245 576.1228:20889 577.12366:6103 578.13559:2034	63.03695:13 94.77646:13 103.74531:26 107.01299:103 109.0233:26 125.02447:167 134.03789:91 134.62906:111 135.04579:2180 135.83177:14 137.11594:14 150.52718:103 151.00426:7464 152.3354:26 152.65121:26 153.95802:26 156.32503:26 161.02711:64 165.01205:26 165.02113:77 173.34937:13 177.01843:51 201.05794:39 206.06526:13 222.06906:13 225.052:26 241.06526:13 262.67426:13 269.0441:154 286.04404:26 286.149…	575.123	17.2514	552-58-9	ERIODICTYOL	2M-H	C1C(OC2=CC(=CC(=C2C1=O)O)O)C3=CC(=C(C=C3)O)O	440735	288.063	C15H12O6	288.25
375.16488:128 375.28804:6212 376.29322:2155 377.29975:369	261.14346:13 304.13248:27 357.776:13 374.11371:27 375.29251:1180	375.288	33.6687	434-13-9	LITHOCHOLIC ACID	H	CC(CCC(=O)O)C1CCC2C1(CCC3C2CCC4C3(CCC(C4)O)C)C	9903	376.298	C24H40O3	376.6
421.29531:14593 422.26738:1127 422.29641:4350 423.2551:185 423.29289:308 423.30451:1170 424.30509:185 425.34472:308	59.02149:39 219.13853:103 230.15611:13 249.1512:26 289.25397:13 299.23416:64 317.24646:90 333.25525:26 335.26236:51 361.22379:26 361.23453:105 374.10278:58 375.27335:76 375.29251:3411 376.5499:17 421.26022:231 421.30084:51	421.295	33.6687	434-13-9	LITHOCHOLIC ACID	FA	CC(CCC(=O)O)C1CCC2C1(CCC3C2CCC4C3(CCC(C4)O)C)C	9903	376.298	C24H40O3	376.6
519.33265:70310 520.33772:31147 521.34053:6103 522.33462:1017	59.01769:207 71.05074:26 97.08477:13 113.05801:26 115.07706:39 121.06569:39 129.08554:26 129.09196:103 135.08029:77 137.09608:430 145.06854:39 149.09698:64 157.06253:26 159.10188:64 161.09702:39 165.0919:193 167.10951:205 171.07983:26 173.11873:90 177.08981:39 179.10927:154 187.11018:39 189.12558:39 199.1192:13 203.10654:26 205.13322:13 209.14529:26 213.12813:103 213.17557:13 231.13544:141 249.14…	519.333	20.7212	50298-90-3	Cucurbitacin IIb	H	CC1(C(C(CC2C1=CCC3C2(C(=O)CC4(C3(CC(C4C(C)(C(=O)CCC(C)(C)O)O)O)C)C)C)O)O)C	10481797	520.34	C30H48O7	520.7
565.3377:312095 566.08037:735 566.34261:116438 566.69571:731 567.3484:22038 568.34162:4069 569.33233:1017	55.39483:13 57.03787:64 58.8414:27 59.01711:601 71.01324:26 71.05135:64 73.02883:90 83.05534:26 87.08712:39 99.04017:39 99.96897:13 109.06113:39 109.06408:64 113.05893:209 115.07648:180 119.08646:39 121.06356:116 123.08045:26 125.90704:26 129.09138:423 130.04189:52 131.07512:51 135.07973:270 137.06577:93 137.09718:1547 139.07794:39 141.08969:39 145.06799:116 147.07961:39 149.09645:218 151.10966:5…	565.339	20.7212	50298-90-3	Cucurbitacin IIb	FA	CC1(C(C(CC2C1=CCC3C2(C(=O)CC4(C3(CC(C4C(C)(C(=O)CCC(C)(C)O)O)O)C)C)C)O)O)C	10481797	520.34	C30H48O7	520.7
495.14981:125171 495.58377:473 496.12492:660 496.15324:33800 497.15768:10415 498.15683:1657	59.01648:103 71.0137:64 73.03049:39 85.02976:64 87.00846:64 89.02326:273 92.02498:51 93.03615:966 95.01723:51 101.01894:26 101.02604:64 107.04942:39 109.02612:39 113.02027:26 113.02628:103 117.04499:13 119.03288:103 121.02352:26 121.02818:141 121.04217:64 122.03752:64 123.04321:141 125.05748:26 133.06779:51 135.04395:77 136.59341:149 136.63635:50 137.02475:9429 137.06114:71 137.59428:26 139.03662…	495.15	6.40115	39011-91-1	oxypaeoniflora	H	CC12CC3(C4CC1(C4(C(O2)O3)COC(=O)C5=CC=C(C=C5)O)OC6C(C(C(C(O6)CO)O)O)O)O	21631105	496.158	C23H28O12	496.5
541.15834:14807 542.16127:4356 543.16183:1657	71.01854:26 87.03756:13 89.02603:77 93.03354:117 93.04035:116 107.66734:26 135.04739:39 136.01624:40 136.59688:41 137.02492:2508 149.06071:77 150.03001:13 151.0424:77 161.05214:39 165.05554:218 177.05592:218 179.03549:51 179.05627:39 183.06967:39 195.06479:193 239.05762:39 281.0665:231 283.43073:13 299.06885:39 313.08353:51 315.08673:77 327.10727:64 333.09879:231 339.71472:13 345.1189:205 437.146…	541.158	6.40115	39011-91-1	oxypaeoniflora	FA	CC12CC3(C4CC1(C4(C(O2)O3)COC(=O)C5=CC=C(C=C5)O)OC6C(C(C(C(O6)CO)O)O)O)O	21631105	496.158	C23H28O12	496.5
371.11272:1238 371.18077:1840 371.25972:493041 371.72539:833 371.85343:1058 372.08233:1061 372.26223:134295 372.45853:1035 372.59215:678 373.15964:1017 373.24971:2421 373.26609:23958 373.65108:687 374.2713:3729 375.26691:1356 375.71318:1017	60.61268:26 82.00813:26 86.05534:26 89.27248:13 92.02609:278 93.03456:26 95.01149:26 103.81406:13 105.72013:86 106.04435:2943 107.05212:658 108.01767:77 115.15246:26 117.49157:27 118.67994:92 119.04348:170 119.05118:4084 120.06:181 121.03421:155 121.04975:26 130.03723:26 131.04942:39 132.64583:52 133.06599:2110 133.25676:16 137.02293:39 143.70656:13 147.07635:103 147.07979:273 155.31406:26 157.06…	371.26	37.6152		Ginkgolic Acid C17:2	H	CCCCCC=CCC=CCCCCCCCC1=C(C(=CC=C1)O)C(=O)O	54147201	372.266	C24H36O3	372.5
270.90754:971 271.06105:731320 271.34026:678 271.91077:742 272.06455:137253 272.65215:1017 272.74548:678 272.9812:1030 273.02789:690 273.06758:19440 273.79651:1017 274.06777:2712 274.09818:678 274.30407:1017 275.08854:1017 275.59025:678	51.03283:39 55.20989:26 57.03678:51 59.02143:39 62.01752:26 62.83356:55 63.02186:272 63.02859:2104 63.07459:87 64.00374:26 64.80426:77 64.83384:36 65.00688:3390 65.0365:121 65.1448:32 65.34337:26 67.01805:51 68.99882:235 69.01408:64 77.04162:26 79.01855:51 80.02779:77 81.03452:64 82.0066:26 83.00893:100 83.01666:2204 83.52723:20 85.00971:26 89.00276:39 89.04542:51 89.77488:26 91.02017:64 91.05387…	271.061	20.3746	67604-48-2？480-41-1？	Naringenin	H	C1C(OC2=CC(=CC(=C2C1=O)O)O)C3=CC=C(C=C3)O	932	272.068	C15H12O5	272.25
247.13587:34103 247.34692:70 248.0941:1291 248.13861:5227 249.10994:698 249.14339:768 250.11668:140 250.1435:209 251.08963:105 251.12993:244 252.09139:105	83.05033:90 95.05138:103 133.06429:26 135.08148:77 145.06639:39 147.07457:64 147.08827:90 163.10956:64 169.05811:26 169.10587:51 172.08807:39 173.09415:26 175.11131:90 183.1171:26 185.09747:193 185.13208:77 187.11363:835 201.12556:90 202.49648:40 203.14439:1888 220.77765:13 229.12029:116 245.07607:26 247.133:415	247.136	28.8707		Atractylenolide III	H	CC1=C2CC3C(=C)CCCC3(CC2(OC1=O)O)C	155948	248.141	C15H20O3	248.32
253.0521:34773 253.09481:251 253.18698:74 253.24318:152 253.97445:175 254.05776:25282 255.0248:151 255.06316:3854 255.32949:110 256.04115:147 256.06376:441 257.04367:221 257.07538:147	89.04162:13 103.01797:13 139.063:13 151.05238:39 153.07346:51 167.04874:51 168.05829:26 179.04639:90 180.05548:141 181.06741:270 182.03644:394 193.42596:13 195.0446:116 196.05028:64 197.06052:77 204.52205:13 207.05156:64 210.02844:246 211.04118:39 223.04225:105 224.04568:464 225.0556:3277 236.04762:26 251.02399:13 252.25223:96 253.04948:3772	253.052	32.291	481-74-3	Chrysophanic acid	H	CC1=CC2=C(C(=C1)O)C(=O)C3=C(C2=O)C=CC=C3O	10208	254.058	C15H10O4	254.24
255.0677:746630 255.2934:1271 255.45823:1017 255.76996:678 255.99371:1449 256.07057:145567 256.7493:1017 256.78553:1017 257.07088:17969 257.18869:1017 257.29067:678 257.66701:1017 258.01867:1017 258.06633:1356 258.16394:678 259.27296:678	51.03082:39 63.02973:77 65.0069:423 65.03881:124 65.0445:122 65.7071:26 67.02039:51 68.99768:26 75.02855:26 77.04289:26 79.02361:51 89.04013:77 90.73601:128 91.02021:7914 91.05661:282 92.02587:103 93.00027:64 93.03433:1721 93.39993:26 95.0154:26 98.35375:26 104.02845:128 105.03966:26 107.01535:103 108.02185:26 109.03158:64 115.0537:26 117.02774:132 117.03233:620 118.04332:26 118.652:27 118.67817:…	255.068	17.0655	578-86-9	LIQUIRITIGENIN	H	C1C(OC2=C(C1=O)C=CC(=C2)O)C3=CC=C(C=C3)O	114829	256.074	C15H12O4	256.25
511.14844:9493 512.13916:3390 513.15005:1017	87.05834:13 91.01912:77 91.04743:26 93.03186:26 119.05277:305 123.56237:26 135.00771:857 145.02737:26 152.34206:13 209.05518:13 237.09323:26 254.24921:53 255.06767:3024 258.04593:26	511.148	17.0655	578-86-9	LIQUIRITIGENIN	2M-H	C1C(OC2=C(C1=O)C=CC(=C2)O)C3=CC=C(C=C3)O	114829	256.074	C15H12O4	256.25
300.60232:925 301.03607:468165 301.65905:1040 302.03953:81033 302.17214:741 302.36129:678 303.03974:10849 303.12583:678 304.04161:2373 305.39811:1017	62.83158:56 63.0266:800 63.06587:51 64.01417:26 64.80566:41 65.00714:1700 65.03221:133 67.02295:39 77.05058:51 79.02386:39 81.03481:51 83.01695:1112 91.01642:51 92.75542:27 93.03459:972 95.01428:116 96.01956:103 105.03703:51 107.01562:3372 107.04778:58 108.02358:198 108.99644:141 109.03037:331 111.00883:51 115.05549:39 117.0326:116 119.01268:64 119.04968:51 120.65216:64 120.82915:33 121.03114:443…	301.036	18.0056	117-39-5	Quercetin	H	C1=CC(=C(C=C1C2=C(C(=O)C3=C(C=C(C=C3O2)O)O)O)O)O	5280343	302.043	C15H10O7	302.23
223.03279:897 223.06233:128270 224.06368:17552 225.04396:1396 225.07151:2393 226.07098:598 227.11738:399	53.00614:39 65.00514:77 75.02785:51 77.04465:39 79.02539:26 81.03763:39 89.04466:26 92.74617:77 93.03623:2046 93.1221:53 95.01593:26 104.02321:13 105.04308:39 107.04658:26 108.02678:26 109.02916:116 117.03744:26 119.01294:39 120.02469:39 120.64931:65 121.02984:2988 122.29217:26 127.35595:13 134.0378:231 135.04407:849 136.01617:39 137.02155:26 148.01712:469 148.56082:40 149.02443:3551 149.53197:17…	223.062	11.6271		4-Hydroxy-3,5-dimethoxycinnamic acid	H	COC1=CC(=CC(=C1O)OC)C=CC(=O)O	637775	224.068	C11H12O5	224.21
282.87682:1047 282.97664:1249 283.06221:1120186 283.38083:1056 283.44029:678 283.74961:1695 283.92575:1440 283.99242:1589 284.06623:248628 284.12815:1259 284.18531:1512 284.39257:1017 284.41401:678 284.54508:1356 284.58083:678 284.77392:1017 284.87169:1695 284.93608:1356 285.06727:35916 285.11736:1046 285.45624:1695 285.74276:1017 286.06289:1695 286.07006:5086 286.12264:678 286.18717:678 286.2636…	62.01453:26 62.83503:39 63.02893:1480 63.05698:98 64.71024:28 65.00837:990 65.03457:116 68.99919:39 79.02145:116 82.75978:39 83.01705:1430 88.0394:39 89.00317:51 89.03783:26 91.01789:39 92.03167:154 93.0497:39 94.00757:404 94.04182:29 95.0144:64 104.02596:51 106.00523:90 107.01575:2527 108.02225:26 116.02458:197 117.0358:1496 119.01591:77 120.02303:180 121.03906:52 121.62112:39 122.00006:450 123.…	283.062	27.7709	480-44-4	Acacetin	H	COC1=CC=C(C=C1)C2=CC(=O)C3=C(C=C(C=C3O2)O)O	5280442	284.068	C16H12O5	284.26
567.13375:2712 568.13351:1017 569.14427:678	196.05476:26 224.0526:13 267.02924:26 268.03683:1075 274.22757:13 282.15262:51 282.17874:57 283.05997:4233 284.81699:14 289.39923:14 341.00793:26	567.131	27.7709	480-44-4	Acacetin	2M-H	COC1=CC=C(C=C1)C2=CC(=O)C3=C(C=C(C=C3O2)O)O	5280442	284.068	C16H12O5	284.26
372.72644:321 372.99927:483 373.11388:136568 373.83746:290 373.93854:285 374.07516:292 374.11615:24571 375.11977:5436 376.11925:836 377.22159:279	59.01531:312 59.04136:82 59.05113:44 65.04033:26 69.04384:26 71.01481:223 73.04491:13 77.05445:26 85.03101:90 87.00709:207 88.03281:26 89.02588:377 91.05568:26 93.03339:277 93.05383:39 95.01444:39 95.02959:26 101.02459:103 103.05268:39 105.03429:408 106.03727:64 107.0494:39 113.02477:128 118.66014:26 119.03289:291 119.04985:264 121.0282:77 121.06395:323 123.04636:3664 131.048:167 134.0361:77 145.…	373.114	3.78818		Geniposidic acid	H	C1C=C(C2C1C(=COC2OC3C(C(C(C(O3)CO)O)O)O)C(=O)O)CO	443354	374.121	C16H22O10	374.34
419.11306:2927 419.11885:5157 420.12026:836 421.12866:418	59.01508:51 87.00947:51 89.02562:51 93.03313:39 103.07679:13 105.03547:64 111.04297:13 113.01999:39 119.03261:51 119.04957:39 121.06678:51 123.04451:841 131.05096:51 147.04201:52 148.05975:26 149.06032:791 167.06343:64 167.07072:321 179.06915:13 193.04504:64 193.04897:167 211.06184:624 232.21898:13 321.60568:26 373.11499:667 419.12085:39	419.119	3.78818		Geniposidic acid	FA	C1C=C(C2C1C(=COC2OC3C(C(C(C(O3)CO)O)O)O)C(=O)O)CO	443354	374.121	C16H22O10	374.34
747.23686:21164 747.83562:285 748.24137:8010 749.24656:2648 750.24082:418	87.01256:39 89.02607:64 89.86257:13 103.68783:13 111.00326:13 113.04151:13 119.03157:39 122.65977:39 123.04502:879 131.22784:26 134.04614:13 143.0489:26 148.46631:26 149.06085:679 152.07925:26 152.82068:13 166.54573:52 167.06946:614 179.05836:52 190.86099:13 193.04955:154 204.55305:13 211.06242:1725 236.8653:26 254.29021:13 283.07443:13 371.92392:88 373.11563:4946 389.74585:26 446.01834:26 747.25…	747.237	3.78818		Geniposidic acid	2M-H	C1C=C(C2C1C(=COC2OC3C(C(C(C(O3)CO)O)O)O)C(=O)O)CO	443354	374.121	C16H22O10	374.34
571.08632:12964 572.09294:6103 573.09368:1695	132.01888:13 133.02895:64 149.03319:13 173.03139:13 199.03148:39 217.05067:39 229.05434:26 243.02141:26 257.04831:26 284.12805:67 285.03854:6119 285.43466:18 286.85434:18 289.39896:26	571.086	18.0749	491-70-3	Luteolin	2M-H	C1=CC(=C(C=C1C2=CC(=O)C3=C(C=C(C=C3O2)O)O)O)O	5280445	286.048	C15H10O6	286.24
539.09737:3390 540.08854:1356 541.10363:678	137.08006:13 149.02168:39 161.0242:13 181.07066:13 203.99046:13 225.05516:64 227.03712:30 268.18628:64 269.04541:3910 270.13574:17 273.18179:16 539.08606:51	539.097	20.8861	520-36-5	Apigenin	2M-H	C1=CC(=CC=C1C2=CC(=O)C3=C(C=C(C=C3O2)O)O)O	5280443	270.053	C15H10O5	270.24
281.142:79407 281.2652:678 282.14261:15257 283.15214:2034 284.03487:13223 285.03824:2712 286.03859:1695	59.98942:13 86.73688:39 87.00948:1527 88.1811:26 90.87081:13 154.92336:13 163.12587:13 181.23302:13 191.14169:435 193.11972:634 194.05154:26 197.51915:26 204.50204:26 219.1391:702 223.11002:27 224.47969:13 280.24506:28 281.13986:2391	281.142	22.0332	63968-64-9	Artemisinin	H	CC1CCC2C(C(=O)OC3C24C1CCC(O3)(OO4)C)C	68827	282.147	C15H22O5	282.33
403.12557:14307 404.12758:2252 405.12799:1501 408.04816:250	59.01945:39 69.00137:26 81.03981:26 93.04403:13 101.0229:103 105.03402:26 119.03722:26 123.04292:39 139.03802:141 145.02892:39 147.04198:26 161.02481:77 163.03552:39 165.0551:116 173.02344:77 191.03214:128 193.04494:51 193.04887:64 195.06236:64 209.04469:26 219.06358:13 223.05704:90 241.0712:456 403.12967:51	403.126	4.32567		Deacetyl asperulosidic acid methyl ester	H	COC(=O)C1=COC(C2C1C(C=C2CO)O)OC3C(C(C(C(O3)CO)O)O)O	6325021	404.132	C17H24O11	404.4
449.12986:164807 449.68997:773 450.13051:35876 451.13527:8756 452.13815:2001	59.01619:155 59.03573:51 68.99902:90 71.01578:90 81.036:64 83.01042:26 85.02685:39 87.2152:26 89.02563:319 93.03586:64 95.01143:26 99.04452:248 101.02574:797 107.04766:26 109.06567:26 113.01848:39 113.02298:90 117.034:39 119.03414:224 119.04801:118 121.03101:128 125.01771:39 125.02402:141 133.02841:103 135.03876:39 135.04532:128 137.0592:64 139.03969:1491 142.02779:64 143.03313:128 145.03062:180 …	449.13	4.32567		Deacetyl asperulosidic acid methyl ester	FA	COC(=O)C1=COC(C2C1C(C=C2CO)O)OC3C(C(C(C(O3)CO)O)O)O	6325021	404.132	C17H24O11	404.4
298.95152:1364 299.05657:681445 299.46719:685 299.57478:1017 300.06163:132465 300.31621:1017 301.0365:4472 301.05856:22846 301.17134:678 301.49263:1017 302.06452:2712 303.06477:1017 303.45352:1017	63.02806:1115 65.00862:594 65.03254:84 68.99943:26 79.01919:64 82.02516:53 83.01473:928 89.04209:26 91.02084:51 92.02786:39 94.00645:211 95.01328:64 103.01991:51 104.02766:90 105.03596:26 106.68155:54 107.016:1543 108.02103:141 108.99241:26 113.03852:39 115.01648:39 117.03758:39 119.01616:77 120.02019:103 121.03309:65 122.00187:220 123.00584:180 125.02456:51 125.03878:39 127.05811:90 129.03584:64…	299.057	21.9812	520-34-3	DIOSMETIN	H	COC1=C(C=C(C=C1)C2=CC(=O)C3=C(C=C(C=C3O2)O)O)O	5281612	300.063	C16H12O6	300.26
599.09258:1030 599.12025:23082 600.12012:8137 601.12429:2373 602.10849:1017	107.02624:13 174.20062:26 183.045:26 187.04076:13 201.76584:13 211.04391:39 228.04424:26 229.0396:13 239.02946:26 246.61632:13 255.03423:77 256.03479:128 274.34238:28 283.02206:39 284.03317:4153 284.44049:16 285.93179:17 298.0975:77 298.35858:33 298.60269:36 299.05698:12063 299.67303:24 300.02533:26 303.12183:26 583.08142:13 599.10938:51	599.12	21.9812	520-34-3	DIOSMETIN	2M-H	COC1=C(C=C(C=C1)C2=CC(=O)C3=C(C=C(C=C3O2)O)O)O	5281612	300.063	C16H12O6	300.26
353.06651:1139 353.08775:195061 353.54454:438 353.94315:661 354.09202:40162 354.25421:440 355.08972:7665 356.09683:1490 357.10536:426	59.01779:64 59.03299:26 67.01994:39 69.03947:26 71.01514:90 71.02943:26 73.03437:39 79.05575:90 81.03657:39 83.05091:77 85.02613:55 85.03004:663 85.06262:30 87.00875:116 87.0338:26 89.04355:51 91.05332:64 91.45689:26 93.03918:310 99.04513:39 103.51827:13 106.04199:64 107.04829:195 108.02263:64 109.02942:77 109.54787:26 111.04508:221 113.02513:26 115.0454:26 117.03618:90 119.25841:26 126.33939:26 …	353.088	4.60298		Neochlorogenic acid	H	C1C(C(C(CC1(C(=O)O)O)OC(=O)C=CC2=CC(=C(C=C2)O)O)O)O	5280633	354.095	C16H18O9	354.31
707.18428:8941 708.19159:3619 709.19209:852 710.1933:426	127.03855:13 135.04378:180 146.40199:13 161.02313:39 173.04214:90 178.0195:27 179.03517:880 179.75809:26 182.17195:13 189.0378:26 190.45467:41 191.05571:1703 193.11772:26 196.41064:26 351.97702:41 353.06998:65 353.08856:4330 633.31635:13 707.18542:39	707.184	4.60298		Neochlorogenic acid	2M-H	C1C(C(C(CC1(C(=O)O)O)OC(=O)C=CC2=CC(=C(C=C2)O)O)O)O	5280633	354.095	C16H18O9	354.31
191.03762:15 191.10988:2422 191.13918:47 192.11124:404 193.08575:155 193.81679:95 194.08242:88 195.06587:34 195.8125:1225 196.03004:20	147.11247:39 191.10664:64	191.11	29.1885	62006-39-7	3-N-butyl-4,5-dihydrophthalide	H	CCCCC1C2=C(C=CCC2)C(=O)O1	173843	192.115	C12H16O2	192.25
222.83869:77 223.08764:194 223.09819:2154 224.09962:293 225.11177:77 227.12801:77	132.05775:26 161.0988:26 205.08466:77	223.098	28.6589	94596-27-7	Senkyunolide H	H	CCCC=C1C2=C(C(C(CC2)O)O)C(=O)O1	13965088	224.105	C12H16O4	224.25
222.84711:62 223.09817:3830 223.84375:50 224.10172:523 225.11388:122 227.13013:61 227.1642:49	93.0359:39 132.05737:51 145.04602:13 159.08546:13 161.02312:51 161.09663:64 177.09322:64 180.04424:26 203.06793:51 205.08432:39 223.09094:39	223.098	30.9578	94596-27-7	Senkyunolide H	H	CCCC=C1C2=C(C(C(CC2)O)O)C(=O)O1	13965088	224.105	C12H16O4	224.25
223.10006:4162 224.10149:614 225.05853:307 225.11153:154 227.13202:115	92.0314:13 122.04808:13 132.05721:39 161.02469:39 161.09821:77 177.09296:39 180.04398:13 203.07166:39 205.08604:64 223.09695:116	223.1	32.3085	94596-27-7	Senkyunolide H	H	CCCC=C1C2=C(C(C(CC2)O)O)C(=O)O1	13965088	224.105	C12H16O4	224.25
223.09813:1466 224.10167:214 225.10111:69 227.13221:61	132.05273:26 179.1035:26 203.08031:13	223.098	33.9274	94596-27-7	Senkyunolide H	H	CCCC=C1C2=C(C(C(CC2)O)O)C(=O)O1	13965088	224.105	C12H16O4	224.25
387.12855:13456 388.12997:2722 389.13547:1017 389.82978:1026 391.08053:24901 392.08145:5086	68.99854:39 69.01028:26 93.03657:26 101.02646:250 105.03908:39 119.05334:13 123.0452:205 147.04265:64 197.077:13 207.06435:128 225.07524:154 232.15479:13 387.13013:39	387.128	8.22212	24512-63-8	Geniposide	H	COC(=O)C1=COC(C2C1CC=C2CO)OC3C(C(C(C(O3)CO)O)O)O	107848	388.137	C17H24O10	388.4
432.95566:1529 433.09091:1153 433.13501:346339 433.58502:757 433.95874:1017 434.1383:67469 435.02191:688 435.14274:13951 436.14245:3051 437.14921:678	59.0122:26 59.04042:26 65.04504:13 69.00174:268 69.00878:161 71.0233:39 77.05461:26 82.68803:26 85.03638:26 89.02604:39 100.70549:26 100.70974:77 101.02477:2538 101.23648:16 105.03447:154 109.34962:13 111.04639:64 113.02345:26 119.05157:51 121.07812:13 122.66285:86 123.04497:3092 124.31302:26 127.03895:51 131.0498:39 133.03217:26 135.5191:26 137.31126:26 139.05019:13 143.03363:65 147.0442:625 149…	433.135	8.22212	24512-63-8	Geniposide	FA	COC(=O)C1=COC(C2C1CC=C2CO)OC3C(C(C(C(O3)CO)O)O)O	107848	388.137	C17H24O10	388.4
446.66832:129 447.09543:29776 447.5078:136 447.76189:88 448.0998:7431 449.0993:1716 450.10591:429 451.09865:172	108.0204:39 109.03013:51 125.0239:128 125.03654:39 143.04822:26 147.00417:282 147.04358:51 148.01663:141 149.02222:64 161.06058:13 163.00296:51 170.03854:64 171.04045:39 174.02841:39 175.04012:64 177.01405:39 183.03856:39 183.04237:90 184.05116:51 185.05888:51 187.03618:64 188.04427:51 189.05701:90 195.04651:64 196.05022:64 197.06046:39 199.03693:90 200.04683:51 201.02322:51 210.03455:65 211.0390…	447.095	6.6609	4261-42-1	HOMOORIENTIN	H	C1=CC(=C(C=C1C2=CC(=O)C3=C(O2)C=C(C(=C3O)C4C(C(C(C(O4)CO)O)O)O)O)O)O	114776	448.101	C21H20O11	448.4
1095.33101:3696 1096.35998:1908 1097.33796:867 1098.35851:520	190.02592:39 205.0479:205 223.05933:51 341.10944:39 341.12769:13 544.6347:27 545.45605:27 547.17334:1182 753.23358:26 1095.36694:130	1095.33	7.30453		Sibiricose A6	2M-H	COC1=CC(=CC(=C1O)OC)C=CC(=O)OC2C(C(OC2(CO)OC3C(C(C(C(O3)CO)O)O)O)CO)O	6326021	548.174	C23H32O15	548.5
593.16999:29662 593.95482:347 594.17177:7029 595.17785:3642 596.17442:694	59.01611:51 71.01809:51 83.03483:13 89.02425:287 89.04158:39 101.02146:39 111.04742:13 113.02599:77 119.03415:128 131.03156:26 139.04807:13 143.03487:51 147.00948:39 149.01894:64 149.04309:51 161.04105:116 164.04929:180 168.04926:26 169.14818:13 173.04214:26 175.00294:395 179.05408:308 181.24062:28 182.53638:13 189.02032:39 189.42461:51 190.02791:2192 192.04131:27 194.19128:16 203.70068:31 205.04…	593.17	7.30453		Sibiricose A6	FA	COC1=CC(=CC(=C1O)OC)C=CC(=O)OC2C(C(OC2(CO)OC3C(C(C(C(O3)CO)O)O)O)CO)O	6326021	548.174	C23H32O15	548.5
546.79833:599 547.16842:179889 547.57832:347 548.1736:50342 548.69639:352 549.17639:12862 550.17346:2601 551.18802:694	59.01177:92 59.01611:208 59.02479:183 59.03239:77 69.03416:26 71.01333:195 83.00908:26 85.02811:39 85.03983:39 87.00812:39 87.01207:39 89.02425:613 91.01764:40 100.71211:26 101.02714:142 101.04134:39 107.03449:39 113.02298:169 119.01719:117 119.03415:337 120.83059:26 125.02562:26 129.42241:26 131.03479:90 141.021:26 143.03487:128 144.76537:13 147.00777:258 147.04202:65 149.02411:193 149.03964:77 …	547.168	7.30453		Sibiricose A6	H	COC1=CC(=CC(=C1O)OC)C=CC(=O)OC2C(C(OC2(CO)OC3C(C(C(C(O3)CO)O)O)O)CO)O	6326021	548.174	C23H32O15	548.5
831.18712:1017 831.21156:4069 832.22209:3729 833.22507:1017	267.0632:154 285.57031:26 295.06:577 325.07083:26 413.78061:42 415.10373:3438 416.10037:15 621.12598:13	831.212	8.06832	3681-99-0	Puerarin	2M-H	C1=CC(=CC=C1C2=COC3=C(C2=O)C=CC(=C3C4C(C(C(C(O4)CO)O)O)O)O)O	5281807	416.111	C21H20O9	416.4
414.77607:1356 414.78758:1282 414.91996:1257 415.02069:1828 415.10129:500161 415.59368:678 415.86736:1065 416.05466:1475 416.10654:127380 416.29678:678 416.52455:1017 417.11012:25663 417.39584:691 418.12068:3390 419.13826:1017 419.3234:678	59.01278:39 59.01387:182 59.03232:39 60.28624:26 71.01324:90 73.03004:39 89.0228:64 89.03747:39 89.04546:39 93.03297:64 95.01402:64 101.02416:39 104.03133:39 105.03386:251 117.03385:141 119.0494:51 130.04503:77 132.01981:364 133.02824:876 134.03236:39 135.04681:103 143.05156:26 145.02876:218 146.03954:103 147.04182:51 148.55511:39 149.0239:580 152.06284:39 155.05679:39 158.03375:51 159.04424:64 1…	415.101	8.06832	3681-99-0	Puerarin	H	C1=CC(=CC=C1C2=COC3=C(C2=O)C=CC(=C3C4C(C(C(C(O4)CO)O)O)O)O)O	5281807	416.111	C21H20O9	416.4
479.07872:1380 479.15603:20481 480.15861:7798 481.14984:678	71.03228:13 77.03916:103 89.03078:26 113.02579:26 121.02769:958 123.04272:51 136.05513:26 149.06522:26 155.03735:26 161.0443:64 163.03349:26 165.04581:26 165.05305:205 177.05525:51 261.0751:13 283.08521:13 309.09808:26 316.01974:90 317.04031:13 327.10663:321 347.09756:13 449.14365:270 479.06998:26 479.07925:51 479.09781:26	479.156	9.82307	23180-57-6	Paeoniflorin	H	CC12CC3(C4CC1(C4(C(O2)O3)COC(=O)C5=CC=CC=C5)OC6C(C(C(C(O6)CO)O)O)O)O	442534	480.163	C23H28O11	480.5
525.16042:269940 525.26727:1171 526.16786:92236 527.16979:16919 528.16942:4408 528.53965:678	59.01929:103 59.03015:64 70.79551:26 71.01442:210 71.02752:78 71.043:51 73.03003:39 73.0421:39 74.88909:27 77.0404:901 77.07513:35 81.03836:51 83.01153:39 85.02928:141 85.04622:39 87.01062:64 89.03211:116 95.01537:39 97.02844:51 101.02271:128 107.05478:64 113.02278:502 117.01852:39 119.03239:154 120.64872:180 121.0308:15613 121.38235:35 121.46954:36 121.51159:28 122.03703:90 123.04585:257 123.574…	525.16	9.82307	23180-57-6	Paeoniflorin	FA	CC12CC3(C4CC1(C4(C(O2)O3)COC(=O)C5=CC=CC=C5)OC6C(C(C(C(O6)CO)O)O)O)O	442534	480.163	C23H28O11	480.5
563.14066:443298 563.70073:1017 563.91544:776 564.14697:117494 564.57325:678 565.14746:29080 565.30534:1356 565.41956:678 566.14884:5764 567.14774:1017 567.18139:678 568.00945:678	71.01577:51 83.01557:39 93.03314:39 101.02718:26 115.93456:13 117.03556:180 118.43373:26 123.04296:26 133.06267:26 135.04208:128 137.02121:26 145.03236:39 147.04546:77 148.01508:51 149.02411:103 149.06033:51 157.06741:39 159.04445:128 161.02309:180 162.03049:39 163.03922:141 165.01888:39 171.03877:26 171.04433:90 173.02353:64 173.05511:51 175.04028:180 177.0161:64 177.05557:154 179.03513:77 182.6…	563.141	10.6735	52012-29-0	Isoschaftoside	H	C1C(C(C(C(O1)C2=C(C(=C3C(=C2O)C(=O)C=C(O3)C4=CC=C(C=C4)O)C5C(C(C(C(O5)CO)O)O)O)O)O)O)O	3084995	564.148	C26H28O14	564.5
835.25163:6781 836.24009:2712 837.24548:1356	135.00587:26 135.01408:52 246.2475:13 255.06517:1176 415.78647:64 417.11859:3299 418.07718:29 835.2569:77	835.252	11.5276	551-15-5	Liquiritin	2M-H	C1C(OC2=C(C1=O)C=CC(=C2)O)C3=CC=C(C=C3)OC4C(C(C(C(O4)CO)O)O)O	503737	418.126	C21H22O9	418.4
416.79574:1017 417.00634:1380 417.11598:484556 417.6471:1017 417.84925:1520 418.10055:1142 418.12077:122041 418.87227:1017 419.12677:29549 419.90233:1017 420.12529:5086 421.1279:1017 421.4527:678	65.00882:39 65.0316:39 71.01401:26 85.03269:39 87.42841:26 90.61706:28 91.02236:2011 91.05741:44 92.02667:248 93.03377:90 100.66883:26 107.01469:39 108.02411:39 109.03238:39 117.03312:51 118.67742:154 118.76363:36 119.05328:9078 119.45136:26 120.02185:167 120.85918:39 121.02854:39 121.14671:26 127.08051:26 131.87129:26 134.58333:349 135.00984:24111 135.41565:31 135.6953:26 136.04445:26 136.77383:…	417.118	11.5276	551-15-5	Liquiritin	H	C1C(OC2=C(C1=O)C=CC(=C2)O)C3=CC=C(C=C3)OC4C(C(C(C(O4)CO)O)O)O	503737	418.126	C21H22O9	418.4
445.11043:2712 446.1066:678	195.04463:13 257.07733:13 268.03851:347 274.56631:13 283.06168:374 292.86285:13	445.11	11.5796	20633-67-4	CALYCOSIN 7-O-GLUCOSIDE	H	COC1=C(C=C(C=C1)C2=COC3=C(C2=O)C=CC(=C3)OC4C(C(C(C(O4)CO)O)O)O)O	5318267	446.121	C22H22O10	446.4
490.99941:1640 491.11839:212025 492.12399:66008 493.12749:12545 493.49465:1017 494.12258:3051 495.12811:1017 495.9081:678	120.01653:51 130.1886:13 135.00261:51 135.00919:64 148.01501:90 156.05258:26 160.0134:64 167.05241:26 171.04979:26 177.94966:26 182.03456:39 183.04439:103 184.04935:141 185.93456:13 195.04662:154 196.05231:90 198.02768:77 205.06601:26 207.04958:64 210.03055:39 211.0392:582 212.0441:128 223.036:90 224.04999:180 226.5993:26 229.4754:26 234.3186:26 239.02013:40 239.03542:767 240.0435:550 247.66855:1…	491.118	11.5796	20633-67-4	CALYCOSIN 7-O-GLUCOSIDE	FA	COC1=C(C=C(C=C1)C2=COC3=C(C2=O)C=CC(=C3)OC4C(C(C(C(O4)CO)O)O)O)O	5318267	446.121	C22H22O10	446.4
462.60143:711 463.08778:130944 463.55613:449 463.7265:462 464.09168:31541 465.09361:6139 466.09358:658 466.32238:438 467.49473:438	65.00248:39 83.01941:26 107.01259:77 108.01907:39 109.03469:51 119.01566:39 121.02326:51 121.03103:90 125.02089:39 135.0043:51 143.05852:39 148.01508:116 151.00209:1306 152.01077:39 159.04623:77 160.0528:26 163.00133:244 164.00764:90 165.01706:26 167.04335:26 169.02322:26 171.04063:39 174.02859:64 175.03844:51 178.99922:796 181.14738:39 182.03464:39 183.04448:141 185.02448:51 185.05907:51 186.032…	463.088	11.6663	482-36-0	Hyperoside	H	C1=CC(=C(C=C1C2=C(C(=O)C3=C(C=C(C=C3O2)O)O)OC4C(C(C(C(O4)CO)O)O)O)O)O	5281643	464.095	C21H20O12	464.4
1031.25405:32877 1032.24795:20600 1033.25594:8476 1034.23262:1695 1035.26886:1356	135.04381:39 155.02719:26 155.03423:51 161.03215:65 173.04593:526 179.03523:473 185.07069:13 191.05579:351 201.88785:13 203.0358:90 295.45615:26 299.05655:77 317.0636:51 324.59503:39 335.07959:447 339.56891:13 351.95862:41 353.08875:2069 354.09302:26 356.20987:14 358.8735:14 497.11246:26 513.47168:90 513.49414:77 514.79803:61 515.0257:46 515.12506:14139 516.1261:64 517.13446:26 526.96771:26 541.5…	1031.25	12.7831	14534-61-3	Isochlorogenic acid B	2M-H	C1C(C(C(CC1(C(=O)O)O)OC(=O)C=CC2=CC(=C(C=C2)O)O)OC(=O)C=CC3=CC(=C(C=C3)O)O)O	5281780	516.127	C25H24O12	516.4
515.11976:479588 515.45973:701 516.12074:138869 516.63766:800 516.95243:1028 517.12591:29517 517.37655:678 518.12563:6103 519.11343:1356 519.33879:678	57.03799:39 59.01722:51 59.57319:26 60.9927:26 67.01935:90 67.03439:64 67.04711:26 69.03535:26 71.0181:90 71.0312:26 81.04102:39 83.05027:77 85.0333:128 87.01073:90 89.04022:26 93.03306:582 93.06032:47 94.31027:26 99.0107:39 105.36435:26 107.05051:77 109.02723:77 111.01012:78 111.04734:534 112.35246:39 113.0229:26 117.65992:39 121.02937:26 127.04156:193 129.01434:39 132.02148:154 133.02669:737 13…	515.12	12.7831	14534-61-3	Isochlorogenic acid B	H	C1C(C(C(CC1(C(=O)O)O)OC(=O)C=CC2=CC(=C(C=C2)O)O)OC(=O)C=CC3=CC(=C(C=C3)O)O)O	5281780	516.127	C25H24O12	516.4
407.13407:11188 408.12963:3729 409.13212:678	59.0183:39 59.02915:39 69.0459:13 87.04366:13 89.0242:64 101.0299:26 107.03732:13 113.02888:13 161.04617:26 179.05568:51 210.94661:26 211.03693:556 212.04797:51 222.83954:27 225.05331:78 227.07146:2135 229.08577:27 407.13638:167	407.134	12.8871	495-30-7	7H-Furo(3,2-g)(1)benzopyran-7-one, 2-(1-(beta-D-glucopyranosyloxy)-1-m ethylethyl)-2,3-dihydro-, (S)-	H	CC(C)(C1CC2=C(O1)C=C3C(=C2)C=CC(=O)O3)OC4C(C(C(C(O4)CO)O)O)O	216283	408.142	C20H24O9	408.4
452.69277:2034 453.1408:748807 453.51081:1365 453.70039:881 454.05558:754 454.14289:204721 454.71214:1017 454.84772:678 454.9321:703 455.14307:43651 455.39932:775 456.04177:1017 456.14436:6103 456.46428:1017 457.14071:1695 458.06556:1017	59.01607:425 59.03453:136 60.30382:26 68.47643:26 71.01564:224 73.03126:26 83.87241:13 85.0293:90 87.0515:27 88.74971:54 89.02412:700 95.00987:26 99.01059:26 101.02555:159 107.02992:26 107.04015:52 113.01977:251 115.16884:13 119.03238:402 131.03613:77 143.03287:64 149.03931:39 149.04448:90 159.03697:26 161.02631:39 161.04245:244 167.04845:64 174.03192:77 177.33165:26 179.04796:175 179.05363:721 1…	453.141	12.8871	495-30-7	7H-Furo(3,2-g)(1)benzopyran-7-one, 2-(1-(beta-D-glucopyranosyloxy)-1-m ethylethyl)-2,3-dihydro-, (S)-	FA	CC(C)(C1CC2=C(O1)C=C3C(=C2)C=CC(=O)O3)OC4C(C(C(C(O4)CO)O)O)O	216283	408.142	C20H24O9	408.4
922.81561:780 923.159:101204 923.65275:1380 924.15951:44941 924.67929:707 925.16485:20562 926.15784:4069 927.17717:1695	59.01449:26 71.01506:26 75.01573:26 85.02994:116 85.03775:51 89.79163:26 95.01741:51 99.00984:39 101.15833:13 103.00125:39 107.01597:26 112.67073:52 113.02495:349 113.58443:13 117.01918:39 129.0229:26 143.05214:26 151.00246:26 157.01642:51 159.04478:26 163.00346:52 167.05098:26 169.06763:27 171.06126:13 175.02563:857 176.81343:14 183.03902:26 185.06702:26 187.03854:39 193.02959:13 197.06485:26 21…	923.159	13.4082	22688-78-4	KAEMPFEROL-3-GLUCURONIDE	2M-H	C1=CC(=CC=C1C2=C(C(=O)C3=C(C=C(C=C3O2)O)O)OC4C(C(C(C(O4)C(=O)O)O)O)O)O	22846027	462.08	C21H18O12	462.4
460.58491:1017 461.07323:386084 461.58305:1046 462.07797:104786 462.43946:678 463.07773:29187 464.08161:3390 465.08049:1356 465.67179:678	51.04558:39 55.02382:77 55.03954:39 57.0417:90 58.01153:51 59.01774:629 59.04271:105 59.07746:33 63.02701:64 65.02236:39 67.02103:51 68.99832:26 69.02297:26 71.01506:455 73.03309:64 75.01206:227 83.0109:39 83.01476:77 84.04653:40 85.03254:1176 85.05469:89 86.69526:26 87.00996:290 89.02477:260 91.01815:64 93.03497:221 93.06632:27 93.82161:26 95.01328:410 98.71202:53 99.00984:609 101.0248:39 103.00…	461.073	13.4255	22688-78-4	KAEMPFEROL-3-GLUCURONIDE	H	C1=CC(=CC=C1C2=C(C(=O)C3=C(C=C(C=C3O2)O)O)OC4C(C(C(C(O4)C(=O)O)O)O)O)O	22846027	462.08	C21H18O12	462.4
863.18962:11152 863.20623:20278 864.21109:8815 865.19991:2373 865.21653:4408 866.21424:1695 868.20307:678	59.96541:13 253.04675:26 267.03503:26 268.03802:401 269.04752:522 277.00601:26 303.65445:13 311.05075:39 429.72037:103 430.42944:30 430.79596:44 431.10098:10936 431.42374:31 432.10782:73 435.62766:17 440.95197:26 456.8653:13 863.19763:117 863.21423:169	863.206	14.0513	578-74-5	Apigenin 7-glucoside	2M-H	C1=CC(=CC=C1C2=CC(=O)C3=C(C=C(C=C3O2)OC4C(C(C(C(O4)CO)O)O)O)O)O	5280704	432.106	C21H20O10	432.4
430.72868:1356 431.09823:655991 431.88772:1017 432.00224:1506 432.10503:147629 433.10418:30887 433.83665:1017 434.10449:4747 435.10889:1695 435.8637:678	63.02768:116 63.03665:77 65.00481:90 83.01426:167 94.00593:51 105.0325:51 107.01396:383 107.0315:68 115.66228:26 117.0339:426 120.02419:51 121.02934:90 122.00122:39 125.01916:26 130.04666:64 132.02144:39 133.02663:51 135.01233:64 135.04353:51 142.04276:39 143.05153:51 147.00923:90 148.01656:270 149.02386:733 149.99306:295 150.52649:54 151.00357:1738 151.06435:28 154.03796:39 155.05145:116 156.055…	431.098	14.0513	578-74-5	Apigenin 7-glucoside	H	C1=CC(=CC=C1C2=CC(=O)C3=C(C=C(C=C3O2)OC4C(C(C(C(O4)CO)O)O)O)O)O	5280704	432.106	C21H20O10	432.4
491.12111:24785 491.5345:89 492.12358:7000 493.12708:1176 494.13474:238	136.98949:90 154.04317:13 160.98688:13 215.03336:64 227.02444:26 227.03084:51 243.02502:51 253.04688:13 255.03539:64 258.05884:39 267.03284:39 270.01495:193 270.05209:103 271.0235:64 280.07166:26 285.03299:77 285.04492:116 296.03125:26 298.01093:478 299.01913:257 311.05847:53 312.05103:39 313.03519:1814 314.04343:1123 315.04578:41 327.05276:51 328.01682:27 328.0603:79 329.0668:1645 371.06738:26 3…	491.121	14.6076	129025-96-3	Aurantio-obtusin-6-O-beta-D-glucoside	H	CC1=CC2=C(C(=C1O)OC)C(=O)C3=C(C(=C(C=C3C2=O)OC4C(C(C(C(O4)CO)O)O)O)OC)O	442725	492.127	C23H24O12	492.4
537.02819:102 537.12642:30106 537.68979:73 538.04695:94 538.12889:8259 539.13229:1914 540.12677:358 541.13532:119	136.98447:26 189.99426:26 199.04657:26 211.03876:39 214.83858:26 227.03505:77 242.02162:39 255.02631:51 258.04517:39 270.01492:128 270.04974:141 271.02579:154 283.01611:26 285.04013:128 286.04767:39 295.02078:13 296.04095:65 298.01334:598 299.0191:538 299.06064:53 300.02902:27 311.05096:39 312.02856:39 313.01517:29 313.03516:2795 314.04343:2927 315.05078:106 321.04019:26 327.0451:51 328.05774:90 …	537.126	14.6076	129025-96-3	Aurantio-obtusin-6-O-beta-D-glucoside	FA	CC1=CC2=C(C(=C1O)OC)C(=O)C3=C(C(=C(C=C3C2=O)OC4C(C(C(C(O4)CO)O)O)O)OC)O	442725	492.127	C23H24O12	492.4
1043.27632:3683 1044.26685:2105 1045.27613:1052	344.05374:90 359.02036:26 359.0766:485 401.09259:13 519.88147:26 521.13538:287 878.8371:13 881.21783:51	1043.28	14.851	491-74-7	Iridin	2M-H	COC1=CC(=CC(=C1OC)O)C2=COC3=CC(=C(C(=C3C2=O)O)OC)OC4C(C(C(C(O4)CO)O)O)O	5281777	522.137	C24H26O13	522.5
521.12754:162076 521.51466:800 521.78573:560 522.13112:47604 523.05487:535 523.13565:11804 524.13792:1842 525.15734:1842	136.9882:193 161.99455:39 164.98262:26 181.01241:26 185.02448:26 189.02029:26 197.02296:39 198.03172:39 213.02051:26 214.02805:64 217.05032:51 229.0155:51 230.02583:77 233.04648:39 241.00769:39 242.02213:128 243.02769:39 244.04196:51 245.04507:295 254.02374:39 256.03415:39 257.00723:116 257.048:141 258.01392:116 260.06967:90 261.04123:39 268.00394:64 269.0134:39 270.0224:180 272.03445:51 273.0421…	521.128	14.851	491-74-7	Iridin	H	COC1=CC(=CC(=C1OC)O)C2=COC3=CC(=C(C(=C3C2=O)O)OC)OC4C(C(C(C(O4)CO)O)O)O	5281777	522.137	C24H26O13	522.5
566.90086:702 567.13637:216753 567.71862:553 568.01154:573 568.13951:64292 568.61782:553 568.97501:534 569.14016:15931 570.14169:2894 571.15761:526	65.02769:13 73.63164:13 89.02707:26 136.97829:26 136.98489:154 161.99455:51 164.01131:26 174.03049:26 177.01613:26 178.02515:39 185.0264:39 187.00739:26 189.99477:51 193.35928:26 197.02296:26 200.01503:26 202.02629:64 204.00723:26 205.01752:39 207.05576:26 208.73032:26 210.8279:26 213.02051:51 214.02805:103 217.05447:39 218.02142:26 223.6505:26 226.02757:26 230.01299:51 230.02156:90 232.03168:26 …	567.136	14.851	491-74-7	Iridin	FA	COC1=CC(=CC(=C1OC)O)C2=COC3=CC(=C(C(=C3C2=O)O)OC)OC4C(C(C(C(O4)CO)O)O)O	5281777	522.137	C24H26O13	522.5
595.16531:35056 596.15152:2712 596.16877:10171 597.16618:3051 598.16787:1017 599.30529:678	59.02045:26 71.01925:26 89.03748:39 91.01753:246 92.02453:39 94.29647:13 99.0064:39 101.027:26 113.03331:27 119.05089:1083 120.01946:39 131.03453:28 134.57918:28 134.58739:67 135.00732:3520 136.01225:26 145.02525:77 148.0182:244 149.02206:90 153.01726:26 159.73621:39 161.04604:51 163.04607:26 166.08565:13 170.82411:26 175.96642:13 187.07265:26 198.85725:26 211.07161:26 213.05713:26 223.0714:26 23…	595.165	15.4251		isoliquiritin apioside	FA	C1C(C(C(O1)OC2C(C(C(OC2OC3=CC=C(C=C3)C=CC(=O)C4=C(C=C(C=C4)O)O)CO)O)O)O)(CO)O	6442433	550.169	C26H30O13	550.5
1099.3324:5764 1099.82434:2034 1100.32576:4069 1101.33363:1695 1102.30913:678	135.00574:39 255.06245:233 297.0726:26 417.11478:39 429.14978:13 547.42609:39 549.16632:2597 550.16998:64 824.25775:65 1003.23981:26 1099.34595:237	1099.33	15.4424		isoliquiritin apioside	2M-H	C1C(C(C(O1)OC2C(C(C(OC2OC3=CC=C(C=C3)C=CC(=O)C4=C(C=C(C=C4)O)O)CO)O)O)O)(CO)O	6442433	550.169	C26H30O13	550.5
549.16096:367823 549.67429:2712 549.91613:1058 550.16465:103778 550.65523:1017 551.16262:26178 552.17145:6103 553.16792:1356	59.01729:26 65.00481:26 71.01461:26 73.03866:26 89.0243:64 91.01769:253 92.02469:64 93.0345:39 99.01219:64 101.02291:51 109.03026:39 113.029:26 118.67986:107 119.0511:2277 120.01967:51 133.03493:13 135.00755:6554 135.03548:70 136.19711:26 139.99596:26 145.02551:116 148.00986:120 148.01674:636 149.02232:90 153.02103:26 156.4323:26 161.0284:77 161.06245:51 167.08344:26 170.27638:26 178.51363:26 184…	549.161	15.4424		isoliquiritin apioside	H	C1C(C(C(O1)OC2C(C(C(OC2OC3=CC=C(C=C3)C=CC(=O)C4=C(C=C(C=C4)O)O)CO)O)O)O)(CO)O	6442433	550.169	C26H30O13	550.5
429.11717:4408 430.12166:1356 432.10478:678 433.10688:678	195.05136:13 252.04013:128 255.30312:13 267.06433:327	429.117	16.2077	486-62-4	Ononin	H	COC1=CC=C(C=C1)C2=COC3=C(C2=O)C=CC(=C3)OC4C(C(C(C(O4)CO)O)O)O	442813	430.126	C22H22O9	430.4
474.80099:1021 475.05039:1591 475.1243:422795 475.7651:1047 476.12882:109682 476.47726:678 476.97085:1029 477.12823:25320 478.12869:5425 479.12401:1017 479.13947:1017 479.95629:678	127.80291:13 132.02209:180 135.00644:128 154.00546:26 158.58205:26 161.56017:26 167.04575:51 168.0553:26 180.0562:77 188.18462:26 193.06337:13 195.04538:438 196.05304:78 203.92722:26 206.03506:26 207.0463:90 208.05183:301 219.98766:26 221.05563:27 223.03893:1297 224.04871:374 236.03989:26 238.063:39 250.02982:26 251.03395:897 251.24443:154 251.95264:35 252.04234:13134 252.95837:39 254.00439:26 25…	475.124	16.2077	486-62-4	Ononin	FA	COC1=CC=C(C=C1)C2=COC3=C(C2=O)C=CC(=C3)OC4C(C(C(C(O4)CO)O)O)O	442813	430.126	C22H22O9	430.4
454.7589:2034 454.93668:1017 455.10244:1471 455.22904:789070 455.51547:1266 455.78691:1017 455.83215:734 456.11575:2598 456.23042:212505 456.80702:691 457.08186:1033 457.21175:2842 457.22988:35801 457.34469:1060 458.23951:5425 459.15942:1017 459.24116:1017 459.76815:1017 459.95903:678	50.44701:13 201.12462:13 221.12524:13 255.1385:26 264.38818:26 277.37711:26 295.16809:26 306.74423:13 323.10083:26 331.18384:26 331.19156:64 366.04562:13 367.21164:167 409.23032:51 453.77136:77 453.82855:28 455.22925:3552	455.229	16.4157	26116-89-2	Rhodojaponin II	FA	CC(=O)OC1CC23CC(C(C2O)CCC3C(C4C1(C(C5C4O5)(C)C)O)(C)O)(C)O	198051	410.23	C22H34O7	410.5
349.18163:1017 349.20011:12619 350.20676:5425	57.05422:26 147.08479:13 169.09473:13 209.13644:13 213.16457:39 239.18581:77 245.15527:13 255.1776:26 258.63797:26 269.1821:13 273.1817:26 287.20303:721 303.18945:52 303.20175:39 319.1972:13 331.18973:285 349.1983:39	349.2	18.2126	5508-58-7	Andrographolide	H	CC12CCC(C(C1CCC(=C)C2CC=C3C(COC3=O)O)(C)CO)O	5318517	350.209	C20H30O5	350.4
394.92525:1356 395.10497:1060 395.20608:620855 395.45891:717 395.87485:1017 395.93389:1017 396.0098:1017 396.11664:1488 396.20945:158293 397.13806:692 397.19438:3863 397.21127:28136 397.52953:678 397.67603:678 398.12414:678 398.21436:4069 399.21589:1017	57.03821:39 77.05188:13 82.79572:26 83.05176:77 108.01768:26 119.08662:39 123.08216:26 131.08493:26 133.10014:103 135.08147:64 137.09727:39 139.10968:13 149.09303:26 157.10097:26 160.0491:13 162.06993:51 168.09303:13 171.09221:26 173.12746:39 175.07376:39 177.09113:26 182.11069:26 183.11691:26 185.78416:26 195.11551:26 198.10106:13 199.14647:26 201.13132:26 211.1416:26 213.16251:180 214.66692:39 …	395.206	18.2126	5508-58-7	Andrographolide	FA	CC12CCC(C(C1CCC(=C)C2CC=C3C(COC3=O)O)(C)CO)O	5318517	350.209	C20H30O5	350.4
458.62178:1017 458.8669:828 459.09392:320842 459.59962:837 460.09651:87318 460.40265:732 461.09412:16979 461.17604:678 462.10193:3729 462.8737:678	55.02041:26 55.02669:64 55.03193:51 55.06443:13 57.03716:130 57.05743:64 58.52246:27 59.01746:473 59.04677:58 65.0084:39 69.00155:39 71.01596:433 71.04692:44 72.99174:64 73.02916:64 75.01053:229 75.02277:109 82.00697:39 83.01316:64 84.02679:51 85.02962:1381 85.04917:230 87.00964:211 87.80486:26 89.02445:234 95.00882:67 95.01571:423 95.84939:27 98.30641:27 99.01092:494 101.02447:39 103.00235:293 1…	459.094	19.3972	51059-44-0	WOGONOSIDE	H	COC1=C(C=C(C2=C1OC(=CC2=O)C3=CC=CC=C3)O)OC4C(C(C(C(O4)C(=O)O)O)O)O	3084961	460.101	C22H20O11	460.4
963.2365:26211 964.20144:2373 964.23215:13440 965.2415:6442 966.22941:1695 967.22222:678	118.1729:13 125.02446:103 152.01109:64 178.99754:77 180.00839:90 217.07327:13 229.04974:39 257.04114:90 258.05243:51 271.0611:13 273.03497:39 279.49774:13 283.03076:90 284.03473:39 299.57187:26 301.0336:480 302.04196:39 355.08197:39 377.10675:26 433.09265:39 435.11502:39 445.08603:26 445.11584:13 451.10663:141 453.12247:318 460.87589:13 463.11105:194 479.56427:41 481.1095:4669 963.25537:103	963.236	20.7038	22888-70-6	SILYBIN	2M-H	COC1=C(C=CC(=C1)C2C(OC3=C(O2)C=C(C=C3)C4C(C(=O)C5=C(C=C(C=C5O4)O)O)O)CO)O	31553	482.121	C25H22O10	482.4
480.97249:2064 481.11194:586929 481.549:997 481.97696:1078 482.11966:159918 482.28099:1225 482.56649:678 483.06322:1401 483.11601:32513 483.2713:678 484.12272:6103 485.13047:1695 485.75306:1017	57.03748:395 57.06095:89 63.02705:116 63.04275:51 65.00644:130 67.02454:39 69.0007:51 81.0365:51 83.01479:338 93.03907:77 95.01467:90 96.02133:197 96.99293:51 97.00546:39 105.0316:39 107.01451:436 107.04813:26 108.01807:90 109.03073:128 109.9992:39 111.00769:205 117.03599:51 119.01609:77 120.02011:51 121.02835:617 122.03924:180 123.01046:205 123.0465:90 124.01699:894 124.63455:267 124.75288:46 12…	481.112	20.7038	22888-70-6	SILYBIN	H	COC1=C(C=CC(=C1)C2C(OC3=C(O2)C=C(C=C3)C4C(C(=O)C5=C(C=C(C=C5O4)O)O)O)CO)O	31553	482.121	C25H22O10	482.4
983.19986:29490 984.20135:15617 985.20779:6442 986.19255:1695 987.23996:678	123.05086:13 135.04539:51 177.32065:13 179.03313:116 195.04257:13 197.0446:270 209.06297:26 218.0358:13 235.04781:13 237.0536:51 242.30548:13 248.04863:26 250.05765:26 264.04221:26 265.05106:116 267.05609:26 267.06531:93 275.03448:26 277.86057:40 292.09656:40 293.04633:3517 294.04855:51 296.55908:26 299.11938:26 308.74036:13 311.061:468 417.48706:13 489.53534:90 490.42981:30 491.10278:10535 491.5…	983.2	20.8078	115841-09-3	Salvianolic acid C	2M-H	C1=CC(=C(C=C1CC(C(=O)O)OC(=O)C=CC2=C3C=C(OC3=C(C=C2)O)C4=CC(=C(C=C4)O)O)O)O	13991590	492.106	C26H20O10	492.4
371.103:271 371.14928:14585 371.57675:47 371.94451:39 372.11892:445 372.15163:3387 373.13077:371 373.15534:704 374.1194:58 375.1066:232 375.1887:97 375.82662:39 376.12524:97	55.0193:39 55.04236:39 65.93664:13 83.01563:325 93.03725:26 108.0308:26 113.06051:13 121.0325:283 122.03873:26 130.04025:26 136.05357:475 137.07397:26 147.04524:51 151.06612:26 151.07478:154 154.45387:13 160.04893:26 161.06226:26 175.03619:39 176.04332:26 176.07707:26 190.06248:26 191.07478:26 200.22243:13 216.04138:13 235.09727:77 267.11111:13 312.10553:39 356.12573:218 369.97885:13 371.11844:13…	371.149	24.9629		Arctigenin	H	COC1=C(C=C(C=C1)CC2COC(=O)C2CC3=CC(=C(C=C3)O)OC)OC	64981	372.157	C21H24O6	372.4
415.17741:2945 416.17986:790 417.17487:144	93.03469:51 117.04178:26 135.04211:248 151.04373:51 161.05887:77 187.07288:51 201.08925:39 202.10033:65 217.12285:338 229.08569:26 237.0948:13 268.07745:26 287.11679:13 305.11136:39 320.08377:13 337.12482:39 337.14557:602 364.33978:13 369.17239:410	415.177	29.3492	58546-54-6	SCHIZANDROL B	H	CC1CC2=CC3=C(C(=C2C4=C(C(=C(C=C4CC1(C)O)OC)OC)OC)OC)OCO3	3001662	416.184	C23H28O7	416.5
359.07587:359 359.10265:119 359.14816:4665 360.07788:67 360.12078:296 360.15296:988 361.08666:52 361.12425:268 361.15378:192 363.06806:166 363.10844:102 364.07023:102	121.02306:26 122.03861:26 133.0314:26 135.04668:26 137.02419:26 147.04161:51 149.02541:26 151.04504:26 158.02991:39 159.04393:154 160.05228:308 160.06834:90 161.02255:51 161.0602:141 163.03325:26 173.06192:77 175.07515:270 176.04675:39 177.05678:77 178.06215:193 187.04526:13 191.07246:26 192.07568:128 193.0835:39 299.12549:26 314.12729:26 328.09476:39 329.13718:664 337.8374:13 359.11456:64	359.148	16.2883	83327-19-9	Tetrahydro-2-(4-hydroxy-3-methoxyphenyl)-4-((4-hydroxy-3-methoxyphenyl)methyl)-3-furanemethanol	H	COC1=C(C=CC(=C1)CC2COC(C2CO)C3=CC(=C(C=C3)O)OC)O	23815394	360.157	C20H24O6	360.4
405.12182:196 405.1531:4462 406.12915:157 406.15477:1106 407.16053:243 408.12757:51 409.05861:65 409.10148:921 410.10801:256	122.03705:26 145.02687:26 150.06035:13 159.04572:64 160.05228:128 161.05482:64 173.06006:26 175.07327:128 178.06404:116 190.07576:13 192.07568:90 193.08743:39 314.10727:26 314.11728:26 329.13974:741 359.1467:51	405.153	16.2883	83327-19-9	Tetrahydro-2-(4-hydroxy-3-methoxyphenyl)-4-((4-hydroxy-3-methoxyphenyl)methyl)-3-furanemethanol	FA	COC1=C(C=CC(=C1)CC2COC(C2CO)C3=CC(=C(C=C3)O)OC)O	23815394	360.157	C20H24O6	360.4
404.81801:1356 405.0938:5103 405.11939:582936 405.99006:1071 406.01283:766 406.12102:145058 406.39441:1017 407.12104:21740 407.32917:1017 407.46891:678 407.85402:678 408.12228:3729 409.13047:1017 409.34198:1017 409.61359:678	65.04061:39 67.02568:26 69.03589:26 77.04228:26 80.02717:39 81.03517:51 82.00852:155 83.01472:103 85.0338:26 89.62963:13 91.74337:27 93.03625:744 93.07169:47 95.01732:167 96.02261:90 97.03179:39 103.05706:64 106.0417:51 108.02526:182 109.0291:638 109.99905:274 111.00902:167 117.03734:90 119.05136:968 121.02816:404 122.03592:427 123.00869:501 124.01679:780 127.0578:39 130.04539:503 130.64223:27 13…	405.119	11.6389	55327-45-2	tetrahydroxyl diphenylethylene-2-o-glucoside	H	C1=CC(=CC=C1C=CC2=C(C(=CC(=C2)O)O)OC3C(C(C(C(O3)CO)O)O)O)O	101960741	406.126	C20H22O9	406.4
811.23631:31292 812.23864:16650 813.24562:5086 814.24516:1017	171.04973:13 200.04865:26 215.07477:26 241.04651:28 242.05444:39 242.29849:42 243.06445:4007 245.05103:15 246.79921:15 403.81738:39 404.10986:30 405.1188:4774 406.13754:17 407.82208:17 414.33054:16 476.10037:13 811.23517:39	811.236	11.6389	55327-45-2	tetrahydroxyl diphenylethylene-2-o-glucoside	2M-H	C1=CC(=CC=C1C=CC2=C(C(=CC(=C2)O)O)OC3C(C(C(C(O3)CO)O)O)O)O	101960741	406.126	C20H22O9	406.4
293.17503:2704	96.95981:128 221.15305:26 293.17838:270	293.175	33.0529	23513-14-6	6-Gingerol	H	CCCCCC(CC(=O)CCC1=CC(=C(C=C1)O)OC)O	442793	294.183	C17H26O4	294.4
447.85481:2373 447.87275:4069 448.14489:1255 448.19872:1527 448.30342:1193935 448.69839:1462 448.86301:1017 449.20132:1961 449.28218:1938 449.30913:357726 449.68657:1356 449.86635:1017 449.92928:1017 450.02519:678 450.16308:1041 450.268:1757 450.30997:60516 450.64284:1017 450.69083:1017 451.31193:11188 451.65417:1017 451.73525:678 451.76528:1017 451.97551:1017 452.0416:1017 452.31199:1695 452.528…	56.02401:26 66.19079:13 69.03703:26 72.04629:184 73.00769:26 73.79815:266 74.02895:10789 74.51357:39 74.61483:39 74.6661:26 75.19935:39 75.56246:39 75.80215:39 75.8932:39 76.09027:26 77.3849:26 78.5326:26 82.70729:26 84.04773:336 86.06353:26 219.17397:26 222.18588:26 231.14728:26 235.20554:51 243.25827:26 245.47134:26 248.19727:39 250.80618:26 254.77559:26 255.82988:26 258.85117:26 260.23056:26 2…	448.303	25.6435	13042-33-6	Glycohyodeoxycholic acid	H	CC(CCC(=O)NCC(=O)O)C1CCC2C1(CCC3C2CC(C4C3(CCC(C4)O)C)O)C	114611	449.314	C26H43NO5	449.6
322.98306:1437 323.12781:1122839 323.33611:939 323.56226:1017 323.71222:1017 323.82408:1017 324.03769:799 324.13179:305627 324.49056:1017 324.79859:1017 325.1195:3558 325.13479:45920 326.11126:3729 326.13422:4747 326.34093:1017 326.50175:678 326.66771:1017 326.88992:1017 327.12242:1695 327.2502:1017 327.46493:678 328.09163:678	59.032:27 65.04185:472 67.02346:143 69.0489:39 77.0436:128 77.05228:39 79.0532:274 79.05697:897 80.02599:64 81.03398:39 83.01609:51 89.04211:51 91.0559:1684 93.03496:507 93.05813:70 95.01464:39 97.03325:141 103.05425:90 105.03442:141 105.046:92 105.07207:603 106.04757:51 106.71501:64 106.9136:32 107.05243:2965 108.02238:714 108.68863:77 108.89642:34 109.03063:3851 109.06604:98 115.05722:64 117.03…	323.128	30.5014	59870-68-7	Glabridin	H	CC1(C=CC2=C(O1)C=CC3=C2OCC(C3)C4=C(C=C(C=C4)O)O)C	124052	324.136	C20H20O4	324.4
369.10183:2373 369.13169:16274 370.09598:1356 370.13675:3051 371.11596:4747 372.11827:1695 373.12192:1017 374.12693:678	63.27908:13 79.05491:26 91.05636:116 93.0327:51 97.03372:39 105.07254:39 107.05144:156 108.02285:77 109.02963:445 121.03022:451 129.07132:26 133.02908:128 134.03156:39 134.62434:56 135.04599:2962 141.06686:26 143.04893:51 145.06694:39 146.04198:65 147.04597:444 148.0517:64 155.08736:90 157.1068:77 158.03793:39 159.04129:51 160.06033:51 163.07207:26 171.08342:116 173.06097:128 174.06799:128 175.07…	369.132	30.5014	59870-68-7	Glabridin	FA	CC1(C=CC2=C(O1)C=CC3=C2OCC(C3)C4=C(C=C(C=C4)O)O)C	124052	324.136	C20H20O4	324.4
647.2646:15972 648.25708:7459 649.27192:3051 649.39073:1695 651.36888:678	109.02178:26 109.02768:39 121.02508:77 131.09322:26 135.04387:355 147.0455:77 175.07747:128 187.06888:39 187.07275:90 188.08287:39 189.08794:51 200.44843:39 201.09106:391 211.08388:13 213.09007:90 214.10188:64 215.06638:26 267.06461:26 279.14249:39 305.11801:51 322.09567:64 322.67407:33 323.10822:88 323.12854:7563 429.13318:26 443.15747:26 456.15707:13 458.17206:51 646.25494:26 647.25385:300	647.257	30.5014	59870-68-7	Glabridin	2M-H	CC1(C=CC2=C(O1)C=CC3=C2OCC(C3)C4=C(C=C(C=C4)O)O)C	124052	324.136	C20H20O4	324.4
389.12235:171343 390.10681:1435 390.12635:38457 391.12884:8043 392.13542:1142	73.04002:26 85.04522:26 93.03322:39 93.87323:13 105.04275:26 107.05062:26 115.05536:39 117.02788:26 117.03399:103 119.04953:77 131.05409:26 133.02507:39 139.0529:26 141.07452:231 142.0428:40 142.87419:28 143.0499:2243 144.05374:26 145.02707:154 148.67397:13 155.04443:39 156.05945:103 157.06538:452 158.07275:27 159.04594:53 159.08159:898 160.00603:26 161.0461:39 165.06938:51 167.04849:64 168.05438…	389.122	11.1699	27208-80-6	Polydatin	H	C1=CC(=CC=C1C=CC2=CC(=CC(=C2)OC3C(C(C(C(O3)CO)O)O)O)O)O	5281718	390.131	C20H22O8	390.4
434.73977:629 435.0963:705 435.12872:153137 435.7685:588 436.13136:39903 437.13515:8949 438.14009:2285 439.12842:381	59.01423:26 71.01953:26 83.01828:26 93.03459:26 97.03427:26 101.02722:26 107.01408:26 111.01469:13 115.22365:26 117.03094:90 119.04645:64 133.02832:26 141.07285:244 141.84418:27 143.0482:1366 145.03049:90 149.92041:26 155.0849:39 156.05238:65 157.06538:403 159.0798:644 161.04431:52 165.06757:51 167.05032:64 168.05621:77 170.03468:26 180.05705:77 181.0652:401 182.07234:421 183.04594:66 183.08228:1…	435.129	11.1699	27208-80-6	Polydatin	FA	C1=CC(=CC=C1C=CC2=CC(=CC(=C2)OC3C(C(C(C(O3)CO)O)O)O)O)O	5281718	390.131	C20H22O8	390.4
445.07957:20256 446.07868:5086 447.07592:2373	119.0483:116 146.58336:40 147.04218:1496 161.05006:27 163.04108:26 189.05713:26 191.03218:154 192.64275:13 195.04857:90 243.06485:13 309.10034:13 445.07962:358	445.08	11.8642	20547-45-9	Paederoside	H	CSC(=O)OCC1=CC2C3C1C(OC=C3C(=O)O2)OC4C(C(C(C(O4)CO)O)O)O	442432	446.088	C18H22O11S	446.4
491.0858:382995 492.06629:3022 492.08823:96623 492.53026:689 492.77486:691 493.08542:31936 494.08047:6442 494.6145:678 495.08595:3729 495.84074:678	59.01877:103 59.03722:51 71.01379:103 83.16406:13 89.02066:52 89.02199:183 90.98569:103 91.05443:103 101.02466:116 101.04028:51 103.05417:51 105.03434:39 109.07336:13 113.02479:103 113.04732:26 117.03582:51 119.03596:184 119.05138:883 121.02818:77 121.06549:77 129.03555:359 130.04382:39 131.04956:128 133.0645:90 135.04391:167 137.0611:39 143.03671:51 145.03252:51 145.06656:64 146.03476:77 146.581…	491.086	11.8642	20547-45-9	Paederoside	FA	CSC(=O)OCC1=CC2C3C1C(OC=C3C(=O)O2)OC4C(C(C(C(O4)CO)O)O)O	442432	446.088	C18H22O11S	446.4
389.14402:2373 393.08943:1017	68.99797:26 69.02144:13 101.02996:26 127.03826:77 209.0909:26 227.09416:193	389.144	8.51588	18524-94-2	Loganin	H	CC1C(CC2C1C(OC=C2C(=O)OC)OC3C(C(C(C(O3)CO)O)O)O)O	87691	390.153	C17H26O10	390.4
435.06317:2820 435.15158:368365 435.74419:700 435.95362:731 436.09818:1448 436.15424:84621 437.06649:1695 437.08421:1368 437.15215:20026 438.16007:1695 439.16323:1695 439.77042:678	51.0473:13 67.02064:64 69.00731:103 99.04722:27 101.02562:783 101.06255:32 107.11037:13 119.01848:13 123.08184:13 127.04135:1062 133.06392:26 175.98106:13 194.05646:26 209.08054:167 214.5937:28 226.37064:77 227.09186:4555 227.96353:17 244.55962:13 271.01779:13 285.67865:13 357.13049:26 389.15125:193 391.19138:13 433.74051:53 435.15408:1419	435.152	8.51588	18524-94-2	Loganin	FA	CC1C(CC2C1C(OC=C2C(=O)OC)OC3C(C(C(C(O3)CO)O)O)O)O	87691	390.153	C17H26O10	390.4
373.09013:316375 374.05957:2086 374.09782:64447 375.0932:10171 376.10086:1017 377.08243:3729 377.62312:678	96.99175:39 101.04347:39 108.01973:26 109.99791:39 117.03005:26 120.02182:39 120.99276:26 124.01715:39 129.03265:231 133.02734:26 135.01138:51 136.98863:103 137.99924:39 141.0332:154 142.61993:26 143.04884:39 145.03282:167 147.0099:103 148.01207:77 149.99199:39 151.0025:39 152.01292:64 153.01799:51 155.0433:39 157.02884:456 158.03966:64 160.01382:39 161.01807:26 163.00888:39 164.98471:231 165.988…	373.09	27.855	479-91-4	CASTICIN	H	COC1=C(C=C(C=C1)C2=C(C(=O)C3=C(C(=C(C=C3O2)OC)OC)O)OC)O	5315263	374.1	C19H18O8	374.3
358.94708:1222 359.07558:442782 360.07759:90449 361.0461:1356 361.081:16952 362.08311:2034 362.96548:678	55.7057:26 64.22907:26 72.76837:39 72.99513:2597 77.03926:64 79.05635:77 79.07394:26 86.33193:26 89.03881:77 89.05081:26 91.05796:51 93.03296:51 95.05256:51 104.02548:90 105.03522:116 107.05179:220 109.02998:145 115.01565:77 117.03062:51 120.16796:26 122.03375:128 122.03687:193 123.04569:3651 123.55244:16 125.75142:26 130.80154:26 132.02115:1737 132.61111:128 132.93999:38 133.0296:11244 133.7525:…	359.076	14.4256	20283-92-5	Rosmarinic acid	H	C1=CC(=C(C=C1CC(C(=O)O)OC(=O)C=CC2=CC(=C(C=C2)O)O)O)O	5281792	360.085	C18H16O8	360.3
718.85129:1055 719.16195:122892 720.16258:45053 720.71626:723 721.00076:693 721.16011:13604 722.15833:2373 723.15725:1017	72.99513:90 73.00841:39 123.04569:64 132.01953:103 133.02797:506 134.03534:27 135.04321:475 137.04054:14 151.04488:39 160.5154:154 161.02417:11521 162.02795:71 163.03307:26 164.61002:26 168.51035:27 177.01901:39 179.03049:1089 180.03575:40 182.40565:14 191.60976:13 196.41951:64 196.43336:71 197.04575:4558 199.85616:16 223.02216:180 279.87192:13 314.07208:39 315.07947:26 357.92664:128 358.84409:47…	719.162	14.4256	20283-92-5	Rosmarinic acid	2M-H	C1=CC(=C(C=C1CC(C(=O)O)OC(=O)C=CC2=CC(=C(C=C2)O)O)O)O	5281792	360.085	C18H16O8	360.3
336.99367:1356 337.02998:3488 337.1078:962537 337.90206:1356 338.11247:246037 338.4191:678 338.71807:1017 338.82209:1017 338.95994:1377 339.11603:40568 339.26435:1017 339.7069:1356 340.11587:4747 340.22271:678 340.55897:678 340.91367:1017 341.11718:1356 341.3599:1017	65.04309:51 69.00088:167 69.01732:39 75.46571:26 79.47977:26 89.03959:77 91.05604:154 91.07357:77 92.74506:27 93.03783:598 94.00659:26 94.97898:26 96.5691:26 98.7725:26 101.03626:26 102.0457:154 104.02917:141 104.03782:77 105.03313:26 106.04046:64 107.05698:51 111.03009:26 114.04723:116 115.05436:519 116.0233:39 117.03451:2014 118.03936:51 118.67265:81 118.6788:553 119.05159:46236 119.4265:34 119…	337.108	29.1213	22608-11-3	DEMETHOXYCURCUMIN	H	COC1=C(C=CC(=C1)C=CC(=O)CC(=O)C=CC2=CC=C(C=C2)O)O	5469424	338.115	C20H18O5	338.4
450.87675:534 451.02376:641 451.14379:246087 451.46496:534 451.68413:559 452.14668:52603 453.15067:12803 453.55378:448 454.14976:2015 455.15899:895 455.89176:448	57.05136:13 59.01887:39 62.757:13 68.9995:224 71.01387:51 83.04947:39 85.03509:51 89.02469:39 93.04033:13 95.05174:13 100.71106:39 101.02467:1816 101.06159:39 107.05382:39 109.78131:13 111.00603:39 113.02176:64 115.04048:13 119.03592:64 121.06544:51 123.04785:141 125.02423:103 125.05899:39 127.03866:39 129.30527:13 139.03981:51 142.0262:51 143.03828:116 147.04204:64 149.06033:51 151.04202:51 157.…	451.144	6.22685	64421-28-9	Shanzhiside methylester	FA	CC1(CC(C2C1C(OC=C2C(=O)OC)OC3C(C(C(C(O3)CO)O)O)O)O)O	13892722	406.148	C17H26O11	406.4
342.99344:969 343.0798:315155 343.22375:1594 343.97277:752 344.06711:2162 344.08546:67977 345.0506:727 345.08472:8238 346.06439:727 346.09068:2908	53.01379:26 65.00556:26 69.00917:26 78.02789:26 80.99857:64 92.02673:51 92.99839:26 96.99729:39 111.32216:26 114.04882:26 115.05444:39 116.03251:77 117.03306:330 118.04558:39 120.02178:26 122.00345:26 124.01552:51 124.98507:116 127.05651:154 129.03581:39 130.04408:205 131.05305:90 132.02046:39 134.16553:26 136.98691:51 139.0518:26 141.03482:679 141.07005:103 142.04169:1760 143.04877:167 145.02763…	343.08	28.2027	152743-19-6	LYSIONOTIN	H	COC1=CC=C(C=C1)C2=CC(=O)C3=C(C(=C(C(=C3O2)OC)O)OC)O	160921	344.09	C18H16O7	344.3
306.93181:1017 307.09768:707495 307.35523:1320 307.41468:678 307.94008:1356 307.98223:1017 308.10126:163240 308.22527:1017 308.37412:678 309.08909:2409 309.10151:26350 309.37481:1017 309.44191:678 309.61591:678 310.09592:2034 310.10587:3729 310.21037:678 311.09939:1017	65.0442:64 65.05674:64 66.99:26 69.00085:534 74.74937:26 79.51124:39 89.0409:64 91.05333:226 93.02964:112 93.03645:929 97.17819:26 101.04193:26 104.0306:103 107.212:26 109.03227:13 114.70908:29 115.05587:1705 116.03243:106 116.55047:27 116.66795:136 117.03603:3779 118.03936:51 118.67727:689 118.78041:60 118.94832:40 119.05159:58450 119.25363:81 119.45738:27 119.49599:39 119.51761:39 119.60413:90 …	307.098	28.7227	33171-05-0	BIS(4-HYDROXYCINNAMOYL)METHANE	H	C1=CC(=CC=C1C=CC(=O)CC(=O)C=CC2=CC=C(C=C2)O)O	5315472	308.105	C19H16O4	308.3
524.79509:15 525.26775:2481 526.24612:38 526.27205:736 527.26758:176 528.27704:27 529.20945:61 530.22077:20	113.02794:13 479.25903:26 525.26538:90	525.268	23.4428	27215-14-1	Neoandrographolide	FA	CC1(CCCC2(C1CCC(=C)C2CCC3=CCOC3=O)C)COC4C(C(C(C(O4)CO)O)O)O	9848024	480.272	C26H40O8	480.6
421.07581:3091 422.07955:673 423.08157:203 424.0877:41 424.82414:14	174.03557:26 187.04158:26 202.0276:13 243.02893:39 258.0174:116 259.02377:141 271.02051:116 272.03326:141 283.0249:13 285.05371:51 299.01584:39 300.07956:26 301.03488:326 313.02924:26 331.04221:270 385.08472:13 403.06512:51 421.07297:141	421.076	8.09975		isomangiferin	H	C1=C2C(=CC(=C1O)O)OC3=C(C2=O)C(=CC(=C3C4C(C(C(C(O4)CO)O)O)O)O)O	5318597	422.085	C19H18O11	422.3
843.16626:69309 843.27294:1959 844.1635:36149 845.16542:7459 846.16384:2712 847.17929:678	171.98785:26 187.04379:26 197.4373:26 203.03728:26 205.76833:13 227.03072:26 230.01665:39 243.03358:26 246.14925:26 257.0517:52 258.01761:197 259.02399:417 269.90076:39 271.02307:210 272.02884:141 273.03882:218 279.4827:13 285.04199:116 299.01849:64 300.07733:77 301.03506:7225 301.67523:16 304.39551:26 311.01782:26 312.21503:26 313.03192:221 323.31674:27 329.98154:39 331.04498:4767 331.90158:18 3…	843.166	8.42923		isomangiferin	2M-H	C1=C2C(=CC(=C1O)O)OC3=C(C2=O)C(=CC(=C3C4C(C(C(C(O4)CO)O)O)O)O)O	5318597	422.085	C19H18O11	422.3
422.77078:1356 422.78531:1017 422.88699:1017 423.12818:559511 423.50608:919 423.97143:1830 424.13145:134837 424.45158:678 425.03977:694 425.0689:1028 425.13008:24565 425.25827:678 426.1328:3051 426.56748:678 427.13378:1017 427.79981:678 427.97516:678	51.03336:39 55.0195:26 55.03627:26 57.0373:200 57.0469:134 57.06611:44 59.01759:26 69.00164:27 69.03803:891 71.01486:39 71.05058:103 72.76868:26 72.99786:1757 73.03287:216 73.0534:59 81.04003:64 83.06857:27 85.02835:406 85.06353:29 87.01231:52 87.04526:103 93.03465:39 95.05702:51 96.64363:28 97.02876:1128 99.04604:90 100.98751:26 105.06886:39 106.04144:39 109.03179:77 111.043:39 112.01587:51 112.…	423.128	17.4062		Ginkgolide B	H	CC1C(=O)OC2C1(C34C(=O)OC5C3(C2O)C6(C(C5)C(C)(C)C)C(C(=O)OC6O4)O)O	6324617	424.137	C20H24O10	424.4
469.10858:1038 469.13306:22854 470.13735:6781 471.13045:1356 472.17678:678	57.04696:39 69.03575:103 71.6127:26 72.99551:304 73.00638:79 73.03052:39 84.02173:13 85.03104:51 87.01503:26 97.02885:144 112.67191:28 113.02313:1149 121.06531:39 124.63419:28 125.0241:1572 137.06253:39 139.00304:26 141.01926:351 143.02802:26 143.03477:90 146.03964:39 147.04706:39 149.05849:39 149.09816:39 151.11136:39 158.06931:26 163.11478:39 165.05493:103 169.01927:39 174.032:103 175.03996:116…	469.133	17.4062		Ginkgolide B	FA	CC1C(=O)OC2C1(C34C(=O)OC5C3(C2O)C6(C(C5)C(C)(C)C)C(C(=O)OC6O4)O)O	6324617	424.137	C20H24O10	424.4
847.12959:2104 847.26119:369401 847.47917:747 848.20323:1679 848.26907:171244 848.56126:743 849.20755:1435 849.26931:55076 849.52873:678 850.01885:1029 850.26602:14105 850.69042:1017 851.27157:3390	69.03575:39 72.62298:26 72.99672:282 73.03535:39 85.03234:39 97.03442:51 99.04333:26 109.82855:13 112.67041:53 113.02463:735 113.27562:14 122.03265:40 124.1205:26 125.0241:1386 126.01661:14 128.88454:26 139.00969:26 141.0159:435 143.03477:128 146.03452:26 149.06194:116 154.0258:26 159.07811:26 162.06622:26 163.10934:51 165.05493:77 167.10519:13 169.01744:39 174.02827:77 175.0381:64 177.05524:39 1…	847.261	17.4062		Ginkgolide B	2M-H	CC1C(=O)OC2C1(C34C(=O)OC5C3(C2O)C6(C(C5)C(C)(C)C)C(C(=O)OC6O4)O)O	6324617	424.137	C20H24O10	424.4
439.12279:381514 440.12705:83529 441.12949:16206 442.12713:3390 442.24597:678 444.10495:678	53.68001:13 57.03732:51 57.91674:13 67.01973:26 67.35327:27 69.0369:558 72.77476:29 72.99429:1333 73.02568:137 73.03775:82 75.00822:51 81.04265:51 83.05191:26 85.03365:194 87.0203:39 87.04798:90 93.04701:13 97.02748:622 99.04616:103 106.04448:51 107.05372:39 109.03046:39 111.0491:51 112.67645:59 113.02467:2304 115.04493:39 119.04971:77 121.02961:77 121.07158:64 122.03426:51 123.0462:66 124.01512:…	439.123	12.5262		Ginkgolide C	H	CC1C(=O)OC2C1(C34C(=O)OC5C3(C2O)C6(C(C5O)C(C)(C)C)C(C(=O)OC6O4)O)O	24721502	440.132	C20H24O11	440.4
485.12951:18262 486.13208:5086 487.13568:1695 488.12784:1017 489.70237:339	69.04042:51 71.05301:26 72.99429:240 73.00998:91 85.03234:39 97.03026:77 113.02617:362 124.01512:27 125.02416:1198 129.01936:39 138.03032:39 141.01933:311 143.03825:64 147.04373:77 149.06721:51 149.09653:51 159.04437:26 163.03551:26 165.05325:39 167.10715:39 169.08739:26 173.02338:39 174.0657:51 175.04199:39 177.05727:51 177.093:167 179.10867:51 187.02644:39 188.04614:154 190.02563:64 191.03394:6…	485.13	12.5262		Ginkgolide C	FA	CC1C(=O)OC2C1(C34C(=O)OC5C3(C2O)C6(C(C5O)C(C)(C)C)C(C(=O)OC6O4)O)O	24721502	440.132	C20H24O11	440.4
879.0044:1243 879.25156:268178 880.04355:1124 880.26152:121590 881.10429:1417 881.26367:37788 882.26639:12024 883.26548:4747 884.23573:678	65.01419:13 69.0568:26 73.00147:226 97.02879:39 99.04467:39 101.03015:13 109.30052:26 111.04901:13 113.02458:224 115.07666:13 123.39428:26 125.02248:948 127.44968:14 129.01926:64 137.05753:26 138.03685:26 140.0444:26 141.01923:581 143.03644:77 146.04132:26 149.03777:26 149.09296:39 151.11307:26 153.05237:26 155.22752:13 158.07106:26 159.04245:26 162.04643:26 163.03717:26 165.05856:26 169.01192:26…	879.252	12.5262		Ginkgolide C	2M-H	CC1C(=O)OC2C1(C34C(=O)OC5C3(C2O)C6(C(C5O)C(C)(C)C)C(C(=O)OC6O4)O)O	24721502	440.132	C20H24O11	440.4
295.13143:5047 296.13472:1923 297.11293:721	238.06149:26 251.11063:39 252.10794:13 263.06909:26 265.08038:77 267.30258:13 277.08322:64 278.20856:26 279.1001:313 280.11127:154 294.18826:39 295.13654:918	295.131	34.0275	35825-57-1	Cryptotanshinone	H	CC1COC2=C1C(=O)C(=O)C3=C2C=CC4=C3CCCC4(C)C	160254	296.141	C19H20O3	296.4
334.99663:56 335.0768:13975 335.57355:49 336.07844:2477 337.08157:666 338.0862:71	67.02569:39 89.03937:13 93.03897:77 129.3856:13 132.02338:78 133.02856:541 134.0343:39 135.04218:103 137.0213:64 155.03584:26 160.01338:27 161.02298:1610 173.04749:39 179.03299:77 207.1366:13 335.07513:352	335.077	10.2929	154-23-4	Cianidanol	FA	C1C(C(OC2=CC(=CC(=C21)O)O)C3=CC(=C(C=C3)O)O)O	9064	290.079	C15H14O6	290.27
373.09239:761 373.12787:64054 374.09463:259 374.13016:13282 375.13105:2798 376.13328:424 377.04631:678 377.13685:339	108.02369:77 109.03195:116 120.01982:51 121.02806:64 122.03739:64 123.0415:39 132.02168:26 133.0285:90 134.03751:308 135.04376:128 136.01752:193 137.02124:64 145.03065:282 146.03799:282 147.04199:64 148.01846:167 148.05629:39 149.02579:141 149.06374:218 150.02785:103 151.03676:141 153.01752:51 159.04256:39 161.02116:154 162.03033:444 163.04086:141 164.0473:271 165.05502:167 166.02394:141 173.0195…	373.128	15.3265		8-Hydroxypinoresinol	H	COC1=C(C=CC(=C1)C2C3COC(C3(CO2)O)C4=CC(=C(C=C4)O)OC)O	3010930	374.137	C20H22O7	374.4
419.13342:5370 420.09429:339 420.12905:1187 421.09976:339 421.14035:424 423.07652:1187 424.07973:170	121.0265:26 134.03587:77 135.04376:26 142.60091:26 146.03459:51 149.05855:51 151.03848:77 161.05882:51 162.03394:116 163.03906:39 164.0491:103 165.05682:39 166.02394:64 177.01398:51 178.02299:39 179.06891:103 181.04823:205 188.04411:13 191.03191:39 192.03893:77 193.04665:64 195.06409:26 204.04515:26 205.20932:13 207.06546:90 219.06944:39 226.0631:26 254.05902:205 255.05992:51 263.07147:13 268.077…	419.133	15.3265		8-Hydroxypinoresinol	FA	COC1=C(C=CC(=C1)C2C3COC(C3(CO2)O)C4=CC(=C(C=C4)O)OC)O	3010930	374.137	C20H22O7	374.4
324.76876:340 325.01578:707 325.0922:168557 325.56366:331 326.09413:31880 327.09759:6400 328.1026:800 328.45587:267 329.43987:267	71.02134:26 72.99477:212 73.0165:26 81.04058:39 93.03249:26 99.08319:116 101.06336:77 105.04193:27 106.04203:666 107.05271:225 109.02943:52 109.06632:406 119.08407:232 121.03315:103 122.03937:39 124.05645:39 125.0309:26 133.03055:26 134.03793:116 135.04417:297 135.11807:257 136.05254:402 141.09189:51 147.07837:39 147.11607:103 149.09518:77 153.01791:39 157.06239:39 157.10135:39 159.08569:39 161.0…	325.092	11.8402		Bilobalide	H	CC(C)(C)C1(CC2C3(C14C(C(=O)OC4OC3=O)O)CC(=O)O2)O	73581	326.1	C15H18O8	326.3
651.18883:6339 652.18792:2399 653.19138:514	109.07508:13 147.12109:13 163.1097:781 165.12244:39 173.66159:13 191.11217:13 193.12144:154 207.09814:39 209.11395:26 219.09885:26 237.1077:90 251.09056:180 324.04373:26 325.0899:548	651.189	11.8575		Bilobalide	2M-H	CC(C)(C)C1(CC2C3(C14C(C(=O)OC4OC3=O)O)CC(=O)O2)O	73581	326.1	C15H18O8	326.3
415.09927:14910 416.10451:4186 417.10519:951	132.02036:64 191.14531:13 195.04445:154 208.05276:64 216.38425:13 223.03761:422 224.04948:90 251.03223:372 251.23598:79 252.04285:2640 253.05099:695 286.16171:13 295.05643:26 323.05234:13 335.07236:13 368.10236:26 415.10394:995	415.099	9.85745		Daidzin	H	C1=CC(=CC=C1C2=COC3=C(C2=O)C=CC(=C3)OC4C(C(C(C(O4)CO)O)O)O)O	107971	416.111	C21H20O9	416.4
460.61619:381 461.07722:983 461.10452:141273 461.63257:625 462.1093:34180 462.56195:578 463.11212:7658 464.11908:1522	53.06014:13 132.02036:116 133.02718:26 135.00957:77 152.05624:26 158.22951:26 167.04884:51 169.0618:26 174.24483:26 180.05548:77 182.03641:26 187.51956:26 195.03459:51 195.04445:310 196.05209:51 197.06235:51 206.03804:13 208.05276:257 209.0587:128 214.83447:26 221.05434:26 223.03972:899 224.04526:384 225.05518:116 237.05319:39 250.1644:39 251.0367:477 251.24046:64 252.01817:71 252.0406:8175 252.2…	461.104	9.85745		Daidzin	FA	C1=CC(=CC=C1C2=COC3=C(C2=O)C=CC(=C3)OC4C(C(C(C(O4)CO)O)O)O)O	107971	416.111	C21H20O9	416.4
269.04436:814750 269.33413:1083 269.61245:1356 270.04877:149586 270.26242:678 270.37392:678 270.47151:1017 270.98992:1723 271.04807:21597 271.19464:1017 271.90708:1017 272.04922:3051 272.21004:678 273.07088:678	63.0255:26 65.00487:90 65.02196:51 70.6365:39 77.0381:64 79.02:26 89.04288:116 89.05755:26 91.02028:64 101.03411:26 101.03979:26 102.04496:26 105.0266:41 105.03528:626 106.03972:26 107.05185:26 111.19465:26 113.03776:90 115.05662:333 116.07428:26 117.03373:39 125.03634:26 126.04634:39 127.05405:116 127.51951:26 129.07025:51 130.04482:64 131.04732:154 132.02444:51 133.02965:193 135.01044:77 137.03…	269.044	30.1394	518-82-1	Emodin	H	CC1=CC2=C(C(=C1)O)C(=O)C3=C(C2=O)C=C(C=C3O)O	3220	270.053	C15H10O5	270.24
283.06085:607516 283.75539:1017 284.06249:111704 284.30781:1356 284.4889:1017 284.73441:1017 285.03966:2373 285.0659:14240 286.0639:2034 287.05647:1017 287.36296:1017 287.80143:678	51.0263:51 53.0041:39 63.02574:90 63.04032:39 64.00199:27 65.00625:456 65.05753:30 66.01604:283 66.02981:79 67.02203:103 68.99463:40 69.00285:211 69.01459:66 77.00118:26 77.00366:64 79.0228:64 82.00707:759 91.01791:116 92.99929:141 94.0062:194 94.74053:27 95.01578:580 96.99544:51 101.0373:51 104.99945:51 107.01422:248 109.03042:103 109.65686:64 109.66721:64 110.00335:2834 114.04837:39 115.05702:2…	283.061	27.3647	632-85-9	Wogonin	H	COC1=C(C=C(C2=C1OC(=CC2=O)C3=CC=CC=C3)O)O	5281703	284.068	C16H12O5	284.26
403.12485:7798 404.12685:2373 405.12726:339	65.01064:13 69.00502:51 74.41083:13 99.01076:26 99.01779:13 101.0243:77 107.05637:13 135.04509:26 139.03944:180 143.03622:26 161.05669:26 165.01112:26 165.05469:39 181.0631:13 195.0657:77 209.04398:103 223.05621:116 241.07245:400 343.11172:13 385.10406:13 403.12747:51	403.125	7.77338	50816-24-5	Hastatoside	H	CC1CC(=O)C2(C1C(OC=C2C(=O)OC)OC3C(C(C(C(O3)CO)O)O)O)O	92043450	404.132	C17H24O11	404.4
449.12591:302012 449.52723:1042 449.68301:773 450.13254:67383 451.1313:14240 452.13417:2712 452.87052:678	67.0288:26 69.00267:197 71.03257:39 79.05652:39 89.023:51 99.00092:26 99.00795:90 99.03607:27 101.02288:589 107.06076:13 111.00268:51 111.00714:155 111.0533:39 113.02439:39 119.0448:26 121.06818:141 123.00829:39 135.04346:167 136.98785:141 137.02094:90 137.05898:141 139.00612:116 139.04111:2114 143.03116:128 147.0451:103 149.06342:51 161.06029:51 163.00085:39 163.03874:141 165.01657:167 165.05287…	449.126	7.77338	50816-24-5	Hastatoside	FA	CC1CC(=O)C2(C1C(OC=C2C(=O)OC)OC3C(C(C(C(O3)CO)O)O)O)O	92043450	404.132	C17H24O11	404.4
417.11661:5978 417.6997:35 418.11851:1643 418.75723:52 419.1245:310 420.1346:49 421.06183:33	98.18072:26 119.04988:328 135.00774:375 148.01163:26 161.02652:13 237.05501:27 255.05717:284 255.06393:964 417.12366:51	417.117	16.5109	481-53-8	Tangeretin	FA	COC1=CC=C(C=C1)C2=CC(=O)C3=C(O2)C(=C(C(=C3OC)OC)OC)OC	68077	372.121	C20H20O7	372.4
420.72262:1695 420.96029:856 421.07335:406086 421.67081:1046 422.07999:85667 422.38483:678 423.08201:18423 424.08523:3051 424.74305:678	107.01586:64 108.02235:128 109.02913:269 121.02818:39 123.00871:39 124.01681:64 125.02586:77 129.04195:39 130.03896:39 131.04953:51 133.03188:77 135.00282:26 135.01103:128 135.04387:39 136.01598:90 137.02299:51 143.05016:90 144.05569:51 145.02734:116 146.03297:39 147.04379:51 148.01169:39 149.02415:64 151.00212:205 153.03159:39 154.03999:26 155.0482:64 157.02844:64 157.06561:51 158.03571:180 159.…	421.073	8.10287	4773-96-0	Mangiferin	H	C1=C2C(=CC(=C1O)O)OC3=C(C2=O)C(=C(C(=C3)O)C4C(C(C(C(O4)CO)O)O)O)O	5281647	422.085	C19H18O11	422.3
843.12509:678 843.16612:2712 844.15925:1017	259.02402:26 260.63876:13 273.04114:26 285.03961:13 301.03015:302 329.98666:13 331.04752:270 401.79538:13 403.05951:77 419.72882:28 421.07593:1426 843.13678:26	843.166	8.10287	4773-96-0	Mangiferin	2M-H	C1=C2C(=CC(=C1O)O)OC3=C(C2=O)C(=C(C(=C3)O)C4C(C(C(C(O4)CO)O)O)O)O	5281647	422.085	C19H18O11	422.3
431.02091:966 431.09717:450278 432.09809:107088 432.96492:1381 433.1031:23409 434.1034:3051 435.09011:3729 436.08385:1017	51.0292:26 59.01635:26 63.039:39 65.01174:64 65.02541:26 68.99674:26 71.01702:39 77.0418:254 79.01997:186 79.03128:94 79.03882:26 81.03721:26 83.01678:39 92.02993:65 93.03567:336 95.05117:26 97.03675:39 105.03515:169 107.01224:90 107.02685:51 109.03432:51 116.02538:51 116.67004:64 117.03507:1692 119.01361:77 119.04907:272 120.0269:40 121.0305:647 123.04552:90 125.02504:90 129.03629:64 130.04457:3…	431.097	11.4759	3681-93-4	Vitexin	H	C1=CC(=CC=C1C2=CC(=O)C3=C(O2)C(=C(C=C3O)O)C4C(C(C(C(O4)CO)O)O)O)O	5280441	432.106	C21H20O10	432.4
918.88764:994 919.18747:302105 919.41879:4911 920.03581:1113 920.17295:348429 920.67018:4308 920.78165:729 921.19327:58083 922.19271:12865 923.21415:3390 924.18031:1017	55.02412:26 57.03773:64 57.06014:26 59.01695:404 59.03431:39 69.1301:13 71.01414:154 72.99712:26 75.00986:116 79.39167:13 84.02732:26 85.02625:69 85.03276:541 85.79011:26 87.01018:64 89.02365:51 90.58618:26 95.01347:209 98.35175:26 99.00861:291 101.0903:26 103.00571:294 111.00782:26 113.02658:3995 113.16481:20 115.00594:116 116.03097:26 117.02235:223 129.01974:180 131.03687:39 133.01097:26 139.00…	919.188	18.5465	36948-76-2	Oroxylin A-7-O-glucuronide	2M-H	COC1=C(C=C2C(=C1O)C(=O)C=C(O2)C3=CC=CC=C3)OC4C(C(C(C(O4)C(=O)O)O)O)O	14655552	460.101	C22H20O11	460.4
458.60204:1356 458.64137:1356 459.09233:415466 459.5011:678 459.61923:1046 459.87067:720 460.09794:94791 461.09555:22329 462.10032:4069 463.1001:1017 463.84531:678	51.02434:39 55.02272:64 56.69749:26 57.03737:221 58.01361:39 59.01659:667 59.0383:133 63.34477:26 65.00518:26 67.01863:51 67.05449:13 68.99939:64 69.04752:39 71.01614:556 71.03043:179 72.99313:128 73.02935:90 73.03659:51 75.01071:271 82.00585:26 83.01461:39 84.02823:51 85.03238:1475 85.1914:26 87.01242:265 89.02459:212 89.04725:39 91.07998:27 94.0131:27 95.01445:622 95.03511:69 98.61777:27 99.008…	459.092	18.5638	36948-76-2	Oroxylin A-7-O-glucuronide	H	COC1=C(C=C2C(=C1O)C(=O)C=C(O2)C3=CC=CC=C3)OC4C(C(C(C(O4)C(=O)O)O)O)O	14655552	460.101	C22H20O11	460.4
491.11536:310332 492.12096:77695 492.21185:713 493.12444:17476 494.12267:3729 494.76043:678	109.03184:39 133.03484:64 137.02271:39 143.04985:13 145.02873:51 161.0442:26 169.06133:26 173.02301:39 183.08017:51 185.05841:39 193.07378:13 196.05359:51 207.05692:64 209.05412:51 210.06453:90 211.06915:39 211.0753:141 213.05464:116 224.05322:39 227.07281:90 234.45593:26 237.05489:64 239.03862:39 240.04234:154 241.04817:39 251.23997:13 253.04379:39 253.06177:39 254.0562:614 255.06612:933 265.047…	491.115	17.9897	6807-83-6	TRIFOLIRHIZIN	FA	C1C2C(C3=C(O1)C=C(C=C3)OC4C(C(C(C(O4)CO)O)O)O)OC5=CC6=C(C=C25)OCO6	442827	446.121	C22H22O10	446.4
387.12651:4069 388.1307:1695	59.01726:26 69.00361:39 83.03722:13 89.02399:26 101.02531:208 109.06958:13 119.03813:26 121.07078:26 131.48563:13 147.04616:13 165.05576:39 186.69102:13 193.04932:103 207.06615:51 225.07915:193 267.08389:26 387.12875:26	387.127	8.51902	548-37-8	VERBENALIN	H	CC1CC(=O)C2C1C(OC=C2C(=O)OC)OC3C(C(C(C(O3)CO)O)O)O	73467	388.137	C17H24O10	388.4
432.76499:1185 432.99134:1799 433.13541:354887 433.61484:678 433.89144:1427 434.13869:83708 435.13723:23464 436.15168:3051 436.9753:1017	59.01292:27 59.0216:200 59.0368:80 59.04657:39 69.00244:423 69.01887:123 71.01447:168 71.02637:65 85.03571:39 87.04743:13 89.02666:571 100.70888:26 100.71171:51 101.02816:3446 107.03547:39 109.0622:39 111.23754:26 113.02543:142 113.03444:80 113.05547:27 119.03505:302 119.06126:39 119.9076:26 121.06611:373 122.03657:26 124.80067:26 131.04208:39 134.03825:39 135.92764:13 137.06003:103 143.03897:90 …	433.135	8.51902	548-37-8	VERBENALIN	FA	CC1CC(=O)C2C1C(OC=C2C(=O)OC)OC3C(C(C(C(O3)CO)O)O)O	73467	388.137	C17H24O10	388.4
416.77364:1094 417.11695:292449 417.78957:703 417.99752:1062 418.12174:73192 419.12774:14047 420.13205:2369 421.06797:677	50.48414:13 63.76187:13 84.73595:26 90.74625:28 91.01969:1067 92.0294:103 93.03515:116 104.3667:26 108.01819:26 109.03085:39 117.03303:90 118.68039:180 119.05164:11127 119.38177:27 120.0202:103 121.0331:51 133.03052:26 134.58971:131 135.00966:13957 135.28067:27 136.00966:26 136.83975:26 138.25156:26 140.49167:26 143.04704:26 145.02762:128 146.42793:27 146.94301:26 148.0154:1087 149.02098:205 152.…	417.117	11.2332		Neoliquiritin	H	C1C(OC2=C(C1=O)C=CC(=C2)OC3C(C(C(C(O3)CO)O)O)O)C4=CC=C(C=C4)O	51666248	418.126	C21H22O9	418.4
460.60079:514 461.07091:145230 461.44718:461 461.69912:723 462.07261:39446 463.07236:8565 464.07318:1713 464.4324:514	51.46582:13 57.04001:64 59.01276:52 59.01818:312 59.04749:26 65.01595:39 71.01668:180 71.0262:51 75.01247:90 84.02619:39 85.03163:337 85.05638:55 87.01166:90 89.02648:64 94.00545:13 95.01777:141 99.00878:246 103.00588:116 111.23438:27 113.02525:921 115.00762:77 117.01946:156 117.03322:129 119.04412:64 119.05029:231 123.00916:64 129.02153:116 136.98872:244 137.02345:51 139.002:128 143.04726:64 145…	461.071	11.8575	27740-01-8？529-53-3？	Scutellarin	H	C1=CC(=CC=C1C2=CC(=O)C3=C(C(=C(C=C3O2)OC4C(C(C(C(O4)C(=O)O)O)O)O)O)O)O	185617	462.08	C21H18O12	462.4
254.9682:2338 255.06748:916896 255.36316:1108 255.94827:1017 255.97313:1428 256.03417:1082 256.07034:182485 256.17436:913 256.48652:1017 257.01854:690 257.07064:20892 257.13861:1017 257.83689:1017 258.07516:2373 258.17958:1356 258.32944:678 258.93384:1017 260.02628:1017	51.02649:26 63.02368:26 63.03041:77 65.00529:401 65.02694:113 65.04061:225 65.04859:140 65.06568:62 67.01989:77 67.03262:51 79.02043:64 89.04199:51 89.60283:13 90.73922:90 90.76883:52 91.02208:11040 91.05578:447 92.02774:290 93.0362:2017 93.11799:36 94.99936:26 104.02455:181 107.01283:183 108.02078:77 109.02755:77 115.05859:27 117.03418:679 118.67232:54 118.67848:745 118.73852:94 118.95724:47 119…	255.067	23.5281		Isoliquiritigenin	H	C1=CC(=CC=C1C=CC(=O)C2=C(C=C(C=C2)O)O)O	638278	256.074	C15H12O4	256.25
462.60725:941 463.08447:398217 463.97575:1666 464.08836:100073 464.22229:900 464.8496:952 465.06286:969 465.09028:21533 466.08718:3138 467.09431:941 467.53412:628	63.02773:51 65.01055:51 83.01415:64 91.02015:39 93.03288:39 104.26325:26 106.0075:26 107.01363:210 108.02157:180 109.03129:167 113.05404:26 115.68769:26 117.03958:13 119.01816:51 120.02528:26 121.02887:248 124.01907:64 125.02496:77 129.64198:26 133.03255:39 135.00842:195 136.01666:103 137.02699:39 143.05083:51 145.02972:51 145.06715:26 147.01019:77 148.01752:282 149.02483:141 150.00784:27 151.004…	463.084	11.9442	21637-25-2	ISOQUERCITRIN	H	C1=CC(=C(C=C1C2=C(C(=O)C3=C(C=C(C=C3O2)O)O)OC4C(C(C(C(O4)CO)O)O)O)O)O	5280804	464.095	C21H20O12	464.4
359.11404:551 359.14885:6236 360.11879:271 360.15365:1556 361.06587:194 361.12494:155 361.15179:349 363.06337:155	108.0239:13 109.03511:26 143.05028:13 159.04634:64 173.05513:26 183.04823:13 189.05321:64 197.0565:26 203.06769:39 213.0553:26 224.04546:51 239.07213:39 240.04089:39 241.04672:103 253.05132:26 255.06689:90 263.03732:13 267.06967:51 269.08459:77 271.10242:13 279.06506:39 283.09671:26 297.06497:26 299.08966:90 313.11224:116 328.10071:26 329.10214:64 343.11758:26 344.12592:295 359.15024:424	359.149	13.1798		(+)-ISOLARICIRESINOL	H	COC1=C(C=C2C(C(C(CC2=C1)CO)CO)C3=CC(=C(C=C3)O)OC)O	160521	360.157	C20H24O6	360.4
405.15384:3226 406.10995:194 406.15266:697 407.13561:581 407.15842:349 408.13117:116 409.08507:116 409.10508:349	159.04636:39 184.05704:13 189.04935:26 199.07281:13 240.0475:26 241.04895:77 255.0647:39 268.07507:13 284.08182:13 299.09213:51 313.10229:51 329.10477:26 343.11502:26 344.12598:141 358.01056:13 359.15298:282	405.154	13.1798		(+)-ISOLARICIRESINOL	FA	COC1=C(C=C2C(C(C(CC2=C1)CO)CO)C3=CC(=C(C=C3)O)OC)O	160521	360.157	C20H24O6	360.4
422.78886:842 423.12592:220480 423.77427:581 423.9168:588 424.1321:55367 424.46969:582 425.13073:9541 426.13345:2806 426.53312:561	65.03965:26 69.00203:39 71.01525:250 71.06289:51 72.99463:253 73.00912:80 73.03327:434 75.00979:39 79.01688:39 79.05959:39 84.02725:51 88.99024:26 91.05602:77 91.0722:39 93.03645:26 93.06916:26 95.01614:39 95.0616:39 97.02781:39 97.03477:26 97.06678:51 99.0479:39 105.07366:39 106.04044:39 107.0175:90 107.05112:64 109.02783:167 109.06914:39 110.03927:26 111.04496:39 112.01484:128 113.02499:51 119.…	423.126	12.187	107438-79-9	Ginkgolide J	H	CC1C(=O)OC2C1(C34C(=O)OC5C3(C2)C6(C(C5O)C(C)(C)C)C(C(=O)OC6O4)O)O	24721483	424.137	C20H24O10	424.4
468.75126:647 469.13065:252533 469.66022:585 470.00628:871 470.13494:63322 471.13417:12505 472.13445:2245 473.05897:561	69.04312:26 71.01526:155 71.05574:77 71.06408:39 72.99585:345 73.01878:87 73.03086:410 75.01224:39 80.02736:39 83.05225:64 87.51825:13 91.05603:39 95.05334:39 97.06679:39 99.0479:77 103.05583:51 105.06932:39 106.0419:90 107.04674:39 109.03079:154 109.06472:39 111.08368:64 112.01784:103 113.02499:64 119.05157:90 120.06348:52 121.03148:262 121.06412:221 121.10144:51 123.04495:77 125.02605:141 127.0…	469.131	12.187	107438-79-9	Ginkgolide J	FA	CC1C(=O)OC2C1(C34C(=O)OC5C3(C2)C6(C(C5O)C(C)(C)C)C(C(=O)OC6O4)O)O	24721483	424.137	C20H24O10	424.4
353.08584:273524 353.70469:790 354.09009:49843 354.28952:677 355.09045:7788 356.09222:2032	57.03754:64 59.01676:181 60.99442:39 65.04182:51 65.05777:26 67.02228:276 67.03963:78 69.03713:64 69.05357:51 71.01871:207 71.04491:26 73.03436:26 77.05475:13 79.05571:90 81.03524:128 83.05214:77 83.06888:26 84.02325:27 85.03127:642 85.05603:44 87.00735:128 89.04612:39 91.05456:39 92.75173:29 93.03634:1552 93.29136:15 95.01603:26 96.01993:26 97.03327:39 99.00701:26 99.04779:64 104.95048:26 106.04…	353.086	6.71312	905-99-7	Cryptochlorogenic acid	H	C1C(C(C(CC1(C(=O)O)O)O)OC(=O)C=CC2=CC(=C(C=C2)O)O)O	9798666	354.095	C16H18O9	354.31
707.03683:1063 707.18335:79377 708.1869:33908 709.18363:10158 710.18106:2709 711.18673:1354 711.44673:677	68.15257:13 79.05707:13 87.01537:13 93.03237:77 111.04498:39 127.04212:26 133.02885:26 134.03951:130 135.04411:940 135.39571:14 137.0249:141 143.0369:26 151.04233:26 155.03616:466 157.7271:13 161.02692:94 172.49628:116 173.04599:8314 174.04924:26 175.13579:26 177.01811:26 178.47044:51 179.03526:6152 179.93817:31 181.10374:26 185.40527:27 190.45274:28 191.05377:2258 191.97079:15 192.66441:15 200.1…	707.183	6.71312	905-99-7	Cryptochlorogenic acid	2M-H	C1C(C(C(CC1(C(=O)O)O)O)OC(=O)C=CC2=CC(=C(C=C2)O)O)O	9798666	354.095	C16H18O9	354.31
407.13298:12545 408.13709:2373	59.01708:39 59.02142:64 71.01311:26 89.02785:77 113.03435:26 119.03805:39 179.05647:64 209.0697:26 211.03963:503 212.04659:53 225.04756:27 227.07205:1486 229.09491:39 237.23036:13 269.08066:13 389.11975:13 407.13315:116	407.133	12.9715	495-31-8	Nodakenin	H	CC(C)(C1CC2=C(O1)C=C3C(=C2)C=CC(=O)O3)OC4C(C(C(C(O4)CO)O)O)O	73191	408.142	C20H24O9	408.4
452.71235:1282 453.02805:2235 453.13632:551767 453.38599:1282 454.14141:138487 454.59618:1017 454.86131:690 455.14461:30350 455.40085:696 456.14589:4747 456.38431:678 457.15129:2034 457.44738:678	58.00872:26 59.01925:240 59.03662:39 64.01387:26 71.01668:261 71.02978:91 73.03351:39 85.02905:39 85.03296:51 85.06293:26 88.74545:27 89.02385:425 96.74858:13 101.02236:128 102.83681:13 112.02715:26 113.02684:223 113.04186:68 114.42359:26 119.03497:311 125.02484:26 129.17577:13 131.03394:64 143.03557:103 149.04549:103 161.04344:180 167.05309:39 172.36681:13 174.03847:65 179.05458:462 181.06235:39…	453.136	12.9715	495-31-8	Nodakenin	FA	CC(C)(C1CC2=C(O1)C=C3C(=C2)C=CC(=O)O3)OC4C(C(C(C(O4)CO)O)O)O	73191	408.142	C20H24O9	408.4
446.69621:1589 447.09046:686334 447.97519:1830 448.07388:4970 448.09481:157434 448.94161:1038 449.0973:35219 450.0949:5425 451.10262:1695	61.53023:13 63.03889:26 65.00593:51 68.73985:26 83.0154:26 91.74272:26 93.03832:77 95.02492:26 97.03529:26 107.0151:154 108.02306:26 117.03656:51 119.04903:26 120.02067:39 121.02891:26 124.01754:26 125.02501:167 128.7299:26 129.03947:39 130.04292:39 131.04866:39 132.0193:64 133.02936:64 135.0085:141 137.02705:39 139.06059:26 141.07556:39 143.04416:39 145.06725:39 146.03886:51 147.04285:64 148.015…	447.091	13.5292	480-10-4	ASTRAGALIN	H	C1=CC(=CC=C1C2=C(C(=O)C3=C(C=C(C=C3O2)O)O)OC4C(C(C(C(O4)CO)O)O)O)O	5282102	448.101	C21H20O11	448.4
895.1531:1727 895.19115:20795 896.18907:7798 897.18754:4408 898.19081:1356 899.19887:678	136.4026:13 174.03296:26 227.04008:103 233.71365:13 255.02914:193 256.04099:51 257.20438:13 268.00851:13 282.862:27 284.03235:649 285.04285:553 323.38113:13 327.05533:51 444.60245:13 445.66068:103 446.85455:32 447.09354:13330 448.75314:26 449.24414:26 841.54633:13 895.19135:156	895.191	13.5466	480-10-4	ASTRAGALIN	2M-H	C1=CC(=CC=C1C2=C(C(=O)C3=C(C=C(C=C3O2)O)O)OC4C(C(C(C(O4)CO)O)O)O)O	5282102	448.101	C21H20O11	448.4
242.85168:586 243.0631:192872 243.34734:485 244.06639:20647 245.06953:4121	50.01159:39 55.02014:51 59.02805:26 65.99842:26 66.0363:320 66.04893:121 68.0166:154 70.03088:26 71.01451:77 73.43153:13 80.05571:51 81.02192:90 82.03231:784 82.05151:59 83.0142:64 84.04467:26 93.02351:13 94.03055:154 94.05385:26 96.04845:51 101.05549:13 106.03109:26 108.04542:77 109.0169:39 110.02533:1625 111.01905:154 117.01558:26 120.04435:52 122.02779:286 124.04322:116 138.05341:26 140.03769:…	243.063	1.35583	58-96-8	Uridine	H	C1=CN(C(=O)NC1=O)C2C(C(C(O2)CO)O)O	6029	244.07	C9H12N2O6	244.2
347.01124:171 347.10336:38210 348.06745:107 348.10699:8600 349.08567:406 349.12263:2288 350.07894:203 350.12124:660 351.09745:410 351.13716:3035	121.02454:26 121.0292:104 123.04266:182 136.05173:26 153.04683:39 167.05923:441 192.08165:39 196.33661:13 203.05907:128 204.067:103 205.07742:39 207.08949:39 217.07652:64 218.08942:103 219.09419:321 229.07446:77 230.08278:299 231.05466:39 231.09117:51 232.06302:51 243.09058:244 244.10056:64 245.0706:218 246.07582:231 247.08533:547 257.10809:90 259.08517:181 259.1261:337 260.09592:103 273.0643:154…	347.103	19.0254	7689-03-4	(+)-Camptothecin	H	CCC1(C2=C(COC1=O)C(=O)N3CC4=CC5=CC=CC=C5N=C4C3=C2)O	24360	348.111	C20H16N2O4	348.4
266.05025:205 266.09174:10088 267.09063:1416 268.0937:391	65.03207:26 85.89801:13 92.02462:90 105.02383:26 107.03299:118 118.52285:13 134.04393:1442 134.07828:36 200.05888:13 266.08521:116	266.092	2.03198	58-61-7	Adenosine	H	C1=NC(=C2C(=N1)N(C=N2)C3C(C(C(O3)CO)O)O)N	60961	267.097	C10H13N5O4	267.24
312.09526:21622 313.09947:2966 314.10029:684	92.02848:26 92.04067:13 107.03567:90 133.62192:27 134.04691:1990 135.73547:15 266.08463:128	312.095	2.03198	58-61-7	Adenosine	FA	C1=NC(=C2C(=N1)N(C=N2)C3C(C(C(O3)CO)O)O)N	60961	267.097	C10H13N5O4	267.24
