# Supplementary material for: Knowledge-based in silico fragmentation and annotation of mass spectra for natural products with MassKG
Source: Comput Struct Biotechnol J. 2024 Sep 7;23:3327–41. doi: 10.1016/j.csbj.2024.09.001 (PMC11415640; doi:10.1016/j.csbj.2024.09.001)
Supplement: Supplementary file 6 — Supplementary material [file mmc6.xlsx]

## Sheet: available nl
ms_diff	count	Formula	mode
1.008	506	H	neg
2.01525	7189	H2	neg
15.023	8662	CH3	pos
15.0235	3751	CH3	neg
16.031	4222	CH4	pos
16.0315	2154	CH4	neg
17.0245	2127	OH	pos
17.027	4527	H3N	pos
18.013	30815	H2O	neg
18.0128	58405	H2O	pos
27.9947	16040	CO	pos
27.995	4961	CO	neg
28.031	928	C2H4	pos
30.0105	2463	CH2O	pos
30.0105	2436	CH2O	neg
30.046	5470	2*CH3	pos
30.047	1658	2*CH3	neg
32.0258	7350	CH4O	pos
32.026	2487	CH4O	neg
33.0348	7262	CH3+H2O	pos
34.0415	1908	CH4+H2O	pos
35.0362	6253	H2O+NH3	pos
36.021	27325	2*H2O	pos
36.0215	10807	2*H2O	neg
42.0105	5076	C2H2O	pos
42.0105	2938	C2H2O	neg
42.046	9681	C3H6	pos
43.018	4547	C2H3O(CH3+CO)	pos
43.018	1662	C2H3O(CH3+CO)	neg
43.99	3422	CO2	pos
43.9925	18368	CO2	neg
44.0258	9947	C2H4O(CH4+CO)	pos
44.026	4179	C2H4O(CH4+CO)	neg
44.998	1600	COOH	neg
45.034	1082	CH2O+CH3	pos
46.0055	25000	HCOOH(H2+CO2 or H2O+CO)	pos
46.0057	24635	HCOOH(H2+CO2 or H2O+CO)	neg
46.0415	9300	CH2O+CH4	pos
46.042	2632	CH2O+CH4	neg
47.0495	2263	CH3O+CH4	pos
48.021	4076	CH2O+H2O	pos
48.0215	5976	CH2O+H2O	neg
48.0575	5391	2*CH3+H2O	pos
50.0365	2084	CH4+CO2	pos
50.0375	2186	CH4+CO2	neg
53.048	976	C4H5	pos
54.0315	10272	C3H4N	pos
54.032	1895	C3H4N	neg
55.9895	1098	2*CO	neg
55.99	4533	2*CO	pos
56.0265	2034	C3H4O	pos
56.0625	12725	C4H8	pos
58.006	915	C2H2O2	pos
58.0415	3100	C3H6O	neg
58.042	9883	C3H6O	pos
59.013	1873	C2H3O2	neg
59.0135	1997	C2H3O2	pos
59.049	901	CH5N3;C3H7O	pos
60.021	19029	C2H4O2	pos
60.0215	10387	C2H4O2	neg
60.0575	11697	C3H8O	pos
61.029	8521		pos
62.0005	12942	CH2O3	neg
62.036	12000	C2H6O2	pos
62.0362	2650	C2H6O2	neg
64.015	12479	CH4O3	pos
64.052	6541		pos
66.0315	950	C3H2N2	neg
66.032	3435		pos
68.0625	2561	C5H8	pos
70.0055	918	C3H2O2	neg
70.042	3760	C4H6O	pos
70.078	9207	C5H10	pos
71.0135	2275	CHN3O;C3H3O2	pos
71.0135	1004	CHN3O;C3H3O2	neg
71.985	2878	CO2+CO	neg
72.021	5356	CH2N3O;C3H4O2	pos
72.021	3721	CH2N3O;C3H4O2	neg
72.0575	5618	C4H8O	pos
72.0575	974	C4H8O	neg
73.029	1025	CH3N3O;C3H5O2	pos
73.065	955	C2H7N3;C4H9O	pos
74.0005	6763	C2H2O3	pos
74.0005	3135	C2H2O3	neg
74.036	12181	C3H6O2	pos
74.0362	6794	C3H6O2	neg
74.0738	13330	C4H10O	pos
75.045	5213	CH5N3O	pos
76.0152	3783	C2H4O3	neg
76.016	3175	C2H4O3	pos
76.052	9834	C3H8O2	pos
76.0538	3195	C3H8O2	neg
77.06	940	C3H9O2	pos
78.0315	11717	C2H6O3	pos
78.032	5408	C2H6O3	neg
78.068	7953		pos
80.011	3820	C3N2O(2CN+CO)?	neg
80.047	3225	C4H4N2	pos
82.0265	1089	C3H2N2O;C2H2N4	neg
82.027	3560	C2H2N4	pos
82.078	3835	C6H10	pos
83.9845	2141		pos
84.021	1401	C4H4O2	neg
84.021	1043	C4H4O2	pos
84.042	927	C3H4N2O;C2H4N4	pos
84.0575	6983	C5H8O	pos
84.094	6270	C6H12	pos
86.0005	2870	C3H2O3	neg
86.0005	1990	C3H2O3	pos
86.0365	7118	C2H4N3O;C4H6O2	pos
86.037	1839	C2H4N3O;C4H6O2	neg
86.0738	7708	C5H10O	pos
87.0085	1237	CHN3O2	neg
87.0445	1981	C2H5N3O	pos
87.9795	2655	NO+NO+CO	neg
88.014	965	C3H4O3	pos
88.0165	7258	C3H4O3	pos
88.0165	3171	C3H4O3	neg
88.052	10422	C4H8O2	pos
88.0525	2355	C4H8O2	neg
88.0885	11124	C5H12O	pos
89.024	3848	CH3N3O2	pos
89.06	3288	C2H7N3O;C4H9O2	pos
89.995	2931	C2H2O4	neg
90.0332	7351	C3H6O3	neg
90.068	7548	C4H10O2	pos
91.04	988	CH5N3O2;C6H5N	pos
92.011	3123	C2H4O4	pos
92.0115	1026	C2H4O4	neg
92.0463	8409	C3H8O3	pos
92.048	3786	C3H8O3	neg
92.0845	9295		pos
94.0265	1872	C6H6O	pos
94.027	1598	C6H6O	neg
94.0625	2098	C5H6N2;C6H8N	pos
96.0425	4491	C3H4N4;C5H6NO	pos
96.0425	964	C3H4N4;C5H6NO	neg
96.0575	1820	CH8N2O3;C6H8O	pos
96.0943	3637	C7H12	pos
98.0005	911	H3PO4	neg
98.0215	1053	C3H2N2O2;C2H2N4O;C4H4NO2	neg
98.0365	2418	C5H6O2	pos
98.073	2161	C6H10O	neg
98.0738	7814	C6H10O	pos
98.1095	5087	C7H14	pos
99.008	902	C2HN3O2	pos
99.9795	1055	CO2+CO+CO	neg
100.016	3700	C4H4O3	pos
100.016	1655	C4H4O3	neg
100.052	1017	C5H8O2	neg
100.052	6660	CH4N6;C5H8O2	pos
100.088	7897	C6H12O	pos
100.088	3410	C6H12O	neg
101.06	3027	C3H7N3O;C5H9O2	pos
101.996	1994	C3H2O4	pos
101.996	970	C3H2O4	neg
102.031	7006	C4H6O3	pos
102.032	3661	C4H6O3	neg
102.066	14278	C5H10O2	pos
102.069	2192	C5H10O2	neg
102.105	8102	C6H14O	pos
103.04	2153	C2H5N3O2;C7H5N	pos
103.076	935	C3H9N3O;C5H11O2	pos
104.011	3443	C3H4O4	neg
104.011	977	C3H4O4	pos
104.045	933	C6H4N2;C4H8O3	pos
104.047	7354	C4H8O3	pos
104.047	2778	C4H8O3	neg
104.084	7531	C5H12O2	pos
106.025	513	C3H6O4	neg
106.026	5845	C3H6O4	pos
106.027	2844	C3H6O4	neg
106.063	6972	C6H6N2;C4H10O3	pos
106.099	8427		pos
108.042	3929	C5H4N2O;C3H8O4;C4H4N4	pos
108.043	2919	C3H8O4	neg
108.079	899	C7H10N	pos
108.094	882	C8H12	pos
110.022	1068	C4H2N2O2;C3H2N4O	neg
110.058	1903	C5H6N2O;C4H6N4;C6H8NO	pos
110.073	3241	C7H10O	pos
110.109	2150	C8H14	pos
112.016	1100	C5H4O3	pos
112.016	972	C5H4O3	neg
112.052	4443	C6H8O2	pos
112.088	6498	C7H12O	pos
112.124	2595	C8H16	pos
112.125	541	C8H16	neg
112.126	1158	C8H16	pos
113.996	1156	C4H2O4	neg
114.032	4046	C5H6O3	pos
114.032	1660	C5H6O3	neg
114.068	9738	C6H10O2	pos
114.068	1750	C6H10O2	neg
114.103	6755	C7H14O	pos
114.104	1671	C7H14O	neg
114.106	1149	C7H14O;C6H14N2	pos
115.004	842		neg
116.011	3604	C4H4O4;C5N4	pos
116.011	2087	C4H4O4;C5N4	neg
116.047	5693	C5H8O3	pos
116.048	4181	C5H8O3	neg
116.083	13621	C6H12O2	pos
116.084	3402	C6H12O2	neg
116.086	1225	C6H12O2;C5H12N2O	pos
116.12	5282	C7H16O	pos
117.019	1999	C4H5O4	pos
118.026	2751	C4H6O4	pos
118.027	2413	C4H6O4	neg
118.062	5895	C7H6N2;C5H10O3	pos
118.063	1602	C7H6N2;C5H10O3	neg
118.099	8872	C4H12N3O;C6H14O2	pos
118.1	3108	C4H12N3O;C6H14O2	neg
120.042	8871	C4H8O4	pos
120.043	6953	C4H8O4	neg
120.079	6495	C7H8N2;C5H12O3	pos
120.114	2652		pos
120.115	3227		pos
122.022	2003	C3H6O5;C6H4NO2	neg
122.037	975	C2H6N2O4;C3H2N6;C7H6O2;CH6N4O3	neg
122.058	3388	C6H6N2O;C4H10O4;C5H6N4	pos
122.058	1546	C6H6N2O;C4H10O4;C5H6N4	neg
122.073	883	C8H10O;C4H12NO3	pos
122.094	1109	C7H10N2;C8H12N	pos
122.095	985	C8H12N	pos
122.109	901	C9H14	pos
124.037	2760	C4H4N4O;C6H6NO2	neg
124.037	1912	C4H4N4O;C6H6NO2	pos
124.052	2589	C2H8N2O4;C7H8O2	pos
124.052	833	C2H8N2O4;C7H8O2	neg
124.089	3459	C8H12O	pos
124.124	2381	C9H16	pos
124.125	616	C9H16	neg
124.126	962	C9H16	pos
126.031	1978	C6H6O3	pos
126.032	1641	C6H6O3	neg
126.068	4089	C3H6N6;C5H8N3O;C7H10O2	pos
126.068	1385	C3H6N6;C5H8N3O;C7H10O2	neg
126.104	6083	C8H14O	pos
126.104	1679	C8H14O	neg
126.106	1184	C8H14O;C7H14N2	pos
126.141	1932	C9H18	pos
128.011	1648	C5H4O4;C6N4	neg
128.011	957	C5H4O4;C6N4	pos
128.047	3589	C8H4N2;C6H8O3	pos
128.047	1638	C8H4N2;C6H8O3	neg
128.083	10093	C3H8N6;C5H10N3O;C7H12O2	pos
128.083	3008	C3H8N6;C5H10N3O;C7H12O2	neg
128.086	908	C3H8N6;C5H10N3O;C7H12O2;C6H12N2O	pos
128.119	5750	C8H16O	pos
128.12	1771	C8H16O	neg
130.026	2345	C5H6O4	pos
130.027	1591	C5H6O4	neg
130.063	4665	C8H6N2;C4H8N3O2;C6H10O3;C9H8N	pos
130.063	2361	C8H6N2;C4H8N3O2;C6H10O3;C9H8N	neg
130.099	11965	C7H14O2	pos
130.1	3329	C7H14O2	neg
130.135	2286	C8H18O	pos
130.136	1358	C8H18O	pos
132.006	564	C4H4O5	neg
132.042	6837	C5H8O4;C6H4N4	pos
132.042	2921	C5H8O4;C6H4N4	neg
132.078	6100	C8H8N2;C4H10N3O2;C6H12O3	pos
132.078	1119	C8H8N2;C4H10N3O2;C6H12O3	neg
132.113	3282	C5H14N3O;C7H16O2	pos
132.116	5222	C5H14N3O;C7H16O2	pos
133.05	886	C3H7N3O3;C6H5N4;C8H7NO	pos
134.022	1190	C6H2N2O2;C4H6O5;C5H2N4O	neg
134.058	4829	C7H6N2O;C5H10O4;C6H6N4	pos
134.058	1668	C7H6N2O;C5H10O4;C6H6N4	neg
134.094	3420	C8H10N2;C6H14O3	pos
134.095	2572	C6H14O3	pos
134.131	5655		pos
136.037	902	C6H4N2O2;C4H8O5;C5H4N4O	pos
136.038	3900	C4H8O5	neg
136.052	1616	C3H8N2O4;C4H4N6;C8H8O2	neg
136.052	910	C3H8N2O4;C4H4N6;C8H8O2	pos
136.089	964	C9H12O;C5H14NO3	pos
136.109	869	C8H12N2;C9H14N	neg
136.11	1015	C8H12N2;C9H14N	pos
138.031	878	C5H4N3O2;C7H6O3;C3H8NO5	neg
138.053	3026	C6H6N2O2;C11H6;C4H10O5;C5H6N4O;C7H8NO2	neg
138.053	3209	C11H6;C4H10O5;C5H6N4O;C7H8NO2	pos
138.055	514	C11H6;C4H10O5;C5H6N4O;C7H8NO2	neg
138.068	4049	C8H10O2	pos
138.105	2642	C9H14O	pos
138.14	887	C10H18	pos
140.032	527	C5H4N2O3;C4H4N4O2;C6H6NO3	neg
140.048	2544	C7H8O3	pos
140.048	981	C7H8O3	neg
140.084	4454	C4H8N6;C6H10N3O;C8H12O2	pos
140.119	6211	C9H16O	pos
140.12	1360	C9H16O	neg
140.156	920	C10H20	pos
142.026	1994	C6H6O4	pos
142.063	3807	C9H6N2;C3H6N6O;C7H10O3	pos
142.063	1386	C7H10O3	neg
142.099	11379	C8H14O2	pos
142.1	2305	C8H14O2	neg
142.136	5561	C9H18O	pos
144.042	4606	C6H8O4	pos
144.042	1605	C6H8O4	neg
144.078	2623	C7H12O3	neg
144.079	4047	C7H12O3	pos
144.113	4458	C8H16O2	pos
144.113	1777	C8H16O2	neg
144.116	7200	C8H16O2	pos
144.116	3053	C8H16O2	neg
144.151	1000	C9H20O	pos
146.022	854	C5H6O5	neg
146.058	5380	C6H10O4	pos
146.058	2886	C6H10O4	neg
146.094	3361	C9H10N2;C7H14O3	pos
146.094	1659	C9H10N2;C7H14O3	neg
146.095	1524	C7H14O3	pos
146.095	1381	C7H14O3	neg
146.131	7052	C8H18O2	pos
148.037	2202	C5H8O5;C6H4N4O	neg
148.037	2132	C5H8O5;C6H4N4O	pos
148.073	2145	C8H8N2O;C6H12O4;C7H8N4	pos
148.11	4271	C9H12N2;C7H16O3;C10H14N	pos
148.146	4634		pos
150.031	916	C3H6N2O5;C6H4N3O2;C8H6O3;C2H6N4O4	neg
150.053	2218	C7H6N2O2;C12H6;C5H10O5;C6H6N4O;C8H8NO2	neg
150.053	4217	C12H6;C5H10O5;C6H6N4O;C8H8NO2	pos
150.068	1069	C4H10N2O4;C5H6N6;C7H8N3O;C9H10O2	pos
150.104	933	C8H12N3;C10H14O	pos
150.125	1045	C9H14N2;C10H16N	pos
150.126	960	C10H16N	pos
152.011	2010	C2H4N2O6;C7H4O4	neg
152.032	958	C4H8O6;C5H4N4O2;C7H6NO3	neg
152.047	1676	C4H4N6O;C8H8O3	neg
152.048	1963	C4H4N6O;C8H8O3	pos
152.083	2662	C5H8N6;C7H10N3O;C9H12O2	pos
152.083	1927	C5H8N6;C7H10N3O;C9H12O2	neg
152.12	3739	C10H16O	pos
152.156	890	C11H20	pos
154.026	1085	C7H6O4	neg
154.062	936	C10H6N2;C4H6N6O;C6H8N3O2;C8H10O3	neg
154.063	3003	C10H6N2;C4H6N6O;C6H8N3O2;C8H10O3	pos
154.099	1993	C5H10N6;C7H12N3O;C9H14O2	neg
154.1	6164	C5H10N6;C7H12N3O;C9H14O2	pos
154.135	2682	C8H16N3;C10H18O	pos
154.137	2736	C8H16N3;C10H18O	pos
156.078	2367	C10H8N2;C8H12O3	pos
156.078	947	C10H8N2;C8H12O3	neg
156.113	4015	C5H12N6;C9H16O2	pos
156.113	1195	C5H12N6;C9H16O2	neg
156.115	1536	C5H12N6;C9H16O2	neg
156.116	6789	C5H12N6;C9H16O2	pos
156.151	3322	C8H18N3;C10H20O	pos
158.058	1055	C9H6N2O;C7H10O4;C8H6N4	pos
158.094	2712	C10H10N2;C8H14O3;C11H12N	pos
158.094	1046	C10H10N2;C8H14O3;C11H12N	neg
158.095	1332	C8H14O3;C11H12N	pos
158.095	519	C8H14O3;C11H12N	neg
158.131	9756	C9H18O2	pos
158.131	3334	C9H18O2	neg
160.037	2342	C6H8O5	pos
160.073	1789	C9H8N2O;C7H12O4;C8H8N4;C10H10NO	pos
160.109	5593	C10H12N2;C8H16O3	pos
160.11	1410	C10H12N2;C8H16O3	neg
160.145	1486	C9H20O2	pos
160.147	4719	C9H20O2	pos
162.031	2822	C4H6N2O5;C9H6O3	neg
162.054	11447	C6H10O5	neg
162.054	10919	C6H10O5	pos
162.089	3000	C7H14O4	pos
162.089	2403	C7H14O4	neg
162.125	5453	C8H18O3	pos
162.161	2089		pos
163.06	2059	C4H9N3O4;C9H9NO2	neg
164.032	1512	C7H4N2O3;C5H8O6;C6H4N4O2;C8H6NO3	neg
164.048	2310	C4H8N2O5;C9H8O3;C3H8N4O4	neg
164.069	2428	C8H8N2O2;C13H8;C6H12O5;C7H8N4O	neg
164.069	2005	C8H8N2O2;C13H8;C6H12O5;C7H8N4O	pos
164.083	2184	C5H12N2O4;C6H8N6;C8H10N3O;C10H12O2;C6H14NO4	pos
164.12	1105	C6H16N2O3;C11H16O	pos
164.141	980	C10H16N2;C11H18N	pos
166.026	914	C3H6N2O6;C8H6O4	neg
166.048	3520	C12H6O;C5H10O6;C6H6N4O2;C8H8NO3	neg
166.048	961	C12H6O;C5H10O6;C6H6N4O2;C8H8NO3	pos
166.062	1014	C5H6N6O;C9H10O3	neg
166.063	1058	C5H6N6O;C9H10O3;C6H8N5O	pos
166.1	2652	C6H10N6;C10H14O2	pos
166.136	2892	C9H16N3;C11H18O	pos
168.042	941	C4H4N6O2;C8H8O4;C5H6N5O2	neg
168.078	2131	C11H8N2;C4H12N2O5;C5H8N6O;C7H10N3O2;C9H12O3	pos
168.078	908	C11H8N2;C4H12N2O5;C5H8N6O;C7H10N3O2;C9H12O3	neg
168.113	2896	C6H12N6;C10H16O2	pos
168.114	734	C6H12N6;C10H16O2	neg
168.115	4289	C6H12N6;C10H16O2;C7H14N5	pos
168.115	1371	C6H12N6;C10H16O2;C7H14N5	neg
168.151	4351	C11H20O	pos
168.188	2637	C12H24	pos
170.022	1015	C7H6O5	neg
170.058	1012	C10H6N2O;C4H6N6O2;C6H8N3O3;C8H10O4;C9H6N4	pos
170.094	1548	C11H10N2;C5H10N6O;C7H12N3O2;C9H14O3;C12H12N	neg
170.094	1271	C11H10N2;C5H10N6O;C7H12N3O2;C9H14O3;C12H12N	pos
170.095	1026	C5H10N6O;C7H12N3O2;C9H14O3;C12H12N;C6H12N5O	pos
170.095	646	C5H10N6O;C7H12N3O2;C9H14O3;C12H12N;C6H12N5O	neg
170.131	9857	C10H18O2	pos
170.131	2661	C10H18O2	neg
170.167	1992	C9H20N3;C11H22O	pos
172.074	926	C6H10N3O3;C8H12O4;C9H8N4;C11H10NO	pos
172.11	5372	C11H12N2;C7H14N3O2;C9H16O3;C12H14N;C6H14N5O	neg
172.11	4189	C11H12N2;C7H14N3O2;C9H16O3;C12H14N;C6H14N5O	pos
172.144	2976	C6H16N6;C10H20O2	pos
172.147	904	C6H16N6;C10H20O2	neg
172.147	6394	C6H16N6;C10H20O2	pos
172.183	2040	C11H24O	pos
174.053	1055	C9H6N2O2;C3H6N6O3;C5H8N3O4;C7H10O5;C10H8NO2	neg
174.089	1473	C10H10N2O;C6H12N3O3;C8H14O4;C9H10N4;C11H12NO	neg
174.125	2823	C11H14N2;C9H18O3;C12H16N	pos
174.125	1529	C11H14N2;C9H18O3;C12H16N	neg
174.126	2567	C9H18O3;C12H16N	pos
174.126	1421	C9H18O3;C12H16N	neg
174.162	4154	C10H22O2	pos
176.048	998	C5H8N2O5;C10H8O3;C4H8N4O4	neg
176.069	902	C14H8;C5H10N3O4;C7H12O5;C8H8N4O;C10H10NO2	pos
176.105	882	C6H14N3O3;C8H16O4;C9H12N4	pos
176.141	3869	C11H16N2;C9H20O3;C12H18N	pos
176.141	1374	C11H16N2;C9H20O3;C12H18N	neg
178.026	932	C9H6O4	neg
178.048	2431	C6H10O6	neg
178.048	3129	C6H10O6	pos
178.1	2363	C6H14N2O4;C7H10N6;C9H12N3O;C11H14O2;C7H16NO4	pos
178.136	2058	C12H18O	pos
179.079	5031	C10H11O3;C13H9N;C6H13NO5;C7H9N5O	pos
180.042	892	C9H8O4	pos
180.042	2983	C9H8O4	neg
180.062	7590	C6H12O6	neg
180.064	6879	C6H12O6	pos
180.066	1301	C13H8O;C6H12O6;C7H8N4O2;C9H10NO3;C12H8N2;C5H12N2O5;C6H8N6O	neg
180.078	2019	C12H8N2;C5H12N2O5;C6H8N6O;C10H12O3;C13H10N;C6H14NO5	pos
180.078	1083	C12H8N2;C5H12N2O5;C6H8N6O;C10H12O3;C13H10N;C6H14NO5	neg
180.114	1410	C6H16N2O4;C7H12N6;C11H16O2	pos
180.114	508	C6H16N2O4;C7H12N6;C11H16O2	neg
180.115	3376	C6H16N2O4;C7H12N6;C11H16O2;C8H14N5	pos
180.151	4162	C12H20O	pos
182.058	1527	C11H6N2O;C9H10O4;C10H6N4	neg
182.094	1183	C12H10N2;C6H10N6O;C8H12N3O2;C10H14O3;C13H12N;C6H16NO5	pos
182.094	504	C12H10N2;C6H10N6O;C8H12N3O2;C10H14O3;C13H12N;C6H16NO5	neg
182.095	1079	C6H10N6O;C8H12N3O2;C10H14O3;C13H12N;C6H16NO5;C7H12N5O	pos
182.131	8762	C7H14N6;C11H18O2	pos
182.131	1131	C7H14N6;C11H18O2	neg
182.167	4359	C12H22O	pos
184.109	2188	C12H12N2;C6H12N6O;C10H16O3;C5H12N8	pos
184.11	1660	C12H12N2;C6H12N6O;C10H16O3;C5H12N8	neg
184.145	2162	C11H20O2	pos
184.147	1114	C11H20O2	neg
184.147	7623	C11H20O2	pos
186.125	2900	C12H14N2;C10H18O3;C5H14N8	pos
186.125	1246	C12H14N2;C10H18O3;C5H14N8	neg
186.126	2660	C10H18O3;C5H14N8	pos
186.126	1137	C10H18O3;C5H14N8	neg
186.161	8379	C7H18N6;C11H22O2	pos
186.198	1106	C12H26O	pos
188.105	1004	C11H12N2O;C9H16O4;C10H12N4;C12H14NO	neg
188.141	1078	C12H16N2;C6H16N6O;C10H20O3;C13H18N	neg
188.141	4287	C12H16N2;C6H16N6O;C10H20O3;C13H18N	pos
188.178	2695	C9H22N3O;C11H24O2	pos
190.048	1496	C3H6N6O4;C5H8N3O5;C7H10O6;C8H6N4O2;C10H8NO3	neg
190.048	1053	C3H6N6O4;C5H8N3O5;C7H10O6;C8H6N4O2;C10H8NO3	pos
190.12	2209	C11H14N2O;C9H18O4	neg
190.156	2522	C12H18N2;C10H22O3;C13H20N	pos
192.064	3582	C14H8O;C7H12O6;C8H8N4O2;C10H10NO3;C13H8N2	neg
192.151	1950	C13H20O	pos
194.042	2501	C8H6N2O4;C6H10O7;C7H6N4O3;C9H8NO4	neg
194.058	1681	C5H10N2O6;C6H6N6O2;C10H10O4;C13H8NO	neg
194.079	1348	C9H10N2O3;C14H10O;C7H14O6;C8H10N4O2;C10H12NO3;C13H10N2	neg
194.094	1149	C13H10N2;C6H14N2O5;C7H10N6O;C11H14O3;C14H12N;C7H16NO5	pos
194.095	957	C6H14N2O5;C7H10N6O;C11H14O3;C14H12N;C7H16NO5;C8H12N5O	pos
194.131	5459	C12H18O2	pos
194.167	4848	C13H22O	pos
196.073	954	C12H8N2O;C6H8N6O2;C8H10N3O3;C10H12O4;C11H8N4;C13H10NO;C7H10N5O2	neg
196.109	2199	C13H12N2;C7H12N6O;C9H14N3O2;C11H16O3;C6H12N8	pos
196.145	1972	C8H16N6;C12H20O2	pos
196.147	1347	C8H16N6;C12H20O2	neg
196.147	6901	C8H16N6;C12H20O2	pos
196.183	4079	C13H24O	pos
197.09	3811	C8H11N3O3;C10H13O4;C13H11NO;C6H15NO6;C7H11N5O2;C12H11N3	pos
198.053	1566	C9H10O5	neg
198.073	2245	C8H10N2O4;C13H10O2;C6H14O7;C7H10N4O3;C9H12NO4;C12H10N2O	pos
198.073	1062	C8H10N2O4;C13H10O2;C6H14O7;C7H10N4O3;C9H12NO4;C12H10N2O	neg
198.075	1010	C13H10O2;C6H14O7;C7H10N4O3;C9H12NO4;C12H10N2O	pos
198.075	513	C13H10O2;C6H14O7;C7H10N4O3;C9H12NO4;C12H10N2O	neg
198.125	2500	C13H14N2;C11H18O3;C6H14N8	pos
198.125	1023	C13H14N2;C11H18O3;C6H14N8	neg
198.126	1602	C11H18O3;C6H14N8	pos
198.126	553	C11H18O3;C6H14N8	neg
198.161	1055	C8H18N6;C12H22O2	neg
198.162	8122	C8H18N6;C12H22O2	pos
200.141	4760	C13H16N2;C9H18N3O2;C11H20O3;C14H18N;C6H16N8	pos
200.141	1654	C13H16N2;C9H18N3O2;C11H20O3;C14H18N;C6H16N8	neg
200.178	8089	C12H24O2	pos
202.12	2022	C12H14N2O;C10H18O4;C11H14N4	neg
202.156	3039	C13H18N2;C9H20N3O2;C11H22O3	pos
202.194	2137	C12H26O2	pos
204.064	952	C15H8O;C6H10N3O5;C8H12O6;C9H8N4O2;C11H10NO3;C14H8N2	neg
204.136	1042	C12H16N2O;C10H20O4;C13H18NO	neg
204.173	2305	C13H20N2;C9H22N3O2;C11H24O3	pos
206.042	3220	C9H6N2O4;C14H6O2;C3H6N6O5;C7H10O7;C10H8NO4	neg
206.058	904	C6H10N2O6;C7H6N6O2;C11H10O4;C12H6N4	neg
206.079	1458	C10H10N2O3;C15H10O;C8H14O6;C9H10N4O2;C14H10N2	neg
206.131	2091	C8H18N2O4;C9H14N6;C13H18O2;C9H20NO4	pos
206.167	3615	C9H22N2O3;C14H22O;C8H22N4O2	pos
208.037	1403	C10H8O5	neg
208.058	943	C7H12O7(C6H10O5+HCOOH)	pos
208.059	7652	C7H12O7(C6H10O5+HCOOH)	neg
208.073	1385	C13H8N2O;C6H12N2O6;C7H8N6O2;C11H12O4	neg
208.11	1105	C14H12N2;C7H16N2O5;C8H12N6O;C10H14N3O2;C12H16O3;C8H18NO5;C9H14N5O	pos
208.145	1260	C9H16N6;C13H20O2	pos
208.147	3997	C9H16N6;C13H20O2	pos
208.183	4134	C14H24O	pos
210.053	860	C12H6N2O2;C10H10O5;C11H6N4O	neg
210.073	1278	C9H10N2O4;C14H10O2;C7H14O7;C8H10N4O3;C13H10N2O	neg
210.075	526	C14H10O2;C7H14O7;C8H10N4O3;C13H10N2O	neg
210.089	883	C13H10N2O;C7H10N6O2;C11H14O4;C12H10N4	pos
210.125	1308	C14H14N2;C12H18O3;C15H16N;C6H18N4O4	pos
210.126	1342	C12H18O3;C15H16N;C6H18N4O4;C9H16N5O	pos
210.161	8566	C9H18N6;C13H22O2	pos
210.161	840	C9H18N6;C13H22O2	neg
210.198	998	C14H26O	pos
212.141	4255	C14H16N2;C10H18N3O2;C12H20O3;C15H18N;C7H16N8	pos
212.141	1590	C14H16N2;C10H18N3O2;C12H20O3;C15H18N;C7H16N8	neg
212.178	8118	C13H24O2	pos
214.156	956	C14H18N2;C12H22O3	neg
214.157	4470	C12H22O3	pos
214.193	5057	C13H26O2	pos
215.1	884	C8H13N3O4;C13H13NO2;C7H13N5O3;C9H15N2O4;C12H13N3O	pos
216.173	2894	C14H20N2;C12H24O3	pos
218.043	1889	C8H10O7;C9H6N4O3;C14H6N2O	neg
218.188	2167	C14H22N2;C12H26O3	pos
220.058	1872	C10H8N2O4;C15H8O2;C6H10N3O6;C8H12O7;C9H8N4O3;C11H10NO4;C14H8N2O	neg
220.147	2827	C9H20N2O4;C14H20O2;C10H22NO4	pos
220.183	2231	C10H24N2O3;C13H22N3;C15H24O	pos
222.073	2168	C10H10N2O4;C15H10O2;C8H14O7;C9H10N4O3;C14H10N2O	neg
222.076	1357	C15H10O2;C8H14O7;C9H10N4O3;C14H10N2O;C7H14N2O6	neg
222.126	894	C8H18N2O5;C9H14N6O;C13H18O3;C10H16N5O	pos
222.162	6876	C10H18N6;C14H22O2	pos
222.198	4054	C10H26N2O3;C15H26O	pos
224.053	1935	C9H8N2O5;C14H8O3;C7H12O8;C8H8N4O4;C13H8N2O2	neg
224.069	882	C13H8N2O2;C11H12O5;C12H8N4O;C14H10NO2	neg
224.141	3879	C15H16N2;C8H20N2O5;C11H18N3O2;C13H20O3	pos
224.178	8493	C14H24O2	pos
224.178	905	C14H24O2	neg
224.214	2042	C15H28O	pos
226.048	843	C12H6N2O3;C5H10N2O8;C10H10O6;C13H8NO3	neg
226.069	3475	C14H10O3;C7H14O8;C8H10N4O4;C13H10N2O2;C18H10	neg
226.156	3127	C15H18N2;C9H18N6O;C13H22O3;C8H18N8	pos
226.193	6433	C14H26O2	pos
228.084	852	C9H12N2O5;C10H8N6O;C12H10N3O2;C14H12O3;C7H16O8;C8H12N4O4;C13H12N2O2;C18H12	neg
228.173	3063	C15H20N2;C13H24O3	pos
228.208	1924	C14H28O2	pos
230.151	1442	C14H18N2O;C8H18N6O2;C10H20N3O3;C12H22O4;C13H18N4;C15H20NO	neg
230.188	3214	C15H22N2;C9H22N6O;C11H24N3O2;C13H26O3;C16H24N	pos
232.167	897	C14H20N2O;C12H24O4;C15H22NO	neg
234.037	877	C10H6N2O5;C8H10O8;C9H6N4O4	neg
234.073	834	C11H10N2O4;C16H10O2;C9H14O7;C10H10N4O3;C15H10N2O	neg
234.162	934	C10H22N2O4;C15H22O2	pos
234.198	542	C16H26O	neg
236.053	1839	C10H8N2O5;C15H8O3;C8H12O8;C9H8N4O4;C11H10NO5;C14H8N2O2	neg
236.141	939	C16H16N2;C9H20N2O5;C10H16N6O;C12H18N3O2;C14H20O3	pos
236.178	2767	C13H22N3O;C15H24O2	pos
236.178	1288	C13H22N3O;C15H24O2	neg
238.069	1572	C15H10O3;C8H14O8;C9H10N4O4;C10H6N8;C14H10N2O2	neg
238.156	2813	C16H18N2;C12H20N3O2;C14H22O3	pos
238.193	3793	C15H26O2	pos
238.228	881	C16H30O	neg
240.084	1597	C10H12N2O5;C15H12O3;C8H16O8;C9H12N4O4;C10H8N8;C14H12N2O2;C19H12	neg
240.173	3161	C16H20N2;C14H24O3;C17H22N	pos
240.208	2591	C15H28O2	pos
242.042	887	C12H6N2O4;C10H10O7	neg
242.188	3809	C16H22N2;C14H26O3;C17H24N	pos
244.203	2229	C16H24N2;C10H24N6O;C14H28O3	pos
248.053	1465	C11H8N2O5;C16H8O3;C9H12O8;C10H8N4O4;C15H8N2O2	neg
250.069	1029	C11H10N2O5;C16H10O3;C9H14O8;C10H10N4O4;C15H10N2O2;C20H10	neg
252.048	905	C15H8O4;C8H12O9;C9H8N4O5;C14H8N2O3	neg
252.084	1328	C11H12N2O5;C16H12O3;C9H16O8;C10H12N4O4;C15H12N2O2;C20H12	neg
254.079	501	C14H10N2O3;C10H12N3O5;C12H14O6;C13H10N4O2;C15H12NO3;C18H10N2	neg
256.079	1193	C10H12N2O6;C11H8N6O2;C15H12O4;C8H16O9;C9H12N4O5;C11H14NO6;C14H12N2O3;C19H12O	neg
256.24	2048	C12H28N6;C16H32O2	pos
256.24	1769	C12H28N6;C16H32O2	neg
260.053	1606	C12H8N2O5;C10H12O8;C11H8N4O4	neg
262.229	1923	C13H30N2O3;C18H30O;C14H32NO3	pos
264.084	887	C12H12N2O5;C17H12O3;C10H16O8;C11H12N4O4;C14H10N5O;C16H12N2O2	neg
266.079	917	C15H10N2O3;C20H10O;C8H14N2O8;C9H10N6O4;C11H12N3O5;C13H14O6;C14H10N4O2;C16H12NO3	neg
266.101	871	C17H14O3;C10H18O8;C11H14N4O4;C13H16NO5;C16H14N2O2;C21H14	neg
268.079	2423	C11H12N2O6;C12H8N6O2;C16H12O4;C9H16O9;C10H12N4O5;C15H12N2O3;C20H12O	neg
270.074	1047	C14H10N2O4;C19H10O2;C12H14O7;C13H10N4O3;C18H10N2O	neg
270.096	1217	C12H10N6O2;C16H14O4;C9H18O9;C10H14N4O5;C15H14N2O3;C20H14O	neg
272.053	1045	C11H12O8;C12H8N4O4	neg
272.199	1260	C17H24N2O;C11H24N6O2;C15H28O4;C16H24N4	neg
278.224	1968	C18H30O2	pos
280.24	1054	C18H32O2	neg
280.24	3308	C18H32O2	pos
282.074	1085	C15H10N2O4;C20H10O2;C13H14O7;C14H10N4O3;C19H10N2O	neg
282.094	665	C12H14N2O6;C17H14O4;C18H10N4;C10H18O9;C11H14N4O5;C16H14N2O3	neg
282.096	1479	C17H14O4;C18H10N4;C10H18O9;C11H14N4O5;C16H14N2O3;C21H14O	neg
284.089	1091	C15H12N2O4;C20H12O2;C9H12N6O5;C10H8N10O;C13H16O7;C14H12N4O3;C19H12N2O;C8H12N8O4;C9H18NO9;C10H14N5O5	neg
284.111	831	C12H16N2O6;C13H12N6O2;C17H16O4;C18H12N4;C10H20O9;C11H16N4O5;C16H16N2O3;C21H16O	neg
286.068	871	C14H10N2O5;C19H10O3;C12H14O8;C13H10N4O4;C18H10N2O2	neg
286.089	1084	C11H14N2O7;C16H14O5;C9H18O10;C10H14N4O6;C12H16NO7;C15H14N2O4;C16H10N6;C20H14O2	neg
294.074	1039	C16H10N2O4;C14H14O7;C15H10N4O3;C10H16NO9	neg
296.089	1069	C16H12N2O4;C14H16O7;C15H12N4O3;C17H14NO4;C20H12N2O	neg
298.089	936	C12H14N2O7;C13H10N6O3;C17H14O5;C18H10N4O;C10H18O10;C11H14N4O6;C16H14N2O4;C19H12N3O;C21H14O2	neg
300.084	937	C15H12N2O5;C20H12O3;C10H8N10O2;C13H16O8;C14H12N4O4;C19H12N2O2;C24H12	neg
308.089	863	C17H12N2O4;C22H12O2;C10H16N2O9;C15H16O7;C16H12N4O3;C18H14NO4;C9H16N4O8;C12H14N5O5	neg
308.111	1979	C14H16N2O6;C15H12N6O2;C19H16O4;C20H12N4;C12H20O9;C13H16N4O5;C18H16N2O3;C23H16O	neg
312.084	1067	C16H12N2O5;C21H12O3;C14H16O8;C15H12N4O4;C20H12N2O2	neg
314.063	990	C15H10N2O6;C20H10O4;C13H14O9;C14H10N4O5;C19H10N2O3	neg
324.104	1198	C14H16N2O7;C19H16O5;C12H20O10;C13H16N4O6;C18H16N2O4	neg
324.106	1215	C19H16O5;C12H20O10;C13H16N4O6;C18H16N2O4	neg
328.101	918	C13H16N2O8;C18H16O6;C19H12N4O2;C11H20O11;C12H16N4O7;C17H16N2O5;C22H16O3	neg
330.276	514	C21H34N2O;C19H38O4	neg
342.116	2369	C14H18N2O8;C15H14N6O4;C19H18O6;C20H14N4O2;C12H22O11;C13H18N4O7;C18H18N2O5;C19H14N6O;C23H18O3	neg
354.115	918	C15H18N2O8;C20H18O6;C21H14N4O2;C13H22O11;C19H18N2O5	neg
360.127	827	C14H20N2O9;C15H16N6O5;C19H20O7;C20H16N4O3;C12H24O12;C13H20N4O8;C18H20N2O6;C19H16N6O2;C21H18N3O3;C23H20O4	neg
370.111	1430	C15H18N2O9;C16H14N6O5;C20H18O7;C21H14N4O3;C13H22O12;C14H18N4O8;C19H18N2O6;C20H14N6O2;C24H18O4	neg
