# Supplementary material for: Knowledge-based in silico fragmentation and annotation of mass spectra for natural products with MassKG
Source: Comput Struct Biotechnol J. 2024 Sep 7;23:3327–41. doi: 10.1016/j.csbj.2024.09.001 (PMC11415640; doi:10.1016/j.csbj.2024.09.001)
Supplement: Supplementary file 7 — Supplementary material [file mmc7.zip › Supplementary File 7.msp]

MSID: 8925
ID: 162
RETENTIONTIME: 27.27688
PRECURSORMZ: 315.0857
AREA: 55857312.0
PRECURSORTYPE: [M+H]+
SMILES: COC1=CC2=C(C(=O)C=C(O2)C2=CC=C(O)C=C2)C(O)=C1OC
NAME: salvigenin
FORMULA: C17H14O6
INCHIKEY: ZIIAJIWLQUVGHB-UHFFFAOYSA-N
CAS: 6601-62-3
Molecular Weight: 314.295
Number of References: 742
Class: Flavones
Superclass: Flavonoids
Pathway: Shikimates and Phenylpropanoids
ppm: -1.165000000071359
CMID: CM243
IONMODE: Positive
COLLISIONENERGY: 40±20eV
INSTRUMENTTYPE: AB SCIEX
INSTRUMENT: Q-TOF
Comment:  
Num Peaks: 329
315.08978	218139.0
300.06326	146816.0
168.00439	65735.0
272.0687	51552.0
229.04939	21897.0
140.01068	19065.0
257.04507	15058.0
183.02885	9300.0
135.04454	8978.0
133.0658	7886.0
112.01559	7263.0
84.02053	5418.0
68.99737	2727.0
285.03998	2611.0
299.05637	2604.0
283.06085	2528.0
56.02599	2459.0
155.04929	2126.0
123.00739	2096.0
132.05658	1833.0
254.05782	1201.0
201.05467	1187.0
131.05008	1183.0
159.04424	1169.0
174.06642	1110.0
226.06357	1053.0
55.01818	910.0
77.03854	889.0
161.06015	841.0
71.01315	823.0
198.06763	795.0
271.06	744.0
70.00491	713.0
227.07045	705.0
107.04975	639.0
127.05375	562.0
211.03827	534.0
243.06612	529.0
95.01166	523.0
145.06531	497.0
66.0106	489.0
269.04654	475.0
118.04127	474.0
228.04257	468.0
103.0547	458.0
185.05905	432.0
171.08026	428.0
139.00311	424.0
213.05487	415.0
269.08029	400.0
79.05361	379.0
173.06001	379.0
134.07205	376.0
137.02298	368.0
157.06557	362.0
187.03882	359.0
282.0517	353.0
240.04309	342.0
184.05052	339.0
128.06143	331.0
165.01808	309.0
209.05817	307.0
255.06728	305.0
121.99928	295.0
94.00432	292.0
284.03058	291.0
170.07486	283.0
230.05695	276.0
314.04929	266.0
200.04636	253.0
89.03893	244.0
268.03705	239.0
241.05019	232.0
199.0751	232.0
212.0468	225.0
169.06351	224.0
105.06983	220.0
117.03362	214.0
239.03357	212.0
215.06956	207.0
156.05702	206.0
256.03796	206.0
151.00282	201.0
141.06956	196.0
244.07187	194.0
216.07616	191.0
90.04633	191.0
181.0652	190.0
144.05731	189.0
115.05334	189.0
91.05471	185.0
160.05122	174.0
175.07576	167.0
139.05392	162.0
287.09238	162.0
143.05051	162.0
297.07468	160.0
171.04568	149.0
153.01816	142.0
92.02643	141.0
147.07875	132.0
202.06415	129.0
158.07367	125.0
119.0511	124.0
97.99993	121.0
197.05858	116.0
225.056	111.0
283.03448	110.0
166.04251	109.0
157.02753	108.0
146.07326	102.0
152.06256	101.0
187.07632	100.0
241.08365	99.0
172.05008	98.0
129.06865	94.0
109.02974	94.0
203.06917	92.0
136.01369	92.0
188.08235	92.0
51.02314	88.0
142.04254	87.0
99.04399	85.0
108.01966	84.0
83.01361	83.0
180.04266	82.0
126.04784	81.0
117.06965	79.0
167.04733	79.0
253.05193	78.0
166.9967	75.0
269.06583	70.0
267.02783	68.0
195.04547	67.0
182.07082	66.0
159.07883	63.0
299.02927	62.0
237.0601	62.0
199.03918	62.0
242.05939	61.0
186.03293	61.0
177.05627	61.0
223.03737	61.0
108.05733	61.0
215.03653	60.0
284.02563	60.0
150.99802	59.0
102.04704	59.0
121.02979	58.0
213.09489	57.0
271.17126	55.0
212.03967	55.0
92.99669	55.0
188.07967	54.0
134.06299	54.0
111.00723	54.0
284.06854	53.0
138.04523	53.0
155.02368	53.0
196.05348	52.0
164.00685	52.0
314.0788	52.0
63.02303	52.0
182.01796	52.0
180.05711	51.0
81.03297	50.0
125.02293	49.0
246.05119	49.0
230.0421	48.0
258.04941	47.0
67.01621	47.0
121.06642	46.0
273.07605	46.0
167.46278	46.0
169.01004	45.0
105.0337	45.0
66.00503	45.0
145.02992	44.0
200.08098	44.0
144.0197	43.0
153.06783	43.0
211.07384	42.0
174.04834	42.0
129.06087	42.0
314.09442	41.0
226.04149	41.0
251.03062	40.0
50.01448	40.0
145.05351	38.0
186.06499	38.0
244.03668	38.0
53.00077	38.0
214.0596	38.0
152.00943	37.0
299.77832	37.0
55.01382	37.0
139.99792	37.0
151.05338	37.0
300.71509	36.0
53.03928	36.0
69.03154	36.0
271.04224	36.0
231.06374	35.0
208.04831	35.0
154.04359	35.0
244.05656	34.0
160.08841	34.0
272.92719	34.0
85.0272	34.0
127.04271	33.0
223.07539	33.0
299.56299	33.0
59.01247	32.0
240.03096	32.0
181.01512	32.0
78.04412	32.0
210.0648	32.0
64.03001	31.0
198.04419	31.0
314.81342	31.0
314.51633	30.0
147.04906	30.0
233.04202	30.0
211.02689	30.0
228.30739	30.0
154.02658	30.0
227.04536	30.0
142.0764	30.0
182.03645	30.0
271.19867	30.0
299.68338	30.0
163.07626	29.0
268.07391	29.0
224.04335	29.0
281.04266	29.0
300.64886	29.0
242.02434	28.0
56.01719	28.0
144.04674	28.0
307.67233	28.0
65.03786	28.0
151.04254	27.0
137.03789	27.0
283.99756	27.0
124.0153	27.0
313.992	27.0
307.13489	27.0
273.75137	26.0
274.83813	26.0
301.32852	26.0
302.14511	26.0
300.97501	26.0
300.80002	26.0
302.6731	26.0
313.97464	26.0
301.07187	25.0
300.99539	25.0
259.06677	25.0
156.04478	25.0
170.03911	25.0
185.04306	25.0
200.02142	25.0
128.04924	25.0
152.0529	25.0
167.4425	25.0
135.61992	25.0
168.59648	25.0
149.99837	25.0
228.26892	25.0
133.04094	24.0
202.04187	24.0
113.02228	24.0
222.05116	24.0
301.21631	24.0
107.02341	24.0
195.08788	24.0
271.15997	24.0
186.01956	24.0
188.04475	24.0
314.11697	24.0
259.0983	24.0
153.00847	24.0
300.90704	24.0
103.04079	23.0
270.04187	23.0
226.02676	23.0
143.0833	23.0
99.00793	23.0
185.09769	23.0
180.02953	23.0
158.03058	23.0
297.15909	22.0
301.03278	22.0
302.32559	22.0
313.0365	22.0
161.03778	22.0
299.62912	22.0
228.01596	22.0
109.99931	22.0
111.99901	22.0
257.62796	22.0
286.07104	22.0
314.20724	21.0
237.65762	21.0
146.03183	21.0
79.01617	21.0
138.03487	21.0
298.992	21.0
139.54288	21.0
204.08087	20.0
159.06894	20.0
241.03194	20.0
168.88528	20.0
57.03111	19.0
140.29938	18.0
166.02611	18.0
256.01917	18.0
286.03958	18.0
195.0359	18.0
218.01828	18.0
130.03961	18.0
253.97353	18.0
80.04944	17.0
190.05794	17.0
251.26033	16.0
75.02232	13.0
101.03448	13.0
101.0394	13.0
71.07341	12.0

MSID: 8926
ID: 358
RETENTIONTIME: 31.60367
PRECURSORMZ: 331.1901
AREA: 52142632.0
PRECURSORTYPE: [M+H]+
SMILES: [H][C@@]12C[C@@H]3OC(=O)[C@@]1(CCCC2(C)C)C1=C3C=C(C(C)C)C(O)=C1O
NAME: carnosol
FORMULA: C20H26O4
INCHIKEY: XUSYGBPHQBWGAD-PJSUUKDQSA-N
CAS: 5957-80-2
Molecular Weight: 330.424
Number of References: 182
Class: Abietane diterpenoids
Superclass: Diterpenoids
Pathway: Terpenoids
ppm: -0.8350000000518776
CMID: CM243
IONMODE: Positive
COLLISIONENERGY: 40±20eV
INSTRUMENTTYPE: AB SCIEX
INSTRUMENT: Q-TOF
Comment:  
Num Peaks: 525
285.18539	125660.0
215.10683	102723.0
267.17499	76154.0
331.18872	37433.0
197.097	35327.0
225.12791	35250.0
243.13779	33344.0
191.10707	32711.0
173.05995	31010.0
200.08368	23428.0
229.12195	19996.0
149.05939	15268.0
205.12167	14052.0
217.12253	12874.0
303.19461	12713.0
203.10678	11652.0
183.08046	11263.0
145.06525	10443.0
289.14203	9779.0
169.10039	9595.0
141.0695	9377.0
313.18024	9099.0
187.07626	9032.0
157.06429	8773.0
154.07758	8186.0
245.15321	7999.0
153.07021	7941.0
211.11076	7663.0
155.08582	7478.0
185.09628	7002.0
131.0489	6938.0
182.07207	6569.0
69.06976	6464.0
181.06514	6169.0
165.09099	6041.0
163.07495	5919.0
242.13092	5657.0
129.06972	5462.0
81.06998	5286.0
128.0625	5127.0
257.19104	5070.0
227.10725	5000.0
175.0757	4952.0
55.05449	4861.0
161.06009	4808.0
275.12714	4323.0
165.07211	4111.0
209.09633	4054.0
201.09071	4011.0
171.0802	3943.0
167.08525	3806.0
152.0625	3743.0
189.091	3611.0
143.04927	3106.0
159.08	2901.0
199.11096	2894.0
195.08096	2892.0
95.0861	2828.0
263.12903	2819.0
172.08728	2619.0
239.17886	2501.0
169.06599	2499.0
169.07874	2468.0
179.08717	2435.0
271.16794	2415.0
271.13568	2359.0
261.11209	2299.0
249.1116	2210.0
196.08769	2080.0
103.05367	1947.0
179.10551	1889.0
199.07503	1877.0
115.05435	1875.0
142.07751	1833.0
239.14403	1805.0
127.05481	1788.0
168.09193	1780.0
241.12309	1745.0
143.08676	1732.0
213.09053	1707.0
228.07799	1607.0
233.08081	1575.0
207.11693	1549.0
123.04429	1488.0
202.09888	1474.0
210.10304	1388.0
117.0696	1360.0
83.08498	1356.0
85.0651	1332.0
227.14268	1323.0
187.11243	1321.0
184.08899	1258.0
214.09822	1253.0
177.09009	1249.0
166.07906	1229.0
224.12097	1225.0
147.04425	1215.0
233.15408	1206.0
255.13757	1193.0
170.07353	1152.0
137.05963	1124.0
256.14603	1110.0
158.07362	1066.0
231.13809	1055.0
133.1019	1041.0
178.07677	1037.0
270.16089	986.0
156.09367	956.0
223.11043	950.0
91.05467	949.0
188.08229	918.0
207.10565	894.0
57.06956	885.0
144.05727	863.0
181.10072	847.0
174.06766	822.0
183.11491	806.0
182.10774	806.0
79.05445	774.0
71.04862	765.0
201.05739	758.0
224.15616	749.0
287.20346	744.0
257.15491	702.0
219.13747	699.0
257.11722	668.0
253.1235	661.0
201.08238	654.0
186.06758	631.0
151.05452	631.0
59.04857	626.0
157.09866	624.0
269.18945	609.0
67.05388	596.0
261.1485	584.0
219.06354	584.0
193.09979	580.0
243.10268	570.0
230.09697	569.0
143.06216	547.0
216.11494	532.0
181.08621	516.0
221.11949	514.0
237.12637	496.0
105.06979	494.0
192.09399	487.0
168.05766	456.0
295.16843	452.0
194.07138	425.0
213.12914	425.0
160.05118	424.0
209.13173	421.0
235.11125	414.0
211.07945	412.0
228.11497	403.0
185.06032	399.0
252.15213	394.0
77.03765	389.0
258.12485	379.0
179.07669	377.0
107.08518	366.0
147.08107	359.0
93.07034	358.0
221.0787	356.0
207.06477	349.0
201.12683	344.0
139.05504	342.0
186.10233	342.0
171.11736	337.0
180.09253	336.0
57.03331	334.0
195.11653	325.0
185.07764	321.0
196.12473	314.0
162.06845	312.0
259.17072	311.0
212.11804	305.0
235.09624	296.0
267.16058	286.0
133.06575	270.0
109.06447	269.0
155.048	262.0
151.07619	261.0
191.08946	260.0
55.01816	257.0
224.1371	255.0
177.06924	254.0
119.08525	247.0
201.11154	243.0
131.08591	238.0
231.10086	233.0
212.08238	231.0
198.06755	231.0
148.0519	229.0
99.08099	229.0
164.06198	222.0
197.13275	221.0
177.08487	220.0
116.0619	220.0
249.16261	217.0
207.08168	214.0
126.04449	210.0
205.10484	199.0
135.08092	199.0
194.10959	198.0
238.13187	197.0
193.06305	194.0
193.12157	189.0
153.09081	189.0
130.07866	188.0
208.09061	182.0
159.04543	182.0
272.14453	180.0
213.12341	180.0
226.13565	178.0
198.10477	173.0
159.1183	172.0
219.08093	170.0
247.13538	165.0
156.05452	163.0
119.04999	162.0
53.03926	161.0
144.0937	160.0
171.10197	160.0
172.0526	159.0
150.0679	153.0
256.10999	153.0
170.10928	149.0
121.10086	138.0
161.09615	137.0
168.07416	134.0
219.10413	133.0
196.10689	132.0
225.10588	128.0
259.13602	128.0
109.10232	127.0
203.07607	126.0
231.11873	125.0
145.10182	124.0
150.0451	123.0
146.07201	123.0
284.25003	123.0
159.09607	122.0
206.11035	122.0
140.06277	122.0
213.08052	121.0
219.11717	120.0
277.15988	120.0
220.08958	117.0
155.06142	117.0
216.07895	117.0
190.09703	116.0
154.06299	115.0
210.13995	114.0
237.08867	114.0
189.05464	113.0
229.08934	112.0
157.05324	112.0
97.10126	108.0
176.08275	108.0
252.11325	107.0
202.07939	107.0
244.14369	106.0
255.10472	106.0
241.15656	106.0
217.09656	105.0
256.13348	103.0
209.07791	103.0
65.03941	102.0
240.11433	101.0
234.14064	100.0
269.1525	99.0
269.12036	99.0
107.0487	99.0
135.04449	99.0
273.14719	99.0
159.06519	98.0
197.08463	98.0
223.09579	97.0
171.04434	97.0
239.10768	96.0
176.06326	96.0
205.09644	93.0
204.11719	92.0
165.0545	92.0
210.06898	92.0
255.12036	91.0
186.08496	91.0
192.07635	91.0
214.06239	91.0
239.12132	89.0
121.06422	88.0
190.07947	87.0
247.09688	86.0
217.08646	85.0
171.06099	83.0
160.08711	83.0
214.40643	83.0
253.15779	83.0
177.0536	81.0
163.0912	81.0
270.12546	79.0
251.10812	79.0
216.09335	77.0
199.1469	77.0
113.09825	76.0
226.09589	76.0
245.11948	76.0
83.05017	75.0
283.12997	74.0
189.12872	74.0
242.33823	73.0
109.02765	72.0
280.14352	72.0
131.07582	71.0
218.1339	71.0
241.08659	71.0
242.16444	69.0
224.08138	69.0
193.04944	69.0
210.12718	68.0
219.05194	67.0
163.03868	67.0
298.15759	66.0
188.07019	66.0
257.1015	65.0
266.29684	64.0
283.16623	64.0
303.17413	64.0
167.06119	64.0
251.14226	64.0
241.10332	63.0
234.10318	63.0
97.06555	63.0
130.04068	62.0
210.08034	62.0
205.06277	61.0
130.07196	60.0
223.14992	59.0
238.0956	58.0
222.10362	58.0
213.05479	57.0
175.1068	57.0
265.12183	56.0
180.05836	56.0
145.09003	56.0
223.07092	55.0
184.12088	55.0
51.02382	55.0
125.09737	54.0
223.13237	54.0
249.13634	53.0
153.05687	52.0
284.21042	52.0
266.31281	51.0
275.1109	51.0
147.03119	50.0
204.0934	50.0
173.09731	49.0
208.12311	48.0
167.04474	48.0
218.0905	48.0
133.05785	48.0
69.03477	47.0
95.04694	47.0
198.13785	47.0
197.05988	47.0
180.47389	47.0
102.04502	47.0
284.13779	46.0
137.04358	46.0
218.07605	46.0
227.07184	46.0
241.19305	46.0
158.10933	45.0
249.0946	44.0
147.06801	44.0
235.13528	44.0
144.04903	44.0
247.08919	43.0
125.05794	43.0
191.07051	43.0
65.03467	42.0
178.05194	41.0
266.27286	41.0
128.04587	41.0
85.10123	41.0
187.03741	40.0
220.12737	40.0
266.12744	40.0
270.1142	40.0
284.22198	39.0
148.57431	39.0
233.05241	39.0
133.08156	39.0
123.08014	39.0
295.13815	38.0
174.09996	38.0
111.0815	38.0
123.02799	37.0
285.15894	37.0
137.09288	36.0
161.02902	36.0
142.06	36.0
273.1326	36.0
330.09525	36.0
196.45679	36.0
202.06268	35.0
151.10989	35.0
139.11047	34.0
269.13641	34.0
148.04593	34.0
164.08707	34.0
245.11028	33.0
254.12798	33.0
235.07523	33.0
286.31119	33.0
224.3923	32.0
228.37982	32.0
105.03065	32.0
99.07124	32.0
185.13359	31.0
172.4948	31.0
183.05263	31.0
214.13118	31.0
80.06255	30.0
241.06834	30.0
172.50252	30.0
207.14088	29.0
196.44992	29.0
250.10344	29.0
252.09148	29.0
216.14806	28.0
286.37747	28.0
279.13956	28.0
239.09557	27.0
161.0862	27.0
160.03383	27.0
172.48065	27.0
297.15222	26.0
260.13812	26.0
286.13885	26.0
308.34085	26.0
168.54938	26.0
182.05356	26.0
193.44154	26.0
201.26297	26.0
221.06123	26.0
216.282	26.0
215.75803	26.0
228.36502	26.0
216.63069	26.0
196.78912	26.0
248.12328	26.0
149.09407	25.0
190.05112	25.0
262.13547	25.0
215.59981	25.0
199.42894	25.0
153.56862	25.0
209.1714	25.0
275.66348	25.0
216.42029	25.0
101.03739	25.0
59.04104	25.0
261.07727	25.0
127.64943	25.0
155.81848	25.0
166.06139	25.0
117.66378	25.0
237.08113	25.0
117.04947	25.0
238.082	25.0
240.15076	25.0
146.03769	25.0
288.05887	24.0
182.61429	24.0
182.48462	24.0
191.35628	24.0
284.68945	24.0
51.99664	24.0
51.02032	24.0
169.05327	24.0
218.05724	24.0
73.06547	24.0
216.19846	24.0
268.31921	24.0
208.07225	23.0
136.04791	23.0
167.87741	23.0
317.87216	23.0
232.43831	23.0
172.03975	23.0
176.04637	23.0
302.19949	23.0
286.1687	23.0
151.03767	23.0
203.85001	23.0
251.41705	23.0
71.06844	23.0
147.11552	23.0
148.39291	22.0
275.20673	22.0
121.09332	22.0
94.77788	22.0
184.46657	22.0
66.04639	21.0
299.3934	21.0
229.15457	21.0
209.41226	21.0
214.95747	21.0
79.04227	21.0
198.46333	21.0
276.82574	20.0
200.43988	20.0
154.58128	20.0
283.11349	20.0
142.09853	20.0
69.39655	20.0
137.02408	20.0
138.04402	19.0
127.46249	19.0
199.28236	17.0
305.74603	17.0
231.15744	13.0

MSID: 8927
ID: 113
RETENTIONTIME: 22.05897
PRECURSORMZ: 301.0716
AREA: 50003448.0
PRECURSORTYPE: [M+H]+
SMILES: COC1=C(O)C2=C(OC(=CC2=O)C2=CC=C(O)C=C2)C=C1O
NAME: hispidulin
FORMULA: C16H12O6
INCHIKEY: IHFBPDAQLQOCBX-UHFFFAOYSA-N
CAS: 1447-88-7
Molecular Weight: 300.268
Number of References: 1238
Class: Flavones
Superclass: Flavonoids
Pathway: Shikimates and Phenylpropanoids
ppm: 0.38499999993746314
CMID: CM243
IONMODE: Positive
COLLISIONENERGY: 40±20eV
INSTRUMENTTYPE: AB SCIEX
INSTRUMENT: Q-TOF
Comment:  
Num Peaks: 421
286.04828	253963.0
301.07397	119320.0
168.00591	98176.0
140.01088	29562.0
112.01472	11429.0
84.02065	8902.0
121.02888	8859.0
258.05292	6116.0
68.99746	5333.0
285.04037	4805.0
56.02534	4736.0
119.04913	2646.0
169.01408	2151.0
160.05145	2002.0
184.05211	1810.0
240.04192	1677.0
55.01754	1509.0
70.005	1464.0
257.04544	1415.0
212.0471	1369.0
66.0099	1358.0
71.01243	1333.0
255.06607	1227.0
229.04971	1124.0
93.03365	1115.0
128.06161	1072.0
213.05518	979.0
94.0054	767.0
187.03908	692.0
147.04332	680.0
156.05725	636.0
91.0539	626.0
131.04913	594.0
144.05751	572.0
65.03795	564.0
157.06456	562.0
283.0596	561.0
268.03741	546.0
139.00331	539.0
201.05357	528.0
121.99945	520.0
202.06303	512.0
171.04463	502.0
155.0495	493.0
120.05682	470.0
118.04037	447.0
216.04335	427.0
269.04532	406.0
137.02432	337.0
214.02695	335.0
241.05052	334.0
95.01179	328.0
185.05931	327.0
173.06026	326.0
143.04953	267.0
174.06796	243.0
132.05676	239.0
211.03999	234.0
145.06551	229.0
230.05876	226.0
215.03253	222.0
195.04439	206.0
165.01831	202.0
186.02917	202.0
127.05393	201.0
161.05914	197.0
285.10818	178.0
133.06485	171.0
158.03574	167.0
139.05412	162.0
98.00104	156.0
159.04446	151.0
167.04883	144.0
188.0477	142.0
239.03542	130.0
183.04369	126.0
111.00842	122.0
300.08743	121.0
121.02026	117.0
129.06883	108.0
107.04889	95.0
81.03309	94.0
170.03551	90.0
115.05245	90.0
167.45288	86.0
181.06413	86.0
116.06105	82.0
163.04022	76.0
142.04041	74.0
67.01711	74.0
300.08066	73.0
152.06157	72.0
189.05632	68.0
53.00298	68.0
123.00974	66.0
130.03979	64.0
145.02895	64.0
183.02646	63.0
146.07227	61.0
94.04054	59.0
136.01503	59.0
267.0314	57.0
141.06976	55.0
212.02571	54.0
269.02765	52.0
227.07077	51.0
240.01764	50.0
89.03813	49.0
109.02785	46.0
126.04692	45.0
103.05386	43.0
244.03854	42.0
105.06898	42.0
227.03239	42.0
257.02029	41.0
169.06375	40.0
158.0739	40.0
83.01195	39.0
286.02341	38.0
54.01024	38.0
166.9982	36.0
223.0406	36.0
259.06082	36.0
146.03676	36.0
138.04771	34.0
108.01981	34.0
131.03569	33.0
153.07169	33.0
200.04802	33.0
287.0878	33.0
171.02286	33.0
166.03896	32.0
137.01286	32.0
285.72534	31.0
176.04668	31.0
117.06876	30.0
134.03822	29.0
99.0071	29.0
287.05792	28.0
167.44653	28.0
104.06148	27.0
173.02419	27.0
157.04861	27.0
287.06955	26.0
268.01016	26.0
285.81805	26.0
286.8439	26.0
211.02861	25.0
139.55696	25.0
51.02181	25.0
287.14752	25.0
301.04678	25.0
53.03793	25.0
93.99401	25.0
287.29694	24.0
67.0155	24.0
195.0307	24.0
109.99741	24.0
286.79416	24.0
172.05032	24.0
106.04301	24.0
77.03779	24.0
286.87543	23.0
213.03087	23.0
285.55487	23.0
197.0451	23.0
286.91357	22.0
286.83063	22.0
255.03009	22.0
166.02634	22.0
124.01329	22.0
65.0332	22.0
285.53168	22.0
287.81342	21.0
148.05096	21.0
182.01953	21.0
138.98946	21.0
187.01631	21.0
143.03665	21.0
230.04092	21.0
286.99155	21.0
113.02348	20.0
69.03326	20.0
287.89154	20.0
287.50281	19.0
287.76193	19.0
289.06592	19.0
82.00401	19.0
164.00833	19.0
284.99243	19.0
146.06873	19.0
187.07257	18.0
111.99088	18.0
285.75681	18.0
285.61115	18.0
197.06023	18.0
270.05673	18.0
237.0529	18.0
287.51608	18.0
287.37164	18.0
167.43767	18.0
92.99587	17.0
286.78088	17.0
286.96667	17.0
287.65393	17.0
287.11932	17.0
287.16745	17.0
97.99037	17.0
269.00677	17.0
87.00838	17.0
171.07794	17.0
288.4751	17.0
209.05563	17.0
286.92023	16.0
287.42477	16.0
167.48329	16.0
300.7291	16.0
239.07176	16.0
287.67056	16.0
287.84335	16.0
170.02657	16.0
287.34506	16.0
149.99138	16.0
287.57755	16.0
287.25046	15.0
94.02724	15.0
283.01678	15.0
284.48508	15.0
287.79846	15.0
300.04333	15.0
288.01617	15.0
151.00183	15.0
288.45016	15.0
300.69513	15.0
109.02273	15.0
300.75967	15.0
288.71136	15.0
255.00507	15.0
288.74466	15.0
169.27394	15.0
114.04617	15.0
285.65417	15.0
80.02326	15.0
267.98932	15.0
111.64704	15.0
141.02324	15.0
287.45963	15.0
286.65817	14.0
151.05359	14.0
90.04552	14.0
85.02641	14.0
287.22556	14.0
286.75601	14.0
287.26373	14.0
158.01726	14.0
139.03911	14.0
116.0505	14.0
285.44067	14.0
300.58646	14.0
300.55588	13.0
288.92108	13.0
300.38101	13.0
275.62982	13.0
282.99042	13.0
283.16837	13.0
284.09702	13.0
295.60324	13.0
293.32095	13.0
285.48038	13.0
291.70453	13.0
288.62485	13.0
285.77502	13.0
291.41354	13.0
290.76688	13.0
300.81741	13.0
287.88321	13.0
188.01279	13.0
141.03255	13.0
170.48663	13.0
168.62469	13.0
133.05356	13.0
199.04361	13.0
242.78558	13.0
196.05238	13.0
83.74617	13.0
57.03193	13.0
231.06406	13.0
165.00195	12.0
285.26532	12.0
126.99763	12.0
288.33539	12.0
168.80025	12.0
288.19739	12.0
186.0038	12.0
190.05551	12.0
127.03737	12.0
78.04423	12.0
285.98697	12.0
128.04277	12.0
171.82173	12.0
287.55096	12.0
292.00235	12.0
293.00571	12.0
138.03391	12.0
292.36563	12.0
285.17267	12.0
284.90149	12.0
293.52396	12.0
287.32846	12.0
257.07526	12.0
165.06863	12.0
253.29382	12.0
259.7691	12.0
112.47334	12.0
252.18213	12.0
289.49902	12.0
55.84441	12.0
241.02467	12.0
167.03745	12.0
167.68742	12.0
212.00574	12.0
168.45813	12.0
271.46524	12.0
226.74915	12.0
288.86115	12.0
120.03857	12.0
120.63055	12.0
298.35434	12.0
287.59415	12.0
292.43933	12.0
155.0312	11.0
293.62296	11.0
257.01089	11.0
287.61575	11.0
134.02348	11.0
128.98428	11.0
288.04776	11.0
256.77228	11.0
288.52835	11.0
288.56992	11.0
123.0445	11.0
288.68472	11.0
117.06133	11.0
289.02264	11.0
115.42674	11.0
289.10757	11.0
289.32242	11.0
290.06421	11.0
288.2406	11.0
169.41924	11.0
287.194	11.0
300.32162	11.0
202.03659	11.0
285.31161	11.0
205.02948	11.0
69.99271	11.0
284.61392	11.0
214.00116	11.0
217.05077	11.0
221.43893	11.0
223.01866	11.0
230.01717	11.0
58.00571	11.0
233.11861	11.0
269.47763	11.0
239.55508	11.0
251.03873	11.0
267.01379	11.0
254.06911	11.0
197.02449	11.0
84.37293	11.0
291.22299	11.0
168.87788	11.0
185.03799	11.0
286.48074	11.0
84.57727	11.0
286.625	11.0
170.90504	11.0
286.72284	11.0
170.43932	11.0
189.02536	11.0
169.44983	11.0
168.6743	11.0
169.22043	11.0
293.94864	10.0
296.31427	10.0
94.99651	10.0
102.0452	10.0
291.11435	10.0
93.99021	10.0
111.65946	10.0
92.02656	10.0
163.02145	10.0
168.65013	10.0
142.15016	10.0
195.27835	10.0
286.58356	10.0
170.34471	10.0
169.5123	10.0
290.5231	10.0
242.05667	10.0
168.5573	10.0
284.6701	10.0
150.04897	10.0
141.27107	10.0
140.68964	10.0
140.56653	10.0
140.48293	10.0
139.8093	10.0
130.07777	10.0
126.03703	10.0
289.65237	10.0
235.09966	9.0
271.06198	9.0
63.02156	9.0
112.92666	9.0
203.06805	9.0
194.48126	9.0
193.02121	9.0
168.61325	9.0
51.02041	9.0

MSID: 8928
ID: 68
RETENTIONTIME: 15.24332
PRECURSORMZ: 463.1224
AREA: 42601456.0
PRECURSORTYPE: [M+H]+
SMILES: COC1=CC(=CC=C1O)C1=CC(=O)C2=C(O1)C=C(O[C@@H]1O[C@H](CO)[C@@H](O)[C@H](O)[C@H]1O)C=C2O
NAME: chrysoeriol 7-O-glucoside
FORMULA: C22H22O11
INCHIKEY: GAMYVSCDDLXAQW-MIUGBVLSSA-N
CAS: nan
Molecular Weight: 462.41
Number of References: 83
Class: Flavones
Superclass: Flavonoids
Pathway: Shikimates and Phenylpropanoids
ppm: -1.6400000000089676
CMID: CM243
IONMODE: Positive
COLLISIONENERGY: 40±20eV
INSTRUMENTTYPE: AB SCIEX
INSTRUMENT: Q-TOF
Comment:  
Num Peaks: 713
301.07565	395148.0
286.0499	311311.0
168.00589	25919.0
463.1257	11563.0
140.01086	2887.0
258.05292	2459.0
255.06448	1852.0
285.04037	1408.0
283.0596	1129.0
121.02779	868.0
240.0419	747.0
257.04541	629.0
169.01408	484.0
160.05269	380.0
300.08572	378.0
119.04913	375.0
212.04709	342.0
213.05516	312.0
184.05209	303.0
229.04971	292.0
268.039	284.0
241.05052	235.0
216.04333	212.0
165.02081	200.0
269.04691	200.0
137.02318	196.0
112.01471	195.0
85.02912	174.0
202.06442	167.0
187.04175	158.0
201.05495	152.0
285.11313	150.0
300.06369	145.0
147.04451	111.0
285.08667	100.0
84.02065	100.0
230.05727	95.0
157.06578	95.0
69.03326	90.0
131.04913	88.0
97.02809	82.0
156.05968	77.0
128.06383	76.0
127.03847	71.0
258.03876	70.0
302.07742	70.0
214.02264	68.0
215.03539	68.0
185.0593	67.0
174.06924	63.0
285.01721	62.0
56.02533	59.0
120.05681	59.0
155.04828	59.0
171.04335	58.0
68.99664	58.0
259.05765	57.0
57.03341	57.0
145.04898	56.0
227.07076	55.0
139.99928	54.0
189.05632	52.0
144.05634	52.0
161.05913	51.0
109.02886	50.0
81.03397	50.0
173.06154	49.0
227.03386	49.0
301.8732	49.0
188.04634	48.0
139.00331	48.0
302.1268	48.0
186.03185	48.0
132.05563	47.0
55.01826	46.0
133.06485	44.0
302.32773	44.0
300.03143	43.0
301.97702	42.0
127.05724	42.0
61.02774	41.0
300.59323	41.0
302.30899	41.0
195.043	40.0
183.03175	39.0
302.27493	39.0
343.08267	39.0
183.045	39.0
287.40979	37.0
66.01069	37.0
181.06676	36.0
302.02637	35.0
285.01392	35.0
167.98813	33.0
302.60364	33.0
145.03011	32.0
287.03137	32.0
300.56775	32.0
302.09445	31.0
287.13757	31.0
300.38611	31.0
287.04962	30.0
300.6153	30.0
255.0332	30.0
302.17957	29.0
301.8494	29.0
302.19659	28.0
257.02814	28.0
302.37369	28.0
303.02802	28.0
302.39413	28.0
188.04231	28.0
283.01016	27.0
302.62408	27.0
286.86215	27.0
286.85217	27.0
285.79819	27.0
301.94128	27.0
285.60947	27.0
300.84628	27.0
167.45667	26.0
300.75116	26.0
302.61218	26.0
91.05483	26.0
302.68884	26.0
303.53287	26.0
300.55249	26.0
302.38049	25.0
73.02876	25.0
301.91916	25.0
286.70126	25.0
118.04143	25.0
286.72281	25.0
282.05371	25.0
303.88449	25.0
300.74438	25.0
300.69513	25.0
143.04953	24.0
167.04883	24.0
287.55096	24.0
303.55164	24.0
211.03714	24.0
300.00601	24.0
286.9119	24.0
302.01276	24.0
301.74219	24.0
303.62503	24.0
303.00073	23.0
93.03176	23.0
244.037	23.0
302.03998	23.0
287.2355	23.0
287.37991	23.0
287.09277	22.0
287.1077	22.0
302.21024	22.0
287.82007	22.0
302.91721	22.0
71.01325	22.0
302.4776	22.0
303.27356	22.0
303.05872	22.0
158.03572	22.0
87.04492	22.0
286.66974	21.0
301.81195	21.0
303.10815	21.0
288.22562	21.0
300.5304	21.0
303.35205	21.0
303.32816	21.0
302.42477	21.0
136.01501	21.0
302.5798	21.0
287.94635	20.0
285.72864	20.0
300.16547	20.0
303.25653	20.0
300.80722	20.0
445.11499	20.0
286.97659	20.0
163.03896	20.0
305.34427	20.0
293.60785	20.0
303.75815	20.0
99.04315	20.0
302.46567	20.0
285.14621	19.0
286.95007	19.0
286.819	19.0
303.36908	19.0
300.85648	19.0
287.0181	19.0
300.29446	19.0
301.70477	19.0
146.07463	19.0
302.65988	19.0
287.63565	19.0
65.03716	19.0
302.50143	19.0
302.0621	19.0
463.08987	19.0
302.22385	19.0
342.02408	19.0
293.50549	18.0
288.05273	18.0
302.25961	18.0
285.55981	18.0
302.67181	18.0
304.56265	18.0
285.82135	18.0
287.57254	18.0
302.5253	18.0
304.52505	18.0
300.01617	18.0
461.59891	18.0
285.59293	18.0
302.90018	18.0
303.44586	18.0
171.07921	18.0
184.04015	18.0
288.71802	18.0
273.07483	18.0
303.71548	18.0
303.19855	18.0
303.45099	18.0
302.93085	18.0
288.44348	17.0
288.4834	17.0
287.2886	17.0
287.31683	17.0
288.96268	17.0
299.67361	17.0
287.90979	17.0
286.90527	17.0
285.63098	17.0
286.7991	17.0
302.44522	17.0
299.98904	17.0
300.36914	17.0
239.03844	17.0
302.77576	17.0
302.85245	17.0
303.08258	17.0
303.13202	17.0
303.24118	17.0
269.00195	17.0
301.71497	17.0
285.51514	17.0
159.0457	17.0
303.82986	17.0
300.76816	17.0
139.05296	17.0
304.13379	17.0
126.04472	17.0
304.02451	17.0
304.19016	17.0
284.98911	16.0
213.02943	16.0
195.03479	16.0
285.6889	16.0
288.35202	16.0
288.28381	16.0
302.11319	16.0
122.00269	16.0
299.7923	16.0
288.08099	16.0
302.81836	16.0
302.63431	16.0
123.00974	16.0
293.57428	16.0
287.12595	16.0
303.81277	16.0
91.03988	16.0
301.69116	16.0
168.99881	16.0
293.78241	16.0
305.98465	16.0
293.39474	16.0
300.66794	16.0
305.33398	16.0
306.77667	15.0
304.88577	15.0
304.99353	15.0
302.70078	15.0
303.67792	15.0
300.65607	15.0
303.28891	15.0
304.08255	15.0
303.15421	15.0
303.17807	15.0
303.94083	15.0
291.40015	15.0
239.07175	15.0
142.03224	15.0
285.39432	15.0
286.75766	15.0
127.03295	15.0
109.02171	15.0
270.05673	15.0
287.0098	15.0
287.36496	15.0
286.01514	15.0
293.7337	14.0
73.04969	14.0
290.95895	14.0
286.7709	14.0
311.78882	14.0
304.25165	14.0
287.68716	14.0
304.70282	14.0
304.93881	14.0
285.75513	14.0
285.66077	14.0
299.85504	14.0
306.11487	14.0
300.4642	14.0
300.2673	14.0
284.96927	14.0
301.77963	14.0
304.01083	14.0
302.87631	14.0
211.07129	14.0
287.51941	14.0
302.96494	14.0
288.58655	14.0
68.99095	14.0
174.06279	14.0
304.63617	13.0
308.36719	13.0
286.44095	13.0
298.57767	13.0
298.43552	13.0
298.04819	13.0
304.42422	13.0
287.49448	13.0
302.94107	13.0
304.80542	13.0
307.78616	13.0
287.2554	13.0
268.01175	13.0
199.07675	13.0
294.83252	13.0
438.15424	13.0
303.3111	13.0
305.06879	13.0
95.01179	13.0
310.95236	13.0
306.38397	13.0
300.33517	13.0
287.62238	13.0
287.85162	13.0
303.21387	13.0
305.76199	13.0
300.50833	13.0
300.1485	13.0
305.59247	13.0
285.37283	13.0
287.75528	13.0
285.43735	13.0
284.07553	13.0
299.92966	13.0
287.97958	13.0
287.98956	13.0
283.29529	13.0
306.18857	13.0
299.41425	13.0
299.31427	13.0
288.46011	13.0
305.71231	13.0
152.06276	13.0
329.57999	13.0
303.9613	13.0
287.1608	13.0
255.01756	13.0
241.62717	13.0
338.59851	13.0
288.66974	13.0
291.04416	13.0
289.58069	13.0
240.5338	13.0
289.44571	13.0
331.47452	13.0
302.53891	13.0
291.32492	13.0
327.0813	13.0
289.34073	13.0
284.50653	13.0
374.23785	13.0
71.05039	13.0
304.06549	13.0
323.45676	13.0
397.05548	13.0
246.52339	13.0
304.10989	13.0
315.57892	13.0
304.17651	13.0
383.70581	13.0
288.76959	13.0
302.76041	13.0
290.57318	13.0
163.0027	12.0
224.73318	12.0
234.53986	12.0
164.99692	12.0
305.51544	12.0
303.46976	12.0
302.73996	12.0
232.13123	12.0
107.0499	12.0
237.05138	12.0
147.06708	12.0
146.03793	12.0
241.02466	12.0
242.77336	12.0
270.78146	12.0
303.98694	12.0
269.29117	12.0
304.77805	12.0
245.53407	12.0
170.03551	12.0
141.06859	12.0
128.04721	12.0
168.97334	12.0
255.20529	12.0
302.81152	12.0
299.13132	12.0
284.9263	12.0
309.97217	12.0
318.49637	12.0
292.43094	12.0
292.35056	12.0
300.22827	12.0
337.07559	12.0
290.77521	12.0
340.92731	12.0
290.50641	12.0
290.32614	12.0
290.07755	12.0
289.86075	12.0
350.45801	12.0
289.63235	12.0
367.27924	12.0
368.94974	12.0
289.37405	12.0
289.09088	12.0
389.14658	12.0
288.85947	12.0
430.09387	12.0
433.80457	12.0
287.194	12.0
287.44135	12.0
288.16409	12.0
461.58627	12.0
287.92642	12.0
287.60577	12.0
293.34946	12.0
292.0174	12.0
309.43787	12.0
295.13193	12.0
285.53497	12.0
299.88895	12.0
299.71429	12.0
299.15671	12.0
299.05847	12.0
307.10269	12.0
297.53439	12.0
307.52676	12.0
296.21478	12.0
308.20728	12.0
307.33444	12.0
294.29294	12.0
293.90161	12.0
309.21393	12.0
293.64813	12.0
339.21695	11.0
172.05161	11.0
94.03674	11.0
392.40884	11.0
305.39389	11.0
305.44696	11.0
314.04449	11.0
313.056	11.0
305.27924	11.0
455.31415	11.0
305.55481	11.0
462.79907	11.0
306.14914	11.0
178.12544	11.0
94.0035	11.0
321.09549	11.0
375.30341	11.0
168.66412	11.0
303.50558	11.0
167.43512	11.0
306.63602	11.0
322.25833	11.0
304.48233	11.0
304.28583	11.0
158.02957	11.0
350.92386	11.0
307.43918	11.0
155.03609	11.0
344.01938	11.0
325.07047	11.0
332.56848	11.0
308.26746	11.0
194.26004	11.0
53.03721	11.0
289.61401	11.0
294.01578	11.0
297.90958	11.0
275.75504	11.0
286.5769	11.0
289.04761	11.0
240.76472	11.0
243.08781	11.0
272.61862	11.0
246.10684	11.0
299.57019	11.0
249.07802	11.0
290.94727	11.0
289.71237	11.0
267.03299	11.0
265.53387	11.0
288.94272	11.0
288.30377	11.0
299.20584	11.0
288.12918	11.0
285.31989	11.0
285.23883	11.0
291.79654	11.0
220.38937	11.0
292.89169	11.0
291.74634	11.0
285.27191	11.0
284.34302	11.0
288.82285	11.0
207.02989	11.0
228.38022	11.0
230.03943	11.0
283.79498	11.0
203.58197	11.0
289.93579	11.0
209.05846	11.0
298.9501	10.0
306.94308	10.0
306.07376	10.0
83.01194	10.0
306.74237	10.0
367.07468	10.0
295.38437	10.0
297.75912	10.0
427.091	10.0
292.82632	10.0
196.43654	10.0
293.04593	10.0
293.15994	10.0
293.18845	10.0
336.68011	10.0
293.23206	10.0
291.13272	10.0
310.81595	10.0
310.6243	10.0
310.29471	10.0
286.62	10.0
293.69846	10.0
308.89026	10.0
300.35046	10.0
296.04456	10.0
290.86374	10.0
290.72012	10.0
305.29977	10.0
341.99692	10.0
234.84593	10.0
352.05679	10.0
240.9456	10.0
290.35117	10.0
237.86636	10.0
289.18082	10.0
289.26743	10.0
232.59402	10.0
245.89639	10.0
368.12808	10.0
287.53766	10.0
225.11508	10.0
221.2597	10.0
219.51932	10.0
189.04285	10.0
245.68604	10.0
240.01155	10.0
134.03708	10.0
304.91998	10.0
284.01776	10.0
288.56992	10.0
277.57468	10.0
276.89139	10.0
257.01401	10.0
288.52002	10.0
292.57834	10.0
269.6738	10.0
304.74557	10.0
287.47787	10.0
289.76071	10.0
387.69504	10.0
374.0787	9.0
338.06348	9.0
289.78406	9.0
393.38144	9.0
390.56982	9.0
291.51218	9.0
289.55902	9.0
371.80341	9.0
291.25137	9.0
291.21127	9.0
361.48929	9.0
371.49374	9.0
197.0231	9.0
321.37109	9.0
261.41968	9.0
226.02412	9.0
168.86642	9.0
230.63846	9.0
231.06851	9.0
158.07266	9.0
235.97595	9.0
156.04745	9.0
237.25198	9.0
303.91693	9.0
245.08156	9.0
252.88092	9.0
258.33777	9.0
258.46213	9.0
288.0278	9.0
299.08557	9.0
320.36234	9.0
282.40912	9.0
283.77188	9.0
284.4454	9.0
305.67636	9.0
300.20282	9.0
307.75522	9.0
295.83395	9.0
309.55502	9.0
293.30081	9.0
312.05173	9.0
293.08112	9.0
315.89041	9.0
288.75128	9.0
412.60654	8.0
391.7359	8.0
318.71317	8.0
212.02284	8.0
353.21912	8.0
169.48679	8.0
259.43613	8.0
111.00738	8.0
316.82239	8.0
354.07004	8.0
296.62115	8.0
348.8775	8.0
273.79227	7.0
430.79895	7.0
428.06714	7.0
278.51044	7.0
263.84808	7.0
425.44302	7.0
423.23792	7.0
419.66705	7.0
435.76303	7.0
445.69995	7.0
442.55649	7.0
443.88641	7.0
414.53253	7.0
448.19702	7.0
449.37344	7.0
452.3035	7.0
453.80026	7.0
261.8775	7.0
456.25714	7.0
457.5174	7.0
459.49921	7.0
418.0535	7.0
365.68741	7.0
413.38675	7.0
362.79022	7.0
369.39758	7.0
359.77075	7.0
358.00256	7.0
356.5697	7.0
354.65817	7.0
378.41006	7.0
379.5235	7.0
381.05334	7.0
385.50937	7.0
347.73511	7.0
389.7612	7.0
345.62524	7.0
344.38461	7.0
328.10767	7.0
324.01007	7.0
393.7778	7.0
394.93893	7.0
397.89902	7.0
399.5946	7.0
401.95526	7.0
404.02554	7.0
405.7085	7.0
407.8161	7.0
410.60562	7.0
314.4664	7.0
63.91572	6.0
57.03859	6.0

MSID: 8929
ID: 46
RETENTIONTIME: 13.44182
PRECURSORMZ: 479.1184
AREA: 36905376.0
PRECURSORTYPE: [M+H]+
SMILES: COC1=C(O[C@@H]2O[C@H](CO)[C@@H](O)[C@H](O)[C@H]2O)C=C2OC(=CC(=O)C2=C1O)C1=CC=C(O)C(O)=C1
NAME: nepitrin
FORMULA: C22H22O12
INCHIKEY: DMXHXBGUNHLMQO-IWLDQSELSA-N
CAS: 569-90-4
Molecular Weight: 478.409
Number of References: 42
Class: Flavones
Superclass: Flavonoids
Pathway: Shikimates and Phenylpropanoids
ppm: -0.5550000000198452
CMID: CM243
IONMODE: Positive
COLLISIONENERGY: 40±20eV
INSTRUMENTTYPE: AB SCIEX
INSTRUMENT: Q-TOF
Comment:  
Num Peaks: 273
317.06772	410839.0
302.04291	241316.0
479.11676	15505.0
168.00563	13194.0
140.01065	1614.0
169.01382	1494.0
274.04794	1493.0
137.02295	1426.0
271.05994	1293.0
301.03439	946.0
299.0563	696.0
273.04041	438.0
256.03635	412.0
135.04565	412.0
316.02222	345.0
200.04631	307.0
228.04105	299.0
284.03052	263.0
285.03992	262.0
229.04787	233.0
257.04187	192.0
135.04109	181.0
245.04439	168.0
176.0477	166.0
85.02898	161.0
316.00308	151.0
187.03879	141.0
232.03537	137.0
112.01453	122.0
165.01804	104.0
203.03145	104.0
246.04961	102.0
134.03688	102.0
69.03315	97.0
202.02652	95.0
218.05438	95.0
217.0533	88.0
183.02748	83.0
172.05005	82.0
84.02052	81.0
230.01976	80.0
163.0387	80.0
167.9904	74.0
231.02795	72.0
68.99572	71.0
97.0289	64.0
175.03555	64.0
204.04306	63.0
318.06604	63.0
147.0419	62.0
139.00424	61.0
136.05136	60.0
315.98566	58.0
145.04994	58.0
159.04297	55.0
173.05869	53.0
56.02378	53.0
81.03296	52.0
127.03938	51.0
318.19531	49.0
148.05072	49.0
316.56046	48.0
55.01672	48.0
303.08209	47.0
243.02942	47.0
166.99666	46.0
316.09363	44.0
126.04671	44.0
317.94904	43.0
155.04803	43.0
316.82712	41.0
189.05199	41.0
318.77383	41.0
317.87219	40.0
275.05081	39.0
302.95422	39.0
317.9368	38.0
211.03397	38.0
274.00415	38.0
302.86389	37.0
183.04338	37.0
301.13977	36.0
317.9892	36.0
302.55206	35.0
303.35837	35.0
318.48538	35.0
256.00031	35.0
133.02962	35.0
318.14291	35.0
316.42105	34.0
179.03477	34.0
319.06769	34.0
302.02078	33.0
318.40674	33.0
154.04234	33.0
303.0463	33.0
318.10797	33.0
243.05843	33.0
318.21802	33.0
318.04858	33.0
318.09052	33.0
123.00737	32.0
318.38052	32.0
199.0419	32.0
130.04294	32.0
177.05362	32.0
320.10944	32.0
316.8027	32.0
160.04996	31.0
162.03107	31.0
303.81058	31.0
158.03424	30.0
316.77133	30.0
319.46844	30.0
321.13712	30.0
318.68991	30.0
318.28268	29.0
260.03549	29.0
318.7179	29.0
303.25604	29.0
304.3537	29.0
443.09784	29.0
301.7077	29.0
316.68243	28.0
318.34384	28.0
316.08142	28.0
205.05017	28.0
289.07047	28.0
186.02887	28.0
303.6348	27.0
317.85822	27.0
316.69812	27.0
182.0351	27.0
317.90714	27.0
316.61621	27.0
303.31061	27.0
174.03021	27.0
319.26541	26.0
319.95001	26.0
318.03635	26.0
309.17557	26.0
303.73209	26.0
303.53922	26.0
306.82422	26.0
303.00027	26.0
321.92035	26.0
318.6532	26.0
320.39514	26.0
321.59888	26.0
197.06128	26.0
271.00995	26.0
322.07852	26.0
301.67538	26.0
216.04012	26.0
318.45569	26.0
301.34546	26.0
319.15167	25.0
316.85501	25.0
316.75217	25.0
315.96304	25.0
316.65454	25.0
319.88345	25.0
395.97638	25.0
284.01401	25.0
318.56931	25.0
303.72525	25.0
73.02865	25.0
461.10382	25.0
302.98151	25.0
318.51859	25.0
479.0889	25.0
302.83832	25.0
321.08093	25.0
149.06061	25.0
318.30539	25.0
301.77744	25.0
217.02733	25.0
109.02562	25.0
245.03365	24.0
318.3613	24.0
318.46967	24.0
304.65448	24.0
301.50189	24.0
318.94525	24.0
299.01904	24.0
302.77185	24.0
319.16742	24.0
305.12817	24.0
318.87003	24.0
313.00351	24.0
311.02786	24.0
131.04781	24.0
318.62524	23.0
303.14349	23.0
298.99194	23.0
303.06335	23.0
321.267	23.0
318.32635	23.0
201.0477	23.0
239.03352	23.0
303.17758	23.0
255.03281	23.0
319.52969	23.0
319.84842	23.0
316.72775	23.0
301.60223	23.0
305.0358	23.0
320.25314	23.0
315.52969	22.0
319.20065	22.0
359.07947	22.0
91.03506	22.0
309.61484	22.0
320.27069	21.0
367.36685	21.0
321.75519	21.0
411.54819	21.0
318.60776	21.0
302.6134	21.0
318.16736	21.0
161.05888	21.0
238.02914	21.0
317.76221	21.0
185.0217	21.0
300.96814	21.0
171.03795	21.0
57.03184	21.0
302.72586	21.0
306.47949	21.0
316.38098	21.0
243.02483	21.0
157.02995	20.0
319.62601	20.0
324.48749	20.0
376.46298	20.0
99.03812	20.0
186.02086	20.0
188.04471	20.0
320.92303	20.0
53.03499	20.0
319.33191	20.0
303.95914	20.0
301.75192	20.0
286.05112	20.0
287.05579	20.0
318.78958	19.0
273.99606	19.0
270.16574	18.0
299.94275	18.0
306.16751	18.0
304.90411	18.0
190.06195	16.0
395.43088	16.0
295.98175	16.0
365.34418	16.0
244.68729	16.0
167.98279	16.0
283.02127	16.0
55.01163	15.0
394.99863	14.0
477.10162	14.0
373.1051	14.0
97.01926	14.0
248.50914	14.0
477.99411	14.0
469.72427	14.0
471.5813	14.0
473.43771	14.0
61.02612	13.0
145.0688	13.0
117.03042	13.0
67.017	12.0
91.03786	12.0

MSID: 8930
ID: 295
RETENTIONTIME: 30.70798
PRECURSORMZ: 329.1007
AREA: 30372756.0
PRECURSORTYPE: [M+H]+
SMILES: COC1=CC=C(C=C1)C1=CC(=O)C2=C(O)C(OC)=C(OC)C=C2O1
NAME: 5-hydroxy-4',6,7-trimethoxyflavone
FORMULA: C18H16O6
INCHIKEY: QCDYOIZVELGOLZ-UHFFFAOYSA-N
CAS: 19103-54-9
Molecular Weight: 328.321
Number of References: 525
Class: Flavones
Superclass: Flavonoids
Pathway: Shikimates and Phenylpropanoids
ppm: -1.8150000000218824
CMID: CM243
IONMODE: Positive
COLLISIONENERGY: 40±20eV
INSTRUMENTTYPE: AB SCIEX
INSTRUMENT: Q-TOF
Comment:  
Num Peaks: 356
329.10489	169927.0
268.07224	127639.0
296.06766	103075.0
314.07867	37092.0
136.01479	23443.0
133.06462	22450.0
108.02065	19238.0
240.07791	15164.0
132.05766	14613.0
135.04449	11429.0
313.07104	9148.0
169.06473	8287.0
285.07626	7497.0
284.06845	4634.0
271.05991	4449.0
197.05989	4275.0
141.06952	4067.0
242.05779	3766.0
80.02575	3389.0
225.05446	3341.0
211.0752	3289.0
181.06514	2654.0
184.08899	2522.0
152.01057	2399.0
270.05142	2379.0
52.03125	1864.0
153.06898	1681.0
253.05029	1604.0
299.05627	1587.0
212.08382	1415.0
183.08047	1372.0
286.08255	997.0
295.06076	979.0
133.99944	972.0
239.06984	935.0
117.03358	919.0
267.06613	787.0
139.00307	754.0
243.06602	747.0
77.03851	733.0
124.01635	725.0
68.99734	646.0
222.06567	608.0
266.05716	587.0
151.05333	544.0
168.0564	542.0
209.05951	539.0
152.06252	497.0
118.04123	493.0
194.07275	486.0
89.0389	481.0
153.01932	477.0
207.04504	451.0
158.07239	408.0
179.04916	407.0
195.07961	403.0
311.09	398.0
79.05446	380.0
196.05203	375.0
241.05011	373.0
103.05467	363.0
228.04102	335.0
50.01516	327.0
182.07339	310.0
201.05461	308.0
297.07458	303.0
151.04008	302.0
200.04767	301.0
298.04599	299.0
96.02048	293.0
106.0045	281.0
51.02312	276.0
179.03345	270.0
107.04971	269.0
198.06894	258.0
283.05911	255.0
165.02054	241.0
254.0593	241.0
159.04419	223.0
68.02537	218.0
105.0698	215.0
237.05249	214.0
183.04469	213.0
139.05272	209.0
185.06032	207.0
226.06203	207.0
256.03632	206.0
283.10031	201.0
154.07758	200.0
269.04324	193.0
155.08459	188.0
165.06834	184.0
180.05705	183.0
257.08109	183.0
210.06898	177.0
155.04922	175.0
213.05479	173.0
115.05435	168.0
157.06429	164.0
269.0802	164.0
255.06718	163.0
181.01242	163.0
150.0451	159.0
171.07892	158.0
172.08728	154.0
256.07394	152.0
281.04257	152.0
311.05374	146.0
267.19421	140.0
328.01309	138.0
183.0712	132.0
78.00949	131.0
170.0697	131.0
102.04502	129.0
107.01222	128.0
252.04018	124.0
128.0614	122.0
328.02905	121.0
140.06163	120.0
145.06407	119.0
90.04536	115.0
182.02054	115.0
199.07228	114.0
224.0462	112.0
223.03729	111.0
129.07195	111.0
298.08658	111.0
161.05762	110.0
181.048	110.0
214.06096	106.0
92.02639	106.0
137.02409	104.0
271.03732	102.0
164.01181	99.0
79.01876	98.0
243.05077	97.0
131.0489	93.0
69.03314	90.0
132.04303	87.0
250.06319	83.0
163.00366	82.0
282.05652	80.0
229.08638	80.0
241.12158	79.0
167.0498	79.0
125.02399	79.0
127.0537	76.0
313.03467	76.0
166.99664	76.0
223.11336	75.0
227.06889	75.0
297.056	74.0
238.06236	74.0
215.06949	73.0
143.04929	71.0
153.04718	69.0
173.05995	68.0
265.05328	68.0
95.05077	68.0
177.05621	67.0
239.0562	65.0
97.02696	64.0
286.06268	64.0
200.08507	63.0
91.05561	61.0
83.0127	61.0
123.00953	61.0
152.03836	61.0
174.06766	61.0
229.05525	60.0
187.07761	57.0
193.06442	57.0
159.08	55.0
295.09274	55.0
186.06625	54.0
285.04153	53.0
167.08525	52.0
144.05374	52.0
226.0576	52.0
68.02133	52.0
225.03241	51.0
171.04434	50.0
195.04268	50.0
284.03873	49.0
299.01901	48.0
164.06073	48.0
209.04111	48.0
154.04475	48.0
156.05452	47.0
283.17117	47.0
295.10449	47.0
78.04669	47.0
301.14651	46.0
267.1734	46.0
313.02078	46.0
251.07243	46.0
152.02869	45.0
259.09189	44.0
133.98016	43.0
135.00694	43.0
178.99544	42.0
199.03911	42.0
163.05495	42.0
151.99609	42.0
223.0724	42.0
240.04301	41.0
241.08508	41.0
301.18051	40.0
102.03711	40.0
265.15533	40.0
165.00922	40.0
142.04134	40.0
195.11928	39.0
55.01671	39.0
111.00616	39.0
115.0491	38.0
154.02652	38.0
222.04524	37.0
183.02879	37.0
268.04657	37.0
194.05638	36.0
66.00978	36.0
126.0456	36.0
155.0407	35.0
166.07779	35.0
327.98294	34.0
152.04922	34.0
82.00653	34.0
117.01981	33.0
138.02907	33.0
270.54092	33.0
139.01924	32.0
107.0406	32.0
243.13628	32.0
63.02378	32.0
215.10971	32.0
267.71155	31.0
208.04965	31.0
185.01768	31.0
266.0332	31.0
268.99826	30.0
212.04672	30.0
207.02251	30.0
271.0228	30.0
93.07128	30.0
228.02771	30.0
121.0319	29.0
298.03079	29.0
148.05309	29.0
280.03537	29.0
143.08325	29.0
51.01752	29.0
132.63341	29.0
131.62808	29.0
169.04181	29.0
158.06007	28.0
267.23264	28.0
147.04308	28.0
89.03243	28.0
257.04028	28.0
149.09286	28.0
297.70285	27.0
182.00996	27.0
189.07082	27.0
53.03998	27.0
217.04605	26.0
311.12802	26.0
297.02393	26.0
267.02292	26.0
299.35782	26.0
255.05624	26.0
180.09386	25.0
223.03143	25.0
271.48898	25.0
175.0744	25.0
296.90411	25.0
286.04114	25.0
254.27634	25.0
172.04874	25.0
201.08655	25.0
169.7901	25.0
211.03394	25.0
264.21045	25.0
243.02481	25.0
202.10028	25.0
146.07083	25.0
266.30322	25.0
329.56165	24.0
243.08435	24.0
150.99916	24.0
283.14645	24.0
263.05597	24.0
55.05449	24.0
265.0437	24.0
311.02954	24.0
235.03918	24.0
236.04326	24.0
119.04785	24.0
237.03439	24.0
287.09891	24.0
157.0287	24.0
208.09344	24.0
141.04625	24.0
182.05225	24.0
239.14404	24.0
312.02524	24.0
286.82681	23.0
328.8544	23.0
255.12976	23.0
268.86176	23.0
205.09222	23.0
187.0334	23.0
270.19308	23.0
138.97766	23.0
267.85901	23.0
315.01666	23.0
328.10178	22.0
328.72122	22.0
64.0292	22.0
223.10165	22.0
268.68835	22.0
285.17548	22.0
184.04648	22.0
140.01064	22.0
281.85425	22.0
133.04768	22.0
295.53033	22.0
229.03894	21.0
269.11554	21.0
296.02383	21.0
225.12793	21.0
135.56512	21.0
218.56952	21.0
228.08096	20.0
221.05542	20.0
313.55298	20.0
237.1656	20.0
269.02396	20.0
107.65654	20.0
158.03668	20.0
194.04137	20.0
268.92438	20.0
270.16409	20.0
269.18784	19.0
269.9436	19.0
227.0379	19.0
277.0849	18.0
321.63745	18.0
252.01219	18.0
245.08421	18.0
104.0583	17.0
200.02412	17.0
231.0979	15.0
101.0246	13.0
315.81851	13.0
73.95135	12.0

MSID: 8931
ID: 189
RETENTIONTIME: 27.64393
PRECURSORMZ: 333.2054
AREA: 29206032.0
PRECURSORTYPE: [M+H]+
SMILES: [H][C@@]12CCC3=C(C(O)=C(O)C(=C3)C(C)C)[C@]1(CCCC2(C)C)C(O)=O
NAME: carnosic acid
FORMULA: C20H28O4
INCHIKEY: QRYRORQUOLYVBU-VBKZILBWSA-N
CAS: nan
Molecular Weight: 332.44
Number of References: 219
Class: Abietane diterpenoids
Superclass: Diterpenoids
Pathway: Terpenoids
ppm: -1.1850000000208638
CMID: CM243
IONMODE: Positive
COLLISIONENERGY: 40±20eV
INSTRUMENTTYPE: AB SCIEX
INSTRUMENT: Q-TOF
Comment:  
Num Peaks: 464
285.18509	84339.0
215.1066	28496.0
205.12144	24411.0
191.10686	21851.0
297.18396	20806.0
243.13753	17976.0
217.12228	12827.0
231.13783	11910.0
181.06493	10895.0
241.12131	10140.0
149.05922	10129.0
163.07602	9469.0
237.12762	9381.0
199.07619	9293.0
153.07002	9182.0
145.06508	8579.0
255.13728	7719.0
95.08599	7232.0
227.10701	7219.0
200.08345	6717.0
189.09215	6710.0
171.08002	6178.0
315.19711	6143.0
195.07938	6114.0
242.13065	5953.0
229.12317	5856.0
167.08505	5573.0
333.20724	5497.0
225.12767	5492.0
165.08955	5441.0
223.11163	5092.0
165.07068	5061.0
183.08026	5000.0
173.05975	4985.0
201.09048	4960.0
152.06233	4952.0
131.04988	4888.0
279.17361	4795.0
128.06236	4780.0
257.15305	4731.0
157.06534	4666.0
141.07051	4598.0
203.10655	4538.0
143.08426	4316.0
197.09679	4313.0
209.0961	4285.0
155.08443	4201.0
259.13416	4148.0
213.09172	3754.0
179.08566	3537.0
185.09608	3357.0
187.07605	3159.0
161.05867	3140.0
254.12926	2925.0
129.07069	2647.0
154.07741	2606.0
267.17468	2437.0
55.0537	2351.0
182.07318	2282.0
239.10591	2281.0
67.0538	2226.0
169.10147	2220.0
166.07761	2176.0
169.06581	2152.0
175.0742	2124.0
69.06969	2077.0
115.05422	2020.0
117.06947	2003.0
233.11794	1920.0
193.08733	1904.0
256.14731	1773.0
193.10094	1739.0
81.06989	1562.0
187.10954	1520.0
103.05356	1507.0
273.14688	1484.0
221.0974	1477.0
143.04912	1465.0
180.09364	1464.0
178.07788	1448.0
208.08755	1413.0
142.07736	1398.0
147.04408	1397.0
268.14569	1389.0
270.1622	1382.0
211.07495	1295.0
127.05356	1288.0
209.13292	1273.0
188.08342	1259.0
159.07983	1254.0
211.11053	1220.0
85.065	1216.0
214.10085	1191.0
222.10338	1191.0
202.10005	1184.0
91.05364	1160.0
83.08489	1153.0
93.06929	1121.0
253.12323	1096.0
111.08034	1094.0
198.06734	1090.0
107.08506	1065.0
172.08708	1055.0
199.10936	1034.0
269.15381	1029.0
207.08005	1014.0
225.08946	1003.0
125.09613	999.0
228.1162	963.0
184.08878	907.0
213.12747	892.0
194.10664	884.0
179.07124	869.0
271.17084	867.0
123.04306	863.0
235.11099	854.0
196.08746	853.0
179.10532	833.0
251.14198	812.0
151.05315	806.0
207.11668	790.0
212.08357	769.0
57.06949	768.0
174.06746	763.0
226.09859	762.0
187.08945	727.0
207.1026	726.0
185.05878	711.0
199.10245	689.0
194.0739	684.0
216.1147	681.0
221.11778	681.0
245.15446	672.0
236.11823	671.0
109.10117	667.0
225.11298	644.0
210.10281	640.0
156.09227	633.0
157.10094	630.0
251.17923	629.0
169.07982	621.0
181.10051	618.0
77.03842	613.0
168.09302	610.0
177.07034	607.0
79.05437	595.0
170.07205	574.0
239.14226	568.0
137.05948	566.0
203.08701	547.0
158.0722	541.0
192.09378	532.0
197.12978	532.0
187.09882	528.0
160.05099	522.0
240.11559	522.0
195.11632	505.0
143.07021	495.0
177.0925	486.0
105.06968	450.0
144.05592	445.0
287.20312	444.0
186.06738	440.0
119.08512	438.0
191.08655	418.0
183.11604	415.0
162.06702	412.0
267.13788	410.0
219.11548	402.0
282.15982	399.0
275.16418	391.0
173.09454	386.0
219.13577	381.0
245.11766	380.0
133.10063	380.0
137.09502	371.0
190.07655	360.0
204.09317	345.0
224.11632	345.0
230.12939	344.0
249.12679	340.0
170.10782	337.0
195.10948	329.0
168.05746	321.0
133.06447	317.0
131.08464	294.0
208.12428	293.0
198.10593	293.0
264.15286	291.0
202.09169	284.0
303.19595	283.0
197.06104	275.0
151.07481	273.0
157.08376	257.0
184.0529	256.0
182.11018	255.0
97.06448	237.0
250.13414	236.0
150.06653	232.0
164.0618	230.0
239.1786	228.0
202.07639	228.0
55.0181	225.0
139.05373	224.0
233.15382	211.0
221.13525	208.0
194.09436	201.0
59.0485	201.0
148.05173	195.0
203.07445	189.0
205.10742	189.0
206.10872	188.0
176.06177	188.0
159.11565	185.0
150.04733	184.0
65.03776	182.0
206.07358	180.0
71.04854	180.0
261.14978	178.0
159.04524	177.0
180.05817	173.0
220.08643	171.0
238.13614	169.0
165.05557	168.0
185.13206	167.0
196.1245	164.0
57.03325	164.0
247.16896	163.0
147.0809	162.0
126.04546	156.0
161.0972	153.0
186.10345	152.0
247.13202	151.0
53.03849	151.0
135.07735	148.0
287.16495	147.0
190.09952	146.0
219.10678	145.0
145.10165	144.0
209.08476	144.0
122.0705	142.0
144.09236	139.0
231.10805	136.0
171.11844	135.0
269.18753	131.0
129.09071	130.0
121.09965	130.0
216.08015	125.0
83.04919	123.0
130.07962	122.0
253.1575	122.0
97.10211	120.0
227.14096	120.0
245.13147	119.0
261.16403	119.0
116.06178	116.0
155.04906	115.0
119.04878	115.0
146.07303	113.0
156.05435	110.0
160.08817	110.0
132.05751	108.0
234.10442	108.0
201.12799	108.0
99.07991	107.0
222.13986	106.0
192.07884	106.0
177.056	105.0
287.18323	103.0
233.14336	101.0
178.06482	101.0
235.13202	100.0
69.03307	99.0
171.04543	98.0
284.24973	94.0
121.06516	94.0
193.12407	93.0
107.04959	92.0
252.15186	92.0
238.10138	91.0
236.15134	91.0
175.11308	90.0
283.17087	90.0
211.1461	89.0
161.08104	89.0
273.18411	88.0
257.12479	84.0
172.04984	84.0
190.06981	83.0
205.06393	83.0
164.08186	82.0
189.05309	81.0
224.15443	81.0
272.14099	80.0
73.02772	79.0
218.09171	78.0
176.08125	78.0
214.0865	77.0
131.07231	77.0
217.08621	77.0
271.15311	77.0
135.0432	75.0
140.06378	75.0
113.09605	74.0
196.12039	74.0
163.05225	74.0
109.02855	73.0
180.07524	73.0
127.04252	73.0
151.03992	71.0
212.11638	68.0
174.10236	68.0
198.08662	67.0
123.03329	67.0
144.05005	66.0
263.14462	64.0
232.12161	63.0
218.10762	63.0
204.11276	61.0
208.07202	61.0
170.09633	60.0
291.16199	60.0
252.11142	60.0
253.14972	60.0
244.11435	59.0
257.11377	59.0
198.04666	58.0
247.15973	58.0
244.14037	57.0
145.08868	56.0
210.13972	56.0
281.15063	55.0
130.03941	54.0
123.11803	54.0
216.09886	53.0
87.07848	53.0
282.14832	53.0
119.07443	53.0
257.18918	53.0
164.04799	52.0
97.06158	51.0
133.08368	51.0
270.12677	51.0
191.07166	51.0
194.05342	51.0
221.06972	50.0
147.11655	50.0
158.10793	50.0
51.02166	49.0
201.07243	49.0
71.08405	48.0
223.08092	48.0
187.05595	48.0
239.08015	47.0
167.04834	47.0
171.10692	47.0
180.0529	46.0
109.06026	46.0
265.15823	46.0
157.04448	46.0
226.13245	46.0
163.0435	45.0
249.16544	45.0
77.03069	44.0
142.06218	43.0
229.15727	43.0
209.06776	43.0
225.07182	43.0
143.10886	43.0
256.11282	42.0
196.06827	42.0
66.04631	41.0
254.10115	41.0
151.11334	41.0
230.11305	41.0
182.056	40.0
102.04391	40.0
145.04739	40.0
284.26459	39.0
136.05118	39.0
246.13841	39.0
201.05716	38.0
254.09023	38.0
205.09059	38.0
215.08217	37.0
104.06017	37.0
189.12717	37.0
87.04285	37.0
216.42149	35.0
177.04297	35.0
284.18039	35.0
144.043	34.0
259.17044	34.0
206.09747	34.0
279.13925	33.0
156.04578	33.0
137.08011	33.0
125.06327	32.0
253.0983	32.0
154.05795	32.0
243.1024	32.0
57.02733	31.0
80.06246	31.0
226.0706	31.0
156.07393	31.0
55.01156	30.0
51.02026	30.0
170.52834	30.0
196.05867	30.0
149.08553	30.0
174.04808	30.0
155.10638	29.0
85.05326	29.0
149.03889	29.0
169.04671	29.0
214.13524	28.0
92.05541	28.0
150.03773	28.0
267.11386	28.0
185.03879	27.0
269.12326	27.0
235.07646	26.0
200.12086	26.0
238.08324	26.0
230.37462	26.0
258.91034	26.0
252.12074	26.0
211.0408	25.0
115.07523	25.0
241.08632	25.0
237.26639	25.0
258.28036	25.0
180.47105	25.0
301.18188	25.0
128.04352	24.0
190.4805	24.0
295.1698	24.0
264.13217	24.0
101.03826	24.0
212.05362	24.0
231.0887	24.0
78.04487	24.0
160.53583	24.0
286.18658	24.0
253.07805	23.0
230.09077	23.0
162.04459	23.0
207.95477	23.0
94.07922	23.0
91.04056	23.0
138.04501	23.0
207.06032	22.0
127.64043	22.0
227.06421	22.0
162.53867	22.0
224.36124	22.0
200.01697	21.0
291.8208	21.0
118.04109	21.0
289.17667	21.0
173.13319	20.0
259.10422	20.0
315.14841	20.0
81.03286	19.0

MSID: 8932
ID: 346
RETENTIONTIME: 31.44938
PRECURSORMZ: 361.1998
AREA: 28989002.0
PRECURSORTYPE: [M+H]+
SMILES: [H][C@@]12[C@@H]3OC(=O)[C@@]1(CCCC2(C)C)C1=C(C=C(C(C)C)C(O)=C1O)[C@@H]3OC
NAME: 7-methoxyrosmanol
FORMULA: C21H28O5
INCHIKEY: XNPVHIQPSAZTLC-NYUBLWNDSA-N
CAS: 113085-62-4
Molecular Weight: 360.45
Number of References: 23
Class: Abietane diterpenoids
Superclass: Diterpenoids
Pathway: Terpenoids
ppm: -1.7000000000280124
CMID: CM243
IONMODE: Positive
COLLISIONENERGY: 40±20eV
INSTRUMENTTYPE: AB SCIEX
INSTRUMENT: Q-TOF
Comment:  
Num Peaks: 368
109.10131	33758.0
177.09142	24580.0
273.18445	14685.0
245.11797	14572.0
301.17886	14029.0
361.202	10485.0
237.11284	10234.0
283.16956	9315.0
205.08664	7399.0
215.10686	7340.0
315.19403	7213.0
67.05389	7006.0
161.06012	6885.0
191.10574	6647.0
217.12256	5334.0
231.10089	4624.0
241.1216	3964.0
149.0594	3670.0
165.09102	3666.0
203.10541	3389.0
149.09648	3068.0
255.13918	3038.0
223.11191	2989.0
219.10126	2778.0
329.17419	2567.0
251.12833	2459.0
175.07571	2444.0
197.09703	2415.0
297.18433	2186.0
267.17343	2153.0
259.09665	2084.0
55.05377	1728.0
157.0643	1719.0
131.05005	1708.0
81.06999	1705.0
225.12648	1661.0
173.05997	1487.0
169.10168	1434.0
69.06977	1425.0
231.13515	1414.0
185.09631	1384.0
265.15854	1304.0
123.0443	1194.0
95.08515	1190.0
243.13782	1183.0
187.07494	1140.0
259.1329	1133.0
229.12346	1040.0
199.11237	1021.0
171.08022	1014.0
199.07645	1003.0
213.1263	987.0
200.08371	986.0
183.07916	929.0
188.08365	919.0
129.07085	915.0
149.08212	897.0
257.15335	864.0
227.1058	853.0
213.09056	847.0
187.10977	815.0
240.11588	814.0
181.06384	812.0
225.1162	792.0
141.07069	791.0
195.11794	785.0
179.10817	743.0
154.07759	738.0
201.09074	681.0
195.07962	681.0
153.069	675.0
149.07137	665.0
189.09103	640.0
254.12958	639.0
143.0493	625.0
128.0614	620.0
145.06409	611.0
172.08858	607.0
180.09387	605.0
211.10936	579.0
203.06912	578.0
159.08125	568.0
135.04451	548.0
311.1626	547.0
103.05468	517.0
209.0822	516.0
185.06033	501.0
182.07208	495.0
202.1003	469.0
209.09636	462.0
285.18213	462.0
189.05467	446.0
155.08461	429.0
212.0824	428.0
167.08273	415.0
163.07372	411.0
83.08589	408.0
208.08781	407.0
169.06474	400.0
227.1442	395.0
142.07753	386.0
79.05447	384.0
179.08719	382.0
239.1062	375.0
133.06351	372.0
209.11618	370.0
183.06326	368.0
157.09868	364.0
91.05469	351.0
233.11823	349.0
152.06131	344.0
216.07755	340.0
107.08722	328.0
225.08974	327.0
271.16635	326.0
221.0802	322.0
239.14406	318.0
333.20407	315.0
143.0856	308.0
255.17358	306.0
147.08109	287.0
115.05437	283.0
211.07664	277.0
170.07355	272.0
230.09552	266.0
226.06352	265.0
229.0864	264.0
105.06981	263.0
162.06847	257.0
131.08592	256.0
174.06897	256.0
137.0585	255.0
127.05482	251.0
147.04309	250.0
198.10342	248.0
171.11609	241.0
184.089	240.0
93.0694	238.0
198.06758	232.0
224.11952	227.0
253.16093	225.0
222.10219	223.0
269.11719	221.0
65.03863	218.0
221.09476	212.0
193.09982	205.0
207.08031	204.0
269.15414	203.0
202.06131	198.0
269.1911	196.0
156.09247	193.0
196.08908	186.0
241.08662	186.0
144.05728	185.0
213.1163	182.0
85.06421	182.0
178.07549	175.0
177.07578	175.0
237.16411	173.0
163.03619	171.0
183.11494	170.0
226.10033	169.0
197.13278	168.0
207.11412	166.0
263.12747	165.0
166.0778	165.0
159.11584	163.0
181.10205	163.0
195.09331	157.0
230.12968	155.0
158.07118	152.0
77.0368	151.0
255.10788	147.0
160.05243	146.0
219.09111	143.0
268.14282	140.0
244.10854	138.0
250.13445	135.0
215.08675	134.0
194.07277	133.0
272.13971	133.0
210.10449	132.0
217.08792	130.0
197.05991	127.0
205.11609	127.0
212.11949	126.0
259.07458	126.0
259.17075	124.0
214.10254	124.0
184.04915	123.0
121.10088	119.0
201.0574	119.0
241.10031	118.0
195.10562	116.0
107.04871	115.0
117.07174	114.0
192.09402	111.0
189.06949	109.0
258.12646	107.0
293.15109	106.0
243.11797	104.0
169.08385	104.0
168.0907	102.0
151.07381	100.0
182.10909	99.0
59.04858	97.0
235.10829	96.0
226.1342	96.0
145.10301	95.0
239.18193	94.0
223.08997	92.0
186.06761	92.0
259.15814	91.0
168.05641	90.0
185.13229	89.0
190.07814	88.0
193.12024	87.0
229.10123	87.0
253.12042	87.0
222.14014	87.0
213.05196	86.0
71.05028	85.0
217.04897	84.0
291.15564	83.0
271.13409	83.0
173.08574	82.0
189.0439	82.0
218.12669	81.0
174.10515	79.0
111.07944	76.0
57.03405	76.0
119.05107	75.0
236.11551	74.0
190.06194	74.0
187.06288	73.0
227.07039	73.0
228.07802	73.0
265.13464	72.0
53.03784	71.0
143.07507	70.0
221.11806	70.0
343.19098	70.0
167.07133	70.0
267.14459	69.0
282.16183	69.0
242.13248	68.0
128.05476	67.0
157.08885	67.0
207.10144	66.0
257.12354	66.0
177.06404	66.0
79.05098	65.0
199.03636	64.0
175.06146	64.0
204.07523	64.0
157.0459	64.0
177.05493	64.0
148.05072	63.0
129.05972	63.0
287.13046	62.0
116.06192	62.0
209.05954	62.0
188.04739	61.0
267.13501	61.0
241.15506	60.0
134.07202	60.0
186.10503	60.0
131.06462	60.0
73.06464	59.0
176.04639	58.0
135.08208	58.0
55.01817	57.0
151.05334	57.0
119.0842	57.0
187.03877	57.0
223.07535	55.0
208.12172	55.0
160.09209	54.0
210.13857	53.0
137.09633	53.0
139.0562	53.0
221.13116	53.0
244.0764	52.0
97.0646	51.0
191.07324	51.0
144.09254	51.0
235.09778	51.0
211.1478	50.0
256.11316	50.0
188.06754	48.0
181.08888	48.0
167.04855	48.0
193.06444	48.0
94.07648	47.0
165.05452	47.0
233.10028	47.0
136.05249	47.0
176.08537	47.0
240.09918	46.0
268.11395	46.0
146.07321	46.0
133.0974	46.0
176.06068	45.0
147.07277	45.0
204.11441	45.0
273.14236	44.0
297.15732	44.0
61.02841	44.0
216.11066	44.0
238.1319	44.0
231.0726	43.0
224.08434	43.0
141.05673	43.0
240.07794	42.0
161.09616	42.0
202.07802	41.0
159.06396	41.0
232.12488	40.0
232.10548	40.0
211.09514	40.0
265.11868	40.0
219.1375	40.0
131.03323	39.0
57.06882	38.0
224.15912	37.0
227.17815	37.0
273.11322	37.0
143.06569	37.0
218.08765	37.0
117.03253	36.0
247.09537	36.0
246.12181	36.0
194.10278	36.0
137.04129	35.0
247.14464	35.0
245.0919	35.0
206.11038	34.0
238.09412	34.0
172.06674	34.0
237.07814	33.0
151.03889	33.0
239.09409	33.0
156.05453	32.0
189.13008	31.0
284.17249	31.0
152.04803	31.0
130.0407	30.0
275.1499	30.0
103.03877	30.0
180.05576	30.0
126.04452	30.0
106.07713	29.0
281.11813	29.0
249.11935	29.0
212.05959	28.0
193.08485	28.0
93.0609	27.0
150.06552	27.0
164.06075	27.0
127.03937	27.0
195.05226	27.0
230.07472	27.0
291.12057	26.0
225.06624	26.0
214.39642	25.0
194.0482	25.0
80.06256	24.0
300.20572	23.0

MSID: 8933
ID: 401
RETENTIONTIME: 32.63527
PRECURSORMZ: 279.231
AREA: 27765798.0
PRECURSORTYPE: [M+H]+
SMILES: CC\C=C/C\C=C/C\C=C/CCCCCCCC(O)=O
NAME: (9Z,12Z,15Z)-octadeca-9-12,15-trienoic acid
FORMULA: C18H30O2
INCHIKEY: DTOSIQBPPRVQHS-PDBXOOCHSA-N
CAS: 463-40-1
Molecular Weight: 278.435
Number of References: 21116
Class: Unsaturated fatty acids
Superclass: Fatty Acids and Conjugates
Pathway: Fatty acids
ppm: -1.4050000000338514
CMID: CM243
IONMODE: Positive
COLLISIONENERGY: 40±20eV
INSTRUMENTTYPE: AB SCIEX
INSTRUMENT: Q-TOF
Comment:  
Num Peaks: 152
67.05392	79452.0
81.07003	57733.0
95.08521	41210.0
79.0545	13970.0
109.10136	11459.0
55.05453	11452.0
279.23138	8877.0
93.0704	7291.0
123.11607	5259.0
65.03866	4558.0
69.06981	4368.0
91.05473	4219.0
107.08525	4166.0
173.1335	3818.0
137.1331	3646.0
131.086	3333.0
121.10094	2892.0
77.03856	2758.0
135.11629	2461.0
53.03858	2323.0
159.11717	2009.0
145.10074	1905.0
149.13124	1868.0
83.08504	1650.0
187.14873	1554.0
151.14853	1509.0
105.06886	1480.0
209.15453	1419.0
147.11681	1417.0
261.22147	1414.0
133.10086	1266.0
119.08533	1150.0
223.17055	1109.0
243.20973	1082.0
195.13855	1036.0
191.1424	947.0
177.12801	815.0
161.13229	746.0
57.0696	738.0
85.06425	738.0
117.06968	722.0
149.09656	693.0
97.10132	688.0
71.04867	688.0
163.1476	653.0
163.11258	583.0
205.15828	503.0
181.12325	499.0
167.10687	449.0
97.06465	399.0
237.18535	394.0
66.04642	341.0
179.14365	331.0
177.16451	323.0
135.07986	293.0
83.04933	289.0
51.02316	275.0
57.03334	265.0
201.16446	264.0
175.14839	260.0
129.0687	255.0
99.08106	253.0
111.08157	232.0
165.16284	217.0
149.11569	217.0
127.07587	213.0
111.11667	193.0
165.12886	171.0
149.02002	152.0
153.0909	151.0
141.09055	148.0
115.05338	144.0
130.07762	143.0
73.06468	140.0
219.21446	138.0
80.06173	137.0
113.05875	135.0
137.09412	135.0
59.04861	134.0
163.13008	127.0
125.09854	123.0
101.06108	119.0
71.08582	118.0
139.11403	117.0
50.01519	115.0
143.08568	110.0
123.08131	106.0
128.06148	102.0
135.09579	99.0
219.17531	97.0
116.06303	96.0
151.11121	94.0
121.0643	93.0
137.11246	91.0
153.12726	90.0
137.11934	87.0
233.22752	85.0
66.83916	81.0
55.01892	80.0
171.1149	80.0
99.04401	78.0
177.14365	77.0
115.07648	75.0
179.18166	74.0
113.09728	74.0
103.05374	71.0
85.02812	69.0
127.05379	67.0
94.07653	66.0
69.03318	65.0
155.10664	63.0
131.06917	62.0
233.19162	60.0
139.07591	57.0
157.10367	57.0
128.05815	57.0
80.81186	57.0
80.8057	54.0
83.06361	53.0
167.14107	52.0
193.16252	51.0
77.03082	51.0
189.16251	49.0
217.19194	48.0
97.07816	47.0
144.09497	45.0
121.02982	44.0
109.06454	44.0
158.10944	43.0
87.04391	43.0
183.13889	41.0
142.07643	40.0
107.04978	39.0
125.1336	39.0
215.18311	38.0
129.09094	35.0
181.15752	35.0
123.10195	34.0
116.05459	34.0
197.15488	32.0
73.02785	32.0
119.07143	32.0
67.9164	31.0
129.05423	30.0
109.0584	30.0
87.0823	30.0
118.07642	29.0
147.08235	27.0
81.68407	25.0
141.06728	25.0
55.04145	23.0
85.10129	21.0

MSID: 8934
ID: 384
RETENTIONTIME: 32.11918
PRECURSORMZ: 299.1644
AREA: 27693560.0
PRECURSORTYPE: [M+H]+
SMILES: CC(C)C1=CC2=C(C(O)=C1O)C1=C(C=C2)C(C)(C)CCC1=O
NAME: arucadiol
FORMULA: C19H22O3
INCHIKEY: CEIJAQIIDANFLF-UHFFFAOYSA-N
CAS: 105037-85-2
Molecular Weight: 298.382
Number of References: 18
Class: Abeoabietane diterpenoids
Superclass: Diterpenoids
Pathway: Terpenoids
ppm: -0.32000000004472895
CMID: CM243
IONMODE: Positive
COLLISIONENERGY: 40±20eV
INSTRUMENTTYPE: AB SCIEX
INSTRUMENT: Q-TOF
Comment:  
Num Peaks: 439
299.1665	113514.0
239.10628	51803.0
256.10852	43043.0
281.15433	34395.0
241.08517	32128.0
195.07968	24774.0
257.11731	23358.0
270.12558	22272.0
211.11086	18045.0
284.13953	14386.0
181.0652	12821.0
223.07687	11750.0
196.08777	11652.0
165.06967	11349.0
197.05997	10222.0
251.10667	9681.0
255.1017	9628.0
169.06479	9473.0
224.08295	8983.0
237.09178	8797.0
152.06256	8391.0
209.09642	8320.0
269.11725	8252.0
193.10124	8070.0
167.08531	7932.0
253.15634	7283.0
178.07816	7074.0
227.07045	6106.0
221.09628	6099.0
266.13077	5841.0
238.10023	5616.0
153.07027	4695.0
214.06248	4639.0
233.09737	4172.0
141.06956	4160.0
213.09062	3906.0
252.11491	3534.0
182.07214	3503.0
215.07101	3398.0
199.07512	3168.0
263.14343	3065.0
183.08054	3033.0
185.06039	3029.0
253.13919	3017.0
219.08102	2767.0
198.06764	2689.0
208.08929	2636.0
166.07785	2610.0
210.10455	2582.0
225.09128	2351.0
228.07809	2312.0
194.07283	2276.0
191.08684	2207.0
179.08594	2163.0
206.07248	2079.0
177.07062	2023.0
223.11198	1899.0
213.05489	1823.0
168.05772	1716.0
236.08398	1698.0
253.12517	1666.0
213.07347	1628.0
205.06425	1554.0
238.13499	1548.0
155.08588	1534.0
190.07684	1489.0
207.08037	1454.0
210.06764	1390.0
189.06953	1388.0
218.07324	1322.0
180.09392	1322.0
151.05458	1303.0
168.09454	1242.0
202.07808	1238.0
222.06723	1167.0
248.12029	1149.0
203.08733	1143.0
157.06558	1115.0
176.06203	1111.0
209.08366	1092.0
205.10072	1082.0
226.06212	1080.0
242.09293	1074.0
240.07953	1042.0
211.07527	1042.0
254.09373	1023.0
212.08389	1013.0
240.11443	1010.0
183.11632	1009.0
128.06255	1005.0
265.12036	999.0
171.08028	866.0
215.08681	834.0
220.08823	785.0
227.10588	781.0
185.0937	775.0
235.11136	738.0
154.07764	727.0
170.07359	726.0
210.08752	724.0
231.10245	717.0
234.10628	687.0
224.1196	683.0
129.06978	673.0
249.12871	672.0
139.05394	665.0
229.12204	664.0
192.09407	659.0
205.08389	641.0
271.13577	635.0
209.06242	580.0
226.09746	576.0
221.05988	565.0
220.12309	559.0
225.12801	533.0
229.08498	523.0
142.07758	510.0
197.0957	490.0
181.09947	484.0
143.08682	479.0
247.11238	478.0
222.10371	426.0
187.07365	408.0
235.1474	406.0
185.07904	398.0
145.06531	395.0
127.05376	380.0
173.06001	373.0
157.10118	364.0
150.04636	361.0
201.06996	359.0
140.06284	351.0
186.06767	349.0
235.07832	344.0
164.06329	343.0
115.0544	323.0
199.11104	323.0
228.11507	310.0
255.08919	309.0
193.06586	307.0
271.16965	307.0
184.08774	299.0
243.10124	294.0
131.04897	294.0
158.07245	292.0
55.01746	276.0
184.05186	274.0
159.08253	274.0
204.09209	270.0
207.117	263.0
144.05615	260.0
232.08914	255.0
200.08238	247.0
189.05338	239.0
188.08102	235.0
226.08125	233.0
91.05378	232.0
180.05844	228.0
171.0444	222.0
147.08113	221.0
237.12648	212.0
215.10405	202.0
206.10764	195.0
79.05449	191.0
200.04774	191.0
119.08851	188.0
163.05376	187.0
81.06913	187.0
216.09056	187.0
187.0415	183.0
248.11104	183.0
216.07616	181.0
156.09251	178.0
283.13339	178.0
155.04807	176.0
239.07295	175.0
161.06017	173.0
217.10097	171.0
284.12634	169.0
250.09735	167.0
203.10965	160.0
240.06891	155.0
225.1618	153.0
230.10895	151.0
169.0979	146.0
55.05379	146.0
196.06172	145.0
279.14133	145.0
219.11436	141.0
198.1021	141.0
208.05397	140.0
77.03768	139.0
231.0816	138.0
200.0616	137.0
159.04672	133.0
160.05124	131.0
249.11789	127.0
235.09183	123.0
172.08736	119.0
201.09358	117.0
249.09315	112.0
175.07578	111.0
195.10704	109.0
183.06596	108.0
214.09544	105.0
191.07466	104.0
195.11935	104.0
229.07758	103.0
194.10831	103.0
212.11812	102.0
157.05821	100.0
165.09232	100.0
146.07445	99.0
190.062	98.0
220.07515	96.0
133.06694	95.0
235.13388	95.0
131.08597	92.0
173.0948	90.0
268.11081	90.0
143.05168	89.0
182.10782	86.0
117.0686	86.0
155.07002	84.0
267.13828	84.0
298.18307	83.0
147.0455	83.0
189.08839	82.0
57.06958	82.0
245.13338	81.0
69.06898	81.0
215.0509	80.0
170.10681	80.0
188.06087	80.0
186.10374	79.0
253.08623	79.0
221.12831	78.0
241.12015	76.0
172.05266	76.0
263.12439	76.0
126.04785	76.0
174.06902	75.0
246.10344	75.0
218.09059	74.0
157.08031	73.0
105.07085	73.0
171.11615	73.0
210.14005	72.0
236.1171	72.0
187.1125	71.0
242.1295	70.0
156.05704	69.0
245.11652	69.0
212.0625	67.0
123.04433	66.0
232.08168	64.0
253.10492	62.0
53.04	62.0
210.13011	59.0
172.0835	59.0
192.05742	59.0
206.09639	59.0
170.10425	57.0
149.05705	57.0
145.09952	56.0
228.04999	56.0
238.07152	56.0
57.03555	56.0
269.08835	56.0
207.06064	56.0
69.03316	56.0
67.0531	55.0
128.05258	55.0
183.04344	52.0
171.05466	52.0
254.08281	52.0
103.0557	51.0
251.13927	51.0
95.04985	51.0
184.12494	50.0
200.11978	49.0
234.07031	48.0
264.1485	48.0
265.09164	48.0
148.05196	48.0
280.23053	47.0
184.06781	47.0
149.03912	46.0
83.08502	46.0
151.03773	46.0
201.1283	46.0
167.06253	46.0
213.12207	46.0
152.04686	45.0
266.1004	45.0
105.0337	45.0
135.08098	45.0
71.04948	44.0
129.05643	44.0
119.04897	43.0
204.05991	43.0
170.05954	42.0
262.13873	42.0
145.05469	42.0
121.06427	42.0
219.05203	41.0
238.32243	41.0
209.13324	41.0
211.05963	40.0
208.1232	39.0
280.14038	39.0
244.10555	39.0
218.04576	39.0
132.05658	39.0
199.03918	39.0
238.31186	38.0
184.0771	38.0
206.05139	38.0
93.0666	37.0
130.04297	37.0
159.12083	37.0
175.05763	36.0
196.04388	36.0
127.04051	36.0
182.04836	36.0
107.08624	35.0
65.03944	34.0
284.10486	34.0
168.03995	34.0
79.04491	34.0
222.35191	34.0
211.03828	33.0
203.05243	33.0
179.05316	33.0
202.10036	33.0
196.12617	33.0
225.04279	33.0
105.06583	32.0
95.08518	32.0
164.04825	32.0
123.02913	32.0
255.06885	32.0
59.04859	31.0
144.04321	31.0
186.05029	31.0
298.20847	30.0
135.04568	30.0
261.12802	30.0
210.04352	30.0
130.07648	30.0
255.2738	29.0
254.12965	29.0
252.15224	29.0
147.07281	29.0
210.42694	29.0
158.06137	29.0
282.15863	29.0
255.13611	28.0
226.03856	28.0
133.02965	28.0
223.14856	27.0
91.0463	27.0
212.05109	27.0
221.02492	27.0
254.00632	27.0
133.10309	27.0
272.10104	27.0
222.38989	27.0
224.87386	26.0
245.09198	26.0
194.04964	26.0
221.0453	26.0
226.32135	26.0
232.06526	26.0
282.7413	26.0
242.04111	26.0
195.57108	25.0
196.44862	25.0
117.06012	25.0
192.26923	25.0
166.5414	25.0
185.13101	25.0
298.93277	25.0
180.04662	25.0
189.45219	25.0
252.06204	25.0
197.13283	25.0
162.04358	25.0
209.02844	25.0
138.04868	25.0
297.67258	24.0
194.43593	24.0
210.61594	24.0
244.49283	24.0
281.13464	23.0
279.09222	23.0
275.53677	23.0
274.66284	23.0
180.47002	23.0
97.0598	23.0
194.45232	23.0
226.02678	23.0
97.10323	23.0
214.02953	23.0
198.04283	23.0
177.49182	23.0
190.74718	22.0
293.90625	22.0
81.03122	22.0
129.04752	22.0
199.03227	22.0
256.83942	22.0
163.03125	22.0
209.3996	22.0
236.04636	22.0
151.56419	21.0
142.05656	21.0
149.02597	21.0
152.036	21.0
259.13455	21.0
164.5215	20.0
150.06796	20.0
258.12338	20.0
137.06082	20.0
222.03366	20.0
258.90128	20.0
109.02872	20.0
67.04829	20.0
248.26534	20.0
257.67355	20.0
214.51552	19.0
250.07567	19.0
254.26706	19.0
256.07718	19.0
176.03474	18.0
51.02174	17.0
65.0347	15.0
102.0421	13.0
71.60034	12.0

MSID: 8935
ID: 148
RETENTIONTIME: 26.21045
PRECURSORMZ: 301.1805
AREA: 27462362.0
PRECURSORTYPE: [M+H]+
SMILES: CC(C)C1=CC2=C(C(O)=C1O)C1=C(CC2)C(C)(C)CCC1=O
NAME: sageone
FORMULA: C19H24O3
INCHIKEY: NPQAMUFQEFLLCY-UHFFFAOYSA-N
CAS: 142546-15-4
Molecular Weight: 300.398
Number of References: 16
Class: Icetexane diterpenoids
Superclass: Diterpenoids
Pathway: Terpenoids
ppm: 0.12999999995599865
CMID: CM243
IONMODE: Positive
COLLISIONENERGY: 40±20eV
INSTRUMENTTYPE: AB SCIEX
INSTRUMENT: Q-TOF
Comment:  
Num Peaks: 282
231.10103	18391.0
273.1846	7028.0
283.16974	6615.0
203.10693	6220.0
241.12175	6174.0
217.12268	5611.0
301.17905	5044.0
188.08377	3074.0
223.11205	2668.0
257.15353	2349.0
219.10139	2127.0
161.06021	1925.0
185.09642	1839.0
175.07452	1775.0
157.06563	1649.0
216.07623	1477.0
229.12212	1408.0
199.07518	1405.0
141.06961	1344.0
215.10699	1309.0
173.06007	1179.0
195.11668	1168.0
187.07506	1122.0
213.09068	1094.0
165.09111	1067.0
259.13464	1040.0
189.05478	1029.0
129.06981	1029.0
128.06371	1024.0
145.06535	979.0
142.07762	963.0
197.09715	932.0
259.16776	888.0
213.12787	880.0
157.10123	865.0
165.07098	857.0
181.06395	812.0
199.11111	808.0
171.08032	796.0
191.10585	778.0
245.11812	752.0
143.04938	696.0
265.15872	662.0
69.06982	657.0
240.11299	636.0
169.06485	634.0
170.07109	628.0
55.05381	618.0
201.09225	587.0
225.09282	555.0
131.05125	531.0
163.07506	529.0
149.06068	528.0
153.07031	521.0
195.08112	521.0
198.06908	510.0
115.05444	501.0
259.14725	494.0
189.09114	479.0
180.09267	474.0
167.08537	469.0
152.0614	460.0
208.08794	443.0
179.10828	443.0
185.05911	431.0
183.0806	430.0
159.08136	409.0
143.08687	407.0
255.17374	405.0
205.12183	397.0
177.05634	390.0
95.08617	386.0
184.0878	371.0
127.05379	371.0
239.10483	368.0
169.10051	368.0
227.10742	366.0
202.09764	359.0
179.0873	347.0
160.05254	341.0
197.05728	337.0
239.14117	321.0
155.08592	316.0
174.06778	311.0
243.1395	308.0
83.08594	307.0
221.09634	304.0
200.08383	292.0
147.04436	284.0
193.1013	269.0
188.07167	259.0
166.07791	258.0
233.11687	257.0
103.05276	254.0
123.04437	251.0
91.05381	250.0
177.08891	249.0
144.05737	248.0
159.04306	247.0
198.10492	237.0
158.07251	235.0
178.07822	231.0
137.05972	220.0
154.07648	220.0
212.08395	219.0
81.06916	215.0
157.07913	211.0
156.09256	210.0
211.11234	209.0
203.08739	202.0
255.13776	200.0
203.06924	195.0
117.06863	193.0
211.07249	189.0
205.08676	185.0
207.08043	185.0
213.1107	178.0
173.09744	176.0
189.08575	175.0
160.08847	164.0
205.09798	161.0
204.07956	160.0
195.10162	154.0
237.16124	154.0
171.1162	152.0
209.0979	151.0
67.05312	150.0
131.08488	145.0
181.10217	144.0
214.09837	141.0
186.06772	138.0
231.08913	138.0
193.12308	137.0
258.12347	134.0
222.10379	132.0
93.06851	131.0
194.07152	131.0
221.11673	131.0
185.07643	127.0
105.06987	127.0
77.0377	127.0
155.05057	126.0
151.05464	125.0
231.13676	121.0
184.05191	121.0
175.03955	119.0
182.07484	119.0
85.06426	118.0
230.13132	118.0
143.07632	118.0
215.07396	115.0
185.13373	115.0
226.09752	112.0
207.11989	112.0
225.12662	109.0
168.09334	108.0
79.05451	107.0
237.12656	107.0
254.13286	105.0
183.11638	104.0
147.07762	104.0
133.06584	103.0
151.0751	102.0
191.0842	100.0
187.11122	98.0
172.08612	97.0
233.11089	96.0
187.06166	95.0
57.03335	93.0
216.11798	91.0
224.08154	91.0
111.07951	90.0
190.0769	89.0
171.04062	89.0
250.1315	89.0
149.09656	89.0
139.05283	87.0
107.08323	87.0
253.1237	87.0
196.12486	85.0
242.12805	80.0
235.10843	80.0
132.05775	79.0
188.0475	79.0
55.01748	79.0
196.09058	79.0
268.14459	77.0
257.13623	76.0
162.06732	75.0
202.06284	74.0
168.05779	73.0
257.11581	73.0
207.10156	72.0
212.11819	71.0
211.1465	70.0
187.04024	70.0
57.06886	69.0
217.08516	69.0
167.05119	68.0
218.09355	67.0
175.06416	66.0
146.07213	66.0
202.07954	65.0
175.10823	64.0
145.10074	64.0
179.07419	63.0
224.11966	61.0
170.11069	61.0
190.06612	60.0
188.05959	60.0
236.12318	60.0
227.14433	59.0
176.08418	59.0
192.09277	59.0
150.0668	59.0
176.04909	59.0
119.08641	57.0
65.03788	57.0
191.06795	56.0
204.11313	56.0
130.07875	56.0
141.05682	56.0
218.12971	55.0
245.15338	54.0
239.12906	54.0
193.08496	53.0
194.10837	53.0
107.04979	52.0
121.06323	52.0
197.13428	51.0
135.04459	51.0
161.04033	49.0
208.12184	49.0
156.05952	48.0
198.09526	48.0
164.06586	47.0
165.05336	47.0
126.04569	47.0
97.06273	46.0
210.0663	46.0
119.04794	44.0
199.05444	44.0
135.0833	44.0
186.09578	43.0
210.10463	42.0
137.09528	42.0
209.12906	42.0
221.13422	42.0
109.09933	41.0
144.09264	41.0
116.05882	41.0
53.03716	41.0
148.05081	41.0
201.05753	40.0
201.0728	40.0
241.15977	39.0
272.14313	39.0
69.03319	38.0
163.0363	38.0
59.05087	38.0
81.06122	37.0
216.05751	37.0
159.0616	36.0
243.12117	36.0
229.08357	36.0
180.07558	35.0
189.03593	35.0
283.14502	34.0
183.04482	34.0
258.15808	34.0
150.04521	34.0
71.05032	34.0
161.0975	33.0
153.05577	33.0
265.13638	33.0
205.06432	32.0
157.04231	32.0
226.08427	31.0
239.08514	31.0
133.10201	30.0
281.14951	30.0
209.08374	30.0

MSID: 8936
ID: 93
RETENTIONTIME: 19.13
PRECURSORMZ: 317.0659
AREA: 25664766.0
PRECURSORTYPE: [M+H]+
SMILES: COC1=C(OC2=CC(O)=CC(O)=C2C1=O)C1=CC(O)=C(O)C=C1
NAME: 2-(3,4-Dihydroxy-phenyl)-5,7-dihydroxy-3-methoxy-chromen-4-on
FORMULA: C16H12O7
INCHIKEY: WEPBGSIAWZTEJR-UHFFFAOYSA-N
CAS: 1486-70-0
Molecular Weight: 316.267
Number of References: 728
Class: Flavonols
Superclass: Flavonoids
Pathway: Shikimates and Phenylpropanoids
ppm: -0.23000000004458343
CMID: CM243
IONMODE: Positive
COLLISIONENERGY: 40±20eV
INSTRUMENTTYPE: AB SCIEX
INSTRUMENT: Q-TOF
Comment:  
Num Peaks: 215
302.04166	131760.0
317.06644	83296.0
168.00587	39844.0
140.00969	12036.0
137.02315	4715.0
112.01573	4512.0
169.01405	3781.0
84.02153	3113.0
274.04669	2166.0
68.99745	1883.0
56.02533	1859.0
301.03482	1773.0
135.04356	1097.0
256.03671	898.0
134.03593	878.0
200.04797	751.0
273.0408	638.0
176.04535	632.0
55.01752	583.0
228.04138	533.0
66.00988	525.0
271.0603	518.0
229.04967	495.0
245.04474	476.0
187.03905	466.0
285.04031	425.0
70.00417	407.0
109.02782	402.0
230.0186	325.0
172.05029	296.0
136.05154	286.0
71.01324	280.0
139.00214	279.0
163.03894	275.0
284.03091	263.0
147.04448	260.0
203.03453	246.0
144.0575	243.0
257.04697	239.0
171.04588	236.0
299.05505	232.0
217.05215	227.0
211.03853	225.0
218.05614	213.0
274.0321	212.0
160.05142	202.0
94.00633	199.0
201.05492	189.0
173.06151	187.0
121.99943	179.0
159.04443	171.0
81.03307	169.0
154.04257	168.0
131.05023	166.0
117.03482	165.0
148.05212	157.0
155.04703	153.0
183.04366	148.0
202.0282	146.0
89.03904	143.0
186.02914	139.0
232.03719	136.0
126.0458	132.0
123.00972	131.0
158.03571	128.0
177.05779	125.0
95.01177	124.0
182.03667	123.0
189.05495	120.0
204.04335	112.0
246.05457	110.0
231.02827	110.0
174.03046	108.0
161.05911	106.0
116.06103	103.0
197.0602	103.0
130.04088	99.0
146.03555	94.0
107.04988	91.0
165.01701	90.0
199.03804	89.0
274.02075	89.0
175.03969	88.0
145.02892	87.0
98.00005	83.0
190.06087	82.0
227.03383	78.0
239.03537	76.0
149.05962	76.0
143.05067	75.0
185.02197	72.0
205.05188	72.0
162.03255	72.0
159.04073	71.0
115.05243	68.0
133.02867	67.0
142.04039	65.0
127.0528	63.0
79.05371	63.0
128.0616	61.0
77.03949	57.0
102.04518	56.0
111.00736	55.0
316.02094	55.0
166.99817	53.0
255.0316	51.0
110.0354	51.0
255.02534	50.0
114.04719	49.0
189.04552	49.0
184.05208	49.0
88.02996	49.0
273.01166	47.0
53.03863	47.0
155.03728	46.0
123.0423	45.0
316.04184	45.0
210.03383	44.0
139.99231	44.0
162.06871	44.0
143.04716	39.0
228.0251	39.0
121.03101	38.0
103.05483	38.0
112.00226	38.0
214.02977	38.0
317.05075	37.0
176.02975	37.0
267.02814	37.0
161.02058	37.0
243.02975	36.0
120.05572	35.0
106.04399	35.0
138.99405	34.0
256.01477	34.0
164.04593	34.0
243.06488	34.0
171.02924	34.0
113.02241	34.0
139.55115	33.0
85.02911	33.0
166.02504	33.0
183.03571	32.0
157.06209	32.0
167.4465	32.0
228.0192	32.0
179.03372	32.0
174.07051	31.0
151.0018	31.0
274.01105	31.0
302.94785	31.0
167.46931	31.0
300.99066	31.0
129.03432	30.0
145.06194	30.0
144.04221	30.0
229.03041	29.0
67.0171	29.0
283.02332	29.0
91.05389	29.0
218.04312	29.0
204.02516	29.0
192.04272	28.0
215.03249	27.0
230.00969	27.0
167.05006	27.0
275.06259	26.0
300.96008	26.0
302.00931	26.0
302.77399	26.0
229.14159	26.0
238.02495	25.0
303.11322	25.0
107.01441	25.0
245.011	25.0
136.01614	25.0
213.05228	25.0
216.04042	25.0
78.04421	25.0
63.02311	24.0
141.18958	24.0
152.01443	24.0
163.02518	24.0
158.01601	24.0
210.0239	24.0
92.9968	24.0
132.05449	23.0
232.01482	23.0
301.51422	23.0
188.04765	23.0
300.75281	23.0
203.0136	22.0
168.99242	22.0
296.88095	22.0
259.02136	22.0
246.02231	22.0
161.00815	22.0
130.02637	22.0
303.38782	21.0
93.99399	21.0
183.0251	21.0
177.04214	21.0
150.03334	21.0
153.01955	21.0
116.02621	21.0
285.01056	20.0
121.98753	20.0
189.0159	20.0
169.15924	20.0
97.99423	19.0
124.01545	18.0
55.00953	18.0
205.03505	17.0
281.00525	12.0
51.0239	12.0

MSID: 8937
ID: 339
RETENTIONTIME: 31.41223
PRECURSORMZ: 297.1839
AREA: 23605712.0
PRECURSORTYPE: [M+H]+
SMILES: CC(C)C1=CC2=CC=C(C)C(CCCC(C)=C)=C2C(=O)C1=O
NAME: aethiopinone
FORMULA: C20H24O2
INCHIKEY: CAAYVGWMDZSZAD-UHFFFAOYSA-N
CAS: 79491-58-0
Molecular Weight: 296.409
Number of References: 20
Class: Secoabietane diterpenoids
Superclass: Diterpenoids
Pathway: Terpenoids
ppm: -1.5550000000530417
CMID: CM243
IONMODE: Positive
COLLISIONENERGY: 40±20eV
INSTRUMENTTYPE: AB SCIEX
INSTRUMENT: Q-TOF
Comment:  
Num Peaks: 290
297.18274	33295.0
237.12648	9338.0
215.10548	8919.0
95.08518	7875.0
165.06967	5870.0
279.17404	5466.0
153.07027	5254.0
255.13768	4758.0
195.07968	4110.0
181.06389	4098.0
179.08594	3563.0
152.06136	3548.0
167.08531	3496.0
229.12206	3466.0
209.09642	3446.0
223.11198	3296.0
213.09062	2925.0
227.10588	2855.0
67.05391	2802.0
200.08377	2650.0
241.12167	2533.0
254.12965	2422.0
166.07787	2384.0
239.10628	2284.0
199.07512	2126.0
141.06958	2098.0
180.09262	1998.0
208.08788	1883.0
193.10124	1842.0
221.09628	1836.0
178.07816	1804.0
203.10687	1603.0
225.08981	1510.0
211.07529	1413.0
169.0648	1406.0
256.14771	1310.0
182.07347	1237.0
222.10371	1100.0
207.08037	1069.0
235.11136	1004.0
173.06001	990.0
181.1008	938.0
69.06979	914.0
154.07764	874.0
209.13042	821.0
194.10831	804.0
226.09746	803.0
55.05452	778.0
165.08981	765.0
198.06764	755.0
197.09709	753.0
128.06145	744.0
91.05378	734.0
251.14392	713.0
269.15421	711.0
194.07283	697.0
157.06436	695.0
183.07922	693.0
129.06978	688.0
93.07037	667.0
192.09273	660.0
212.08247	609.0
197.05859	595.0
191.08549	575.0
228.11655	563.0
115.05335	548.0
185.06039	534.0
155.08588	530.0
236.12161	528.0
189.09109	528.0
207.117	527.0
242.13103	526.0
187.07365	522.0
195.11525	522.0
251.17963	496.0
253.1205	495.0
189.06953	485.0
143.08565	480.0
177.07062	480.0
203.08453	456.0
145.10071	446.0
151.0546	445.0
161.05893	438.0
196.08777	438.0
185.09637	437.0
211.11086	426.0
145.06413	413.0
171.08284	411.0
219.11436	397.0
282.16193	380.0
81.0709	370.0
250.13454	370.0
193.06586	359.0
190.0782	359.0
127.05376	358.0
168.09328	357.0
214.10117	356.0
169.10046	352.0
149.05945	349.0
107.08624	349.0
240.11595	335.0
79.05362	332.0
205.10213	331.0
142.07758	331.0
77.03854	330.0
143.04817	325.0
217.12262	321.0
249.12717	308.0
131.05008	307.0
172.08864	306.0
119.0853	291.0
264.15167	278.0
207.09727	274.0
206.07248	271.0
202.07808	269.0
103.05372	261.0
224.08441	253.0
170.07104	251.0
220.08823	243.0
251.16255	241.0
175.07448	239.0
208.1232	237.0
188.08237	237.0
268.14609	230.0
221.13414	229.0
183.11632	226.0
191.10851	223.0
267.13828	222.0
105.06884	220.0
199.11243	212.0
204.09068	208.0
186.06633	208.0
117.06966	196.0
282.12408	195.0
157.09996	194.0
176.06334	187.0
194.10149	179.0
139.05394	178.0
159.08131	177.0
174.06644	176.0
65.03786	175.0
243.13789	171.0
217.10242	168.0
206.10623	164.0
158.07368	157.0
254.11092	156.0
123.04325	156.0
201.09081	155.0
238.09872	149.0
168.05519	146.0
222.13875	139.0
222.09058	138.0
223.14856	137.0
53.03857	134.0
187.11118	130.0
147.04431	129.0
180.07816	128.0
164.06079	127.0
57.07106	126.0
155.0493	123.0
236.15472	122.0
130.07759	121.0
237.10838	119.0
144.06203	118.0
133.10196	117.0
210.06908	117.0
163.07376	116.0
184.05186	111.0
57.03333	110.0
184.08774	110.0
163.05501	109.0
219.07812	109.0
237.09331	108.0
234.10178	107.0
179.10559	106.0
150.04517	103.0
180.05975	102.0
210.10455	101.0
225.12654	101.0
160.05124	95.0
205.12317	95.0
131.08708	94.0
249.09161	93.0
254.09531	89.0
264.11505	87.0
224.07709	85.0
198.05524	83.0
199.09862	79.0
261.16602	79.0
159.04178	79.0
55.01819	76.0
218.10941	75.0
156.09129	74.0
267.10147	73.0
137.05853	73.0
71.04865	72.0
198.10899	71.0
200.06299	69.0
116.06195	65.0
251.12375	65.0
240.07802	65.0
51.02244	64.0
156.05582	64.0
155.07613	63.0
171.11871	63.0
224.11813	63.0
135.0787	62.0
80.06171	61.0
171.04057	61.0
233.13475	61.0
231.11734	60.0
216.1136	60.0
167.04861	59.0
182.10783	59.0
262.18631	59.0
186.10507	59.0
150.06557	59.0
225.06483	57.0
216.09201	55.0
93.06282	54.0
153.05209	53.0
209.06102	53.0
213.12637	52.0
188.07028	52.0
251.10202	51.0
143.07628	51.0
254.08749	49.0
246.14032	49.0
242.12189	49.0
229.09389	47.0
252.11336	47.0
231.08012	46.0
222.07745	46.0
244.179	45.0
207.06204	44.0
162.06976	44.0
140.05936	42.0
226.1328	42.0
212.12241	42.0
149.05109	42.0
213.06061	41.0
204.11168	41.0
171.11359	41.0
263.14664	40.0
239.14413	40.0
216.18559	40.0
141.05212	40.0
154.06062	39.0
201.07692	39.0
201.11858	38.0
233.09587	38.0
185.07771	37.0
218.10507	37.0
180.06764	36.0
218.07324	36.0
159.11591	36.0
151.03773	35.0
235.07683	35.0
227.14426	34.0
177.05759	34.0
170.10553	34.0
221.06133	34.0
172.06808	34.0
297.15573	34.0
126.04785	34.0
231.1367	33.0
269.13654	33.0
280.20102	32.0
170.05699	32.0
121.06643	32.0
148.05315	31.0
208.05821	31.0
132.05658	30.0
296.18744	30.0
268.1076	30.0
109.10236	30.0
97.06753	30.0
160.08841	29.0
281.14777	29.0
206.05421	28.0
135.04341	28.0
107.04874	27.0
235.1459	27.0
203.06639	27.0
206.09216	26.0
177.09016	25.0
255.09076	25.0
136.08566	25.0
197.12184	25.0
279.1348	22.0

MSID: 8938
ID: 166
RETENTIONTIME: 27.27688
PRECURSORMZ: 345.0963
AREA: 22896146.0
PRECURSORTYPE: [M+H]+
SMILES: COC1=C(O)C=C(C=C1)C1=CC(=O)C2=C(O)C(OC)=C(OC)C=C2O1
NAME: eupatorin
FORMULA: C18H16O7
INCHIKEY: KLAOKWJLUQKWIF-UHFFFAOYSA-N
CAS: 855-96-9
Molecular Weight: 344.321
Number of References: 449
Class: Flavones
Superclass: Flavonoids
Pathway: Shikimates and Phenylpropanoids
ppm: -1.1300000000460386
CMID: CM243
IONMODE: Positive
COLLISIONENERGY: 40±20eV
INSTRUMENTTYPE: AB SCIEX
INSTRUMENT: Q-TOF
Comment:  
Num Peaks: 284
345.0968	112721.0
284.06842	53191.0
312.06326	41252.0
330.07388	34572.0
269.04483	16302.0
148.05188	9696.0
185.0603	8477.0
241.05008	6851.0
136.01591	6262.0
256.07391	5598.0
149.05937	5274.0
108.02165	4958.0
213.05478	4805.0
297.03909	4369.0
133.02846	3699.0
151.04007	3597.0
287.05408	3563.0
157.06551	3371.0
315.05139	3359.0
329.06577	3333.0
286.04773	2807.0
259.05878	2281.0
314.04221	1708.0
301.07172	1557.0
300.06314	1469.0
302.07858	1314.0
258.05402	1172.0
168.05638	1057.0
244.03658	1027.0
80.02486	840.0
285.03821	831.0
227.07034	736.0
128.06248	722.0
197.05986	671.0
229.0493	603.0
52.03054	565.0
139.05502	533.0
195.04402	524.0
257.04654	473.0
129.0686	402.0
200.08366	387.0
272.03143	384.0
196.05202	384.0
152.01056	347.0
127.0548	346.0
133.99944	341.0
311.05542	338.0
134.03685	329.0
140.06277	323.0
167.04979	314.0
211.07802	311.0
282.05157	292.0
239.07132	291.0
225.05591	285.0
223.03873	283.0
199.03909	251.0
153.01808	246.0
169.06599	244.0
145.06523	238.0
105.03365	237.0
212.04813	237.0
255.0656	232.0
123.04319	221.0
327.08603	221.0
217.05035	219.0
228.07945	214.0
68.99734	213.0
139.00305	203.0
117.03357	196.0
141.07066	188.0
238.06535	188.0
296.03223	177.0
184.0531	176.0
155.05043	168.0
171.04305	164.0
137.02522	159.0
181.01241	158.0
201.05598	155.0
67.01859	155.0
239.03499	131.0
89.03889	130.0
300.02582	130.0
175.0394	128.0
210.06897	128.0
216.04295	127.0
106.00449	124.0
283.05908	124.0
183.04335	123.0
173.05864	121.0
165.01674	120.0
298.04767	119.0
126.04669	118.0
199.07501	118.0
203.03558	116.0
147.04306	115.0
270.05624	113.0
181.06908	112.0
224.04765	109.0
143.04927	108.0
169.01506	104.0
211.0396	103.0
231.0666	94.0
51.02312	93.0
315.02359	90.0
313.07449	86.0
91.05467	85.0
173.02257	84.0
198.0703	83.0
242.05775	82.0
77.03936	82.0
124.01852	80.0
131.04778	79.0
183.08443	77.0
271.06308	76.0
299.08844	76.0
135.00693	75.0
345.07861	73.0
343.96243	73.0
164.01054	73.0
256.04102	73.0
214.06381	73.0
117.06853	71.0
149.04024	70.0
159.04541	69.0
197.04611	69.0
179.03342	68.0
255.02962	68.0
203.07048	68.0
314.01443	67.0
50.01515	67.0
237.05548	65.0
182.0192	63.0
311.01917	63.0
68.02617	63.0
187.03606	61.0
253.05338	60.0
240.04451	60.0
215.10826	60.0
153.0714	58.0
254.05927	57.0
269.0159	57.0
213.03619	56.0
273.07596	56.0
161.06009	55.0
227.04674	55.0
115.05329	55.0
283.13159	54.0
146.0365	54.0
188.04601	54.0
286.008	52.0
285.00018	52.0
96.0224	51.0
315.01315	51.0
182.07338	51.0
299.06134	50.0
187.07625	50.0
95.0498	49.0
268.04172	49.0
226.062	47.0
156.05696	47.0
284.04034	47.0
285.06796	47.0
186.06624	46.0
312.02521	45.0
168.04114	45.0
67.05387	44.0
152.06491	44.0
174.06506	44.0
163.04117	44.0
215.03357	44.0
124.05342	42.0
227.02902	40.0
154.07756	40.0
267.03732	39.0
194.03862	39.0
229.02113	39.0
107.01019	39.0
329.02844	39.0
255.0437	38.0
252.0417	38.0
327.0506	38.0
241.01663	38.0
312.01483	38.0
297.00195	38.0
283.02121	37.0
243.06448	37.0
197.03236	37.0
168.00687	37.0
287.0126	37.0
78.01035	36.0
228.04544	36.0
329.00357	36.0
144.0596	36.0
161.02031	36.0
258.02728	36.0
177.05228	35.0
170.03647	34.0
230.06131	34.0
191.06915	34.0
125.02069	33.0
201.01711	33.0
202.0209	33.0
281.15256	32.0
55.01671	32.0
109.0256	32.0
285.0134	32.0
202.06128	32.0
251.04292	32.0
69.03232	32.0
125.05902	31.0
128.04475	31.0
225.03973	31.0
81.03471	31.0
189.05733	31.0
171.0789	31.0
142.04015	31.0
343.70819	30.0
111.00821	30.0
314.00229	29.0
79.01788	29.0
175.02774	29.0
123.00517	28.0
138.04286	27.0
160.05363	26.0
288.06052	26.0
211.05811	26.0
230.02119	26.0
169.05325	26.0
159.08369	26.0
259.02567	26.0
141.05788	26.0
241.00903	26.0
283.58331	26.0
283.84067	25.0
198.03032	25.0
343.93701	25.0
302.03262	25.0
65.04019	25.0
183.03142	25.0
184.45059	25.0
317.1008	25.0
165.06833	25.0
282.03018	25.0
301.03433	25.0
314.0665	25.0
340.21277	24.0
222.03064	24.0
266.05396	24.0
272.07019	24.0
166.99536	24.0
117.02403	24.0
166.0437	23.0
313.01212	23.0
254.02025	23.0
157.04219	23.0
162.0647	23.0
121.06313	23.0
267.95676	23.0
208.05104	23.0
151.99367	23.0
257.0795	23.0
193.0127	22.0
103.05466	21.0
218.06012	21.0
296.02045	21.0
342.73746	21.0
132.60632	21.0
130.07753	21.0
245.04126	20.0
196.02322	20.0
312.70029	20.0
281.04745	20.0
223.01387	20.0
283.03931	20.0
93.03349	20.0
163.00615	20.0
310.99844	20.0
147.57202	19.0
154.02408	19.0
344.58575	18.0
317.33105	13.0
63.02456	12.0
91.68752	12.0
73.39988	12.0

MSID: 8939
ID: 102
RETENTIONTIME: 20.84043
PRECURSORMZ: 331.0818
AREA: 19873630.0
PRECURSORTYPE: [M+H]+
SMILES: COC1=C(OC)C(O)=C2C(=O)C=C(OC2=C1)C1=CC=C(O)C(O)=C1
NAME: cirsiliol
FORMULA: C17H14O7
INCHIKEY: IMEYGBIXGJLUIS-UHFFFAOYSA-N
CAS: 34334-69-5
Molecular Weight: 330.294
Number of References: 339
Class: Flavones
Superclass: Flavonoids
Pathway: Shikimates and Phenylpropanoids
ppm: 0.019999999949504854
CMID: CM243
IONMODE: Positive
COLLISIONENERGY: 40±20eV
INSTRUMENTTYPE: AB SCIEX
INSTRUMENT: Q-TOF
Comment:  
Num Peaks: 235
331.08182	109565.0
316.05881	82983.0
288.06226	35735.0
245.04439	29808.0
273.04041	13768.0
301.03439	7312.0
168.00563	3291.0
183.02881	2374.0
199.03914	1641.0
175.03944	1355.0
171.04436	1252.0
217.04897	1112.0
147.04428	1053.0
140.01065	873.0
227.03497	695.0
68.99654	602.0
287.05582	569.0
203.03424	558.0
259.05884	510.0
149.0594	508.0
151.03889	494.0
133.02849	468.0
255.02812	371.0
189.05467	367.0
299.05463	357.0
244.03816	347.0
284.03052	301.0
112.01557	293.0
256.03635	268.0
213.02052	248.0
159.0442	245.0
161.06137	232.0
187.04012	223.0
169.01382	221.0
107.04871	220.0
143.0493	211.0
148.05191	208.0
231.02646	206.0
166.99541	201.0
139.00308	199.0
84.02052	192.0
131.04893	190.0
177.05493	186.0
123.00629	175.0
269.04489	173.0
157.02872	172.0
119.04893	170.0
228.04253	154.0
270.04825	144.0
134.03461	138.0
200.04631	137.0
329.9939	133.0
56.02525	131.0
214.06242	126.0
315.02191	125.0
185.0217	125.0
273.01776	125.0
136.01595	124.0
229.04935	120.0
137.02296	114.0
315.04971	110.0
135.04338	110.0
215.03792	110.0
115.05437	110.0
242.05476	107.0
260.06552	107.0
153.01691	106.0
182.01924	105.0
155.04926	97.0
172.05261	97.0
151.004	94.0
173.05869	92.0
288.04398	89.0
108.01862	87.0
165.01552	87.0
133.06351	85.0
144.05611	85.0
243.06453	83.0
233.04497	82.0
173.02261	82.0
272.03473	80.0
105.03368	79.0
283.02292	78.0
167.9904	77.0
77.03852	75.0
95.01068	74.0
163.03746	73.0
145.0287	69.0
244.23862	67.0
190.06195	67.0
241.01517	65.0
91.05189	65.0
79.05273	63.0
89.03799	63.0
285.07629	61.0
298.04266	61.0
179.03346	60.0
329.9761	59.0
103.05469	59.0
201.05603	59.0
231.06517	56.0
211.03966	56.0
129.03302	55.0
196.04932	55.0
66.01058	54.0
289.06714	54.0
145.06409	53.0
186.06895	52.0
55.01963	52.0
303.08209	50.0
216.04155	49.0
205.04738	49.0
117.03148	49.0
164.01057	49.0
205.01091	48.0
213.05197	48.0
127.05593	48.0
70.00489	47.0
139.05275	47.0
158.0367	47.0
287.02759	46.0
71.01231	44.0
154.04234	44.0
171.02643	43.0
126.04562	42.0
122.00034	41.0
215.07239	40.0
155.0334	40.0
181.01509	40.0
169.00618	40.0
160.05119	39.0
112.0052	39.0
78.0467	39.0
182.0351	39.0
121.02868	38.0
203.01889	38.0
109.02869	38.0
128.0603	37.0
130.04405	37.0
185.06168	37.0
259.02414	37.0
188.04471	37.0
174.03151	36.0
287.11887	35.0
257.04816	35.0
182.01527	35.0
197.02554	35.0
150.06552	35.0
176.04509	35.0
166.98274	35.0
285.03497	34.0
274.04956	33.0
300.99872	33.0
313.06763	33.0
161.02284	33.0
122.99977	33.0
134.0312	32.0
184.05315	32.0
125.0251	32.0
329.95651	32.0
157.06308	30.0
106.04082	30.0
189.04121	30.0
287.10892	30.0
170.03651	30.0
226.02377	30.0
217.02011	29.0
123.04105	29.0
246.05115	29.0
158.07242	29.0
180.03999	28.0
232.07266	28.0
173.0123	28.0
243.06148	28.0
330.07217	28.0
149.04028	27.0
241.05014	27.0
218.05583	27.0
318.90326	26.0
327.1853	26.0
257.078	26.0
51.02243	26.0
225.05742	26.0
198.03313	25.0
177.0432	25.0
133.0477	25.0
283.9942	25.0
139.99211	25.0
288.96057	25.0
316.01526	25.0
268.04019	25.0
115.04702	25.0
163.0312	25.0
201.01715	24.0
131.04108	24.0
159.03062	24.0
191.034	24.0
299.02753	24.0
127.03606	24.0
331.05331	24.0
98.98257	24.0
93.06752	24.0
216.03004	23.0
182.99834	23.0
314.98889	23.0
140.06165	23.0
142.04018	23.0
329.92627	23.0
56.01938	23.0
162.02858	23.0
253.05032	23.0
187.02138	22.0
215.10399	22.0
107.03757	22.0
224.0433	22.0
315.80811	21.0
203.06773	21.0
300.04794	21.0
244.01826	21.0
149.01398	21.0
148.0388	21.0
313.14215	20.0
214.04666	20.0
94.00715	20.0
261.07574	20.0
285.1474	20.0
53.00219	20.0
168.05641	19.0
286.04449	19.0
132.02617	19.0
243.02637	17.0
250.1329	17.0
160.04376	17.0
67.05309	12.0
63.02068	12.0

MSID: 8940
ID: 24
RETENTIONTIME: 10.73938
PRECURSORMZ: 465.1036
AREA: 17114750.0
PRECURSORTYPE: [M+H]+
SMILES: OC[C@H]1O[C@@H](OC2=C(OC3=C(C(O)=CC(O)=C3)C2=O)C2=CC(O)=C(O)C=C2)[C@H](O)[C@@H](O)[C@@H]1O
NAME: isoquercetin
FORMULA: C21H20O12
INCHIKEY: OVSQVDMCBVZWGM-QSOFNFLRSA-N
CAS: 482-35-9
Molecular Weight: 464.383
Number of References: 2494
Class: Flavonols
Superclass: Flavonoids
Pathway: Shikimates and Phenylpropanoids
ppm: 0.2949999999373176
CMID: CM243
IONMODE: Positive
COLLISIONENERGY: 40±20eV
INSTRUMENTTYPE: AB SCIEX
INSTRUMENT: Q-TOF
Comment:  
Num Peaks: 118
303.05002	275806.0
465.10669	6275.0
285.04022	4033.0
169.01273	1974.0
135.04352	1231.0
257.04529	936.0
123.0075	932.0
303.03809	369.0
243.02966	339.0
137.0231	321.0
229.04959	319.0
302.04492	255.0
183.04358	225.0
211.03987	210.0
151.00415	210.0
239.03528	173.0
155.04819	158.0
173.06015	151.0
85.02817	150.0
161.02299	146.0
201.05623	134.0
147.04324	111.0
275.05435	104.0
285.01376	90.0
187.03764	88.0
69.03322	83.0
95.01364	81.0
97.02997	74.0
215.03815	65.0
267.02963	64.0
239.02922	63.0
117.03372	59.0
185.02589	58.0
61.02848	55.0
145.05008	55.0
159.04314	52.0
274.04498	51.0
189.05353	48.0
247.05714	44.0
127.04282	41.0
145.06541	40.0
304.05167	39.0
233.04372	37.0
303.82285	37.0
69.03159	37.0
168.00453	36.0
465.07501	36.0
304.34546	35.0
261.03961	33.0
57.03411	32.0
143.0471	32.0
304.45825	32.0
305.70703	31.0
305.04639	31.0
205.05038	31.0
303.92871	30.0
302.53534	30.0
304.1012	30.0
304.21393	30.0
203.03723	30.0
109.03085	30.0
137.03801	30.0
345.06631	29.0
302.67163	29.0
302.0994	29.0
303.99701	28.0
302.00919	28.0
53.0379	27.0
344.01556	27.0
303.88431	27.0
141.01617	25.0
304.67361	25.0
107.04883	25.0
139.00208	25.0
303.69144	25.0
163.04137	25.0
304.30789	24.0
303.96457	24.0
215.02809	24.0
432.08441	24.0
303.7597	24.0
83.01457	24.0
304.17804	24.0
161.0143	23.0
304.54883	23.0
301.98877	23.0
71.04953	23.0
127.03619	23.0
232.03859	23.0
306.05133	23.0
81.03657	22.0
161.06277	22.0
55.01823	22.0
200.04236	22.0
358.43613	22.0
157.06203	21.0
199.03934	21.0
305.15759	21.0
99.04408	21.0
228.03685	20.0
89.03716	20.0
284.99393	20.0
127.06048	20.0
242.99913	19.0
61.02618	19.0
91.03703	19.0
315.01703	18.0
342.01483	18.0
183.03033	17.0
189.04544	13.0
115.05659	13.0
396.75089	12.0
145.71375	12.0
77.03774	12.0
85.0381	12.0
95.01937	12.0
97.03383	12.0
51.3027	12.0

MSID: 8941
ID: 217
RETENTIONTIME: 28.58622
PRECURSORMZ: 347.1844
AREA: 17048044.0
PRECURSORTYPE: [M+H]+
SMILES: [H][C@@]12[C@@H]3OC(=O)[C@@]1(CCCC2(C)C)C1=C(O)C(O)=C(C=C1[C@@H]3O)C(C)C
NAME: Oxydesaminoisorosmaricin
FORMULA: C20H26O5
INCHIKEY: LCAZOMIGFDQMNC-FORWCCJISA-N
CAS: 80225-53-2
Molecular Weight: 346.423
Number of References: 559
Class: Abietane diterpenoids
Superclass: Diterpenoids
Pathway: Terpenoids
ppm: -1.4500000000339242
CMID: CM243
IONMODE: Positive
COLLISIONENERGY: 40±20eV
INSTRUMENTTYPE: AB SCIEX
INSTRUMENT: Q-TOF
Comment:  
Num Peaks: 230
231.10231	23304.0
301.18045	20932.0
347.18677	13923.0
189.0546	4516.0
259.16751	3097.0
216.07747	2757.0
165.09096	2613.0
283.16946	2593.0
219.10118	2410.0
259.13599	1931.0
245.11789	1826.0
217.12248	1519.0
161.06006	1477.0
241.12152	1448.0
259.147	1365.0
319.1918	1330.0
55.05448	1097.0
179.1068	1053.0
205.08656	916.0
213.09192	780.0
203.06905	757.0
149.06055	753.0
157.06548	694.0
107.08515	642.0
233.11665	602.0
203.10674	580.0
175.07436	537.0
167.10674	522.0
83.08586	497.0
199.07498	485.0
188.08359	460.0
185.05894	451.0
69.06893	442.0
145.06522	416.0
131.04887	393.0
223.11037	389.0
191.06912	388.0
173.05862	383.0
198.06889	360.0
143.04924	356.0
171.08017	344.0
123.04426	344.0
277.18103	325.0
199.1123	316.0
215.10678	314.0
163.07616	312.0
191.10567	304.0
273.18436	303.0
213.12624	282.0
141.06947	270.0
185.09491	261.0
227.10869	258.0
240.1158	248.0
201.09206	242.0
255.17349	238.0
177.09006	230.0
258.12323	230.0
215.07088	223.0
129.06969	221.0
177.05486	218.0
217.0864	197.0
170.07094	195.0
165.0746	194.0
179.0714	193.0
195.11649	178.0
169.06342	172.0
187.07487	170.0
225.09113	170.0
189.09096	168.0
149.09523	167.0
137.06075	164.0
128.06358	162.0
197.05708	159.0
159.04414	158.0
91.05372	157.0
245.10715	156.0
147.04541	154.0
219.13742	152.0
181.06378	152.0
205.12163	151.0
209.0807	149.0
195.08229	149.0
93.06937	148.0
95.08607	147.0
265.15845	147.0
257.15326	142.0
152.06367	140.0
81.06908	134.0
174.06891	133.0
127.05367	132.0
57.03403	132.0
153.06895	132.0
197.09695	132.0
115.05433	131.0
163.04114	130.0
105.06877	126.0
202.06264	123.0
255.13751	120.0
243.10109	117.0
103.05365	116.0
207.09996	112.0
143.08438	111.0
212.118	109.0
243.13469	108.0
263.12738	108.0
193.12289	105.0
183.08174	104.0
191.10025	104.0
173.09598	102.0
150.06906	101.0
131.08476	100.0
159.08244	98.0
181.08749	95.0
179.08582	95.0
167.08394	95.0
157.10107	94.0
208.08916	93.0
213.08334	91.0
184.08762	90.0
212.08376	88.0
190.06053	88.0
135.04446	86.0
121.09868	85.0
133.06459	84.0
229.12338	82.0
156.09241	81.0
254.12793	80.0
67.05386	79.0
169.10162	78.0
247.09529	73.0
305.13834	73.0
71.04861	72.0
217.10516	72.0
155.08823	70.0
195.10281	70.0
186.06755	69.0
225.1264	67.0
171.11603	64.0
160.05113	64.0
119.08523	63.0
147.08104	63.0
117.06958	62.0
85.06508	62.0
198.10472	62.0
144.05606	61.0
211.07515	60.0
301.16174	59.0
166.07649	59.0
232.10988	58.0
268.14752	58.0
245.09181	58.0
237.10974	57.0
221.08302	56.0
205.06973	55.0
200.08641	54.0
79.0527	54.0
240.1507	52.0
207.08163	50.0
257.11716	50.0
188.04732	50.0
329.17053	49.0
151.07616	48.0
230.34807	48.0
158.07112	48.0
199.09987	48.0
145.0546	48.0
109.10229	47.0
187.04005	47.0
187.11238	47.0
241.15498	46.0
218.09624	46.0
181.09937	46.0
137.09514	46.0
59.0478	45.0
145.09825	45.0
83.07515	45.0
77.03935	45.0
162.06592	45.0
83.04837	44.0
216.05586	44.0
119.04782	43.0
137.02176	42.0
135.08089	42.0
249.1131	42.0
218.13095	42.0
128.05804	42.0
202.10162	42.0
283.13815	42.0
109.06445	40.0
125.09515	39.0
204.07376	39.0
239.10612	38.0
250.13281	37.0
154.07632	36.0
237.16704	36.0
199.06531	35.0
241.09415	35.0
160.0883	35.0
182.07071	35.0
219.05914	35.0
175.11194	34.0
209.09628	34.0
267.17014	34.0
205.05992	34.0
176.04633	33.0
235.1127	33.0
277.14188	33.0
165.05321	33.0
221.11652	32.0
53.03996	32.0
121.06204	31.0
185.13089	31.0
193.09975	31.0
259.09024	30.0
189.02229	29.0
139.05615	29.0
227.1825	28.0
123.08228	27.0
183.04465	27.0
271.16302	26.0
132.0565	26.0
319.16028	26.0
185.03496	25.0
284.17569	24.0
300.19714	24.0
245.07802	23.0
214.09673	23.0
311.16766	22.0
216.11778	22.0
52.00228	12.0

MSID: 8942
ID: 173
RETENTIONTIME: 27.45257
PRECURSORMZ: 347.1847
AREA: 15556546.0
PRECURSORTYPE: [M+H]+
SMILES: [H][C@@]12[C@@H]3OC(=O)[C@@]1(CCCC2(C)C)C1=C(C=C(C(C)C)C(O)=C1O)[C@H]3O
NAME: epirosmanol
FORMULA: C20H26O5
INCHIKEY: LCAZOMIGFDQMNC-PYQAKABTSA-N
CAS: 93380-12-2
Molecular Weight: 346.423
Number of References: 58
Class: Abietane diterpenoids
Superclass: Diterpenoids
Pathway: Terpenoids
ppm: -1.1499999999955435
CMID: CM243
IONMODE: Positive
COLLISIONENERGY: 40±20eV
INSTRUMENTTYPE: AB SCIEX
INSTRUMENT: Q-TOF
Comment:  
Num Peaks: 329
301.18069	29361.0
231.10101	25562.0
283.16971	15373.0
273.18457	14375.0
241.12325	8815.0
217.12122	7177.0
203.1069	7145.0
177.09151	6380.0
161.0602	2945.0
257.1535	2927.0
219.10136	2877.0
223.11057	2856.0
188.0824	2466.0
175.07451	2234.0
109.10034	2187.0
259.13461	2152.0
149.05948	1907.0
69.06981	1705.0
157.06561	1695.0
185.09641	1681.0
215.10696	1628.0
165.09109	1491.0
229.1221	1460.0
191.10583	1454.0
259.16931	1443.0
213.12642	1411.0
149.09535	1365.0
199.07654	1275.0
223.10472	1233.0
131.049	1163.0
195.1153	1152.0
189.05476	1132.0
55.0538	1128.0
213.0921	1099.0
259.15195	1079.0
197.09575	1038.0
216.07909	1030.0
199.11108	1002.0
181.06393	1000.0
173.06006	937.0
129.06981	896.0
245.11656	896.0
67.05392	882.0
171.08031	882.0
143.04936	843.0
187.07639	823.0
145.06416	804.0
265.15869	798.0
141.0696	792.0
201.09084	733.0
189.08978	728.0
255.17372	726.0
157.10121	699.0
185.0591	685.0
142.07643	671.0
165.07097	656.0
128.06258	655.0
240.11449	655.0
183.08058	652.0
205.12321	643.0
243.13795	619.0
163.07504	555.0
153.0703	555.0
195.10709	536.0
179.10695	535.0
169.10049	528.0
95.08425	516.0
81.06915	509.0
225.08986	499.0
195.07973	489.0
347.18524	487.0
237.11296	475.0
180.09396	464.0
227.10741	463.0
170.07236	459.0
143.08685	457.0
329.17438	451.0
159.08011	422.0
208.08792	419.0
233.11835	417.0
167.08409	415.0
198.0663	390.0
239.10632	373.0
225.12807	372.0
155.08713	369.0
169.06355	362.0
239.14418	354.0
123.04328	343.0
115.05443	339.0
103.05473	337.0
200.08243	331.0
202.09763	329.0
83.08504	311.0
91.05379	310.0
205.08534	292.0
152.06381	292.0
211.10948	292.0
135.04459	284.0
212.08394	273.0
195.06604	273.0
237.16272	266.0
137.05856	264.0
174.06647	261.0
184.08644	261.0
179.08597	261.0
267.17197	260.0
133.0647	259.0
211.07675	254.0
147.0788	253.0
197.05725	252.0
144.05736	245.0
214.09692	243.0
154.07767	243.0
147.04434	241.0
149.08101	232.0
159.04552	231.0
187.11255	230.0
198.10352	225.0
193.09991	219.0
127.05489	216.0
156.095	216.0
157.08157	211.0
158.07249	210.0
203.07481	209.0
131.08487	207.0
160.05127	204.0
105.06986	203.0
177.05371	201.0
230.12981	199.0
205.10217	196.0
166.0779	192.0
217.1068	192.0
171.1149	192.0
173.09485	184.0
255.13774	183.0
221.09924	175.0
259.09677	175.0
258.125	175.0
93.0685	172.0
181.09952	158.0
77.03856	157.0
79.05276	156.0
209.09789	156.0
202.06142	154.0
207.08182	151.0
185.13104	149.0
182.0735	148.0
172.08995	148.0
271.13425	143.0
215.06963	142.0
160.08846	139.0
85.06606	136.0
221.12108	136.0
186.06638	130.0
231.13823	129.0
194.07014	127.0
226.0975	127.0
257.13309	126.0
254.12814	126.0
178.0782	124.0
117.06862	121.0
107.08424	119.0
196.08644	119.0
57.0326	116.0
119.0864	115.0
183.11636	108.0
222.10231	107.0
184.0519	107.0
193.12033	105.0
250.13612	103.0
151.07629	102.0
161.04529	102.0
235.11441	101.0
191.06927	100.0
145.10074	100.0
57.06886	100.0
207.11565	99.0
225.0825	96.0
253.12367	93.0
162.06979	92.0
268.14615	91.0
190.06339	90.0
111.08054	89.0
227.14282	88.0
167.07523	87.0
133.10086	87.0
191.08688	86.0
224.12111	85.0
170.10941	85.0
179.07155	85.0
188.04749	80.0
175.11339	80.0
139.05165	80.0
215.08687	79.0
71.04784	78.0
167.04991	76.0
243.10741	75.0
97.06368	75.0
347.17429	74.0
161.095	74.0
207.06491	74.0
155.04933	74.0
190.07959	73.0
153.05333	73.0
121.06645	72.0
311.1662	72.0
187.04289	71.0
242.1326	71.0
176.04648	71.0
192.0914	71.0
226.06216	71.0
212.11816	70.0
165.06342	69.0
121.09986	68.0
241.08522	68.0
182.1105	67.0
107.04978	67.0
269.12051	67.0
204.07814	67.0
257.11267	66.0
319.19382	64.0
241.15671	63.0
285.18393	63.0
137.09526	62.0
126.04458	62.0
181.08502	62.0
218.09354	62.0
169.08649	61.0
119.05113	61.0
168.05777	61.0
201.05473	60.0
329.15662	60.0
65.03787	60.0
151.05222	60.0
239.12753	59.0
53.0393	58.0
209.13045	58.0
204.11452	58.0
271.16971	58.0
218.13115	58.0
208.12465	57.0
216.0647	57.0
159.11964	56.0
130.07874	55.0
258.15964	54.0
135.07759	54.0
236.12315	54.0
239.17902	54.0
163.05629	54.0
245.15182	54.0
209.07947	53.0
55.0182	53.0
163.04129	51.0
224.0786	51.0
221.13565	51.0
194.10562	50.0
228.11363	50.0
201.12279	49.0
232.10709	49.0
148.05199	49.0
214.08832	48.0
229.09985	47.0
176.08026	47.0
182.06029	47.0
143.06812	47.0
212.06967	46.0
300.18213	46.0
109.08807	46.0
141.0603	46.0
147.11562	45.0
243.11963	45.0
123.07805	44.0
231.0757	44.0
59.04861	44.0
175.03824	43.0
229.08206	43.0
215.14001	43.0
210.10318	43.0
183.1031	42.0
245.1917	41.0
237.09033	41.0
286.15561	41.0
227.17973	41.0
175.09654	40.0
267.13834	40.0
173.0446	40.0
219.07092	40.0
277.14377	40.0
253.15952	39.0
132.05437	39.0
272.17703	37.0
180.05849	37.0
201.07001	37.0
144.09497	37.0
128.04817	36.0
125.05801	36.0
232.14142	36.0
261.14868	35.0
283.12686	34.0
145.09129	34.0
150.06918	33.0
293.15125	33.0
299.16486	33.0
131.06693	33.0
219.12456	33.0
239.08966	32.0
163.11383	32.0
249.11485	32.0
230.09415	31.0
116.06303	31.0
227.07788	31.0
258.10614	31.0
69.03237	31.0
149.03915	31.0
139.0401	30.0
240.1494	30.0
69.06085	30.0
281.15604	29.0
220.08827	29.0
164.06459	29.0
203.13622	29.0
301.15521	26.0
208.07097	26.0
99.07813	26.0
187.14873	26.0
244.14232	25.0
210.06485	25.0
147.06216	24.0
282.22943	20.0

MSID: 8943
ID: 171
RETENTIONTIME: 27.45257
PRECURSORMZ: 301.1802
AREA: 15391188.0
PRECURSORTYPE: [M+H]+
SMILES: [H][C@@]12C[C@@H]3OC[C@@]1(CCCC2(C)C)C1=CC(=O)C(O)=C(C)C=C31
NAME: miltipolone
FORMULA: C19H24O3
INCHIKEY: QCERTNNJMAPQRG-BXWFABGCSA-N
CAS: 131086-61-8
Molecular Weight: 300.398
Number of References: 6
Class: Podocarpane diterpenoids
Superclass: Diterpenoids
Pathway: Terpenoids
ppm: -0.1700000000255386
CMID: CM243
IONMODE: Positive
COLLISIONENERGY: 40±20eV
INSTRUMENTTYPE: AB SCIEX
INSTRUMENT: Q-TOF
Comment:  
Num Peaks: 209
231.10101	7446.0
283.16971	3184.0
301.17902	3156.0
203.1069	2275.0
241.12325	2221.0
273.18622	2184.0
217.12267	2019.0
223.11057	1101.0
188.0824	1091.0
257.15192	879.0
219.10281	829.0
199.07516	809.0
141.07077	753.0
161.05896	750.0
213.08923	714.0
216.07765	712.0
175.07581	694.0
229.1221	573.0
185.09641	565.0
173.06006	555.0
157.06561	546.0
189.05611	510.0
187.07504	501.0
195.11665	492.0
142.07761	489.0
145.06416	483.0
181.06393	482.0
165.0697	476.0
169.06483	446.0
128.06148	438.0
259.13306	436.0
165.09109	432.0
259.16772	426.0
129.0687	416.0
170.07236	407.0
157.10245	383.0
215.10553	380.0
197.0985	365.0
55.0538	340.0
153.0703	335.0
171.08031	335.0
225.09132	328.0
199.11385	321.0
195.07973	314.0
201.09084	308.0
143.04936	269.0
159.08134	269.0
197.05862	265.0
213.12927	261.0
152.06261	259.0
169.10176	250.0
179.08597	246.0
180.09396	245.0
265.1571	243.0
191.10583	242.0
245.11656	240.0
131.05011	231.0
183.08058	228.0
208.08792	225.0
69.06981	220.0
240.116	219.0
185.06042	209.0
205.12321	202.0
167.08409	201.0
163.07629	196.0
198.0663	195.0
149.05948	195.0
95.08521	193.0
189.08978	191.0
81.07092	190.0
115.05338	189.0
143.08568	186.0
160.05252	183.0
127.05268	182.0
155.08713	180.0
239.14267	179.0
179.10564	172.0
174.06647	167.0
178.0782	166.0
177.05501	164.0
202.09901	160.0
255.17528	159.0
166.07663	154.0
243.14101	149.0
154.07646	144.0
227.10593	142.0
211.07248	129.0
200.08382	129.0
83.08682	126.0
193.09991	123.0
203.07062	123.0
231.13972	122.0
212.07967	119.0
147.04434	118.0
156.09132	115.0
221.09633	112.0
198.10628	110.0
209.09363	108.0
207.08041	106.0
233.11536	106.0
186.0677	106.0
123.04328	106.0
255.14087	101.0
205.09937	100.0
144.05618	98.0
168.09459	98.0
214.09834	97.0
185.13104	95.0
177.09151	94.0
173.09743	93.0
182.0735	93.0
103.05374	89.0
204.07814	86.0
213.11212	86.0
91.05379	84.0
215.07249	84.0
147.07761	83.0
190.07825	82.0
184.04924	82.0
241.10196	80.0
175.11079	79.0
131.08487	78.0
268.14456	76.0
203.08597	76.0
226.09898	76.0
117.07074	75.0
225.12807	75.0
216.11508	74.0
160.08597	73.0
253.119	73.0
67.05473	71.0
194.07014	71.0
139.05165	69.0
258.12659	68.0
219.08107	68.0
171.04573	67.0
207.11705	67.0
159.04675	66.0
137.06085	65.0
250.13612	65.0
93.06945	64.0
151.05222	64.0
237.15971	62.0
181.09952	61.0
254.1297	60.0
217.08659	59.0
176.04778	58.0
171.11618	57.0
149.09775	57.0
213.07924	56.0
105.07087	55.0
196.08919	55.0
175.04082	54.0
183.11902	53.0
57.03408	53.0
257.11896	52.0
187.04021	52.0
133.0647	50.0
168.05904	49.0
132.05887	49.0
221.11526	49.0
177.06805	48.0
202.07674	48.0
55.0182	47.0
187.11389	47.0
191.07469	47.0
240.10083	47.0
170.10941	45.0
185.07375	44.0
172.08611	44.0
193.12169	44.0
190.06339	44.0
257.13309	43.0
230.12981	43.0
242.13107	42.0
121.06645	42.0
144.04913	41.0
85.06516	40.0
222.10085	39.0
235.10991	39.0
227.14282	39.0
224.08006	37.0
79.05711	37.0
128.04817	37.0
176.08157	37.0
201.05196	37.0
236.12166	36.0
77.0377	36.0
192.09004	35.0
273.14249	34.0
224.11671	34.0
126.04678	33.0
140.06055	32.0
119.08533	32.0
268.14136	31.0
107.04775	30.0
272.13663	29.0
189.03726	29.0
243.09825	29.0
180.05585	29.0
162.06731	28.0
229.09985	28.0
164.06209	27.0
130.08098	26.0
204.11871	26.0
145.10191	25.0
210.06485	25.0
137.09869	22.0
95.10049	12.0

MSID: 8944
ID: 38
RETENTIONTIME: 12.86068
PRECURSORMZ: 319.0815
AREA: 15006173.0
PRECURSORTYPE: [M+H]+
SMILES: COC1=C(O)C=C2O[C@@H](CC(=O)C2=C1O)C1=CC=C(O)C(O)=C1
NAME: 6-methoxyeriodictyol
FORMULA: C16H14O7
INCHIKEY: UZQWHZRLSLEWHW-LBPRGKRZSA-N
CAS: nan
Molecular Weight: 318.283
Number of References: 2
Class: Flavanones
Superclass: Flavonoids
Pathway: Shikimates and Phenylpropanoids
ppm: -0.2800000000320324
CMID: CM243
IONMODE: Positive
COLLISIONENERGY: 40±20eV
INSTRUMENTTYPE: AB SCIEX
INSTRUMENT: Q-TOF
Comment:  
Num Peaks: 139
183.02771	32198.0
168.00583	24142.0
319.08206	16532.0
163.03889	8819.0
140.00966	4296.0
112.01571	2314.0
84.02061	1845.0
145.02769	1533.0
135.04468	1444.0
89.03809	998.0
117.0348	938.0
56.02605	765.0
169.01402	698.0
301.07385	629.0
55.01751	350.0
123.04337	307.0
209.04422	301.0
137.02312	252.0
66.00986	239.0
71.0124	230.0
136.05151	228.0
107.04884	195.0
277.07059	193.0
241.0489	189.0
68.9958	186.0
205.04903	184.0
95.0127	171.0
286.04648	162.0
187.03767	157.0
269.0452	152.0
93.03267	145.0
303.05179	139.0
194.01981	134.0
181.04825	134.0
304.06024	132.0
177.05515	129.0
213.05365	124.0
94.00536	122.0
79.05282	119.0
149.02252	119.0
139.03905	117.0
159.04688	111.0
185.06056	111.0
65.0387	108.0
77.03861	106.0
283.05951	101.0
85.02818	99.0
121.99831	95.0
139.00211	91.0
54.01022	90.0
245.04314	82.0
63.02153	81.0
100.0153	81.0
231.06247	81.0
155.03114	74.0
111.04243	72.0
166.02628	70.0
261.04282	69.0
67.01788	68.0
123.00643	64.0
255.06752	61.0
273.07471	59.0
227.03525	58.0
165.01698	58.0
171.04457	57.0
151.00177	57.0
203.03448	57.0
258.05597	56.0
195.0443	56.0
166.99812	56.0
141.01968	54.0
127.03732	54.0
251.03552	52.0
268.0293	52.0
69.03405	51.0
268.04211	50.0
203.07495	49.0
189.0549	49.0
113.02551	48.0
109.03087	48.0
99.04311	48.0
137.0621	47.0
105.0358	46.0
103.05381	46.0
85.02367	45.0
163.02264	44.0
131.04909	44.0
259.05914	44.0
184.05203	43.0
227.07214	43.0
215.06978	42.0
117.01678	42.0
188.04628	42.0
167.05003	42.0
195.02925	42.0
199.03523	42.0
217.04779	41.0
160.05139	41.0
182.42532	41.0
110.03538	40.0
240.04181	40.0
115.0545	38.0
139.05176	38.0
201.05348	37.0
147.04683	37.0
161.05783	37.0
145.01355	36.0
70.00334	35.0
128.06267	35.0
173.0576	35.0
97.02902	34.0
219.06528	33.0
212.04701	31.0
127.0329	30.0
51.02319	29.0
262.03909	29.0
57.03191	29.0
182.01945	28.0
285.0386	28.0
303.03644	27.0
287.0578	26.0
111.00527	25.0
157.06204	25.0
251.0231	25.0
223.0332	24.0
197.04227	24.0
143.04713	24.0
142.02284	23.0
176.04921	22.0
249.06866	22.0
99.0051	21.0
81.03041	21.0
59.01178	21.0
211.07263	21.0
124.01433	19.0
91.05293	19.0
103.04984	13.0
273.04074	13.0
285.03366	13.0

MSID: 8945
ID: 413
RETENTIONTIME: 32.96567
PRECURSORMZ: 315.1952
AREA: 13482258.0
PRECURSORTYPE: [M+H]+
SMILES: [H][C@@]12C=CC3=C(C(=O)C(O)=C(C(C)C)C3=O)[C@@]1(C)CCCC2(C)C
NAME: 6,7-dehydroroyleanone
FORMULA: C20H26O3
INCHIKEY: UAZRHHCHUYOJQV-RBZFPXEDSA-N
CAS: nan
Molecular Weight: 314.425
Number of References: 107
Class: Icetexane diterpenoids
Superclass: Diterpenoids
Pathway: Terpenoids
ppm: -0.8200000000329055
CMID: CM243
IONMODE: Positive
COLLISIONENERGY: 40±20eV
INSTRUMENTTYPE: AB SCIEX
INSTRUMENT: Q-TOF
Comment:  
Num Peaks: 342
229.12186	14490.0
297.18417	13451.0
191.10699	9672.0
315.19562	7359.0
255.13748	6788.0
217.12245	6133.0
237.12779	6037.0
257.15323	5223.0
195.07953	4900.0
149.06053	4218.0
279.17548	3906.0
213.09189	3447.0
215.10818	3282.0
214.09956	2775.0
131.04999	2737.0
167.08519	2703.0
273.14871	2586.0
165.0708	2096.0
199.07495	2085.0
95.08511	2001.0
153.07014	1974.0
175.07564	1929.0
181.06375	1890.0
197.09692	1668.0
165.09219	1559.0
241.12453	1555.0
173.05988	1530.0
205.1216	1497.0
185.09755	1496.0
157.06546	1482.0
203.1053	1449.0
152.06123	1366.0
271.16943	1339.0
223.1118	1339.0
128.06245	1292.0
141.07062	1237.0
69.06974	1235.0
129.07079	1224.0
145.0652	1206.0
187.07484	1092.0
209.13307	1085.0
179.0871	996.0
243.13771	994.0
163.07614	959.0
209.09625	953.0
103.05363	944.0
287.20169	938.0
55.05375	937.0
189.09094	931.0
179.10545	930.0
254.13257	906.0
143.04922	875.0
166.07899	842.0
171.08014	824.0
227.11012	817.0
161.06128	807.0
202.1002	791.0
193.10109	772.0
67.05466	763.0
143.08554	714.0
188.08356	713.0
169.10159	711.0
97.06455	706.0
245.15465	705.0
169.06467	704.0
183.08173	697.0
201.09064	686.0
155.08575	678.0
251.18097	667.0
228.11488	663.0
177.06917	661.0
231.138	657.0
231.10376	656.0
142.07863	650.0
85.06416	637.0
211.07654	630.0
178.07802	619.0
115.05431	612.0
211.11211	584.0
239.10608	573.0
180.09378	544.0
181.10065	544.0
111.08042	543.0
221.0961	502.0
208.08771	499.0
147.04301	484.0
93.06936	477.0
219.11855	476.0
200.0836	475.0
182.07332	466.0
222.10208	452.0
91.0537	447.0
194.10951	439.0
269.19095	437.0
199.11227	436.0
207.10275	436.0
194.07404	416.0
117.07063	386.0
154.07874	382.0
207.0816	373.0
195.11783	370.0
227.14407	369.0
157.10106	363.0
269.15399	359.0
123.04315	354.0
225.09109	349.0
159.08241	348.0
83.08495	341.0
113.09509	341.0
184.08891	331.0
81.06995	331.0
127.05366	327.0
79.05355	310.0
137.06071	308.0
240.11424	307.0
174.0676	305.0
236.11992	299.0
168.09442	295.0
282.16168	291.0
212.08372	290.0
57.03255	288.0
183.11485	288.0
173.09596	282.0
195.09868	280.0
221.11649	278.0
161.09608	272.0
267.13968	270.0
233.11513	269.0
105.06976	269.0
198.07024	267.0
193.06435	267.0
259.1312	266.0
239.14546	258.0
196.08899	258.0
187.11237	258.0
71.04942	255.0
77.03848	253.0
213.12762	250.0
151.05447	247.0
253.12186	247.0
225.1293	242.0
242.13083	232.0
251.13907	232.0
185.05891	230.0
186.07019	227.0
216.11342	226.0
156.09483	218.0
209.12175	215.0
160.05235	212.0
207.11543	212.0
144.05956	211.0
107.08615	211.0
191.08804	210.0
109.10023	207.0
226.09875	191.0
231.11566	189.0
125.09622	186.0
170.07219	181.0
158.07233	178.0
55.01669	176.0
256.14594	176.0
204.09332	175.0
147.08102	173.0
172.08722	173.0
177.09003	171.0
135.08087	170.0
235.11267	165.0
184.05304	158.0
176.06189	158.0
189.07208	154.0
119.08414	154.0
205.10056	152.0
145.10176	149.0
202.07793	148.0
221.13251	145.0
208.12445	143.0
213.11047	142.0
198.10469	137.0
219.13739	135.0
219.1026	131.0
57.06953	131.0
192.09256	131.0
133.06458	130.0
131.08698	127.0
190.07535	127.0
229.10556	122.0
269.17166	122.0
199.0943	118.0
171.11858	116.0
211.09076	114.0
186.10493	112.0
285.18198	111.0
185.13486	109.0
251.16389	107.0
168.0576	107.0
220.08804	106.0
177.05484	104.0
197.06256	103.0
156.05692	98.0
212.11938	96.0
155.04916	96.0
259.16904	95.0
222.14003	95.0
210.10439	95.0
253.15926	95.0
249.12697	95.0
159.04413	93.0
211.14769	91.0
264.15305	90.0
121.06633	90.0
65.0386	90.0
201.12675	89.0
189.05458	89.0
148.05183	88.0
272.13959	85.0
241.15494	84.0
129.05855	84.0
226.13557	83.0
228.10158	82.0
146.07196	82.0
230.09392	81.0
171.04683	81.0
83.04925	80.0
69.03393	80.0
268.14429	79.0
151.11465	78.0
133.10298	77.0
162.06465	76.0
130.07637	75.0
139.05267	75.0
163.05487	74.0
59.05005	73.0
245.11632	72.0
145.05104	71.0
250.13278	70.0
97.10122	70.0
137.09167	70.0
218.09476	69.0
221.08008	69.0
126.04665	68.0
164.06067	68.0
107.04866	68.0
238.13632	66.0
206.07373	66.0
236.15753	66.0
150.04504	65.0
195.0549	64.0
165.05696	64.0
206.09341	63.0
151.07614	63.0
147.11784	63.0
149.0952	63.0
244.13901	61.0
257.12653	60.0
99.07999	59.0
224.07983	59.0
119.04994	59.0
178.05972	58.0
224.12088	56.0
95.07365	56.0
241.19601	55.0
253.14835	54.0
191.07315	53.0
258.16409	52.0
194.0945	52.0
163.10991	52.0
261.16107	51.0
122.07276	51.0
175.0536	51.0
150.06544	51.0
234.10309	51.0
210.06891	50.0
217.08348	50.0
164.0845	49.0
223.08986	49.0
182.10504	49.0
315.17126	48.0
53.03853	48.0
161.0414	48.0
131.03091	48.0
135.04558	48.0
123.11921	48.0
172.04996	48.0
254.10603	47.0
230.13106	46.0
219.08231	46.0
257.11868	46.0
109.06545	45.0
225.1631	45.0
281.15082	45.0
196.12053	45.0
209.07784	44.0
218.10779	44.0
187.1003	44.0
132.0531	43.0
271.12912	43.0
284.17233	43.0
175.10674	43.0
252.11627	43.0
109.02966	42.0
91.04623	42.0
205.08934	42.0
216.09183	42.0
222.08456	41.0
173.04314	41.0
204.11571	41.0
173.13333	40.0
233.15401	39.0
225.0764	39.0
116.06186	39.0
117.06003	39.0
199.14545	38.0
141.05318	38.0
145.08289	38.0
218.12947	37.0
267.17007	37.0
104.06126	37.0
210.13846	37.0
197.12993	37.0
192.08171	37.0
160.08829	36.0
287.15854	35.0
300.06305	34.0
214.06374	33.0
241.0941	33.0
228.0853	33.0
51.0224	32.0
130.03952	32.0
223.14398	32.0
243.11021	32.0
189.12865	31.0
93.05802	31.0
170.06068	31.0
186.04881	29.0
193.12151	28.0
151.03761	28.0
258.15308	27.0
296.21753	27.0
247.12758	27.0
155.07112	26.0
137.04582	26.0
211.0367	25.0

MSID: 8946
ID: 342
RETENTIONTIME: 31.41223
PRECURSORMZ: 375.2151
AREA: 12529455.0
PRECURSORTYPE: [M+H]+
SMILES: [H][C@@]12C[C@@H](OC(C)=O)C3=C(C(=O)C(O)=C(C(C)C)C3=O)[C@@]1(C)CCCC2(C)C
NAME: 7-acetylhorminone
FORMULA: C22H30O5
INCHIKEY: XDBVTCDGDQLEKG-QLEMLULZSA-N
CAS: nan
Molecular Weight: 374.477
Number of References: 33
Class: Abietane diterpenoids
Superclass: Diterpenoids
Pathway: Terpenoids
ppm: -2.0499999999969987
CMID: CM243
IONMODE: Positive
COLLISIONENERGY: 40±20eV
INSTRUMENTTYPE: AB SCIEX
INSTRUMENT: Q-TOF
Comment:  
Num Peaks: 436
297.18442	137463.0
215.10693	83657.0
95.08518	36485.0
237.12799	29263.0
279.17569	23617.0
200.08238	19548.0
255.13768	17126.0
229.12206	14383.0
241.1232	13969.0
181.06522	13276.0
223.11198	13069.0
227.10736	11659.0
153.07027	10530.0
195.07968	10500.0
213.09206	8651.0
167.08531	8635.0
67.05391	8374.0
209.09642	7771.0
157.06436	7601.0
165.07094	7012.0
254.13121	6713.0
199.07512	5689.0
197.09572	5379.0
173.06001	5246.0
203.10687	5179.0
182.07347	4874.0
152.06258	4694.0
208.08929	4658.0
239.10628	4657.0
179.08463	4269.0
185.09637	4035.0
141.07074	3660.0
69.06979	3525.0
129.06978	3461.0
180.09262	3434.0
189.09109	3305.0
256.14615	3292.0
185.06039	3292.0
221.09628	3286.0
128.06256	3148.0
245.11652	2892.0
169.06607	2882.0
143.04933	2860.0
171.08028	2847.0
154.07764	2753.0
222.10371	2741.0
166.07787	2740.0
225.08981	2640.0
191.10715	2520.0
231.13818	2476.0
183.08054	2411.0
285.18552	2322.0
228.11507	2288.0
55.05452	2239.0
193.10124	2187.0
93.07037	2163.0
209.13182	2118.0
217.12262	2073.0
251.14392	2018.0
161.06017	1936.0
235.11136	1913.0
187.07634	1858.0
211.07529	1818.0
242.13103	1791.0
165.08981	1756.0
149.06064	1743.0
194.10831	1684.0
315.19412	1660.0
115.05441	1598.0
236.1201	1594.0
145.06531	1558.0
226.09894	1539.0
207.08037	1516.0
143.08565	1513.0
155.08588	1494.0
269.15262	1473.0
172.08864	1468.0
198.06764	1467.0
178.07816	1426.0
251.17807	1414.0
243.13942	1403.0
253.12206	1355.0
185.07504	1347.0
169.10046	1325.0
212.08247	1314.0
199.10966	1278.0
203.08873	1250.0
219.11726	1249.0
203.07057	1191.0
257.15344	1191.0
142.07758	1190.0
211.11086	1170.0
187.11118	1146.0
259.133	1136.0
194.07419	1125.0
195.11525	1124.0
250.13608	1096.0
145.10071	1076.0
175.07448	1075.0
107.08523	1064.0
81.06914	1063.0
181.1008	1010.0
131.04897	1002.0
199.09171	987.0
201.09081	968.0
268.1445	928.0
127.05376	896.0
214.09831	877.0
240.11444	840.0
207.1156	836.0
91.05378	830.0
264.15009	826.0
177.06932	820.0
196.08777	813.0
205.10072	787.0
163.07501	767.0
191.0882	739.0
205.12036	736.0
225.12361	715.0
249.12871	703.0
151.0546	677.0
282.16357	644.0
157.10118	616.0
184.08774	612.0
158.07245	607.0
267.17191	604.0
375.21942	596.0
79.05449	591.0
170.07359	589.0
168.09328	571.0
159.08008	569.0
190.07956	562.0
169.08517	561.0
57.07032	552.0
192.09407	491.0
188.08505	491.0
156.09251	484.0
204.09209	471.0
183.11501	452.0
267.13828	450.0
193.0645	447.0
71.08581	440.0
283.16965	434.0
77.03768	433.0
119.0853	430.0
186.06633	426.0
202.09758	422.0
207.09727	420.0
143.06808	418.0
147.04431	408.0
105.06984	406.0
174.06902	404.0
144.0585	401.0
103.05372	392.0
221.13269	370.0
117.06966	359.0
143.07628	356.0
133.0997	355.0
197.05997	353.0
193.08492	343.0
168.05519	342.0
123.04434	317.0
187.09644	311.0
184.05319	309.0
238.13651	300.0
208.12462	299.0
171.11871	294.0
139.05394	293.0
194.0892	287.0
206.07248	279.0
236.15472	274.0
155.04808	272.0
261.16443	270.0
271.16644	269.0
222.13728	267.0
160.05373	261.0
211.09805	260.0
210.10313	259.0
233.11531	258.0
189.06953	257.0
220.08968	251.0
170.10809	249.0
176.06204	245.0
213.12494	239.0
65.03786	233.0
57.03333	232.0
206.11044	232.0
179.10822	227.0
156.05704	227.0
224.08148	219.0
224.1196	217.0
202.07669	213.0
217.10098	211.0
131.08597	207.0
201.12691	206.0
109.10032	195.0
231.11884	186.0
273.14731	182.0
137.05968	182.0
171.07002	181.0
226.09157	178.0
173.09738	175.0
55.01819	175.0
126.04785	173.0
53.03857	169.0
183.09776	166.0
198.1021	163.0
239.13959	157.0
71.04783	157.0
164.06331	156.0
216.11649	155.0
80.06258	153.0
150.04637	149.0
130.07983	148.0
270.16101	146.0
177.08887	141.0
218.10796	139.0
144.09142	137.0
83.08413	136.0
238.09721	136.0
230.12679	129.0
210.06908	128.0
223.13979	128.0
145.08772	123.0
183.062	118.0
140.06052	118.0
111.08154	118.0
231.10394	117.0
269.18958	113.0
217.0851	113.0
155.07124	108.0
125.09633	105.0
180.05844	105.0
179.06889	104.0
148.05077	103.0
171.0444	103.0
186.10374	102.0
219.13902	101.0
265.15546	99.0
234.10628	97.0
241.09583	95.0
296.21442	92.0
168.0844	90.0
296.20428	90.0
204.11307	89.0
232.12645	89.0
129.05977	88.0
73.06467	88.0
127.04051	85.0
197.13147	84.0
113.09622	84.0
281.15598	80.0
147.07877	79.0
205.06566	79.0
216.07761	78.0
135.08211	77.0
59.0486	76.0
159.04549	74.0
121.06319	74.0
167.04861	73.0
263.14346	73.0
245.15178	72.0
287.19693	71.0
173.08064	70.0
243.11346	69.0
272.14304	69.0
214.40079	68.0
175.11206	68.0
233.15269	68.0
218.1311	66.0
212.11813	65.0
97.0656	65.0
251.11754	64.0
150.06796	64.0
159.11467	64.0
147.11678	63.0
177.05629	63.0
157.04594	62.0
85.06514	61.0
253.1579	61.0
273.18454	61.0
161.09373	61.0
213.06775	59.0
240.09622	59.0
165.0596	58.0
137.09982	58.0
214.07394	57.0
185.03908	56.0
185.13101	55.0
190.09711	55.0
151.07747	55.0
246.13879	54.0
143.03763	54.0
123.03565	53.0
227.14131	52.0
235.14891	52.0
196.06995	52.0
156.08395	52.0
263.13708	51.0
226.13576	51.0
172.04881	50.0
176.08282	50.0
117.06436	50.0
285.15576	49.0
201.06718	49.0
236.10054	49.0
174.05869	48.0
257.11731	47.0
83.04842	47.0
218.09204	46.0
130.04185	46.0
296.18576	46.0
99.07909	45.0
212.05965	45.0
223.07541	45.0
224.09761	44.0
188.07297	44.0
107.04976	43.0
119.0479	43.0
182.09726	42.0
239.17897	42.0
162.06853	41.0
160.08717	41.0
170.09787	40.0
254.29674	40.0
135.04228	40.0
146.07326	40.0
202.06416	40.0
169.04442	40.0
201.11024	40.0
220.12164	40.0
116.05984	40.0
298.01907	40.0
182.04704	39.0
182.10651	39.0
249.10553	39.0
210.13721	39.0
221.07007	38.0
122.07286	38.0
109.02769	38.0
207.05641	38.0
94.78173	38.0
161.08379	37.0
209.0766	36.0
253.07999	36.0
264.12302	35.0
226.0518	34.0
233.09288	33.0
267.11746	33.0
228.07957	33.0
236.34741	33.0
51.02244	33.0
235.13989	33.0
252.11647	32.0
269.12207	32.0
298.00046	32.0
277.15839	32.0
199.42488	31.0
198.03319	30.0
297.15573	30.0
282.13229	30.0
285.14749	30.0
231.09799	30.0
256.11008	29.0
147.03125	29.0
156.07294	28.0
261.14545	28.0
97.10226	27.0
132.05434	27.0
214.73218	26.0
298.34039	26.0
226.35966	26.0
213.05489	26.0
272.63928	26.0
299.01913	26.0
240.14934	26.0
357.21127	26.0
214.86711	25.0
184.12495	25.0
69.02991	25.0
221.46342	25.0
234.09428	25.0
125.05908	25.0
183.05006	25.0
191.05977	25.0
278.25516	25.0
192.05743	24.0
230.09708	24.0
161.7769	24.0
158.11432	24.0
249.16118	24.0
244.17288	24.0
238.89885	24.0
253.27791	24.0
273.17807	24.0
276.40723	23.0
240.32999	23.0
198.40273	23.0
295.16519	23.0
245.96826	23.0
115.03339	23.0
230.38686	23.0
216.67548	23.0
163.11253	23.0
151.03293	23.0
214.43091	22.0
296.70175	22.0
146.03775	22.0
53.03358	22.0
189.1315	22.0
227.36424	22.0
264.1087	21.0
315.16107	21.0
299.51218	21.0
139.04355	21.0
192.08051	21.0
298.19324	21.0
297.92441	21.0
175.04468	21.0
268.11884	21.0
265.12195	21.0
176.03865	21.0
203.04546	20.0
99.07324	20.0
239.07295	20.0
156.55171	20.0
298.41315	20.0
240.02036	20.0
231.75803	20.0
102.04507	20.0
135.11855	20.0
180.47266	19.0
144.03969	19.0
223.65652	19.0
255.10953	19.0
200.4053	19.0

MSID: 8947
ID: 491
RETENTIONTIME: 35.92947
PRECURSORMZ: 439.3548
AREA: 11112905.0
PRECURSORTYPE: [M+H]+
SMILES: [H][C@@]12[C@@H](C)[C@H](C)CC[C@]1(C)CC[C@]1(C)C2=CC(=O)[C@]2([H])[C@@]3(C)CCC(=O)C(C)(C)[C@]3([H])CC[C@@]12C
NAME: 3,11-dioxo-urs-12-ene
FORMULA: C30H46O2
INCHIKEY: LZXVZTSHGYUWRT-YMWLQLAQSA-N
CAS: 38242-01-2
Molecular Weight: 438.694
Number of References: 21
Class: Ursane and Taraxastane triterpenoids
Superclass: Triterpenoids
Pathway: Terpenoids
ppm: -2.805000000023483
CMID: CM243
IONMODE: Positive
COLLISIONENERGY: 40±20eV
INSTRUMENTTYPE: AB SCIEX
INSTRUMENT: Q-TOF
Comment:  
Num Peaks: 220
203.17905	21229.0
191.17989	14503.0
439.35287	12489.0
189.16344	9355.0
249.18541	4189.0
147.11647	4117.0
95.08595	3416.0
133.10056	3276.0
135.11713	2847.0
119.08507	2667.0
121.10067	2620.0
107.08501	2603.0
161.13194	2591.0
205.19569	2476.0
217.19579	2456.0
149.13329	2334.0
109.10112	2284.0
163.14723	2008.0
201.164	1923.0
175.14799	1750.0
393.35098	1747.0
93.07019	1348.0
81.06897	1331.0
105.06963	1313.0
177.16411	1255.0
231.21217	1076.0
123.1158	974.0
235.16945	833.0
153.09177	754.0
247.16731	737.0
69.07047	723.0
221.18904	711.0
215.17975	698.0
55.05368	621.0
159.11681	608.0
67.05377	584.0
167.10777	561.0
145.10159	541.0
187.1483	508.0
173.13312	481.0
245.22643	476.0
229.19423	458.0
137.1328	445.0
79.05433	442.0
207.17438	425.0
91.0536	416.0
261.18607	416.0
83.08664	366.0
243.21071	324.0
231.17644	303.0
131.08569	299.0
97.1011	296.0
57.07021	270.0
193.12398	259.0
257.22675	254.0
179.10522	223.0
221.15408	221.0
255.21227	219.0
213.16312	202.0
329.24826	193.0
139.07675	191.0
227.17923	183.0
165.09073	181.0
77.03838	181.0
275.20142	177.0
241.19571	173.0
269.22919	165.0
283.23993	164.0
421.34665	156.0
297.25812	150.0
161.12323	148.0
174.13846	142.0
207.14055	139.0
355.26407	138.0
223.16713	131.0
315.22998	129.0
289.21649	117.0
369.27966	115.0
111.11848	111.0
181.12019	111.0
301.21573	110.0
185.13197	108.0
199.14934	107.0
167.10017	106.0
171.1158	104.0
157.1021	104.0
135.10689	103.0
193.15938	97.0
271.2417	95.0
351.30624	93.0
343.25751	93.0
337.29028	91.0
71.08649	90.0
273.18396	87.0
249.16995	86.0
143.0842	86.0
233.15372	84.0
165.12723	83.0
341.24997	81.0
107.07994	81.0
179.18126	80.0
146.10966	79.0
160.12279	79.0
125.09717	77.0
277.21652	77.0
125.06212	75.0
287.19968	75.0
151.14458	74.0
285.25278	72.0
309.26114	72.0
219.17627	71.0
81.06456	71.0
151.07234	71.0
175.10912	70.0
137.06171	69.0
311.27264	67.0
165.16624	67.0
111.07925	64.0
295.242	64.0
117.06942	60.0
323.27603	60.0
191.16498	60.0
219.20671	60.0
303.22992	59.0
291.2337	59.0
263.20169	58.0
357.27719	57.0
259.23969	57.0
259.16556	57.0
209.15265	56.0
128.0634	55.0
179.09999	54.0
129.06952	53.0
189.13919	52.0
217.1597	52.0
173.11765	52.0
383.29602	51.0
235.14693	50.0
233.18811	50.0
53.03775	49.0
233.22401	48.0
85.1011	48.0
343.24664	46.0
111.0452	45.0
139.11256	44.0
137.09496	44.0
193.19205	43.0
255.20287	43.0
130.07733	43.0
188.15587	42.0
215.14384	41.0
161.09712	41.0
421.31247	40.0
439.32004	40.0
281.22604	40.0
397.30984	39.0
144.0923	39.0
295.23358	39.0
127.05571	38.0
317.24509	38.0
239.18152	38.0
161.11081	38.0
163.07469	38.0
65.03773	37.0
149.101	37.0
211.14316	36.0
187.13089	36.0
69.0607	36.0
205.17184	36.0
173.09833	35.0
395.36398	35.0
275.17706	34.0
135.08183	34.0
147.09628	33.0
371.30377	33.0
437.91296	31.0
393.28494	31.0
191.15416	31.0
207.15747	31.0
57.03544	30.0
83.07325	30.0
191.10812	30.0
177.08589	29.0
202.51369	29.0
223.14664	29.0
158.10538	29.0
195.13948	29.0
245.14822	28.0
225.16136	28.0
233.14175	27.0
163.11096	27.0
267.21298	27.0
331.26126	27.0
353.28238	26.0
421.24612	26.0
147.07846	26.0
299.27432	26.0
323.19858	26.0
257.19376	25.0
217.12218	25.0
411.35675	25.0
365.32108	25.0
253.19011	25.0
269.20831	25.0
269.18903	24.0
439.25436	24.0
103.05152	24.0
245.19269	24.0
327.23434	24.0
335.27338	24.0
92.06101	24.0
205.12276	24.0
403.32959	23.0
237.1637	23.0
141.07045	23.0
227.15855	22.0
221.13953	21.0
277.23282	13.0
74.36787	12.0
273.59692	12.0

MSID: 8948
ID: 61
RETENTIONTIME: 14.94772
PRECURSORMZ: 303.0871
AREA: 8864414.0
PRECURSORTYPE: [M+H]+
SMILES: COC1=C(O)C=C2OC(CC(=O)C2=C1O)C1=CC=C(O)C=C1
NAME: 6-methoxynaringenin
FORMULA: C16H14O6
INCHIKEY: FCXRFTLSXMRXTM-UHFFFAOYSA-N
CAS: 81524-08-5
Molecular Weight: 302.284
Number of References: 15
Class: Flavanones
Superclass: Flavonoids
Pathway: Shikimates and Phenylpropanoids
ppm: 0.23499999997511622
CMID: CM243
IONMODE: Positive
COLLISIONENERGY: 40±20eV
INSTRUMENTTYPE: AB SCIEX
INSTRUMENT: Q-TOF
Comment:  
Num Peaks: 80
183.02887	14787.0
168.00568	11808.0
303.0856	6099.0
140.01184	1986.0
147.04433	1712.0
112.0156	1039.0
84.02054	741.0
56.02526	538.0
119.05004	523.0
91.05285	464.0
68.99656	181.0
55.01819	180.0
66.0106	138.0
137.02299	138.0
71.01316	133.0
77.03854	129.0
107.04773	128.0
261.07739	118.0
123.04434	106.0
65.03865	102.0
95.04985	97.0
169.01387	96.0
94.00528	86.0
288.064	73.0
95.01357	71.0
122.00145	68.0
69.0348	65.0
229.0509	62.0
287.05756	60.0
153.01695	56.0
54.01017	49.0
245.04445	49.0
112.00524	46.0
123.00741	44.0
120.05988	43.0
161.05893	42.0
139.9991	42.0
91.04443	41.0
67.01702	41.0
270.05316	40.0
181.05072	40.0
100.01521	38.0
288.04736	38.0
111.00517	35.0
70.00574	34.0
153.01212	34.0
166.02737	33.0
189.05742	33.0
155.03101	33.0
197.05997	32.0
165.01935	32.0
194.02371	30.0
285.07803	28.0
149.02359	27.0
261.06473	27.0
144.0585	26.0
81.03474	25.0
127.03941	25.0
141.07306	25.0
177.05368	24.0
185.05772	24.0
85.03082	24.0
201.05331	24.0
95.04508	24.0
253.05196	22.0
302.08215	22.0
197.04897	22.0
303.0498	21.0
137.01727	21.0
151.00284	21.0
154.0266	21.0
173.06389	21.0
145.06767	20.0
93.03259	19.0
128.05923	18.0
224.04776	15.0
51.02245	15.0
209.03412	13.0
175.45956	12.0
72.02362	12.0

MSID: 8949
ID: 317
RETENTIONTIME: 31.10957
PRECURSORMZ: 361.1999
AREA: 8580605.0
PRECURSORTYPE: [M+H]+
SMILES: CO[C@H]1[C@H]2OC(=O)[C@@]3(CCCC(C)(C)[C@H]23)C2=C1C=C(C(C)C)C(O)=C2O
NAME: epirosmanol methyl ether
FORMULA: C21H28O5
INCHIKEY: XNPVHIQPSAZTLC-WIRSXHRWSA-N
CAS: nan
Molecular Weight: 360.45
Number of References: 10
Class: Abietane diterpenoids
Superclass: Diterpenoids
Pathway: Terpenoids
ppm: -1.599999999996271
CMID: CM243
IONMODE: Positive
COLLISIONENERGY: 40±20eV
INSTRUMENTTYPE: AB SCIEX
INSTRUMENT: Q-TOF
Comment:  
Num Peaks: 197
245.11792	13070.0
361.20007	12058.0
231.10233	8576.0
315.19568	8218.0
301.18048	5994.0
259.13284	1375.0
189.05463	1294.0
203.07187	1048.0
283.16949	972.0
230.0925	822.0
55.05376	797.0
216.07893	753.0
297.18427	730.0
241.12306	722.0
255.13754	556.0
217.12251	502.0
223.11186	488.0
213.09195	431.0
227.10724	391.0
83.08498	386.0
199.0764	386.0
273.14716	376.0
215.10825	308.0
233.11668	274.0
217.08931	245.0
161.05884	242.0
171.08018	228.0
215.06947	219.0
185.05896	215.0
187.07625	211.0
240.1143	210.0
212.08521	207.0
239.10616	189.0
202.09747	185.0
175.07568	184.0
198.06616	182.0
229.08635	179.0
203.10677	176.0
201.09348	170.0
199.11232	166.0
141.07066	165.0
157.06551	163.0
225.08823	163.0
195.11514	162.0
197.05986	153.0
173.05992	153.0
219.09831	152.0
265.15848	151.0
185.0936	150.0
181.06511	149.0
254.12952	140.0
128.0636	137.0
269.19104	135.0
195.08095	133.0
272.14127	122.0
197.09561	122.0
184.08765	120.0
229.12341	120.0
211.07802	120.0
145.06641	118.0
245.10104	116.0
213.12625	113.0
165.06958	112.0
258.12326	109.0
208.08777	109.0
191.0705	106.0
153.07019	106.0
188.08495	101.0
170.07224	99.0
226.10176	93.0
189.09369	92.0
205.08379	92.0
283.15302	91.0
165.09097	90.0
169.06598	89.0
183.08044	87.0
227.13823	84.0
237.12636	84.0
179.08453	83.0
201.0518	82.0
169.10037	82.0
273.18439	79.0
255.17352	78.0
159.08246	78.0
158.07237	76.0
190.0619	76.0
268.14917	75.0
237.16557	74.0
209.09489	74.0
202.06544	74.0
167.08397	73.0
155.08824	70.0
243.10417	70.0
69.06976	70.0
129.0686	65.0
152.06248	65.0
143.04926	64.0
157.1011	61.0
172.08983	59.0
182.06808	59.0
232.11438	59.0
174.06505	58.0
213.12053	58.0
253.12349	58.0
297.14545	55.0
259.10605	55.0
269.15567	54.0
207.07744	54.0
244.10695	52.0
180.09515	52.0
267.13815	50.0
143.08675	50.0
204.07799	49.0
160.04991	48.0
163.07619	48.0
131.08589	48.0
154.07756	48.0
212.12086	48.0
257.11719	48.0
232.10394	47.0
147.04424	47.0
187.11642	47.0
297.16064	46.0
181.10069	46.0
203.05093	45.0
222.10361	44.0
333.20401	44.0
127.05479	44.0
131.05002	43.0
177.09007	42.0
193.10114	41.0
226.13564	40.0
141.06601	40.0
243.13625	39.0
205.09921	39.0
259.09818	39.0
285.14734	39.0
144.05843	39.0
224.11801	38.0
195.09326	36.0
271.13403	36.0
95.08704	36.0
236.12299	35.0
214.09819	35.0
184.0491	35.0
196.09178	33.0
207.11832	33.0
178.07675	33.0
156.05695	32.0
186.07291	32.0
171.04431	32.0
142.07634	32.0
259.17227	31.0
240.0961	31.0
177.05359	30.0
300.16663	30.0
251.14224	30.0
250.1344	29.0
159.04541	28.0
151.0545	28.0
159.11705	28.0
257.15332	28.0
211.05667	27.0
155.05043	27.0
115.05119	27.0
189.02904	27.0
221.09763	26.0
246.13098	25.0
149.05818	25.0
287.19846	25.0
237.10826	25.0
265.14413	25.0
166.08029	25.0
233.09874	25.0
191.10434	24.0
249.11313	24.0
233.08379	24.0
139.05617	24.0
241.08353	24.0
210.10445	24.0
171.11734	23.0
239.14401	23.0
275.12872	23.0
361.16843	22.0
227.06592	22.0
126.04449	22.0
207.06757	22.0
200.04626	22.0
193.06575	22.0
192.09534	22.0
183.04466	22.0
185.08028	22.0
57.06955	21.0
83.07337	14.0
165.05574	13.0
60.04388	12.0
85.06329	12.0

MSID: 8950
ID: 36
RETENTIONTIME: 12.60557
PRECURSORMZ: 449.1073
AREA: 8499619.0
PRECURSORTYPE: [M+H]+
SMILES: OC[C@H]1O[C@@H](OC2=C(OC3=C(C(O)=CC(O)=C3)C2=O)C2=CC=C(O)C=C2)[C@H](O)[C@@H](O)[C@@H]1O
NAME: astragalin
FORMULA: C21H20O11
INCHIKEY: JPUKWEQWGBDDQB-QSOFNFLRSA-N
CAS: 480-10-4
Molecular Weight: 448.383
Number of References: 2773
Class: Flavonols
Superclass: Flavonoids
Pathway: Shikimates and Phenylpropanoids
ppm: -1.090000000033342
CMID: CM243
IONMODE: Positive
COLLISIONENERGY: 40±20eV
INSTRUMENTTYPE: AB SCIEX
INSTRUMENT: Q-TOF
Comment:  
Num Peaks: 88
287.0563	200203.0
449.10785	6151.0
153.0184	4098.0
135.04362	661.0
241.05209	425.0
161.02188	386.0
269.04538	306.0
245.04483	244.0
179.03378	201.0
137.02435	193.0
286.10962	143.0
213.05379	123.0
259.0593	119.0
67.01792	117.0
203.03461	115.0
286.12286	97.0
185.05934	94.0
231.06708	94.0
68.99829	78.0
157.06459	72.0
117.03487	71.0
219.06396	65.0
203.02902	63.0
139.05415	61.0
171.04466	59.0
189.05771	59.0
147.04216	57.0
85.03004	56.0
89.03722	50.0
167.05139	49.0
195.04579	49.0
173.05771	48.0
286.04666	47.0
227.03539	45.0
111.00534	44.0
153.00507	44.0
288.22736	39.0
201.05638	37.0
258.05139	37.0
241.03232	34.0
289.51242	33.0
218.05766	33.0
287.74203	31.0
288.05612	30.0
287.88327	30.0
288.03616	30.0
286.56866	30.0
128.06274	30.0
286.58359	28.0
288.73972	28.0
135.02997	28.0
199.03673	27.0
127.05064	26.0
287.97635	26.0
286.80582	25.0
201.04944	25.0
288.19077	25.0
152.52208	25.0
286.88046	24.0
212.04857	24.0
155.05075	24.0
288.39032	23.0
69.0349	23.0
286.15103	23.0
123.00651	23.0
223.03625	22.0
129.0722	21.0
129.06552	21.0
288.10599	21.0
287.80185	21.0
224.05251	21.0
203.07089	21.0
153.03658	21.0
217.04936	20.0
175.03847	20.0
79.05112	20.0
289.89417	18.0
109.02582	18.0
185.0247	18.0
97.02811	17.0
177.05264	16.0
107.04485	15.0
110.99915	13.0
81.0331	12.0
95.01467	12.0
74.75378	12.0
67.05401	12.0
64.16419	12.0

MSID: 8951
ID: 380
RETENTIONTIME: 32.04302
PRECURSORMZ: 389.1956
AREA: 8441882.0
PRECURSORTYPE: [M+H]+
SMILES: [H][C@@]12[C@@H]3OC(=O)[C@@]1(CCCC2(C)C)C1=C([C@@H]3OCC)C(=O)C(C(C)C)=C(O)C1=O
NAME: canariquinone
FORMULA: C22H28O6
INCHIKEY: FYSABPSXOXYZFC-WEMPKCCASA-N
CAS: 121927-69-3
Molecular Weight: 388.461
Number of References: 87
Class: Abietane diterpenoids
Superclass: Diterpenoids
Pathway: Terpenoids
ppm: -0.8149999999886859
CMID: CM243
IONMODE: Positive
COLLISIONENERGY: 40±20eV
INSTRUMENTTYPE: AB SCIEX
INSTRUMENT: Q-TOF
Comment:  
Num Peaks: 378
273.11313	42293.0
311.16422	36445.0
329.17587	24583.0
272.1041	17253.0
269.1171	12145.0
245.1179	9579.0
231.06509	9571.0
251.10652	9465.0
261.11206	8414.0
271.134	7147.0
203.07045	6827.0
293.15268	6641.0
255.10155	6476.0
296.14008	5740.0
253.08763	4713.0
211.07515	4631.0
268.10904	4219.0
389.19608	3774.0
223.11185	3309.0
213.05475	3108.0
253.1219	3087.0
227.10574	3061.0
257.08105	2729.0
259.09656	2402.0
227.07033	2398.0
281.11804	2248.0
241.08655	2074.0
256.10992	2041.0
185.06027	1868.0
248.10472	1832.0
229.05075	1663.0
247.09683	1526.0
265.15848	1509.0
240.07939	1501.0
314.15152	1428.0
219.06494	1349.0
267.10129	1337.0
230.05682	1241.0
286.12061	1241.0
283.17111	1097.0
288.13528	1094.0
212.08234	1076.0
227.08803	1061.0
183.08176	1012.0
165.06958	991.0
236.08234	954.0
229.08485	933.0
225.09114	900.0
175.07567	884.0
197.06122	879.0
258.08862	782.0
263.10834	779.0
195.08231	773.0
239.0713	759.0
209.0963	748.0
235.07819	744.0
283.13321	722.0
254.0936	705.0
208.08775	660.0
237.09164	657.0
250.09875	654.0
243.06598	653.0
278.13083	651.0
189.05461	644.0
201.05595	634.0
214.06235	622.0
271.09531	620.0
287.16522	610.0
157.06549	606.0
233.08078	604.0
270.12543	596.0
217.05034	588.0
191.07048	557.0
241.12305	549.0
181.06509	529.0
301.17877	507.0
228.07796	506.0
195.1165	505.0
299.12735	484.0
235.11122	447.0
239.10765	444.0
223.07674	442.0
207.08165	437.0
238.09859	436.0
274.12082	431.0
187.07623	413.0
215.06801	411.0
294.16302	400.0
233.11517	393.0
153.06895	384.0
219.10265	381.0
225.1264	379.0
223.09868	373.0
199.075	368.0
257.1156	358.0
221.0976	348.0
181.10201	348.0
222.10358	344.0
55.01743	339.0
128.06248	336.0
147.08104	329.0
199.1123	326.0
167.08522	324.0
205.10201	322.0
243.10263	321.0
287.13037	316.0
223.09283	315.0
210.06752	313.0
152.06126	313.0
244.07326	309.0
179.08452	307.0
249.09146	305.0
275.14334	304.0
226.10027	299.0
182.07335	281.0
161.06007	281.0
295.13306	279.0
180.0925	272.0
250.13593	271.0
213.0905	258.0
155.08578	257.0
240.11429	254.0
231.10083	254.0
217.12248	247.0
169.0647	246.0
190.07674	246.0
129.0697	244.0
226.06198	243.0
229.06854	241.0
220.08954	239.0
171.08017	228.0
166.07776	225.0
279.13953	223.0
141.06949	220.0
267.13812	209.0
81.06997	208.0
145.06404	208.0
178.07674	207.0
197.0956	203.0
277.12396	202.0
217.08929	202.0
201.09346	195.0
207.11548	193.0
215.1068	193.0
59.05006	191.0
205.05151	191.0
225.05293	191.0
210.10301	190.0
285.10928	189.0
232.07558	187.0
300.13605	187.0
168.05637	185.0
160.04991	183.0
281.15253	182.0
211.05807	180.0
221.05974	177.0
216.04292	174.0
282.1239	174.0
193.06573	173.0
173.05992	173.0
184.05309	172.0
209.05806	167.0
193.10112	162.0
315.12613	160.0
177.05617	160.0
224.08281	159.0
194.07135	158.0
189.09232	157.0
222.06709	156.0
218.09335	154.0
185.09758	153.0
159.08121	150.0
202.06125	149.0
198.06615	148.0
184.08896	147.0
57.0333	142.0
143.08673	140.0
265.12497	138.0
218.07745	136.0
309.15308	136.0
286.1554	135.0
248.08311	134.0
264.1149	134.0
238.06232	131.0
192.09261	130.0
171.11604	130.0
265.1441	128.0
232.11137	128.0
174.06503	126.0
204.07938	125.0
156.09242	125.0
230.09544	124.0
55.05448	121.0
268.14594	121.0
260.12073	117.0
257.10461	116.0
69.06812	115.0
237.16254	115.0
256.09113	115.0
239.0925	112.0
202.09885	111.0
205.08377	110.0
190.06189	110.0
195.09872	108.0
237.12633	108.0
157.09985	105.0
206.0555	105.0
139.05501	104.0
131.08476	104.0
232.08751	104.0
131.04889	103.0
79.05357	103.0
154.07755	102.0
83.04838	102.0
209.08212	102.0
127.05368	101.0
225.11906	100.0
258.12482	100.0
205.06694	100.0
188.08359	99.0
259.12811	99.0
260.10333	99.0
171.04303	99.0
256.07858	98.0
215.03354	96.0
252.11632	95.0
187.03738	94.0
163.07492	91.0
203.10535	91.0
177.07181	90.0
247.14764	89.0
268.0914	88.0
249.11929	87.0
199.03908	82.0
142.08099	82.0
246.08948	81.0
137.09515	80.0
177.09006	80.0
213.12624	78.0
151.0545	78.0
57.06881	77.0
169.10417	76.0
159.1158	75.0
293.13086	75.0
224.118	74.0
95.08704	74.0
245.08876	72.0
203.04813	71.0
196.08766	71.0
243.05223	71.0
281.0885	70.0
242.05469	70.0
147.04424	68.0
222.14154	68.0
220.0692	67.0
218.05865	67.0
144.05606	66.0
242.09277	65.0
236.12297	65.0
291.13885	61.0
234.10463	61.0
212.04669	61.0
214.10104	60.0
243.13623	60.0
240.0627	59.0
243.03392	58.0
221.08012	58.0
285.10431	57.0
188.05136	56.0
167.04977	56.0
246.1033	55.0
255.13283	54.0
186.06755	54.0
105.06877	54.0
164.0632	54.0
182.0641	53.0
231.04128	53.0
208.12448	53.0
198.10474	52.0
133.06685	52.0
170.07605	50.0
207.10138	50.0
266.09384	50.0
234.06717	49.0
200.04486	49.0
195.06999	49.0
119.0863	49.0
229.12042	48.0
211.11499	48.0
109.10229	47.0
143.04808	47.0
67.05226	46.0
244.10999	45.0
293.1225	44.0
222.09045	44.0
171.06865	44.0
135.07748	44.0
261.0899	44.0
294.13782	44.0
132.0565	43.0
313.14032	43.0
146.07199	43.0
251.13446	42.0
93.07032	42.0
91.0556	42.0
185.0856	42.0
192.05731	40.0
254.07173	40.0
241.15651	40.0
183.04333	39.0
159.04416	39.0
172.08725	39.0
202.05151	39.0
77.0385	39.0
269.15085	38.0
196.05611	38.0
209.12746	38.0
227.04376	38.0
257.1517	37.0
310.13715	36.0
208.05385	36.0
166.06261	36.0
187.10838	35.0
167.07382	35.0
247.13071	35.0
85.06418	35.0
328.09286	34.0
128.04697	34.0
228.05281	34.0
312.17053	34.0
149.05936	34.0
252.07899	34.0
165.05322	33.0
83.08675	33.0
107.08516	33.0
234.08665	32.0
230.03009	32.0
183.11887	32.0
180.08199	31.0
186.10362	31.0
145.10062	31.0
211.04385	31.0
228.11493	31.0
280.10742	31.0
257.04651	31.0
182.10771	30.0
140.06044	30.0
117.06853	30.0
115.05433	30.0
240.04752	30.0
195.04126	30.0
183.05658	29.0
310.11646	29.0
272.0621	29.0
282.16339	29.0
253.05179	29.0
268.07056	29.0
175.04068	29.0
189.03441	28.0
309.13757	28.0
139.05038	28.0
261.07724	27.0
180.05571	27.0
165.09222	27.0
279.1019	27.0
250.07861	27.0
71.04861	27.0
97.06361	26.0
204.45311	26.0
95.08131	25.0
294.12439	25.0
287.09552	25.0
311.76056	25.0
301.13626	24.0
241.04245	24.0
103.05266	21.0
223.06065	21.0
75.72292	12.0

MSID: 8952
ID: 66
RETENTIONTIME: 15.24332
PRECURSORMZ: 301.0714
AREA: 8185437.0
PRECURSORTYPE: [M+H]+
SMILES: COC1=C(O)C=C(C=C1)C1=CC(=O)C2=C(O)C=C(O)C=C2O1
NAME: diosmetin
FORMULA: C16H12O6
INCHIKEY: MBNGWHIJMBWFHU-UHFFFAOYSA-N
CAS: 520-34-3
Molecular Weight: 300.268
Number of References: 525
Class: Flavones
Superclass: Flavonoids
Pathway: Shikimates and Phenylpropanoids
ppm: 0.18499999993082383
CMID: CM243
IONMODE: Positive
COLLISIONENERGY: 40±20eV
INSTRUMENTTYPE: AB SCIEX
INSTRUMENT: Q-TOF
Comment:  
Num Peaks: 68
286.04825	12991.0
301.07227	7652.0
168.00589	4069.0
140.01086	851.0
84.02065	388.0
112.01678	327.0
121.02779	318.0
301.05865	232.0
68.99664	223.0
258.05447	187.0
285.04202	182.0
56.02533	154.0
184.05344	102.0
160.05145	101.0
119.04913	93.0
255.06761	86.0
240.04494	85.0
212.04851	85.0
169.01154	83.0
213.05373	72.0
55.01753	68.0
257.047	60.0
229.04971	59.0
71.01077	54.0
173.06024	53.0
269.04691	53.0
139.99812	49.0
128.06271	45.0
268.03421	42.0
120.05359	41.0
66.00909	40.0
137.02318	40.0
70.00418	39.0
157.06456	39.0
156.05968	38.0
144.05751	38.0
93.03271	37.0
183.04103	36.0
201.05495	35.0
167.98178	33.0
94.00729	33.0
139.00331	33.0
212.03853	33.0
147.04213	32.0
216.03902	31.0
286.01016	31.0
65.03952	31.0
185.06329	31.0
91.05483	31.0
143.04836	29.0
109.02886	29.0
202.05746	27.0
95.01369	27.0
258.01987	26.0
187.03908	25.0
158.03572	25.0
145.06549	25.0
131.04913	24.0
121.99403	24.0
255.05667	24.0
230.05875	24.0
300.07385	24.0
215.03827	24.0
127.05282	24.0
165.02208	23.0
283.04971	13.0
268.01175	13.0
54.00952	12.0

MSID: 8953
ID: 32
RETENTIONTIME: 12.42622
PRECURSORMZ: 449.1068
AREA: 8044981.5
PRECURSORTYPE: [M+H]+
SMILES: OC[C@H]1O[C@@H](OC2=CC3=C(C(O)=C2)C(=O)C=C(O3)C2=CC=C(O)C(O)=C2)[C@H](O)[C@@H](O)[C@@H]1O
NAME: luteolin 7-O-glucoside
FORMULA: C21H20O11
INCHIKEY: PEFNSGRTCBGNAN-QNDFHXLGSA-N
CAS: nan
Molecular Weight: 448.383
Number of References: 1832
Class: Flavones
Superclass: Flavonoids
Pathway: Shikimates and Phenylpropanoids
ppm: -1.5900000000215186
CMID: CM243
IONMODE: Positive
COLLISIONENERGY: 40±20eV
INSTRUMENTTYPE: AB SCIEX
INSTRUMENT: Q-TOF
Comment:  
Num Peaks: 74
287.05576	129243.0
449.10696	2968.0
269.04486	1776.0
169.01379	1427.0
123.00953	972.0
119.04785	786.0
241.05011	573.0
227.03348	275.0
121.02759	230.0
213.05479	228.0
157.06552	174.0
151.00519	136.0
259.06195	125.0
145.02869	108.0
91.05468	108.0
245.04282	107.0
167.04854	98.0
95.01353	97.0
223.04167	97.0
85.02807	94.0
286.11237	85.0
195.04677	81.0
171.04306	70.0
185.06165	67.0
286.04776	52.0
199.0405	50.0
269.01917	46.0
286.55817	44.0
139.05272	44.0
69.03477	42.0
231.06514	41.0
168.99979	39.0
131.05003	39.0
143.04811	37.0
449.08621	36.0
97.02889	32.0
258.0509	28.0
127.05592	27.0
241.02882	27.0
285.02499	26.0
150.99675	26.0
288.03229	26.0
288.31827	26.0
147.03951	26.0
166.99664	25.0
288.21182	25.0
288.47128	25.0
259.04776	24.0
288.24841	24.0
290.15045	24.0
185.05499	24.0
127.03825	24.0
227.01282	23.0
288.94055	23.0
157.05569	23.0
286.09082	23.0
145.06407	23.0
129.0675	23.0
68.99653	22.0
289.24194	22.0
288.59772	22.0
173.06123	21.0
292.65826	21.0
73.03032	21.0
150.98352	20.0
69.03152	19.0
109.02868	18.0
329.06757	15.0
119.02969	13.0
141.07649	13.0
83.05018	12.0
70.03848	12.0
358.51175	12.0
61.03147	12.0

MSID: 8954
ID: 354
RETENTIONTIME: 31.60367
PRECURSORMZ: 285.185
AREA: 7908390.5
PRECURSORTYPE: [M+H]+
SMILES: [H][C@]12CCC3=C(C=C(O)C(=C3)C(C)C)C=C1C(=O)CC2(C)C
NAME: salvimultine
FORMULA: C19H24O2
INCHIKEY: AKCVZZQZSFNKEB-INIZCTEOSA-N
CAS: nan
Molecular Weight: 284.398
Number of References: 1
Class: Icetexane diterpenoids
Superclass: Diterpenoids
Pathway: Terpenoids
ppm: -0.45500000004494723
CMID: CM243
IONMODE: Positive
COLLISIONENERGY: 40±20eV
INSTRUMENTTYPE: AB SCIEX
INSTRUMENT: Q-TOF
Comment:  
Num Peaks: 282
215.10799	33585.0
285.18686	19399.0
267.17798	18905.0
197.09669	18460.0
173.06091	14834.0
225.12766	14212.0
200.08476	11460.0
243.13754	8804.0
169.10005	6910.0
141.07033	5874.0
191.10677	5656.0
145.0649	5052.0
229.12317	4850.0
81.0705	4728.0
153.06865	4318.0
183.08015	4068.0
182.07439	3980.0
154.07724	3873.0
227.10847	3739.0
55.05415	3660.0
181.06877	3578.0
167.08618	3378.0
209.09746	3178.0
165.07053	3141.0
242.13068	3088.0
211.11191	2951.0
149.06024	2760.0
155.08548	2653.0
187.07729	2626.0
152.06216	2588.0
128.06325	2422.0
179.08685	2326.0
131.04855	2142.0
203.10788	2142.0
201.09181	2128.0
195.08066	1971.0
95.08669	1966.0
115.05399	1829.0
217.12369	1804.0
129.06937	1801.0
171.08116	1772.0
103.05431	1754.0
199.0775	1747.0
205.12419	1725.0
166.07745	1659.0
169.08859	1597.0
196.08876	1488.0
172.09081	1469.0
168.09288	1426.0
185.09731	1341.0
157.06641	1333.0
178.07776	1324.0
239.17711	1290.0
69.07023	1236.0
241.12436	1183.0
213.09311	1074.0
117.0703	1069.0
127.05445	1045.0
239.15741	1026.0
79.05497	1010.0
165.08815	1001.0
189.09204	994.0
214.09937	981.0
67.05513	974.0
187.09068	918.0
143.08525	890.0
83.08641	864.0
210.10561	860.0
91.05431	824.0
256.14581	805.0
142.07716	764.0
255.1389	760.0
207.11804	701.0
199.11205	677.0
159.0809	662.0
202.09998	652.0
223.11455	640.0
195.09435	629.0
175.07538	611.0
224.1207	591.0
163.07712	565.0
270.16229	561.0
151.05418	547.0
239.14833	542.0
105.07044	516.0
143.05127	500.0
188.08331	496.0
237.12762	465.0
180.09485	457.0
169.07332	454.0
161.061	453.0
194.07381	435.0
170.0732	420.0
181.1004	418.0
143.0665	408.0
199.09131	404.0
179.10651	404.0
123.04501	397.0
224.13536	391.0
191.08646	379.0
103.05132	368.0
193.10085	366.0
224.14856	342.0
257.15781	341.0
285.17365	339.0
182.09554	334.0
184.09	333.0
174.06734	316.0
156.09456	305.0
224.15588	295.0
77.03815	287.0
144.05927	285.0
57.03445	284.0
137.06042	284.0
252.1519	283.0
139.05469	283.0
158.07329	278.0
185.06	272.0
133.10155	271.0
186.06995	260.0
216.11467	260.0
147.04272	256.0
208.08749	248.0
192.09505	245.0
185.07999	243.0
187.11078	239.0
143.08055	239.0
238.13615	236.0
53.03893	233.0
182.11008	229.0
228.11618	207.0
196.1107	196.0
230.12939	193.0
93.06903	176.0
155.07329	173.0
177.07022	171.0
119.0849	164.0
71.05157	163.0
107.08583	160.0
168.05859	156.0
195.10802	153.0
231.13931	149.0
190.07916	144.0
183.11725	141.0
186.10469	141.0
65.03906	141.0
249.16702	138.0
164.0629	137.0
168.06749	134.0
196.12579	129.0
194.10928	128.0
212.08353	122.0
189.0705	120.0
176.06424	119.0
209.13286	113.0
159.06361	112.0
198.0645	110.0
205.10736	110.0
160.05455	109.0
116.06365	106.0
172.07796	105.0
195.11623	105.0
201.10986	104.0
150.04475	104.0
201.12097	101.0
207.09409	96.0
203.08833	94.0
213.12743	94.0
257.17508	94.0
140.06012	90.0
226.10446	85.0
198.10585	84.0
207.07999	82.0
155.05133	82.0
219.14009	82.0
171.06834	76.0
219.1198	76.0
177.09108	76.0
157.08728	76.0
126.04634	74.0
121.10159	74.0
226.13834	73.0
222.10481	72.0
266.30142	72.0
57.06922	72.0
95.07523	69.0
171.1183	69.0
186.05659	66.0
131.08669	65.0
257.18924	64.0
159.0945	63.0
172.07411	62.0
144.091	62.0
224.09871	61.0
202.08745	60.0
181.049	60.0
241.09851	59.0
206.11148	59.0
121.06602	58.0
147.02966	58.0
193.12262	58.0
147.08073	57.0
211.07491	56.0
178.06339	56.0
234.13889	55.0
133.06653	55.0
83.07481	55.0
162.06937	54.0
215.68295	53.0
144.07925	52.0
204.09171	52.0
226.09415	51.0
163.05585	51.0
184.05147	51.0
150.06395	50.0
148.05273	50.0
69.03442	49.0
133.09138	49.0
223.14673	48.0
149.04111	48.0
257.13425	48.0
51.02279	47.0
200.06815	47.0
251.14513	46.0
214.40471	46.0
130.07607	44.0
244.14499	43.0
107.04834	43.0
227.09224	42.0
156.07376	41.0
102.04169	40.0
170.11151	40.0
159.10437	40.0
270.14456	40.0
201.07791	40.0
97.06808	40.0
159.12167	39.0
119.05283	39.0
105.04935	37.0
193.08861	37.0
194.05197	37.0
147.11755	36.0
208.12424	36.0
89.03761	35.0
210.13968	35.0
184.12854	35.0
240.10953	34.0
130.03922	34.0
109.02831	34.0
214.075	33.0
196.46198	31.0
237.10953	31.0
115.04559	30.0
213.06595	30.0
217.10637	29.0
198.14169	29.0
228.43285	29.0
225.09091	29.0
179.06981	29.0
221.09737	29.0
252.11302	29.0
204.11409	28.0
187.06255	28.0
212.12202	27.0
218.13217	26.0
156.05418	25.0
135.04642	25.0
252.13324	24.0
198.05347	24.0
142.06316	24.0
175.11426	23.0
145.10147	23.0
151.03372	22.0
210.04456	22.0
132.05843	22.0
172.50218	20.0
164.08298	19.0
216.10027	18.0
237.07184	17.0
119.93073	13.0
137.10056	13.0
75.3047	12.0

MSID: 8955
ID: 570
RETENTIONTIME: 38.41962
PRECURSORMZ: 411.3623
AREA: 7304830.0
PRECURSORTYPE: [M+H]+
SMILES: [H][C@@](CC)(\C=C\[C@@]([H])(C)[C@@]1([H])CC[C@@]2([H])C3=CC=C4C[C@@H](O)CC[C@]4(C)[C@@]3([H])CC[C@]12C)C(C)C
NAME: Δ7-stigmasterol
FORMULA: C29H46O
INCHIKEY: OQMZNAMGEHIHNN-CIFIHVIMSA-N
CAS: 481-19-6
Molecular Weight: 410.684
Number of References: 68
Class: Ergostane steroids
Superclass: Steroids
Pathway: Terpenoids
ppm: -0.3900000000385262
CMID: CM243
IONMODE: Positive
COLLISIONENERGY: 40±20eV
INSTRUMENTTYPE: AB SCIEX
INSTRUMENT: Q-TOF
Comment:  
Num Peaks: 85
411.36072	5531.0
83.08575	2571.0
97.06443	1261.0
55.05368	1148.0
109.06429	1063.0
69.06965	833.0
57.06947	528.0
81.06897	213.0
71.08483	176.0
97.10207	132.0
393.34903	123.0
327.26443	119.0
79.05258	112.0
139.15068	106.0
201.164	93.0
159.11557	92.0
95.08595	87.0
123.0832	79.0
271.20297	74.0
67.05296	71.0
83.04915	70.0
121.10175	70.0
123.11688	68.0
135.0807	61.0
163.14723	61.0
309.25769	61.0
109.10316	60.0
147.11766	57.0
161.12944	56.0
93.07018	54.0
133.10168	53.0
135.11598	50.0
91.05453	50.0
203.17764	50.0
171.1158	48.0
143.08536	48.0
105.06561	47.0
131.08907	47.0
107.08501	47.0
255.21538	46.0
119.08506	46.0
187.15099	45.0
77.03925	45.0
205.19569	44.0
327.25558	44.0
137.13051	44.0
173.12924	43.0
213.15739	43.0
145.1004	43.0
177.1263	41.0
189.16478	40.0
185.1333	40.0
163.1147	39.0
253.19478	39.0
149.13449	39.0
199.14795	37.0
219.17337	37.0
157.10454	35.0
313.25772	35.0
97.08566	34.0
217.19434	34.0
175.1441	31.0
411.31305	31.0
83.07236	29.0
55.04859	28.0
239.17697	28.0
135.07387	27.0
129.06841	26.0
243.17863	26.0
121.06403	25.0
94.04307	25.0
207.17297	24.0
215.17688	24.0
203.14134	23.0
299.23874	22.0
53.03775	22.0
231.2092	22.0
229.15419	22.0
227.17775	22.0
211.15027	20.0
411.39847	20.0
283.23993	13.0
325.18771	12.0
92.03376	12.0
88.45197	12.0

MSID: 8956
ID: 119
RETENTIONTIME: 22.63465
PRECURSORMZ: 349.2007
AREA: 7138135.5
PRECURSORTYPE: [M+H]+
SMILES: [H][C@@]12CC(=O)[C@]3([H])[C@]([C@@H]1O)([C@H](O)C[C@]1([H])[C@@](C)(CO)CCC[C@@]31C)C(=O)C2=C
NAME: amethystoidin A
FORMULA: C20H28O5
INCHIKEY: KVVMQRLBODZZRT-AZLPZDFOSA-N
CAS: nan
Molecular Weight: 348.439
Number of References: 3
Class: Kaurane and Phyllocladane diterpenoids
Superclass: Diterpenoids
Pathway: Terpenoids
ppm: -0.8000000000265572
CMID: CM243
IONMODE: Positive
COLLISIONENERGY: 40±20eV
INSTRUMENTTYPE: AB SCIEX
INSTRUMENT: Q-TOF
Comment:  
Num Peaks: 351
215.10706	28731.0
313.17883	9973.0
229.12219	8313.0
295.17044	7806.0
301.18082	6622.0
200.0825	5151.0
235.11301	3781.0
223.11212	2932.0
253.12378	2762.0
241.12335	2195.0
277.15854	2126.0
283.16983	2111.0
165.06978	1887.0
185.09648	1788.0
331.18906	1704.0
141.06966	1694.0
181.06532	1617.0
169.0649	1542.0
191.10591	1418.0
243.13652	1409.0
207.11714	1383.0
285.1857	1360.0
203.10559	1348.0
157.06445	1279.0
153.07036	1263.0
111.08058	1191.0
187.07512	1171.0
217.12276	1157.0
182.07358	1149.0
197.09584	1148.0
209.09654	1110.0
252.11351	1089.0
199.07663	1062.0
259.1694	1062.0
211.11098	1040.0
195.08118	1025.0
179.08736	992.0
173.06012	948.0
154.07774	931.0
349.19931	926.0
255.13783	923.0
183.08066	911.0
167.08542	879.0
271.13434	852.0
152.06267	849.0
271.16983	846.0
165.09117	844.0
227.1075	842.0
171.08038	822.0
143.04942	818.0
128.06152	807.0
192.09419	793.0
225.12668	775.0
269.15439	744.0
193.06598	735.0
169.10184	711.0
180.09404	706.0
195.11674	691.0
231.13982	685.0
149.05954	684.0
257.15359	669.0
155.08598	661.0
199.11255	660.0
201.09093	657.0
211.07826	635.0
166.07796	634.0
237.12662	613.0
129.06985	601.0
208.08801	601.0
259.13315	593.0
55.05455	571.0
161.06027	570.0
181.10091	567.0
145.06422	565.0
240.1161	552.0
239.10641	547.0
265.15878	547.0
191.08426	538.0
213.09219	524.0
251.14098	512.0
178.07697	505.0
225.09142	505.0
189.08986	502.0
175.07458	478.0
115.05342	473.0
237.09042	467.0
207.08049	445.0
143.08456	428.0
193.10136	425.0
131.05017	422.0
172.09003	420.0
249.16287	418.0
239.14125	416.0
257.11591	390.0
187.10994	389.0
271.14401	381.0
69.07065	374.0
258.12354	367.0
214.09987	361.0
219.07971	360.0
196.08789	351.0
226.10054	346.0
205.12189	340.0
85.06519	329.0
267.17526	326.0
194.07431	326.0
221.09642	325.0
205.10085	316.0
213.12793	310.0
93.07043	308.0
198.06776	308.0
202.09909	307.0
95.08524	306.0
163.07512	306.0
220.08836	305.0
233.09601	303.0
243.10139	298.0
142.07649	298.0
183.11777	297.0
91.05383	296.0
228.11372	287.0
197.05734	285.0
259.15048	283.0
157.10127	277.0
217.10255	275.0
287.16226	273.0
147.0444	271.0
248.11737	266.0
207.10022	265.0
159.08017	265.0
270.16278	262.0
266.12933	261.0
168.09338	258.0
242.13118	252.0
273.18631	243.0
170.0737	243.0
234.10492	240.0
219.11595	233.0
107.08529	231.0
83.04937	231.0
224.08162	226.0
262.13733	222.0
238.09888	220.0
190.07562	217.0
203.08606	215.0
212.08545	213.0
185.0605	211.0
179.1044	206.0
160.05258	204.0
57.03263	203.0
83.08418	203.0
156.09506	202.0
267.14005	201.0
127.05494	201.0
158.07132	200.0
206.10776	199.0
265.12051	197.0
222.1024	196.0
123.0455	196.0
270.12415	196.0
211.0939	194.0
247.11099	194.0
234.13939	191.0
174.06912	190.0
249.12732	190.0
186.06645	190.0
280.14548	189.0
177.07072	187.0
103.05279	186.0
216.11374	186.0
181.07982	185.0
77.03859	182.0
210.10469	177.0
97.06469	176.0
55.01749	174.0
241.15985	169.0
81.07007	168.0
231.10558	163.0
105.06991	162.0
254.13138	160.0
133.10091	157.0
188.08383	157.0
251.10527	156.0
245.15347	156.0
193.08638	156.0
169.08145	155.0
144.05859	153.0
210.06778	151.0
184.09052	151.0
79.05453	147.0
57.06962	147.0
245.12126	146.0
171.11754	143.0
151.05589	141.0
253.15494	141.0
217.09389	137.0
256.14471	135.0
219.09856	134.0
220.12469	131.0
230.1299	131.0
71.04869	131.0
168.0553	130.0
204.09361	130.0
117.06761	129.0
159.04312	127.0
189.06966	127.0
231.11897	127.0
119.08538	125.0
59.04863	124.0
229.08661	121.0
225.08408	118.0
201.12703	117.0
101.05916	116.0
255.1003	115.0
208.12332	114.0
236.12025	113.0
67.05475	112.0
137.05977	110.0
197.1302	110.0
237.16283	109.0
221.13283	109.0
177.09158	106.0
69.03403	105.0
209.12912	104.0
224.11681	104.0
235.08447	102.0
227.14145	101.0
87.04486	100.0
205.08542	100.0
139.05402	99.0
155.05183	95.0
228.1093	93.0
191.06937	91.0
177.05508	90.0
109.06356	90.0
163.05385	89.0
131.08604	89.0
219.1348	88.0
205.06718	87.0
157.07918	85.0
233.11694	85.0
143.07286	82.0
218.07193	82.0
230.1091	81.0
214.06261	81.0
212.12254	81.0
206.07402	80.0
213.1651	77.0
241.08836	77.0
241.09901	73.0
227.07208	72.0
275.12741	72.0
176.06215	72.0
285.146	72.0
201.05342	70.0
319.19568	70.0
250.13469	70.0
73.06471	70.0
201.06871	69.0
184.0533	69.0
140.06177	69.0
135.0822	68.0
133.06476	68.0
170.11075	67.0
275.15665	66.0
156.05713	65.0
244.11029	64.0
95.04896	62.0
261.12662	61.0
147.03491	60.0
247.13101	60.0
171.04195	60.0
165.05971	60.0
147.07767	59.0
289.14066	59.0
233.1319	58.0
216.07918	58.0
186.10519	58.0
145.10078	58.0
121.06542	57.0
179.0677	57.0
149.09541	56.0
209.05832	56.0
203.07628	56.0
167.04617	56.0
268.14307	56.0
109.10039	56.0
182.10794	55.0
209.07388	55.0
301.15195	54.0
233.07956	54.0
162.06737	54.0
269.12546	54.0
204.1118	53.0
196.12492	53.0
144.09386	53.0
256.10867	53.0
232.0863	52.0
137.09647	52.0
230.09424	50.0
113.05984	50.0
283.14676	50.0
198.09808	50.0
267.12244	49.0
228.08267	49.0
255.11594	49.0
221.11534	49.0
171.06117	48.0
189.05888	48.0
164.06215	46.0
150.06566	46.0
123.07919	46.0
271.11661	46.0
225.16489	44.0
107.04982	44.0
196.07967	44.0
349.16821	44.0
192.07791	43.0
247.09714	43.0
298.15283	43.0
286.15573	42.0
218.11098	42.0
222.14473	42.0
239.18063	41.0
214.08411	41.0
303.19492	41.0
167.05757	40.0
238.13666	40.0
214.4081	40.0
199.05589	39.0
149.03682	39.0
150.04526	38.0
233.15283	38.0
232.1236	38.0
266.10376	37.0
264.15024	36.0
189.04677	36.0
135.04008	35.0
237.06932	35.0
127.07592	34.0
263.14044	33.0
126.04353	33.0
242.09612	33.0
180.0717	32.0
279.1235	32.0
313.15454	32.0
71.01237	31.0
193.04964	31.0
247.16951	30.0
331.16589	25.0
52.02777	12.0

MSID: 8957
ID: 371
RETENTIONTIME: 31.78165
PRECURSORMZ: 299.0915
AREA: 6808783.0
PRECURSORTYPE: [M+H]+
SMILES: COC1=CC=C(C=C1)C1=CC(=O)C2=C(O)C=C(OC)C=C2O1
NAME: 5-hydroxy-7,4'-dimethoxyflavone
FORMULA: C17H14O5
INCHIKEY: LZERJKGWTQYMBB-UHFFFAOYSA-N
CAS: 5128-44-9
Molecular Weight: 298.295
Number of References: 292
Class: Flavones
Superclass: Flavonoids
Pathway: Shikimates and Phenylpropanoids
ppm: -0.4500000000007276
CMID: CM243
IONMODE: Positive
COLLISIONENERGY: 40±20eV
INSTRUMENTTYPE: AB SCIEX
INSTRUMENT: Q-TOF
Comment:  
Num Peaks: 177
299.09207	51848.0
256.07257	35633.0
284.06866	11080.0
167.03348	5445.0
213.05496	2206.0
241.05028	1254.0
124.01535	1129.0
227.07201	749.0
133.06473	638.0
197.05865	599.0
185.06046	572.0
255.06424	505.0
211.07535	434.0
157.06441	431.0
201.05338	394.0
159.04555	351.0
135.0446	324.0
96.02056	296.0
123.00636	280.0
128.06149	279.0
134.07211	264.0
129.0676	253.0
196.05219	210.0
169.06485	208.0
91.05381	191.0
139.05399	173.0
210.06914	163.0
174.06908	163.0
141.06963	132.0
145.06535	125.0
183.07796	123.0
67.01865	122.0
81.06916	115.0
239.07304	114.0
228.07965	110.0
55.05453	106.0
173.05879	105.0
168.05652	104.0
212.04546	104.0
257.15039	102.0
166.0249	101.0
195.04144	97.0
127.0549	96.0
118.04344	89.0
77.03857	89.0
238.06253	88.0
200.08244	86.0
230.05704	86.0
111.04443	85.0
152.06262	83.0
131.04901	81.0
79.05364	80.0
119.04794	77.0
182.0722	73.0
83.08505	71.0
90.04729	71.0
57.06886	71.0
184.04927	71.0
103.05276	70.0
95.08617	69.0
199.07242	69.0
171.04318	68.0
67.05312	68.0
144.02211	67.0
171.0829	66.0
68.99739	65.0
198.06494	64.0
181.06264	63.0
271.09396	63.0
68.02542	63.0
267.06155	61.0
217.04765	59.0
151.05344	56.0
229.12064	54.0
284.04059	54.0
164.04579	51.0
124.00662	51.0
240.04167	50.0
206.05287	49.0
71.08665	48.0
115.05444	46.0
89.03989	46.0
205.12323	45.0
159.08383	45.0
196.04533	44.0
223.03891	44.0
99.04403	43.0
138.02916	42.0
231.09807	42.0
298.09695	42.0
153.07153	42.0
137.02304	41.0
65.03946	41.0
149.02364	40.0
228.11366	40.0
123.11501	39.0
156.05586	39.0
214.06111	39.0
281.15115	39.0
188.08377	38.0
215.10556	37.0
53.0393	37.0
140.06172	37.0
226.06071	35.0
107.01028	35.0
207.04239	35.0
105.07289	35.0
239.1427	35.0
157.04109	34.0
79.01794	34.0
203.10832	34.0
149.05711	34.0
191.10992	34.0
170.07237	34.0
158.03802	33.0
241.12024	33.0
165.06973	33.0
187.08041	33.0
210.05779	32.0
139.03781	32.0
95.0136	32.0
125.0197	32.0
92.02364	31.0
102.04609	31.0
109.10138	31.0
161.06519	30.0
105.03474	30.0
155.08716	29.0
155.04446	29.0
146.0733	28.0
143.05173	28.0
243.14104	28.0
213.03209	28.0
281.24969	28.0
224.04491	27.0
255.23164	26.0
154.0789	26.0
127.00082	25.0
150.04761	25.0
225.05609	25.0
257.07971	25.0
284.0274	25.0
133.05003	25.0
97.10326	25.0
238.04893	25.0
255.02515	24.0
251.03227	24.0
93.06947	24.0
175.11212	24.0
136.05258	24.0
59.01324	24.0
223.02867	24.0
108.01767	24.0
133.02856	24.0
284.65164	24.0
197.0999	23.0
208.0498	23.0
185.04047	23.0
209.05542	23.0
135.00818	23.0
147.11801	23.0
165.09238	22.0
237.05568	22.0
177.05634	22.0
256.03494	21.0
240.98491	21.0
269.03864	21.0
85.1013	21.0
116.02718	21.0
298.51816	21.0
95.07853	20.0
111.03926	20.0
205.1008	20.0
179.08337	20.0
248.54326	12.0
75.02066	12.0
69.53373	12.0

MSID: 8958
ID: 239
RETENTIONTIME: 29.1919
PRECURSORMZ: 289.18
AREA: 6681313.5
PRECURSORTYPE: [M+H]+
SMILES: [H][C@@]12C[C@@H]3OC[C@@]1(CCCC2(C)C)C1=CC(=O)C(C)=C[C@@]31O
NAME: yunnannin A
FORMULA: C18H24O3
INCHIKEY: MIQYKENQAGSZSZ-PLYYQAHHSA-N
CAS: nan
Molecular Weight: 288.387
Number of References: 3
Class: Podocarpane diterpenoids
Superclass: Diterpenoids
Pathway: Terpenoids
ppm: -0.3700000000321779
CMID: CM243
IONMODE: Positive
COLLISIONENERGY: 40±20eV
INSTRUMENTTYPE: AB SCIEX
INSTRUMENT: Q-TOF
Comment:  
Num Peaks: 123
289.18024	7493.0
159.07996	1757.0
271.16946	1140.0
57.03329	924.0
55.05375	769.0
91.05371	652.0
79.05443	527.0
67.05386	413.0
119.08415	406.0
160.0883	404.0
233.15402	392.0
145.06403	384.0
117.06957	361.0
135.08087	353.0
107.04967	312.0
131.08588	296.0
105.06876	282.0
144.05605	268.0
215.14412	266.0
81.06908	261.0
93.07031	261.0
147.07866	258.0
173.09598	255.0
77.03763	239.0
115.05537	236.0
129.06857	228.0
145.1006	224.0
243.1759	209.0
128.06136	202.0
121.06526	187.0
161.09734	185.0
107.08414	177.0
83.08585	174.0
55.01669	173.0
81.03292	167.0
253.15927	158.0
177.09265	141.0
97.10123	122.0
95.08511	120.0
197.13269	118.0
211.11212	114.0
109.06648	112.0
141.07179	111.0
185.09756	110.0
171.11729	109.0
133.10074	109.0
155.08333	107.0
133.0657	107.0
95.04787	106.0
163.07614	104.0
261.1864	103.0
103.05364	103.0
189.12596	102.0
187.15123	100.0
153.07016	96.0
69.06893	92.0
137.05959	92.0
149.09641	91.0
157.0667	88.0
109.10126	85.0
153.09076	83.0
169.10033	81.0
187.11104	81.0
123.04316	80.0
125.09733	79.0
83.04926	78.0
217.12247	77.0
175.11194	76.0
158.07234	74.0
137.09743	74.0
65.03781	73.0
121.10298	73.0
157.10106	72.0
147.11548	71.0
183.11487	68.0
127.05367	68.0
146.07434	67.0
142.07864	66.0
225.1646	66.0
53.03782	66.0
205.15948	65.0
199.10953	63.0
119.05102	56.0
132.05762	56.0
193.12015	56.0
197.09694	56.0
149.09282	56.0
159.06885	55.0
97.06359	54.0
105.03262	47.0
175.07823	47.0
116.06398	45.0
111.08043	44.0
233.13608	44.0
187.10701	43.0
159.11826	43.0
167.08519	43.0
165.09221	43.0
69.03394	42.0
163.10992	41.0
227.14557	39.0
174.10379	38.0
201.12955	37.0
154.07753	37.0
168.09315	37.0
235.14873	36.0
51.02311	36.0
201.08926	36.0
191.10701	36.0
59.04705	35.0
231.13951	34.0
130.07414	34.0
173.08438	32.0
123.08228	32.0
185.1322	31.0
151.07375	30.0
135.11389	27.0
169.06595	26.0
147.06203	26.0
71.05108	26.0
135.06494	25.0
85.06327	24.0
83.04301	21.0

MSID: 8959
ID: 125
RETENTIONTIME: 22.95602
PRECURSORMZ: 331.0801
AREA: 6446517.0
PRECURSORTYPE: [M+H]+
SMILES: COC1=CC(=CC(OC)=C1O)C1=CC(=O)C2=C(O)C=C(O)C=C2O1
NAME: 5,7,4'trihydroxy-3',5'-dimethoxyflavone
FORMULA: C17H14O7
INCHIKEY: HRGUSFBJBOKSML-UHFFFAOYSA-N
CAS: 520-32-1
Molecular Weight: 330.294
Number of References: 318
Class: Flavones
Superclass: Flavonoids
Pathway: Shikimates and Phenylpropanoids
ppm: -1.6800000000216642
CMID: CM243
IONMODE: Positive
COLLISIONENERGY: 40±20eV
INSTRUMENTTYPE: AB SCIEX
INSTRUMENT: Q-TOF
Comment:  
Num Peaks: 139
331.08032	21991.0
270.0517	13166.0
298.04797	10457.0
316.05731	3527.0
136.01491	2365.0
108.02074	2136.0
242.05801	1499.0
135.04349	927.0
134.03584	880.0
137.02307	859.0
287.05603	859.0
168.05782	573.0
315.05347	533.0
186.06776	446.0
213.05357	397.0
139.05516	369.0
197.0587	345.0
140.06291	339.0
286.04803	324.0
80.02583	298.0
152.01073	270.0
273.039	237.0
52.0313	228.0
196.05359	176.0
185.06049	167.0
269.0419	152.0
214.06403	147.0
224.04935	137.0
124.01646	124.0
301.03635	124.0
153.02068	123.0
169.06616	116.0
139.0032	116.0
268.03882	109.0
225.05467	106.0
241.04729	102.0
171.04449	100.0
68.99578	94.0
297.03604	92.0
283.1698	89.0
195.04559	88.0
167.04869	83.0
157.06567	77.0
141.06966	75.0
109.02673	74.0
203.033	67.0
134.0007	61.0
179.03493	57.0
165.02069	51.0
51.02247	49.0
117.03157	48.0
158.07254	48.0
313.06961	47.0
135.9955	46.0
299.05655	45.0
286.02982	45.0
215.10561	44.0
160.05009	43.0
89.03806	43.0
187.04161	42.0
93.06853	42.0
161.02173	42.0
213.08931	42.0
181.01523	41.0
135.00706	41.0
106.00561	40.0
78.00784	39.0
223.04042	39.0
316.02423	39.0
258.05273	38.0
137.00702	37.0
285.07489	36.0
231.06685	36.0
129.06874	35.0
128.06262	35.0
277.21396	35.0
150.04645	34.0
71.04787	33.0
67.05555	33.0
108.01362	33.0
184.05063	32.0
79.05279	32.0
284.03076	31.0
125.02411	31.0
200.0437	31.0
197.04082	30.0
240.04172	30.0
199.04068	29.0
131.04791	29.0
202.02808	28.0
172.05276	28.0
298.01584	28.0
135.02528	28.0
173.0614	28.0
107.01334	27.0
245.04305	27.0
259.06061	26.0
329.94614	26.0
285.03683	26.0
195.07706	26.0
95.08524	26.0
253.05052	25.0
69.0332	25.0
252.04507	25.0
189.08984	25.0
257.05151	25.0
316.01205	24.0
143.04707	24.0
256.03186	24.0
155.04816	24.0
216.04173	24.0
295.17377	24.0
225.04291	24.0
329.99594	23.0
81.06918	23.0
178.03905	23.0
277.15201	23.0
81.03391	23.0
212.0455	22.0
50.0159	22.0
144.09267	22.0
150.03325	22.0
174.06653	22.0
288.0625	21.0
227.03369	21.0
297.05798	21.0
154.07529	21.0
271.06015	21.0
255.02206	21.0
83.08596	20.0
107.08731	20.0
55.05382	20.0
226.05782	19.0
267.99872	13.0
126.04462	13.0
66.01302	12.0
53.03575	12.0
310.99356	12.0
97.10232	12.0

MSID: 8960
ID: 158
RETENTIONTIME: 27.21467
PRECURSORMZ: 347.185
AREA: 6296100.5
PRECURSORTYPE: [M+H]+
SMILES: [H][C@]12[C@@H](O)[C@@H]3OC(=O)[C@@]1(CCCC2(C)C)C1=C3C=C(C(C)C)C(O)=C1O
NAME: isorosmanol
FORMULA: C20H26O5
INCHIKEY: UXVPWKDITRJELA-XLSPSMHOSA-N
CAS: nan
Molecular Weight: 346.423
Number of References: 36
Class: Abietane diterpenoids
Superclass: Diterpenoids
Pathway: Terpenoids
ppm: -0.8500000000140062
CMID: CM243
IONMODE: Positive
COLLISIONENERGY: 40±20eV
INSTRUMENTTYPE: AB SCIEX
INSTRUMENT: Q-TOF
Comment:  
Num Peaks: 335
283.16992	17336.0
243.13814	6913.0
223.1122	6463.0
273.11197	5244.0
347.18549	3205.0
265.15729	2862.0
301.17923	2650.0
241.12343	2345.0
157.06451	2082.0
240.1162	1993.0
195.11818	1785.0
225.09003	1757.0
179.10709	1676.0
199.11125	1664.0
329.17285	1646.0
285.18414	1557.0
165.07109	1546.0
245.11829	1442.0
217.1214	1434.0
208.08809	1179.0
181.06407	1106.0
180.0941	1032.0
215.1057	994.0
153.07042	948.0
179.08611	907.0
185.06058	875.0
201.09239	867.0
207.08057	840.0
227.10759	817.0
191.10735	801.0
183.08205	724.0
259.09698	723.0
129.07101	721.0
155.08603	695.0
269.11752	678.0
237.16441	627.0
175.07594	613.0
347.10339	590.0
311.16473	580.0
205.10092	572.0
203.07356	541.0
173.0602	530.0
268.14636	528.0
197.0959	516.0
128.06268	505.0
149.0596	490.0
167.08548	482.0
141.06972	479.0
225.12677	456.0
254.13303	442.0
287.12753	429.0
253.12076	422.0
209.09804	416.0
222.10394	407.0
211.07549	407.0
193.10007	405.0
233.15442	393.0
171.1176	381.0
305.14056	381.0
235.1131	372.0
286.073	367.0
291.12094	365.0
250.13478	363.0
267.17377	359.0
165.08997	358.0
195.07851	353.0
190.07838	346.0
152.06271	341.0
228.11678	340.0
213.09084	338.0
166.07928	336.0
169.10063	311.0
251.10692	308.0
314.07043	307.0
178.07834	306.0
239.10803	303.0
199.07532	302.0
200.08258	283.0
187.07385	280.0
171.08173	278.0
156.09145	273.0
145.06664	273.0
205.12196	273.0
212.08411	269.0
181.09966	268.0
169.06497	267.0
159.08147	266.0
237.12822	265.0
229.12227	261.0
207.1158	261.0
143.08696	260.0
231.06398	259.0
221.09358	254.0
198.06784	250.0
161.06157	250.0
137.05867	245.0
207.10172	237.0
203.10567	227.0
131.05022	225.0
236.12033	221.0
202.09917	221.0
222.14043	218.0
259.13168	217.0
173.09627	212.0
332.07916	208.0
255.10039	206.0
257.15527	205.0
127.05499	203.0
154.07779	201.0
185.09654	200.0
194.11122	197.0
184.08792	192.0
217.10551	186.0
229.08372	186.0
189.07108	182.0
182.071	182.0
261.14572	182.0
131.08498	173.0
55.05384	171.0
231.10268	163.0
81.07186	161.0
192.09427	156.0
211.11249	151.0
197.05879	149.0
163.07643	148.0
91.05387	146.0
197.13165	144.0
242.12975	144.0
231.13544	142.0
83.05029	137.0
184.05205	133.0
189.08994	130.0
147.04327	129.0
187.11136	128.0
199.0919	128.0
69.06986	127.0
158.07384	127.0
115.05451	126.0
155.07994	123.0
271.13605	123.0
145.10085	121.0
233.0961	119.0
227.07068	119.0
208.12624	118.0
255.1786	117.0
263.12943	116.0
319.19055	114.0
226.1021	113.0
245.09988	113.0
95.08432	111.0
142.07771	110.0
213.12515	108.0
210.10193	105.0
236.08421	103.0
196.08934	102.0
293.15146	102.0
157.09888	102.0
188.08389	102.0
123.04555	101.0
213.05367	100.0
247.14804	99.0
243.10913	98.0
273.18481	98.0
220.09135	97.0
269.15448	97.0
215.0899	97.0
273.09738	94.0
193.06741	94.0
133.10097	93.0
168.05663	93.0
177.06819	92.0
217.05069	91.0
202.07828	90.0
239.14589	90.0
247.09723	89.0
171.04457	88.0
170.07249	87.0
258.09061	87.0
249.12587	87.0
271.04898	86.0
139.05522	85.0
288.13409	85.0
157.05223	85.0
209.13628	85.0
177.09555	84.0
183.11783	84.0
59.0479	83.0
119.04909	82.0
232.12369	81.0
174.0666	80.0
265.14136	79.0
218.07346	78.0
186.06519	77.0
261.1109	77.0
219.10443	75.0
83.086	74.0
205.09111	72.0
97.06569	72.0
55.01824	72.0
209.06122	72.0
144.05981	71.0
79.0537	71.0
148.05211	71.0
219.13924	71.0
347.15265	70.0
105.06894	68.0
85.06432	68.0
182.108	67.0
243.05568	66.0
160.05141	65.0
201.12572	65.0
240.08736	65.0
180.07965	64.0
299.04654	64.0
171.11119	63.0
67.05558	63.0
172.09009	63.0
241.08998	63.0
284.0672	62.0
119.08543	62.0
257.11914	61.0
216.11237	60.0
331.07156	60.0
199.04077	60.0
312.06201	59.0
151.05234	59.0
214.09995	59.0
208.0782	58.0
168.09218	58.0
179.0717	57.0
167.0741	56.0
215.05974	55.0
103.0568	55.0
229.10449	55.0
224.08316	55.0
258.08273	55.0
155.04823	54.0
147.08009	54.0
285.06509	52.0
228.07832	52.0
175.10965	51.0
204.09088	51.0
222.12584	51.0
93.06858	50.0
117.06765	50.0
259.16949	49.0
287.16736	49.0
273.1492	49.0
221.0863	49.0
219.08269	49.0
256.14484	48.0
221.11397	48.0
108.02079	48.0
159.11853	48.0
217.08388	48.0
215.14735	48.0
77.03776	47.0
121.10211	47.0
151.03789	46.0
239.17769	46.0
230.0869	46.0
257.08304	45.0
151.0764	45.0
199.05458	45.0
185.08456	45.0
187.03902	44.0
301.15546	42.0
313.06454	41.0
244.07518	41.0
273.07959	41.0
202.05879	41.0
249.09032	40.0
193.08646	40.0
236.1068	40.0
267.14014	39.0
57.0726	39.0
254.09399	39.0
194.09758	39.0
235.07706	39.0
137.05064	39.0
289.05917	38.0
275.14215	38.0
164.06346	38.0
258.12363	38.0
251.14572	38.0
241.15385	37.0
210.07069	37.0
305.12003	37.0
285.14777	37.0
170.06355	37.0
234.06606	37.0
270.12747	37.0
270.16287	37.0
233.11853	37.0
215.0741	36.0
191.07079	36.0
157.08661	36.0
238.0627	35.0
190.05949	35.0
205.06726	34.0
283.13696	33.0
69.03568	33.0
329.13199	33.0
270.04376	33.0
189.1263	33.0
196.12225	32.0
159.0444	32.0
135.04468	32.0
109.02269	32.0
171.0638	32.0
150.04651	32.0
140.06181	31.0
135.0811	31.0
296.14221	31.0
109.0994	31.0
163.04141	31.0
222.0762	29.0
53.03862	28.0
149.09666	28.0
216.07782	28.0
238.09895	28.0
245.19189	28.0
304.08759	27.0
133.06706	27.0
269.04684	27.0
241.07326	26.0
144.09273	26.0
249.11505	26.0
255.08475	25.0
242.11145	24.0
137.0197	24.0
250.11154	22.0
170.10953	22.0
85.06161	12.0
74.42977	12.0

MSID: 8961
ID: 150
RETENTIONTIME: 26.21045
PRECURSORMZ: 347.185
AREA: 6164007.5
PRECURSORTYPE: [M+H]+
SMILES: [H][C@]12CCC=C3C(=O)OC[C@@]13C[C@@H](O)[C@@H](C)[C@]2(C)CCC1=CC(=O)OC1
NAME: 7α-Hydroxy-neo-clerodan-3,13-dien-18,19:15,16-diolide
FORMULA: C20H26O5
INCHIKEY: UYSLZZGPQSCREY-ACLXAEORSA-N
CAS: 63640-89-1
Molecular Weight: 346.423
Number of References: 7
Class: Colensane and Clerodane diterpenoids
Superclass: Diterpenoids
Pathway: Terpenoids
ppm: -0.8500000000140062
CMID: CM243
IONMODE: Positive
COLLISIONENERGY: 40±20eV
INSTRUMENTTYPE: AB SCIEX
INSTRUMENT: Q-TOF
Comment:  
Num Peaks: 271
231.10257	22983.0
301.17911	21529.0
283.16815	12515.0
273.18466	11641.0
241.12332	7770.0
203.10696	6140.0
217.12273	6070.0
177.09155	2803.0
219.09998	2401.0
257.15515	2342.0
188.0838	2335.0
223.11209	2304.0
175.07457	1924.0
161.06024	1825.0
259.13312	1598.0
165.09116	1418.0
69.06982	1303.0
149.05952	1217.0
191.1059	1188.0
215.10704	1172.0
185.09647	1169.0
259.16937	1163.0
109.10037	1163.0
199.07523	1156.0
157.06566	1136.0
213.12648	1079.0
229.12068	1077.0
213.09216	995.0
195.11671	977.0
216.07771	966.0
189.05348	802.0
205.12328	767.0
199.11115	752.0
181.06662	725.0
255.17535	709.0
145.06538	702.0
149.09659	699.0
197.09581	681.0
157.10249	666.0
173.0614	665.0
245.1151	664.0
141.06964	615.0
171.08165	596.0
187.07643	592.0
143.04941	580.0
55.05382	561.0
129.06984	560.0
131.05016	547.0
201.0909	546.0
240.11607	546.0
179.10568	538.0
185.05916	525.0
165.06976	481.0
128.06262	464.0
265.16037	455.0
195.08115	436.0
170.07368	432.0
67.05474	430.0
227.10747	426.0
163.07385	422.0
189.09119	408.0
142.07881	391.0
239.10791	390.0
243.13802	380.0
225.09138	378.0
183.08063	375.0
169.06361	369.0
177.05507	367.0
95.08524	363.0
203.09161	361.0
208.08798	353.0
195.10304	351.0
233.11543	346.0
167.08667	334.0
198.06773	329.0
180.0927	328.0
153.07034	317.0
143.08572	307.0
202.09908	307.0
83.08507	303.0
239.14275	292.0
159.08139	275.0
123.04331	273.0
152.06143	272.0
157.05952	266.0
184.08916	263.0
81.06918	261.0
169.10182	233.0
127.05383	221.0
179.08603	217.0
211.11238	216.0
205.08681	211.0
199.09734	208.0
171.11751	205.0
147.04439	203.0
200.08386	202.0
211.07539	200.0
160.05257	200.0
212.084	190.0
137.05975	187.0
197.06006	186.0
193.09998	186.0
203.07347	186.0
221.09639	182.0
202.06287	174.0
155.08597	166.0
174.06653	161.0
237.11302	156.0
157.08653	155.0
177.07201	151.0
195.06747	150.0
115.05446	149.0
186.06776	148.0
144.05858	147.0
147.08002	147.0
131.08603	147.0
255.13937	146.0
182.07487	143.0
158.07376	143.0
230.12987	142.0
93.06853	141.0
237.16431	138.0
166.07668	137.0
198.10358	136.0
133.06587	133.0
258.12509	131.0
215.07256	129.0
117.06866	128.0
173.09489	126.0
156.09259	124.0
193.12311	123.0
226.09756	122.0
225.12813	120.0
207.08188	120.0
187.11394	116.0
255.16597	115.0
221.11824	115.0
135.04349	114.0
91.05569	111.0
191.08694	111.0
103.05476	105.0
214.09698	105.0
172.08743	100.0
79.05453	100.0
231.13533	97.0
160.08974	95.0
207.09738	94.0
222.14032	93.0
171.04449	93.0
154.07771	93.0
237.1266	92.0
209.09653	89.0
105.06989	88.0
107.08427	87.0
187.03625	85.0
243.13039	84.0
222.10822	84.0
231.08173	83.0
194.07156	82.0
162.0661	82.0
241.15678	81.0
347.18533	81.0
268.14624	80.0
190.05804	79.0
188.04889	78.0
185.13243	78.0
85.06428	78.0
218.13121	77.0
204.07959	77.0
57.07035	76.0
57.0341	74.0
176.04784	74.0
240.10089	73.0
145.10077	72.0
191.07339	72.0
175.11345	69.0
183.11244	69.0
196.08513	68.0
139.05516	67.0
155.04938	67.0
77.03858	65.0
179.07292	64.0
211.14796	64.0
161.04161	64.0
223.08577	64.0
204.11598	62.0
243.10136	61.0
181.09956	60.0
146.07333	60.0
245.15651	58.0
55.01676	58.0
219.07968	57.0
254.13135	57.0
153.05338	57.0
229.10735	56.0
111.0816	56.0
250.1393	56.0
209.13051	53.0
227.14584	53.0
71.04868	53.0
151.05467	52.0
176.08292	52.0
224.08305	52.0
168.05908	52.0
218.0936	51.0
258.1597	51.0
156.05711	50.0
235.11298	50.0
170.06091	49.0
143.03886	48.0
109.09014	48.0
53.0386	47.0
119.08643	46.0
151.07634	46.0
178.07956	46.0
181.04948	46.0
131.04118	45.0
97.06371	45.0
175.03958	44.0
188.06097	44.0
230.33942	43.0
137.09874	43.0
253.12064	43.0
236.11871	43.0
175.05513	43.0
255.12216	42.0
208.12471	42.0
65.03789	41.0
241.09138	41.0
212.11824	41.0
132.05666	39.0
225.07376	39.0
228.11371	38.0
216.05612	38.0
165.05089	38.0
149.04996	37.0
170.10945	37.0
231.07428	37.0
194.1084	37.0
216.11514	37.0
272.14319	36.0
193.06731	36.0
126.04572	35.0
55.04946	35.0
229.0851	35.0
163.03633	35.0
83.04847	35.0
59.04862	34.0
245.09364	34.0
267.17203	34.0
265.13644	33.0
202.07957	33.0
221.08475	33.0
168.09337	32.0
192.09282	32.0
107.04981	32.0
121.0611	31.0
201.06174	31.0
300.189	31.0
281.14957	30.0
121.10529	30.0
215.06252	30.0
185.12311	29.0
180.07825	29.0
150.04524	29.0
329.17447	28.0
119.04903	27.0
148.05203	25.0
133.10204	25.0
199.05312	25.0
97.97478	12.0

MSID: 8962
ID: 220
RETENTIONTIME: 28.58622
PRECURSORMZ: 364.2118
AREA: 6095080.5
PRECURSORTYPE: [M+NH4]+
SMILES: [H][C@@]12CCC3=C(C(=O)C(O)=C(C(C)C)C3=O)[C@]1(CCCC2(C)C)C(O)=O
NAME: royleanonic acid
FORMULA: C20H26O5
INCHIKEY: TWZMQZBMHUHORI-FKIZINRSSA-N
CAS: nan
Molecular Weight: 346.423
Number of References: 5
Class: Abietane diterpenoids
Superclass: Diterpenoids
Pathway: Terpenoids
ppm: -0.5990000000224427
CMID: CM243
IONMODE: Positive
COLLISIONENERGY: 40±20eV
INSTRUMENTTYPE: AB SCIEX
INSTRUMENT: Q-TOF
Comment:  
Num Peaks: 399
301.18045	73857.0
231.10231	64155.0
347.18677	57369.0
189.0546	12638.0
283.16946	11893.0
219.10118	8220.0
165.09096	7948.0
259.16907	7542.0
273.18436	6742.0
241.12152	5954.0
245.11635	5661.0
216.0789	5622.0
217.12248	5508.0
259.147	5475.0
319.19003	4631.0
215.10678	4085.0
329.17587	3984.0
161.06006	3506.0
55.05375	2903.0
179.1068	2756.0
205.08656	2688.0
233.11665	2586.0
149.05936	2254.0
223.11183	2145.0
213.09192	1830.0
267.17493	1805.0
107.08515	1783.0
203.07184	1764.0
83.08586	1727.0
175.07436	1727.0
157.06548	1710.0
203.10533	1639.0
69.06975	1591.0
197.09558	1495.0
173.05862	1429.0
167.10674	1385.0
185.05894	1272.0
199.07637	1232.0
191.10567	1129.0
225.1264	1080.0
199.1123	957.0
198.0675	952.0
123.04426	929.0
171.08017	914.0
227.10573	896.0
131.04887	874.0
163.07616	862.0
265.15845	853.0
185.09491	845.0
240.1158	832.0
213.12624	828.0
277.18103	826.0
191.06912	797.0
188.08224	792.0
145.06522	789.0
258.12323	754.0
177.09006	719.0
201.09206	718.0
183.08043	718.0
200.08224	691.0
255.17349	680.0
95.08512	655.0
169.10034	633.0
129.06857	588.0
128.06136	588.0
181.06509	587.0
143.04807	582.0
243.13927	578.0
141.07065	573.0
177.05486	564.0
257.1517	555.0
275.20181	524.0
81.06908	493.0
195.11513	490.0
137.0596	474.0
285.18698	473.0
187.07487	470.0
213.10764	465.0
153.06895	440.0
211.11356	437.0
229.12338	426.0
170.07094	420.0
215.07231	419.0
169.06596	409.0
105.07078	400.0
225.09113	398.0
91.05466	393.0
207.10136	388.0
155.08578	379.0
179.0714	377.0
147.04541	373.0
195.10008	365.0
259.11234	355.0
209.0807	351.0
152.06247	348.0
205.12163	348.0
195.07956	342.0
159.04414	316.0
174.06633	309.0
179.08713	305.0
217.08784	303.0
311.16422	301.0
208.08774	297.0
142.07631	295.0
149.09642	294.0
209.09486	289.0
243.10109	288.0
305.13834	286.0
121.10191	268.0
131.08363	268.0
167.08647	267.0
193.12289	267.0
57.03329	264.0
103.05464	256.0
197.0612	250.0
159.07997	249.0
180.09381	249.0
255.13751	245.0
259.09656	240.0
143.08556	239.0
263.12579	238.0
271.17108	235.0
182.07202	234.0
239.14095	231.0
67.05386	231.0
175.06918	229.0
269.1171	227.0
219.13887	226.0
226.06345	223.0
199.104	222.0
150.06786	221.0
79.05444	220.0
154.07632	220.0
181.08354	217.0
173.13206	216.0
187.11105	215.0
184.09027	215.0
217.1095	215.0
237.12784	213.0
71.04943	213.0
93.07031	210.0
268.14432	205.0
212.08234	200.0
115.05537	200.0
163.03864	198.0
254.13104	196.0
190.06323	196.0
127.05367	194.0
157.10107	191.0
119.08523	190.0
239.10915	187.0
202.06403	186.0
185.07626	184.0
226.09879	179.0
211.07657	172.0
239.17882	170.0
183.11752	169.0
133.06459	168.0
181.10199	167.0
205.11882	165.0
171.11603	165.0
191.08943	164.0
173.09727	162.0
171.0443	162.0
158.07236	155.0
145.1006	154.0
172.08723	154.0
151.07495	154.0
253.15617	150.0
133.10187	150.0
245.09488	147.0
197.13133	146.0
198.10611	145.0
237.11124	144.0
237.16403	143.0
85.06418	143.0
109.10127	139.0
196.08902	137.0
212.11942	133.0
218.09335	132.0
193.10384	132.0
222.10358	131.0
166.07774	128.0
156.09119	128.0
364.21237	126.0
160.05362	125.0
178.07803	122.0
147.08104	121.0
117.07064	121.0
207.08163	119.0
311.15558	118.0
159.11456	118.0
224.11945	117.0
210.10442	116.0
189.08827	115.0
194.07133	114.0
253.1219	113.0
186.06621	111.0
217.05032	108.0
232.10988	108.0
229.08484	108.0
184.05174	108.0
125.09624	106.0
135.04219	105.0
283.1431	104.0
185.13356	103.0
97.06457	103.0
235.15025	103.0
207.06473	101.0
139.05499	98.0
250.13591	96.0
221.08157	95.0
201.05595	95.0
149.07489	95.0
83.04926	95.0
277.14026	94.0
190.07808	92.0
144.05606	92.0
168.0919	88.0
167.08014	85.0
269.15402	84.0
255.15472	84.0
300.19034	82.0
169.09016	81.0
59.04931	80.0
235.13223	80.0
192.09259	77.0
271.13077	76.0
249.11464	75.0
221.11507	75.0
176.04633	75.0
230.34509	75.0
151.05449	74.0
236.11995	74.0
213.06332	74.0
242.13086	73.0
214.09531	73.0
175.03679	73.0
193.08614	72.0
157.09494	71.0
251.10806	70.0
173.08568	70.0
162.06467	69.0
241.15955	69.0
53.03925	69.0
204.08215	69.0
147.11786	68.0
257.18939	68.0
197.11484	67.0
240.14919	66.0
235.11121	66.0
241.08502	66.0
123.08011	65.0
202.09744	65.0
230.12961	65.0
245.15163	64.0
107.04868	64.0
219.07799	64.0
230.09395	63.0
317.17401	62.0
286.15869	61.0
195.06725	61.0
57.06955	60.0
243.08734	59.0
251.14066	59.0
133.09622	58.0
228.11639	58.0
165.05573	57.0
319.15854	57.0
153.05441	57.0
256.10678	56.0
175.11066	55.0
163.14996	54.0
223.17328	53.0
252.1443	53.0
227.09245	53.0
160.08707	52.0
227.07031	52.0
204.11433	51.0
287.1254	51.0
109.06342	50.0
187.03737	50.0
161.04515	50.0
137.09399	49.0
167.04849	49.0
216.11633	49.0
261.14844	48.0
250.13127	48.0
329.15277	48.0
233.09123	48.0
244.07172	47.0
191.14629	47.0
346.04349	47.0
214.05948	47.0
221.13254	46.0
77.03677	46.0
193.06573	46.0
209.13168	46.0
293.15265	46.0
273.15683	45.0
213.05617	45.0
149.04381	45.0
208.1273	45.0
223.07088	45.0
300.20053	44.0
199.04044	43.0
155.04797	43.0
137.04927	43.0
135.08316	42.0
130.08086	42.0
146.07434	42.0
99.07903	42.0
194.1109	42.0
223.14987	42.0
223.08112	42.0
226.13707	41.0
251.12823	41.0
209.15152	41.0
242.12477	40.0
144.05371	40.0
233.15553	40.0
228.07646	39.0
69.03313	39.0
183.0632	37.0
210.0675	36.0
247.09836	36.0
119.04782	36.0
197.04884	36.0
232.34569	35.0
159.06514	35.0
302.1824	35.0
225.15579	35.0
247.14455	34.0
293.17111	34.0
182.10902	34.0
241.0759	33.0
265.11859	33.0
231.13506	33.0
176.08142	33.0
210.13849	33.0
93.03442	33.0
111.08456	32.0
97.10123	32.0
131.06346	32.0
209.0538	31.0
275.14169	31.0
164.08452	31.0
199.05426	31.0
168.05508	31.0
180.05701	31.0
203.04532	30.0
223.0621	30.0
61.02916	30.0
259.08078	30.0
161.0961	30.0
206.07236	30.0
126.04777	30.0
125.0601	29.0
200.07256	28.0
128.04474	27.0
153.09076	27.0
238.13484	26.0
181.04401	26.0
55.01815	26.0
259.53973	26.0
215.04359	25.0
59.04479	25.0
220.10696	25.0
277.1272	25.0
201.02957	25.0
122.07603	25.0
273.10989	25.0
203.03835	25.0
150.04866	25.0
200.04762	25.0
273.14389	24.0
177.50867	24.0
212.05095	24.0
91.04157	24.0
184.03978	24.0
224.10332	24.0
186.05685	24.0
172.05383	24.0
155.06139	23.0
272.1687	23.0
202.40387	23.0
237.14594	23.0
239.06674	23.0
119.07347	23.0
133.0533	23.0
190.09969	22.0
65.0386	22.0
364.17499	22.0
317.71844	22.0
176.06192	21.0
222.08606	21.0
218.12662	21.0
77.03333	20.0
96.0435	12.0

MSID: 8963
ID: 109
RETENTIONTIME: 21.2023
PRECURSORMZ: 271.0597
AREA: 5938791.0
PRECURSORTYPE: [M+H]+
SMILES: OC1=CC=C(C=C1)C1=CC(=O)C2=C(O)C=C(O)C=C2O1
NAME: 5,7-dihydroxy-2-(4-hydroxyphenyl)-4H-1-benzopyran-4-one
FORMULA: C15H10O5
INCHIKEY: KZNIFHPLKGYRTM-UHFFFAOYSA-N
CAS: 520-36-5
Molecular Weight: 270.241
Number of References: 20935
Class: Flavones
Superclass: Flavonoids
Pathway: Shikimates and Phenylpropanoids
ppm: -0.9499999999889042
CMID: CM243
IONMODE: Positive
COLLISIONENERGY: 40±20eV
INSTRUMENTTYPE: AB SCIEX
INSTRUMENT: Q-TOF
Comment:  
Num Peaks: 84
271.06021	35067.0
153.01706	5209.0
91.05385	1473.0
68.9966	1191.0
119.04906	1137.0
145.02885	1070.0
67.01787	1002.0
121.0288	535.0
65.0387	438.0
163.03886	309.0
141.06967	255.0
243.06477	252.0
197.0601	232.0
229.04958	230.0
115.05553	221.0
187.03763	215.0
225.0547	196.0
131.04906	174.0
169.06493	157.0
155.04819	150.0
93.03455	122.0
97.02804	113.0
117.03054	93.0
203.07352	90.0
253.05057	86.0
69.03322	82.0
168.05785	81.0
125.02303	77.0
151.0547	74.0
111.00525	72.0
127.05385	70.0
89.03992	70.0
128.06042	65.0
157.06201	62.0
242.05806	60.0
109.02778	54.0
55.01823	53.0
79.01797	53.0
228.04276	53.0
77.03688	53.0
81.03216	51.0
83.011	51.0
215.06973	49.0
159.04314	47.0
211.04129	44.0
167.04999	42.0
121.01588	41.0
63.02386	40.0
107.01234	39.0
139.05173	39.0
67.01146	37.0
173.05885	37.0
201.05345	36.0
203.03862	35.0
185.05919	33.0
152.06389	32.0
161.06029	32.0
270.16763	32.0
107.04781	32.0
141.05688	31.0
270.18375	29.0
95.05087	26.0
127.04281	26.0
155.03844	25.0
147.04799	25.0
51.02248	25.0
133.05913	25.0
91.01647	24.0
213.05075	23.0
270.05496	23.0
245.04616	22.0
53.03932	22.0
202.06432	22.0
85.02636	20.0
149.0201	18.0
81.02952	14.0
169.0993	13.0
119.96018	13.0
109.03596	13.0
115.03978	13.0
178.03386	13.0
139.04596	13.0
193.10274	13.0
50.01382	12.0

MSID: 8964
ID: 44
RETENTIONTIME: 13.44182
PRECURSORMZ: 317.0655
AREA: 5877800.5
PRECURSORTYPE: [M+H]+
SMILES: COC1=C(O)C=C2OC(=CC(=O)C2=C1O)C1=CC(O)=C(O)C=C1
NAME: eupafolin
FORMULA: C16H12O7
INCHIKEY: FHHSEFRSDKWJKJ-UHFFFAOYSA-N
CAS: 520-11-6
Molecular Weight: 316.267
Number of References: 392
Class: Flavones
Superclass: Flavonoids
Pathway: Shikimates and Phenylpropanoids
ppm: -0.630000000057862
CMID: CM243
IONMODE: Positive
COLLISIONENERGY: 40±20eV
INSTRUMENTTYPE: AB SCIEX
INSTRUMENT: Q-TOF
Comment:  
Num Peaks: 84
302.04291	11328.0
317.06598	6996.0
168.00563	2969.0
140.01065	791.0
112.01557	386.0
137.02295	353.0
169.01254	280.0
84.02052	259.0
274.04794	187.0
68.99654	142.0
56.02451	141.0
301.03439	132.0
135.04338	92.0
256.03635	87.0
134.03574	80.0
200.0477	76.0
273.04041	63.0
285.03827	62.0
271.05994	60.0
229.04639	58.0
176.0477	57.0
167.98914	56.0
274.03983	56.0
70.00489	55.0
228.04105	54.0
245.04285	46.0
109.02869	44.0
94.0043	44.0
55.01744	42.0
163.03745	41.0
71.01231	38.0
187.04146	38.0
299.05801	36.0
230.02274	34.0
154.03992	33.0
257.04346	32.0
66.00979	32.0
203.03842	31.0
284.03217	30.0
139.00078	29.0
136.05251	29.0
173.05997	28.0
189.05333	28.0
183.04207	27.0
139.99673	26.0
81.03472	26.0
172.05519	25.0
126.04781	25.0
227.03497	25.0
95.01259	24.0
317.0224	22.0
147.04428	21.0
89.03799	21.0
144.05493	20.0
159.04297	20.0
201.05742	20.0
255.02968	20.0
301.99356	19.0
218.05583	19.0
182.03641	19.0
155.04926	18.0
107.04668	18.0
186.03288	18.0
232.03685	18.0
201.04492	17.0
246.04961	17.0
274.022	17.0
161.06384	17.0
202.02373	17.0
160.04996	16.0
171.03923	16.0
217.05042	16.0
185.0257	16.0
211.03822	15.0
116.06192	15.0
165.02055	15.0
175.03944	14.0
122.00034	13.0
131.05116	13.0
299.03769	12.0
177.05754	12.0
148.05072	12.0
216.03868	6.0
67.017	6.0

MSID: 8965
ID: 83
RETENTIONTIME: 18.386
PRECURSORMZ: 287.0554
AREA: 5556934.5
PRECURSORTYPE: [M+H]+
SMILES: OC1=CC=C(C=C1)C1=C(O)C(=O)C2=C(O)C=C(O)C=C2O1
NAME: kaempferol
FORMULA: C15H10O6
INCHIKEY: IYRMWMYZSQPJKC-UHFFFAOYSA-N
CAS: 520-18-3
Molecular Weight: 286.241
Number of References: 26283
Class: Flavonols
Superclass: Flavonoids
Pathway: Shikimates and Phenylpropanoids
ppm: -0.16499999998131898
CMID: CM243
IONMODE: Positive
COLLISIONENERGY: 40±20eV
INSTRUMENTTYPE: AB SCIEX
INSTRUMENT: Q-TOF
Comment:  
Num Peaks: 98
287.05579	40285.0
153.01811	5705.0
135.04337	1162.0
89.03891	1018.0
68.99734	901.0
161.02283	873.0
67.0178	810.0
241.0486	693.0
137.0218	396.0
269.04486	352.0
139.05389	336.0
117.03359	308.0
213.05338	274.0
128.06029	233.0
77.03851	195.0
179.03214	195.0
171.04562	182.0
157.0643	168.0
185.06033	163.0
167.05109	145.0
81.03384	143.0
109.02868	140.0
212.04388	132.0
199.03636	129.0
111.00822	125.0
115.05541	125.0
245.04436	125.0
203.03702	104.0
97.02697	97.0
127.05371	96.0
79.05272	93.0
129.06973	91.0
147.04546	90.0
69.03396	90.0
195.04543	81.0
231.06516	78.0
107.04871	76.0
258.05563	74.0
125.0218	71.0
143.05046	68.0
55.01672	64.0
259.05881	61.0
63.02223	61.0
219.0621	60.0
131.04892	59.0
133.0296	57.0
244.03661	56.0
183.04338	54.0
155.04802	54.0
87.02285	52.0
201.05185	51.0
79.01615	51.0
143.01064	51.0
111.04641	50.0
287.03586	48.0
184.05313	46.0
286.1124	46.0
65.03863	46.0
223.03584	46.0
218.05727	44.0
129.03302	44.0
53.03855	42.0
229.04785	42.0
149.02472	42.0
240.04758	42.0
216.0401	41.0
51.02382	41.0
145.06526	41.0
105.03367	40.0
168.06148	39.0
157.0287	38.0
89.02874	38.0
159.04297	37.0
83.01092	36.0
241.02579	36.0
240.03848	34.0
196.0493	32.0
181.0322	32.0
258.04147	32.0
103.05368	31.0
189.05197	31.0
91.01824	31.0
173.06125	31.0
161.00542	28.0
187.03474	28.0
161.05887	26.0
93.03255	26.0
117.07067	26.0
107.01527	26.0
224.04915	25.0
227.03496	25.0
138.04863	24.0
217.05328	24.0
68.9884	24.0
65.03389	24.0
174.03407	13.0
177.0054	13.0
86.01712	12.0

MSID: 8966
ID: 193
RETENTIONTIME: 28.09007
PRECURSORMZ: 291.1953
AREA: 5280716.5
PRECURSORTYPE: [M+H]+
SMILES: [H][C@@]12CC[C@@]3(O)C=C(C)C(=O)C=C3[C@@]1(CO)CCCC2(C)C
NAME: militibetin A
FORMULA: C18H26O3
INCHIKEY: OSDDZJRPFMRKQQ-BMGDILEWSA-N
CAS: nan
Molecular Weight: 290.403
Number of References: 2
Class: Podocarpane diterpenoids
Superclass: Diterpenoids
Pathway: Terpenoids
ppm: -0.7200000000580076
CMID: CM243
IONMODE: Positive
COLLISIONENERGY: 40±20eV
INSTRUMENTTYPE: AB SCIEX
INSTRUMENT: Q-TOF
Comment:  
Num Peaks: 125
291.19574	1530.0
79.05446	1042.0
273.18442	781.0
91.05281	779.0
55.05377	655.0
135.08206	531.0
81.06911	442.0
131.08704	416.0
105.0698	388.0
145.10182	384.0
117.07067	380.0
77.03938	378.0
119.0842	360.0
109.06448	355.0
67.05388	344.0
93.07034	330.0
147.08228	314.0
55.01672	299.0
129.06973	267.0
57.03331	267.0
217.15718	264.0
143.0856	235.0
149.09528	203.0
249.14717	199.0
107.08721	192.0
161.0974	190.0
128.06252	182.0
157.10112	182.0
121.06423	176.0
133.06462	174.0
83.08588	172.0
95.08515	167.0
159.11832	147.0
115.05331	136.0
171.11609	135.0
133.09966	128.0
159.08002	123.0
107.04668	114.0
175.112	109.0
121.10195	108.0
95.04982	108.0
185.13228	106.0
125.09847	105.0
255.17357	102.0
97.10223	97.0
65.03783	95.0
69.07058	93.0
141.06836	92.0
185.0963	90.0
147.11435	88.0
227.18108	83.0
69.03314	82.0
130.07866	80.0
245.19156	78.0
163.11124	76.0
85.06511	70.0
142.07635	70.0
195.11655	70.0
116.06297	67.0
199.14828	66.0
171.10071	65.0
109.1013	65.0
103.05368	63.0
83.04839	61.0
173.13083	61.0
127.05261	60.0
53.03998	58.0
71.04945	58.0
123.08015	57.0
199.11237	56.0
51.02103	55.0
213.12772	52.0
156.09613	51.0
119.05106	50.0
137.09518	48.0
169.10167	48.0
237.16109	48.0
183.11758	47.0
105.03065	47.0
157.09621	47.0
135.11736	45.0
223.13092	44.0
155.08583	43.0
109.06039	42.0
111.07944	42.0
187.1111	41.0
153.07143	41.0
177.12921	39.0
201.12546	37.0
167.08652	36.0
132.05992	36.0
81.03648	34.0
97.0974	34.0
165.06836	34.0
219.13748	33.0
145.0629	32.0
161.12848	31.0
154.07759	31.0
173.09216	30.0
59.04857	30.0
217.14708	30.0
231.13364	30.0
143.07037	28.0
263.20374	28.0
135.04678	28.0
203.1375	25.0
181.10336	25.0
187.14594	25.0
149.10722	25.0
217.12399	25.0
92.06304	24.0
125.0919	24.0
121.05669	24.0
166.07527	24.0
223.12215	23.0
69.02989	23.0
51.01963	22.0
171.08022	22.0
195.10561	19.0
127.04598	16.0
103.04076	13.0
141.05208	13.0
82.01097	12.0
75.0257	12.0
57.55967	12.0

MSID: 8967
ID: 547
RETENTIONTIME: 37.17277
PRECURSORMZ: 423.3606
AREA: 5268752.5
PRECURSORTYPE: [M+H]+
SMILES: [H][C@]12[C@@H](CC[C@]1(C)CC[C@]1(C)[C@]2([H])CC[C@@]2([H])[C@@]1(C)CC[C@@]1([H])C(C)(C)C(=O)C=C[C@]21C)C(C)=C
NAME: Glochidone
FORMULA: C30H46O
INCHIKEY: FWBYBHVDDGVPDF-BHMAJAPKSA-N
CAS: 6610-55-5
Molecular Weight: 422.695
Number of References: 25
Class: Lupane triterpenoids
Superclass: Triterpenoids
Pathway: Terpenoids
ppm: -2.0900000000665386
CMID: CM243
IONMODE: Positive
COLLISIONENERGY: 40±20eV
INSTRUMENTTYPE: AB SCIEX
INSTRUMENT: Q-TOF
Comment:  
Num Peaks: 223
423.36142	13714.0
405.35211	6596.0
161.13193	3914.0
95.08595	2658.0
107.08602	2617.0
133.10056	2516.0
187.1483	2270.0
119.08613	2101.0
121.10067	2016.0
135.11598	1923.0
147.11647	1906.0
189.16344	1831.0
145.10158	1799.0
203.17903	1743.0
159.11681	1727.0
109.10214	1716.0
175.14799	1608.0
201.16261	1406.0
179.14194	1370.0
81.06985	1331.0
105.06963	1314.0
149.13329	1290.0
173.13312	1275.0
215.17975	1267.0
243.20918	1249.0
205.15923	1175.0
93.06924	1094.0
229.19423	1064.0
191.18123	1028.0
217.19434	959.0
231.21068	940.0
123.1158	932.0
163.14848	810.0
213.16454	788.0
131.08569	762.0
177.1628	684.0
157.09962	640.0
171.11708	626.0
137.1328	626.0
69.06965	618.0
227.17921	609.0
241.19418	531.0
219.17482	524.0
199.14795	518.0
67.05377	512.0
55.05368	495.0
91.0536	489.0
257.22516	480.0
267.21298	461.0
205.19569	450.0
185.13196	449.0
245.22795	419.0
255.21225	419.0
143.08418	396.0
283.24158	389.0
335.27158	382.0
231.17494	361.0
79.05433	348.0
83.08664	334.0
297.25812	333.0
269.22757	325.0
349.28989	312.0
239.17848	311.0
295.24368	283.0
211.14742	276.0
193.158	257.0
281.22766	256.0
225.16429	254.0
197.13243	244.0
285.22134	240.0
245.18962	238.0
129.06952	233.0
309.25769	221.0
97.1011	211.0
253.19478	204.0
169.10011	203.0
57.07021	202.0
363.30405	199.0
183.11728	197.0
271.24008	186.0
321.25766	174.0
191.14603	170.0
158.10907	169.0
217.16258	166.0
233.18811	166.0
377.32172	164.0
259.20499	163.0
353.28238	162.0
151.14697	160.0
311.27435	157.0
142.07845	155.0
165.12596	154.0
351.30258	149.0
155.08557	147.0
299.23874	145.0
145.09332	142.0
156.09341	140.0
323.27429	140.0
219.20816	137.0
231.19431	130.0
111.08131	130.0
141.07161	128.0
128.06229	126.0
273.21957	126.0
144.09113	124.0
77.03752	122.0
137.0961	118.0
163.11095	116.0
172.12683	114.0
111.11538	114.0
123.08102	113.0
149.09502	104.0
279.21112	103.0
307.23553	102.0
367.29489	101.0
285.25607	100.0
313.25079	96.0
257.18747	95.0
337.28848	92.0
247.2058	92.0
117.06941	91.0
381.31021	85.0
125.09607	83.0
237.16521	82.0
293.22772	82.0
339.26089	82.0
379.33337	80.0
186.14078	79.0
71.08649	78.0
265.19476	78.0
327.26974	78.0
170.10901	78.0
151.11206	77.0
271.20135	76.0
184.1259	75.0
251.17911	74.0
117.0673	73.0
175.12596	72.0
259.24124	71.0
135.08183	69.0
215.15964	68.0
160.12279	67.0
200.15402	65.0
313.28891	65.0
73.06619	64.0
177.12759	63.0
301.25311	61.0
339.27533	60.0
223.14517	59.0
198.14166	59.0
139.11256	59.0
193.19203	58.0
57.03321	58.0
287.23618	58.0
207.17438	58.0
243.17406	58.0
311.26398	58.0
130.07845	56.0
181.10042	55.0
325.29016	55.0
165.16121	53.0
224.15286	53.0
243.18781	53.0
261.22247	53.0
146.11084	52.0
336.28195	52.0
85.06406	51.0
203.14275	51.0
65.04009	51.0
362.29855	50.0
395.36786	49.0
182.11009	49.0
189.12706	49.0
195.11623	48.0
179.17863	47.0
365.32294	47.0
53.03775	46.0
209.12857	46.0
191.16092	44.0
189.14458	43.0
235.20549	42.0
174.14232	42.0
171.1017	41.0
147.07965	41.0
83.04915	39.0
229.16013	39.0
157.08858	37.0
197.11731	37.0
252.18594	37.0
269.19382	37.0
239.16031	36.0
135.07614	35.0
161.09464	35.0
212.16049	35.0
255.17627	35.0
210.1382	34.0
125.13113	34.0
153.12691	33.0
423.32312	33.0
173.09703	33.0
295.22855	33.0
115.05732	32.0
99.07791	32.0
323.24786	32.0
226.16473	32.0
167.08624	32.0
307.23038	31.0
97.06057	31.0
275.2388	31.0
240.18376	31.0
137.12132	30.0
123.07668	30.0
341.28253	30.0
287.2229	30.0
127.05129	29.0
297.22772	29.0
179.11702	28.0
243.15726	28.0
154.07733	27.0
254.20564	27.0
350.2955	26.0
121.0651	22.0
63.02368	12.0

MSID: 8968
ID: 87
RETENTIONTIME: 18.79237
PRECURSORMZ: 593.1863
AREA: 5156612.0
PRECURSORTYPE: [M+H]+
SMILES: [H][C@@]1(O[C@@H]2[C@@H](O)[C@@H](O)[C@@H](CO)O[C@H]2OC2=CC=C(C=C2)C2=CC(=O)C3=C(O2)C=C(OC)C=C3O)O[C@@H](C)[C@H](O)[C@H](O)[C@H]1O
NAME: genkwanin 4'-[O-α-L-rhamnopyranosyl-(1->2)-β-D-galactopyranoside]
FORMULA: C28H32O14
INCHIKEY: BYPZWJJKOJGVCM-GXQDQMLYSA-N
CAS: nan
Molecular Weight: 592.554
Number of References: 1
Class: Flavones
Superclass: Flavonoids
Pathway: Shikimates and Phenylpropanoids
ppm: -0.7350000000769796
CMID: CM243
IONMODE: Positive
COLLISIONENERGY: 40±20eV
INSTRUMENTTYPE: AB SCIEX
INSTRUMENT: Q-TOF
Comment:  
Num Peaks: 41
285.07452	45409.0
447.13104	12541.0
593.1842	4169.0
242.05772	682.0
270.05298	616.0
85.02805	386.0
71.04861	361.0
129.05301	131.0
153.01807	92.0
431.13562	68.0
57.03255	62.0
284.13934	53.0
285.04642	46.0
147.06679	45.0
395.11139	40.0
153.00716	40.0
242.04706	38.0
159.04538	36.0
327.09128	33.0
591.24652	27.0
284.07333	27.0
593.10785	26.0
85.02083	26.0
285.62381	26.0
413.12314	26.0
83.04837	26.0
445.65979	24.0
239.06978	24.0
447.0834	23.0
575.16595	21.0
445.68256	21.0
377.10159	21.0
285.5791	20.0
135.04559	16.0
87.0411	15.0
489.07843	14.0
147.05135	13.0
409.07019	12.0
81.06467	12.0
589.52362	12.0
55.05521	12.0

MSID: 8969
ID: 573
RETENTIONTIME: 38.48723
PRECURSORMZ: 663.4507
AREA: 5022855.5
PRECURSORTYPE: [M+H]+
SMILES: [H][C@@]1(CC[C@]2(C)C1=CC[C@@]1([H])[C@@]2(C)CC[C@@]2([H])C(C)(C)[C@H](C[C@@H](O[C@@H]3O[C@H](CO)[C@@H](O)[C@H](O)[C@H]3O)[C@]12C)OC(C)=O)[C@H](C)C[C@H](O)C=C(C)C
NAME: russelliinoside A
FORMULA: C38H62O9
INCHIKEY: CAYQIWMKTFLONX-KZRFQTSOSA-N
CAS: nan
Molecular Weight: 662.905
Number of References: 1
Class: Dammarane and Protostane triterpenoids
Superclass: Triterpenoids
Pathway: Terpenoids
ppm: 3.4899999999424836
CMID: CM243
IONMODE: Positive
COLLISIONENERGY: 40±20eV
INSTRUMENTTYPE: AB SCIEX
INSTRUMENT: Q-TOF
Comment:  
Num Peaks: 51
495.26605	4298.0
663.4516	2890.0
551.33044	2323.0
607.3938	2147.0
439.20535	2020.0
383.14285	716.0
327.08218	206.0
57.0695	109.0
439.17865	82.0
495.21158	70.0
607.34552	64.0
407.3681	44.0
607.31171	41.0
663.38605	40.0
363.17172	38.0
663.40369	38.0
495.18979	38.0
439.15814	32.0
607.29724	29.0
439.13556	26.0
663.34314	23.0
251.04889	22.0
95.08314	21.0
493.63055	21.0
383.10645	20.0
307.10526	19.0
603.396	14.0
550.73956	14.0
645.34308	14.0
607.88385	14.0
496.2561	14.0
553.59326	14.0
507.48959	14.0
525.47101	14.0
501.17062	14.0
549.01941	14.0
199.12044	13.0
265.26193	13.0
333.25912	12.0
359.1366	12.0
402.18982	12.0
661.2688	12.0
621.40088	12.0
67.05221	12.0
235.16658	12.0
476.41461	12.0
492.0325	12.0
593.38885	12.0
582.8363	12.0
568.40674	12.0
83.0849	12.0

MSID: 8970
ID: 451
RETENTIONTIME: 33.86273
PRECURSORMZ: 299.1999
AREA: 4953167.0
PRECURSORTYPE: [M+H]+
SMILES: CC(C)C1=CC2=C(C=C1O)[C@@]1(C)CCCC(C)(C)C1=CC2=O
NAME: 5,6-dehydrosugiol
FORMULA: C20H26O2
INCHIKEY: HUMGJQLBBAYPNM-HXUWFJFHSA-N
CAS: 21764-42-1
Molecular Weight: 298.425
Number of References: 21
Class: Abietane diterpenoids
Superclass: Diterpenoids
Pathway: Terpenoids
ppm: -1.205000000027212
CMID: CM243
IONMODE: Positive
COLLISIONENERGY: 40±20eV
INSTRUMENTTYPE: AB SCIEX
INSTRUMENT: Q-TOF
Comment:  
Num Peaks: 204
95.08517	10450.0
191.10712	7844.0
299.20032	7240.0
215.10689	4007.0
67.05389	3471.0
149.05942	2418.0
217.12257	2207.0
243.13785	2043.0
131.04893	2038.0
203.10683	1699.0
55.0545	1466.0
257.15338	1301.0
109.10132	1252.0
153.07024	1136.0
205.12172	1135.0
103.0547	1135.0
155.08585	1133.0
201.09076	1091.0
229.12349	1065.0
141.06955	1058.0
200.08234	974.0
187.07497	928.0
239.14409	915.0
197.09567	911.0
183.08183	891.0
165.09103	820.0
173.0587	805.0
145.0641	726.0
128.06142	686.0
157.06433	628.0
165.06964	614.0
129.06975	611.0
185.09633	607.0
81.07	582.0
163.07498	577.0
281.19043	557.0
202.09753	544.0
167.08655	516.0
169.1017	506.0
115.05438	489.0
152.06133	476.0
231.13814	474.0
211.11224	446.0
91.05376	443.0
133.1008	436.0
154.07761	432.0
179.10687	430.0
93.07036	425.0
181.06386	424.0
169.06349	424.0
143.05048	405.0
182.07211	404.0
171.08025	391.0
175.07445	389.0
225.12798	377.0
159.08128	355.0
188.08368	349.0
195.08101	335.0
256.14453	324.0
161.06013	319.0
189.09105	317.0
199.07646	316.0
241.12315	315.0
105.06982	313.0
143.08446	310.0
253.15785	287.0
69.06978	283.0
127.05484	280.0
77.03767	273.0
199.1124	272.0
230.12971	271.0
213.09058	266.0
142.07639	245.0
117.06963	239.0
209.09637	234.0
157.10237	216.0
137.06195	215.0
193.12297	215.0
123.04431	214.0
214.0997	214.0
179.08591	211.0
219.13753	208.0
97.10031	195.0
79.05447	193.0
177.08882	186.0
53.03927	181.0
65.03864	181.0
223.11047	181.0
227.10732	172.0
174.0677	171.0
158.0712	170.0
147.11555	168.0
144.0573	158.0
173.09863	157.0
216.11644	156.0
131.08482	148.0
160.05121	148.0
168.09451	144.0
184.08771	140.0
183.11629	140.0
147.04311	136.0
166.07782	136.0
186.06763	135.0
271.1712	135.0
168.05769	135.0
119.08635	135.0
156.09126	134.0
151.07503	134.0
196.09048	130.0
210.10168	123.0
255.13763	122.0
178.0742	121.0
151.05336	119.0
172.08733	115.0
133.06465	110.0
171.11612	110.0
211.14781	109.0
245.15787	106.0
233.15414	104.0
107.08521	102.0
253.19214	101.0
197.1328	99.0
193.10255	97.0
270.16095	97.0
170.07101	97.0
145.09949	94.0
185.05902	92.0
83.08679	90.0
224.11955	89.0
211.1037	88.0
182.11043	88.0
121.10089	87.0
228.11354	87.0
148.05193	85.0
187.11247	84.0
131.03325	83.0
57.07031	80.0
139.05391	77.0
213.12633	73.0
119.04788	73.0
180.0952	72.0
196.1234	70.0
212.12094	67.0
242.13402	67.0
237.12794	67.0
57.03406	66.0
95.07752	63.0
238.13797	63.0
226.1033	63.0
200.07265	62.0
206.11041	62.0
156.05579	61.0
162.06725	61.0
77.03423	59.0
225.11916	59.0
258.1611	59.0
140.06281	55.0
80.06081	55.0
198.10344	54.0
186.10504	53.0
194.07278	52.0
170.10933	51.0
159.11833	51.0
159.04175	51.0
155.04927	50.0
169.08386	50.0
252.15219	50.0
161.09743	49.0
143.06688	48.0
244.14528	48.0
208.08501	47.0
116.06193	47.0
239.12895	45.0
172.05006	44.0
221.12973	43.0
165.05453	43.0
257.11414	42.0
130.04182	42.0
51.02313	41.0
147.07755	40.0
192.0954	39.0
126.04673	39.0
201.12827	38.0
121.06641	38.0
209.13319	37.0
190.09708	37.0
150.04634	37.0
281.16251	36.0
150.06673	36.0
201.07687	36.0
132.05206	35.0
71.04781	35.0
225.16324	34.0
241.08665	34.0
164.05699	31.0
135.11624	31.0
223.14558	31.0
145.09714	30.0
143.0376	29.0
189.07355	29.0
211.07382	28.0
284.18076	28.0
269.15897	27.0
253.14072	24.0

MSID: 8971
ID: 215
RETENTIONTIME: 28.58622
PRECURSORMZ: 329.1753
AREA: 4924129.0
PRECURSORTYPE: [M+H]+
SMILES: CC(C)C(=O)CCC1=C(C)C=CC2=C1C(=O)C(O)=C(C(C)C)C2=O
NAME: 3-oxosapriparaquinone
FORMULA: C20H24O4
INCHIKEY: BLNJUMJBWJMCEB-UHFFFAOYSA-N
CAS: 119139-56-9
Molecular Weight: 328.408
Number of References: 4
Class: Abeoabietane diterpenoids
Superclass: Diterpenoids
Pathway: Terpenoids
ppm: 0.01499999996212864
CMID: CM243
IONMODE: Positive
COLLISIONENERGY: 40±20eV
INSTRUMENTTYPE: AB SCIEX
INSTRUMENT: Q-TOF
Comment:  
Num Peaks: 300
215.10678	9335.0
273.18436	9238.0
259.09656	8357.0
283.16946	6393.0
197.09695	4061.0
225.12787	3041.0
267.17493	2895.0
223.11183	2668.0
329.1741	2500.0
301.17874	2495.0
173.05991	1889.0
69.06975	1800.0
183.08043	1787.0
231.13803	1782.0
200.08363	1728.0
241.12303	1673.0
165.07083	1466.0
169.10162	1438.0
265.15845	1392.0
217.12103	1331.0
153.07016	1022.0
181.06509	991.0
154.07755	970.0
311.16595	910.0
157.06425	865.0
141.07065	849.0
182.07335	788.0
226.06197	761.0
243.13774	761.0
213.12766	759.0
55.05448	725.0
179.08582	717.0
175.07695	689.0
203.10533	678.0
195.11786	672.0
240.1158	632.0
227.10721	618.0
229.12338	618.0
211.11356	611.0
185.09625	609.0
128.06136	608.0
152.06126	603.0
155.08578	588.0
231.10231	566.0
199.11092	530.0
209.09628	518.0
145.06639	511.0
171.07889	505.0
167.08521	502.0
195.08229	496.0
191.10703	482.0
253.15773	481.0
239.14549	477.0
207.11829	448.0
169.06468	446.0
205.08656	441.0
172.08723	433.0
129.06857	423.0
225.09261	412.0
201.09206	396.0
208.08916	378.0
217.05032	376.0
255.10153	374.0
161.06131	372.0
241.08653	369.0
269.1203	367.0
187.11105	364.0
165.08971	359.0
142.07748	354.0
199.07637	351.0
205.10199	338.0
83.08586	330.0
180.09381	323.0
231.13058	321.0
196.08627	321.0
285.18369	313.0
222.10649	301.0
143.04924	300.0
185.05894	298.0
271.16949	290.0
257.15326	289.0
224.11945	286.0
143.08438	279.0
207.08023	279.0
213.09048	276.0
149.06055	271.0
245.12096	267.0
178.07674	267.0
166.07774	263.0
193.09975	248.0
187.07622	245.0
189.09096	243.0
237.12633	241.0
203.06905	238.0
237.16403	238.0
198.07027	233.0
192.09259	232.0
255.17506	228.0
181.10594	227.0
171.04301	217.0
213.05617	214.0
205.12163	213.0
194.07269	211.0
170.07094	208.0
239.17731	198.0
127.05589	193.0
191.08672	192.0
163.07616	188.0
85.06418	180.0
254.13261	179.0
131.08476	172.0
115.05537	172.0
219.10408	170.0
183.1162	169.0
256.10834	168.0
221.0976	166.0
269.15402	165.0
199.0363	164.0
159.1158	159.0
197.08458	157.0
268.14594	156.0
235.11121	155.0
253.12657	154.0
198.10472	152.0
197.13133	150.0
159.08121	147.0
179.10809	147.0
71.04861	147.0
184.08762	146.0
190.07942	146.0
211.07657	145.0
157.09862	145.0
169.09271	144.0
243.10109	135.0
189.07077	135.0
189.0573	135.0
252.15518	131.0
271.134	131.0
251.14375	130.0
91.05466	130.0
239.10612	129.0
209.06088	129.0
177.05356	129.0
251.10651	128.0
227.07179	127.0
228.07794	124.0
209.13028	123.0
158.07112	122.0
244.07326	122.0
250.13747	121.0
123.04317	121.0
93.06937	119.0
194.10954	119.0
156.09486	117.0
229.08484	116.0
179.07402	116.0
188.08224	115.0
186.06621	115.0
210.10442	114.0
95.08417	114.0
293.14929	110.0
201.05179	110.0
203.0858	106.0
182.10638	105.0
216.0789	100.0
233.11516	99.0
147.04422	98.0
212.0809	97.0
217.0965	97.0
208.12448	96.0
184.05042	93.0
193.06709	93.0
236.12144	93.0
185.12956	93.0
81.0682	92.0
139.05615	92.0
151.05208	91.0
197.06396	91.0
177.07181	91.0
238.13182	90.0
155.05042	89.0
199.09433	89.0
196.12468	85.0
171.11603	84.0
235.14876	83.0
174.06761	82.0
227.14264	80.0
202.10023	80.0
231.06657	80.0
249.12856	79.0
105.06977	79.0
168.05762	75.0
222.14444	75.0
59.04931	75.0
214.10103	75.0
287.12872	75.0
117.0717	73.0
217.1066	71.0
79.05444	71.0
230.12663	70.0
167.04976	70.0
207.07458	70.0
233.09422	69.0
191.07047	68.0
210.13991	67.0
212.12083	67.0
159.04538	66.0
103.05464	66.0
226.0443	65.0
144.05841	65.0
213.10907	65.0
224.15758	64.0
160.05237	61.0
77.03849	60.0
199.05978	60.0
57.07029	60.0
189.08018	58.0
67.05226	58.0
208.08067	58.0
187.03737	58.0
254.09358	57.0
267.13809	57.0
223.14841	57.0
223.07965	57.0
251.09875	56.0
301.14136	56.0
225.16608	55.0
181.05191	55.0
275.14331	55.0
107.08515	54.0
55.01815	52.0
273.10989	50.0
173.09598	50.0
137.0596	49.0
206.1075	48.0
293.14594	48.0
221.11362	47.0
270.12381	46.0
205.05571	46.0
241.15498	45.0
238.1031	45.0
200.06563	45.0
257.11243	44.0
172.05641	44.0
202.06541	44.0
240.08089	44.0
239.06978	43.0
211.14914	43.0
164.0657	43.0
204.09055	42.0
283.14969	42.0
140.06042	42.0
193.12561	41.0
250.09564	41.0
329.13144	41.0
163.05365	40.0
151.07736	40.0
195.03989	40.0
200.04346	40.0
185.04428	39.0
283.13651	39.0
155.06383	39.0
235.07216	38.0
243.12094	38.0
253.11099	37.0
180.05701	37.0
152.0504	37.0
268.10583	37.0
109.10127	36.0
133.06346	36.0
311.14001	36.0
217.03157	36.0
161.09486	36.0
220.08954	36.0
311.12793	35.0
258.12479	35.0
248.11859	35.0
98.98546	35.0
83.04837	34.0
245.08415	34.0
257.13443	34.0
150.04626	34.0
176.06322	34.0
247.13994	34.0
236.10941	33.0
217.07774	33.0
249.15793	33.0
147.07985	33.0
273.14874	33.0
224.07986	33.0
156.05449	32.0
232.11884	31.0
284.17569	30.0
177.09135	30.0
247.09529	29.0
201.12262	29.0
278.12756	27.0
135.11845	26.0
225.05881	25.0
121.06204	23.0

MSID: 8972
ID: 314
RETENTIONTIME: 30.97843
PRECURSORMZ: 345.1691
AREA: 4620252.5
PRECURSORTYPE: [M+H]+
SMILES: CC(C)C1=C(O)C2=C(C(C=O)=C1)[C@]1(CCCC(C)(C)[C@@H]1C=O)C(=O)O2
NAME: rosmadial
FORMULA: C20H24O5
INCHIKEY: JBWRHBJFAVSAMJ-VBKZILBWSA-N
CAS: nan
Molecular Weight: 344.408
Number of References: 26
Class: Secoabietane diterpenoids
Superclass: Diterpenoids
Pathway: Terpenoids
ppm: -1.1000000000080945
CMID: CM243
IONMODE: Positive
COLLISIONENERGY: 40±20eV
INSTRUMENTTYPE: AB SCIEX
INSTRUMENT: Q-TOF
Comment:  
Num Peaks: 310
345.17136	14059.0
231.10081	11092.0
299.16461	4672.0
189.05461	3085.0
317.17401	2478.0
216.0789	1745.0
271.16949	1470.0
239.10612	1247.0
275.09296	1167.0
211.11356	1117.0
281.15253	1088.0
257.11557	1059.0
301.18045	1035.0
257.1517	984.0
161.06006	954.0
55.05521	904.0
229.1219	894.0
215.10678	890.0
157.06425	816.0
241.12152	778.0
173.05991	736.0
213.09192	730.0
283.16946	653.0
199.07637	646.0
197.09558	631.0
247.09683	574.0
203.10674	561.0
289.18192	551.0
245.11635	547.0
327.1586	544.0
198.0675	522.0
253.15773	501.0
205.08656	499.0
181.06378	489.0
256.10992	486.0
243.10262	485.0
169.06596	479.0
197.05983	465.0
259.13281	463.0
185.09625	459.0
217.0864	457.0
179.06879	453.0
185.06027	452.0
85.06418	450.0
171.08017	440.0
285.14896	432.0
203.07184	417.0
69.07056	411.0
165.09096	406.0
188.08224	401.0
195.08092	395.0
201.09067	391.0
187.07756	387.0
129.06969	385.0
303.12122	381.0
219.10263	372.0
141.07065	362.0
233.08076	343.0
233.04488	343.0
241.08655	330.0
225.09407	330.0
221.09323	326.0
83.08497	324.0
193.1011	311.0
199.11092	305.0
128.06247	301.0
196.08902	295.0
227.10573	293.0
284.14102	292.0
215.07088	289.0
143.04924	288.0
187.03871	279.0
183.11752	271.0
238.09857	270.0
229.0878	270.0
145.06404	262.0
175.07437	261.0
183.08043	259.0
257.14072	258.0
169.10034	254.0
228.11491	249.0
153.07016	240.0
152.06247	237.0
242.05925	231.0
253.1219	231.0
235.09769	229.0
143.08556	223.0
81.06908	222.0
275.12708	221.0
165.07083	218.0
213.12909	216.0
227.07031	213.0
201.05457	211.0
155.08578	206.0
269.11868	205.0
211.07657	204.0
285.11423	202.0
223.07674	201.0
221.08302	199.0
193.08887	198.0
177.05617	195.0
182.07202	193.0
270.12381	193.0
174.06761	190.0
131.05112	185.0
224.08426	185.0
159.04291	177.0
214.06091	176.0
223.11183	176.0
178.07805	174.0
240.1158	174.0
207.10136	170.0
217.12537	168.0
147.04541	167.0
159.08121	164.0
191.07047	163.0
179.0845	159.0
149.05936	157.0
213.0576	157.0
179.10809	155.0
249.11464	154.0
266.13058	153.0
205.04871	153.0
243.13927	151.0
154.07755	151.0
167.08774	149.0
271.14206	147.0
177.09135	145.0
142.07631	143.0
229.11301	142.0
257.08102	142.0
247.13223	141.0
229.04778	141.0
163.03738	140.0
255.14064	140.0
299.14935	139.0
255.1031	139.0
215.03354	137.0
242.09277	136.0
258.12323	135.0
261.10889	134.0
127.05478	130.0
189.09232	130.0
225.1264	128.0
209.0977	126.0
210.10583	126.0
95.08607	125.0
242.13086	122.0
209.0807	121.0
190.06053	120.0
212.08376	119.0
123.04426	118.0
239.14247	118.0
91.05372	118.0
115.05222	118.0
175.03809	116.0
200.08363	115.0
202.06264	115.0
203.08719	115.0
273.18436	111.0
228.07794	111.0
166.07776	110.0
168.09317	108.0
157.10231	108.0
163.07491	103.0
191.10703	102.0
181.09937	102.0
238.13635	99.0
251.10497	98.0
155.04797	97.0
171.04558	97.0
173.09598	95.0
67.05466	94.0
273.14713	93.0
105.06977	93.0
186.06755	92.0
147.08223	92.0
233.11815	90.0
255.17819	90.0
156.09364	88.0
137.06075	87.0
245.07956	85.0
184.08894	84.0
158.07236	84.0
263.14011	83.0
235.09018	82.0
225.16167	82.0
204.07936	80.0
53.03711	80.0
144.05959	78.0
184.05307	76.0
199.09433	75.0
198.10335	74.0
172.08853	74.0
59.04855	74.0
171.11859	74.0
165.05698	74.0
119.0863	73.0
161.04639	73.0
133.06459	72.0
219.06639	72.0
145.10179	72.0
208.08774	71.0
267.13651	70.0
327.14621	69.0
267.10449	68.0
237.09013	68.0
207.11688	67.0
189.08289	67.0
103.05464	66.0
254.13261	66.0
206.07236	65.0
160.05486	65.0
187.06551	65.0
137.09628	65.0
243.06902	65.0
210.07036	64.0
193.04939	63.0
259.16751	63.0
162.06842	63.0
175.11453	63.0
309.15305	63.0
210.14276	63.0
177.07571	62.0
218.0948	62.0
289.15363	62.0
79.05531	62.0
256.14597	62.0
187.11507	60.0
107.08617	59.0
232.07556	57.0
93.07031	57.0
213.07619	56.0
220.1244	55.0
207.07883	54.0
327.12671	54.0
181.05191	54.0
249.0899	54.0
216.04147	53.0
203.03416	53.0
131.08588	53.0
71.04861	51.0
191.0813	50.0
219.08089	49.0
247.05988	49.0
235.14876	49.0
247.08144	48.0
217.10516	48.0
160.08707	48.0
193.07526	47.0
240.15071	46.0
141.05435	46.0
252.11786	46.0
259.09497	46.0
193.06165	46.0
254.09514	45.0
230.09247	44.0
232.11287	44.0
220.10988	44.0
237.12784	44.0
57.03256	44.0
171.05966	44.0
117.07276	43.0
230.12663	43.0
179.05305	43.0
238.08649	43.0
201.04207	42.0
172.04871	42.0
192.09395	42.0
241.06981	41.0
109.10127	41.0
219.13742	41.0
197.13133	41.0
174.06245	40.0
189.02632	40.0
186.10228	40.0
222.10503	39.0
139.05501	39.0
151.0569	38.0
201.12817	36.0
244.10692	36.0
216.05443	35.0
191.0285	35.0
223.06064	35.0
202.09883	35.0
150.06546	34.0
129.05522	34.0
248.12167	34.0
256.06918	34.0
284.108	33.0
77.04021	33.0
205.12303	33.0
57.07029	32.0
289.10199	32.0
345.12589	31.0
176.04762	31.0
194.06998	30.0
269.08334	29.0
95.04884	28.0
303.10587	28.0
268.14432	28.0
146.07553	28.0
167.04469	28.0
312.13416	27.0
53.03212	27.0
281.11145	26.0
202.07796	25.0
277.11417	25.0
265.15686	23.0
119.04782	22.0

MSID: 8973
ID: 52
RETENTIONTIME: 14.48412
PRECURSORMZ: 433.114
AREA: 4486443.0
PRECURSORTYPE: [M+H]+
SMILES: OC[C@H]1O[C@H]([C@H](O)[C@@H](O)[C@@H]1O)C1=C(O)C=C(O)C2=C1OC(=CC2=O)C1=CC=C(O)C=C1
NAME: vitexin
FORMULA: C21H20O10
INCHIKEY: SGEWCQFRYRRZDC-VPRICQMDSA-N
CAS: nan
Molecular Weight: 432.384
Number of References: 3541
Class: Flavones
Superclass: Flavonoids
Pathway: Shikimates and Phenylpropanoids
ppm: 0.5249999999250576
CMID: CM243
IONMODE: Positive
COLLISIONENERGY: 40±20eV
INSTRUMENTTYPE: AB SCIEX
INSTRUMENT: Q-TOF
Comment:  
Num Peaks: 36
271.05984	60569.0
153.01808	1339.0
433.11252	1257.0
243.06447	147.0
145.02867	146.0
119.04997	140.0
225.05441	124.0
270.17212	123.0
229.04929	99.0
163.03865	91.0
187.04007	79.0
203.06906	78.0
253.05025	77.0
121.02865	75.0
67.01778	55.0
111.0082	44.0
153.00717	44.0
270.15762	43.0
197.05986	39.0
157.06427	36.0
141.06949	34.0
91.05466	34.0
173.05992	26.0
187.03471	25.0
169.06343	24.0
68.99733	23.0
271.71005	23.0
155.05043	22.0
85.02896	20.0
197.05573	13.0
211.00545	13.0
183.04863	13.0
163.02115	13.0
128.06802	13.0
107.01119	12.0
61.02763	12.0

MSID: 8974
ID: 175
RETENTIONTIME: 27.45257
PRECURSORMZ: 364.2122
AREA: 4443968.0
PRECURSORTYPE: [M+NH4]+
SMILES: CC(C)C1=CC2=C(C(O)=C1O)[C@@]13CCCC(C)(C)C1[C@H](OC3=O)[C@H]2O
NAME: rosmanol
FORMULA: C20H26O5
INCHIKEY: LCAZOMIGFDQMNC-FSTFFMDFSA-N
CAS: nan
Molecular Weight: 346.423
Number of References: 5
Class: Abietane diterpenoids
Superclass: Diterpenoids
Pathway: Terpenoids
ppm: -0.19900000000916407
CMID: CM243
IONMODE: Positive
COLLISIONENERGY: 40±20eV
INSTRUMENTTYPE: AB SCIEX
INSTRUMENT: Q-TOF
Comment:  
Num Peaks: 330
301.18069	63387.0
231.10249	34118.0
283.16968	20066.0
273.18457	18106.0
241.12323	11988.0
217.12265	9216.0
177.09149	9008.0
203.1069	8701.0
347.18704	4334.0
219.10135	4153.0
257.15506	3518.0
223.11201	3425.0
175.07581	2938.0
109.10136	2877.0
215.10696	2829.0
161.0602	2717.0
259.13461	2340.0
149.06067	2287.0
229.12209	2231.0
188.08374	2224.0
191.10718	2099.0
223.09885	2002.0
165.09109	2000.0
199.07515	1861.0
213.12784	1647.0
69.0698	1620.0
157.06561	1555.0
185.09639	1549.0
259.16772	1509.0
245.11655	1404.0
195.11665	1354.0
213.09209	1257.0
189.05476	1240.0
197.09575	1142.0
259.15036	1104.0
205.1232	1072.0
216.07764	1068.0
199.11246	1012.0
149.09535	970.0
265.16187	952.0
181.06656	950.0
55.05452	929.0
131.04898	923.0
67.05392	901.0
255.17371	876.0
173.06004	866.0
240.11447	791.0
157.10243	788.0
243.13794	747.0
237.11295	729.0
171.08159	728.0
195.10161	724.0
201.09084	723.0
187.07503	680.0
95.0852	650.0
189.09111	638.0
145.06651	633.0
233.11684	605.0
183.08057	597.0
227.10887	576.0
143.04819	565.0
329.17435	539.0
81.07003	533.0
179.10562	531.0
239.10631	515.0
225.12952	515.0
185.06042	513.0
142.07759	508.0
128.06146	508.0
163.07755	488.0
141.07076	482.0
169.06482	468.0
208.08932	465.0
129.06979	450.0
167.08534	438.0
200.08241	435.0
165.07095	429.0
153.07028	425.0
169.10303	420.0
83.08593	403.0
225.08984	400.0
239.14569	394.0
180.09528	393.0
267.17514	392.0
159.08009	392.0
195.07971	387.0
205.08533	371.0
198.06905	363.0
203.09015	359.0
155.08591	357.0
259.09677	348.0
143.0845	347.0
213.11067	331.0
195.06604	310.0
123.04436	306.0
170.07362	289.0
211.11089	286.0
197.06	262.0
135.04457	259.0
103.05473	249.0
147.04315	249.0
202.099	248.0
221.09631	246.0
198.1035	244.0
149.07501	242.0
255.13773	236.0
179.08597	234.0
152.06139	230.0
211.07532	226.0
177.05501	226.0
209.09787	222.0
131.08598	219.0
159.04428	219.0
237.16121	214.0
193.10263	210.0
230.13277	210.0
207.0804	209.0
205.10075	209.0
174.06775	207.0
184.08777	206.0
137.05971	199.0
160.05251	197.0
166.07663	196.0
185.07774	192.0
171.11617	183.0
214.10121	181.0
93.07039	180.0
147.08235	176.0
85.06425	175.0
319.19031	173.0
91.05379	173.0
157.08525	171.0
258.12341	171.0
203.07339	167.0
268.14615	166.0
212.08392	165.0
133.0647	161.0
242.12953	160.0
154.07645	155.0
115.05337	146.0
226.09897	145.0
183.11768	145.0
181.10083	145.0
285.18393	143.0
221.11525	143.0
158.07248	142.0
231.13524	142.0
193.12032	140.0
173.09613	140.0
79.0545	140.0
107.08626	139.0
202.06001	137.0
178.07819	136.0
156.09254	133.0
171.04572	130.0
187.11388	130.0
207.11423	128.0
191.07198	128.0
250.13611	126.0
197.07924	126.0
127.05378	124.0
207.06772	122.0
241.15366	122.0
215.07248	121.0
222.10374	121.0
186.06903	119.0
254.12813	117.0
255.16432	115.0
194.07286	114.0
207.10013	112.0
311.16275	110.0
191.08417	109.0
182.07614	107.0
172.08867	105.0
184.05322	104.0
204.07812	102.0
217.08946	101.0
144.05617	101.0
226.06068	100.0
271.16486	99.0
273.16351	99.0
243.10281	91.0
188.04613	91.0
105.07187	91.0
111.07846	89.0
225.11336	86.0
196.09055	85.0
241.08826	85.0
176.04907	85.0
218.1268	84.0
197.13425	80.0
153.05574	79.0
364.21078	78.0
57.06959	77.0
187.04021	77.0
253.1221	76.0
253.16106	76.0
71.04784	74.0
224.12402	73.0
162.06729	73.0
57.03408	72.0
151.07387	72.0
185.1337	72.0
211.14647	71.0
247.14937	71.0
121.10309	71.0
208.12605	70.0
227.14134	69.0
269.11407	68.0
192.0941	68.0
229.10429	68.0
167.07521	68.0
229.08798	66.0
190.06203	64.0
257.12051	64.0
225.08102	63.0
160.08844	63.0
235.10989	63.0
209.13469	62.0
157.05087	62.0
117.06967	62.0
145.1019	62.0
216.11363	60.0
131.03889	60.0
175.04082	59.0
317.17426	58.0
300.19739	57.0
137.09755	56.0
217.08369	56.0
210.10744	56.0
97.06657	55.0
165.05711	55.0
159.11469	54.0
147.11679	54.0
169.04955	53.0
236.11864	50.0
175.05896	50.0
155.04932	48.0
232.14438	48.0
277.13885	46.0
163.04002	46.0
300.18042	46.0
188.06224	45.0
224.08591	45.0
139.05511	45.0
258.10925	45.0
179.06892	44.0
168.05649	44.0
258.16119	44.0
163.05878	43.0
121.06644	43.0
182.10785	42.0
196.12209	42.0
77.03683	42.0
126.04787	41.0
202.05167	41.0
59.0486	41.0
301.15009	41.0
197.12187	41.0
123.03241	41.0
329.14594	40.0
168.09712	40.0
174.05742	40.0
239.18053	40.0
227.06311	39.0
251.10516	39.0
65.03866	39.0
187.09378	39.0
133.10197	38.0
250.12527	38.0
201.07973	36.0
207.05222	36.0
233.0959	36.0
128.04706	35.0
256.11014	35.0
267.13672	35.0
237.09485	35.0
145.05354	35.0
213.05777	35.0
230.09563	35.0
245.14876	34.0
99.08008	34.0
148.04959	34.0
232.1041	33.0
143.06693	33.0
144.0938	33.0
129.05421	33.0
69.06166	32.0
287.12729	32.0
159.03439	32.0
249.1133	32.0
228.11658	31.0
55.01965	31.0
215.06531	30.0
119.08425	30.0
271.16162	30.0
198.08559	29.0
176.08286	29.0
156.05829	29.0
170.05957	29.0
223.06813	29.0
131.06804	28.0
245.07976	27.0
209.07945	27.0
201.12694	27.0
222.08916	27.0
228.07516	27.0
285.14423	26.0
135.08099	26.0
348.68872	26.0
180.05847	25.0
208.06107	25.0
268.11246	25.0
281.13797	25.0
164.05957	25.0
236.09908	25.0
265.11722	25.0
53.03644	25.0
83.07611	25.0
277.07199	25.0
173.00208	24.0
239.073	24.0
137.04594	24.0
289.17883	23.0
183.05804	22.0
109.08192	22.0
232.12051	22.0
185.04311	22.0
89.0408	12.0
55.82825	12.0

MSID: 8975
ID: 327
RETENTIONTIME: 31.14762
PRECURSORMZ: 331.19
AREA: 4435142.0
PRECURSORTYPE: [M+H]+
SMILES: CC(C)C1=CC2=C(C(O)=C1O)[C@@]1(C)CCCC(C)(C)C1=C(O)C2=O
NAME: 14-deoxycoleon U
FORMULA: C20H26O4
INCHIKEY: QDFALZMZLBCVCD-HXUWFJFHSA-N
CAS: nan
Molecular Weight: 330.424
Number of References: 20
Class: Abeoabietane diterpenoids
Superclass: Diterpenoids
Pathway: Terpenoids
ppm: -0.9350000000267755
CMID: CM243
IONMODE: Positive
COLLISIONENERGY: 40±20eV
INSTRUMENTTYPE: AB SCIEX
INSTRUMENT: Q-TOF
Comment:  
Num Peaks: 259
331.19226	5008.0
285.18536	3837.0
217.08643	1278.0
243.13777	1160.0
313.18021	973.0
191.1057	916.0
225.12643	662.0
229.12044	579.0
149.06056	547.0
231.13806	536.0
215.10825	535.0
267.17496	525.0
231.10085	420.0
189.09099	412.0
257.12033	409.0
187.07491	398.0
173.05992	387.0
227.10576	351.0
165.09097	347.0
295.1684	325.0
253.12193	310.0
131.04778	306.0
209.09773	287.0
141.07066	285.0
289.14365	282.0
195.08095	278.0
219.10411	268.0
95.08609	263.0
211.11359	260.0
201.0907	253.0
161.06007	248.0
271.13403	246.0
183.07912	241.0
235.11273	241.0
179.1055	239.0
242.13089	239.0
207.10281	236.0
157.06427	235.0
213.09337	230.0
203.10536	230.0
171.08018	224.0
193.08481	217.0
155.08458	213.0
202.06406	211.0
199.0764	209.0
55.05376	205.0
245.11792	195.0
128.0636	194.0
133.1019	192.0
169.10164	192.0
145.06642	190.0
303.19968	188.0
175.07568	187.0
205.08659	187.0
205.12306	186.0
153.07019	181.0
181.10202	180.0
169.06598	180.0
217.12395	178.0
185.09627	178.0
129.0697	176.0
219.13745	171.0
255.14067	170.0
239.10616	168.0
143.08675	166.0
159.07999	162.0
213.12912	162.0
167.0865	159.0
183.11623	158.0
207.11832	157.0
197.13411	146.0
67.05467	146.0
197.05986	140.0
261.11209	139.0
105.06979	137.0
252.11633	136.0
121.09978	136.0
147.04424	133.0
203.07047	132.0
200.08228	132.0
91.05466	130.0
163.07368	128.0
181.0638	128.0
166.07777	127.0
223.11186	125.0
303.16046	123.0
191.08809	123.0
157.1011	120.0
182.10905	118.0
165.05449	117.0
245.15472	117.0
192.09262	117.0
81.06997	116.0
211.07516	116.0
188.0863	115.0
143.0481	114.0
69.06894	113.0
241.12611	113.0
137.05962	112.0
123.04427	111.0
210.10445	109.0
196.09041	108.0
216.07893	107.0
255.10313	105.0
231.0934	103.0
233.11519	102.0
85.06329	102.0
265.15689	102.0
152.06128	101.0
109.10231	100.0
301.18219	100.0
267.16696	98.0
103.05565	97.0
243.1057	95.0
283.16949	95.0
107.08415	93.0
277.15823	91.0
195.11789	89.0
179.08453	88.0
227.07034	88.0
142.07634	87.0
237.09468	87.0
179.07274	87.0
214.10106	86.0
178.07806	86.0
182.07336	85.0
239.17885	84.0
83.08498	84.0
77.03764	83.0
237.12787	81.0
313.14206	81.0
115.05329	80.0
280.14349	80.0
173.04962	79.0
224.08136	79.0
127.05479	79.0
219.09396	78.0
199.1151	78.0
177.05489	77.0
239.1425	76.0
201.05458	76.0
154.07999	76.0
261.14532	75.0
191.0705	75.0
93.07033	75.0
228.07945	73.0
119.08738	73.0
187.10973	72.0
241.08809	72.0
95.0498	72.0
271.16791	72.0
168.09192	72.0
147.08105	71.0
173.09729	71.0
245.08266	70.0
193.10249	70.0
228.11198	70.0
212.08093	70.0
256.146	69.0
273.18277	69.0
223.07529	67.0
265.125	66.0
174.06892	65.0
185.06163	64.0
227.14561	64.0
224.12094	63.0
225.0941	63.0
201.12541	61.0
270.12222	60.0
285.16718	59.0
145.10063	59.0
123.11707	59.0
180.09515	57.0
214.06667	57.0
208.09059	57.0
220.09102	57.0
160.0524	56.0
57.06955	56.0
259.13443	56.0
131.08589	56.0
217.11241	55.0
79.0527	54.0
156.09366	53.0
119.0489	53.0
189.05463	53.0
287.16525	52.0
172.08598	52.0
273.15201	50.0
242.12328	49.0
240.11279	49.0
155.05043	48.0
209.12888	48.0
159.04417	48.0
269.14926	48.0
219.06497	47.0
216.11205	47.0
249.1626	47.0
285.15063	47.0
202.09747	47.0
57.03404	46.0
205.06555	46.0
270.15762	46.0
213.05478	46.0
151.07617	46.0
131.03656	45.0
269.11871	45.0
187.03874	44.0
184.0903	44.0
257.15488	44.0
168.0551	44.0
186.10364	43.0
238.10162	43.0
144.05725	43.0
176.08403	43.0
215.14417	42.0
221.0816	42.0
267.14133	42.0
295.15494	41.0
198.06616	40.0
117.06747	40.0
171.11862	40.0
159.11705	39.0
266.13062	37.0
196.12607	37.0
181.0862	37.0
233.0808	37.0
234.10315	37.0
183.04466	36.0
121.06528	36.0
214.05234	36.0
162.06718	35.0
177.06921	35.0
190.09972	34.0
284.146	33.0
247.1138	33.0
257.18787	33.0
230.12964	32.0
262.13544	32.0
113.09512	32.0
170.07478	32.0
194.07272	31.0
71.04944	31.0
221.11655	31.0
245.14091	31.0
132.05652	31.0
275.12549	30.0
185.13092	29.0
156.08632	29.0
151.05331	29.0
204.0752	29.0
183.10562	29.0
175.11456	27.0
222.10361	27.0
59.05082	26.0
190.06325	26.0
253.10323	25.0
298.15756	25.0
135.0809	25.0
55.01525	12.0

MSID: 8976
ID: 363
RETENTIONTIME: 31.62818
PRECURSORMZ: 345.1694
AREA: 4399886.0
PRECURSORTYPE: [M+H]+
SMILES: [H][C@@]12[C@@H]3OC(=O)[C@@]1(CCCC2(C)C)C1=C(C=C(C(C)C)C(O)=C1O)C3=O
NAME: galdosol
FORMULA: C20H24O5
INCHIKEY: SWVDNEGGBBYXGS-UWVAXJGDSA-N
CAS: 52591-18-1
Molecular Weight: 344.408
Number of References: 12
Class: Abietane diterpenoids
Superclass: Diterpenoids
Pathway: Terpenoids
ppm: -0.8000000000265572
CMID: CM243
IONMODE: Positive
COLLISIONENERGY: 40±20eV
INSTRUMENTTYPE: AB SCIEX
INSTRUMENT: Q-TOF
Comment:  
Num Peaks: 237
317.17609	9174.0
299.16492	5692.0
217.08662	2651.0
271.16977	2614.0
229.12361	2057.0
345.17172	1894.0
211.11235	1502.0
241.12177	1412.0
215.10844	1282.0
281.1528	1070.0
253.15956	675.0
243.09981	671.0
173.06009	584.0
239.10637	579.0
289.18057	574.0
228.11368	543.0
183.11639	519.0
231.10403	472.0
231.13828	451.0
257.11743	423.0
197.09441	398.0
213.0907	390.0
221.09491	387.0
193.1013	363.0
205.08818	357.0
227.10597	346.0
187.07642	344.0
238.10184	332.0
165.09113	324.0
171.08034	321.0
193.08771	316.0
203.10695	306.0
189.09116	305.0
69.06982	296.0
161.06023	287.0
195.07976	283.0
199.07796	278.0
259.13623	273.0
153.07153	262.0
202.06285	260.0
169.10052	250.0
201.09088	240.0
145.06418	234.0
141.07079	225.0
196.08784	219.0
213.12788	219.0
155.08472	218.0
181.06528	212.0
143.08688	211.0
223.07841	206.0
200.08246	204.0
167.08537	202.0
159.08014	195.0
271.15524	182.0
225.16631	178.0
168.09334	167.0
59.05012	167.0
128.06261	166.0
247.13557	162.0
152.06142	160.0
169.06613	155.0
157.06564	155.0
165.06973	150.0
177.09283	143.0
163.07507	142.0
149.05951	142.0
147.04318	142.0
243.13799	138.0
257.1127	133.0
175.07454	128.0
123.04439	126.0
95.08617	125.0
219.13765	122.0
178.07823	120.0
203.07205	119.0
182.07353	119.0
131.05014	118.0
174.06779	117.0
210.10323	114.0
129.07094	112.0
221.0818	111.0
245.11661	107.0
209.09508	107.0
189.05479	105.0
107.08527	102.0
183.08194	102.0
217.1227	100.0
143.05057	99.0
185.09644	99.0
219.09851	98.0
256.10861	95.0
198.06772	93.0
142.07764	93.0
195.1167	92.0
257.15198	91.0
263.14038	91.0
199.11389	89.0
197.06004	87.0
154.0777	85.0
223.11061	85.0
201.05754	84.0
191.06932	84.0
206.07256	83.0
137.05974	79.0
207.10158	79.0
228.07669	79.0
127.0538	79.0
55.05308	79.0
185.0578	78.0
229.08804	78.0
241.08527	78.0
266.12766	78.0
179.10698	77.0
188.07974	77.0
181.10219	75.0
179.086	75.0
224.08302	75.0
198.1008	73.0
119.08428	73.0
233.09596	73.0
91.05382	72.0
214.09982	71.0
330.14713	71.0
248.12039	71.0
191.10858	71.0
180.09399	70.0
233.11989	70.0
238.13811	70.0
255.13464	69.0
213.05496	69.0
227.07054	69.0
185.13374	69.0
85.06426	69.0
184.0506	68.0
200.04921	68.0
81.06916	67.0
205.12465	66.0
190.06207	66.0
135.04233	65.0
115.05655	65.0
215.07971	64.0
283.17303	64.0
67.05393	62.0
251.10988	60.0
243.17616	60.0
79.05452	60.0
156.09625	59.0
157.10124	59.0
186.06908	59.0
166.07793	59.0
172.08998	58.0
187.11526	57.0
216.11511	57.0
210.14156	57.0
289.16391	57.0
159.0752	56.0
160.05254	55.0
93.06947	55.0
211.07536	54.0
275.12735	54.0
247.09399	54.0
235.09793	53.0
155.04935	53.0
177.05374	52.0
71.04868	52.0
261.11389	51.0
147.08119	50.0
117.0697	50.0
137.09528	50.0
269.16074	49.0
247.11093	49.0
239.14423	48.0
133.06247	48.0
105.06888	48.0
287.1705	48.0
220.12608	48.0
69.06412	44.0
168.0578	44.0
228.09741	44.0
131.08826	44.0
255.10179	44.0
235.15199	44.0
226.09901	43.0
271.12299	43.0
253.12372	42.0
197.13016	42.0
144.0562	41.0
245.15341	41.0
173.09488	41.0
158.0762	40.0
212.12248	40.0
107.04777	40.0
212.08112	39.0
208.09077	39.0
171.06497	38.0
184.09047	38.0
240.11604	38.0
237.09189	37.0
284.14627	37.0
83.04935	36.0
170.07367	35.0
281.13309	35.0
273.1474	35.0
345.14624	34.0
187.05766	34.0
173.04333	34.0
219.08401	34.0
133.10201	34.0
221.11821	34.0
225.08107	33.0
313.14233	33.0
162.07108	33.0
145.05592	33.0
197.04767	33.0
242.09149	33.0
163.03381	33.0
151.03539	31.0
209.05544	31.0
317.14468	31.0
247.16791	31.0
171.04448	31.0
249.11334	30.0
281.12161	30.0
205.06573	29.0
55.01821	29.0
222.11256	29.0
207.07904	28.0
159.03813	28.0
231.08467	28.0
109.06558	28.0
210.0947	27.0
265.12524	27.0
210.06773	26.0
220.09993	25.0
214.05826	23.0
174.03162	23.0
77.04201	12.0

MSID: 8977
ID: 226
RETENTIONTIME: 28.8214
PRECURSORMZ: 315.0856
AREA: 3502734.75
PRECURSORTYPE: [M+H]+
SMILES: COC1=CC=C(C=C1)C1=CC(=O)C2=C(O)C(OC)=C(O)C=C2O1
NAME: pectolinarigenin
FORMULA: C17H14O6
INCHIKEY: GPQLHGCIAUEJQK-UHFFFAOYSA-N
CAS: 520-12-7
Molecular Weight: 314.295
Number of References: 167
Class: Flavones
Superclass: Flavonoids
Pathway: Shikimates and Phenylpropanoids
ppm: -1.265000000046257
CMID: CM243
IONMODE: Positive
COLLISIONENERGY: 40±20eV
INSTRUMENTTYPE: AB SCIEX
INSTRUMENT: Q-TOF
Comment:  
Num Peaks: 138
300.06305	34468.0
315.08606	19344.0
168.00554	11060.0
140.01057	2917.0
257.04645	1450.0
135.04443	1264.0
112.01551	1182.0
84.02047	937.0
133.06569	770.0
229.04922	491.0
272.06851	449.0
299.05615	418.0
56.02522	386.0
285.04141	354.0
68.9965	278.0
132.05873	277.0
174.0663	219.0
55.01814	175.0
254.05606	160.0
269.0817	143.0
155.04794	142.0
271.05655	139.0
201.05452	128.0
226.06194	125.0
66.00975	118.0
198.0661	116.0
70.00568	115.0
227.07027	113.0
131.04997	112.0
213.08902	112.0
139.00186	100.0
71.0131	99.0
94.00425	98.0
269.04956	97.0
183.04329	97.0
107.04865	94.0
77.03848	94.0
228.04092	89.0
199.07495	87.0
161.05879	86.0
159.04289	85.0
297.07443	84.0
213.0547	82.0
243.06746	82.0
185.06024	82.0
128.06355	81.0
157.06546	78.0
284.03366	78.0
169.06467	77.0
230.05826	76.0
256.03464	75.0
158.07233	75.0
171.08142	75.0
79.05268	74.0
145.06401	73.0
200.04759	72.0
184.05437	66.0
255.06552	66.0
127.05365	64.0
137.02289	62.0
282.0531	62.0
117.03247	61.0
146.07314	58.0
215.07228	57.0
89.03886	57.0
115.05116	56.0
241.05	52.0
161.0563	52.0
171.04427	52.0
81.03468	50.0
315.06519	49.0
211.03954	47.0
149.02107	46.0
239.0349	45.0
105.06674	44.0
103.05164	44.0
173.05859	44.0
147.08339	43.0
170.07217	42.0
160.05235	42.0
187.03734	42.0
230.0538	41.0
187.07484	40.0
118.03905	40.0
175.07692	39.0
297.18417	38.0
215.10962	37.0
141.06712	36.0
315.05304	35.0
139.05382	35.0
183.03401	35.0
129.06856	35.0
156.0569	35.0
257.01505	34.0
284.02707	34.0
244.07014	33.0
172.05124	33.0
188.08624	32.0
300.02063	32.0
153.02046	32.0
144.05838	32.0
90.04811	31.0
167.9827	31.0
108.05724	31.0
92.02635	29.0
98.00082	27.0
165.01669	27.0
152.06003	27.0
56.02082	26.0
314.05078	26.0
258.05396	26.0
165.06828	26.0
273.07587	25.0
95.01158	25.0
299.02567	25.0
225.06317	25.0
119.04781	25.0
202.064	25.0
131.03989	24.0
191.1097	24.0
203.0704	24.0
245.15158	23.0
121.9927	23.0
299.08832	22.0
140.06157	22.0
273.14706	22.0
143.05273	22.0
231.12758	21.0
69.07055	21.0
197.05843	21.0
205.08513	18.0
182.06671	18.0
237.12477	18.0
137.01486	13.0
241.03481	13.0
277.2038	12.0
87.77085	12.0
54.00508	12.0

MSID: 8978
ID: 512
RETENTIONTIME: 36.37193
PRECURSORMZ: 345.1689
AREA: 3497937.5
PRECURSORTYPE: [M+H]+
SMILES: [H][C@@]12[C@@H]3OC(=O)[C@@]1(CCCC2(C)C)C1=C(C=C(C(C)C)C(=O)C1=O)[C@@H]3O
NAME: rosmaquinone
FORMULA: C20H24O5
INCHIKEY: IQNNDXVLTVLXLJ-FORWCCJISA-N
CAS: 121927-71-7
Molecular Weight: 344.408
Number of References: 11
Class: Abietane diterpenoids
Superclass: Diterpenoids
Pathway: Terpenoids
ppm: -1.3000000000147338
CMID: CM243
IONMODE: Positive
COLLISIONENERGY: 40±20eV
INSTRUMENTTYPE: AB SCIEX
INSTRUMENT: Q-TOF
Comment:  
Num Peaks: 265
317.1738	13890.0
299.16272	9375.0
271.16931	4995.0
217.08627	4627.0
229.12325	3406.0
345.16934	2954.0
211.11201	2483.0
215.10809	2246.0
241.12137	2106.0
281.15399	2094.0
243.10246	1302.0
253.15913	1230.0
173.0598	1129.0
289.18008	1055.0
183.11742	1020.0
239.10748	904.0
171.08006	762.0
231.13939	747.0
231.10216	719.0
228.11478	695.0
205.08644	692.0
213.09322	682.0
195.08081	658.0
257.117	639.0
189.09085	638.0
187.07477	616.0
69.0697	545.0
238.09993	543.0
161.05872	530.0
223.0766	508.0
203.108	484.0
197.09683	476.0
181.06499	462.0
193.09964	452.0
221.09454	450.0
227.10559	445.0
199.07487	444.0
193.08467	443.0
165.09087	429.0
202.06113	418.0
153.07007	407.0
196.08752	374.0
145.06512	373.0
128.06128	367.0
169.1028	344.0
168.0918	337.0
259.13266	333.0
141.0694	320.0
143.08548	307.0
213.12753	299.0
169.06586	289.0
201.09193	283.0
95.08507	283.0
167.08638	278.0
165.07072	278.0
157.06538	270.0
155.08447	262.0
152.05997	255.0
178.07794	247.0
123.04418	245.0
200.08351	237.0
219.1373	236.0
163.07481	230.0
225.16447	230.0
147.04413	227.0
177.09125	226.0
219.10394	224.0
247.1321	223.0
131.04993	215.0
185.09348	213.0
225.1292	198.0
197.05972	197.0
149.06046	196.0
159.07988	192.0
185.05882	190.0
187.11362	190.0
107.08611	189.0
245.11467	179.0
59.04852	176.0
207.10266	176.0
174.06622	174.0
191.10826	174.0
154.07745	172.0
182.07059	168.0
183.07898	167.0
143.04799	167.0
129.06961	166.0
175.07684	160.0
188.08347	160.0
223.11024	159.0
179.10667	150.0
189.05449	148.0
214.09804	148.0
263.14154	147.0
137.05836	145.0
199.11218	144.0
209.09332	144.0
216.11476	143.0
210.10287	141.0
241.0864	136.0
226.09865	136.0
157.10344	134.0
55.05372	131.0
155.04788	131.0
179.08308	130.0
81.06903	129.0
135.0421	129.0
266.12881	128.0
67.05383	128.0
163.03854	128.0
177.05476	124.0
191.069	123.0
142.07857	122.0
215.09373	121.0
91.05367	120.0
195.11774	119.0
256.10818	118.0
198.06877	118.0
243.13606	118.0
235.14711	115.0
233.08212	112.0
257.14999	112.0
184.05296	108.0
213.05461	106.0
203.07033	105.0
220.12428	103.0
119.08516	103.0
255.13893	103.0
127.0536	102.0
85.06503	101.0
215.07076	99.0
201.12666	96.0
198.10461	94.0
71.05021	93.0
211.07501	92.0
238.13167	92.0
229.08618	92.0
161.09726	91.0
256.14581	91.0
158.06979	91.0
210.1412	90.0
172.08842	90.0
217.12234	89.0
228.07632	87.0
160.05351	87.0
57.034	86.0
159.04529	85.0
93.06837	85.0
197.08997	84.0
212.11786	84.0
251.10791	84.0
281.13593	82.0
205.1187	82.0
248.11844	82.0
115.05321	81.0
202.10011	81.0
180.0937	81.0
55.01739	76.0
166.07639	76.0
233.09708	76.0
224.08266	76.0
79.05265	73.0
233.11652	73.0
133.06564	72.0
275.12527	72.0
198.10046	71.0
117.06845	70.0
237.093	69.0
203.08847	69.0
271.13385	69.0
159.11569	68.0
273.14856	67.0
227.07018	67.0
287.16174	67.0
131.0858	66.0
145.1017	66.0
77.03844	66.0
147.07858	66.0
225.091	65.0
206.07082	65.0
253.12642	64.0
230.09233	63.0
269.11691	61.0
144.05597	61.0
173.09845	61.0
185.13478	60.0
327.16019	60.0
227.1425	59.0
190.06311	59.0
103.0526	58.0
151.0544	58.0
255.10295	56.0
240.11717	56.0
243.17424	55.0
203.08009	55.0
183.09886	54.0
143.07376	54.0
151.03755	54.0
170.1066	54.0
251.13585	53.0
239.14232	53.0
181.0887	52.0
239.08325	52.0
200.0475	51.0
230.12947	51.0
191.08795	50.0
269.15228	50.0
109.10018	50.0
261.11346	49.0
184.08884	49.0
208.09186	47.0
168.05624	47.0
182.10759	47.0
299.1441	46.0
137.09392	46.0
284.14084	46.0
235.09605	46.0
247.11516	45.0
192.09384	44.0
242.09262	44.0
151.07607	44.0
251.14671	44.0
231.09026	43.0
165.05437	43.0
208.05229	43.0
162.06831	42.0
217.05597	42.0
186.10619	41.0
105.07172	41.0
221.06979	41.0
235.11107	40.0
57.06877	40.0
247.09976	40.0
209.06075	40.0
197.12984	38.0
83.0501	38.0
237.12617	37.0
170.07466	37.0
183.04585	36.0
194.07259	36.0
171.11594	35.0
214.06364	34.0
205.0584	34.0
253.09993	34.0
252.11926	34.0
149.09395	34.0
212.08649	34.0
281.11295	33.0
299.12207	33.0
219.06915	32.0
219.11699	32.0
301.17688	32.0
265.12003	32.0
238.0667	31.0
95.05069	31.0
220.0894	31.0
216.08742	31.0
144.09593	29.0
171.04547	29.0
174.03133	28.0
241.06511	27.0
97.06548	27.0
121.10184	24.0
161.04504	23.0
55.01521	20.0

MSID: 8979
ID: 319
RETENTIONTIME: 31.10957
PRECURSORMZ: 378.2263
AREA: 3450634.25
PRECURSORTYPE: [M+NH4]+
SMILES: [H][C@@]12CC(=O)C3=CC(C(C)C)=C(O)C(O)=C3[C@]1(CCCC2(C)C)C(=O)OC
NAME: 7-oxo-carnosic acid
FORMULA: C21H28O5
INCHIKEY: PMVQDYBTFTZMHF-YCRPNKLZSA-N
CAS: nan
Molecular Weight: 360.45
Number of References: 2
Class: Abietane diterpenoids
Superclass: Diterpenoids
Pathway: Terpenoids
ppm: -1.7490000000179862
CMID: CM243
IONMODE: Positive
COLLISIONENERGY: 40±20eV
INSTRUMENTTYPE: AB SCIEX
INSTRUMENT: Q-TOF
Comment:  
Num Peaks: 318
361.20193	50529.0
245.11638	35774.0
231.10085	24532.0
315.19568	24455.0
301.18048	21486.0
283.16949	6030.0
259.13284	4278.0
273.186	3678.0
329.17413	3443.0
215.10681	3396.0
203.07047	3356.0
189.05597	3235.0
241.12155	2921.0
230.09398	2594.0
55.05376	2585.0
297.18427	2475.0
223.11186	1930.0
217.12251	1851.0
216.07748	1576.0
255.13754	1489.0
197.09561	1464.0
83.08498	1405.0
213.09195	1237.0
267.17496	1204.0
227.10724	1183.0
199.0764	988.0
225.1279	969.0
240.11279	836.0
259.09659	750.0
265.15848	701.0
173.05864	686.0
233.11818	653.0
229.12193	644.0
187.07491	578.0
195.11514	543.0
69.07057	543.0
157.06427	536.0
185.05896	532.0
175.07439	510.0
161.05884	509.0
225.08969	503.0
171.08018	502.0
141.0695	498.0
212.08379	493.0
183.08044	488.0
229.08635	483.0
219.10121	481.0
202.09886	471.0
200.08505	454.0
205.08659	451.0
201.08931	450.0
273.15039	436.0
169.09909	427.0
285.18536	422.0
199.11095	415.0
254.13107	410.0
181.0638	408.0
243.1393	408.0
217.08499	378.0
165.06958	377.0
213.12769	365.0
185.09494	353.0
215.07091	336.0
145.06406	328.0
311.16599	318.0
272.14127	317.0
153.06897	314.0
211.11075	312.0
198.06616	296.0
269.18942	293.0
258.12482	292.0
191.10706	281.0
239.10616	276.0
179.08453	270.0
195.07957	269.0
167.08397	249.0
154.07634	249.0
211.0766	245.0
268.14597	242.0
165.09097	241.0
188.08226	238.0
182.07469	236.0
203.10536	234.0
169.06471	231.0
237.12787	229.0
255.17509	225.0
191.06914	225.0
203.0928	221.0
208.08919	220.0
227.13971	217.0
152.06128	214.0
184.08897	211.0
209.09772	207.0
129.0697	204.0
197.05986	200.0
187.10973	199.0
128.0636	199.0
226.09734	191.0
155.08702	191.0
271.17114	190.0
202.06267	188.0
149.05937	182.0
253.15933	180.0
222.10506	173.0
269.15408	170.0
237.16406	170.0
257.15488	170.0
241.10786	165.0
180.09251	160.0
213.11053	160.0
205.12306	158.0
205.10202	157.0
243.10112	154.0
257.1156	147.0
224.11948	145.0
131.08478	144.0
201.05319	143.0
196.08768	142.0
269.11871	142.0
239.1425	141.0
271.13242	140.0
333.20581	135.0
170.07224	131.0
159.07999	130.0
157.10355	129.0
143.08324	127.0
285.14734	125.0
378.22839	124.0
226.06346	124.0
246.12637	119.0
232.10841	118.0
207.08167	115.0
143.04692	114.0
207.1169	113.0
198.10062	112.0
241.08961	112.0
173.09729	111.0
181.10202	111.0
244.10847	109.0
197.13136	109.0
282.16507	108.0
250.13284	106.0
142.0775	104.0
253.12349	100.0
160.05116	100.0
221.0918	99.0
212.11945	99.0
204.07518	99.0
159.04417	98.0
184.05043	96.0
189.08965	96.0
174.06764	95.0
163.07494	94.0
235.10974	94.0
172.08983	93.0
127.05369	92.0
179.1055	91.0
226.13416	91.0
171.11734	90.0
178.07938	90.0
193.09978	90.0
217.05035	87.0
315.16788	86.0
158.07114	85.0
156.09488	85.0
214.10106	83.0
71.04944	83.0
227.12938	83.0
183.11755	81.0
239.17734	81.0
236.11998	80.0
194.0741	80.0
210.10728	80.0
286.1521	79.0
255.09843	79.0
242.12936	77.0
171.04176	77.0
179.07143	77.0
228.11642	75.0
247.12918	75.0
95.08609	74.0
202.07658	72.0
166.07904	72.0
177.05489	72.0
203.04814	70.0
226.05611	70.0
213.05478	70.0
191.08675	70.0
155.05043	68.0
197.07086	64.0
190.06461	64.0
81.06821	63.0
175.0407	63.0
193.06439	62.0
190.07675	62.0
259.17386	61.0
147.04305	60.0
208.12592	60.0
230.07912	60.0
185.13092	59.0
186.10231	59.0
85.06599	58.0
300.17001	57.0
238.13789	57.0
222.14447	56.0
221.08014	56.0
209.12747	56.0
293.15436	54.0
185.08028	54.0
123.0421	54.0
159.07135	52.0
177.08878	52.0
163.03867	51.0
297.15558	51.0
283.13159	51.0
186.06891	51.0
237.11127	51.0
201.12819	49.0
195.09326	49.0
168.0551	49.0
151.05211	47.0
232.12483	47.0
59.04932	47.0
115.05539	45.0
73.0663	45.0
144.0549	45.0
139.05502	44.0
159.11705	44.0
244.07481	44.0
53.03712	43.0
156.05573	43.0
189.0304	43.0
145.09944	43.0
137.06076	43.0
188.05138	42.0
254.16699	42.0
199.03632	42.0
216.11348	42.0
105.06878	41.0
268.11069	41.0
287.12875	41.0
218.08759	40.0
225.16023	40.0
109.1023	39.0
251.10809	39.0
192.09262	39.0
241.15805	38.0
212.10233	38.0
207.11127	37.0
230.12814	37.0
194.11229	37.0
243.06752	37.0
256.10995	36.0
221.12384	36.0
329.14926	36.0
171.11221	36.0
175.11327	35.0
360.02652	35.0
91.05373	35.0
273.11154	35.0
216.04294	35.0
270.13187	34.0
240.14922	34.0
300.18359	34.0
260.13177	33.0
168.09065	33.0
149.0522	33.0
79.05357	33.0
311.13834	33.0
226.08261	33.0
252.15054	33.0
240.08244	33.0
238.0986	33.0
135.07976	32.0
149.09406	32.0
259.16281	32.0
169.08508	32.0
270.16568	32.0
157.09128	31.0
182.10509	31.0
249.12239	30.0
195.0618	30.0
287.2001	29.0
57.0333	29.0
175.05754	29.0
263.12265	29.0
210.06754	29.0
161.04889	28.0
67.05387	27.0
224.15907	27.0
314.15677	27.0
258.10123	27.0
266.12262	26.0
264.14359	26.0
285.12915	26.0
193.08888	26.0
212.05669	25.0
204.064	25.0
207.06053	25.0
77.0385	25.0
279.16083	25.0
133.06348	25.0
210.13994	25.0
185.03099	24.0
196.05202	24.0
269.08658	24.0
236.03871	24.0
107.08618	23.0
103.05565	23.0
279.18045	23.0
176.04504	23.0
208.06657	23.0
235.0872	23.0
359.9949	23.0
239.08646	23.0
303.19287	22.0
126.04449	19.0
50.01376	12.0

MSID: 8980
ID: 281
RETENTIONTIME: 30.46138
PRECURSORMZ: 317.1754
AREA: 3407257.25
PRECURSORTYPE: [M+H]+
SMILES: [H][C@]12CCCC[C@@]1([H])[C@@H]([C@@H](C)C=C2)C1=CC(OCC)=C(C=O)C(=O)O1
NAME: solanapyrone R
FORMULA: C19H24O4
INCHIKEY: KCOWVKVOYPFKNH-HNSFDTNUSA-N
CAS: nan
Molecular Weight: 316.397
Number of References: 2
Class: 2-pyrone derivatives
Superclass: Cyclic polyketides
Pathway: Polyketides
ppm: 0.11499999999387
CMID: CM243
IONMODE: Positive
COLLISIONENERGY: 40±20eV
INSTRUMENTTYPE: AB SCIEX
INSTRUMENT: Q-TOF
Comment:  
Num Peaks: 209
317.17416	4494.0
229.12201	1241.0
271.168	1069.0
299.16306	940.0
215.10689	754.0
211.11366	694.0
217.08507	506.0
173.0587	449.0
253.15785	368.0
257.11728	349.0
183.11496	338.0
181.06519	329.0
281.151	327.0
228.11356	326.0
153.07024	275.0
195.08238	272.0
165.0923	268.0
239.10472	266.0
165.06964	244.0
145.06647	240.0
213.09344	232.0
241.12163	230.0
168.09453	225.0
187.07765	213.0
193.09984	211.0
141.06955	209.0
197.09705	208.0
69.06897	207.0
196.08911	207.0
167.08528	205.0
189.09241	205.0
147.04311	204.0
193.0876	198.0
231.10242	195.0
161.0589	189.0
169.06349	188.0
289.18207	183.0
205.08667	179.0
171.08025	178.0
199.07785	176.0
243.10426	173.0
152.06255	170.0
203.10823	168.0
201.09076	158.0
231.13963	156.0
221.09479	156.0
209.09497	156.0
155.08464	155.0
174.0677	154.0
129.07198	147.0
143.08446	140.0
131.04893	139.0
178.07681	138.0
128.06364	134.0
227.10437	133.0
200.08235	128.0
163.07623	126.0
157.06555	123.0
247.1339	117.0
185.09633	114.0
143.04697	112.0
185.06036	110.0
202.06273	108.0
154.07761	106.0
223.07391	105.0
213.12776	104.0
238.10019	104.0
159.08005	103.0
149.06181	102.0
223.10902	102.0
181.09944	102.0
229.11163	100.0
95.08517	99.0
91.05376	98.0
197.05994	97.0
115.05333	96.0
166.07909	94.0
225.16177	90.0
127.05373	90.0
159.04546	88.0
210.10168	87.0
188.08234	87.0
183.08183	87.0
180.09258	86.0
207.10147	86.0
182.07475	85.0
175.07574	83.0
142.07872	83.0
85.06422	83.0
191.10576	82.0
219.10564	81.0
177.09013	78.0
259.13138	78.0
235.15036	78.0
243.13632	76.0
123.04323	76.0
144.05612	74.0
107.08723	74.0
205.12033	74.0
217.12114	72.0
256.1116	72.0
317.15845	72.0
59.04934	71.0
179.08328	71.0
215.09109	70.0
67.05389	67.0
177.05365	66.0
55.05378	64.0
173.09607	62.0
81.06912	62.0
243.17297	61.0
201.12827	61.0
201.05466	61.0
137.06081	60.0
213.05484	60.0
198.0676	60.0
211.07666	58.0
220.12596	58.0
230.12971	58.0
195.11795	58.0
269.15094	56.0
213.07915	55.0
103.05171	55.0
165.05707	55.0
93.07036	54.0
163.03871	54.0
189.05469	54.0
266.13232	53.0
224.07997	53.0
257.15338	52.0
255.09853	52.0
200.04633	52.0
205.0502	52.0
199.10963	52.0
251.10818	51.0
269.11722	50.0
133.06239	49.0
79.05447	49.0
247.09694	49.0
238.13495	49.0
227.0719	48.0
191.06921	48.0
117.06434	47.0
233.11676	47.0
275.1272	47.0
271.13089	46.0
147.08112	46.0
190.06332	46.0
214.09396	46.0
119.08635	46.0
175.03816	46.0
184.08771	45.0
221.08459	45.0
209.07939	45.0
109.10439	44.0
226.09889	44.0
187.04015	44.0
160.0537	44.0
198.10344	43.0
77.03681	42.0
219.09694	41.0
71.04946	41.0
202.10033	40.0
172.08218	40.0
137.09636	39.0
105.06681	39.0
245.118	39.0
55.01818	38.0
131.08594	38.0
219.13608	38.0
186.06897	37.0
225.08977	37.0
157.10115	37.0
237.09326	37.0
194.10963	36.0
156.09372	36.0
225.12503	35.0
155.04805	34.0
81.03209	34.0
203.07333	34.0
192.09676	34.0
57.06957	33.0
207.07751	33.0
270.12231	33.0
287.16702	32.0
233.07788	32.0
256.14767	32.0
150.06673	32.0
235.0948	32.0
170.0723	31.0
216.11932	30.0
145.10185	30.0
263.13705	29.0
176.0451	29.0
217.05765	29.0
162.06599	29.0
234.08975	28.0
208.08643	28.0
214.05957	27.0
183.09773	27.0
127.04932	26.0
210.06335	26.0
224.11955	25.0
147.11794	25.0
284.14444	24.0
273.15048	23.0
107.04568	13.0
102.04604	13.0
81.47704	12.0

MSID: 8981
ID: 423
RETENTIONTIME: 33.09265
PRECURSORMZ: 471.3466
AREA: 3276672.0
PRECURSORTYPE: [M+H]+
SMILES: [H][C@@]12CC[C@]3(C)[C@]([H])(CC=C4[C@]5([H])[C@](C)(O)[C@H](C)CC[C@@]5(CC[C@@]34C)C(O)=O)[C@@]1(C)C(CO)=CC2(C)C
NAME: hyptadienic acid
FORMULA: C30H46O4
INCHIKEY: YFLYOZWZPSYMPX-DCLYBNOZSA-N
CAS: 128397-09-1
Molecular Weight: 470.693
Number of References: 24
Class: Ursane and Taraxastane triterpenoids
Superclass: Triterpenoids
Pathway: Terpenoids
ppm: -0.8349999999950342
CMID: CM243
IONMODE: Positive
COLLISIONENERGY: 40±20eV
INSTRUMENTTYPE: AB SCIEX
INSTRUMENT: Q-TOF
Comment:  
Num Peaks: 238
471.34509	34223.0
189.16505	3379.0
425.34122	3321.0
235.16978	1967.0
217.16002	1512.0
175.14696	1373.0
271.2066	984.0
201.16429	845.0
407.3309	816.0
135.11732	742.0
133.10075	719.0
119.08524	608.0
199.14824	567.0
187.14723	565.0
95.08513	528.0
159.11703	500.0
121.10192	499.0
177.16435	479.0
107.08617	477.0
173.13336	471.0
191.1788	450.0
145.10179	431.0
317.2124	426.0
147.1143	399.0
247.1692	372.0
253.1967	368.0
105.07079	365.0
453.33844	359.0
435.32684	359.0
227.17955	352.0
81.06997	351.0
163.14871	342.0
161.13466	315.0
207.17326	313.0
205.16092	313.0
197.12997	307.0
93.07032	307.0
109.10229	281.0
171.11732	277.0
215.14558	271.0
149.13112	265.0
215.1815	258.0
213.16484	256.0
161.09612	246.0
157.09985	242.0
389.31973	227.0
219.17223	210.0
123.11707	208.0
131.08589	207.0
241.19453	203.0
185.13223	198.0
203.17793	186.0
267.21335	183.0
149.09523	180.0
183.11754	178.0
143.08557	175.0
285.22174	173.0
245.1869	162.0
229.15897	161.0
257.18942	153.0
229.19307	144.0
137.133	143.0
83.04838	143.0
175.11325	141.0
69.06975	139.0
231.17528	139.0
273.22159	131.0
91.05279	129.0
269.22635	126.0
255.20949	121.0
243.21106	121.0
147.07986	121.0
311.23508	119.0
273.18274	118.0
261.14688	115.0
169.10162	115.0
67.05306	112.0
221.1544	111.0
239.17883	108.0
155.08334	107.0
179.14349	107.0
223.17036	105.0
177.09137	105.0
233.19144	103.0
211.1463	102.0
191.14494	96.0
153.0932	94.0
299.19849	93.0
283.20572	93.0
128.06248	93.0
163.11244	93.0
83.08498	92.0
263.16711	92.0
275.20181	91.0
291.19736	88.0
275.16446	88.0
175.13269	87.0
111.07941	82.0
177.12917	81.0
193.16101	80.0
55.05376	78.0
233.15704	77.0
225.1602	77.0
203.14165	76.0
139.1116	76.0
287.20175	76.0
97.06554	76.0
165.09097	75.0
179.1068	73.0
223.14696	72.0
189.13004	70.0
289.21524	68.0
259.20535	68.0
151.11108	66.0
97.09931	66.0
301.21616	65.0
123.08012	65.0
313.21658	64.0
201.12956	63.0
425.29678	63.0
129.07082	63.0
167.10927	62.0
139.07579	62.0
159.07997	61.0
281.22644	61.0
173.09599	60.0
269.18781	59.0
237.18515	59.0
363.30457	58.0
243.17746	58.0
319.24255	57.0
165.12997	57.0
163.07742	56.0
79.05531	56.0
303.19797	56.0
125.09625	55.0
142.07748	55.0
153.12471	54.0
285.18701	53.0
69.06731	53.0
293.22311	52.0
95.0794	52.0
425.28668	52.0
182.1064	51.0
217.19321	51.0
57.07029	51.0
205.1469	50.0
245.15317	50.0
117.07065	49.0
263.2005	49.0
137.09744	49.0
289.18027	48.0
327.23126	48.0
95.04693	48.0
407.30322	48.0
347.27255	47.0
231.20953	45.0
331.22787	45.0
277.17288	44.0
435.30026	44.0
469.79419	43.0
265.19675	43.0
55.0523	42.0
113.09511	42.0
163.13622	42.0
379.33774	41.0
329.24518	40.0
121.06313	40.0
141.06715	39.0
295.24243	39.0
277.18591	39.0
109.0665	37.0
219.13599	37.0
425.27457	37.0
165.16144	36.0
145.08763	36.0
151.07497	36.0
77.0385	36.0
355.26086	35.0
147.10243	35.0
277.2218	35.0
145.06404	35.0
307.24286	35.0
333.263	34.0
221.118	34.0
249.18268	34.0
156.09364	34.0
367.25977	33.0
235.13824	33.0
193.08751	33.0
237.16856	33.0
184.1235	33.0
297.2197	32.0
407.27161	32.0
343.22897	32.0
321.25812	32.0
471.29834	32.0
279.20825	31.0
209.13596	31.0
209.18694	31.0
199.13165	30.0
453.25922	30.0
205.1946	30.0
229.14563	30.0
337.25299	30.0
365.2486	30.0
139.10814	29.0
251.17947	29.0
99.08195	28.0
151.146	28.0
173.11017	28.0
228.18742	28.0
329.21143	28.0
85.06509	28.0
191.10162	27.0
383.26398	27.0
327.26315	27.0
393.27191	26.0
351.27005	26.0
435.21445	25.0
71.08576	25.0
341.24503	25.0
395.29834	25.0
195.11102	25.0
319.2233	24.0
181.10201	24.0
285.17709	24.0
214.17413	24.0
257.15329	24.0
409.34363	24.0
339.26321	24.0
216.15091	24.0
425.24426	23.0
315.19742	23.0
225.1264	23.0
311.2005	22.0
453.30508	21.0
409.29608	13.0

MSID: 8982
ID: 390
RETENTIONTIME: 32.18185
PRECURSORMZ: 345.1689
AREA: 3221349.5
PRECURSORTYPE: [M+H]+
SMILES: [H][C@@]12C[C@@H]3OC(=O)[C@@]1(CCCC2(C)C)C1=C3C(=O)C(C(C)C)=C(O)C1=O
NAME: columbaridione
FORMULA: C20H24O5
INCHIKEY: ZGIOOTXNBWWRKD-SULUTDIPSA-N
CAS: nan
Molecular Weight: 344.408
Number of References: 4
Class: Abietane diterpenoids
Superclass: Diterpenoids
Pathway: Terpenoids
ppm: -1.3000000000147338
CMID: CM243
IONMODE: Positive
COLLISIONENERGY: 40±20eV
INSTRUMENTTYPE: AB SCIEX
INSTRUMENT: Q-TOF
Comment:  
Num Peaks: 282
215.1067	11553.0
271.16937	11139.0
173.05855	2094.0
327.15848	1740.0
229.12181	1727.0
243.10252	1662.0
211.11206	1565.0
297.14868	1425.0
200.08218	1423.0
197.0955	1365.0
253.15919	1057.0
315.15903	938.0
233.08067	840.0
269.11697	786.0
299.1662	725.0
201.0531	700.0
145.06517	689.0
285.11246	657.0
257.11548	552.0
169.10156	552.0
153.06889	538.0
239.10603	534.0
141.06943	502.0
281.1557	477.0
183.11613	468.0
228.11484	443.0
213.09041	443.0
182.07327	424.0
187.07347	422.0
165.06825	419.0
231.10222	417.0
269.15234	399.0
215.09665	391.0
345.17123	389.0
181.06503	386.0
267.10278	373.0
168.09311	370.0
195.08221	369.0
243.13765	365.0
193.09833	360.0
196.0862	357.0
241.08493	354.0
169.06462	351.0
154.07626	349.0
152.06241	328.0
178.07797	299.0
155.0845	297.0
255.10144	295.0
199.07353	284.0
217.08488	284.0
183.07903	280.0
187.03731	280.0
209.09479	278.0
227.10565	276.0
230.13249	273.0
157.06543	273.0
309.1478	271.0
167.08641	267.0
128.06131	261.0
229.05066	249.0
227.07024	247.0
221.09605	244.0
223.11176	228.0
287.16345	225.0
238.09848	224.0
171.08011	221.0
185.09485	217.0
317.17737	217.0
159.07991	213.0
161.05876	208.0
241.12143	208.0
179.08444	204.0
243.11932	203.0
271.10004	203.0
205.08508	187.0
245.11473	186.0
127.05473	183.0
181.10193	182.0
211.07791	176.0
165.09216	174.0
245.07947	172.0
143.08434	172.0
225.16452	170.0
131.04996	166.0
203.07037	166.0
187.10963	162.0
201.0892	162.0
185.06021	160.0
197.08452	160.0
190.06181	148.0
215.07224	147.0
225.12779	147.0
215.08229	146.0
219.06631	141.0
129.06853	134.0
147.04417	130.0
142.07744	130.0
213.05324	130.0
189.0909	128.0
91.05275	128.0
285.14554	127.0
95.08604	124.0
172.08846	124.0
259.13431	124.0
256.10825	123.0
229.08624	123.0
223.07227	120.0
199.11223	120.0
203.10666	120.0
67.05544	120.0
123.0453	120.0
271.13068	116.0
226.09869	115.0
107.08511	113.0
166.0777	113.0
214.10095	112.0
198.07019	109.0
263.14319	108.0
203.03548	108.0
289.18182	108.0
210.10434	108.0
55.05301	107.0
242.09421	106.0
93.07028	106.0
229.0981	106.0
231.06351	105.0
257.15475	104.0
254.09349	103.0
213.12473	103.0
189.05319	102.0
251.14522	100.0
273.1098	100.0
131.08583	99.0
117.07059	98.0
256.14432	98.0
109.10123	96.0
115.05428	95.0
251.10641	95.0
247.0952	92.0
155.05035	92.0
191.08665	91.0
143.04919	91.0
83.04923	88.0
231.13646	88.0
257.07623	88.0
224.08125	88.0
225.05579	83.0
238.13626	83.0
226.06335	82.0
157.10225	82.0
266.09375	82.0
163.03734	81.0
69.07053	79.0
149.0593	79.0
175.0743	78.0
201.12671	78.0
79.05354	76.0
195.11778	76.0
216.11626	76.0
59.04929	75.0
168.05756	75.0
200.04893	73.0
174.06755	72.0
239.07272	72.0
225.09251	71.0
206.07509	70.0
283.13144	70.0
137.0584	68.0
179.10672	68.0
207.06325	66.0
216.07739	65.0
151.05203	65.0
173.0985	65.0
243.06435	65.0
169.0761	64.0
253.12492	64.0
183.04326	63.0
77.03761	62.0
81.06817	62.0
219.104	62.0
176.04886	61.0
202.06117	61.0
160.05109	61.0
240.07928	60.0
266.13208	60.0
190.07802	60.0
247.13214	60.0
255.09206	60.0
191.0704	59.0
184.05301	59.0
193.06566	59.0
144.05952	58.0
180.09244	58.0
147.08217	58.0
156.09236	58.0
249.08827	57.0
139.05264	57.0
237.08702	55.0
279.09851	55.0
281.11792	54.0
177.08868	54.0
158.0723	54.0
208.08766	54.0
83.08405	54.0
217.0517	53.0
179.06871	53.0
184.0849	53.0
159.04286	53.0
192.09389	52.0
243.07809	52.0
240.11267	52.0
217.12241	52.0
170.07088	52.0
202.09598	52.0
239.14389	51.0
227.1396	50.0
167.04843	50.0
85.06505	50.0
209.08488	49.0
175.0406	49.0
105.06873	49.0
163.07484	48.0
191.03384	48.0
220.12433	47.0
235.15167	47.0
212.08083	47.0
209.05655	47.0
205.06406	46.0
183.10023	46.0
107.04964	46.0
241.10165	45.0
252.07735	45.0
259.17056	44.0
198.10327	44.0
191.10561	44.0
299.12384	43.0
186.07149	43.0
251.07072	42.0
223.1454	42.0
202.07509	42.0
201.07809	42.0
194.07399	42.0
267.08359	41.0
119.08625	41.0
293.11902	41.0
189.07204	41.0
172.05121	40.0
327.13016	40.0
145.10056	39.0
229.06993	39.0
255.13274	39.0
236.11685	38.0
287.12198	38.0
206.11024	37.0
133.06454	37.0
219.07936	36.0
188.06874	36.0
69.03391	35.0
65.04016	35.0
233.11507	35.0
291.14041	34.0
210.06602	34.0
121.06523	32.0
146.07193	32.0
109.09509	32.0
267.1412	31.0
57.03328	30.0
150.04381	30.0
241.15489	29.0
279.14267	28.0
207.11821	28.0
283.16934	27.0
230.11021	27.0
139.06073	27.0
245.15306	27.0
99.08094	26.0
248.12312	26.0
126.04662	25.0
205.12015	25.0
247.11829	25.0
222.09912	23.0
53.04208	12.0

MSID: 8983
ID: 266
RETENTIONTIME: 29.98457
PRECURSORMZ: 313.145
AREA: 3171455.0
PRECURSORTYPE: [M+H]+
SMILES: CC1(C)CCCC2=C1C=CC1=C2C(=O)C(=O)C2=C1OC[C@@H]2CO
NAME: 17-hydroxycryptotanshinone
FORMULA: C19H20O4
INCHIKEY: RLHQXRPMHRPPEA-JTQLQIEISA-N
CAS: nan
Molecular Weight: 312.365
Number of References: 6
Class: Abietane diterpenoids
Superclass: Naphthalenes
Pathway: Polyketides
ppm: 1.0149999999384818
CMID: CM243
IONMODE: Positive
COLLISIONENERGY: 40±20eV
INSTRUMENTTYPE: AB SCIEX
INSTRUMENT: Q-TOF
Comment:  
Num Peaks: 204
313.14374	8269.0
267.13968	1045.0
295.13135	882.0
298.1203	852.0
227.06882	795.0
271.09689	727.0
243.10107	619.0
285.14728	575.0
257.07788	555.0
255.06398	540.0
237.09163	519.0
225.08965	431.0
255.10309	400.0
209.09485	383.0
270.08838	372.0
270.12701	343.0
213.05473	323.0
179.08319	296.0
165.06955	286.0
277.12067	274.0
253.08449	269.0
153.07016	254.0
219.07942	253.0
178.07803	251.0
242.05618	251.0
181.06377	238.0
252.11784	222.0
265.0835	215.0
207.07739	202.0
284.10468	200.0
283.09692	199.0
280.10739	190.0
241.08653	186.0
197.09419	185.0
195.07817	184.0
249.12854	182.0
206.11031	180.0
252.08052	176.0
224.08278	173.0
191.084	172.0
285.11255	172.0
201.05455	171.0
235.07365	159.0
152.06245	158.0
228.07793	153.0
234.10312	142.0
256.0723	138.0
269.08173	134.0
247.0768	134.0
173.06119	134.0
224.11797	134.0
241.05156	133.0
166.07774	133.0
182.07201	132.0
213.09334	131.0
199.07635	127.0
227.10719	124.0
262.09891	121.0
141.07179	121.0
221.13107	120.0
190.07536	118.0
181.10066	116.0
169.10416	116.0
194.06996	116.0
67.05386	115.0
251.0708	114.0
223.07526	112.0
211.07655	112.0
242.09579	111.0
271.13559	111.0
154.07753	111.0
239.14397	110.0
128.06247	108.0
239.07127	106.0
209.06229	102.0
215.10533	102.0
155.10651	102.0
189.06941	100.0
196.09038	99.0
155.08577	97.0
185.06026	97.0
221.05972	88.0
183.08174	85.0
180.09511	83.0
141.12648	83.0
171.08144	82.0
214.06377	80.0
210.06183	79.0
193.1011	79.0
223.11037	78.0
254.09357	78.0
216.09329	78.0
143.08438	77.0
256.06915	76.0
167.08647	76.0
177.06659	75.0
169.06595	74.0
127.05367	73.0
251.10495	73.0
208.08914	73.0
238.10007	72.0
267.09967	72.0
145.06403	71.0
243.06442	70.0
237.05544	70.0
168.05762	68.0
269.11868	68.0
185.09491	67.0
261.09619	66.0
215.07373	66.0
226.06343	65.0
240.07785	63.0
119.08629	63.0
229.08334	61.0
129.06746	61.0
253.12189	61.0
155.04918	60.0
200.04622	58.0
221.09467	58.0
271.07269	58.0
55.05448	58.0
259.10916	57.0
215.08379	57.0
71.08575	57.0
225.05438	56.0
151.11346	55.0
109.10126	55.0
157.06302	55.0
298.09833	55.0
256.11148	53.0
105.07077	53.0
256.10208	52.0
237.07504	51.0
135.11731	51.0
206.07094	51.0
297.11163	50.0
270.07068	50.0
255.03896	49.0
165.06326	49.0
207.11545	48.0
205.06412	48.0
225.06615	48.0
205.10199	48.0
211.15056	48.0
81.06819	48.0
231.11569	48.0
226.09729	47.0
99.07804	46.0
279.10022	46.0
222.06853	45.0
214.09959	45.0
257.15482	44.0
233.09421	44.0
159.07872	43.0
224.11357	43.0
239.13185	43.0
79.05269	43.0
242.12933	42.0
151.05449	42.0
158.0748	42.0
186.06888	40.0
248.07846	40.0
192.09123	40.0
272.10245	38.0
139.05153	38.0
145.1006	37.0
171.043	37.0
249.08989	37.0
71.0486	36.0
217.06474	36.0
193.06299	36.0
277.21851	36.0
195.04398	36.0
218.07164	35.0
184.08894	35.0
198.0675	35.0
202.07237	34.0
235.1097	34.0
239.10611	34.0
55.01742	34.0
187.07889	34.0
142.07864	33.0
169.09142	33.0
283.0755	33.0
219.06638	31.0
212.04239	31.0
201.09343	31.0
163.05113	30.0
295.22723	30.0
236.08081	30.0
95.08703	30.0
115.05327	29.0
183.0433	29.0
187.1097	28.0
245.07954	28.0
93.06937	28.0
150.04626	28.0
203.10393	28.0
216.08034	26.0
266.09222	26.0
168.09062	26.0
267.06125	25.0
107.08515	25.0
312.12378	25.0

MSID: 8984
ID: 187
RETENTIONTIME: 27.64393
PRECURSORMZ: 315.1953
AREA: 3123765.0
PRECURSORTYPE: [M+H]+
SMILES: [H][C@@]12C(=O)C=C3C=C(C(C)C)C(=O)C(O)=C3[C@@]1(C)CCCC2(C)C
NAME: taxodione
FORMULA: C20H26O3
INCHIKEY: FNNZMRSRVYUVQT-AZUAARDMSA-N
CAS: 19026-31-4
Molecular Weight: 314.425
Number of References: 35
Class: Abeoabietane diterpenoids
Superclass: Diterpenoids
Pathway: Terpenoids
ppm: -0.7200000000580076
CMID: CM243
IONMODE: Positive
COLLISIONENERGY: 40±20eV
INSTRUMENTTYPE: AB SCIEX
INSTRUMENT: Q-TOF
Comment:  
Num Peaks: 188
315.08585	944.0
297.18567	722.0
217.12228	620.0
315.19711	609.0
300.06284	484.0
215.10516	472.0
191.10822	345.0
168.00542	332.0
231.13783	224.0
95.08504	219.0
255.14041	212.0
181.06361	192.0
257.1546	190.0
153.07002	184.0
272.06668	183.0
237.12762	183.0
165.07068	179.0
231.10359	178.0
195.07938	172.0
149.05922	160.0
165.09081	157.0
167.08632	155.0
197.09679	152.0
273.1485	150.0
189.09215	148.0
199.07481	143.0
205.12144	140.0
279.17361	138.0
233.11644	136.0
67.0546	131.0
203.10655	128.0
131.04988	127.0
200.08345	126.0
128.06125	125.0
227.10701	124.0
193.08597	120.0
175.0755	120.0
157.06534	115.0
111.07931	112.0
173.05975	111.0
161.05992	111.0
171.08002	111.0
145.06508	110.0
141.07169	110.0
143.08777	108.0
209.09326	107.0
259.13416	106.0
129.06847	104.0
202.09865	101.0
152.06233	99.0
179.08698	99.0
185.09741	98.0
287.16827	97.0
229.04758	93.0
223.1131	90.0
279.1687	90.0
91.05457	89.0
93.06929	88.0
181.10184	85.0
225.08946	85.0
241.12131	85.0
271.17245	84.0
55.05516	84.0
157.10094	83.0
183.08026	79.0
187.07471	79.0
257.03998	78.0
69.06969	78.0
229.12317	77.0
221.0974	75.0
209.13434	75.0
254.13081	75.0
163.07727	74.0
169.09892	73.0
213.09315	73.0
199.11488	70.0
239.10591	69.0
193.10229	66.0
211.07637	65.0
182.0679	64.0
243.13753	63.0
166.07886	62.0
239.14377	62.0
155.08807	61.0
207.10118	60.0
143.04561	60.0
183.02991	59.0
207.08005	59.0
140.00815	57.0
201.09048	56.0
174.06876	56.0
142.07619	56.0
205.08778	55.0
195.11494	55.0
214.09511	54.0
189.05443	54.0
179.104	54.0
269.1554	53.0
103.05257	52.0
135.04549	52.0
107.08405	52.0
222.10483	51.0
83.084	51.0
245.11613	51.0
115.05212	51.0
253.12323	50.0
154.07741	50.0
208.08897	50.0
109.1022	48.0
147.04408	48.0
205.099	48.0
251.13887	47.0
245.15294	47.0
77.03842	47.0
159.08229	47.0
194.10664	46.0
81.06812	46.0
203.06886	46.0
127.05577	46.0
105.06867	46.0
231.08423	45.0
257.14676	45.0
137.09616	44.0
169.06453	44.0
178.07657	44.0
285.18344	43.0
133.0656	43.0
236.12274	43.0
217.08765	43.0
177.0925	43.0
137.05832	41.0
186.06471	40.0
226.10005	40.0
287.1965	40.0
190.07791	40.0
188.08745	38.0
95.0774	38.0
201.08076	37.0
172.08836	36.0
300.034	36.0
125.09504	36.0
148.05054	36.0
219.13722	35.0
198.07008	35.0
55.01738	34.0
131.08353	34.0
233.15233	34.0
156.09473	34.0
159.04524	34.0
200.07791	34.0
145.10283	34.0
117.07053	33.0
187.10954	33.0
272.05215	33.0
297.15527	32.0
170.0695	31.0
268.14249	31.0
315.15015	31.0
158.07344	29.0
69.03307	29.0
235.1125	27.0
179.06862	27.0
191.0703	26.0
227.14096	26.0
215.07068	26.0
83.04829	26.0
144.043	25.0
184.08479	25.0
251.11095	24.0
119.08833	24.0
154.07254	24.0
216.12047	24.0
97.06641	24.0
271.15311	24.0
224.11778	23.0
239.13467	23.0
233.08055	23.0
219.11403	23.0
196.08746	23.0
238.09685	22.0
123.04198	21.0
216.07584	20.0
189.0679	20.0
269.18594	19.0
198.10593	19.0
247.14125	13.0
252.06322	12.0
51.02306	12.0

MSID: 8985
ID: 305
RETENTIONTIME: 30.8222
PRECURSORMZ: 345.1693
AREA: 3097038.25
PRECURSORTYPE: [M+H]+
SMILES: [H][C@]12CCC=C3C(=O)OC[C@@]13CC(=O)[C@@H](C)[C@]2(C)CCC1=CC(=O)OC1
NAME: 7-Keto-neo-clerodan-3,13-dien-18,19:15,16-diolide
FORMULA: C20H24O5
INCHIKEY: AHZVXBSDOABEEU-WWIODWGFSA-N
CAS: nan
Molecular Weight: 344.408
Number of References: 4
Class: Colensane and Clerodane diterpenoids
Superclass: Diterpenoids
Pathway: Terpenoids
ppm: -0.9000000000014552
CMID: CM243
IONMODE: Positive
COLLISIONENERGY: 40±20eV
INSTRUMENTTYPE: AB SCIEX
INSTRUMENT: Q-TOF
Comment:  
Num Peaks: 311
345.16974	12210.0
299.16479	3082.0
205.08528	2366.0
327.16058	2305.0
193.08626	2016.0
239.10626	1771.0
281.15268	1424.0
309.14807	884.0
229.12352	838.0
257.11731	823.0
107.08522	800.0
221.09627	797.0
221.08025	763.0
211.11227	752.0
271.16803	721.0
119.0853	609.0
91.05284	527.0
95.08518	525.0
263.14502	463.0
163.03999	457.0
135.04454	456.0
238.09871	438.0
195.07968	425.0
269.11725	409.0
285.14914	378.0
231.10393	371.0
215.10692	353.0
213.09062	347.0
248.11874	346.0
267.09985	341.0
199.07649	340.0
196.08914	336.0
241.08669	334.0
178.07816	321.0
317.17245	319.0
197.06133	318.0
243.10124	317.0
191.06923	316.0
253.15788	312.0
173.06001	300.0
217.08798	298.0
165.09232	295.0
183.11632	292.0
267.13666	292.0
169.06479	280.0
223.07686	274.0
209.095	269.0
235.1489	264.0
141.07072	257.0
197.0957	257.0
189.09242	251.0
256.10852	251.0
181.06389	245.0
187.07231	243.0
179.07021	241.0
93.06943	227.0
183.08054	227.0
255.10168	226.0
223.11197	226.0
271.13257	226.0
233.0809	224.0
227.10735	212.0
220.12599	211.0
147.0455	207.0
228.11211	205.0
169.10173	200.0
203.10686	198.0
165.07219	196.0
175.07576	194.0
201.0894	193.0
285.11273	193.0
241.12318	193.0
153.07025	192.0
67.0539	189.0
107.04874	189.0
225.09274	184.0
224.08147	181.0
233.09436	181.0
79.05361	179.0
219.10132	178.0
257.14871	176.0
167.08784	175.0
189.05472	175.0
161.05891	173.0
229.08794	169.0
249.09006	167.0
227.0675	164.0
105.06984	163.0
147.07994	163.0
181.10078	162.0
213.05774	159.0
137.09752	152.0
155.08344	146.0
206.07248	145.0
123.04216	141.0
145.06648	140.0
266.12915	138.0
81.07001	137.0
237.09027	136.0
179.08592	136.0
251.10356	135.0
207.06345	135.0
149.05945	134.0
283.13007	133.0
152.06015	132.0
214.09973	132.0
202.06276	132.0
211.07669	132.0
209.08366	131.0
275.12723	130.0
281.1412	130.0
77.03854	129.0
255.13766	128.0
259.0983	128.0
128.06145	127.0
243.14247	126.0
297.14896	124.0
182.07082	124.0
159.08006	123.0
55.05379	123.0
215.06956	119.0
163.07626	119.0
174.06772	117.0
131.04897	117.0
205.06425	116.0
191.08548	116.0
69.06979	115.0
185.05905	114.0
143.04933	113.0
168.09328	113.0
271.09708	111.0
166.07785	111.0
257.08118	110.0
271.14706	110.0
291.13568	109.0
266.0892	109.0
253.12361	107.0
201.05608	107.0
157.09995	105.0
210.10455	104.0
137.06082	102.0
171.08026	100.0
194.07419	100.0
299.13599	99.0
157.06435	98.0
185.09503	97.0
177.05757	97.0
224.11958	94.0
217.12405	94.0
143.08447	94.0
198.06763	92.0
259.13297	92.0
228.07956	91.0
239.14413	91.0
142.0764	90.0
209.05817	90.0
203.07057	90.0
200.08653	89.0
109.10236	88.0
127.05486	88.0
235.11134	87.0
184.05185	86.0
230.11192	86.0
245.1165	85.0
206.11044	85.0
242.09749	84.0
251.07097	84.0
117.06859	83.0
215.08394	83.0
207.09868	82.0
230.09409	81.0
284.14117	81.0
247.10005	81.0
245.1349	81.0
177.09016	81.0
203.08731	81.0
129.06866	80.0
154.07642	79.0
109.06247	79.0
195.11661	78.0
115.0523	78.0
207.08318	77.0
222.10663	77.0
192.09407	76.0
229.10277	76.0
189.06953	75.0
208.0907	74.0
233.11679	73.0
251.14081	72.0
187.03615	71.0
231.13669	71.0
202.07669	70.0
257.09375	70.0
252.07759	69.0
240.07953	69.0
210.06764	69.0
261.11377	69.0
190.07954	68.0
225.16475	68.0
103.05371	68.0
270.12558	67.0
238.13649	66.0
239.08354	66.0
245.0797	66.0
55.01746	65.0
180.09129	65.0
123.08128	64.0
247.13239	64.0
159.04549	63.0
135.07983	63.0
196.12343	62.0
301.14154	61.0
191.10307	61.0
245.15483	60.0
214.0639	60.0
252.1149	60.0
273.11166	59.0
177.0706	59.0
315.15933	59.0
219.06363	59.0
240.11746	58.0
173.09608	58.0
150.07036	57.0
237.12646	55.0
269.151	55.0
254.09218	55.0
243.06306	55.0
158.07245	54.0
221.13268	53.0
131.08708	52.0
97.06655	52.0
121.06427	51.0
65.03786	51.0
216.07616	50.0
197.13145	50.0
226.06653	50.0
289.18045	49.0
265.08206	49.0
59.04859	48.0
225.056	48.0
327.12692	47.0
279.13803	47.0
85.06423	47.0
219.08102	47.0
190.062	47.0
219.13611	46.0
199.11243	45.0
168.05772	45.0
186.06633	45.0
183.04475	44.0
171.04697	44.0
133.06241	44.0
256.14456	44.0
258.08875	43.0
171.11613	43.0
179.10953	43.0
91.0435	43.0
151.04015	43.0
273.15375	43.0
218.05443	43.0
57.03333	42.0
312.13089	41.0
303.1214	41.0
291.12564	41.0
51.02384	41.0
253.09088	41.0
212.08531	41.0
165.05457	40.0
231.08607	40.0
179.0322	40.0
71.0503	40.0
294.12119	39.0
139.05392	39.0
69.03398	39.0
156.09373	38.0
83.04932	38.0
176.06462	38.0
220.08676	37.0
218.09492	37.0
145.10069	37.0
229.06126	37.0
104.06433	37.0
268.1076	36.0
239.07446	35.0
178.05855	35.0
244.10553	34.0
234.06731	34.0
259.07938	34.0
204.09348	34.0
230.08369	34.0
125.09851	33.0
184.09039	33.0
345.13699	32.0
160.05495	32.0
186.10507	31.0
179.05579	31.0
133.0997	31.0
217.05046	29.0
111.08257	29.0
205.04462	29.0
121.09768	29.0
270.1626	28.0
192.0425	28.0
207.04512	28.0
287.16373	28.0
276.11581	28.0
223.05931	27.0
161.04649	27.0
238.07907	25.0
191.03133	25.0
53.49031	12.0

MSID: 8986
ID: 349
RETENTIONTIME: 31.44938
PRECURSORMZ: 378.2281
AREA: 3088303.75
PRECURSORTYPE: [M+NH4]+
SMILES: [H][C@@]12CC(=O)C3=C(C(O)=C(OC)C(C(C)C)=C3O)[C@@]1(C)CCC(=O)C2(C)C
NAME: (4aS,10aR)-5,8-Dihydroxy-7-isopropyl-6-methoxy-1,1,4a-trimethyl-4,4a,10,10a-tetrahydro-1H,3H-phenanthrene-2,9-dione
FORMULA: C21H28O5
INCHIKEY: RXIIHKUHSCUOAN-QKVFXAPYSA-N
CAS: nan
Molecular Weight: 360.45
Number of References: 2
Class: Abeoabietane diterpenoids
Superclass: Diterpenoids
Pathway: Terpenoids
ppm: 0.050999999984924216
CMID: CM243
IONMODE: Positive
COLLISIONENERGY: 40±20eV
INSTRUMENTTYPE: AB SCIEX
INSTRUMENT: Q-TOF
Comment:  
Num Peaks: 364
109.10135	28757.0
361.20215	21770.0
177.09149	21151.0
273.18457	14876.0
301.18066	14571.0
245.11807	12286.0
283.16968	9786.0
237.11293	8303.0
315.19415	7830.0
215.10695	7165.0
205.08672	6780.0
191.10716	5705.0
161.06018	5397.0
67.05391	4934.0
217.12263	4910.0
231.10248	4507.0
329.17435	3654.0
241.12321	3602.0
203.10689	3176.0
223.112	3069.0
149.06065	3039.0
165.09108	2847.0
255.13771	2554.0
219.1028	2499.0
197.09573	2374.0
251.12843	2334.0
267.17673	2302.0
297.18616	2295.0
259.09991	2225.0
175.07449	2218.0
231.13672	1917.0
149.09653	1701.0
225.12804	1606.0
157.0656	1345.0
173.06004	1232.0
265.15866	1180.0
185.09639	1169.0
131.05009	1137.0
81.07002	1115.0
229.12355	1071.0
213.12639	1069.0
69.0698	1064.0
55.05452	1056.0
243.13792	1047.0
169.10175	1018.0
195.11801	990.0
183.08057	973.0
225.11481	908.0
200.08379	887.0
259.13144	878.0
95.08615	839.0
199.11244	831.0
171.08157	830.0
199.07652	806.0
179.10692	769.0
187.07501	768.0
181.06523	756.0
123.04435	727.0
227.10591	725.0
257.15347	678.0
285.1839	666.0
154.07765	657.0
201.09082	631.0
141.07076	626.0
187.11119	590.0
213.09207	589.0
129.06868	580.0
240.11446	574.0
128.06146	565.0
153.07028	547.0
189.09111	545.0
188.08372	536.0
135.04457	531.0
203.07199	527.0
211.11087	515.0
165.07095	511.0
254.1328	506.0
311.16446	504.0
149.0762	500.0
205.09935	487.0
143.04819	471.0
145.06415	461.0
183.06863	430.0
209.08086	417.0
209.09502	413.0
159.08009	411.0
333.20779	408.0
155.08589	404.0
179.08464	403.0
185.05908	402.0
271.1713	402.0
195.08244	400.0
202.09898	397.0
182.07085	387.0
169.06354	386.0
163.07628	372.0
208.08789	367.0
167.08659	365.0
83.08503	362.0
239.10782	349.0
189.05609	339.0
152.06259	334.0
227.14281	330.0
269.11728	310.0
212.08534	306.0
255.17212	287.0
172.08737	287.0
233.11682	283.0
157.1012	280.0
180.09395	279.0
239.14417	275.0
225.09129	269.0
209.11909	268.0
196.0878	263.0
143.08566	261.0
226.06508	251.0
147.08115	247.0
216.07907	245.0
184.08908	244.0
211.07672	236.0
107.08422	234.0
198.1035	229.0
221.08319	227.0
213.11066	224.0
147.04314	221.0
103.05473	219.0
272.13983	213.0
142.07875	210.0
217.10822	207.0
171.11745	207.0
253.15948	205.0
199.09448	205.0
174.06775	203.0
133.06355	202.0
214.09833	199.0
205.12318	196.0
158.07124	195.0
183.11766	194.0
156.09253	193.0
273.16998	193.0
163.03876	193.0
229.08797	192.0
224.12109	192.0
207.11703	190.0
79.0545	190.0
170.07234	189.0
131.08598	188.0
91.05566	187.0
230.09859	184.0
198.06903	182.0
221.0963	181.0
222.10374	178.0
269.18958	178.0
137.05969	176.0
217.08656	174.0
181.10213	174.0
202.06279	170.0
241.08521	170.0
226.10042	165.0
255.11737	163.0
65.03786	162.0
193.10262	156.0
230.12978	156.0
269.15585	152.0
127.05598	145.0
259.16769	144.0
207.08038	142.0
237.16119	142.0
168.09203	141.0
217.05049	140.0
255.16586	140.0
166.07788	138.0
263.12759	131.0
243.10127	130.0
177.07063	127.0
185.13237	125.0
182.10785	125.0
210.10458	123.0
159.04427	122.0
171.0457	120.0
197.13148	119.0
93.06944	113.0
293.15289	112.0
222.14023	111.0
268.14133	111.0
85.06515	110.0
253.12053	110.0
115.05336	109.0
105.07085	109.0
243.1257	109.0
173.09612	107.0
197.05861	107.0
162.06604	106.0
178.07817	106.0
157.08524	106.0
144.05617	105.0
197.08061	103.0
235.14893	102.0
212.11957	101.0
221.11668	100.0
291.1608	100.0
160.05125	99.0
159.11592	99.0
244.10558	98.0
245.09814	97.0
145.09953	96.0
121.10093	94.0
273.15219	94.0
250.13765	93.0
201.05888	92.0
271.13742	89.0
200.06854	86.0
177.0576	84.0
186.06902	84.0
192.09546	83.0
235.11438	83.0
71.04948	83.0
194.07149	83.0
168.05647	82.0
227.07196	82.0
258.1297	79.0
151.07628	78.0
241.15668	77.0
228.1151	77.0
111.08155	77.0
155.0481	76.0
283.14825	75.0
209.13893	75.0
215.07104	75.0
199.03922	74.0
190.07957	73.0
151.05341	70.0
173.04973	70.0
202.08089	69.0
267.13989	67.0
207.10857	67.0
218.13112	65.0
184.05055	64.0
59.05086	64.0
257.1142	64.0
257.12521	64.0
239.12447	62.0
121.06644	62.0
208.12321	61.0
210.13724	61.0
193.12167	60.0
204.11169	59.0
224.15628	59.0
236.12463	56.0
191.06926	56.0
287.12064	55.0
190.06337	53.0
107.05078	53.0
77.03769	53.0
247.14935	52.0
165.05585	51.0
205.06288	51.0
315.17328	51.0
53.03858	51.0
226.13429	50.0
297.1507	49.0
287.13391	49.0
116.05985	49.0
176.04517	48.0
231.06972	48.0
201.12833	48.0
270.15781	47.0
238.13654	47.0
172.07452	47.0
252.15227	47.0
157.05333	47.0
163.06378	47.0
174.10652	47.0
233.10635	47.0
256.11169	46.0
273.11496	46.0
119.08532	46.0
244.07649	45.0
167.04863	45.0
108.74769	44.0
300.19226	44.0
255.08765	43.0
135.08327	43.0
136.05026	43.0
223.08859	43.0
123.02805	42.0
151.03896	42.0
204.07391	42.0
133.10085	42.0
171.06621	42.0
117.06861	42.0
209.0582	41.0
251.09894	41.0
119.05112	41.0
73.06384	41.0
265.13794	41.0
149.04153	40.0
225.16183	40.0
284.18085	40.0
187.06029	40.0
211.14645	40.0
161.09499	40.0
378.22293	39.0
249.16429	39.0
94.07841	39.0
144.09261	38.0
57.06885	38.0
228.07663	37.0
285.16571	37.0
189.13017	37.0
186.09842	37.0
139.05626	36.0
301.14499	36.0
193.06042	36.0
235.10088	36.0
343.1875	36.0
243.0631	36.0
212.06395	35.0
232.10707	35.0
203.05943	34.0
134.07661	34.0
253.08469	34.0
183.05008	32.0
131.07253	32.0
205.05305	31.0
55.01747	31.0
270.12723	31.0
283.13837	31.0
128.05037	30.0
121.05782	30.0
109.0901	30.0
137.09639	30.0
97.06464	30.0
143.07161	29.0
163.05377	29.0
187.03885	29.0
299.19025	29.0
202.04608	29.0
91.04725	28.0
146.07091	28.0
126.04456	27.0
201.04083	27.0
360.01559	26.0
161.03905	26.0
245.08127	26.0
206.11047	26.0
267.09988	26.0
266.17075	26.0
207.06911	26.0
216.03444	26.0
259.06366	26.0
226.03563	25.0
316.71567	25.0
176.08804	25.0
235.13992	25.0
275.14676	25.0
148.04482	24.0
302.17752	24.0
160.08472	24.0
232.12497	23.0
61.02844	22.0
247.09702	22.0
343.15121	13.0
51.99385	12.0

MSID: 8987
ID: 154
RETENTIONTIME: 26.24767
PRECURSORMZ: 315.0859
AREA: 3076978.0
PRECURSORTYPE: [M+H]+
SMILES: COC1=CC2=C(C(O)=C1)C(=O)C(OC)=C(O2)C1=CC=C(O)C=C1
NAME: kumatakenin
FORMULA: C17H14O6
INCHIKEY: BJBUTJQYZDYRMJ-UHFFFAOYSA-N
CAS: 3301-49-3
Molecular Weight: 314.295
Number of References: 120
Class: Flavonols
Superclass: Flavonoids
Pathway: Shikimates and Phenylpropanoids
ppm: -0.9650000000647196
CMID: CM243
IONMODE: Positive
COLLISIONENERGY: 40±20eV
INSTRUMENTTYPE: AB SCIEX
INSTRUMENT: Q-TOF
Comment:  
Num Peaks: 129
315.08661	8524.0
254.05807	5670.0
282.05197	4600.0
300.06357	1600.0
136.01497	1351.0
108.02079	987.0
226.0638	662.0
119.05016	452.0
169.06496	372.0
271.06027	353.0
170.07248	302.0
121.02883	281.0
299.05667	276.0
197.06015	226.0
80.02499	220.0
279.13669	210.0
270.05179	203.0
237.09052	200.0
257.04376	184.0
181.0667	162.0
52.02991	154.0
300.05341	141.0
141.06854	135.0
297.15094	116.0
209.09662	116.0
118.04139	112.0
152.01199	107.0
153.0692	101.0
165.06982	99.0
211.0769	98.0
208.05417	93.0
213.09369	87.0
239.10802	87.0
246.10214	82.0
253.04596	82.0
281.04132	79.0
134.00076	79.0
255.10039	76.0
225.05476	75.0
166.07802	73.0
251.14261	73.0
255.1348	71.0
180.0573	70.0
181.10097	69.0
193.10143	69.0
198.07196	66.0
152.06512	59.0
229.12079	59.0
261.12512	58.0
153.01831	58.0
50.01453	57.0
168.05663	56.0
139.00325	55.0
252.03896	52.0
91.05293	52.0
222.07036	51.0
273.11356	50.0
68.99662	50.0
124.01434	48.0
229.08669	48.0
285.03366	47.0
282.01743	47.0
264.11212	45.0
212.07982	42.0
249.0903	41.0
195.07986	41.0
297.13406	40.0
155.08603	39.0
297.07834	39.0
151.05594	39.0
237.05432	37.0
271.13281	37.0
211.03992	37.0
221.09067	36.0
270.02283	35.0
236.08421	35.0
139.05406	34.0
137.02313	34.0
157.06573	33.0
227.10461	32.0
178.07703	32.0
194.07437	32.0
183.08205	32.0
144.05746	32.0
213.05223	31.0
209.05696	31.0
158.07138	31.0
179.08742	31.0
211.11533	30.0
249.08258	30.0
208.08807	30.0
253.11919	30.0
221.10086	28.0
223.07416	28.0
128.06268	28.0
68.02547	26.0
299.00418	26.0
151.03789	26.0
179.03107	26.0
235.07855	26.0
187.03902	25.0
235.07254	25.0
249.10268	25.0
142.07538	25.0
181.01399	25.0
261.11404	25.0
187.07384	25.0
283.05786	25.0
284.14148	24.0
165.01573	24.0
93.02984	24.0
257.11755	24.0
207.08197	23.0
223.14731	23.0
231.08183	22.0
203.08333	22.0
279.11703	22.0
297.03784	22.0
236.11281	22.0
254.09555	22.0
243.06941	21.0
269.11429	20.0
223.10927	20.0
51.02389	20.0
185.05791	20.0
106.00364	19.0
125.02306	13.0
66.00907	12.0
53.04076	12.0

MSID: 8988
ID: 554
RETENTIONTIME: 37.2803
PRECURSORMZ: 429.3715
AREA: 3068892.0
PRECURSORTYPE: [M+H]+
SMILES: [H][C@@](C)(CCC([H])(CC)C(C)C)[C@@]1([H])CC[C@@]2([H])[C@]3([H])C(=O)C=C4C[C@@H](O)CC[C@]4(C)[C@@]3([H])CC[C@]12C
NAME: 3β-hydroxystigmast-5-en-7-one
FORMULA: C29H48O2
INCHIKEY: ICFXJOAKQGDRCT-ZIHMWMKCSA-N
CAS: nan
Molecular Weight: 428.699
Number of References: 130
Class: Stigmastane steroids
Superclass: Steroids
Pathway: Terpenoids
ppm: -1.7550000000028376
CMID: CM243
IONMODE: Positive
COLLISIONENERGY: 40±20eV
INSTRUMENTTYPE: AB SCIEX
INSTRUMENT: Q-TOF
Comment:  
Num Peaks: 125
165.09085	4488.0
429.37402	4442.0
163.11232	851.0
191.1069	549.0
149.09512	534.0
205.12289	415.0
177.08994	408.0
57.07024	405.0
175.11183	292.0
219.14017	256.0
137.0985	244.0
71.08571	243.0
81.06991	196.0
411.36301	179.0
233.15388	169.0
177.12642	144.0
135.07965	142.0
187.11092	141.0
173.09715	131.0
159.11693	127.0
203.1066	124.0
85.10116	124.0
95.08506	119.0
189.1272	118.0
247.16748	118.0
55.05371	114.0
201.12943	113.0
289.21503	106.0
401.3418	104.0
303.23355	104.0
173.13066	102.0
176.08389	99.0
145.10051	96.0
119.08622	91.0
69.06807	90.0
91.05366	88.0
109.10222	87.0
139.07454	87.0
133.10065	86.0
67.05382	86.0
275.19836	85.0
107.08711	80.0
179.10667	79.0
203.14288	79.0
261.18784	79.0
131.08691	79.0
190.09821	76.0
121.09859	74.0
157.09975	73.0
135.11836	72.0
83.08492	71.0
373.31284	68.0
317.25403	66.0
162.06581	65.0
172.08713	64.0
345.2785	64.0
93.06837	63.0
193.12276	60.0
215.14255	60.0
151.07365	59.0
160.09068	58.0
187.14575	54.0
105.07272	52.0
204.1142	50.0
159.0811	50.0
147.11539	49.0
229.15584	48.0
161.05995	48.0
149.131	47.0
175.07555	47.0
161.09724	46.0
331.26505	46.0
186.10216	46.0
142.07622	46.0
359.29254	44.0
383.36917	43.0
191.09335	43.0
285.21823	42.0
414.354	42.0
129.06961	40.0
219.12567	39.0
189.09084	39.0
145.09814	39.0
158.10426	38.0
143.08311	37.0
218.12791	36.0
257.1908	36.0
111.11752	36.0
97.10213	36.0
123.11589	36.0
137.13174	36.0
171.11848	35.0
85.09664	31.0
79.05438	30.0
217.15842	28.0
393.34933	28.0
177.1147	28.0
243.17728	28.0
109.06437	28.0
387.31808	27.0
174.10109	27.0
151.14468	27.0
429.30298	27.0
271.20316	27.0
411.32129	26.0
191.14075	26.0
177.07559	26.0
163.08481	26.0
247.15979	26.0
121.06088	25.0
199.1481	24.0
99.116	23.0
153.08945	23.0
275.18213	22.0
289.20004	22.0
201.11415	21.0
221.15715	21.0
231.17511	20.0
183.11211	17.0
183.12404	13.0
127.05359	13.0
369.34579	13.0
69.08273	12.0
78.04575	12.0
65.03777	12.0

MSID: 8989
ID: 283
RETENTIONTIME: 30.46138
PRECURSORMZ: 377.1945
AREA: 2993552.5
PRECURSORTYPE: [M+H]+
SMILES: COC(=O)CC[C@@]1(C)[C@@H](CC(=O)C2=C1C(O)=C(O)C(C(C)C)=C2O)C(C)=C
NAME: candesalvone B methyl ester
FORMULA: C21H28O6
INCHIKEY: DGXNORYLNOBGEV-QKVFXAPYSA-N
CAS: nan
Molecular Weight: 376.45
Number of References: 2
Class: Abeoabietane diterpenoids
Superclass: Diterpenoids
Pathway: Terpenoids
ppm: -1.9149999999967804
CMID: CM243
IONMODE: Positive
COLLISIONENERGY: 40±20eV
INSTRUMENTTYPE: AB SCIEX
INSTRUMENT: Q-TOF
Comment:  
Num Peaks: 221
317.1759	6368.0
217.0865	3693.0
299.16306	2501.0
271.168	2185.0
229.12201	1865.0
211.11081	1148.0
215.10689	1117.0
281.15265	696.0
253.15941	636.0
241.12163	629.0
173.0587	626.0
183.11761	528.0
239.10623	511.0
202.06134	485.0
165.09103	476.0
228.11502	432.0
257.11884	415.0
205.08806	406.0
243.10274	391.0
195.08102	371.0
203.10823	351.0
189.09105	341.0
231.10092	329.0
193.1012	303.0
171.08153	300.0
289.17874	286.0
213.09344	286.0
161.0589	286.0
221.0977	284.0
181.0665	274.0
187.07497	271.0
231.13963	263.0
193.08623	262.0
197.0943	251.0
145.06528	241.0
227.10583	238.0
155.08464	238.0
199.07509	236.0
196.08774	223.0
153.06903	220.0
238.1017	216.0
69.06978	209.0
201.09215	201.0
209.09497	198.0
167.08401	194.0
95.08421	193.0
259.13138	192.0
141.07071	190.0
169.1017	189.0
168.09453	187.0
205.12173	182.0
128.06032	171.0
225.16472	168.0
219.10419	163.0
185.09633	163.0
107.08419	162.0
123.04214	162.0
131.05118	147.0
157.06433	146.0
143.08446	146.0
181.09944	145.0
223.07538	143.0
147.04547	139.0
143.04697	138.0
152.06255	135.0
174.06641	134.0
200.08372	133.0
149.06062	132.0
169.06477	130.0
178.07812	130.0
229.1057	125.0
210.10452	123.0
213.12776	122.0
177.05624	121.0
129.06863	120.0
241.08665	120.0
179.10556	116.0
165.06964	116.0
142.07755	114.0
154.07761	113.0
247.12927	113.0
182.07343	113.0
177.09013	112.0
163.07248	112.0
263.1434	111.0
201.05327	105.0
59.05084	105.0
159.08005	104.0
198.0676	102.0
163.03996	102.0
175.07315	102.0
245.11493	99.0
256.10846	98.0
183.08051	96.0
243.17604	95.0
199.11377	94.0
243.13939	94.0
185.05902	92.0
166.07784	91.0
207.09865	91.0
191.06921	89.0
135.04453	88.0
91.0547	88.0
160.05121	87.0
197.05855	87.0
217.12114	87.0
247.0954	87.0
67.05389	87.0
235.14436	86.0
218.09346	85.0
223.11047	85.0
266.12912	83.0
219.13608	83.0
271.13736	82.0
188.08099	82.0
144.05612	82.0
225.12798	82.0
119.08635	79.0
251.10507	78.0
191.10576	78.0
216.11356	75.0
137.05966	74.0
256.14294	73.0
233.11676	71.0
257.15497	70.0
85.06422	70.0
215.07098	69.0
213.05627	68.0
127.05373	68.0
93.06941	68.0
55.05378	67.0
205.10069	66.0
248.1218	65.0
238.13495	64.0
173.09477	64.0
172.08733	64.0
81.07176	63.0
230.13269	61.0
187.11113	61.0
284.14444	61.0
157.10483	60.0
179.08459	60.0
171.1174	60.0
228.07805	59.0
198.10344	59.0
165.05455	59.0
229.08199	58.0
117.06857	58.0
275.1272	57.0
184.05582	57.0
201.12688	55.0
203.06915	54.0
147.07755	53.0
205.07684	52.0
133.06578	52.0
216.07756	51.0
224.08144	50.0
269.15256	50.0
255.09853	49.0
255.13763	49.0
179.06886	49.0
205.05301	49.0
81.03561	49.0
103.0537	48.0
190.06197	47.0
131.08482	47.0
55.01818	47.0
109.1003	47.0
227.07336	46.0
242.09441	46.0
230.11931	45.0
105.06982	45.0
186.0663	45.0
226.10036	45.0
251.14388	44.0
237.12492	44.0
317.14972	43.0
269.1188	42.0
259.16922	42.0
210.14001	42.0
57.0348	42.0
115.05544	41.0
159.11835	41.0
235.1008	41.0
207.06482	40.0
139.05623	40.0
79.05447	39.0
194.07416	38.0
233.10629	38.0
211.06955	38.0
214.06244	38.0
243.07524	38.0
150.06554	38.0
287.15872	37.0
208.09067	36.0
249.1163	36.0
259.15659	36.0
209.13461	35.0
212.11667	35.0
149.0941	35.0
239.08655	34.0
107.05177	34.0
281.12967	34.0
237.09175	33.0
71.05112	33.0
173.13086	32.0
212.08386	31.0
137.02296	31.0
206.11041	31.0
210.06194	30.0
177.07188	30.0
111.04643	30.0
257.09686	30.0
182.10912	30.0
145.0995	30.0
218.0761	27.0
200.05186	26.0
184.09036	25.0
243.12717	25.0
83.0859	12.0
56.24759	12.0

MSID: 8990
ID: 494
RETENTIONTIME: 35.94277
PRECURSORMZ: 411.3624
AREA: 2963275.25
PRECURSORTYPE: [M+H]+
SMILES: [H][C@@](C)(\C=C\[C@@H](CC)C(C)C)[C@@]1([H])CC[C@@]2([H])[C@]3([H])CC=C4CC(=O)CC[C@]4(C)[C@@]3([H])CC[C@]12C
NAME: stigmasterone
FORMULA: C29H46O
INCHIKEY: XWDAKKDQJHVMKG-LPJPOILFSA-N
CAS: 51529-12-5
Molecular Weight: 410.684
Number of References: 20
Class: Stigmastane steroids
Superclass: Steroids
Pathway: Terpenoids
ppm: -0.29000000006362825
CMID: CM243
IONMODE: Positive
COLLISIONENERGY: 40±20eV
INSTRUMENTTYPE: AB SCIEX
INSTRUMENT: Q-TOF
Comment:  
Num Peaks: 148
411.36298	4609.0
163.14859	2274.0
95.08505	1736.0
203.17917	1356.0
107.08508	1210.0
189.1649	1122.0
175.1481	944.0
149.13219	939.0
121.10075	933.0
135.11607	850.0
177.16292	743.0
133.10178	712.0
81.0699	711.0
161.13203	687.0
109.10221	648.0
93.07024	646.0
147.11775	632.0
119.08514	618.0
187.14708	600.0
393.35123	595.0
231.21233	554.0
191.18001	552.0
297.2583	467.0
105.06969	451.0
67.05381	393.0
145.10168	362.0
315.26846	357.0
79.0535	346.0
159.11815	333.0
123.11697	320.0
69.07051	308.0
91.05459	303.0
207.17169	297.0
201.16414	294.0
173.13322	292.0
233.19125	248.0
55.05371	244.0
215.17989	229.0
179.14336	227.0
217.19592	223.0
83.0858	165.0
229.19734	164.0
205.19583	161.0
243.20934	154.0
247.20442	147.0
137.13403	135.0
341.28455	126.0
131.08466	116.0
199.14809	108.0
171.11719	104.0
143.08662	96.0
205.15935	94.0
255.20929	92.0
213.16325	88.0
221.19064	86.0
269.22293	83.0
241.19891	81.0
257.2269	80.0
123.11153	80.0
57.06876	79.0
193.15813	77.0
77.03844	75.0
219.17206	73.0
393.32599	71.0
233.22714	69.0
227.17789	69.0
177.12642	68.0
165.16132	68.0
203.16241	64.0
151.10976	64.0
185.13208	64.0
245.22966	64.0
147.10469	62.0
137.09389	59.0
139.1115	59.0
97.09924	58.0
165.12859	57.0
157.10219	56.0
111.07932	55.0
271.24347	52.0
189.15009	52.0
273.21976	52.0
323.27451	48.0
163.11356	48.0
411.33517	47.0
351.31015	47.0
181.15854	46.0
285.25626	46.0
121.0932	45.0
125.09505	44.0
135.08078	44.0
191.14073	43.0
247.24754	43.0
339.30081	43.0
151.1507	42.0
144.09239	42.0
287.23804	41.0
283.24176	41.0
177.14336	40.0
173.11905	40.0
169.1015	38.0
235.20715	37.0
163.12732	37.0
215.17271	36.0
369.31378	36.0
129.07182	35.0
301.24991	35.0
99.0809	35.0
175.11182	34.0
107.07494	33.0
97.06449	32.0
259.23984	31.0
337.27969	31.0
111.11546	31.0
117.06631	31.0
123.07459	31.0
128.06017	29.0
158.10672	28.0
341.25742	28.0
299.27789	28.0
146.10857	28.0
245.18211	27.0
179.18269	27.0
85.06502	27.0
329.2858	26.0
172.12694	26.0
221.18045	25.0
297.22284	25.0
261.22421	25.0
303.26422	25.0
71.04855	24.0
55.04645	24.0
153.12216	24.0
253.19495	23.0
160.12041	23.0
393.29492	23.0
179.13156	22.0
325.27975	21.0
228.18724	21.0
174.14114	21.0
167.13953	21.0
309.25443	19.0
309.27167	13.0
113.09502	13.0
111.0721	13.0
103.05059	13.0
74.14343	12.0
62.01392	12.0

MSID: 8991
ID: 146
RETENTIONTIME: 26.21045
PRECURSORMZ: 273.1844
AREA: 2950020.25
PRECURSORTYPE: [M+H]+
SMILES: [H][C@@]12CC(=O)C3=C(C=C(O)C(C)=C3)[C@@]1(C)CCCC2(C)C
NAME: nimbiol
FORMULA: C18H24O2
INCHIKEY: XVAVQANUJQBBFF-FUHWJXTLSA-N
CAS: 561-95-5
Molecular Weight: 272.387
Number of References: 41
Class: Podocarpane diterpenoids
Superclass: Diterpenoids
Pathway: Terpenoids
ppm: -1.0550000000648652
CMID: CM243
IONMODE: Positive
COLLISIONENERGY: 40±20eV
INSTRUMENTTYPE: AB SCIEX
INSTRUMENT: Q-TOF
Comment:  
Num Peaks: 82
273.18475	2600.0
217.1228	1082.0
231.13838	538.0
203.10703	471.0
175.07721	411.0
157.06448	311.0
165.08994	284.0
191.1073	256.0
213.12654	245.0
128.06155	232.0
129.06989	193.0
143.08577	187.0
69.06904	167.0
199.11121	161.0
188.08386	157.0
161.05782	156.0
205.12334	151.0
141.06969	145.0
171.08041	144.0
179.10706	141.0
157.1013	138.0
189.09125	133.0
149.06197	124.0
202.10191	123.0
185.09785	123.0
145.06543	120.0
215.10567	117.0
163.07515	114.0
173.06145	107.0
143.05063	102.0
187.07248	101.0
131.04907	99.0
142.0777	94.0
159.08267	92.0
115.05344	89.0
127.05496	77.0
229.1252	76.0
91.05386	75.0
137.05865	71.0
183.08069	70.0
156.09387	66.0
197.09587	66.0
155.08479	63.0
169.06366	63.0
153.06918	62.0
103.05479	60.0
201.08957	59.0
255.17543	59.0
174.06529	56.0
55.05456	54.0
144.05626	52.0
83.0842	50.0
185.13249	50.0
184.08922	48.0
171.11757	48.0
123.04335	47.0
230.12994	47.0
193.12181	46.0
133.06479	46.0
77.03947	45.0
167.08672	43.0
160.05261	43.0
152.0627	41.0
147.04324	40.0
170.07501	39.0
211.10818	38.0
170.11206	37.0
169.1006	37.0
227.14444	35.0
128.05711	33.0
218.12984	30.0
105.06992	30.0
217.09393	29.0
179.09395	29.0
79.05281	27.0
107.08328	25.0
119.08434	24.0
203.08191	24.0
161.03917	24.0
172.08878	24.0
77.03345	22.0
81.07185	13.0

MSID: 8992
ID: 466
RETENTIONTIME: 34.6898
PRECURSORMZ: 283.1688
AREA: 2924749.0
PRECURSORTYPE: [M+H]+
SMILES: CC(C)C1=CC2=C(C(=O)C1=O)C1=C(C=C2)C(C)(C)CCC1
NAME: miltirone
FORMULA: C19H22O2
INCHIKEY: FEFAIBOZOKSLJR-UHFFFAOYSA-N
CAS: 27210-57-7
Molecular Weight: 282.382
Number of References: 70
Class: Abietane diterpenoids
Superclass: Diterpenoids
Pathway: Terpenoids
ppm: -1.0050000000774162
CMID: CM243
IONMODE: Positive
COLLISIONENERGY: 40±20eV
INSTRUMENTTYPE: AB SCIEX
INSTRUMENT: Q-TOF
Comment:  
Num Peaks: 146
283.16928	11383.0
223.11021	8572.0
225.09097	4352.0
240.11412	4207.0
179.08569	4014.0
165.07071	3640.0
265.15826	3619.0
195.11636	2422.0
241.12288	2359.0
178.07793	2135.0
208.08902	2024.0
180.09238	1968.0
207.0815	1889.0
153.07005	1404.0
181.06497	1272.0
254.12932	1044.0
237.16386	985.0
268.14575	971.0
152.06116	942.0
193.10234	898.0
211.07642	870.0
235.11105	749.0
205.10185	724.0
207.11673	711.0
192.09247	690.0
221.09598	681.0
239.10747	652.0
222.10196	645.0
253.12483	625.0
190.0766	586.0
189.07063	563.0
167.08636	547.0
166.07764	478.0
191.08659	421.0
250.13574	392.0
237.12767	382.0
202.07782	346.0
195.08215	344.0
222.14284	343.0
209.09755	317.0
198.06599	314.0
203.08426	309.0
197.06108	304.0
194.10805	298.0
217.10213	289.0
177.06908	268.0
183.08295	262.0
220.08649	262.0
194.07257	256.0
197.09682	255.0
199.07486	253.0
236.11829	250.0
141.07172	238.0
169.06584	236.0
212.08362	229.0
195.09995	217.0
182.07454	210.0
213.12608	207.0
206.0708	201.0
171.08005	200.0
151.05559	181.0
208.12575	168.0
154.07864	164.0
169.10278	156.0
209.13297	154.0
205.06538	154.0
226.10158	153.0
249.12993	148.0
155.08446	144.0
247.149	141.0
193.06288	141.0
164.06183	141.0
224.11783	136.0
204.0946	131.0
211.10915	128.0
205.09485	126.0
176.0618	112.0
210.06879	109.0
128.06238	108.0
208.1201	102.0
181.09792	101.0
241.1031	97.0
163.05354	91.0
215.10521	90.0
219.08073	89.0
210.10712	87.0
224.08264	82.0
150.04616	81.0
206.11017	79.0
143.08429	71.0
221.1324	71.0
196.08751	67.0
255.14203	66.0
232.12166	65.0
157.06415	62.0
183.11607	61.0
180.07397	60.0
215.08366	60.0
129.07182	60.0
170.0721	59.0
238.09991	58.0
207.06599	57.0
234.10297	51.0
231.11853	51.0
180.06084	50.0
55.01666	49.0
55.05299	49.0
185.09479	44.0
240.08528	44.0
217.08914	44.0
192.05989	44.0
181.04915	44.0
227.11	43.0
142.07506	42.0
283.14783	41.0
144.05595	37.0
199.11078	37.0
184.08882	36.0
225.12918	36.0
224.06946	36.0
223.07512	36.0
173.05978	35.0
197.0762	35.0
179.05424	34.0
153.05188	33.0
184.05295	33.0
139.0526	33.0
79.05438	32.0
268.10727	32.0
168.05878	32.0
222.08153	31.0
167.0737	31.0
239.09384	31.0
156.09476	30.0
265.11682	30.0
210.10002	30.0
187.11494	28.0
168.09433	27.0
254.09808	27.0
145.06276	26.0
171.04674	26.0
69.07133	26.0
252.10835	25.0
175.10794	24.0
212.11642	21.0
71.08571	12.0

MSID: 8993
ID: 230
RETENTIONTIME: 28.91302
PRECURSORMZ: 313.1796
AREA: 2816657.75
PRECURSORTYPE: [M+H]+
SMILES: CC(C)C1=C(O)C(=O)C2=C(C=C[C@@]3(C)C2=CCCC3(C)C)C1=O
NAME: salviskinone A
FORMULA: C20H24O3
INCHIKEY: ILUSAGMQCJWVIM-FQEVSTJZSA-N
CAS: 1289423-07-9
Molecular Weight: 312.409
Number of References: 36
Class: Abeoabietane diterpenoids
Superclass: Diterpenoids
Pathway: Terpenoids
ppm: -0.7700000000454565
CMID: CM243
IONMODE: Positive
COLLISIONENERGY: 40±20eV
INSTRUMENTTYPE: AB SCIEX
INSTRUMENT: Q-TOF
Comment:  
Num Peaks: 134
215.10674	7623.0
200.08359	1714.0
229.12332	1615.0
141.06944	724.0
169.06465	472.0
182.0733	470.0
159.07993	448.0
181.06374	368.0
153.07133	364.0
313.18182	332.0
154.07872	328.0
152.06122	219.0
183.0817	213.0
172.08849	191.0
157.06667	184.0
165.07079	184.0
171.08141	181.0
187.07617	174.0
129.06966	173.0
173.05986	159.0
185.09753	158.0
155.08574	157.0
168.09312	147.0
213.09044	146.0
199.07632	143.0
143.08435	140.0
145.06519	133.0
128.06244	127.0
131.0836	126.0
144.05836	118.0
211.11067	113.0
127.05585	112.0
191.10698	109.0
295.16663	106.0
178.07669	105.0
195.08087	103.0
111.08144	103.0
115.05325	100.0
55.05447	99.0
143.04921	99.0
167.08769	91.0
170.07217	88.0
185.06155	87.0
158.07231	84.0
197.09554	80.0
186.06616	79.0
271.13556	79.0
196.0876	76.0
183.1188	76.0
149.05812	73.0
151.05325	73.0
169.10031	73.0
142.07628	72.0
187.11101	72.0
203.10948	71.0
201.0934	69.0
243.13921	69.0
131.04884	66.0
83.04924	63.0
179.08708	63.0
139.05266	62.0
214.09955	61.0
313.16794	58.0
207.11542	57.0
253.1234	57.0
157.10104	56.0
199.11224	55.0
313.1489	54.0
197.06116	54.0
193.0997	53.0
285.15054	53.0
192.0939	53.0
277.15811	51.0
155.04915	50.0
173.09723	49.0
237.13078	48.0
255.13589	48.0
186.1049	48.0
119.08413	47.0
69.06892	47.0
103.05263	46.0
257.12024	46.0
237.09309	43.0
91.05556	42.0
191.08937	42.0
166.07645	41.0
252.11469	41.0
161.06003	41.0
201.12672	41.0
203.08435	39.0
229.08774	38.0
173.05214	37.0
223.11325	37.0
198.07297	36.0
267.17166	36.0
171.04425	35.0
147.043	35.0
67.04984	35.0
239.10455	34.0
225.09401	34.0
271.12427	34.0
183.04327	33.0
81.07171	31.0
201.0573	31.0
170.06578	30.0
189.09091	29.0
93.06935	29.0
174.07016	29.0
235.11115	29.0
265.1217	28.0
144.09129	27.0
167.04973	27.0
153.05559	26.0
212.078	25.0
267.16846	25.0
130.07748	25.0
117.07379	25.0
200.04895	25.0
271.17264	25.0
285.14062	25.0
154.05562	24.0
241.1245	24.0
97.06358	24.0
123.04314	24.0
141.05316	24.0
77.03761	23.0
209.09764	23.0
205.10054	23.0
251.10645	22.0
223.07961	21.0
181.10194	21.0
115.04485	13.0
89.03701	12.0
59.05155	12.0

MSID: 8994
ID: 143
RETENTIONTIME: 25.74933
PRECURSORMZ: 331.1902
AREA: 2773860.0
PRECURSORTYPE: [M+H]+
SMILES: [H][C@@]12CC(=O)C3=C(C(=O)C(O)=C(C(C)C)C3=O)[C@@]1(C)CCCC2(C)C
NAME: 7-oxoroyleanon
FORMULA: C20H26O4
INCHIKEY: OUFALIMUAGMGPU-YUNKPMOVSA-N
CAS: 57685-32-2
Molecular Weight: 330.424
Number of References: 16
Class: nan
Superclass: nan
Pathway: nan
ppm: -0.7350000000201362
CMID: CM243
IONMODE: Positive
COLLISIONENERGY: 40±20eV
INSTRUMENTTYPE: AB SCIEX
INSTRUMENT: Q-TOF
Comment:  
Num Peaks: 223
283.17142	4721.0
223.11208	2209.0
331.189	1747.0
265.16034	1357.0
199.11252	1211.0
241.12178	776.0
227.10599	771.0
313.18051	737.0
215.10703	731.0
195.1167	712.0
240.11455	684.0
165.06975	618.0
225.09285	606.0
231.09958	596.0
157.06442	538.0
181.06529	522.0
243.13953	464.0
153.07033	440.0
203.10695	430.0
208.08797	426.0
179.08601	379.0
285.18399	374.0
180.0927	364.0
141.06964	363.0
185.06047	350.0
187.07642	349.0
229.12363	333.0
235.11147	325.0
257.11743	315.0
225.12665	314.0
253.12218	313.0
129.06873	304.0
173.06009	298.0
267.17361	288.0
197.09579	285.0
207.08046	278.0
169.06615	259.0
209.09509	253.0
183.08063	250.0
195.0825	244.0
207.1171	238.0
185.09645	227.0
213.08929	225.0
295.1687	222.0
237.1658	218.0
81.07005	217.0
254.1282	215.0
167.08665	208.0
181.10088	205.0
211.0768	197.0
268.14301	197.0
143.04941	196.0
152.06264	196.0
245.11815	193.0
205.10081	193.0
166.07668	192.0
128.06261	190.0
239.10638	188.0
155.08595	187.0
250.13774	183.0
271.13107	182.0
178.07693	177.0
184.05061	173.0
205.08539	170.0
193.09996	169.0
143.08571	165.0
161.05899	164.0
219.09998	157.0
165.08987	154.0
192.0928	148.0
222.10382	148.0
201.0909	143.0
199.07521	141.0
200.08524	140.0
169.10052	139.0
255.13779	139.0
197.05867	133.0
188.08244	131.0
221.09637	127.0
203.06787	125.0
247.13405	122.0
145.06537	120.0
182.07091	120.0
211.1138	119.0
191.10858	118.0
190.07693	116.0
193.06458	116.0
212.08257	116.0
198.06635	114.0
156.09137	114.0
159.0789	113.0
171.08292	112.0
236.1187	109.0
194.07428	109.0
217.12128	108.0
171.11623	108.0
277.15851	102.0
215.07111	102.0
147.04439	101.0
149.05951	99.0
187.11259	96.0
127.05382	95.0
217.09962	94.0
210.10181	91.0
95.08618	91.0
220.08687	90.0
184.09048	90.0
269.15112	90.0
191.08693	90.0
242.12808	88.0
222.13885	88.0
208.12329	84.0
154.07771	83.0
175.07455	82.0
189.05615	81.0
131.0479	79.0
199.08902	79.0
196.08923	78.0
219.07967	77.0
226.09756	77.0
157.10002	77.0
252.11192	76.0
189.08849	76.0
189.06828	76.0
257.15356	72.0
197.13292	72.0
115.05445	72.0
227.09712	70.0
177.07199	70.0
57.07035	70.0
243.09982	69.0
229.08508	68.0
237.09039	68.0
91.05476	65.0
247.14944	64.0
67.05393	64.0
177.09155	63.0
55.05309	61.0
205.12186	60.0
224.11823	60.0
214.0984	59.0
257.10959	59.0
207.10159	56.0
206.10913	55.0
163.07509	54.0
183.11641	54.0
275.12088	52.0
224.0845	51.0
228.07967	51.0
123.0444	50.0
231.13979	50.0
174.06522	50.0
177.05376	48.0
168.05653	47.0
69.07064	47.0
202.07817	47.0
151.05345	47.0
79.05365	46.0
144.05504	45.0
195.09482	45.0
186.07042	44.0
209.13617	44.0
210.06491	44.0
160.05008	43.0
228.11369	43.0
213.1279	43.0
139.05515	43.0
285.11618	42.0
245.15036	42.0
216.11658	42.0
204.09357	42.0
202.10045	42.0
168.09082	41.0
176.06082	40.0
231.08171	40.0
265.13641	39.0
170.07623	39.0
107.08932	39.0
182.11188	38.0
129.06093	38.0
247.10941	37.0
77.03771	37.0
262.13568	37.0
181.08505	36.0
313.14755	36.0
234.10188	36.0
103.05376	36.0
301.18588	35.0
285.16745	35.0
239.13969	35.0
169.05595	34.0
267.13998	34.0
155.07863	34.0
219.11592	34.0
179.06505	34.0
179.10306	34.0
133.0636	34.0
270.16595	33.0
239.18059	32.0
223.07112	32.0
117.07077	32.0
105.07089	31.0
249.12419	31.0
211.05972	31.0
271.16333	30.0
248.11887	30.0
155.04936	30.0
251.14249	30.0
71.04951	30.0
123.08025	29.0
273.1442	28.0
119.08536	28.0
69.03564	28.0
280.14868	27.0
266.12927	27.0
201.06172	27.0
165.05212	27.0
227.07794	26.0
253.10347	26.0
238.09581	26.0
298.15448	26.0
303.19485	24.0
115.03555	13.0

MSID: 8995
ID: 289
RETENTIONTIME: 30.61857
PRECURSORMZ: 415.2111
AREA: 2768507.25
PRECURSORTYPE: [M+H]+
SMILES: [H][C@@]12C3OC(=O)[C@@]1(CCCC2(C)C)C1=C(/C=C(C)\C(=O)C(=O)/C(C(C)C)=C\1/O)[C@@H]3OC
NAME: 13,14-dioxo-11-hydroxy-7-methoxy-hassane-8,11-15-trien-(22,6)-olide
FORMULA: C24H30O6
INCHIKEY: NOWLWGTULOTUNP-RYIOOJIHSA-N
CAS: nan
Molecular Weight: 414.499
Number of References: 1
Class: Abietane diterpenoids
Superclass: Diterpenoids
Pathway: Terpenoids
ppm: -0.9650000000647196
CMID: CM243
IONMODE: Positive
COLLISIONENERGY: 40±20eV
INSTRUMENTTYPE: AB SCIEX
INSTRUMENT: Q-TOF
Comment:  
Num Peaks: 45
119.08519	22241.0
91.05463	1153.0
415.21185	635.0
133.06567	406.0
135.08084	348.0
107.08411	314.0
117.0706	285.0
79.05528	149.0
103.05461	143.0
77.03932	135.0
105.06974	121.0
104.06323	112.0
69.0331	106.0
65.03858	85.0
93.07217	60.0
115.05219	58.0
81.03291	52.0
129.05408	48.0
85.02983	47.0
151.0737	46.0
83.04923	43.0
397.19315	42.0
281.13928	42.0
107.08006	39.0
99.04585	36.0
61.02684	36.0
127.04039	36.0
295.11612	34.0
78.04405	32.0
57.03254	30.0
147.05962	30.0
111.04015	28.0
157.06297	24.0
91.04434	24.0
133.04646	21.0
87.04381	19.0
51.02099	14.0
415.13998	13.0
63.02297	12.0
97.03366	12.0
107.17129	12.0
66.61188	12.0
241.08342	12.0
273.1098	12.0
55.05737	12.0

MSID: 8996
ID: 147
RETENTIONTIME: 26.21045
PRECURSORMZ: 283.1695
AREA: 2727305.75
PRECURSORTYPE: [M+H]+
SMILES: CC(C)C1=CC(=O)C2=C(C=CC3=C2CCCC3(C)C)C1=O
NAME: sibiriquinone B
FORMULA: C19H22O2
INCHIKEY: MRPWFJPXXDIFAE-UHFFFAOYSA-N
CAS: nan
Molecular Weight: 282.382
Number of References: 3
Class: Abietane diterpenoids
Superclass: Diterpenoids
Pathway: Terpenoids
ppm: -0.3050000000257569
CMID: CM243
IONMODE: Positive
COLLISIONENERGY: 40±20eV
INSTRUMENTTYPE: AB SCIEX
INSTRUMENT: Q-TOF
Comment:  
Num Peaks: 166
241.12285	6466.0
283.16934	4142.0
223.11308	2984.0
181.06482	2133.0
165.07053	1645.0
199.07474	1534.0
195.1176	1063.0
213.09311	909.0
180.09354	867.0
240.1156	831.0
179.08554	734.0
197.05959	718.0
208.08891	647.0
225.09386	641.0
178.08037	554.0
239.10744	538.0
153.06985	532.0
152.06216	515.0
167.08492	480.0
198.06863	477.0
207.08139	458.0
195.08203	427.0
193.1022	417.0
169.06567	405.0
265.15829	396.0
141.07149	372.0
183.08015	361.0
195.09982	344.0
197.09532	279.0
227.10699	272.0
213.10312	272.0
166.07872	265.0
205.10175	262.0
195.10666	258.0
211.07632	253.0
200.08476	251.0
221.09592	235.0
185.09464	219.0
213.11598	208.0
184.09	190.0
173.05962	189.0
182.07439	188.0
194.07108	183.0
128.06436	165.0
143.08641	156.0
189.0732	153.0
170.07576	149.0
190.07916	146.0
157.06641	141.0
197.07883	140.0
192.09369	139.0
171.08116	136.0
151.05539	135.0
191.08646	134.0
215.10799	123.0
255.13577	116.0
212.08353	114.0
189.0907	114.0
155.08548	110.0
224.08405	97.0
177.06892	95.0
129.07159	93.0
55.05561	93.0
198.10172	92.0
79.05584	92.0
203.08554	91.0
226.09709	90.0
202.07631	90.0
131.0878	89.0
237.16684	87.0
191.10677	86.0
209.09604	80.0
222.10335	80.0
142.08067	80.0
185.05733	80.0
222.13985	78.0
127.05556	77.0
105.07044	76.0
225.11443	75.0
185.09198	74.0
168.05733	73.0
225.12617	73.0
199.11896	73.0
235.114	71.0
91.05431	70.0
131.0508	70.0
210.0687	69.0
207.1124	69.0
115.05609	66.0
268.14578	65.0
208.06772	65.0
199.09546	64.0
211.06494	64.0
81.0705	62.0
154.07845	60.0
207.09972	59.0
220.08786	59.0
177.09108	58.0
77.03815	57.0
254.13243	57.0
206.07492	56.0
155.06963	56.0
157.10446	55.0
253.11705	55.0
139.05469	54.0
198.04933	54.0
255.17175	54.0
185.07732	53.0
184.05147	50.0
190.06836	50.0
145.06255	48.0
103.0553	48.0
223.09259	48.0
117.07137	48.0
215.08214	46.0
237.15176	44.0
209.13145	44.0
149.05785	44.0
283.07541	44.0
67.05353	44.0
212.06926	44.0
196.08876	44.0
69.07104	43.0
213.07881	42.0
95.08479	42.0
221.0799	42.0
176.06294	42.0
250.13728	42.0
201.09181	40.0
237.12311	36.0
121.02723	36.0
239.09229	35.0
116.0626	35.0
159.0809	35.0
135.04414	35.0
93.06903	34.0
55.0171	33.0
210.10419	33.0
236.12276	32.0
185.13461	32.0
237.13216	32.0
182.06911	32.0
166.06737	32.0
217.10205	31.0
187.10542	30.0
123.04501	30.0
211.11333	29.0
194.06152	29.0
187.75304	29.0
193.06683	29.0
121.06709	29.0
147.04628	28.0
150.04836	28.0
203.10509	27.0
97.10283	27.0
179.05933	27.0
167.04947	26.0
83.08641	26.0
222.13109	26.0
180.08038	25.0
242.12915	24.0
97.06519	24.0
119.08169	24.0
143.06767	23.0
174.07249	22.0
181.1004	22.0

MSID: 8997
ID: 301
RETENTIONTIME: 30.79645
PRECURSORMZ: 297.1484
AREA: 2716258.25
PRECURSORTYPE: [M+H]+
SMILES: C[C@H]1COC2=C1C(=O)C(=O)C1=C2C=CC2=C1CCCC2(C)C
NAME: Cryptotanshinone
FORMULA: C19H20O3
INCHIKEY: GVKKJJOMQCNPGB-JTQLQIEISA-N
CAS: 35825-57-1
Molecular Weight: 296.366
Number of References: 1937
Class: Abietane diterpenoids
Superclass: Naphthalenes
Pathway: Polyketides
ppm: -0.6700000000705586
CMID: CM243
IONMODE: Positive
COLLISIONENERGY: 40±20eV
INSTRUMENTTYPE: AB SCIEX
INSTRUMENT: Q-TOF
Comment:  
Num Peaks: 137
297.14709	5629.0
237.09163	824.0
239.10611	731.0
269.15402	636.0
282.1239	608.0
221.09613	495.0
249.0899	468.0
209.09628	460.0
254.12949	423.0
193.10246	382.0
254.09514	374.0
165.06956	365.0
279.1395	315.0
227.10869	307.0
178.07803	282.0
255.1031	270.0
197.09695	268.0
211.11214	266.0
267.10129	249.0
211.07657	248.0
225.08966	238.0
251.1422	226.0
166.07649	218.0
212.08517	218.0
181.06509	206.0
264.1149	186.0
236.08232	175.0
183.08041	172.0
239.06976	166.0
226.09731	159.0
236.11693	155.0
153.06895	147.0
224.08572	146.0
195.08092	144.0
179.0845	139.0
196.08902	138.0
223.07672	129.0
199.11507	129.0
226.13707	128.0
203.0844	125.0
207.08163	123.0
155.08578	122.0
223.11476	117.0
231.07848	116.0
181.10068	112.0
206.07376	112.0
222.06708	111.0
208.08774	109.0
141.07065	106.0
246.10483	105.0
152.06126	105.0
219.08089	102.0
234.06416	100.0
261.12787	97.0
169.06468	96.0
202.07655	95.0
227.13968	94.0
240.11731	93.0
169.10289	90.0
238.09857	90.0
221.05827	88.0
171.08015	86.0
241.16106	86.0
185.09891	84.0
173.0947	82.0
222.10503	80.0
208.12447	80.0
191.084	79.0
194.06998	76.0
197.05846	74.0
189.07076	73.0
235.07516	73.0
251.10495	72.0
182.07069	70.0
183.11752	70.0
268.10904	69.0
167.08647	69.0
145.06404	68.0
223.14694	65.0
213.09048	64.0
180.08986	63.0
154.07632	63.0
199.08051	62.0
185.0616	62.0
225.05293	60.0
204.09195	60.0
177.07181	58.0
168.05762	55.0
240.07481	53.0
253.12344	52.0
212.12083	51.0
192.09395	50.0
241.12152	50.0
211.09648	49.0
269.11707	48.0
198.10335	48.0
129.06969	48.0
226.06197	46.0
227.06589	46.0
128.06247	46.0
105.07078	45.0
198.0675	45.0
237.07204	44.0
218.10782	44.0
143.08791	43.0
157.06425	42.0
227.08949	41.0
245.09488	41.0
205.06412	40.0
237.12782	40.0
184.08231	40.0
187.11104	38.0
201.0865	37.0
142.07631	37.0
210.10158	37.0
210.07034	37.0
151.05569	36.0
233.13161	36.0
219.11568	35.0
250.10184	35.0
217.10083	35.0
170.07094	34.0
256.10834	34.0
171.11603	33.0
225.12787	32.0
263.10355	31.0
252.07742	31.0
212.05951	30.0
127.05698	30.0
213.12909	29.0
164.06445	29.0
253.08606	28.0
223.06064	27.0
176.06192	26.0
195.11786	25.0
254.07484	25.0
135.07747	24.0

MSID: 8998
ID: 142
RETENTIONTIME: 25.37897
PRECURSORMZ: 315.1589
AREA: 2681460.25
PRECURSORTYPE: [M+H]+
SMILES: CC(CO)C1=C(O)C(=O)C2=C(C=CC3=C2CCCC3(C)C)C1=O
NAME: neocryptotanshione
FORMULA: C19H22O4
INCHIKEY: PKEGICXVZMKJPR-UHFFFAOYSA-N
CAS: 120924-86-9
Molecular Weight: 314.381
Number of References: 6
Class: Abeoabietane diterpenoids
Superclass: Diterpenoids
Pathway: Terpenoids
ppm: -0.7350000000201362
CMID: CM243
IONMODE: Positive
COLLISIONENERGY: 40±20eV
INSTRUMENTTYPE: AB SCIEX
INSTRUMENT: Q-TOF
Comment:  
Num Peaks: 188
297.14902	9983.0
269.15427	5191.0
315.15939	1751.0
237.09032	1473.0
227.10591	1435.0
209.09645	1111.0
239.10783	998.0
282.12576	833.0
255.10175	751.0
254.09378	644.0
279.13809	641.0
211.07532	588.0
254.12813	555.0
221.09486	525.0
211.1123	491.0
212.08392	452.0
193.09991	435.0
251.14241	414.0
165.06844	406.0
241.15973	403.0
226.09897	400.0
178.07687	394.0
249.08856	388.0
225.09131	380.0
183.08057	359.0
199.11246	342.0
197.09712	341.0
264.11511	330.0
267.10312	315.0
166.07788	300.0
185.09639	300.0
197.06	290.0
236.11864	269.0
213.09065	252.0
239.06845	234.0
194.07286	233.0
206.07393	230.0
240.116	227.0
222.06873	217.0
181.06656	215.0
226.13579	209.0
236.08401	205.0
181.10083	204.0
179.08728	192.0
141.07076	186.0
195.07971	182.0
184.08644	180.0
224.08298	176.0
221.05846	173.0
185.06042	172.0
171.08159	166.0
169.0661	165.0
212.11816	160.0
157.06438	160.0
152.06018	160.0
198.10352	155.0
153.07028	152.0
180.09264	148.0
211.09666	144.0
261.1265	142.0
155.08591	141.0
198.06767	137.0
227.14134	137.0
273.11334	137.0
203.08597	136.0
240.07654	134.0
235.07835	133.0
251.10826	128.0
158.07494	128.0
191.08417	127.0
231.08015	126.0
246.10657	126.0
167.08661	121.0
245.08282	119.0
199.07654	119.0
219.07961	117.0
173.09483	117.0
182.07217	116.0
196.08917	116.0
207.07899	113.0
208.08791	111.0
128.06369	107.0
223.07253	106.0
241.08826	104.0
234.06735	101.0
208.12465	100.0
157.10243	99.0
201.08945	93.0
238.09724	92.0
194.0674	91.0
202.07811	90.0
169.10303	87.0
145.06534	86.0
227.12068	86.0
235.1129	85.0
253.1221	85.0
253.08626	83.0
223.11055	82.0
142.07759	81.0
233.13329	80.0
135.07872	78.0
222.10376	78.0
218.11089	77.0
268.10605	76.0
213.05635	76.0
225.05605	75.0
154.07645	75.0
259.09363	74.0
241.12476	68.0
243.10281	68.0
143.08568	68.0
171.04315	68.0
189.05611	65.0
245.09509	65.0
199.10002	64.0
242.08839	64.0
205.06429	64.0
193.06453	63.0
170.07234	62.0
263.10538	61.0
192.0941	61.0
210.10318	61.0
171.1149	61.0
217.04762	60.0
227.07788	59.0
190.07689	59.0
156.09254	59.0
129.06979	59.0
237.12802	57.0
215.10553	56.0
194.10696	56.0
267.13834	55.0
187.10718	54.0
220.08826	54.0
217.09956	51.0
222.0585	51.0
168.05902	51.0
223.14128	50.0
199.09035	49.0
225.12511	49.0
210.06343	49.0
256.10855	49.0
237.07072	48.0
157.0607	48.0
297.1254	48.0
159.08257	48.0
227.06902	47.0
253.08159	46.0
81.07091	46.0
228.09145	45.0
247.11397	44.0
201.07001	44.0
186.10645	44.0
69.06899	44.0
177.06674	43.0
55.05452	41.0
315.12637	41.0
236.075	39.0
213.12926	38.0
195.11801	38.0
83.04933	37.0
203.10411	37.0
255.13773	37.0
272.10593	36.0
200.05194	36.0
127.05709	36.0
164.06207	33.0
105.06886	33.0
209.05679	33.0
166.06401	33.0
161.05894	32.0
183.119	31.0
232.0862	30.0
282.09451	30.0
185.08307	29.0
226.06363	29.0
216.03877	28.0
144.05264	26.0
187.04021	26.0
249.07001	26.0
252.07452	25.0
155.04932	25.0
115.05337	25.0
143.05054	24.0
225.07368	24.0
237.05414	24.0
91.05753	12.0
77.03941	12.0

MSID: 8999
ID: 292
RETENTIONTIME: 30.63147
PRECURSORMZ: 331.1898
AREA: 2666743.25
PRECURSORTYPE: [M+H]+
SMILES: CC(C)C1=C(O)C(=O)C2=C(C=CC(C)=C2CCCC(C)(C)O)C1=O
NAME: 4-hydroxy-sapriparaquinone
FORMULA: C20H26O4
INCHIKEY: SETMNJMIFBZFHB-UHFFFAOYSA-N
CAS: nan
Molecular Weight: 330.424
Number of References: 5
Class: Secoabietane diterpenoids
Superclass: Diterpenoids
Pathway: Terpenoids
ppm: -1.1350000000334148
CMID: CM243
IONMODE: Positive
COLLISIONENERGY: 40±20eV
INSTRUMENTTYPE: AB SCIEX
INSTRUMENT: Q-TOF
Comment:  
Num Peaks: 279
331.18848	4136.0
285.18518	1629.0
243.13608	1250.0
313.17999	1037.0
225.12628	828.0
229.12326	828.0
187.07478	702.0
267.17319	646.0
231.10069	613.0
285.1488	419.0
165.09213	375.0
211.11061	353.0
203.10802	352.0
209.09618	352.0
69.06889	350.0
271.13223	344.0
253.12488	333.0
201.09195	330.0
295.16989	327.0
205.08786	325.0
219.09961	314.0
183.08165	307.0
227.10561	290.0
257.117	286.0
161.06122	283.0
173.0611	266.0
217.12381	254.0
95.08507	251.0
141.07057	249.0
159.07864	249.0
215.10524	238.0
239.10902	231.0
169.06459	231.0
242.13074	231.0
313.14185	217.0
195.08218	216.0
245.11929	212.0
197.13397	210.0
211.07503	204.0
217.08917	201.0
215.06932	198.0
255.13737	196.0
301.1752	195.0
197.09547	194.0
283.17096	192.0
210.10289	190.0
223.11026	190.0
213.09323	182.0
179.10669	181.0
183.11743	180.0
197.06111	178.0
188.08348	178.0
241.12291	177.0
55.05372	175.0
273.18582	170.0
191.10692	169.0
145.06514	167.0
165.06947	165.0
233.11653	164.0
157.06416	162.0
207.11676	162.0
243.10249	158.0
181.10059	156.0
179.08441	155.0
193.08467	152.0
207.10126	149.0
235.11108	144.0
128.06018	143.0
155.08691	143.0
175.07686	140.0
252.11307	139.0
167.08511	135.0
143.04683	134.0
105.07072	134.0
153.07008	133.0
171.08263	133.0
196.08754	132.0
271.17258	130.0
189.09221	128.0
214.09805	127.0
152.05997	126.0
169.10025	125.0
224.11786	125.0
149.06166	125.0
242.09264	123.0
216.07878	122.0
81.06904	120.0
91.05367	119.0
67.05463	119.0
225.09395	118.0
270.12204	118.0
199.10805	118.0
109.10019	117.0
237.0885	116.0
163.07483	114.0
185.09348	113.0
142.07741	113.0
199.0735	112.0
133.10068	111.0
265.1615	109.0
193.09828	109.0
181.06367	109.0
107.0851	106.0
195.11775	106.0
205.12152	106.0
231.1394	106.0
201.12807	105.0
144.05716	105.0
179.07262	103.0
208.08905	102.0
192.09384	102.0
203.06894	101.0
131.04657	100.0
303.19608	100.0
129.07074	99.0
168.09308	98.0
239.18021	98.0
121.09969	98.0
182.1076	98.0
143.08665	97.0
238.09843	96.0
245.15303	96.0
123.04202	95.0
200.08353	94.0
154.07625	94.0
261.11349	93.0
147.04414	92.0
267.13477	91.0
137.05952	90.0
228.11627	89.0
240.11566	89.0
213.12755	89.0
257.15628	89.0
185.05751	89.0
157.101	86.0
265.12164	85.0
191.07172	85.0
189.0545	84.0
241.08185	84.0
182.07324	83.0
168.05626	83.0
277.1564	82.0
115.05322	80.0
270.0802	79.0
212.08365	79.0
331.15103	79.0
174.06752	79.0
127.05692	77.0
269.1539	77.0
173.09589	77.0
79.05265	77.0
85.06503	77.0
229.08768	76.0
271.09515	74.0
93.06837	74.0
119.08624	73.0
166.07767	73.0
180.09241	71.0
273.14536	69.0
283.12976	69.0
270.15906	68.0
259.17368	67.0
83.08671	67.0
95.04783	66.0
227.07019	66.0
207.08435	66.0
216.11478	65.0
177.09387	65.0
280.14005	64.0
123.11481	64.0
303.18756	64.0
77.03759	63.0
117.06846	63.0
181.0874	62.0
298.15738	61.0
253.16072	61.0
256.14584	61.0
223.07808	61.0
261.15146	60.0
259.13269	60.0
233.07765	59.0
191.08391	59.0
201.05168	58.0
177.05086	58.0
209.133	58.0
269.11533	57.0
147.07977	57.0
221.11786	56.0
205.10188	56.0
211.09921	55.0
190.06177	55.0
158.07227	54.0
230.13097	54.0
289.14182	54.0
219.06482	54.0
271.15161	53.0
83.04832	52.0
220.08505	52.0
251.14207	51.0
189.08144	50.0
194.10944	50.0
287.16342	50.0
57.034	48.0
156.09355	48.0
97.06644	48.0
201.08084	47.0
97.10311	47.0
226.09572	47.0
196.11908	47.0
135.11383	47.0
59.04777	46.0
206.1102	46.0
178.07664	46.0
103.05459	45.0
285.11243	44.0
198.06879	44.0
151.11099	44.0
224.08414	44.0
213.05177	44.0
214.06079	43.0
119.05096	43.0
197.05423	42.0
171.11594	42.0
186.10619	42.0
200.04335	42.0
221.09456	42.0
249.12842	42.0
162.06833	41.0
256.10196	41.0
202.05974	41.0
55.0174	41.0
99.08287	40.0
111.07729	40.0
252.15039	39.0
240.07773	39.0
224.1516	39.0
222.10054	39.0
194.07123	39.0
244.10832	38.0
233.10905	38.0
254.13091	38.0
199.05968	37.0
165.05563	36.0
167.0788	36.0
331.10648	36.0
172.08714	35.0
139.11037	35.0
133.06677	35.0
247.09207	35.0
187.04933	35.0
177.07301	35.0
150.06538	34.0
215.14833	34.0
137.05035	34.0
184.08752	33.0
268.07523	33.0
221.07272	33.0
259.12323	32.0
121.06521	32.0
193.0697	32.0
316.08463	31.0
209.07776	31.0
228.07782	31.0
234.14047	30.0
155.0735	29.0
160.04733	29.0
170.07468	29.0
71.04857	29.0
262.13525	28.0
253.08281	28.0
289.10516	26.0
121.0609	26.0
205.07103	25.0
249.15779	25.0
222.13849	24.0
227.14398	24.0
261.13879	22.0
89.04253	12.0
53.04065	12.0

MSID: 9000
ID: 324
RETENTIONTIME: 31.12218
PRECURSORMZ: 329.1754
AREA: 2617654.25
PRECURSORTYPE: [M+H]+
SMILES: [H][C@@]12C=CC3=C(C[C@@]11CCC[C@]2(C)CO1)C(=O)C(O)=C(C(C)C)C3=O
NAME: 19-deoxyicetexone
FORMULA: C20H24O4
INCHIKEY: DIBRAIUMKYKKOZ-KPOBHBOGSA-N
CAS: nan
Molecular Weight: 328.408
Number of References: 4
Class: Icetexane diterpenoids
Superclass: Diterpenoids
Pathway: Terpenoids
ppm: 0.11499999999387
CMID: CM243
IONMODE: Positive
COLLISIONENERGY: 40±20eV
INSTRUMENTTYPE: AB SCIEX
INSTRUMENT: Q-TOF
Comment:  
Num Peaks: 235
273.1846	3568.0
215.10698	2405.0
259.0968	2358.0
283.16971	2027.0
267.17517	1316.0
197.09576	1274.0
301.18073	1159.0
329.17441	1068.0
223.11351	728.0
225.1266	698.0
69.06981	647.0
183.0806	635.0
165.06972	610.0
200.08382	587.0
173.06136	573.0
153.06909	544.0
231.13527	469.0
169.10051	445.0
181.06393	414.0
241.12326	370.0
217.12268	361.0
226.06364	357.0
141.06961	351.0
157.06439	344.0
243.13797	335.0
182.07352	331.0
195.11667	301.0
265.15869	300.0
179.08598	298.0
154.07646	286.0
225.09134	280.0
311.16797	268.0
209.09506	268.0
155.0847	262.0
195.07837	261.0
128.06038	250.0
175.07712	248.0
167.08662	241.0
211.11375	238.0
213.12785	218.0
240.1145	217.0
55.05453	216.0
208.08794	215.0
217.05052	208.0
171.07904	207.0
229.1236	200.0
187.11256	199.0
231.09953	199.0
205.08536	198.0
227.10594	196.0
169.06485	193.0
199.07379	192.0
203.10692	191.0
161.06145	182.0
201.09085	180.0
152.06261	177.0
185.09775	173.0
269.11734	170.0
191.10585	169.0
129.06981	166.0
165.08986	159.0
145.06653	155.0
241.08524	154.0
199.11249	149.0
207.07761	149.0
255.10333	149.0
172.0874	147.0
180.09267	144.0
170.07492	141.0
196.0892	136.0
271.17136	135.0
171.04445	131.0
183.11902	130.0
127.05489	129.0
213.09354	126.0
224.11966	126.0
211.07533	120.0
143.05055	119.0
237.12805	118.0
178.0782	116.0
193.10129	115.0
143.08687	112.0
255.17216	112.0
198.06631	111.0
207.11989	106.0
257.15665	104.0
215.09549	104.0
187.07773	103.0
253.15953	102.0
245.11812	101.0
85.06516	101.0
149.05949	99.0
168.09332	98.0
199.03786	97.0
269.1543	96.0
239.14572	95.0
157.09999	93.0
181.1048	93.0
83.08415	92.0
207.11424	91.0
167.08156	90.0
131.08488	87.0
213.05637	86.0
115.05548	85.0
329.1051	84.0
159.08258	83.0
253.12213	83.0
184.08778	83.0
189.09114	82.0
254.12816	81.0
205.10219	81.0
222.10378	81.0
237.16122	79.0
190.0769	79.0
217.10103	79.0
210.10178	78.0
163.07506	78.0
203.07202	77.0
197.13289	75.0
159.11594	73.0
293.15628	71.0
198.1049	71.0
228.07964	69.0
173.09743	69.0
192.09413	69.0
285.18561	68.0
190.06206	68.0
205.11902	67.0
225.16481	67.0
189.05208	67.0
193.06454	66.0
235.11142	65.0
188.08376	65.0
259.13147	64.0
191.08418	64.0
244.07501	63.0
256.10547	63.0
268.07401	63.0
219.10573	62.0
209.06107	60.0
117.06863	58.0
194.07014	56.0
215.07251	56.0
174.06648	56.0
233.11537	54.0
239.10938	54.0
271.13748	54.0
255.14088	54.0
147.04436	54.0
203.08459	53.0
158.07249	53.0
191.07065	52.0
155.05055	51.0
128.05815	51.0
216.07767	51.0
151.05342	51.0
259.06369	50.0
197.05589	49.0
209.12904	48.0
177.06937	48.0
212.0811	47.0
250.13614	47.0
195.06879	47.0
179.10826	46.0
229.0806	46.0
242.12956	46.0
98.9836	46.0
189.0696	45.0
179.07025	45.0
221.09488	45.0
202.07675	45.0
236.12016	45.0
313.073	45.0
71.04702	45.0
226.10194	44.0
267.15277	44.0
55.01675	43.0
219.11588	43.0
123.04329	43.0
227.06757	43.0
184.05191	43.0
159.04182	42.0
222.13734	41.0
168.05397	40.0
296.06784	40.0
229.10135	39.0
156.09134	39.0
211.08672	38.0
223.15009	38.0
201.05614	37.0
59.04936	37.0
143.08101	37.0
91.05567	37.0
329.12463	37.0
273.16519	37.0
249.1226	36.0
139.05283	36.0
267.13516	36.0
182.10919	36.0
209.08514	36.0
137.06201	35.0
251.14709	35.0
230.12982	35.0
245.10585	35.0
155.07373	34.0
196.12212	34.0
164.05959	34.0
79.05451	34.0
210.0677	34.0
105.06886	34.0
213.11212	34.0
182.06294	33.0
228.11513	33.0
69.06086	33.0
211.14648	32.0
238.13354	32.0
163.03754	32.0
194.10973	31.0
249.16588	31.0
171.11363	30.0
144.09029	30.0
287.12564	29.0
224.15338	28.0
265.1348	28.0
187.03755	27.0
108.01664	27.0
314.08759	26.0
285.07645	26.0
237.07376	26.0
154.06187	24.0
176.06339	24.0
242.10518	23.0
233.09593	23.0
160.05252	22.0
259.1709	20.0

MSID: 9001
ID: 21
RETENTIONTIME: 10.20895
PRECURSORMZ: 227.1276
AREA: 2599346.0
PRECURSORTYPE: [M+H]+
SMILES: OCC\C=C/CC1C(CC(O)=O)CCC1=O
NAME: tuberonic acid
FORMULA: C12H18O4
INCHIKEY: RZGFUGXQKMEMOO-UPHRSURJSA-N
CAS: 221682-86-6
Molecular Weight: 226.273
Number of References: 61
Class: Jasmonic acids
Superclass: Octadecanoids
Pathway: Fatty acids
ppm: -0.7349999999917145
CMID: CM243
IONMODE: Positive
COLLISIONENERGY: 40±20eV
INSTRUMENTTYPE: AB SCIEX
INSTRUMENT: Q-TOF
Comment:  
Num Peaks: 105
149.09662	5014.0
91.05384	5009.0
131.08493	4652.0
79.05367	4551.0
85.06519	3612.0
77.03859	3250.0
67.05395	2940.0
191.10863	2450.0
105.06991	1984.0
93.07043	1921.0
145.10197	1784.0
167.10695	1459.0
209.1178	1444.0
107.08631	1409.0
163.11264	1130.0
129.06985	852.0
71.0487	827.0
119.08538	817.0
107.04881	802.0
55.05383	784.0
121.10099	717.0
121.06543	678.0
165.09117	676.0
83.04937	629.0
65.03869	593.0
81.06918	580.0
117.07079	558.0
128.06152	495.0
57.07036	469.0
95.04896	468.0
55.01749	460.0
173.09492	453.0
115.05553	419.0
137.09647	384.0
116.06308	366.0
111.04446	352.0
227.12521	351.0
147.07886	322.0
51.02317	300.0
153.05461	299.0
97.06469	290.0
53.0386	268.0
109.06458	262.0
130.0788	256.0
103.05478	250.0
135.11749	231.0
125.05807	229.0
69.06902	206.0
57.03411	198.0
155.07013	166.0
135.07993	151.0
127.05495	139.0
133.06476	131.0
155.0872	129.0
69.03403	127.0
133.09979	125.0
163.07262	124.0
99.0811	119.0
107.06401	118.0
95.0862	114.0
123.08027	106.0
123.04442	104.0
137.05862	104.0
99.04504	100.0
135.04578	82.0
81.0348	80.0
145.06305	79.0
139.07365	76.0
141.05338	73.0
179.10571	69.0
147.11687	64.0
78.04764	63.0
161.09756	63.0
149.06075	60.0
197.11371	58.0
121.0816	55.0
104.0604	53.0
109.02675	50.0
131.04793	49.0
137.07927	48.0
50.0159	47.0
143.0799	47.0
158.07256	44.0
108.05638	43.0
151.11368	43.0
153.07521	43.0
92.06219	42.0
113.06088	40.0
106.07722	40.0
51.01898	38.0
87.04487	37.0
152.06267	36.0
80.06264	36.0
167.06644	36.0
134.07555	34.0
139.11177	33.0
151.07756	33.0
94.04047	31.0
126.04683	30.0
68.9966	29.0
125.09531	28.0
148.08661	28.0
59.05089	26.0
111.07542	26.0
61.12951	12.0

MSID: 9002
ID: 485
RETENTIONTIME: 35.56323
PRECURSORMZ: 455.3501
AREA: 2596407.75
PRECURSORTYPE: [M+H]+
SMILES: [H][C@@]12[C@@H](C)[C@H](C)CC[C@@]1(CC[C@]1(C)C2=CC[C@]2([H])[C@@]3(C)CCC(=O)C(C)(C)[C@]3([H])CC[C@@]12C)C(O)=O
NAME: ursonic acid
FORMULA: C30H46O3
INCHIKEY: MUCRYNWJQNHDJH-OADIDDRXSA-N
CAS: nan
Molecular Weight: 454.693
Number of References: 184
Class: Ursane and Taraxastane triterpenoids
Superclass: Triterpenoids
Pathway: Terpenoids
ppm: -2.4200000000291766
CMID: CM243
IONMODE: Positive
COLLISIONENERGY: 40±20eV
INSTRUMENTTYPE: AB SCIEX
INSTRUMENT: Q-TOF
Comment:  
Num Peaks: 246
437.3396	4446.0
203.17918	4029.0
189.16357	3672.0
455.35266	3276.0
201.16415	3026.0
247.16902	2087.0
409.34534	2084.0
133.10179	2005.0
147.11658	1749.0
119.08515	1261.0
161.1333	1234.0
145.10051	1167.0
95.08506	1132.0
215.1799	1108.0
175.14812	1091.0
229.19588	1078.0
107.0861	1026.0
135.11722	1025.0
163.14735	1010.0
159.11569	1002.0
187.14844	889.0
173.13324	865.0
391.33762	795.0
191.18137	708.0
243.21242	698.0
121.10075	671.0
207.17453	671.0
149.13101	617.0
109.10222	593.0
177.16554	560.0
221.19066	542.0
105.0697	477.0
93.06931	475.0
131.0858	439.0
81.06903	432.0
255.21088	416.0
235.16962	376.0
179.13943	369.0
275.19998	364.0
217.19305	334.0
213.16327	331.0
301.21594	311.0
69.0697	303.0
177.08994	294.0
241.19588	290.0
315.2337	279.0
123.11589	277.0
219.17497	269.0
261.18466	268.0
231.20937	267.0
289.21671	261.0
227.18086	256.0
67.05462	251.0
199.1481	243.0
143.08546	240.0
171.11592	230.0
229.16029	225.0
269.22617	212.0
287.19989	209.0
91.0546	202.0
185.1321	200.0
55.05372	199.0
137.13289	194.0
165.12987	193.0
295.24054	187.0
249.18559	182.0
79.05351	181.0
153.09187	179.0
83.08402	157.0
341.25201	155.0
157.09975	146.0
253.19341	146.0
261.21948	145.0
419.33298	144.0
299.20169	138.0
257.22534	138.0
267.20837	138.0
233.15688	133.0
205.19865	129.0
255.20462	129.0
273.18094	125.0
205.15938	120.0
57.06951	120.0
239.17714	115.0
163.07605	112.0
335.27182	112.0
233.18828	110.0
313.21634	110.0
151.11218	109.0
303.23184	105.0
455.33801	102.0
321.26141	100.0
381.27606	100.0
151.07365	99.0
225.1674	97.0
409.3176	93.0
281.23117	92.0
111.0814	91.0
327.22925	91.0
129.06961	91.0
189.14742	91.0
207.1393	91.0
349.2865	88.0
313.25275	86.0
179.10799	86.0
395.29221	85.0
211.14758	80.0
165.08958	78.0
128.06349	77.0
367.25949	76.0
144.09241	76.0
77.03672	75.0
130.07742	74.0
245.222	72.0
169.09897	70.0
151.14951	69.0
394.28418	69.0
119.07553	68.0
197.13258	67.0
135.07965	66.0
139.07339	65.0
217.1613	64.0
209.1528	64.0
193.15678	63.0
117.07162	63.0
183.12138	62.0
245.15759	61.0
303.22675	60.0
259.21307	60.0
309.25446	58.0
174.13728	58.0
97.1002	58.0
160.12538	53.0
158.10919	53.0
283.24179	53.0
231.16766	53.0
193.12411	52.0
329.24673	52.0
123.08003	52.0
167.10915	51.0
205.1243	51.0
231.19894	50.0
191.10419	50.0
125.09616	49.0
259.16891	49.0
285.18848	49.0
137.09505	48.0
257.20493	47.0
145.08517	47.0
95.07455	47.0
173.11649	47.0
186.14091	47.0
149.09512	47.0
141.06822	45.0
215.15692	44.0
313.24234	43.0
353.2403	43.0
455.29623	42.0
317.24182	42.0
263.19711	41.0
219.20978	41.0
279.21625	41.0
153.13066	40.0
191.16241	40.0
173.09457	40.0
142.07622	40.0
411.36899	40.0
257.19394	39.0
163.11357	39.0
109.09404	39.0
339.26837	38.0
281.22458	38.0
277.21835	38.0
217.11656	38.0
297.26001	37.0
172.12823	37.0
121.09106	37.0
184.12338	36.0
413.31	36.0
343.26865	36.0
177.0782	35.0
171.10439	35.0
175.13387	35.0
261.17044	35.0
159.09715	34.0
223.16582	34.0
146.10977	34.0
289.19839	33.0
271.24188	31.0
339.2305	31.0
265.19177	31.0
307.24265	31.0
247.20906	31.0
299.17627	31.0
177.12904	30.0
409.27795	30.0
301.18704	30.0
271.17093	30.0
188.15601	29.0
379.25735	29.0
159.0811	28.0
165.16385	28.0
267.20197	28.0
156.09109	27.0
57.034	27.0
147.0952	27.0
235.14409	27.0
226.17081	26.0
170.11041	26.0
355.25323	26.0
367.30078	26.0
323.26923	26.0
85.06322	26.0
127.111	25.0
393.34155	25.0
189.12451	25.0
313.19556	25.0
125.0633	25.0
195.17793	25.0
79.04742	25.0
291.23056	25.0
293.22122	25.0
251.17308	25.0
212.15067	24.0
245.1852	24.0
295.20013	24.0
109.06335	24.0
243.17882	24.0
128.05907	24.0
83.04742	23.0
283.20389	23.0
139.11266	23.0
198.13905	23.0
160.1068	23.0
242.19624	23.0
115.05425	23.0
367.21259	23.0
71.08571	22.0
437.26996	22.0
71.04691	21.0
259.13739	13.0
141.06473	13.0
343.25232	13.0
285.17026	13.0
92.03289	12.0
73.06792	12.0

MSID: 9003
ID: 483
RETENTIONTIME: 35.56323
PRECURSORMZ: 437.3411
AREA: 2566868.5
PRECURSORTYPE: [M+H]+
SMILES: [H][C@@]12CC[C@]3(C)C(=CC=C4[C@]5([H])[C@@H](C)[C@H](CO)CC[C@]5(C)CC[C@@]34C)[C@@]1(C)C=CC(=O)C2(C)C
NAME: 3-oxo-30-hydroxy-urs-1,9,12-triene
FORMULA: C30H44O2
INCHIKEY: FVDQDIJTPFIXPB-ZAGGFFBDSA-N
CAS: nan
Molecular Weight: 436.678
Number of References: 1
Class: Lupane triterpenoids
Superclass: Triterpenoids
Pathway: Terpenoids
ppm: -0.8550000000582259
CMID: CM243
IONMODE: Positive
COLLISIONENERGY: 40±20eV
INSTRUMENTTYPE: AB SCIEX
INSTRUMENT: Q-TOF
Comment:  
Num Peaks: 185
437.34164	6712.0
201.16415	1708.0
189.16357	1562.0
203.17918	1239.0
145.10051	996.0
159.11693	966.0
133.10179	938.0
243.21089	924.0
95.08506	859.0
391.33566	844.0
175.14682	824.0
119.08515	803.0
147.11658	802.0
215.18135	795.0
187.14844	658.0
247.17056	578.0
161.1333	520.0
173.13196	517.0
105.0697	428.0
121.10075	413.0
107.0861	410.0
229.19588	402.0
109.1012	384.0
163.14735	367.0
191.18137	366.0
217.19594	350.0
131.08467	331.0
177.16423	328.0
149.1322	279.0
255.21088	273.0
135.11722	268.0
213.16183	263.0
93.07025	259.0
81.06991	244.0
123.11697	222.0
295.24054	215.0
241.19437	205.0
199.1481	204.0
69.0697	185.0
185.13077	177.0
171.11592	173.0
239.18018	163.0
55.05444	162.0
67.05302	153.0
157.10097	151.0
91.0546	148.0
83.08581	136.0
349.29016	133.0
143.08429	131.0
285.1868	124.0
227.17938	122.0
183.11609	122.0
137.13405	120.0
267.21158	118.0
177.09384	112.0
229.16177	104.0
367.26514	102.0
341.24658	101.0
79.05438	98.0
261.18152	98.0
321.2579	97.0
211.149	96.0
269.22617	95.0
281.22623	94.0
212.15352	92.0
197.13396	92.0
249.18095	91.0
221.15279	91.0
128.06349	91.0
419.33096	90.0
253.19341	90.0
153.09187	89.0
335.27002	88.0
287.19821	86.0
97.1031	82.0
57.06951	82.0
353.24765	82.0
381.2818	81.0
327.22925	81.0
169.09897	80.0
225.16151	79.0
235.16512	79.0
301.21255	78.0
129.07072	77.0
299.20169	77.0
313.21634	77.0
144.09241	76.0
243.19867	76.0
158.10919	75.0
395.30194	74.0
159.10828	73.0
163.07605	73.0
233.15388	70.0
273.18579	67.0
155.08446	64.0
165.08958	61.0
193.15952	61.0
293.22458	60.0
283.23849	59.0
179.10536	59.0
161.12086	58.0
307.24091	57.0
205.19585	57.0
289.21671	56.0
186.14091	55.0
271.17093	55.0
173.1255	54.0
259.1705	54.0
251.17929	53.0
231.20937	53.0
207.1393	53.0
325.21445	53.0
275.20325	53.0
141.06938	50.0
315.23022	49.0
437.29861	49.0
295.22537	48.0
142.07739	48.0
167.10915	48.0
107.08002	48.0
173.09715	47.0
131.07121	46.0
174.14116	46.0
149.09752	45.0
196.12317	44.0
151.07607	44.0
193.1214	43.0
409.34732	43.0
279.20807	43.0
215.13968	43.0
151.14468	42.0
191.10555	41.0
195.11636	41.0
159.07863	41.0
219.13583	40.0
117.07056	39.0
219.17497	39.0
245.14993	39.0
97.0645	38.0
172.12695	37.0
209.15138	36.0
237.16537	36.0
160.12042	36.0
203.14149	36.0
146.10858	36.0
221.18921	36.0
231.13937	35.0
241.15787	34.0
203.15685	34.0
339.2305	33.0
329.24496	33.0
363.29871	33.0
191.14211	33.0
219.16193	32.0
257.15311	32.0
243.17422	32.0
181.12033	31.0
341.23392	31.0
128.05463	31.0
71.08571	31.0
175.12868	31.0
156.09354	28.0
111.11753	27.0
419.3089	26.0
139.0757	26.0
179.14206	26.0
307.23062	25.0
245.22813	25.0
343.25778	25.0
391.28143	24.0
355.26801	24.0
231.17363	24.0
188.15062	24.0
135.03983	24.0
187.10959	24.0
111.07933	24.0
69.06075	24.0
223.14095	24.0
269.18759	23.0
77.03672	23.0
265.19336	21.0
224.1545	20.0
59.04852	12.0
257.72354	12.0
91.20792	12.0

MSID: 9004
ID: 245
RETENTIONTIME: 29.36315
PRECURSORMZ: 297.1483
AREA: 2555326.75
PRECURSORTYPE: [M+H]+
SMILES: CC1COC2=C1C(=O)C(=O)C1=C3CCCC(C)(C)C3=CC=C21
NAME: (+/-)-cryptotanshinone
FORMULA: C19H20O3
INCHIKEY: GVKKJJOMQCNPGB-UHFFFAOYSA-N
CAS: nan
Molecular Weight: 296.366
Number of References: 71
Class: Abietane diterpenoids
Superclass: Naphthalenes
Pathway: Polyketides
ppm: -0.7700000000454565
CMID: CM243
IONMODE: Positive
COLLISIONENERGY: 40±20eV
INSTRUMENTTYPE: AB SCIEX
INSTRUMENT: Q-TOF
Comment:  
Num Peaks: 180
297.14883	12092.0
237.09016	1770.0
269.15408	1593.0
239.10464	1476.0
282.12393	1389.0
209.09631	1146.0
221.09763	948.0
165.07085	931.0
254.12952	873.0
178.07806	820.0
279.13956	797.0
211.07375	730.0
193.10114	726.0
211.11075	670.0
254.09517	651.0
249.08994	647.0
227.10724	565.0
225.08969	537.0
166.07777	487.0
255.10313	481.0
267.10294	474.0
212.08237	464.0
197.09561	455.0
251.14224	439.0
181.06644	414.0
183.07912	373.0
264.11334	339.0
226.09734	333.0
236.12149	315.0
179.08716	309.0
221.05977	285.0
239.07738	270.0
224.08429	265.0
199.11234	258.0
238.0986	256.0
195.08095	253.0
196.08768	240.0
236.08537	239.0
203.08583	233.0
246.10332	228.0
222.06712	225.0
181.10333	221.0
152.06248	219.0
227.14267	218.0
153.07019	217.0
206.07239	213.0
226.13564	210.0
240.11432	209.0
251.10655	205.0
207.07886	204.0
261.1279	204.0
185.09761	203.0
231.07852	189.0
197.06123	188.0
194.0741	182.0
241.1611	179.0
155.08458	176.0
235.0752	175.0
211.10506	165.0
223.11333	163.0
141.07066	161.0
182.07205	158.0
191.08539	158.0
219.08382	155.0
184.08897	151.0
208.12592	151.0
212.11945	150.0
142.07867	147.0
167.0865	147.0
223.07822	146.0
189.06944	146.0
202.07799	145.0
240.0779	140.0
169.06598	139.0
208.08919	136.0
198.10614	127.0
269.13641	123.0
171.0789	121.0
222.10214	120.0
253.08609	112.0
221.07578	111.0
190.07811	110.0
180.09253	109.0
223.14552	105.0
168.05638	104.0
249.07294	102.0
135.07977	102.0
268.11069	102.0
234.0672	101.0
169.10292	101.0
235.11124	101.0
210.06897	99.0
205.06555	99.0
217.10231	99.0
157.06305	94.0
241.08658	93.0
232.08752	92.0
250.09723	91.0
201.08792	90.0
192.09262	86.0
213.09052	86.0
128.06139	86.0
220.08812	86.0
143.08206	85.0
199.0764	85.0
236.10643	82.0
151.05452	82.0
154.07634	80.0
263.10361	79.0
193.06575	79.0
245.09645	78.0
297.13193	76.0
129.0686	76.0
218.1093	75.0
225.12936	75.0
233.13164	74.0
177.06923	72.0
170.07478	72.0
185.05763	71.0
207.1169	70.0
157.10356	70.0
227.09248	69.0
269.11871	69.0
227.0733	68.0
210.10161	68.0
227.12643	66.0
176.06454	65.0
225.08087	65.0
187.11107	64.0
209.06232	62.0
201.06709	62.0
55.05449	60.0
158.07237	59.0
172.08727	58.0
139.05502	57.0
173.09729	56.0
168.09447	55.0
252.08058	54.0
196.05339	52.0
267.09012	51.0
233.09575	50.0
194.10957	50.0
145.06406	50.0
281.11642	49.0
67.05467	48.0
242.0928	48.0
213.12627	48.0
226.06494	48.0
186.10231	48.0
279.19684	47.0
131.05115	47.0
79.05445	47.0
219.06932	47.0
225.05737	47.0
183.11888	46.0
156.09244	46.0
214.06094	45.0
265.11862	43.0
127.05479	43.0
231.07405	43.0
204.09058	42.0
208.05104	42.0
213.05478	41.0
95.08609	41.0
256.10995	40.0
248.08315	38.0
237.12938	38.0
171.11606	37.0
247.1138	36.0
243.11792	36.0
81.06821	36.0
164.06322	36.0
235.06018	35.0
197.04199	33.0
159.08122	31.0
266.08908	29.0
215.10681	28.0
191.0705	27.0
229.0997	25.0
117.06641	13.0

MSID: 9005
ID: 40
RETENTIONTIME: 12.86068
PRECURSORMZ: 481.1339
AREA: 2548514.75
PRECURSORTYPE: [M+H]+
SMILES: COC1=C(O[C@@H]2O[C@H](CO)[C@@H](O)[C@H](O)[C@H]2O)C=C2OC(CC(=O)C2=C1O)C1=CC=C(O)C(O)=C1
NAME: 5,7,3',4'-tetrahydroxy-6-methoxyflavanone-7-O-β-D-glucopyranoside
FORMULA: C22H24O12
INCHIKEY: FXNVAMVSMZPUDG-BNIRWLJWSA-N
CAS: nan
Molecular Weight: 480.425
Number of References: 1
Class: Flavanones
Superclass: Flavonoids
Pathway: Shikimates and Phenylpropanoids
ppm: -0.7050000000390355
CMID: CM243
IONMODE: Positive
COLLISIONENERGY: 40±20eV
INSTRUMENTTYPE: AB SCIEX
INSTRUMENT: Q-TOF
Comment:  
Num Peaks: 137
319.08188	48574.0
183.02892	33168.0
168.00574	12474.0
163.0388	8166.0
145.02879	1135.0
140.00957	971.0
301.07028	891.0
135.04346	540.0
169.01392	495.0
209.0455	400.0
112.01564	279.0
117.03367	272.0
205.0489	215.0
277.07043	211.0
135.04004	196.0
241.04877	185.0
85.02813	182.0
269.04504	180.0
187.04158	178.0
89.03896	164.0
84.02056	161.0
123.04438	151.0
304.06006	145.0
286.04633	137.0
181.04814	137.0
283.06262	133.0
177.05634	128.0
139.03781	112.0
213.05495	104.0
149.02243	102.0
159.04553	100.0
137.02419	97.0
127.03835	84.0
194.02242	84.0
56.02455	83.0
255.06424	77.0
136.05144	74.0
227.03365	71.0
225.03993	70.0
217.05054	68.0
258.05109	68.0
199.03926	67.0
185.06178	66.0
303.04648	63.0
97.028	62.0
245.04759	61.0
273.07455	58.0
113.02648	56.0
69.03563	55.0
327.07211	54.0
203.03296	53.0
249.0376	52.0
182.02199	50.0
107.05182	49.0
231.06531	49.0
165.01814	49.0
195.0305	49.0
151.00288	48.0
227.07053	48.0
161.05898	48.0
259.05899	47.0
182.42918	47.0
145.017	47.0
141.02077	47.0
68.99821	47.0
145.04767	46.0
93.03356	44.0
155.03471	43.0
137.06317	42.0
61.02922	42.0
166.02365	41.0
189.05748	38.0
244.03677	38.0
261.04108	38.0
57.03187	38.0
143.04822	38.0
55.01748	37.0
71.01401	37.0
195.04419	35.0
223.03745	35.0
201.05615	35.0
157.06563	35.0
173.06265	35.0
166.9993	34.0
57.03409	34.0
163.01505	33.0
185.04314	32.0
167.98035	31.0
301.02948	30.0
191.06931	29.0
188.04482	29.0
123.03569	29.0
139.99683	28.0
138.99855	28.0
427.09668	26.0
123.00961	25.0
251.02916	25.0
234.01645	25.0
170.02257	25.0
262.05161	25.0
317.99988	24.0
481.11926	24.0
240.04167	24.0
109.02671	24.0
177.04201	24.0
171.04575	24.0
153.05577	24.0
99.04403	24.0
117.02519	24.0
227.06168	23.0
199.03096	23.0
319.05389	23.0
309.05695	23.0
91.03886	23.0
331.09094	22.0
77.03685	22.0
79.05538	22.0
291.05225	22.0
169.05084	22.0
184.04527	22.0
111.01037	21.0
279.05142	21.0
361.09427	21.0
287.04935	20.0
291.08899	20.0
122.00257	20.0
209.02568	20.0
319.44061	20.0
179.03226	19.0
97.02414	19.0
270.05164	18.0
240.04016	13.0
129.0676	13.0
81.0383	12.0
419.68271	12.0
63.02227	12.0
438.41626	12.0

MSID: 9006
ID: 441
RETENTIONTIME: 33.67605
PRECURSORMZ: 301.1796
AREA: 2545810.75
PRECURSORTYPE: [M+H]+
SMILES: CC(C)C1=C(O)C(=O)C2=C(C=C3[C@]2(C)CCCC3(C)C)C1=O
NAME: dichroanone
FORMULA: C19H24O3
INCHIKEY: VWUGNBHOYLFPRZ-IBGZPJMESA-N
CAS: 221462-89-1
Molecular Weight: 300.398
Number of References: 5
Class: Abeoabietane diterpenoids
Superclass: Diterpenoids
Pathway: Terpenoids
ppm: -0.7700000000454565
CMID: CM243
IONMODE: Positive
COLLISIONENERGY: 40±20eV
INSTRUMENTTYPE: AB SCIEX
INSTRUMENT: Q-TOF
Comment:  
Num Peaks: 178
259.13248	19974.0
301.18176	6875.0
241.1212	1912.0
161.05984	1288.0
223.11154	934.0
143.04788	801.0
157.06528	762.0
215.10794	716.0
189.05437	688.0
175.07674	555.0
129.06952	516.0
195.11624	495.0
128.0623	492.0
217.12076	487.0
199.11066	438.0
226.0985	436.0
283.17075	419.0
203.07018	414.0
141.07047	411.0
213.12738	389.0
165.06935	384.0
69.06966	373.0
231.10051	355.0
199.07611	348.0
153.06996	344.0
171.11581	339.0
173.0584	338.0
215.07204	320.0
181.06487	317.0
216.07718	314.0
217.08612	307.0
115.05418	304.0
171.07994	295.0
143.0842	295.0
185.06003	276.0
208.08888	267.0
147.04285	261.0
169.10268	260.0
180.09489	250.0
201.08902	246.0
171.04408	233.0
197.09671	229.0
195.08067	223.0
265.15811	211.0
183.08018	209.0
169.06447	204.0
213.09164	202.0
244.10812	201.0
185.09868	196.0
187.07463	196.0
156.09344	194.0
123.04301	191.0
163.07594	187.0
155.08681	182.0
167.08499	181.0
209.09459	179.0
179.0869	179.0
191.07022	174.0
211.07487	170.0
127.05351	168.0
152.06227	168.0
205.0863	151.0
165.05803	151.0
145.06384	150.0
142.0773	139.0
149.06155	138.0
189.09207	130.0
229.08603	128.0
225.09084	125.0
159.08099	124.0
166.07753	122.0
205.10033	120.0
160.05217	115.0
198.06863	113.0
81.06985	107.0
231.13477	105.0
222.10475	104.0
215.06485	102.0
216.11317	102.0
212.08206	102.0
55.01881	102.0
154.07855	99.0
157.10333	98.0
258.12759	97.0
198.10172	91.0
235.11241	90.0
91.05453	89.0
174.0674	88.0
170.07071	86.0
217.10056	84.0
55.05296	84.0
202.09857	83.0
225.12904	82.0
178.0778	82.0
250.13249	80.0
194.07245	79.0
182.0731	78.0
175.03915	78.0
185.13199	75.0
131.08459	75.0
221.09877	73.0
131.04871	72.0
207.08138	72.0
241.15923	70.0
139.05367	66.0
129.06285	66.0
177.05464	66.0
83.04916	64.0
268.14236	62.0
255.17317	61.0
95.085	61.0
227.10544	61.0
203.10368	60.0
188.07932	59.0
193.10222	58.0
199.09546	57.0
147.07967	57.0
117.06943	56.0
155.05022	56.0
187.11348	55.0
97.06637	55.0
79.05434	55.0
186.06464	54.0
137.05942	54.0
144.05821	53.0
239.14519	53.0
200.08337	53.0
99.08085	53.0
105.06963	53.0
213.11023	49.0
236.11813	49.0
133.06555	49.0
173.04422	49.0
161.04742	49.0
253.12157	49.0
243.10229	44.0
109.10113	43.0
67.05458	43.0
190.07648	43.0
203.08554	42.0
240.10942	42.0
258.28497	42.0
143.07249	41.0
207.11661	41.0
183.11729	40.0
180.08176	40.0
123.1169	40.0
151.05309	40.0
255.14032	39.0
189.12709	39.0
193.06276	38.0
93.06736	38.0
168.05994	37.0
177.09113	37.0
158.06845	37.0
245.11911	36.0
301.14438	35.0
170.10904	34.0
230.09514	34.0
243.13895	33.0
163.05469	33.0
211.11044	33.0
159.04395	33.0
257.11682	32.0
187.03445	32.0
180.05678	32.0
111.08029	31.0
148.05286	30.0
176.08249	30.0
196.08601	29.0
239.10429	26.0
220.0878	26.0
121.06404	25.0
192.09914	24.0
123.07887	21.0
92.05538	12.0
124.05543	12.0
75.29729	12.0

MSID: 9007
ID: 562
RETENTIONTIME: 38.00097
PRECURSORMZ: 317.1732
AREA: 2542843.75
PRECURSORTYPE: [M+H]+
SMILES: C[C@@H](CO)C1=C(O)C(O)=C2C(CCC3=C2C(=O)CCC3(C)C)=C1
NAME: 11,12,16-Trihydroxy-20-nor-abieta-5(10),8,11,13-tetraen-1-one
FORMULA: C19H24O4
INCHIKEY: ZCQUVVZAHUULFP-JTQLQIEISA-N
CAS: nan
Molecular Weight: 316.397
Number of References: 1
Class: Icetexane diterpenoids
Superclass: Diterpenoids
Pathway: Terpenoids
ppm: -2.085000000022319
CMID: CM243
IONMODE: Positive
COLLISIONENERGY: 40±20eV
INSTRUMENTTYPE: AB SCIEX
INSTRUMENT: Q-TOF
Comment:  
Num Peaks: 203
271.16922	1990.0
317.17545	1708.0
229.12169	1474.0
299.16263	1383.0
211.11194	1251.0
215.10802	952.0
173.05974	552.0
183.11736	537.0
253.15906	479.0
289.18164	440.0
195.07938	394.0
181.0636	388.0
228.11322	343.0
213.08885	323.0
231.13931	319.0
243.10239	289.0
171.08	285.0
187.07471	275.0
257.11847	266.0
168.09302	264.0
189.09213	264.0
169.10146	255.0
153.07002	254.0
69.0705	235.0
161.06116	234.0
128.06235	233.0
203.10654	230.0
217.0862	227.0
152.06233	223.0
197.09402	221.0
155.08563	217.0
145.06625	211.0
167.08632	211.0
281.1506	200.0
241.12433	199.0
199.0748	193.0
200.08067	192.0
231.09911	186.0
141.06702	182.0
165.09081	177.0
196.08884	159.0
169.06326	155.0
193.08733	155.0
227.10257	152.0
143.08542	151.0
205.08638	148.0
239.10892	148.0
193.09956	147.0
165.06815	143.0
143.04794	143.0
177.08989	137.0
185.09607	136.0
159.07858	131.0
247.13354	130.0
182.07185	130.0
154.07619	128.0
225.16586	127.0
157.0641	118.0
129.06956	114.0
259.1373	112.0
191.10414	110.0
209.0975	110.0
178.07657	107.0
217.12372	106.0
131.04764	106.0
201.0891	105.0
225.12619	103.0
147.04408	102.0
197.05965	101.0
85.065	98.0
95.08503	97.0
183.07892	97.0
210.10564	95.0
149.05922	95.0
142.07619	94.0
243.13751	93.0
127.05466	92.0
123.04197	92.0
137.05832	91.0
91.05457	91.0
241.08479	91.0
221.09738	90.0
185.05876	89.0
187.11087	88.0
115.05422	88.0
179.10793	85.0
175.0755	84.0
174.06616	84.0
213.12602	84.0
163.07851	83.0
179.08302	82.0
157.10338	81.0
173.09453	79.0
67.0538	77.0
219.09952	76.0
181.10051	72.0
256.10654	71.0
245.11459	71.0
238.09834	70.0
223.07506	70.0
154.07375	69.0
59.0485	68.0
243.17416	66.0
189.05577	65.0
207.09976	65.0
105.07068	64.0
223.10724	64.0
188.08206	64.0
205.12285	63.0
199.11211	62.0
214.09653	61.0
117.06947	61.0
159.04153	60.0
219.13577	59.0
233.11493	59.0
133.0656	59.0
119.08511	59.0
317.14578	58.0
166.07759	58.0
255.09816	58.0
200.07791	57.0
195.11494	57.0
202.06245	55.0
216.11757	55.0
177.0547	55.0
263.13986	54.0
191.07164	54.0
79.05698	54.0
77.03756	52.0
243.08711	50.0
170.07205	50.0
209.08051	49.0
198.06595	49.0
159.11565	49.0
180.09102	48.0
202.09586	48.0
257.10748	47.0
210.14256	47.0
150.06772	47.0
235.15004	47.0
233.08055	47.0
107.08404	46.0
160.05098	45.0
55.05297	45.0
156.09227	44.0
186.06737	44.0
172.09222	44.0
81.07077	44.0
257.15146	43.0
147.07971	43.0
228.07773	43.0
284.1424	42.0
194.07524	42.0
193.07236	41.0
165.05682	40.0
163.03723	40.0
183.07495	40.0
183.04182	40.0
203.07304	40.0
271.12891	39.0
235.09747	39.0
144.05475	39.0
287.1666	39.0
220.12129	39.0
253.11855	38.0
209.13148	38.0
242.09407	38.0
191.08519	36.0
145.10046	36.0
238.13914	36.0
216.07582	35.0
225.08652	35.0
103.05355	35.0
255.13414	33.0
227.06567	33.0
224.08406	32.0
170.10526	32.0
184.05556	32.0
195.06158	31.0
208.08896	31.0
161.0972	31.0
135.04547	30.0
151.05194	30.0
181.05305	30.0
251.10472	28.0
230.12939	28.0
164.06053	27.0
109.10014	27.0
266.13354	26.0
137.01933	25.0
212.11778	24.0
209.05927	24.0
83.08578	24.0
273.15173	24.0
91.0499	24.0
269.11362	24.0
155.04051	24.0
171.04413	23.0
226.09563	22.0
200.0502	21.0
57.07171	12.0
83.09025	12.0
86.17423	12.0

MSID: 9008
ID: 341
RETENTIONTIME: 31.41223
PRECURSORMZ: 315.1953
AREA: 2487462.0
PRECURSORTYPE: [M+H]+
SMILES: CC(C)C1=CC2=C(C=C1O)[C@@]1(C)CCCC(C)(C)C1=C(O)C2=O
NAME: 6-Hydroxy-5,6-dehydrosugiol
FORMULA: C20H26O3
INCHIKEY: XLUHSPYVUOVWRM-HXUWFJFHSA-N
CAS: nan
Molecular Weight: 314.425
Number of References: 28
Class: Abietane diterpenoids
Superclass: Diterpenoids
Pathway: Terpenoids
ppm: -0.7200000000580076
CMID: CM243
IONMODE: Positive
COLLISIONENERGY: 40±20eV
INSTRUMENTTYPE: AB SCIEX
INSTRUMENT: Q-TOF
Comment:  
Num Peaks: 193
215.10693	7333.0
200.08377	1445.0
297.18613	1357.0
95.08614	1309.0
241.12167	966.0
237.12799	880.0
181.06522	783.0
279.17569	766.0
153.07027	736.0
157.06436	678.0
185.06039	581.0
255.13925	546.0
223.11052	523.0
152.06136	475.0
128.06145	472.0
195.08105	425.0
231.14117	419.0
227.10736	407.0
67.05471	403.0
199.07512	392.0
182.07082	385.0
213.09062	373.0
165.06842	368.0
185.0977	333.0
154.07643	323.0
167.08658	321.0
197.09709	315.0
229.12056	314.0
129.06978	305.0
203.07057	301.0
179.08463	300.0
171.08156	292.0
315.19586	277.0
173.06001	274.0
143.05051	270.0
189.08974	259.0
69.06898	255.0
143.08449	245.0
141.06841	244.0
209.095	241.0
257.15344	227.0
209.13182	225.0
245.11804	224.0
199.11105	222.0
172.08736	214.0
191.10445	207.0
169.10173	206.0
217.12119	204.0
55.05379	201.0
203.10547	197.0
181.10211	194.0
127.05376	186.0
175.07448	178.0
259.13614	174.0
156.09251	171.0
254.1281	169.0
169.06607	165.0
161.06017	164.0
180.09656	160.0
178.07686	155.0
183.08186	153.0
208.08505	151.0
221.09337	149.0
166.07787	149.0
205.12317	147.0
142.07758	146.0
145.06531	145.0
239.1093	143.0
181.05994	142.0
243.13789	142.0
157.09996	141.0
198.06764	139.0
149.05945	136.0
193.10124	136.0
251.14236	135.0
285.18222	134.0
228.11507	133.0
213.13066	132.0
195.11525	130.0
207.07895	126.0
115.05441	122.0
155.08345	121.0
222.1008	116.0
212.08247	115.0
201.09081	113.0
187.075	110.0
151.05339	107.0
211.07385	106.0
194.11104	105.0
187.11252	103.0
269.15262	102.0
144.05615	101.0
158.07123	96.0
165.08981	92.0
93.06944	91.0
203.08733	89.0
251.17651	87.0
235.10986	85.0
225.09274	84.0
268.14932	84.0
207.1156	82.0
315.15933	81.0
273.14731	79.0
236.12161	78.0
242.12645	76.0
170.07359	73.0
193.0645	72.0
193.08763	71.0
131.04785	67.0
163.07376	66.0
253.12363	65.0
107.08624	64.0
81.07001	64.0
226.09894	63.0
71.08581	63.0
271.16806	63.0
57.07106	62.0
184.08774	61.0
231.10097	60.0
167.04987	59.0
191.08414	59.0
91.05565	59.0
239.10173	59.0
147.04314	57.0
225.12802	56.0
214.09831	56.0
173.09224	55.0
233.11681	55.0
183.11632	55.0
197.05722	54.0
145.10306	53.0
219.11292	52.0
159.07884	52.0
249.13026	50.0
315.08807	50.0
267.13989	50.0
177.07323	50.0
179.10953	50.0
139.05394	49.0
168.05646	48.0
174.06644	48.0
190.07956	47.0
57.03333	46.0
227.14131	46.0
297.16922	45.0
202.07948	45.0
267.17349	44.0
188.07834	44.0
143.06573	43.0
165.05206	43.0
223.14563	43.0
167.07393	42.0
125.09633	42.0
181.08893	42.0
256.14615	42.0
117.07072	42.0
282.16522	41.0
217.08655	41.0
300.06329	41.0
264.1485	41.0
105.06683	41.0
210.10313	40.0
279.15768	40.0
103.05074	40.0
151.04977	40.0
237.09331	40.0
205.09932	38.0
164.06079	37.0
287.19693	36.0
191.07195	36.0
240.11444	36.0
79.05536	36.0
160.05	35.0
250.13298	34.0
157.05086	34.0
131.08484	33.0
77.03768	32.0
186.06233	32.0
152.04567	31.0
204.09068	31.0
200.0533	31.0
137.09868	31.0
257.14246	30.0
224.08441	29.0
176.05943	28.0
272.14142	27.0
119.08424	27.0
192.08865	26.0
189.06012	24.0
199.05716	23.0
111.07742	22.0
80.06084	12.0
53.04071	12.0

MSID: 9009
ID: 214
RETENTIONTIME: 28.58622
PRECURSORMZ: 301.1799
AREA: 2479557.75
PRECURSORTYPE: [M+H]+
SMILES: [H][C@@]12CC(=O)C3=C(C=C(C)C(=C3)C(O)=O)[C@@]1(C)CCCC2(C)C
NAME: margolone
FORMULA: C19H24O3
INCHIKEY: GIJYIDPOODRNAM-QFBILLFUSA-N
CAS: 120092-51-5
Molecular Weight: 300.398
Number of References: 5
Class: Podocarpane diterpenoids
Superclass: Diterpenoids
Pathway: Terpenoids
ppm: -0.4700000000639193
CMID: CM243
IONMODE: Positive
COLLISIONENERGY: 40±20eV
INSTRUMENTTYPE: AB SCIEX
INSTRUMENT: Q-TOF
Comment:  
Num Peaks: 182
273.18436	1315.0
301.18045	827.0
231.10081	766.0
231.13803	549.0
217.12248	525.0
157.06302	413.0
69.07056	359.0
175.07565	328.0
241.12152	327.0
203.10533	312.0
213.12766	254.0
223.11037	237.0
215.10678	228.0
283.16782	220.0
183.08174	211.0
189.0546	204.0
128.06136	202.0
191.10838	194.0
165.09096	180.0
161.06131	177.0
129.07303	169.0
259.13281	169.0
145.06404	167.0
173.05862	166.0
253.16086	153.0
216.0789	152.0
141.06831	150.0
131.04887	148.0
245.11635	147.0
205.08516	146.0
189.09232	144.0
171.08145	142.0
213.09048	141.0
185.09625	137.0
165.06831	136.0
229.12041	135.0
190.06187	132.0
195.11649	131.0
143.04924	131.0
211.11214	130.0
197.09695	129.0
185.0616	125.0
283.13651	120.0
153.06895	116.0
181.06509	116.0
163.07616	115.0
201.09344	112.0
149.06055	112.0
199.11368	109.0
143.08556	107.0
203.06905	102.0
179.0845	102.0
155.08456	102.0
199.07498	101.0
169.09908	100.0
55.05303	98.0
243.13774	91.0
152.06247	91.0
188.08224	90.0
205.12303	86.0
215.07088	84.0
167.08774	83.0
179.07008	81.0
208.09056	79.0
255.17662	79.0
168.09444	78.0
127.05589	78.0
180.0925	75.0
207.08305	75.0
219.09973	75.0
239.13943	75.0
230.12961	74.0
123.03991	73.0
187.07487	72.0
142.07748	71.0
183.11356	70.0
171.11731	69.0
215.10104	68.0
195.07956	67.0
271.16949	66.0
301.14645	64.0
105.06877	64.0
198.06889	63.0
103.05464	63.0
257.1517	63.0
154.07632	63.0
157.09862	63.0
144.05841	62.0
202.10162	60.0
200.08502	58.0
265.16006	58.0
178.07935	57.0
203.09557	56.0
173.09598	56.0
133.06459	55.0
255.13908	54.0
227.10573	54.0
259.16278	52.0
160.05113	52.0
169.06468	52.0
225.1264	52.0
174.07021	51.0
233.11516	51.0
212.08234	51.0
158.07112	50.0
197.06259	50.0
237.12482	49.0
184.08894	49.0
212.12083	49.0
225.09261	49.0
117.06958	48.0
159.08121	48.0
59.04931	48.0
67.05547	48.0
156.09486	48.0
166.07901	47.0
137.06189	47.0
147.0466	46.0
182.07335	45.0
265.12018	45.0
77.03763	44.0
201.08372	43.0
91.05372	42.0
95.08607	42.0
207.11687	42.0
115.05537	42.0
193.09975	42.0
210.13991	41.0
185.13356	41.0
259.12494	41.0
181.10332	40.0
223.09721	40.0
226.10025	40.0
240.11276	40.0
203.08859	40.0
170.07094	39.0
71.04861	37.0
93.06937	37.0
254.13104	37.0
237.16101	36.0
83.08408	35.0
177.05226	35.0
173.04573	35.0
222.10358	35.0
172.08723	35.0
225.16608	35.0
184.05307	34.0
159.04167	34.0
301.07169	34.0
81.06731	34.0
196.08902	34.0
240.12338	33.0
166.07271	33.0
135.07974	32.0
239.10309	32.0
191.07588	31.0
197.13271	31.0
170.10925	30.0
228.11343	29.0
167.05103	28.0
187.11105	28.0
214.06235	28.0
231.077	27.0
209.09486	27.0
217.08351	26.0
193.12152	25.0
121.10299	25.0
189.04114	25.0
255.10153	25.0
189.02768	24.0
139.05499	24.0
69.06161	24.0
253.12657	23.0
250.13747	23.0
187.04005	23.0
79.05705	23.0
53.03854	22.0
152.05522	22.0
188.04866	21.0
293.89432	12.0
57.07102	12.0
51.02521	12.0

MSID: 9010
ID: 379
RETENTIONTIME: 32.04302
PRECURSORMZ: 329.1754
AREA: 2432097.75
PRECURSORTYPE: [M+H]+
SMILES: CC(C)C1=CC2=C(C(=O)C1=O)C(CCC(=O)C(C)(C)O)=C(C)C=C2
NAME: 8-(4-Hydroxy-4-methyl-3-oxo-pentyl)-3-isopropyl-7-methyl-[1,2]naphthoquinone
FORMULA: C20H24O4
INCHIKEY: VDYQVYQVQLEJQY-UHFFFAOYSA-N
CAS: nan
Molecular Weight: 328.408
Number of References: 3
Class: Secoabietane diterpenoids
Superclass: Diterpenoids
Pathway: Terpenoids
ppm: 0.11499999999387
CMID: CM243
IONMODE: Positive
COLLISIONENERGY: 40±20eV
INSTRUMENTTYPE: AB SCIEX
INSTRUMENT: Q-TOF
Comment:  
Num Peaks: 178
329.1741	1082.0
261.11206	582.0
311.16422	553.0
272.10733	303.0
273.11151	294.0
314.15326	284.0
269.11389	207.0
257.08105	203.0
253.08452	170.0
245.1179	158.0
211.07515	149.0
259.09656	148.0
223.11478	127.0
296.13837	127.0
268.11227	124.0
229.05075	114.0
219.06349	107.0
227.10574	105.0
251.10962	104.0
286.12061	103.0
255.10155	102.0
225.08968	99.0
227.06589	99.0
274.12244	98.0
241.08504	95.0
283.16617	94.0
253.12346	93.0
271.09854	92.0
273.15036	91.0
165.06831	90.0
213.05618	90.0
179.08583	89.0
231.0636	88.0
241.12154	83.0
301.18045	83.0
254.0936	80.0
285.11258	78.0
217.04745	77.0
293.15436	77.0
189.05595	76.0
191.07048	76.0
272.09439	74.0
203.07185	73.0
281.11639	72.0
299.12906	72.0
197.06259	69.0
208.08493	69.0
183.08308	68.0
267.10291	68.0
287.16855	67.0
243.10568	67.0
215.10536	65.0
213.0905	64.0
229.08929	64.0
197.09834	64.0
212.08092	60.0
235.07367	58.0
265.16006	58.0
207.08447	57.0
271.134	57.0
178.07674	56.0
233.11667	56.0
239.07584	56.0
175.07826	56.0
243.06903	56.0
201.05318	55.0
193.06709	55.0
195.0782	54.0
167.08649	53.0
283.12991	52.0
181.06509	51.0
230.05385	51.0
237.08864	51.0
301.17368	50.0
250.09875	50.0
269.15085	50.0
199.075	50.0
185.06161	49.0
257.11716	49.0
173.05992	49.0
236.08534	49.0
185.09358	48.0
152.06126	48.0
239.10765	48.0
209.09488	48.0
180.09514	47.0
245.07803	46.0
225.12788	46.0
273.18436	46.0
239.06978	46.0
203.03278	46.0
129.06859	45.0
286.1554	44.0
287.12375	44.0
195.11377	44.0
157.06425	43.0
143.05042	43.0
278.12756	43.0
314.14285	43.0
205.1006	43.0
240.07483	42.0
153.07138	42.0
145.06287	41.0
154.07877	39.0
214.06378	38.0
263.1004	38.0
300.13098	37.0
166.07649	36.0
235.10971	36.0
267.13812	35.0
329.11725	35.0
268.07376	35.0
182.07071	34.0
217.08498	34.0
199.11093	34.0
143.08557	34.0
248.1001	33.0
133.06798	33.0
194.10818	33.0
105.06777	33.0
226.09732	32.0
247.09991	31.0
215.06657	31.0
256.07233	31.0
128.06248	31.0
228.07796	31.0
259.08713	31.0
141.07181	30.0
187.07489	30.0
223.0782	30.0
205.08377	29.0
329.13678	29.0
171.08273	29.0
69.03313	29.0
240.11125	29.0
155.08701	28.0
210.06894	28.0
261.07883	28.0
282.13049	28.0
222.10504	28.0
169.06851	28.0
221.05829	27.0
256.10992	27.0
225.05441	27.0
179.07404	27.0
198.07028	27.0
329.09592	26.0
233.09573	26.0
259.13126	26.0
249.093	26.0
299.10703	25.0
109.10127	25.0
201.08791	25.0
209.05948	25.0
219.0519	24.0
268.09464	24.0
191.0407	24.0
238.1001	24.0
98.98643	24.0
265.15051	23.0
174.06892	23.0
233.07181	23.0
152.04919	22.0
329.08173	22.0
190.06323	22.0
98.98157	22.0
252.08211	22.0
270.12701	22.0
219.09975	21.0
244.0748	20.0
203.10953	20.0
274.10785	20.0
314.12027	19.0
95.08704	18.0
309.14792	13.0
55.28072	12.0
81.06908	12.0
53.03783	12.0

MSID: 9011
ID: 394
RETENTIONTIME: 32.22093
PRECURSORMZ: 315.1588
AREA: 2362591.5
PRECURSORTYPE: [M+H]+
SMILES: C[C@H](CO)C1=C(O)C(=O)C2=C(C=CC3=C2CCCC3(C)C)C1=O
NAME: (+)-neocryptotanshinone
FORMULA: C19H22O4
INCHIKEY: PKEGICXVZMKJPR-SNVBAGLBSA-N
CAS: nan
Molecular Weight: 314.381
Number of References: 3
Class: Abeoabietane diterpenoids
Superclass: Diterpenoids
Pathway: Terpenoids
ppm: -0.8350000000518776
CMID: CM243
IONMODE: Positive
COLLISIONENERGY: 40±20eV
INSTRUMENTTYPE: AB SCIEX
INSTRUMENT: Q-TOF
Comment:  
Num Peaks: 192
315.1593	13146.0
272.10422	2680.0
297.14893	1447.0
286.12073	1397.0
300.1362	1105.0
255.1001	1066.0
257.07959	974.0
209.09497	951.0
229.04938	758.0
211.07524	705.0
269.15256	691.0
239.0714	590.0
243.06609	578.0
273.11163	542.0
237.09024	523.0
285.11105	454.0
254.0937	440.0
267.10303	437.0
165.06964	408.0
282.12567	408.0
239.10623	365.0
201.05327	343.0
279.13638	337.0
227.10732	332.0
251.14078	307.0
226.09889	307.0
221.09624	278.0
271.09705	254.0
213.05486	252.0
197.05994	244.0
181.10077	241.0
253.08463	200.0
254.13116	198.0
225.09123	184.0
193.10121	179.0
178.07812	178.0
225.05745	175.0
240.07494	175.0
249.09157	165.0
185.05902	163.0
215.07242	160.0
166.07909	155.0
230.05544	154.0
229.08643	147.0
179.08591	133.0
244.07184	130.0
183.07918	129.0
236.12006	128.0
264.11502	128.0
194.07416	122.0
173.0587	121.0
269.1188	119.0
221.05838	118.0
257.11728	115.0
209.08221	112.0
155.08586	111.0
169.06349	109.0
231.06371	109.0
153.06903	108.0
181.06519	108.0
207.08032	107.0
273.10355	107.0
258.08557	102.0
193.06583	99.0
141.06955	95.0
242.0563	91.0
268.11237	91.0
227.06747	87.0
168.05769	84.0
212.08243	83.0
128.06253	81.0
180.0939	79.0
243.09814	79.0
139.05623	78.0
208.09067	78.0
191.08411	78.0
157.0631	76.0
152.06134	74.0
224.08144	74.0
251.10974	73.0
199.1124	72.0
252.08066	72.0
219.07954	70.0
229.03307	69.0
235.07378	69.0
226.05913	68.0
236.08244	67.0
187.07362	67.0
300.11752	66.0
190.07951	66.0
195.07828	66.0
203.0831	65.0
187.11247	63.0
256.07556	63.0
241.08362	63.0
210.06761	62.0
184.05183	61.0
145.06529	60.0
197.09843	58.0
259.09668	58.0
227.13979	57.0
257.06546	57.0
161.0589	57.0
127.05484	55.0
223.07538	55.0
191.07327	55.0
254.07652	54.0
167.04985	54.0
282.10593	53.0
222.06865	53.0
167.08403	52.0
255.07507	52.0
297.1236	52.0
231.09944	51.0
169.1017	51.0
208.12033	50.0
206.06964	49.0
155.04927	49.0
201.08937	49.0
198.06622	49.0
182.07211	49.0
247.0954	48.0
238.09868	48.0
229.12201	47.0
234.07027	47.0
205.06563	46.0
181.05464	45.0
202.07666	45.0
261.12326	45.0
250.09886	45.0
212.04535	44.0
209.07513	43.0
200.04771	43.0
213.09059	43.0
129.07086	43.0
237.12492	42.0
270.0885	42.0
242.09441	42.0
159.08005	41.0
189.05739	41.0
151.05215	40.0
193.09167	39.0
283.13168	39.0
171.07768	39.0
281.11652	39.0
183.04474	39.0
215.10689	39.0
184.09169	38.0
265.12509	38.0
143.08446	38.0
273.08899	36.0
67.0555	36.0
245.11034	36.0
253.12514	36.0
207.06624	36.0
185.09367	35.0
300.06494	35.0
211.10797	35.0
213.02197	35.0
217.09949	34.0
233.1347	34.0
284.10318	32.0
218.10648	32.0
131.08594	32.0
267.07101	31.0
163.07498	31.0
238.06694	31.0
239.04718	30.0
95.08612	30.0
171.04309	30.0
153.06055	29.0
174.0677	28.0
194.11099	28.0
214.061	27.0
287.11722	27.0
192.09404	27.0
147.04311	26.0
199.06955	26.0
228.04256	26.0
233.08087	26.0
240.10985	26.0
175.07315	25.0
179.06886	25.0
209.05815	25.0
263.10049	25.0
287.20023	25.0
232.0876	24.0
115.05123	24.0
255.06255	24.0
215.02933	21.0
133.06126	14.0
83.08679	12.0

MSID: 9012
ID: 259
RETENTIONTIME: 29.74593
PRECURSORMZ: 347.1844
AREA: 2302738.5
PRECURSORTYPE: [M+H]+
SMILES: [H][C@@]12C[C@@H]3OC(=O)[C@@]1(CCCC2(C)C)C1=C(O)C(O)=C(C=C31)[C@@H](C)CO
NAME: 16-hydroxycarnosol
FORMULA: C20H26O5
INCHIKEY: MWLHJCBZAWPKEY-UEHSGRLWSA-N
CAS: 149697-32-5
Molecular Weight: 346.423
Number of References: 5
Class: Abietane diterpenoids
Superclass: Diterpenoids
Pathway: Terpenoids
ppm: -1.4500000000339242
CMID: CM243
IONMODE: Positive
COLLISIONENERGY: 40±20eV
INSTRUMENTTYPE: AB SCIEX
INSTRUMENT: Q-TOF
Comment:  
Num Peaks: 211
231.10226	8017.0
301.17871	6990.0
347.18671	5178.0
329.17581	2622.0
189.05458	1650.0
259.16904	1054.0
283.17105	818.0
259.13437	740.0
216.07744	721.0
165.09219	669.0
219.0997	600.0
241.123	582.0
245.11784	513.0
161.06003	438.0
55.05375	404.0
217.12389	399.0
259.16275	376.0
223.11327	363.0
319.19	345.0
205.08513	343.0
311.16071	325.0
203.07181	323.0
269.11703	319.0
149.05933	288.0
179.10677	286.0
203.10809	270.0
157.06422	266.0
213.09189	258.0
243.10258	245.0
233.11661	234.0
199.07634	199.0
175.07434	193.0
83.08674	186.0
107.08514	179.0
285.14893	179.0
185.05757	178.0
173.05859	167.0
227.10718	165.0
188.08356	165.0
265.16	164.0
215.10675	163.0
225.08815	153.0
69.06892	146.0
145.0652	146.0
191.07179	140.0
198.06747	140.0
197.09692	139.0
287.12866	137.0
277.18262	137.0
185.09488	136.0
227.0688	135.0
167.10544	135.0
268.10901	133.0
171.08014	132.0
177.05484	132.0
159.04536	131.0
213.12334	128.0
123.04424	126.0
143.04922	126.0
181.06375	124.0
131.04886	120.0
174.0676	119.0
251.10336	118.0
273.18268	118.0
255.17502	116.0
191.10429	114.0
189.08958	113.0
255.10463	113.0
240.11121	113.0
163.07489	112.0
201.09064	112.0
187.07753	110.0
195.11783	108.0
258.1279	108.0
257.11713	104.0
199.11365	103.0
165.06953	102.0
95.08606	100.0
170.07091	99.0
141.06946	99.0
209.08209	95.0
137.05957	88.0
183.08304	87.0
208.08771	84.0
283.15292	82.0
128.06355	80.0
271.12912	79.0
195.08089	77.0
147.04538	77.0
197.0598	72.0
293.1543	71.0
211.07227	71.0
111.08042	70.0
242.09578	70.0
153.07014	70.0
91.05557	69.0
201.05592	69.0
159.08365	68.0
180.08853	66.0
129.06967	66.0
169.06339	66.0
269.10901	65.0
286.11887	64.0
209.09483	64.0
207.0661	64.0
184.05038	62.0
142.07863	61.0
347.15933	59.0
207.09853	59.0
221.08154	58.0
163.04112	58.0
268.14749	57.0
181.08746	57.0
200.04205	56.0
218.09332	55.0
160.05112	55.0
253.08601	55.0
167.08266	53.0
149.09641	53.0
247.09525	52.0
239.10457	52.0
157.0986	52.0
212.08372	52.0
133.06458	52.0
152.06244	52.0
155.08453	51.0
269.14917	51.0
181.10196	51.0
267.14285	50.0
237.16098	50.0
115.05221	50.0
253.12497	49.0
229.08331	48.0
67.05466	48.0
171.11601	48.0
71.04777	48.0
103.05662	48.0
143.08319	48.0
191.08263	47.0
190.0605	47.0
263.12735	46.0
243.13617	45.0
55.01814	44.0
173.09724	44.0
166.07773	44.0
150.06664	44.0
219.13884	44.0
296.14001	43.0
283.1315	43.0
205.1216	42.0
233.10765	42.0
257.1077	40.0
103.04866	40.0
239.07277	40.0
182.07332	40.0
231.13503	39.0
117.06956	39.0
193.10245	39.0
57.03403	38.0
203.08995	38.0
156.09483	38.0
232.10835	38.0
189.03842	38.0
223.07816	38.0
205.05006	37.0
200.08499	37.0
189.02629	37.0
233.08073	37.0
187.10968	36.0
241.08803	36.0
125.09622	36.0
105.06674	36.0
93.0703	36.0
235.11118	36.0
299.16626	36.0
237.10818	35.0
221.09319	35.0
81.07259	34.0
226.09727	34.0
187.03734	34.0
222.10062	34.0
209.05943	34.0
79.0553	33.0
161.04636	33.0
83.05014	33.0
193.12013	32.0
228.07939	32.0
197.05431	32.0
193.08475	31.0
231.071	31.0
267.10446	30.0
202.05983	30.0
282.12384	30.0
143.04102	29.0
121.10081	28.0
199.06252	28.0
254.13101	28.0
157.09369	28.0
165.05569	27.0
285.12906	26.0
239.14091	26.0
224.08423	26.0
198.04543	25.0
268.08493	25.0
261.15314	25.0
155.04916	24.0
190.07671	24.0
186.06351	22.0
144.05486	21.0
139.03534	18.0
55.49938	12.0

MSID: 9013
ID: 232
RETENTIONTIME: 28.91302
PRECURSORMZ: 331.1899
AREA: 2272811.75
PRECURSORTYPE: [M+H]+
SMILES: [H][C@]12CCC=C3C(=O)OC[C@@]13C[C@@H](O)[C@@H](C)[C@]2(C)CCC1=COC=C1
NAME: 1-deoxybacrispine
FORMULA: C20H26O4
INCHIKEY: AQIUXCCPCWXHJS-WNRRLTEBSA-N
CAS: 78499-91-9
Molecular Weight: 330.424
Number of References: 4
Class: Colensane and Clerodane diterpenoids
Superclass: Diterpenoids
Pathway: Terpenoids
ppm: -1.0350000000016735
CMID: CM243
IONMODE: Positive
COLLISIONENERGY: 40±20eV
INSTRUMENTTYPE: AB SCIEX
INSTRUMENT: Q-TOF
Comment:  
Num Peaks: 271
215.10674	29983.0
229.12332	9586.0
200.08359	6053.0
313.18182	3424.0
141.0706	2736.0
169.06465	2201.0
159.08116	1575.0
295.1683	1361.0
153.06891	1280.0
182.0733	1090.0
154.07872	915.0
181.06505	906.0
185.09486	805.0
165.06952	767.0
157.06544	716.0
152.06122	701.0
285.18527	690.0
331.19211	635.0
187.07617	603.0
195.08087	591.0
211.11209	590.0
128.06355	590.0
203.10669	566.0
155.08574	537.0
183.08038	528.0
171.08012	526.0
129.06966	513.0
167.08644	506.0
243.13768	499.0
253.1234	489.0
173.05858	484.0
257.11865	479.0
213.09044	463.0
197.09691	444.0
199.07632	442.0
143.0867	435.0
235.11415	433.0
271.13232	423.0
172.08849	417.0
111.08041	411.0
191.10698	399.0
143.04921	396.0
145.06519	384.0
168.09312	378.0
239.10606	354.0
197.05978	352.0
55.05519	343.0
131.08585	339.0
255.13589	309.0
186.0675	309.0
223.11179	302.0
201.09201	298.0
169.10031	292.0
142.07861	292.0
196.08623	288.0
183.11748	286.0
83.05013	282.0
283.1694	280.0
170.07344	274.0
187.11234	274.0
252.11469	271.0
178.0793	263.0
144.05719	261.0
179.08446	257.0
115.05325	257.0
214.09955	245.0
69.06892	244.0
209.09764	244.0
199.11363	242.0
131.04997	242.0
149.06171	235.0
231.10075	228.0
237.12929	227.0
158.07231	226.0
127.05475	223.0
161.06003	211.0
277.15976	209.0
157.10104	206.0
207.114	205.0
225.12929	205.0
193.10243	204.0
201.13091	203.0
227.10568	196.0
225.09108	195.0
267.17166	195.0
243.10408	192.0
185.06155	190.0
173.09465	186.0
151.05446	173.0
171.04297	163.0
166.07771	158.0
139.05382	156.0
195.11644	155.0
241.1245	149.0
91.05463	148.0
211.07794	146.0
271.16782	144.0
168.05377	142.0
192.09526	139.0
207.07877	137.0
219.08228	130.0
240.11574	130.0
193.06705	128.0
267.13965	127.0
165.08966	127.0
189.09091	127.0
83.08495	125.0
205.08511	119.0
220.08803	118.0
103.05561	118.0
177.06915	118.0
93.06935	115.0
217.10078	115.0
224.08275	113.0
55.01814	111.0
208.08769	111.0
242.09727	109.0
270.12534	108.0
238.10002	106.0
186.1049	106.0
261.11197	105.0
155.05037	103.0
217.12099	103.0
207.10414	102.0
175.07692	102.0
174.06758	101.0
226.09872	97.0
213.12617	97.0
167.04846	94.0
107.08513	94.0
224.1194	87.0
221.09462	87.0
77.03848	87.0
95.08605	85.0
249.16559	85.0
180.09114	84.0
253.15767	83.0
212.08656	83.0
184.0889	79.0
280.1434	79.0
209.13448	78.0
227.07173	78.0
205.12158	77.0
255.10304	77.0
223.07375	76.0
205.10194	76.0
201.05591	76.0
202.0974	74.0
67.05465	74.0
71.04942	74.0
173.05342	73.0
265.12332	73.0
265.15839	73.0
249.12694	73.0
189.07207	71.0
161.09856	71.0
194.07538	71.0
189.05186	70.0
234.10307	69.0
147.04419	69.0
179.07397	68.0
200.06281	68.0
251.1468	67.0
245.15309	67.0
301.17868	67.0
203.08435	66.0
331.15646	66.0
331.17075	66.0
194.11086	66.0
185.07755	66.0
219.11417	66.0
163.07738	65.0
262.13535	65.0
198.06883	64.0
190.06319	64.0
228.11487	62.0
176.06187	62.0
214.05942	62.0
97.06454	61.0
188.08623	60.0
275.13187	60.0
117.07061	59.0
123.08117	58.0
233.1151	58.0
153.05922	58.0
239.1409	57.0
202.07651	56.0
231.14096	56.0
59.04929	55.0
210.10295	55.0
219.07648	54.0
57.03254	54.0
160.05357	53.0
289.14188	53.0
150.04623	53.0
119.08306	53.0
135.07971	52.0
219.13882	51.0
193.09425	51.0
269.15396	51.0
210.06746	51.0
144.09247	50.0
177.05742	50.0
271.09845	50.0
211.06371	50.0
246.08786	50.0
331.13687	49.0
237.16246	48.0
247.11369	48.0
313.13156	48.0
206.10745	47.0
145.0994	47.0
81.06906	47.0
275.11563	46.0
109.06647	46.0
79.05267	46.0
140.05923	45.0
209.06224	45.0
159.04288	45.0
245.11783	43.0
205.06688	42.0
222.10643	42.0
137.05841	40.0
247.13217	40.0
196.12463	40.0
227.147	40.0
171.11728	40.0
165.0582	39.0
255.11868	39.0
216.11629	39.0
277.13855	39.0
230.13252	39.0
123.04423	39.0
227.09091	39.0
214.40202	37.0
215.078	37.0
164.0619	36.0
254.12787	36.0
182.11031	36.0
197.12854	36.0
259.13275	35.0
234.14203	35.0
233.08369	35.0
209.08774	35.0
163.05235	34.0
266.13211	34.0
172.05251	34.0
105.06975	34.0
248.11853	33.0
295.13129	33.0
181.08482	33.0
200.05034	33.0
131.07127	33.0
170.10794	32.0
256.1412	32.0
206.06949	31.0
303.16034	31.0
224.07394	30.0
210.09727	30.0
239.18027	29.0
298.15747	28.0
85.06506	28.0
236.11838	28.0
173.07919	26.0
268.14426	25.0
218.07016	25.0
144.03839	24.0
295.19186	24.0
97.05296	12.0
90.04253	12.0
51.99238	12.0

MSID: 9014
ID: 373
RETENTIONTIME: 31.80722
PRECURSORMZ: 291.1954
AREA: 2264482.75
PRECURSORTYPE: [M+H]+
SMILES: CC1=CC2=C(C=C1O)[C@@]1(CO2)CCCC(C)(C)[C@@H]1CCO
NAME: abrotafuran
FORMULA: C18H26O3
INCHIKEY: QPXOEGOTDMBBFH-WMZOPIPTSA-N
CAS: nan
Molecular Weight: 290.403
Number of References: 1
Class: nan
Superclass: Diterpenoids
Pathway: Terpenoids
ppm: -0.6200000000262662
CMID: CM243
IONMODE: Positive
COLLISIONENERGY: 40±20eV
INSTRUMENTTYPE: AB SCIEX
INSTRUMENT: Q-TOF
Comment:  
Num Peaks: 105
67.0547	1647.0
91.05284	939.0
95.04889	930.0
79.05361	675.0
81.06913	466.0
57.03407	460.0
105.06983	458.0
55.05451	411.0
273.18451	387.0
131.0826	332.0
147.07994	313.0
93.06848	305.0
129.06976	304.0
143.08565	303.0
117.06965	290.0
77.03854	284.0
145.10069	268.0
65.03864	230.0
109.06348	222.0
95.08517	214.0
128.06033	205.0
55.01746	203.0
159.11589	167.0
121.06535	165.0
119.0853	162.0
107.04772	159.0
115.05334	158.0
133.10081	157.0
69.06898	155.0
217.15724	137.0
85.06422	131.0
53.03857	128.0
133.06467	124.0
107.08522	122.0
157.10117	114.0
161.09496	108.0
141.07072	105.0
175.11205	101.0
135.08096	100.0
97.06462	94.0
116.06194	90.0
142.07874	86.0
183.11763	85.0
171.11613	84.0
103.05272	82.0
291.19751	81.0
111.08051	80.0
163.11253	79.0
147.11676	79.0
201.12828	78.0
199.14835	77.0
169.10172	77.0
69.03235	77.0
255.17365	75.0
71.047	69.0
83.08769	67.0
130.07759	65.0
227.17525	65.0
109.10133	65.0
121.10091	65.0
145.06531	64.0
155.08344	64.0
149.09412	63.0
127.05264	57.0
195.11661	56.0
245.19011	56.0
173.13217	56.0
51.02244	51.0
237.16115	50.0
137.09407	50.0
149.13239	48.0
205.12035	48.0
173.09351	47.0
177.12665	47.0
219.14046	47.0
123.0791	46.0
185.12967	45.0
181.1021	45.0
163.07626	42.0
137.05853	40.0
187.10982	40.0
81.03386	38.0
135.11398	37.0
233.15567	36.0
97.1013	36.0
146.07326	36.0
185.09636	34.0
69.02747	32.0
132.05771	31.0
167.08405	28.0
157.06189	28.0
95.06417	27.0
156.09251	26.0
94.03756	25.0
119.05003	24.0
227.14276	24.0
123.04433	23.0
106.07917	22.0
183.10968	13.0
203.12221	13.0
115.04494	13.0
74.01624	12.0
69.30033	12.0
63.02458	12.0
97.62894	12.0

MSID: 9015
ID: 186
RETENTIONTIME: 27.64393
PRECURSORMZ: 297.1855
AREA: 2244014.75
PRECURSORTYPE: [M+H]+
SMILES: CC(C)C1=CC(=O)C2=C(C=CC(C)=C2CCCC(C)=C)C1=O
NAME: 12-deoxysalvipisone
FORMULA: C20H24O2
INCHIKEY: QZHCFWZNJMMIQX-UHFFFAOYSA-N
CAS: nan
Molecular Weight: 296.409
Number of References: 8
Class: Secoabietane diterpenoids
Superclass: Diterpenoids
Pathway: Terpenoids
ppm: 0.04499999994322934
CMID: CM243
IONMODE: Positive
COLLISIONENERGY: 40±20eV
INSTRUMENTTYPE: AB SCIEX
INSTRUMENT: Q-TOF
Comment:  
Num Peaks: 120
297.18427	1921.0
237.12938	455.0
241.12155	393.0
165.06833	346.0
255.13911	345.0
153.06897	295.0
215.10538	259.0
279.17392	258.0
181.06512	254.0
179.08585	242.0
167.08397	241.0
223.11041	229.0
195.07959	228.0
152.06371	222.0
254.12796	217.0
209.09773	216.0
193.10114	209.0
95.08418	204.0
239.10616	197.0
213.09195	193.0
180.09253	175.0
178.07938	175.0
199.07364	159.0
221.09471	143.0
225.09117	139.0
227.10577	135.0
209.13171	121.0
200.08366	111.0
251.14224	109.0
268.14276	109.0
211.0766	106.0
181.10202	104.0
67.05387	104.0
208.08636	100.0
166.07651	99.0
235.11424	96.0
141.0695	95.0
203.10397	94.0
191.08539	93.0
197.09561	91.0
253.12349	91.0
207.11691	81.0
182.07338	81.0
251.18105	80.0
207.07603	78.0
236.11998	76.0
282.16342	73.0
192.09262	71.0
194.07137	69.0
195.11789	68.0
212.08093	67.0
189.07079	63.0
222.10652	62.0
269.15408	62.0
198.06616	61.0
69.06895	59.0
157.06305	58.0
226.09441	57.0
197.05986	55.0
151.05452	54.0
221.13403	54.0
173.06122	54.0
107.08619	54.0
229.12489	53.0
145.06288	53.0
169.06471	52.0
205.10062	52.0
129.07083	51.0
177.06792	50.0
203.08862	50.0
250.1313	50.0
267.13654	48.0
249.1255	48.0
183.07913	48.0
240.11432	46.0
155.0858	44.0
93.06938	43.0
165.09099	43.0
190.07675	43.0
149.06177	43.0
154.07391	42.0
191.10434	42.0
115.05225	40.0
189.08696	40.0
143.08559	39.0
202.07799	38.0
209.12747	37.0
128.06027	37.0
220.08667	37.0
131.05002	35.0
57.06881	34.0
193.06577	34.0
55.05304	34.0
204.08919	33.0
256.14758	33.0
217.12106	33.0
224.07697	32.0
242.13091	32.0
201.08792	32.0
206.07239	32.0
161.05884	31.0
91.05467	31.0
264.14993	30.0
199.11095	30.0
239.08949	29.0
171.0789	29.0
281.04745	29.0
210.06897	29.0
185.0643	26.0
180.05835	26.0
184.05708	24.0
175.07698	24.0
79.05532	23.0
237.10223	23.0
187.11375	22.0
142.0775	22.0
172.08598	21.0
147.04425	19.0
141.0602	13.0
52.00653	12.0

MSID: 9016
ID: 309
RETENTIONTIME: 30.86142
PRECURSORMZ: 315.1953
AREA: 2217131.0
PRECURSORTYPE: [M+H]+
SMILES: CC(C)C1=CC2=C(C(O)=C1O)[C@@]1(C)CCCC(C)(C)C1=CC2=O
NAME: salvinolone
FORMULA: C20H26O3
INCHIKEY: NPADGWOASIJKSB-FQEVSTJZSA-N
CAS: 120278-22-0
Molecular Weight: 314.425
Number of References: 13
Class: Abietane diterpenoids
Superclass: Diterpenoids
Pathway: Terpenoids
ppm: -0.7200000000580076
CMID: CM243
IONMODE: Positive
COLLISIONENERGY: 40±20eV
INSTRUMENTTYPE: AB SCIEX
INSTRUMENT: Q-TOF
Comment:  
Num Peaks: 435
217.12639	53904.0
191.1066	23462.0
315.2005	20400.0
273.14835	12994.0
202.0984	11548.0
69.06935	10568.0
55.05411	9593.0
111.08104	9562.0
149.05891	8606.0
175.07523	7881.0
231.13762	7637.0
257.15601	7098.0
131.04956	7019.0
215.1078	6440.0
67.05507	6203.0
205.12401	6176.0
197.09515	6045.0
81.07131	5782.0
95.08566	5710.0
145.06477	5199.0
141.07021	5194.0
189.09053	4837.0
128.06203	4691.0
129.07036	4571.0
297.18726	4512.0
255.14024	4096.0
103.05421	4057.0
157.06627	3551.0
171.08101	3249.0
185.09581	3161.0
97.0651	3122.0
203.10631	2969.0
165.09178	2966.0
163.07571	2963.0
187.07578	2926.0
173.06076	2861.0
79.05402	2861.0
93.06989	2842.0
91.05517	2768.0
83.04885	2657.0
219.13699	2415.0
279.23239	2369.0
115.05389	2366.0
237.12892	2333.0
183.08131	2240.0
177.09091	2193.0
201.09163	2159.0
239.14357	2140.0
195.08049	2112.0
259.134	2102.0
193.12245	2080.0
153.06972	2000.0
245.13742	1932.0
167.08603	1850.0
117.07021	1828.0
143.04997	1754.0
245.12209	1718.0
184.08719	1704.0
169.10118	1703.0
109.10084	1683.0
142.0782	1682.0
77.03894	1632.0
181.06598	1621.0
161.06087	1469.0
169.06552	1448.0
179.10373	1434.0
107.08574	1401.0
179.088	1393.0
127.05434	1377.0
245.15428	1368.0
200.08459	1312.0
147.04497	1275.0
165.07164	1232.0
261.22244	1221.0
105.07135	1220.0
229.12148	1200.0
199.07594	1166.0
152.06203	1132.0
174.06847	1119.0
159.08076	1103.0
143.08395	1086.0
121.10148	1071.0
241.12263	1042.0
155.08534	1013.0
169.08081	995.0
213.09149	989.0
182.07291	967.0
199.09114	963.0
199.09805	960.0
271.16748	952.0
125.0958	936.0
143.07224	934.0
57.0344	873.0
199.11049	842.0
154.07831	833.0
188.08315	829.0
227.1068	803.0
203.10072	800.0
143.05934	799.0
71.04986	793.0
144.05797	765.0
166.07857	759.0
123.04491	714.0
119.08479	694.0
216.11447	685.0
139.11346	664.0
214.09917	614.0
178.07761	554.0
135.11574	533.0
151.0733	526.0
243.13885	520.0
211.11314	520.0
133.06415	519.0
209.13268	516.0
156.0932	515.0
99.08054	513.0
209.09727	507.0
222.10315	482.0
83.06046	479.0
285.18332	466.0
148.05261	460.0
213.11865	453.0
113.09779	453.0
123.11553	451.0
137.05916	450.0
53.03745	443.0
83.08456	434.0
213.10722	421.0
160.05194	416.0
209.12276	414.0
171.09637	406.0
65.03822	391.0
287.19971	386.0
170.07304	385.0
209.1086	385.0
180.09337	373.0
147.11623	369.0
57.0699	365.0
194.1091	353.0
137.13254	346.0
225.09218	343.0
196.08722	342.0
223.10995	335.0
279.17514	334.0
221.09717	320.0
193.10068	319.0
116.06144	306.0
279.2095	306.0
97.07958	298.0
172.08809	296.0
254.12752	291.0
133.1003	290.0
198.10292	275.0
85.06557	265.0
227.14221	261.0
185.07449	259.0
59.04968	252.0
300.06271	248.0
208.08873	247.0
183.09456	239.0
226.09836	237.0
146.07272	236.0
147.07941	236.0
97.09116	235.0
269.1633	234.0
242.13046	234.0
176.08357	231.0
272.14249	228.0
155.07071	223.0
207.09953	222.0
186.06711	221.0
181.09102	214.0
279.18823	208.0
211.07756	203.0
228.1145	202.0
211.14587	200.0
251.17906	200.0
131.0675	199.0
147.05922	197.0
151.05525	190.0
135.08159	185.0
212.08191	182.0
203.07141	182.0
181.09892	181.0
173.13292	178.0
198.06708	177.0
207.08403	172.0
158.07437	170.0
195.0928	168.0
253.15733	165.0
51.02344	165.0
121.06483	164.0
168.09654	164.0
168.05972	162.0
253.12462	162.0
139.05457	161.0
166.071	160.0
236.11803	160.0
240.11539	158.0
227.12894	157.0
261.20819	155.0
162.06798	151.0
192.09352	149.0
152.05598	147.0
168.00639	147.0
201.1069	146.0
155.1073	146.0
173.09683	142.0
185.06117	142.0
216.09431	141.0
137.09929	139.0
235.1093	137.0
243.1297	135.0
211.12878	133.0
177.07266	133.0
159.06471	132.0
209.15251	132.0
207.11926	132.0
251.14491	131.0
183.13962	130.0
183.10782	130.0
194.075	126.0
168.06987	126.0
189.07303	126.0
131.08319	126.0
225.12598	125.0
223.16847	124.0
150.06622	123.0
269.19382	123.0
130.07707	123.0
109.09572	122.0
145.08482	118.0
167.10629	118.0
241.11351	116.0
177.06485	115.0
126.04513	113.0
297.16867	113.0
233.15512	112.0
190.07899	111.0
233.11475	109.0
153.12547	106.0
190.0979	105.0
130.04245	105.0
149.09598	104.0
287.18311	104.0
272.06815	103.0
211.09749	102.0
221.11755	99.0
205.10156	98.0
224.1205	98.0
102.04556	98.0
182.06102	98.0
269.17935	96.0
231.1123	96.0
123.05685	95.0
57.05955	93.0
151.06367	92.0
73.06505	91.0
169.12029	90.0
230.1292	89.0
249.12814	88.0
233.22841	87.0
243.17857	87.0
187.14946	87.0
156.07607	86.0
287.1665	85.0
174.10464	85.0
170.08455	85.0
165.12701	84.0
121.081	83.0
176.06148	80.0
215.07907	80.0
315.08923	80.0
168.07877	79.0
257.11517	79.0
256.14713	79.0
243.21217	79.0
183.11842	78.0
159.11783	78.0
195.10922	77.0
71.08453	76.0
170.10753	76.0
282.16135	75.0
216.41405	75.0
243.1068	73.0
123.07859	73.0
243.203	72.0
196.12561	72.0
230.10245	72.0
119.05059	71.0
225.08043	70.0
229.04588	70.0
195.13521	70.0
174.09431	70.0
267.1329	69.0
268.14392	68.0
140.06114	68.0
240.09869	68.0
287.15488	68.0
181.12132	68.0
187.0999	68.0
151.09016	67.0
160.0668	66.0
243.1129	64.0
137.12451	64.0
151.1347	63.0
163.05446	62.0
133.089	62.0
135.04402	62.0
105.05027	62.0
109.06503	62.0
159.04617	61.0
161.09193	61.0
285.16843	61.0
201.14996	61.0
141.08998	61.0
179.14699	60.0
212.11899	60.0
258.16217	59.0
50.01408	59.0
177.12611	59.0
151.0372	58.0
183.1277	58.0
201.0708	58.0
250.13861	57.0
300.05594	57.0
164.06149	57.0
182.10991	56.0
170.09859	56.0
264.14951	55.0
237.09877	55.0
244.10803	54.0
229.08591	54.0
156.56219	54.0
167.14174	54.0
222.1411	54.0
107.06648	54.0
153.06123	53.0
206.10988	53.0
202.08727	52.0
223.15237	51.0
236.15565	51.0
123.10575	51.0
107.05027	51.0
267.16974	50.0
187.06239	50.0
91.04489	50.0
151.15036	49.0
151.10341	49.0
191.08087	49.0
204.11531	48.0
172.07396	48.0
204.09431	47.0
314.15115	47.0
161.13297	47.0
193.08162	47.0
180.07892	45.0
283.16907	45.0
233.08484	45.0
251.13094	44.0
269.13275	44.0
122.07343	44.0
272.1344	44.0
109.03026	44.0
241.16826	43.0
258.28177	43.0
217.79797	43.0
101.06155	43.0
251.22096	43.0
218.32875	43.0
271.13199	43.0
193.4615	42.0
136.08971	41.0
238.09967	41.0
315.164	40.0
135.07133	40.0
276.25198	40.0
235.13632	40.0
208.10426	40.0
190.06145	40.0
133.05963	39.0
189.05417	39.0
196.46179	38.0
192.07587	38.0
96.05651	38.0
258.12753	38.0
219.10655	38.0
155.05972	38.0
198.04778	38.0
160.08911	37.0
254.11348	37.0
258.10394	36.0
181.15559	35.0
238.13594	34.0
234.1087	34.0
164.07655	34.0
216.42558	34.0
230.38779	34.0
177.04791	34.0
150.04343	33.0
194.64436	33.0
208.12122	33.0
223.13921	32.0
140.01131	32.0
243.07014	32.0
265.94647	32.0
129.05591	30.0
108.05887	30.0
153.10851	30.0
172.04955	30.0
178.06715	29.0
206.07193	29.0
226.0645	29.0
190.06955	29.0
247.13799	28.0
219.52428	28.0
210.07703	28.0
156.06017	28.0
228.07605	27.0
246.12593	27.0
104.06284	27.0
221.07095	26.0
186.10318	25.0
249.11423	24.0
240.08047	24.0
218.09726	24.0
257.03979	23.0
283.14435	21.0
80.06125	20.0
223.09532	20.0
218.12764	20.0
212.07191	20.0
84.02097	18.0
96.74406	18.0
62.58563	12.0

MSID: 9017
ID: 235
RETENTIONTIME: 29.12655
PRECURSORMZ: 345.1691
AREA: 2201757.75
PRECURSORTYPE: [M+H]+
SMILES: [H][C@]12C[C@@H](O)C=C3C(=O)OC[C@@]13CC[C@]1(C)O[C@H](C[C@]21C)C1=COC=C1
NAME: salvisplendin D
FORMULA: C20H24O5
INCHIKEY: NGOVWADMNNYPDU-UYGWLRSGSA-N
CAS: 918802-68-3
Molecular Weight: 344.408
Number of References: 3
Class: Colensane and Clerodane diterpenoids
Superclass: Diterpenoids
Pathway: Terpenoids
ppm: -1.1000000000080945
CMID: CM243
IONMODE: Positive
COLLISIONENERGY: 40±20eV
INSTRUMENTTYPE: AB SCIEX
INSTRUMENT: Q-TOF
Comment:  
Num Peaks: 274
327.1586	10026.0
299.16458	2469.0
271.09528	2149.0
281.15414	1441.0
296.14005	1159.0
253.0876	1103.0
257.11716	976.0
197.09695	934.0
239.10762	911.0
193.1011	911.0
221.09613	872.0
281.11639	864.0
309.14789	849.0
238.09856	823.0
255.10309	774.0
225.08818	711.0
179.08582	704.0
215.10822	673.0
263.14328	667.0
243.10107	656.0
297.14877	593.0
345.16769	580.0
209.09627	519.0
254.09669	473.0
178.07803	409.0
267.13809	376.0
237.09163	354.0
195.07954	337.0
269.11548	332.0
229.04926	330.0
165.06956	330.0
239.14095	329.0
169.09906	329.0
207.07881	318.0
223.11183	315.0
223.07672	307.0
235.14725	303.0
267.10449	301.0
211.11214	300.0
253.12189	299.0
220.12585	294.0
181.06508	294.0
283.13318	268.0
285.1506	262.0
279.13458	258.0
182.07466	244.0
141.07063	241.0
227.07178	233.0
213.09048	228.0
153.06895	218.0
227.10867	214.0
211.03815	213.0
173.05861	213.0
154.07632	213.0
197.05983	212.0
152.06247	208.0
257.15485	205.0
224.08279	200.0
240.07481	199.0
167.08647	199.0
280.14838	194.0
205.10339	191.0
185.06026	188.0
196.08765	188.0
251.14531	187.0
183.08041	182.0
298.15244	181.0
229.0863	178.0
266.09543	176.0
181.10068	175.0
201.09067	174.0
248.12012	173.0
183.04332	170.0
155.0504	168.0
229.12041	166.0
271.17108	165.0
225.0544	164.0
199.07359	164.0
238.13634	164.0
83.04926	163.0
235.11121	161.0
55.05375	159.0
239.0728	159.0
253.15929	158.0
251.10651	153.0
263.10831	152.0
282.12552	151.0
228.08089	149.0
265.12497	148.0
241.08501	145.0
155.08455	144.0
211.07799	142.0
233.0957	142.0
195.11649	142.0
200.08224	141.0
269.15244	138.0
235.07516	138.0
187.07353	135.0
249.09299	134.0
213.0576	133.0
208.08914	127.0
169.06595	126.0
248.0831	122.0
157.06548	120.0
128.06357	120.0
189.07076	119.0
191.08536	117.0
255.13751	116.0
291.13715	112.0
256.10992	111.0
129.06969	111.0
166.07774	109.0
206.07375	106.0
171.08144	105.0
201.05455	104.0
219.07942	103.0
212.08232	100.0
193.09158	99.0
184.08762	93.0
207.11827	93.0
284.10468	91.0
127.05698	90.0
268.10904	90.0
285.11255	88.0
198.06612	87.0
249.12854	87.0
237.12631	86.0
220.08952	84.0
185.09224	84.0
145.06522	84.0
210.06609	83.0
200.049	82.0
203.08578	81.0
210.10583	81.0
215.07088	81.0
194.06996	81.0
224.12091	80.0
206.1089	80.0
228.11639	79.0
180.09381	79.0
202.09883	79.0
236.12144	78.0
168.09317	78.0
158.07234	78.0
299.14258	78.0
157.09984	77.0
222.10211	77.0
247.11221	77.0
183.11885	75.0
267.1189	75.0
192.09395	75.0
143.04924	75.0
187.11372	73.0
202.07933	73.0
143.08556	72.0
159.04414	72.0
69.06812	72.0
190.07538	71.0
228.04095	71.0
219.11566	70.0
240.11275	69.0
211.14771	69.0
142.07631	68.0
81.06996	68.0
226.06343	67.0
294.12772	67.0
217.08784	67.0
264.11487	66.0
215.0881	65.0
221.12962	65.0
204.09334	65.0
256.07385	64.0
295.1347	63.0
184.0504	63.0
207.07318	62.0
234.10162	61.0
230.11177	61.0
238.07892	61.0
256.14597	60.0
223.14841	60.0
242.09276	59.0
214.09673	59.0
232.08897	59.0
252.11319	59.0
217.06619	58.0
238.06833	57.0
117.07169	57.0
270.1254	57.0
209.05804	57.0
284.13934	57.0
217.09938	56.0
255.06711	55.0
193.06436	54.0
69.03312	54.0
173.0947	54.0
251.06615	54.0
97.0636	54.0
234.07016	52.0
271.12109	52.0
278.12592	50.0
231.08295	50.0
245.08415	49.0
159.08119	48.0
139.05499	48.0
250.13591	47.0
57.0688	47.0
250.09409	46.0
268.15073	45.0
245.10101	45.0
156.09363	45.0
153.05925	44.0
222.06708	44.0
276.1124	44.0
203.10672	44.0
187.03737	44.0
279.10187	43.0
168.05762	43.0
131.04887	43.0
296.11139	43.0
55.01888	43.0
243.13467	43.0
227.09244	43.0
195.06587	43.0
327.13202	42.0
151.05449	42.0
238.05322	42.0
225.12344	41.0
182.10638	41.0
245.12862	41.0
177.07179	41.0
160.0536	40.0
312.1376	40.0
159.11578	39.0
59.05006	39.0
196.12193	39.0
164.06319	39.0
229.07445	38.0
175.07565	38.0
167.04596	38.0
189.0923	38.0
259.09497	38.0
171.10193	37.0
201.07121	37.0
261.11203	36.0
226.08994	36.0
247.07373	35.0
149.05696	35.0
161.05757	35.0
202.06403	35.0
197.13133	35.0
235.06015	35.0
144.0584	35.0
282.1568	34.0
67.05386	34.0
203.07043	34.0
269.09619	34.0
119.08415	33.0
262.09891	33.0
145.10178	32.0
179.06354	32.0
221.06117	32.0
265.0867	32.0
198.10609	32.0
147.08104	32.0
201.049	31.0
85.06418	30.0
171.04173	29.0
95.08512	29.0
109.09922	29.0
244.10538	29.0
251.09409	28.0
189.0546	28.0
176.06322	27.0
79.05966	12.0

MSID: 9018
ID: 118
RETENTIONTIME: 22.63465
PRECURSORMZ: 331.1904
AREA: 2173278.25
PRECURSORTYPE: [M+H]+
SMILES: CC(C)C1=CC2=C(O)C(O)=C3C(C)(C)CCC[C@]3(C)C2=C(O)C1=O
NAME: 5,6-didehydro-7-hydroxy-taxodone
FORMULA: C20H26O4
INCHIKEY: JHWIFWLZAZIZIY-HXUWFJFHSA-N
CAS: nan
Molecular Weight: 330.424
Number of References: 4
Class: Abeoabietane diterpenoids
Superclass: Diterpenoids
Pathway: Terpenoids
ppm: -0.5350000000134969
CMID: CM243
IONMODE: Positive
COLLISIONENERGY: 40±20eV
INSTRUMENTTYPE: AB SCIEX
INSTRUMENT: Q-TOF
Comment:  
Num Peaks: 161
215.10849	1345.0
229.12219	473.0
200.08389	403.0
313.18054	395.0
295.17044	370.0
235.11301	268.0
141.06966	189.0
165.06978	182.0
181.06532	146.0
153.07156	144.0
169.06873	136.0
207.11714	132.0
277.16019	128.0
157.06567	126.0
152.06146	113.0
182.07358	113.0
253.12067	111.0
211.07399	103.0
173.06142	103.0
185.09381	102.0
252.11195	99.0
111.08161	97.0
241.12183	94.0
285.1824	93.0
331.19263	92.0
154.08017	89.0
192.09283	87.0
167.08542	85.0
211.10956	84.0
199.11255	83.0
128.06152	82.0
179.08736	82.0
271.13113	81.0
283.16983	78.0
129.07097	77.0
227.1075	77.0
193.06734	76.0
199.07663	75.0
197.09721	75.0
171.08167	75.0
191.08426	73.0
181.10222	71.0
255.1394	71.0
195.11674	71.0
169.10184	71.0
203.10699	69.0
201.0937	68.0
225.13109	68.0
143.08691	67.0
251.14253	66.0
142.07883	65.0
145.0654	65.0
195.08253	64.0
209.0923	64.0
237.09344	64.0
69.06983	64.0
223.11066	63.0
187.07512	63.0
172.08875	61.0
243.13347	60.0
217.12276	60.0
166.07671	59.0
214.09987	59.0
331.15518	59.0
143.0506	57.0
183.08199	57.0
269.15277	56.0
265.1572	55.0
213.09076	53.0
237.12512	53.0
233.09601	52.0
267.17368	52.0
55.05382	49.0
180.09535	46.0
159.08141	44.0
165.0899	44.0
207.08049	43.0
155.08598	43.0
147.0444	42.0
234.10641	42.0
127.05273	42.0
257.15833	42.0
225.08995	42.0
219.07971	41.0
241.15985	40.0
202.07681	40.0
57.06962	40.0
262.13257	39.0
238.09737	39.0
217.10399	39.0
239.10945	39.0
178.07826	39.0
149.06194	38.0
229.08513	38.0
190.07697	38.0
220.08691	38.0
197.06146	37.0
331.08569	37.0
193.09999	37.0
191.11133	37.0
131.04904	37.0
231.09813	36.0
316.05908	36.0
202.0977	36.0
205.06439	36.0
158.07256	35.0
267.14163	35.0
259.17572	35.0
210.10185	35.0
174.06525	33.0
221.10078	33.0
189.0912	33.0
205.10506	32.0
234.14238	32.0
257.12219	32.0
93.06949	31.0
196.08789	31.0
91.05383	30.0
81.07007	30.0
168.0553	30.0
239.1458	30.0
222.10385	30.0
203.08606	29.0
270.12735	29.0
186.06511	28.0
206.11058	28.0
259.13315	28.0
287.16394	27.0
194.07568	27.0
219.1145	27.0
107.08427	26.0
208.08659	26.0
215.08838	26.0
265.12213	26.0
161.06274	26.0
247.10945	26.0
188.08383	25.0
109.06356	25.0
207.10587	25.0
313.12161	25.0
115.05237	25.0
226.09613	25.0
245.155	24.0
165.05846	24.0
243.10292	24.0
249.12578	23.0
281.15125	23.0
236.11574	23.0
95.08907	23.0
117.06973	23.0
83.08508	21.0
223.15163	21.0
228.11372	21.0
216.09645	20.0
245.04919	20.0
175.07329	20.0
151.05228	14.0
311.1698	13.0
137.05748	13.0
73.06554	12.0
77.04117	12.0

MSID: 9019
ID: 27
RETENTIONTIME: 11.94752
PRECURSORMZ: 197.1172
AREA: 2153816.5
PRECURSORTYPE: [M+H]+
SMILES: C[C@@]12C[C@@H](O)CC(C)(C)C1=CC(=O)O2
NAME: Loliolide
FORMULA: C11H16O3
INCHIKEY: XEVQXKKKAVVSMW-WRWORJQWSA-N
CAS: nan
Molecular Weight: 196.246
Number of References: 605
Class: Apocarotenoids (β-)
Superclass: Apocarotenoids
Pathway: Terpenoids
ppm: -0.5700000000103955
CMID: CM243
IONMODE: Positive
COLLISIONENERGY: 40±20eV
INSTRUMENTTYPE: AB SCIEX
INSTRUMENT: Q-TOF
Comment:  
Num Peaks: 64
179.10689	2509.0
91.05377	2318.0
133.10081	1993.0
105.06983	1641.0
107.08522	1280.0
197.11769	1024.0
77.03854	915.0
135.11739	848.0
161.09621	817.0
79.05361	692.0
93.07037	611.0
65.03943	483.0
67.0547	385.0
81.06913	287.0
119.0853	251.0
55.05451	225.0
117.06859	206.0
51.02384	190.0
115.05439	179.0
103.05371	172.0
131.04895	147.0
109.10236	142.0
131.08484	134.0
146.07207	131.0
95.04984	125.0
121.06642	107.0
59.04859	105.0
128.06366	98.0
137.06082	95.0
95.08613	94.0
118.07851	93.0
53.03785	87.0
151.11116	84.0
123.04433	78.0
143.08447	76.0
137.09866	75.0
119.05003	64.0
109.06553	63.0
123.11713	62.0
92.06307	62.0
67.05069	59.0
69.06897	55.0
50.01517	53.0
78.04671	52.0
55.01746	51.0
57.07032	50.0
145.06412	50.0
85.06603	49.0
69.03235	48.0
71.04782	44.0
116.063	43.0
135.10715	43.0
135.08096	41.0
120.09421	40.0
129.07088	39.0
107.04874	38.0
91.0435	34.0
127.05154	34.0
57.03407	31.0
121.10091	28.0
63.0238	26.0
83.04663	23.0
113.05663	14.0
113.06601	13.0

MSID: 9020
ID: 540
RETENTIONTIME: 37.0794
PRECURSORMZ: 763.4407
AREA: 2133699.25
PRECURSORTYPE: [M+H]+
SMILES: [H][C@](C)(CC)CCCCCCCCCCC(=O)OC[C@H](CC1=CC(OC)=C(O)C=C1)[C@H](COC(=O)\C=C\C1=CC(OC)=C(O)C=C1)CC1=CC=C(O)C(OC)=C1
NAME: Lignandiester
FORMULA: C45H62O10
INCHIKEY: KMPWSNNOFALAPV-VKYULJBKSA-N
CAS: nan
Molecular Weight: 762.981
Number of References: 1
Class: nan
Superclass: nan
Pathway: Shikimates and Phenylpropanoids
ppm: -1.4250000000401997
CMID: CM243
IONMODE: Positive
COLLISIONENERGY: 40±20eV
INSTRUMENTTYPE: AB SCIEX
INSTRUMENT: Q-TOF
Comment:  
Num Peaks: 122
177.0547	40781.0
145.02852	8746.0
327.16006	7093.0
137.05946	3185.0
295.13275	1615.0
203.10654	1028.0
163.07475	830.0
117.03344	777.0
151.07602	765.0
521.22064	561.0
149.0592	481.0
189.09079	459.0
569.38074	439.0
133.06447	429.0
263.10648	399.0
89.0388	314.0
763.44379	314.0
175.0742	175.0
171.07744	155.0
184.07283	152.0
763.6062	132.0
763.50336	130.0
157.06656	128.0
121.06516	111.0
763.42487	110.0
134.03557	106.0
191.10684	99.0
195.06433	99.0
443.3158	97.0
235.11398	95.0
325.14371	93.0
187.07471	82.0
131.04764	76.0
245.09619	71.0
143.05145	67.0
145.06508	67.0
763.5575	64.0
178.05957	58.0
295.10583	58.0
397.16168	56.0
175.06772	54.0
201.0891	51.0
188.08072	48.0
122.03696	46.0
163.05725	46.0
107.0506	46.0
569.34802	45.0
135.07962	42.0
176.48045	41.0
103.05355	41.0
94.04216	39.0
443.30756	37.0
763.4032	36.0
569.31531	36.0
133.0509	34.0
143.08894	33.0
201.07658	32.0
159.08229	32.0
187.06532	31.0
345.17102	31.0
91.05363	31.0
139.07104	31.0
123.08325	30.0
176.47134	30.0
165.09081	30.0
141.06818	29.0
147.07733	29.0
151.14705	28.0
106.04269	28.0
191.09467	28.0
128.06456	28.0
95.08694	28.0
101.03826	27.0
271.09344	27.0
327.11578	27.0
189.07732	27.0
296.13809	26.0
81.07253	25.0
203.0856	25.0
178.04912	25.0
97.10018	25.0
445.33072	25.0
162.03085	25.0
109.09912	24.0
295.0907	24.0
136.05347	24.0
233.0955	24.0
763.66034	23.0
178.16022	23.0
63.02216	23.0
202.07637	23.0
179.06862	23.0
763.341	22.0
153.05548	22.0
665.62531	22.0
521.14911	22.0
207.06593	22.0
267.13306	21.0
79.05262	21.0
220.08643	20.0
176.45312	20.0
207.21394	20.0
119.04771	20.0
123.07999	20.0
146.0316	20.0
248.07979	19.0
159.04523	18.0
312.12521	18.0
328.15817	16.0
762.54834	14.0
85.10023	13.0
127.05135	13.0
117.01649	13.0
131.03418	13.0
173.04944	13.0
717.50079	12.0
86.2397	12.0
77.03756	12.0
69.0705	12.0
65.03696	12.0
62.01777	12.0
53.03849	12.0

MSID: 9021
ID: 392
RETENTIONTIME: 32.18185
PRECURSORMZ: 362.1959
AREA: 2060594.25
PRECURSORTYPE: [M+NH4]+
SMILES: [H][C@@]12C(=O)[C@@H]3OC(=O)[C@@]1(CCCC2(C)C)C1=C3C=C(C(C)C)C(O)=C1O
NAME: isogaldosol
FORMULA: C20H24O5
INCHIKEY: LGMZDFRDZKIULZ-UWVAXJGDSA-N
CAS: 142570-05-6
Molecular Weight: 344.408
Number of References: 3
Class: Abietane diterpenoids
Superclass: Diterpenoids
Pathway: Terpenoids
ppm: -0.849000000016531
CMID: CM243
IONMODE: Positive
COLLISIONENERGY: 40±20eV
INSTRUMENTTYPE: AB SCIEX
INSTRUMENT: Q-TOF
Comment:  
Num Peaks: 298
271.16937	11833.0
215.1067	8966.0
327.15848	2523.0
243.101	1965.0
229.12181	1951.0
297.14868	1748.0
173.06113	1610.0
315.16077	1520.0
211.11206	1484.0
345.1694	1194.0
197.0955	1120.0
201.05449	1093.0
239.10754	993.0
200.08357	984.0
285.11246	946.0
299.16281	937.0
233.08067	919.0
269.11539	918.0
145.06517	885.0
253.15919	880.0
281.15405	838.0
257.11707	743.0
269.15234	505.0
231.09924	456.0
187.07347	454.0
255.10301	422.0
181.06371	417.0
183.11613	417.0
169.10283	410.0
209.09621	409.0
153.06889	393.0
267.09958	380.0
213.09041	379.0
309.14606	374.0
243.13765	374.0
193.10104	372.0
141.06943	369.0
195.08086	368.0
199.07629	367.0
187.03865	345.0
317.17389	342.0
169.06462	337.0
241.12143	331.0
271.09521	326.0
217.08777	318.0
221.09314	317.0
229.04918	316.0
183.08168	315.0
165.0695	293.0
241.08646	292.0
228.11484	290.0
227.1086	277.0
197.06114	263.0
167.08514	262.0
178.07797	255.0
196.08757	254.0
205.08508	252.0
171.08011	252.0
182.07327	250.0
287.16678	234.0
187.11098	233.0
168.09438	225.0
127.05363	222.0
185.09618	201.0
128.06242	200.0
155.08694	197.0
245.08099	191.0
199.10947	188.0
251.14056	184.0
211.07364	184.0
159.08115	182.0
230.12952	180.0
227.0717	179.0
219.06631	179.0
225.12631	178.0
189.09224	178.0
223.07664	174.0
269.13306	173.0
123.04421	172.0
229.08475	171.0
165.08965	169.0
181.10193	168.0
179.08444	168.0
213.05467	168.0
285.10254	165.0
161.06125	163.0
203.06897	162.0
157.06419	162.0
201.09059	162.0
95.08318	158.0
154.07748	157.0
190.06316	156.0
55.05373	154.0
210.10434	151.0
107.08613	151.0
147.04417	150.0
67.05384	149.0
69.07053	146.0
238.09848	146.0
129.07076	144.0
143.08551	143.0
152.06	141.0
273.1098	139.0
215.0708	138.0
271.13712	137.0
214.06084	135.0
223.11029	133.0
257.08093	131.0
245.1178	129.0
91.05275	126.0
225.16011	125.0
254.09505	121.0
203.10387	120.0
166.0777	120.0
226.09575	118.0
224.08272	116.0
155.04791	115.0
185.05887	114.0
193.08743	111.0
225.0881	111.0
253.12492	111.0
231.065	111.0
259.13589	110.0
257.1579	110.0
93.06934	109.0
263.14001	108.0
217.12096	106.0
327.14078	106.0
285.15051	106.0
59.04929	104.0
131.04883	100.0
175.07559	96.0
243.06435	96.0
283.13638	93.0
174.06625	93.0
228.07639	91.0
83.04923	91.0
131.08472	91.0
201.12671	90.0
163.03984	90.0
189.05185	88.0
206.07228	87.0
79.05267	87.0
109.10226	86.0
256.10669	85.0
229.06697	85.0
239.06969	84.0
247.13214	84.0
237.09155	84.0
289.18182	82.0
281.11957	81.0
67.05223	81.0
251.10487	81.0
259.09647	81.0
239.14238	80.0
362.19455	80.0
81.06905	80.0
191.07176	80.0
207.06325	79.0
179.07133	79.0
216.11337	78.0
219.09966	78.0
247.09674	78.0
195.11642	77.0
191.0853	77.0
211.09215	76.0
179.10672	75.0
163.07234	75.0
252.07889	74.0
157.10103	73.0
180.09244	72.0
217.05025	72.0
242.08963	72.0
184.05168	71.0
198.06882	71.0
115.05324	70.0
151.05324	70.0
202.09598	70.0
145.10173	70.0
186.06747	69.0
151.03879	68.0
105.06873	68.0
235.14717	68.0
253.13583	68.0
200.04755	68.0
213.12186	67.0
226.06483	66.0
192.09389	65.0
158.0723	65.0
69.03229	65.0
256.13962	65.0
184.08623	64.0
177.09129	63.0
231.14391	62.0
149.0605	61.0
212.08226	61.0
147.07861	61.0
202.0584	60.0
117.07059	60.0
135.08084	60.0
203.10248	60.0
188.07814	60.0
205.09912	60.0
294.12259	60.0
127.0448	58.0
142.07744	58.0
287.12198	58.0
137.06299	57.0
249.09135	57.0
171.04424	57.0
240.11267	57.0
205.06546	57.0
139.0538	56.0
266.12891	56.0
243.07657	56.0
227.14107	56.0
175.0406	55.0
227.09827	55.0
179.03203	55.0
168.05629	55.0
241.10622	54.0
245.1546	54.0
193.06566	53.0
119.08839	52.0
183.04193	52.0
199.03899	50.0
299.12555	50.0
197.13126	49.0
220.12578	49.0
167.05096	49.0
235.11412	48.0
159.11697	48.0
209.05939	47.0
285.0827	47.0
265.0834	47.0
236.11836	46.0
284.13925	46.0
213.07896	46.0
135.04214	46.0
177.05611	45.0
83.08315	45.0
160.05232	45.0
210.13841	45.0
235.09761	45.0
266.09213	43.0
242.13078	43.0
208.08766	43.0
133.06342	43.0
233.05078	42.0
282.12872	42.0
77.03846	42.0
155.07597	42.0
156.09358	42.0
194.10674	42.0
259.16898	41.0
255.07329	41.0
181.08215	41.0
207.08156	41.0
279.13614	40.0
210.09441	40.0
57.03328	39.0
220.09236	39.0
242.05458	39.0
275.12534	38.0
279.10669	38.0
171.11725	38.0
213.04181	38.0
268.11215	38.0
248.11542	38.0
258.0885	37.0
144.05482	36.0
170.07214	36.0
247.08749	36.0
130.07858	36.0
145.05338	35.0
217.0719	34.0
321.1474	33.0
210.06744	33.0
254.12784	33.0
252.11777	32.0
270.1221	31.0
251.07228	31.0
223.14394	31.0
234.06857	30.0
198.1019	30.0
263.11935	30.0
233.12404	29.0
162.06586	28.0
212.11934	28.0
121.06415	27.0
203.02013	27.0
244.10683	27.0
109.02657	26.0
255.12646	26.0
223.09712	25.0
205.04723	25.0
181.04526	25.0
55.01595	25.0

MSID: 9022
ID: 472
RETENTIONTIME: 35.15463
PRECURSORMZ: 607.2552
AREA: 2046083.5
PRECURSORTYPE: [M+H]+
SMILES: [H][C@]12CC3=C(C)C(=O)O[C@@]3(C[C@]1(C)[C@@H](OC(C)=O)C(=O)C=C2C)[C@@]12C[C@]3(C)[C@@H](OC(C)=O)C(=O)C=C(C)[C@@]3([H])CC1=C(C)C(=O)O2
NAME: salplebeone G
FORMULA: C34H38O10
INCHIKEY: RUWOERIXVCQFGS-WXRKXFINSA-N
CAS: nan
Molecular Weight: 606.67
Number of References: 2
Class: nan
Superclass: nan
Pathway: Terpenoids
ppm: 0.8749999999508873
CMID: CM243
IONMODE: Positive
COLLISIONENERGY: 40±20eV
INSTRUMENTTYPE: AB SCIEX
INSTRUMENT: Q-TOF
Comment:  
Num Peaks: 183
607.25623	39990.0
547.23547	6527.0
579.2597	4202.0
519.23932	3909.0
447.21561	804.0
475.21185	768.0
446.20959	714.0
474.20679	664.0
519.21698	418.0
491.20947	402.0
445.20264	306.0
487.21497	238.0
501.23203	228.0
433.20386	223.0
461.19373	200.0
561.25165	180.0
473.20279	174.0
551.26373	166.0
459.21457	164.0
419.22263	152.0
505.21964	146.0
589.24255	138.0
575.23126	134.0
529.22241	132.0
490.24185	126.0
431.18408	123.0
491.2442	117.0
473.22623	116.0
463.21719	109.0
506.23056	106.0
463.24881	103.0
478.23767	102.0
432.19949	99.0
477.22729	97.0
420.22989	95.0
459.17679	93.0
550.21796	77.0
460.21832	75.0
417.16769	74.0
551.25452	73.0
579.18427	71.0
462.24387	66.0
491.18561	65.0
607.20068	65.0
251.11873	62.0
518.23328	61.0
475.246	61.0
448.21655	60.0
461.18109	59.0
432.1832	58.0
474.17267	58.0
533.26086	57.0
460.1868	57.0
418.17651	57.0
474.23663	56.0
447.18661	55.0
477.19733	51.0
589.38281	51.0
283.16922	51.0
517.2171	51.0
475.17126	51.0
503.23813	50.0
589.20691	50.0
532.20972	50.0
418.21255	49.0
579.16779	48.0
488.22287	48.0
547.15759	48.0
503.20956	48.0
462.22702	48.0
433.17331	46.0
564.24408	45.0
419.18652	44.0
535.23254	42.0
476.22437	42.0
489.22101	41.0
547.14612	40.0
204.0652	39.0
533.21112	39.0
435.21613	39.0
515.20551	38.0
589.28058	38.0
605.24023	38.0
504.20529	37.0
490.21365	37.0
445.16339	37.0
519.18127	37.0
578.24188	37.0
592.23474	37.0
433.23648	37.0
474.15347	36.0
447.25497	36.0
476.21368	35.0
490.19849	35.0
489.18851	34.0
536.23682	34.0
149.09511	34.0
444.19684	34.0
533.19977	32.0
535.26428	30.0
548.23254	30.0
432.2341	30.0
501.19476	30.0
487.12634	30.0
458.20352	30.0
479.24698	29.0
518.19318	29.0
446.17441	28.0
547.12091	27.0
606.94977	27.0
479.22556	27.0
405.19659	27.0
547.33398	26.0
535.20087	26.0
464.21686	26.0
549.2099	26.0
403.1882	26.0
531.21826	26.0
520.23737	26.0
261.22263	26.0
534.21796	26.0
420.19977	26.0
487.15875	26.0
329.13831	26.0
321.18939	26.0
605.22095	26.0
430.21252	25.0
465.23453	25.0
458.16998	25.0
416.16412	25.0
410.14621	25.0
402.17999	25.0
399.16095	25.0
315.08762	24.0
547.82904	24.0
607.17902	24.0
506.17767	23.0
441.25409	23.0
279.11475	23.0
388.1608	23.0
507.19839	23.0
455.2272	23.0
461.16006	23.0
366.1604	23.0
391.18839	22.0
491.15955	22.0
291.19876	22.0
578.21594	22.0
404.20163	22.0
502.24335	22.0
563.21161	22.0
368.14401	22.0
442.18036	21.0
457.1915	21.0
519.15002	21.0
446.61725	21.0
571.3269	21.0
432.1608	21.0
446.15375	21.0
107.0871	21.0
573.21527	20.0
135.11607	20.0
543.34753	20.0
501.17282	19.0
488.20773	18.0
557.21936	18.0
490.17029	18.0
505.18881	18.0
287.1434	18.0
283.15933	18.0
390.17981	17.0
382.14664	17.0
475.13284	17.0
509.39987	16.0
516.21527	16.0
277.21503	15.0
145.09341	13.0
131.07344	13.0
215.11093	13.0
93.06835	12.0
271.14508	12.0
105.06869	12.0
59.06205	12.0

MSID: 9023
ID: 100
RETENTIONTIME: 20.25963
PRECURSORMZ: 477.1397
AREA: 1994237.25
PRECURSORTYPE: [M+H]+
SMILES: CO[C@@H]1[C@@H](CO)O[C@@H](OC2=CC3=C(C(=O)C=C(O3)C3=CC=C(O)C=C3)C(O)=C2OC)[C@H](O)[C@H]1O
NAME: hispidulin 7-glucoside
FORMULA: C23H24O11
INCHIKEY: FFJAXGPEQTZIDV-NPNODJHLSA-N
CAS: nan
Molecular Weight: 476.437
Number of References: 1
Class: Flavones
Superclass: Flavonoids
Pathway: Shikimates and Phenylpropanoids
ppm: 0.009999999974752427
CMID: CM243
IONMODE: Positive
COLLISIONENERGY: 40±20eV
INSTRUMENTTYPE: AB SCIEX
INSTRUMENT: Q-TOF
Comment:  
Num Peaks: 27
315.08643	19664.0
300.06342	9134.0
168.00447	545.0
477.14044	510.0
140.01074	104.0
299.0582	59.0
135.04575	53.0
315.05515	52.0
257.04205	51.0
300.03455	50.0
272.06882	49.0
133.06699	47.0
285.04672	44.0
269.08041	42.0
297.0748	37.0
301.0686	26.0
229.05098	23.0
171.07393	23.0
314.06158	21.0
271.06332	20.0
300.01419	20.0
477.07199	15.0
241.04573	13.0
161.0652	13.0
132.05325	13.0
157.06073	12.0
459.27206	12.0

MSID: 9024
ID: 95
RETENTIONTIME: 19.54732
PRECURSORMZ: 301.0713
AREA: 1992725.5
PRECURSORTYPE: [M+H]+
SMILES: COC1=C(O)C=CC(=C1)C1=CC(=O)C2=C(O)C=C(O)C=C2O1
NAME: chrysoeriol
FORMULA: C16H12O6
INCHIKEY: SCZVLDHREVKTSH-UHFFFAOYSA-N
CAS: 491-71-4
Molecular Weight: 300.268
Number of References: 408
Class: Flavones
Superclass: Flavonoids
Pathway: Shikimates and Phenylpropanoids
ppm: 0.08499999995592589
CMID: CM243
IONMODE: Positive
COLLISIONENERGY: 40±20eV
INSTRUMENTTYPE: AB SCIEX
INSTRUMENT: Q-TOF
Comment:  
Num Peaks: 77
301.07004	13409.0
286.04776	7386.0
168.0056	4085.0
140.01062	1086.0
112.01452	330.0
121.02758	298.0
84.0205	251.0
68.99734	230.0
269.04483	205.0
123.00735	202.0
56.02524	179.0
258.05246	172.0
285.03821	159.0
119.04892	144.0
240.04149	116.0
183.02745	113.0
169.01379	108.0
184.05444	106.0
212.04814	97.0
160.05116	78.0
95.01162	73.0
70.00488	71.0
301.05304	71.0
93.03349	63.0
257.0481	61.0
165.01927	57.0
55.01744	57.0
65.03862	54.0
171.04689	52.0
156.05696	49.0
91.05374	47.0
145.02986	45.0
241.05162	45.0
213.05621	45.0
229.04634	44.0
122.0014	43.0
268.03534	43.0
286.01627	43.0
155.048	41.0
137.02179	40.0
147.04425	39.0
184.04912	38.0
144.05727	37.0
128.06139	35.0
127.05591	35.0
66.00898	34.0
202.06964	34.0
139.00421	34.0
167.98021	33.0
255.06717	33.0
185.0603	32.0
118.04016	30.0
157.06429	29.0
152.0625	29.0
201.0546	28.0
121.01788	26.0
269.03198	26.0
301.02417	25.0
71.00817	24.0
131.04779	24.0
283.05582	24.0
84.01332	24.0
286.75549	23.0
181.06512	22.0
223.04021	22.0
143.0481	22.0
109.02663	21.0
120.05767	21.0
187.03741	20.0
211.03819	20.0
173.06123	20.0
183.0195	19.0
89.03889	12.0
68.98758	12.0
98.00086	12.0
63.48725	12.0
54.01014	12.0

MSID: 9025
ID: 496
RETENTIONTIME: 35.94277
PRECURSORMZ: 457.3669
AREA: 1981532.75
PRECURSORTYPE: [M+H]+
SMILES: [H][C@@]12[C@@H](C)[C@H](C)CC[C@@]1(CC[C@]1(C)C2=CC[C@]2([H])[C@@]3(C)CC[C@H](O)C(C)(C)[C@]3([H])CC[C@@]12C)C(O)=O
NAME: ursolic acid
FORMULA: C30H48O3
INCHIKEY: WCGUUGGRBIKTOS-GPOJBZKASA-N
CAS: 77-52-1
Molecular Weight: 456.709
Number of References: 7684
Class: Ursane and Taraxastane triterpenoids
Superclass: Triterpenoids
Pathway: Terpenoids
ppm: -1.2700000000336331
CMID: CM243
IONMODE: Positive
COLLISIONENERGY: 40±20eV
INSTRUMENTTYPE: AB SCIEX
INSTRUMENT: Q-TOF
Comment:  
Num Peaks: 170
411.36298	9713.0
203.17917	2005.0
163.14734	1648.0
191.17865	1479.0
95.08601	1238.0
189.1649	1217.0
439.35522	1099.0
457.36954	888.0
107.08508	787.0
149.131	697.0
121.10182	691.0
109.10221	666.0
393.3493	665.0
135.11722	640.0
133.10065	631.0
177.16292	614.0
175.1494	580.0
231.20935	565.0
161.13203	538.0
297.25662	526.0
205.19302	505.0
147.11775	494.0
119.08514	456.0
81.06902	419.0
187.14842	398.0
217.19449	398.0
93.06931	361.0
315.26846	307.0
207.17451	304.0
201.16275	295.0
123.11697	287.0
221.18918	230.0
105.0687	213.0
249.18556	213.0
173.13322	213.0
159.11691	208.0
69.06969	189.0
341.28094	178.0
67.05461	176.0
145.10049	164.0
179.14467	161.0
215.17989	158.0
259.09479	157.0
229.19438	155.0
233.18976	154.0
235.1696	149.0
328.16888	143.0
55.05444	133.0
219.17496	129.0
137.13289	126.0
83.0858	111.0
233.22415	108.0
131.08466	105.0
245.22505	105.0
247.16592	100.0
79.05437	100.0
205.15796	99.0
91.05272	97.0
213.16467	92.0
243.20934	85.0
165.12733	79.0
297.2431	78.0
177.12642	76.0
241.19739	75.0
421.34692	75.0
227.17789	74.0
219.20976	70.0
329.24847	68.0
255.21242	68.0
97.10117	67.0
175.14034	65.0
193.1595	64.0
271.24347	64.0
163.11356	63.0
323.27274	61.0
57.06876	61.0
133.09387	60.0
261.18625	57.0
189.15009	57.0
203.15823	56.0
329.17563	55.0
269.22775	55.0
263.1987	54.0
275.20322	53.0
179.18007	52.0
77.04015	51.0
157.10097	51.0
393.32211	51.0
153.09065	50.0
151.14949	50.0
181.15723	49.0
167.10535	47.0
257.23004	45.0
273.11453	45.0
229.1573	44.0
207.13927	43.0
99.08188	42.0
317.28366	41.0
199.14948	40.0
283.24341	40.0
457.25226	39.0
81.06285	38.0
195.17381	38.0
191.14479	38.0
311.16226	37.0
301.25333	36.0
379.22873	36.0
277.21832	36.0
93.06364	36.0
235.20566	35.0
111.11649	35.0
179.13156	34.0
143.08429	34.0
303.23865	34.0
457.34021	34.0
191.10825	34.0
139.07454	34.0
171.11591	34.0
177.14206	33.0
125.09396	33.0
149.0975	32.0
231.18254	32.0
201.15164	32.0
247.24292	31.0
272.10065	31.0
337.2869	31.0
151.11096	31.0
153.12579	31.0
247.19826	31.0
165.16257	31.0
289.21002	30.0
369.27802	30.0
221.15422	30.0
139.11496	30.0
411.32526	30.0
231.06343	30.0
193.15405	29.0
185.13342	29.0
111.07623	29.0
261.21631	29.0
245.11617	28.0
343.26682	27.0
287.23471	27.0
123.07785	26.0
341.26828	26.0
383.29242	25.0
457.31299	25.0
248.10298	25.0
439.30185	25.0
135.08078	25.0
223.17313	24.0
257.21906	24.0
323.26392	24.0
121.08134	23.0
209.15137	23.0
137.09619	22.0
297.21777	22.0
85.10296	22.0
119.06804	22.0
249.22267	21.0
97.06739	21.0
179.10272	21.0
177.08992	21.0
165.08832	21.0
313.29431	21.0
71.08653	20.0
217.16562	19.0
421.29666	13.0
261.26062	13.0
53.03921	12.0

MSID: 9026
ID: 155
RETENTIONTIME: 26.78898
PRECURSORMZ: 377.1961
AREA: 1970514.0
PRECURSORTYPE: [M+H]+
SMILES: [H][C@@]12C[C@@H](OC)C3=C(C(=O)C(O)=C(C(C)C)C3=O)[C@@]11CCC[C@]2(C)CO[C@H]1O
NAME: 7-O-methyl conacytone
FORMULA: C21H28O6
INCHIKEY: DDVVXOKUZMNEAW-FMBBDSOGSA-N
CAS: nan
Molecular Weight: 376.45
Number of References: 2
Class: Abietane diterpenoids
Superclass: Diterpenoids
Pathway: Terpenoids
ppm: -0.3150000000005093
CMID: CM243
IONMODE: Positive
COLLISIONENERGY: 40±20eV
INSTRUMENTTYPE: AB SCIEX
INSTRUMENT: Q-TOF
Comment:  
Num Peaks: 186
217.05025	1841.0
277.10754	1246.0
313.18002	522.0
259.09647	465.0
297.18411	413.0
283.17099	280.0
299.16281	276.0
215.10527	255.0
245.1178	244.0
318.14267	215.0
303.1228	214.0
359.18686	213.0
271.16617	192.0
289.10522	160.0
239.10451	159.0
187.07481	156.0
213.09326	152.0
161.05751	144.0
195.08221	142.0
218.09616	140.0
227.10565	140.0
255.14055	140.0
165.07076	139.0
241.12599	133.0
300.17496	131.0
173.06113	129.0
233.11806	126.0
223.11176	124.0
281.15405	112.0
271.13229	111.0
231.10072	110.0
225.09398	110.0
295.16995	108.0
172.08846	106.0
229.11885	105.0
265.15994	104.0
211.07364	104.0
377.19846	104.0
177.09129	101.0
254.13095	99.0
303.11938	98.0
221.09605	98.0
315.19205	95.0
253.12492	94.0
257.11548	94.0
341.17432	92.0
145.06635	90.0
153.06889	87.0
165.08963	85.0
189.05722	83.0
238.09848	83.0
214.09808	83.0
187.11098	82.0
317.14075	82.0
183.11481	80.0
257.15631	78.0
309.14435	76.0
193.10104	75.0
331.18851	73.0
243.0674	73.0
226.10017	71.0
243.10405	69.0
285.11578	69.0
237.11266	66.0
174.06755	65.0
267.10919	65.0
270.12692	65.0
195.11778	64.0
203.06897	64.0
245.08099	63.0
240.11874	63.0
181.06635	61.0
228.11188	61.0
55.05446	60.0
202.02637	60.0
201.05449	60.0
149.09636	59.0
256.14432	59.0
199.07492	59.0
200.08356	59.0
191.0731	58.0
209.09479	56.0
313.16098	56.0
259.08386	56.0
185.05754	55.0
182.07196	54.0
199.1136	54.0
327.15494	53.0
179.08575	52.0
205.08649	51.0
129.07076	50.0
222.10641	50.0
243.13918	50.0
237.12926	49.0
274.08179	49.0
180.09637	49.0
141.06943	48.0
157.06665	48.0
267.138	48.0
197.0955	48.0
273.14865	47.0
208.08908	47.0
185.09351	46.0
152.06	46.0
225.12926	46.0
215.03201	46.0
212.0851	46.0
284.1409	45.0
228.07637	45.0
159.07867	44.0
253.15764	44.0
91.05462	44.0
235.06456	43.0
196.08894	43.0
197.06252	43.0
205.09772	43.0
198.06743	43.0
169.06462	42.0
167.08261	42.0
107.0841	41.0
207.08298	41.0
158.07352	40.0
263.14636	40.0
255.10144	39.0
193.0847	37.0
287.1286	37.0
231.06648	37.0
135.04327	35.0
155.08694	35.0
256.11295	35.0
282.16327	34.0
283.12979	34.0
215.06792	34.0
128.06021	34.0
181.10062	33.0
235.11412	33.0
83.08494	33.0
154.07506	33.0
169.10028	33.0
184.08755	33.0
201.12949	33.0
315.18683	32.0
281.11627	31.0
280.14008	31.0
171.08138	31.0
240.10963	31.0
266.12729	31.0
268.14423	30.0
297.16217	29.0
168.09311	29.0
176.04886	29.0
271.08713	29.0
191.06363	29.0
183.06711	28.0
188.0862	28.0
239.07423	28.0
269.12021	28.0
249.09135	27.0
189.09224	27.0
144.05717	27.0
298.15402	26.0
233.09712	26.0
275.12534	26.0
232.10979	26.0
166.0739	26.0
149.06049	26.0
318.12695	26.0
259.13745	25.0
291.13873	25.0
272.10236	25.0
277.08636	24.0
270.15912	24.0
221.0815	24.0
159.06633	24.0
263.12253	24.0
309.13229	24.0
146.0376	24.0
244.11601	23.0
247.06287	23.0
219.09964	22.0
217.10364	22.0
206.07649	20.0
251.10176	20.0
287.12195	19.0
119.08518	13.0
149.05452	13.0

MSID: 9027
ID: 329
RETENTIONTIME: 31.14762
PRECURSORMZ: 391.2115
AREA: 1970419.875
PRECURSORTYPE: [M+H]+
SMILES: [H][C@@]12C[C@@H](OC(C)=O)C3=C(C(=O)C(O)=C(C(C)C)C3=O)[C@@]1(C)CCC[C@]2(C)CO
NAME: 19-hydroxy-7α-acetoxyroyleanone
FORMULA: C22H30O6
INCHIKEY: GRUVGBVSXJLAOU-FDQSAEMMSA-N
CAS: nan
Molecular Weight: 390.477
Number of References: 2
Class: Abeoabietane diterpenoids
Superclass: Diterpenoids
Pathway: Terpenoids
ppm: -0.565000000051441
CMID: CM243
IONMODE: Positive
COLLISIONENERGY: 40±20eV
INSTRUMENTTYPE: AB SCIEX
INSTRUMENT: Q-TOF
Comment:  
Num Peaks: 236
331.19043	5032.0
217.08641	2081.0
313.18018	1775.0
285.18369	1095.0
243.13774	957.0
231.10081	880.0
257.1156	652.0
229.1219	648.0
203.10814	645.0
225.12787	635.0
267.17493	591.0
161.05882	535.0
295.16837	510.0
219.10118	507.0
253.12346	499.0
187.07489	463.0
193.08751	402.0
207.10138	348.0
271.1308	332.0
215.10823	302.0
211.11072	266.0
245.11636	262.0
239.10612	262.0
173.05991	244.0
213.09048	242.0
209.09628	240.0
165.09222	240.0
143.04926	230.0
201.09067	227.0
183.08043	224.0
121.10084	222.0
227.10721	219.0
205.08377	207.0
235.11122	205.0
261.11206	193.0
109.10127	191.0
179.1068	191.0
252.1132	185.0
95.08608	184.0
242.1324	179.0
241.12001	176.0
69.06893	170.0
233.11665	161.0
217.1196	160.0
157.10109	160.0
191.10703	159.0
175.07437	156.0
211.07942	153.0
149.05817	153.0
202.06264	152.0
159.07874	149.0
169.06342	146.0
145.06287	145.0
147.04422	145.0
203.10115	145.0
141.06949	143.0
183.11754	141.0
223.11038	137.0
191.07048	136.0
195.07956	133.0
155.08701	131.0
55.05303	130.0
237.12784	126.0
157.06303	126.0
188.08224	123.0
207.11548	122.0
215.07088	122.0
83.08497	121.0
149.02348	118.0
123.04427	112.0
189.09097	110.0
239.18185	109.0
185.09625	109.0
179.0701	109.0
196.08902	108.0
283.16946	106.0
238.09857	104.0
301.17535	104.0
67.05466	104.0
203.07185	103.0
197.09421	102.0
165.06956	102.0
81.07085	102.0
197.12996	102.0
195.11923	102.0
137.05846	98.0
271.16788	96.0
273.18274	96.0
171.08145	93.0
241.08655	93.0
133.09962	92.0
163.07367	92.0
167.08395	91.0
280.14676	89.0
255.13596	88.0
197.0571	88.0
243.12706	86.0
95.04884	85.0
277.1582	84.0
182.10771	84.0
153.07018	81.0
177.05487	81.0
249.11464	80.0
199.11092	80.0
201.12817	79.0
255.10155	78.0
199.07224	77.0
198.06752	77.0
201.05318	76.0
131.05	76.0
245.15163	75.0
192.09261	75.0
142.07632	74.0
181.06247	74.0
265.16006	73.0
169.10162	73.0
231.13655	73.0
85.06509	72.0
229.08336	71.0
221.11798	71.0
303.19455	71.0
220.08954	71.0
261.14844	69.0
177.09135	69.0
228.11197	69.0
174.06633	68.0
226.10027	68.0
243.10416	67.0
128.06247	67.0
123.11706	67.0
235.1022	66.0
91.05373	66.0
105.06978	66.0
227.06885	66.0
270.16403	65.0
115.05433	65.0
189.05461	64.0
129.0697	63.0
265.12497	63.0
221.08012	60.0
147.07867	60.0
214.05804	59.0
143.0844	59.0
181.09937	58.0
173.09599	58.0
270.12219	58.0
163.0399	57.0
93.07032	57.0
216.07747	56.0
287.1619	55.0
298.15924	55.0
219.07944	54.0
152.06367	54.0
111.07941	54.0
240.1158	54.0
225.08968	53.0
205.12445	53.0
230.12961	53.0
285.1622	53.0
249.16257	53.0
107.08009	52.0
252.14897	51.0
259.13126	51.0
200.07948	50.0
216.11778	50.0
269.15564	49.0
257.15485	49.0
131.08365	48.0
[truncated: 1,177,349 more chars]
