# Supplementary material for: Knowledge-based in silico fragmentation and annotation of mass spectra for natural products with MassKG
Source: Comput Struct Biotechnol J. 2024 Sep 7;23:3327–41. doi: 10.1016/j.csbj.2024.09.001 (PMC11415640; doi:10.1016/j.csbj.2024.09.001)
Supplement: Supplementary file 8 — Supplementary material [file mmc8.zip › Supplementary File 8.msp]

MSID: 12836
ID: 128
RETENTIONTIME: 16.26972
PRECURSORMZ: 977.535
AREA: 85984224.0
PRECURSORTYPE: [M+FA-H]-
SMILES: [H][C@@]1(CC[C@]2(C)[C@]1([H])[C@H](O)C[C@]1([H])[C@@]3(C)CC[C@H](O)C(C)(C)[C@]3([H])[C@H](C[C@@]21C)O[C@@H]1O[C@H](CO)[C@@H](O)[C@H](O)[C@H]1O[C@@H]1OC[C@@H](O)[C@H](O)[C@H]1O)[C@](C)(CCC=C(C)C)O[C@@H]1O[C@H](CO)[C@@H](O)[C@H](O)[C@H]1O
NAME: notoginsenoside R1
FORMULA: C47H80O18
INCHIKEY: LLPWNQMSUYAGQI-OOSPGMBYSA-N
CAS: 80418-24-2
Molecular Weight: 933.141
Number of References: 105
Class: Dammarane and Protostane triterpenoids
Superclass: Triterpenoids
Pathway: Terpenoids
ppm: 2.8749999999035936
CMID: CM327
IONMODE: Negative
COLLISIONENERGY: 40±20eV
INSTRUMENTTYPE: AB SCIEX
INSTRUMENT: Q-TOF
Comment:  
Num Peaks: 250
931.54456	156007.0
637.44458	63185.0
59.01632	41392.0
475.38593	40447.0
89.02631	40374.0
799.49994	31976.0
161.04842	27913.0
71.01608	25877.0
101.02627	23920.0
113.02626	22046.0
119.03723	20444.0
179.05923	9618.0
85.03115	8158.0
619.43701	7588.0
769.48254	6596.0
131.03708	5034.0
73.03188	4656.0
143.03793	4352.0
391.29248	4224.0
149.04854	3832.0
159.03152	3630.0
751.4859	2411.0
191.06174	2322.0
55.02032	2143.0
83.01484	1880.0
781.49127	1630.0
932.54803	1426.0
125.02638	1369.0
457.38284	1320.0
95.01498	1219.0
99.01041	1150.0
553.35193	1128.0
57.03475	1008.0
638.44867	842.0
129.02208	726.0
87.01006	680.0
800.51306	596.0
459.35266	586.0
621.4068	502.0
97.03146	483.0
107.03728	451.0
476.39407	373.0
349.28601	335.0
529.39349	332.0
125.10021	310.0
545.38782	289.0
69.0355	257.0
347.26489	254.0
928.6615	248.0
389.27783	243.0
56.99869	230.0
620.44427	221.0
111.01034	214.0
455.36331	203.0
141.02242	194.0
770.49597	190.0
373.28262	190.0
589.42578	187.0
86.00278	185.0
115.04224	181.0
439.37094	180.0
517.40057	178.0
112.01752	177.0
559.41193	177.0
571.41266	171.0
535.33093	171.0
75.00895	167.0
81.03664	153.0
51.02583	132.0
933.56494	131.0
441.34589	122.0
782.49683	116.0
58.83948	114.0
329.25473	110.0
103.04391	110.0
603.39764	107.0
752.47205	105.0
601.41522	104.0
401.31152	103.0
577.43213	102.0
437.35049	102.0
160.55324	100.0
389.3111	100.0
679.45233	100.0
733.47021	100.0
162.05179	94.0
88.75747	92.0
77.02476	91.0
752.49902	82.0
635.44952	82.0
933.8053	81.0
473.92004	81.0
473.36978	75.0
403.28934	75.0
331.26883	75.0
933.50909	75.0
392.2962	75.0
933.64215	75.0
331.23557	75.0
445.30014	75.0
114.02753	75.0
215.061	75.0
120.04009	75.0
118.67735	75.0
797.0155	75.0
99.04815	75.0
575.40192	60.0
275.07623	60.0
913.54028	60.0
67.01968	60.0
117.02134	60.0
84.02512	60.0
180.06059	60.0
936.04297	60.0
739.47406	60.0
691.44476	60.0
934.25171	45.0
709.46368	45.0
479.21271	45.0
485.37305	45.0
487.38666	45.0
491.3143	45.0
503.38712	45.0
511.3826	45.0
513.36981	45.0
933.4104	45.0
933.2345	45.0
547.41699	45.0
797.05518	45.0
641.56512	45.0
533.38922	45.0
977.55212	45.0
90.02843	45.0
58.0074	45.0
109.06976	45.0
87.04544	45.0
72.99586	45.0
72.81236	45.0
70.80199	45.0
68.99816	45.0
371.27435	45.0
100.71449	45.0
53.04108	45.0
642.62939	30.0
771.51398	30.0
115.39657	30.0
126.03203	30.0
767.09198	30.0
130.02443	30.0
637.07227	30.0
130.65627	30.0
133.05147	30.0
749.19653	30.0
661.44177	30.0
178.50705	30.0
167.10997	30.0
147.08293	30.0
639.80164	30.0
102.02975	30.0
163.15337	30.0
721.47546	30.0
151.08243	30.0
155.03587	30.0
158.54831	30.0
137.10005	30.0
455.96002	30.0
94.72767	30.0
59.61023	30.0
949.32623	30.0
945.78064	30.0
944.28656	30.0
943.96716	30.0
942.02179	30.0
940.59961	30.0
936.94995	30.0
935.47577	30.0
59.43359	30.0
61.02953	30.0
798.51123	30.0
72.01747	30.0
74.27232	30.0
931.02155	30.0
929.65912	30.0
79.01609	30.0
821.46967	30.0
803.86285	30.0
635.41412	30.0
91.55827	30.0
185.05194	30.0
636.48035	30.0
531.37976	30.0
493.3277	30.0
527.37225	30.0
525.12305	30.0
519.36426	30.0
355.23361	30.0
515.51721	30.0
514.23273	30.0
357.25385	30.0
366.33511	30.0
507.03058	30.0
499.37378	30.0
499.3204	30.0
376.22211	30.0
534.98004	30.0
487.30914	30.0
480.55432	30.0
479.77252	30.0
387.30432	30.0
477.39099	30.0
390.0903	30.0
405.3201	30.0
419.33578	30.0
421.31711	30.0
469.37469	30.0
461.30255	30.0
345.24182	30.0
423.3291	30.0
329.24454	30.0
293.08853	30.0
203.05905	30.0
219.05507	30.0
617.54364	30.0
617.48779	30.0
231.05486	30.0
239.20277	30.0
267.20767	30.0
587.41205	30.0
280.88895	30.0
273.22491	30.0
297.22964	30.0
552.5163	30.0
557.40375	30.0
541.3996	30.0
545.0401	30.0
313.21887	30.0
303.24133	30.0
445.27643	15.0
655.59509	15.0
678.2702	15.0
385.54541	15.0
699.76929	15.0
331.21768	15.0
371.22833	15.0
737.69897	13.0
885.50439	13.0
305.54007	13.0
582.09619	13.0
227.1852	13.0
630.05408	13.0

MSID: 12837
ID: 294
RETENTIONTIME: 23.06262
PRECURSORMZ: 815.4783
AREA: 50312856.0
PRECURSORTYPE: [M+FA-H]-
SMILES: [H][C@@]1(CC[C@]2(C)[C@]1([H])[C@H](O)C[C@]1([H])[C@@]3(C)CC[C@H](O)C(C)(C)[C@]3([H])[C@H](C[C@@]21C)O[C@@H]1O[C@H](CO)[C@@H](O)[C@H](O)[C@H]1O[C@@H]1OC[C@@H](O)[C@H](O)[C@H]1O)[C@@](C)(O)CCC=C(C)C
NAME: notoginsenoside R2
FORMULA: C41H70O13
INCHIKEY: FNIRVWPHRMMRQI-PGOMJGFXSA-N
CAS: 80418-25-3
Molecular Weight: 770.999
Number of References: 70
Class: Dammarane and Protostane triterpenoids
Superclass: Triterpenoids
Pathway: Terpenoids
ppm: -0.9999999999763531
CMID: CM327
IONMODE: Negative
COLLISIONENERGY: 40±20eV
INSTRUMENTTYPE: AB SCIEX
INSTRUMENT: Q-TOF
Comment:  
Num Peaks: 216
475.38831	80246.0
769.48822	44747.0
637.44672	35618.0
101.02689	21486.0
71.01553	17569.0
59.01586	17509.0
161.04893	17485.0
391.29221	15105.0
113.02687	13139.0
89.02694	11142.0
85.03178	7917.0
73.0313	5227.0
457.37927	4343.0
159.03206	3104.0
131.03766	3046.0
55.02093	2962.0
83.01547	2724.0
143.03682	2540.0
459.35806	2499.0
149.04907	2434.0
191.05829	2286.0
619.43213	2065.0
57.03643	1682.0
99.01103	1364.0
125.02697	1275.0
119.0363	1038.0
95.01561	1030.0
455.35974	901.0
125.09923	836.0
347.26743	788.0
389.27478	743.0
129.02267	701.0
373.27969	692.0
349.27802	674.0
87.01069	650.0
770.49384	600.0
476.39954	585.0
545.39337	553.0
329.2547	546.0
553.3476	533.0
86.00211	504.0
97.03071	476.0
638.45074	460.0
439.3616	409.0
389.31082	399.0
441.34537	363.0
75.00957	353.0
345.24957	342.0
437.35294	326.0
111.00947	326.0
179.05971	296.0
529.39905	286.0
69.03729	269.0
109.06744	257.0
577.41748	255.0
517.40613	246.0
115.04285	238.0
473.37216	222.0
331.23297	209.0
401.314	208.0
141.02298	201.0
371.26602	198.0
403.29462	195.0
571.41156	194.0
621.41595	192.0
51.02643	165.0
535.33978	162.0
112.01813	157.0
313.22388	154.0
331.27133	152.0
445.3085	152.0
473.92551	148.0
559.42084	145.0
439.32922	139.0
295.21588	135.0
461.30496	131.0
387.25983	127.0
72.99409	127.0
56.9993	127.0
297.22488	118.0
237.1891	114.0
603.39978	110.0
575.40411	109.0
235.17502	108.0
767.10541	105.0
137.09897	105.0
81.03474	103.0
405.32538	103.0
189.16801	101.0
419.33826	100.0
589.41095	90.0
435.33423	90.0
392.29871	89.0
423.33734	88.0
315.23578	87.0
357.2829	85.0
311.24069	85.0
100.72356	84.0
58.84118	81.0
373.25256	81.0
385.27487	75.0
620.43591	75.0
273.22974	75.0
162.05052	75.0
329.21646	75.0
327.23404	75.0
335.26392	75.0
255.18365	75.0
399.29333	75.0
317.25412	75.0
383.29779	75.0
217.16144	75.0
223.17226	75.0
160.5591	75.0
371.30661	75.0
458.38318	75.0
547.41266	75.0
503.38318	75.0
167.11229	75.0
381.29016	60.0
77.02662	60.0
679.46167	60.0
401.30273	60.0
58.00801	60.0
421.31668	60.0
493.32693	60.0
121.06785	60.0
277.22391	60.0
293.09103	60.0
233.19313	60.0
239.20743	60.0
151.07607	60.0
533.38831	60.0
259.21149	60.0
281.19992	60.0
635.44098	60.0
267.20099	60.0
275.08105	60.0
531.37885	60.0
369.24698	45.0
767.08203	45.0
425.35416	45.0
139.11617	45.0
265.18423	45.0
453.33875	45.0
257.19586	45.0
460.35812	45.0
221.15605	45.0
54.85643	45.0
279.18021	45.0
289.2178	45.0
116.01364	45.0
487.37973	45.0
515.39514	45.0
355.22818	45.0
353.25064	45.0
107.04951	45.0
375.2934	45.0
499.3981	45.0
114.02813	45.0
617.52832	45.0
123.08074	45.0
337.2576	45.0
100.01852	45.0
135.08344	45.0
53.04066	45.0
303.23895	45.0
84.02189	45.0
485.35995	30.0
483.0881	30.0
587.40063	30.0
513.35626	30.0
781.45764	30.0
481.11731	30.0
181.12949	30.0
164.91873	30.0
215.05727	30.0
227.14954	30.0
162.98169	30.0
231.18544	30.0
127.03913	30.0
102.03179	30.0
247.17184	30.0
253.1637	30.0
275.20688	30.0
298.19919	30.0
319.26886	30.0
88.01724	30.0
333.24542	30.0
343.23239	30.0
84.77292	30.0
365.28986	30.0
81.0322	30.0
369.28476	30.0
377.28247	30.0
397.28616	30.0
79.01797	30.0
61.03015	30.0
197.1601	30.0
679.44336	15.0
153.09241	15.0
571.38806	15.0
205.17062	15.0
575.38055	15.0
449.22385	15.0
565.33685	15.0
237.1826	15.0
325.49579	15.0
361.24191	15.0
509.34451	15.0
491.25128	15.0
403.33414	15.0
325.2196	15.0
175.15283	13.0
525.14148	13.0
65.33373	13.0

MSID: 12838
ID: 488
RETENTIONTIME: 26.79287
PRECURSORMZ: 991.5446
AREA: 48997300.0
PRECURSORTYPE: [M+FA-H]-
SMILES: [H][C@@]1(CC[C@]2(C)[C@]1([H])[C@H](O)C[C@]1([H])[C@@]3(C)CC[C@H](O)C(C)(C)[C@]3([H])[C@H](C[C@@]21C)O[C@@H]1O[C@H](CO)[C@@H](O)[C@H](O)[C@H]1O[C@@H]1O[C@@H](C)[C@H](O)[C@@H](O)[C@H]1O)[C@](C)(CCC=C(C)C)O[C@@H]1O[C@H](CO)[C@@H](O)[C@H](O)[C@H]1O
NAME: ginsenoside Re
FORMULA: C48H82O18
INCHIKEY: PWAOOJDMFUQOKB-WCZZMFLVSA-N
CAS: 52286-59-6
Molecular Weight: 947.168
Number of References: 412
Class: Dammarane and Protostane triterpenoids
Superclass: Triterpenoids
Pathway: Terpenoids
ppm: -3.175000000055661
CMID: CM327
IONMODE: Negative
COLLISIONENERGY: 40±20eV
INSTRUMENTTYPE: AB SCIEX
INSTRUMENT: Q-TOF
Comment:  
Num Peaks: 173
945.55774	180716.0
783.50946	24329.0
59.01562	19438.0
621.44849	16866.0
101.02648	16534.0
161.04829	14723.0
89.02658	14611.0
113.02641	14137.0
71.01524	13184.0
119.03889	9082.0
459.39236	5292.0
85.03143	5027.0
179.05899	3491.0
143.03624	3005.0
73.03101	2977.0
765.4964	2967.0
946.56445	2746.0
159.03319	2570.0
55.01966	1537.0
83.01514	1467.0
131.03712	1332.0
221.07161	1194.0
603.43878	933.0
149.04848	933.0
99.01063	910.0
57.0362	902.0
95.01523	859.0
125.02647	798.0
375.30005	755.0
537.35779	701.0
784.50458	681.0
765.47699	661.0
87.01034	619.0
622.46088	543.0
129.02216	533.0
97.03032	365.0
942.63586	294.0
107.03746	261.0
942.62292	244.0
51.02522	221.0
441.38196	211.0
75.01049	203.0
81.03568	193.0
460.39545	185.0
605.41754	185.0
766.49939	173.0
513.40515	136.0
57.00013	132.0
555.41248	125.0
69.03468	123.0
141.0224	114.0
443.35843	113.0
529.40338	110.0
947.56299	109.0
323.10657	107.0
58.83878	100.0
717.46564	89.0
519.34851	84.0
103.04268	83.0
947.67542	77.0
67.02003	75.0
112.6832	75.0
305.08975	75.0
162.04987	75.0
70.8047	75.0
663.46216	75.0
114.02767	75.0
115.04239	75.0
86.00175	75.0
160.56024	60.0
781.07758	60.0
457.97842	60.0
53.04147	60.0
501.40079	60.0
111.00755	60.0
102.02996	60.0
112.01619	60.0
785.49634	60.0
567.4306	60.0
950.05084	60.0
604.43292	60.0
84.02283	60.0
947.83112	60.0
72.995	60.0
943.61938	45.0
782.07898	45.0
954.14673	45.0
495.38937	45.0
945.16473	45.0
619.50659	45.0
543.42468	45.0
423.37033	45.0
60.01582	45.0
385.31744	45.0
88.75642	45.0
79.0214	45.0
118.67595	45.0
120.04175	45.0
373.27548	45.0
61.98722	45.0
373.32434	45.0
99.04697	45.0
313.25742	45.0
137.02441	45.0
429.31021	45.0
439.3569	45.0
155.03754	45.0
159.02434	44.0
127.0402	30.0
781.1286	30.0
853.50275	30.0
125.02019	30.0
139.04106	30.0
144.0426	30.0
117.01995	30.0
798.85907	30.0
442.37701	30.0
74.03557	30.0
930.44916	30.0
90.0287	30.0
73.25204	30.0
947.6322	30.0
72.01781	30.0
949.05963	30.0
950.08551	30.0
951.90485	30.0
953.04932	30.0
58.00671	30.0
955.48358	30.0
957.521	30.0
964.24384	30.0
700.4151	30.0
630.61084	30.0
561.42041	30.0
537.42615	30.0
559.40863	30.0
556.4093	30.0
333.28766	30.0
555.03516	30.0
553.59985	30.0
357.28943	30.0
531.41876	30.0
331.26233	30.0
525.33569	30.0
376.29123	30.0
515.92255	30.0
505.10019	30.0
402.81079	30.0
483.31775	30.0
457.36841	30.0
991.52081	30.0
249.06261	30.0
568.41138	30.0
571.4126	30.0
585.41858	30.0
624.84619	30.0
585.43896	30.0
329.25082	30.0
321.08728	30.0
927.51648	15.0
441.35834	15.0
509.6944	15.0
221.04655	15.0
619.41919	15.0
589.41876	15.0
77.01151	15.0
571.38239	15.0
661.45563	15.0
234.98456	13.0
877.51581	13.0
709.05872	13.0
412.901	13.0
671.99915	13.0

MSID: 12839
ID: 155
RETENTIONTIME: 17.19457
PRECURSORMZ: 991.5452
AREA: 29680540.0
PRECURSORTYPE: [M+FA-H]-
SMILES: [H][C@@]1(CC[C@]2(C)[C@]1([H])[C@H](O)C[C@]1([H])[C@@]3(C)CC[C@H](O[C@@H]4O[C@H](CO)[C@@H](O)[C@H](O)[C@H]4O[C@@H]4O[C@H](CO)[C@@H](O)[C@H](O)[C@H]4O)C(C)(C)[C@]3([H])CC[C@@]21C)[C@](C)(CCC=C(C)C)O[C@@H]1O[C@H](CO)[C@@H](O)[C@H](O)[C@H]1O
NAME: ginsenoside Rd
FORMULA: C48H82O18
INCHIKEY: RLDVZILFNVRJTL-IWFVLDDISA-N
CAS: 52705-93-8
Molecular Weight: 947.168
Number of References: 261
Class: Dammarane and Protostane triterpenoids
Superclass: Triterpenoids
Pathway: Terpenoids
ppm: -2.5749999999788997
CMID: CM327
IONMODE: Negative
COLLISIONENERGY: 40±20eV
INSTRUMENTTYPE: AB SCIEX
INSTRUMENT: Q-TOF
Comment:  
Num Peaks: 238
945.56403	149943.0
637.44067	38228.0
59.01628	36599.0
475.38562	31916.0
89.02625	25908.0
101.0262	21306.0
783.50647	20797.0
161.04831	19605.0
119.03716	17927.0
113.02618	16680.0
71.01604	16567.0
799.49542	14388.0
619.43311	9747.0
765.49335	7257.0
179.05911	6864.0
85.0311	6440.0
143.03784	6269.0
73.03182	4030.0
103.04241	3492.0
391.29224	3390.0
205.07555	3103.0
159.03143	2958.0
131.03699	2802.0
781.48682	2730.0
163.06535	2485.0
946.56207	2290.0
55.02028	1644.0
115.04066	1528.0
149.04843	1456.0
457.37354	1399.0
83.01479	1383.0
125.0263	1105.0
57.03577	1053.0
99.00895	1020.0
95.01492	1003.0
87.01	941.0
145.05414	885.0
553.34827	673.0
638.44824	644.0
459.35236	575.0
127.04163	557.0
784.50549	413.0
476.38763	412.0
97.0314	399.0
129.022	396.0
800.50458	370.0
601.42517	359.0
529.3996	356.0
87.04539	344.0
621.41345	301.0
942.63782	293.0
56.99971	279.0
535.34039	275.0
620.44037	260.0
107.03575	258.0
86.00272	240.0
589.422	226.0
545.38745	214.0
373.27695	213.0
81.03532	206.0
349.28055	193.0
69.03546	189.0
517.39703	183.0
455.36304	182.0
766.48859	174.0
571.40894	170.0
125.10013	168.0
347.25943	164.0
111.01027	159.0
99.04668	153.0
112.01894	146.0
439.36771	145.0
389.28036	143.0
141.02399	141.0
679.46289	140.0
75.01012	123.0
559.41492	119.0
114.03045	118.0
445.29984	116.0
577.41821	105.0
437.35315	102.0
329.25705	101.0
307.10593	94.0
603.39032	93.0
58.84052	92.0
120.04002	90.0
782.48846	90.0
473.93198	89.0
781.09027	89.0
947.82874	83.0
289.09567	82.0
160.55313	75.0
229.07965	75.0
392.29874	75.0
733.4621	75.0
473.36948	75.0
180.06236	75.0
84.02378	75.0
947.52173	75.0
947.59094	75.0
947.66443	75.0
947.70337	75.0
403.2919	60.0
345.24945	60.0
51.02378	60.0
635.49158	60.0
118.68034	60.0
60.01757	60.0
70.80549	60.0
947.46552	60.0
100.72429	60.0
797.01501	60.0
108.02332	60.0
441.33969	60.0
162.05348	60.0
617.51178	60.0
635.44202	45.0
503.37735	45.0
469.38657	45.0
461.29922	45.0
575.40826	45.0
553.42761	45.0
527.41382	45.0
522.95221	45.0
513.36951	45.0
499.38602	45.0
991.51868	45.0
305.09564	45.0
67.01733	45.0
206.07852	45.0
141.01732	45.0
247.08749	45.0
133.05139	45.0
104.04151	45.0
90.02705	45.0
331.26605	45.0
81.03279	45.0
72.01743	45.0
68.99812	45.0
155.03752	45.0
57.03259	45.0
401.31406	45.0
61.03168	30.0
144.03917	30.0
952.98193	30.0
763.15942	30.0
954.23987	30.0
751.47003	30.0
739.46594	30.0
960.92078	30.0
707.45551	30.0
644.12897	30.0
661.44495	30.0
779.06982	30.0
640.7431	30.0
966.10059	30.0
639.44238	30.0
147.00958	30.0
151.07889	30.0
637.1463	30.0
130.02754	30.0
123.00995	30.0
781.05103	30.0
91.06828	30.0
77.02718	30.0
944.5061	30.0
947.90228	30.0
943.57385	30.0
949.13519	30.0
927.53967	30.0
803.89819	30.0
101.57758	30.0
60.74014	30.0
101.90487	30.0
431.28766	30.0
786.73785	30.0
102.02685	30.0
952.27094	30.0
117.02126	30.0
121.35327	30.0
455.34503	30.0
158.54997	30.0
163.65422	30.0
540.79474	30.0
532.3772	30.0
517.72302	30.0
313.21866	30.0
514.82819	30.0
315.22806	30.0
511.34415	30.0
321.23438	30.0
496.28009	30.0
493.32114	30.0
490.38968	30.0
487.39255	30.0
479.2001	30.0
357.24298	30.0
371.26868	30.0
474.36935	30.0
387.26813	30.0
464.69952	30.0
53.039	30.0
421.35431	30.0
458.37744	30.0
427.35852	30.0
534.26837	30.0
530.78058	30.0
409.31137	30.0
223.17596	30.0
217.07401	30.0
233.06827	30.0
543.14923	30.0
569.86542	30.0
557.40009	30.0
204.45042	30.0
604.05646	30.0
273.22241	30.0
547.41992	30.0
277.18378	30.0
203.05891	30.0
618.41272	30.0
167.0336	30.0
544.96436	30.0
581.36401	30.0
401.35629	15.0
473.35724	15.0
719.05103	15.0
679.42627	15.0
733.43549	15.0
924.39801	15.0
313.21368	15.0
295.20111	15.0
158.0251	15.0
226.91624	13.0
689.35535	13.0
244.63391	13.0
838.50586	13.0
287.20721	13.0

MSID: 12840
ID: 109
RETENTIONTIME: 15.73265
PRECURSORMZ: 1007.538
AREA: 20895548.0
PRECURSORTYPE: [M+FA-H]-
SMILES: [H][C@@]1(CC[C@]2(C)[C@]1([H])[C@H](O)C[C@]1([H])[C@@]3(C)CC[C@H](O[C@@H]4O[C@H](CO)[C@@H](O)[C@H](O)[C@H]4O[C@@H]4O[C@H](CO)[C@@H](O)[C@H](O)[C@H]4O)C(C)(C)[C@]3([H])[C@@H](O)C[C@@]21C)[C@](C)(CCC=C(C)C)O[C@@H]1O[C@H](CO)[C@@H](O)[C@H](O)[C@H]1O
NAME: vinaginsenoside R4
FORMULA: C48H82O19
INCHIKEY: UOJAEODBOCLNBU-GYMUUCMZSA-N
CAS: nan
Molecular Weight: 963.168
Number of References: 14
Class: Dammarane and Protostane triterpenoids
Superclass: Triterpenoids
Pathway: Terpenoids
ppm: -4.689999999982319
CMID: CM327
IONMODE: Negative
COLLISIONENERGY: 40±20eV
INSTRUMENTTYPE: AB SCIEX
INSTRUMENT: Q-TOF
Comment:  
Num Peaks: 197
961.55188	135139.0
637.44397	23368.0
59.01626	21732.0
89.02621	21281.0
799.50305	16284.0
475.38544	15516.0
119.03711	15423.0
161.04825	14784.0
101.02757	14617.0
71.01601	13964.0
113.02764	13406.0
179.05905	6080.0
143.03778	4113.0
85.03106	3877.0
962.56268	3691.0
221.06982	3014.0
619.43634	2817.0
781.49438	2589.0
73.0318	2503.0
131.03854	2114.0
159.03137	1844.0
83.01604	1783.0
391.28931	1611.0
149.04839	1339.0
125.02782	1127.0
55.02131	1094.0
95.01626	893.0
800.50031	850.0
638.45508	811.0
457.37637	721.0
57.03576	666.0
179.05341	615.0
87.00997	603.0
99.01031	602.0
553.34479	540.0
476.39359	408.0
459.35818	404.0
107.03716	317.0
129.02196	301.0
621.40967	291.0
97.02998	264.0
529.40912	248.0
349.2804	218.0
81.03529	214.0
112.0174	195.0
56.99863	187.0
958.57483	186.0
143.03107	176.0
782.48425	171.0
620.44012	159.0
111.01022	157.0
125.10008	147.0
571.41882	146.0
115.04363	130.0
347.26456	128.0
545.39709	122.0
102.02965	115.0
69.03543	112.0
733.46185	109.0
141.02226	109.0
323.10501	104.0
963.55219	101.0
389.27188	100.0
162.05164	95.0
535.33691	93.0
679.45898	87.0
180.06229	85.0
439.36459	84.0
75.01131	81.0
517.40326	81.0
801.5061	75.0
401.3111	75.0
437.35007	75.0
455.35986	75.0
797.02264	75.0
84.02375	75.0
86.00399	75.0
90.02834	75.0
99.04525	75.0
331.23013	75.0
601.41461	75.0
589.41833	75.0
373.27411	75.0
958.53571	60.0
331.27103	60.0
577.42816	60.0
389.3107	60.0
392.29303	60.0
635.46301	60.0
329.25439	60.0
51.02377	60.0
58.83727	60.0
60.01973	60.0
120.04305	60.0
263.09033	60.0
72.0174	60.0
77.02715	60.0
117.02122	60.0
114.0274	60.0
103.04237	60.0
249.06752	60.0
245.07121	60.0
559.40472	45.0
112.68443	45.0
144.04248	45.0
118.6757	45.0
100.72425	45.0
109.03151	45.0
160.57088	45.0
79.02225	45.0
841.50189	45.0
959.59277	45.0
989.53333	45.0
473.92261	45.0
1007.52759	45.0
441.34836	45.0
305.09796	45.0
203.06084	45.0
445.30856	45.0
220.40826	45.0
371.27396	45.0
475.3548	39.0
255.17867	30.0
91.22112	30.0
100.0178	30.0
763.47736	30.0
739.47333	30.0
447.32056	30.0
375.29321	30.0
713.43439	30.0
102.44437	30.0
222.07137	30.0
617.53601	30.0
797.44702	30.0
841.53448	30.0
71.45229	30.0
600.30249	30.0
943.54333	30.0
61.02946	30.0
960.02362	30.0
961.08588	30.0
60.17545	30.0
309.26349	30.0
963.70477	30.0
965.36255	30.0
967.13525	30.0
969.18945	30.0
974.07587	30.0
976.69049	30.0
977.79266	30.0
603.39355	30.0
419.34399	30.0
321.08322	30.0
130.63365	30.0
499.38895	30.0
523.33752	30.0
487.39236	30.0
524.86505	30.0
527.38135	30.0
477.38437	30.0
137.02591	30.0
594.67841	30.0
531.38892	30.0
532.62012	30.0
533.92731	30.0
133.0562	30.0
538.11603	30.0
552.74359	30.0
142.02991	30.0
127.54396	30.0
148.59256	30.0
555.63037	30.0
445.28781	30.0
469.37726	30.0
460.36429	30.0
124.64645	30.0
123.00835	30.0
583.40448	30.0
121.17998	30.0
519.39575	30.0
159.02251	29.0
329.21616	15.0
1007.47406	15.0
263.07437	15.0
67.0127	15.0
345.23886	15.0
733.43903	15.0
691.44775	15.0
311.24283	15.0
387.29285	15.0
237.19072	15.0
583.39087	15.0
508.8884	13.0
279.32529	13.0
673.90491	13.0
152.84676	13.0
201.04819	13.0

MSID: 12841
ID: 355
RETENTIONTIME: 23.9316
PRECURSORMZ: 1153.594
AREA: 19956232.0
PRECURSORTYPE: [M+FA-H]-
SMILES: [H][C@@]1(CC[C@]2(C)[C@]1([H])[C@H](O)C[C@]1([H])[C@@]3(C)CC[C@H](O[C@@H]4O[C@H](CO)[C@@H](O)[C@H](O)[C@H]4O[C@@H]4O[C@H](CO)[C@@H](O)[C@H](O)[C@H]4O)C(C)(C)[C@]3([H])CC[C@@]21C)[C@](C)(CCC=C(C)C)O[C@@H]1O[C@H](CO[C@@H]2O[C@H](CO)[C@@H](O)[C@H](O)[C@H]2O)[C@@H](O)[C@H](O)[C@H]1O
NAME: Ginsenoside Rb1
FORMULA: C54H92O23
INCHIKEY: GZYPWOGIYAIIPV-JBDTYSNRSA-N
CAS: nan
Molecular Weight: 1109.31
Number of References: 382
Class: Dammarane and Protostane triterpenoids
Superclass: Triterpenoids
Pathway: Terpenoids
ppm: -6.59999999993488
CMID: CM327
IONMODE: Negative
COLLISIONENERGY: 40±20eV
INSTRUMENTTYPE: AB SCIEX
INSTRUMENT: Q-TOF
Comment:  
Num Peaks: 149
1107.61938	136447.0
179.0598	12167.0
945.55774	11366.0
1108.62476	9366.0
89.02699	9180.0
119.0379	8363.0
161.04903	7202.0
783.50519	6790.0
221.07262	6713.0
101.02694	6234.0
59.01589	5927.0
71.01556	4250.0
113.02692	4089.0
621.44781	2694.0
323.103	2296.0
143.03857	2136.0
131.03772	1886.0
125.02704	1640.0
765.49213	1335.0
85.03182	1254.0
149.04744	1034.0
459.38843	1006.0
73.03134	1004.0
946.57306	848.0
159.03391	837.0
263.08185	747.0
784.50812	506.0
245.07407	500.0
87.01073	409.0
55.02096	347.0
107.03794	336.0
1109.63513	332.0
83.01551	329.0
281.09409	306.0
97.03075	306.0
603.43805	274.0
95.01566	263.0
927.5592	235.0
251.08066	234.0
622.44965	213.0
341.11752	197.0
1104.19067	189.0
180.06493	182.0
57.0354	180.0
1104.16736	173.0
537.35693	164.0
99.00968	145.0
139.04335	144.0
375.30176	143.0
305.09113	132.0
222.07416	126.0
111.01101	122.0
129.02274	107.0
766.48737	102.0
203.05956	97.0
460.39453	89.0
79.01926	88.0
233.07314	88.0
853.51483	83.0
555.42157	75.0
324.10107	75.0
441.38101	75.0
81.03477	75.0
443.36044	60.0
605.42029	60.0
162.05061	60.0
114.03119	60.0
56.99827	60.0
90.03444	60.0
167.04338	60.0
1105.22717	60.0
115.03839	60.0
513.39789	45.0
604.45294	45.0
785.5235	45.0
1105.15247	45.0
691.46558	45.0
145.05147	45.0
69.035	45.0
144.03989	45.0
102.02617	45.0
1112.22888	45.0
663.46875	45.0
120.03922	45.0
1089.61084	45.0
947.55865	45.0
311.10211	45.0
141.01804	45.0
1116.51001	30.0
1112.28516	30.0
1117.80115	30.0
1110.19202	30.0
781.10468	30.0
1119.27625	30.0
928.53912	30.0
942.60565	30.0
1107.09583	30.0
853.54767	30.0
1105.99316	30.0
867.51624	30.0
879.51825	30.0
951.0166	30.0
945.19061	30.0
879.56824	30.0
53.04171	30.0
321.08875	30.0
657.41144	30.0
265.41086	30.0
58.84659	30.0
59.9693	30.0
61.03128	30.0
75.01083	30.0
99.05022	30.0
103.0403	30.0
127.03919	30.0
155.03474	30.0
160.03633	30.0
162.64122	30.0
171.03188	30.0
180.39116	30.0
185.04677	30.0
623.49799	30.0
1133.68835	30.0
517.39679	30.0
610.0119	30.0
567.41309	30.0
529.39929	30.0
501.41251	30.0
457.99854	30.0
543.42389	30.0
616.28662	30.0
331.27151	30.0
1107.54932	26.0
203.05356	15.0
81.02592	15.0
371.26352	15.0
220.37978	15.0
341.09677	15.0
309.13556	15.0
583.35669	15.0
305.06659	15.0
927.51642	15.0
316.00455	13.0
551.6673	13.0
843.05383	13.0
152.37381	13.0
1086.1593	13.0
982.0517	13.0
236.21674	13.0

MSID: 12842
ID: 626
RETENTIONTIME: 34.7805
PRECURSORMZ: 277.1826
AREA: 19497828.0
PRECURSORTYPE: [M-H]-
SMILES: CCCCCCC[C@@H](O)[C@H](O)CC#CC#C[C@H](O)C=C
NAME: (3R,9R,10R)-panaxytriol
FORMULA: C17H26O3
INCHIKEY: RDIMTXDFGHNINN-BRWVUGGUSA-N
CAS: 87005-03-6
Molecular Weight: 278.392
Number of References: 31
Class: Fatty alcohols
Superclass: Fatty acyls
Pathway: Fatty acids
ppm: 2.2299999999972897
CMID: CM327
IONMODE: Negative
COLLISIONENERGY: 40±20eV
INSTRUMENTTYPE: AB SCIEX
INSTRUMENT: Q-TOF
Comment:  
Num Peaks: 21
147.08534	8544.0
131.05397	1779.0
107.0513	505.0
146.07687	470.0
161.09895	393.0
130.04446	199.0
145.07187	149.0
132.05931	147.0
159.08531	138.0
107.04839	113.0
191.07378	107.0
144.06023	85.0
130.04126	75.0
175.11942	60.0
160.09322	60.0
203.15143	45.0
157.07025	15.0
189.13319	15.0
171.07961	13.0
103.05914	13.0
88.03609	13.0

MSID: 12843
ID: 19
RETENTIONTIME: 1.248017
PRECURSORMZ: 341.1082
AREA: 18864286.0
PRECURSORTYPE: [M-H]-
SMILES: OC[C@H]1O[C@@](CO)(O[C@H]2O[C@H](CO)[C@@H](O)[C@H](O)[C@H]2O)[C@@H](O)[C@@H]1O
NAME: Sucrose
FORMULA: C12H22O11
INCHIKEY: CZMRCDWAGMRECN-UGDNZRGBSA-N
CAS: 57-50-1
Molecular Weight: 342.3
Number of References: 10538
Class: Disaccharides
Superclass: Saccharides
Pathway: Carbohydrates
ppm: -0.18999999997504347
CMID: CM327
IONMODE: Negative
COLLISIONENERGY: 40±20eV
INSTRUMENTTYPE: AB SCIEX
INSTRUMENT: Q-TOF
Comment:  
Num Peaks: 15
59.01513	4555.0
71.01488	971.0
89.02645	217.0
85.03126	183.0
57.03569	160.0
56.99857	110.0
101.02511	96.0
113.02812	86.0
73.03068	60.0
95.01656	60.0
55.0181	45.0
85.02737	45.0
79.02114	15.0
87.01673	15.0
113.02215	15.0

MSID: 12844
ID: 383
RETENTIONTIME: 24.23308
PRECURSORMZ: 683.4351
AREA: 18767432.0
PRECURSORTYPE: [M-H]-
SMILES: [H][C@@]12[C@H](CC[C@@]1(C)[C@]1(C)C[C@H](O[C@@H]3O[C@H](CO)[C@@H](O)[C@H](O)[C@H]3O)[C@@]3([H])C(C)(C)[C@@H](O)CC[C@]3(C)[C@@]1([H])C[C@H]2O)C(\C)=C\[C@@H](OC)[C@@H](O)C(C)(C)O
NAME: (3β,6α,12β,20E,23R,24R)-23-methoxy-3,6,12,24,25-pentadroxydammar-20(22)-ene-6-O-β-D-glucopyranoside
FORMULA: C37H64O11
INCHIKEY: DPTMWMGLQATWKN-YESZWYFMSA-N
CAS: nan
Molecular Weight: 684.909
Number of References: 1
Class: Dammarane and Protostane triterpenoids
Superclass: Triterpenoids
Pathway: Terpenoids
ppm: -1.9399999999905049
CMID: CM327
IONMODE: Negative
COLLISIONENERGY: 40±20eV
INSTRUMENTTYPE: AB SCIEX
INSTRUMENT: Q-TOF
Comment:  
Num Peaks: 43
475.38748	1068.0
101.02812	676.0
391.28876	466.0
71.01421	425.0
59.01468	408.0
85.03163	326.0
73.02998	308.0
113.02518	283.0
55.01979	238.0
637.43848	209.0
161.05045	179.0
83.01533	139.0
459.35727	109.0
57.03527	100.0
457.38147	99.0
159.03178	92.0
553.34998	88.0
125.09901	75.0
621.41138	60.0
455.36496	45.0
347.26419	45.0
89.02413	45.0
151.08272	45.0
87.01185	45.0
99.00946	30.0
373.27362	30.0
389.27133	30.0
439.37558	30.0
329.25922	30.0
69.03601	30.0
232.4747	15.0
119.03609	15.0
621.39038	15.0
553.32684	15.0
461.30417	15.0
453.34393	15.0
125.02518	15.0
139.11758	15.0
81.03839	15.0
389.26855	15.0
89.02943	15.0
331.27075	15.0
369.27603	15.0

MSID: 12845
ID: 58
RETENTIONTIME: 9.141084
PRECURSORMZ: 503.1757
AREA: 16268550.0
PRECURSORTYPE: [M-H]-
SMILES: COC1=C(O)C=CC(\C=C\CO[C@@H]2O[C@H](CO[C@@H]3O[C@H](CO)[C@@H](O)[C@H](O)[C@H]3O)[C@@H](O)[C@H](O)[C@H]2O)=C1
NAME: 9-O-[β-D-glucopyranosyl-(1->6)-β-D-glucopyranosyl]-trans-coniferyl alcohol
FORMULA: C22H32O13
INCHIKEY: AUUJSVPWNJUHOI-HSNGOVDPSA-N
CAS: 1347015-00-2
Molecular Weight: 504.488
Number of References: 1
Class: Cinnamic acids and derivatives
Superclass: Phenylpropanoids (C6-C3)
Pathway: Shikimates and Phenylpropanoids
ppm: -0.7699999999886131
CMID: CM327
IONMODE: Negative
COLLISIONENERGY: 40±20eV
INSTRUMENTTYPE: AB SCIEX
INSTRUMENT: Q-TOF
Comment:  
Num Peaks: 58
59.01572	8780.0
71.01548	2832.0
55.01973	1185.0
85.03056	1171.0
97.03088	874.0
149.06177	780.0
134.03789	676.0
101.02569	582.0
113.02719	571.0
95.01577	429.0
57.03628	424.0
83.01553	413.0
89.02572	402.0
73.03007	399.0
87.01077	323.0
161.064	251.0
119.03667	230.0
341.13058	209.0
179.07387	200.0
69.0349	149.0
99.00983	146.0
161.05153	126.0
57.00022	123.0
86.00349	118.0
117.07397	116.0
121.0327	114.0
131.03493	98.0
151.04396	92.0
136.05548	91.0
135.0448	83.0
147.04836	75.0
163.07936	75.0
181.08891	75.0
133.06714	75.0
503.18958	75.0
123.08427	75.0
119.052	75.0
58.0068	75.0
111.04678	75.0
84.02452	75.0
51.02324	60.0
89.02306	60.0
131.05261	60.0
111.00977	60.0
197.08437	45.0
159.03638	45.0
107.04978	45.0
179.06822	30.0
124.02265	15.0
93.034	15.0
101.02003	15.0
173.02612	15.0
75.01808	15.0
65.04897	15.0
141.07529	15.0
53.00367	15.0
281.10553	13.0
125.0981	13.0

MSID: 12846
ID: 526
RETENTIONTIME: 27.5309
PRECURSORMZ: 991.5432
AREA: 15672390.0
PRECURSORTYPE: [M+FA-H]-
SMILES: [H][C@@]1(CC[C@]2(C)[C@]1([H])[C@H](O)C[C@]1([H])[C@@]3(C)CC[C@H](O[C@@H]4O[C@H](CO)[C@@H](O)[C@H](O)[C@H]4O)C(C)(C)[C@]3([H])CC[C@@]21C)[C@](C)(CCC=C(C)C)O[C@@H]1O[C@H](CO[C@@H]2O[C@H](CO)[C@@H](O)[C@H](O)[C@H]2O)[C@@H](O)[C@H](O)[C@H]1O
NAME: gypenoside XVII
FORMULA: C48H82O18
INCHIKEY: ZRBFCAALKKNCJG-SJYBZOGZSA-N
CAS: 80321-69-3
Molecular Weight: 947.168
Number of References: 34
Class: Dammarane and Protostane triterpenoids
Superclass: Triterpenoids
Pathway: Terpenoids
ppm: -4.575000000045293
CMID: CM327
IONMODE: Negative
COLLISIONENERGY: 40±20eV
INSTRUMENTTYPE: AB SCIEX
INSTRUMENT: Q-TOF
Comment:  
Num Peaks: 141
945.55859	55925.0
179.06102	34954.0
89.02666	25904.0
119.03745	19235.0
221.07181	17232.0
59.01567	17197.0
161.04843	15070.0
101.02657	12381.0
71.0153	9814.0
113.02651	9760.0
323.10684	9373.0
125.02657	4960.0
143.03804	4649.0
131.03725	4241.0
621.45251	3251.0
263.08316	2293.0
149.04861	2274.0
946.56958	2207.0
783.50623	2069.0
73.03107	1967.0
85.03151	1866.0
159.03333	1156.0
245.07097	1103.0
83.01521	750.0
87.01041	716.0
459.39276	716.0
251.08418	711.0
281.0907	626.0
55.02076	608.0
341.11887	576.0
107.03755	574.0
97.03178	546.0
57.03625	475.0
95.01668	450.0
99.01072	387.0
180.06238	365.0
203.06282	327.0
305.09247	318.0
233.07228	309.0
537.35498	294.0
129.02066	290.0
111.0106	284.0
139.04118	264.0
167.03914	256.0
141.0192	210.0
324.10748	209.0
155.03943	204.0
222.07333	200.0
622.45789	187.0
162.05359	179.0
79.02022	165.0
145.05263	157.0
115.04249	155.0
87.04579	148.0
311.10345	144.0
69.03708	143.0
375.29764	132.0
178.51259	127.0
603.43585	126.0
120.04031	124.0
114.02927	115.0
90.02878	114.0
57.00018	114.0
81.03448	104.0
784.521	102.0
765.50098	99.0
127.04189	98.0
605.41809	97.0
185.05182	92.0
942.61938	90.0
991.56146	88.0
51.02526	87.0
942.63666	75.0
264.08429	75.0
99.04706	75.0
126.03065	75.0
132.04089	75.0
144.04272	75.0
86.00183	75.0
173.04683	75.0
75.00934	75.0
537.33868	75.0
103.04277	75.0
460.39584	75.0
441.38232	75.0
53.04152	75.0
529.39734	60.0
70.80239	60.0
58.84099	60.0
947.57678	60.0
72.01787	60.0
691.46301	60.0
118.68064	60.0
123.0118	60.0
109.03189	45.0
112.68926	45.0
107.0143	45.0
443.3736	45.0
124.64835	45.0
102.02863	45.0
246.07692	45.0
72.99506	45.0
220.39981	45.0
205.07542	45.0
60.01696	45.0
621.414	42.0
84.02162	30.0
93.03492	30.0
943.61591	30.0
949.48029	30.0
950.06036	30.0
954.89398	30.0
663.44098	30.0
171.03308	30.0
325.09702	30.0
137.03111	30.0
105.32671	30.0
164.55765	30.0
179.64983	30.0
162.41678	30.0
180.59431	30.0
183.59293	30.0
287.07571	30.0
121.03655	30.0
266.2229	30.0
251.07083	30.0
157.05203	30.0
65.88078	15.0
235.08382	15.0
441.36758	15.0
293.0853	15.0
603.40479	15.0
321.10016	15.0
217.40923	13.0
808.20886	13.0
151.24138	13.0
201.26334	13.0
243.20979	13.0
301.043	13.0
339.28195	13.0
451.70282	13.0

MSID: 12847
ID: 139
RETENTIONTIME: 16.67207
PRECURSORMZ: 977.5386
AREA: 15544856.0
PRECURSORTYPE: [M+FA-H]-
SMILES: [H][C@@]1(CC[C@]2(C)[C@]1([H])[C@H](O)C[C@]1([H])[C@@]3(C)CC[C@H](O)C(C)(C)[C@]3([H])[C@H](C[C@@]21C)O[C@@H]1O[C@H](CO)[C@@H](O)[C@H](O)[C@H]1O)[C@](C)(CCC=C(C)C)O[C@@H]1O[C@H](CO[C@@H]2O[C@@H](CO)[C@H](O)[C@H]2O)[C@@H](O)[C@H](O)[C@H]1O
NAME: ginsenoside F6
FORMULA: C47H80O18
INCHIKEY: YEGODGHIXCTKCQ-DJTSXUJQSA-N
CAS: 1255210-79-7
Molecular Weight: 933.141
Number of References: 2
Class: Dammarane and Protostane triterpenoids
Superclass: Triterpenoids
Pathway: Terpenoids
ppm: 6.474999999909414
CMID: CM327
IONMODE: Negative
COLLISIONENERGY: 40±20eV
INSTRUMENTTYPE: AB SCIEX
INSTRUMENT: Q-TOF
Comment:  
Num Peaks: 116
931.54834	20430.0
637.44073	19262.0
799.49951	12219.0
475.38873	10242.0
59.01521	9196.0
89.02627	8851.0
161.04834	8069.0
101.02621	6622.0
113.02621	5785.0
71.01604	5625.0
119.03717	5503.0
179.05914	2921.0
85.03111	1897.0
619.43671	1611.0
131.037	1438.0
143.03786	1328.0
159.03322	1087.0
391.28952	1083.0
73.03063	1015.0
932.54755	711.0
769.49384	657.0
638.44476	648.0
149.04846	642.0
800.5047	549.0
83.01608	438.0
457.37961	427.0
125.02631	414.0
99.01036	382.0
553.34503	367.0
95.01631	360.0
55.02029	343.0
751.47784	299.0
57.03578	284.0
129.02202	282.0
476.39383	276.0
191.05969	273.0
87.01132	242.0
781.49475	234.0
459.35544	175.0
621.41351	152.0
545.39734	144.0
59.01197	114.0
97.03142	109.0
107.03431	105.0
455.35709	93.0
389.27765	75.0
439.35895	75.0
473.9259	75.0
347.27258	75.0
620.42993	75.0
349.28058	75.0
69.03664	75.0
115.04369	60.0
635.46338	60.0
84.02508	60.0
162.0535	60.0
529.40289	60.0
517.4035	60.0
928.66101	60.0
112.68597	60.0
141.02068	60.0
56.99972	60.0
373.27429	60.0
477.84818	45.0
589.42548	45.0
81.03786	45.0
577.4082	45.0
111.01028	45.0
559.40167	45.0
441.35156	45.0
770.49554	45.0
797.0191	45.0
72.01743	30.0
75.00891	30.0
601.43219	30.0
60.01867	30.0
641.62531	30.0
643.91516	30.0
679.44098	30.0
721.46759	30.0
575.41174	30.0
180.0605	30.0
88.7561	30.0
86.00273	30.0
117.01976	30.0
173.05049	30.0
331.26608	30.0
160.55672	30.0
357.26428	30.0
371.26334	30.0
120.03849	30.0
107.01542	30.0
461.29327	30.0
103.03957	30.0
102.02828	30.0
90.02972	30.0
739.47754	30.0
535.32092	30.0
545.37439	30.0
767.11877	15.0
751.4201	15.0
53.04105	15.0
733.466	15.0
587.39813	15.0
571.39563	15.0
517.37476	15.0
327.24152	15.0
189.16747	15.0
141.01399	15.0
129.01245	15.0
977.52527	15.0
409.5928	13.0
779.48553	13.0
366.10913	13.0
342.93829	13.0
146.26797	13.0

MSID: 12848
ID: 430
RETENTIONTIME: 24.95585
PRECURSORMZ: 725.4469
AREA: 12059881.0
PRECURSORTYPE: [M+FA-H]-
SMILES: [H][C@@]1(CC[C@]2(C)[C@]1([H])[C@H](O)C[C@]1([H])[C@@]3(C)CC[C@H](O)C(C)(C)[C@]3([H])[C@@H](O)C[C@@]21C)[C@](C)(CCC=C(C)C)O[C@@H]1O[C@H](COC(C)=O)[C@@H](O)[C@H](O)[C@H]1O
NAME: 6'-O-Acetyl ginsenoside F1
FORMULA: C38H64O10
INCHIKEY: PASQISHUVWBBHF-YAJQEZPASA-N
CAS: nan
Molecular Weight: 680.92
Number of References: 2
Class: Dammarane and Protostane triterpenoids
Superclass: Triterpenoids
Pathway: Terpenoids
ppm: -0.7049999999253487
CMID: CM327
IONMODE: Negative
COLLISIONENERGY: 40±20eV
INSTRUMENTTYPE: AB SCIEX
INSTRUMENT: Q-TOF
Comment:  
Num Peaks: 23
59.01583	607.0
475.38806	174.0
59.01259	90.0
391.28922	87.0
619.42834	75.0
161.0542	75.0
637.43927	60.0
101.02542	60.0
619.45282	45.0
85.02785	45.0
71.01431	30.0
113.02979	30.0
477.40848	30.0
455.3685	30.0
101.0226	15.0
603.40985	15.0
679.43201	15.0
391.28088	15.0
89.02557	15.0
159.03729	15.0
143.03169	15.0
62.7551	13.0
441.36874	13.0

MSID: 12849
ID: 130
RETENTIONTIME: 16.26972
PRECURSORMZ: 979.543
AREA: 11504435.0
PRECURSORTYPE: [M+FA-H]-
SMILES: [H][C@@]1(CC[C@]2(C)[C@]1([H])[C@H](O)C[C@]1([H])[C@@]3(C)CC[C@H](O[C@@H]4O[C@H](CO)[C@@H](O)[C@H](O)[C@H]4O[C@@H]4O[C@H](CO)[C@@H](O)[C@H](O)[C@H]4O[C@@H]4OC[C@@H](O)[C@H](O)[C@H]4O)C(C)(C)[C@]3([H])CC[C@@]21C)[C@@](C)(O)CCCC(C)(C)O
NAME: (3β,12β)-12,20,25-trihydroxydammaran-3-yl O-β-D-xylopyranosyl-(1->2)-O-β-D-glucopyranosyl-(1->2)-β-D-glucopyranoside
FORMULA: C47H82O18
INCHIKEY: OVQSAUCHDYCEIT-LAZZBWSESA-N
CAS: nan
Molecular Weight: 935.157
Number of References: 1
Class: Dammarane and Protostane triterpenoids
Superclass: Triterpenoids
Pathway: Terpenoids
ppm: -4.774999999995089
CMID: CM327
IONMODE: Negative
COLLISIONENERGY: 40±20eV
INSTRUMENTTYPE: AB SCIEX
INSTRUMENT: Q-TOF
Comment:  
Num Peaks: 118
933.54797	27129.0
59.01525	6215.0
89.02634	6131.0
639.45367	5228.0
801.50317	3965.0
161.04846	3600.0
101.02629	3549.0
71.01492	3545.0
638.44879	2925.0
119.03726	2816.0
113.02629	2698.0
476.39111	2563.0
477.3942	1968.0
475.3891	1930.0
637.44476	1433.0
179.06116	1382.0
85.03117	1258.0
932.55255	992.0
800.50928	887.0
162.05183	882.0
771.49854	875.0
73.03069	829.0
131.03711	745.0
143.03798	733.0
621.4455	704.0
159.03157	650.0
90.02979	617.0
114.03056	584.0
149.05029	528.0
620.43744	460.0
931.56195	456.0
120.04012	443.0
60.01763	383.0
102.02837	379.0
180.06253	363.0
799.50409	356.0
191.05791	350.0
934.55255	337.0
392.29633	336.0
125.02641	332.0
83.01614	321.0
391.2926	299.0
99.00903	281.0
86.03407	275.0
753.48596	274.0
72.01749	270.0
783.49933	260.0
132.04077	259.0
619.44067	255.0
103.02967	254.0
55.02033	253.0
163.05116	246.0
160.03577	244.0
770.50006	242.0
95.01501	219.0
57.03689	217.0
87.01009	192.0
192.06302	186.0
91.03083	171.0
393.29852	164.0
181.06479	162.0
121.03947	157.0
144.03929	154.0
61.01857	148.0
150.05003	148.0
115.03173	140.0
769.49054	139.0
459.38287	125.0
752.48376	123.0
554.34711	109.0
457.37094	101.0
555.35626	99.0
640.44861	99.0
802.50562	91.0
458.37787	90.0
193.06688	90.0
129.02052	89.0
74.03526	86.0
97.03149	84.0
107.0373	84.0
151.04967	84.0
590.42554	83.0
69.03552	75.0
781.49536	75.0
133.04016	75.0
461.36603	75.0
622.42639	75.0
547.40723	75.0
531.40906	75.0
751.4823	60.0
553.35211	60.0
546.39221	60.0
772.49768	60.0
75.00775	60.0
96.01992	60.0
478.40448	45.0
56.02302	45.0
455.36343	45.0
439.35635	45.0
350.28177	45.0
529.39685	45.0
125.09867	45.0
347.26498	45.0
373.29358	45.0
191.05208	45.0
571.4162	30.0
735.46136	30.0
95.01228	30.0
935.54907	30.0
535.41235	30.0
442.33807	30.0
58.84057	30.0
53.04416	15.0
111.00741	15.0
77.02478	15.0
979.48132	15.0
153.8698	13.0
79.01986	13.0

MSID: 12850
ID: 377
RETENTIONTIME: 24.1614
PRECURSORMZ: 1193.589
AREA: 10350001.0
PRECURSORTYPE: [M-2H]2-
SMILES: [H][C@@]1(CC[C@]2(C)[C@]1([H])[C@H](O)C[C@]1([H])[C@@]3(C)CC[C@H](O[C@@H]4O[C@H](CO)[C@@H](O)[C@H](O)[C@H]4O[C@@H]4O[C@H](COC(=O)CC(O)=O)[C@@H](O)[C@H](O)[C@H]4O)C(C)(C)[C@]3([H])CC[C@@]21C)[C@](C)(CCC=C(C)C)O[C@@H]1O[C@H](CO[C@@H]2O[C@H](CO)[C@@H](O)[C@H](O)[C@H]2O)[C@@H](O)[C@H](O)[C@H]1O
NAME: malonyl ginsenoside Rb1
FORMULA: C57H94O26
INCHIKEY: NTYAVUNEPXGZQJ-KXJMYDKTSA-N
CAS: 88140-34-5
Molecular Weight: 1195.36
Number of References: 36
Class: Dammarane and Protostane triterpenoids
Superclass: Triterpenoids
Pathway: Terpenoids
ppm: -6.515000000035798
CMID: CM327
IONMODE: Negative
COLLISIONENERGY: 40±20eV
INSTRUMENTTYPE: AB SCIEX
INSTRUMENT: Q-TOF
Comment:  
Num Peaks: 201
1149.62476	49557.0
1107.61377	43721.0
1089.60535	28308.0
179.05965	10059.0
161.04889	7317.0
89.02691	7255.0
945.56555	6639.0
119.03779	5490.0
221.07242	5014.0
101.02686	4519.0
113.02682	4247.0
59.01583	4019.0
783.50452	3949.0
1150.63477	3505.0
71.0155	3363.0
1108.62842	3004.0
1090.60706	2674.0
143.03676	2353.0
125.02536	2080.0
621.45074	1907.0
927.5498	1886.0
323.10776	1592.0
765.49921	1561.0
131.036	1528.0
203.06139	1247.0
85.03046	879.0
263.0816	877.0
149.04903	841.0
459.39102	825.0
245.06946	802.0
305.09332	710.0
946.56793	659.0
73.03008	621.0
159.032	543.0
87.01066	453.0
987.56976	369.0
305.08841	334.0
784.51135	332.0
1041.59546	314.0
83.01544	308.0
55.01987	305.0
97.02929	293.0
1053.59802	286.0
825.50995	266.0
663.46094	266.0
251.08044	266.0
99.01099	249.0
95.01558	243.0
603.43408	228.0
233.07509	211.0
107.03494	207.0
341.11722	201.0
928.56396	189.0
622.44916	185.0
57.03535	161.0
766.49835	157.0
1109.62488	155.0
81.03597	153.0
185.05043	151.0
111.00943	146.0
1151.65454	143.0
180.06477	141.0
124.01749	140.0
1059.60217	135.0
687.45209	132.0
879.52582	130.0
155.03636	128.0
287.08365	128.0
281.09619	123.0
129.01942	120.0
375.29327	116.0
1015.5708	115.0
141.01959	114.0
139.04158	111.0
167.04141	109.0
222.07605	107.0
115.04281	106.0
747.48431	106.0
1054.59216	103.0
145.05304	103.0
235.08232	102.0
969.56305	102.0
555.41449	97.0
1091.59998	93.0
1042.59302	91.0
891.539	89.0
909.53363	89.0
79.02169	88.0
988.56763	87.0
807.50049	86.0
853.5141	85.0
137.02821	80.0
69.0361	75.0
717.47577	75.0
112.01809	75.0
162.05046	75.0
537.35321	75.0
227.06267	75.0
1146.0365	75.0
127.04066	75.0
102.03175	75.0
365.11523	75.0
1086.25098	75.0
559.40735	60.0
571.41138	60.0
645.44385	60.0
729.47144	60.0
691.4613	60.0
879.50494	60.0
460.38809	60.0
178.50558	60.0
58.84008	60.0
114.02809	60.0
120.04065	60.0
126.02785	60.0
132.03966	60.0
135.04749	60.0
153.05586	60.0
72.01926	60.0
1146.07935	60.0
204.06946	60.0
1086.20923	60.0
1071.58813	60.0
293.09094	60.0
1025.58667	60.0
324.10587	60.0
441.38947	60.0
1147.0354	45.0
942.64795	45.0
1105.60449	45.0
947.5578	45.0
1104.11975	45.0
1087.59387	45.0
53.04065	45.0
269.07089	45.0
220.39209	45.0
209.05383	45.0
60.01604	45.0
75.00955	45.0
90.03036	45.0
567.42261	45.0
687.44476	45.0
501.40265	45.0
181.05759	45.0
605.42322	45.0
151.04149	45.0
246.07321	45.0
781.06079	30.0
1060.62207	30.0
1041.53198	30.0
735.4856	30.0
197.05353	30.0
165.0576	30.0
178.05171	30.0
173.04547	30.0
1015.53943	30.0
1104.25513	30.0
157.05598	30.0
123.01058	30.0
1111.90002	30.0
107.0117	30.0
1154.28735	30.0
1023.54987	30.0
311.10678	30.0
1011.57727	30.0
529.39563	30.0
697.44684	30.0
826.49902	30.0
669.45874	30.0
599.39337	30.0
924.69006	30.0
587.43445	30.0
557.43237	30.0
537.4021	30.0
1193.60645	30.0
429.30887	30.0
1001.60803	30.0
513.39111	30.0
999.55969	30.0
895.52789	15.0
68.9976	15.0
849.49719	15.0
694.09369	15.0
95.0101	15.0
877.50238	15.0
1035.54773	15.0
108.99847	15.0
239.08786	15.0
987.51239	15.0
942.55737	15.0
1053.53418	15.0
341.09387	15.0
251.05818	15.0
215.06131	15.0
1071.52368	15.0
555.39795	15.0
965.92743	13.0
269.17688	13.0
887.73059	13.0
931.49835	13.0
1082.24084	13.0

MSID: 12851
ID: 480
RETENTIONTIME: 26.4002
PRECURSORMZ: 683.4377
AREA: 9617454.0
PRECURSORTYPE: [M-H]-
SMILES: [H][C@@]12[C@H](CC[C@@]1(C)[C@]1(C)C[C@H](O[C@@H]3O[C@H](CO)[C@@H](O)[C@H](O)[C@H]3O)[C@@]3([H])C(C)(C)[C@@H](O)CC[C@]3(C)[C@@]1([H])C[C@H]2O)C(\C)=C\[C@H](OC)[C@@H](O)C(C)(C)O
NAME: (3β,6α,12β,20E,23S,24R)-23-methoxy-3,6,12,24,25-pentadroxydammar-20(22)-ene-6-O-β-D-glucopyranoside
FORMULA: C37H64O11
INCHIKEY: DPTMWMGLQATWKN-AFLLJPBQSA-N
CAS: nan
Molecular Weight: 684.909
Number of References: 1
Class: Dammarane and Protostane triterpenoids
Superclass: Triterpenoids
Pathway: Terpenoids
ppm: 0.6599999999252759
CMID: CM327
IONMODE: Negative
COLLISIONENERGY: 40±20eV
INSTRUMENTTYPE: AB SCIEX
INSTRUMENT: Q-TOF
Comment:  
Num Peaks: 40
59.01566	1801.0
71.01529	1027.0
89.02665	823.0
113.0265	547.0
475.39288	545.0
101.02656	461.0
391.29926	421.0
119.03745	347.0
85.0302	286.0
73.03106	232.0
161.04842	202.0
83.0152	167.0
55.02179	138.0
457.38077	126.0
95.01667	124.0
459.36261	112.0
57.03518	75.0
179.05913	75.0
159.03154	75.0
347.2663	60.0
373.27847	60.0
131.03401	60.0
389.27353	45.0
99.0135	45.0
329.25616	45.0
75.01299	45.0
329.21539	30.0
87.00778	30.0
441.36459	15.0
51.03028	15.0
455.38525	15.0
437.35739	15.0
143.03467	15.0
391.27426	15.0
179.05161	15.0
107.05207	15.0
84.02419	15.0
637.42688	15.0
385.27914	13.0
115.78945	13.0

MSID: 12852
ID: 551
RETENTIONTIME: 29.30192
PRECURSORMZ: 829.4943
AREA: 9424860.0
PRECURSORTYPE: [M-H]-
SMILES: [H][C@@]1(CC[C@]2(C)[C@]1([H])[C@H](O)C[C@]1([H])[C@@]3(C)CC[C@H](O[C@@H]4O[C@H](CO)[C@@H](O)[C@H](O)[C@H]4O[C@@H]4O[C@H](CO)[C@@H](O)[C@H](O)[C@H]4O)C(C)(C)[C@]3([H])CC[C@@]21C)C(\C)=C/C(OC)C(O)C(C)(C)O
NAME: 3β,12β,24,25-tetrahydroxy-23-methoxydammar-20(22)(Z)-ene-3-O-β-D-glucopyranosyl-(1->2)-β-D-glucopyranoside
FORMULA: C43H74O15
INCHIKEY: UYKWMKNCBVNDBR-OSDZZSNQSA-N
CAS: 1013121-66-8
Molecular Weight: 831.052
Number of References: 1
Class: Dammarane and Protostane triterpenoids
Superclass: Triterpenoids
Pathway: Terpenoids
ppm: -0.6500000000642103
CMID: CM327
IONMODE: Negative
COLLISIONENERGY: 40±20eV
INSTRUMENTTYPE: AB SCIEX
INSTRUMENT: Q-TOF
Comment:  
Num Peaks: 61
59.01543	2804.0
89.0263	1868.0
621.45001	1792.0
101.02616	1785.0
113.02605	1664.0
71.01501	1624.0
161.04956	1316.0
119.03698	981.0
85.03117	776.0
459.39392	595.0
73.03078	490.0
783.49524	418.0
159.03091	396.0
95.01493	269.0
179.05843	252.0
57.03602	235.0
143.03746	189.0
55.02053	188.0
375.29343	168.0
83.0136	151.0
622.44836	139.0
149.0463	134.0
125.02608	130.0
131.03671	127.0
829.50055	124.0
537.35284	121.0
87.01138	115.0
327.14023	104.0
605.41565	75.0
603.43689	75.0
180.06543	60.0
441.37759	45.0
266.12329	45.0
221.09598	30.0
345.16357	30.0
129.02014	30.0
443.35703	30.0
187.05325	30.0
569.24377	30.0
97.02863	30.0
81.03795	30.0
525.27612	15.0
500.20157	15.0
97.03555	15.0
569.22034	15.0
107.01532	15.0
146.06548	15.0
374.21661	15.0
327.12753	15.0
189.05269	15.0
114.03481	15.0
125.01979	15.0
129.01695	15.0
55.01741	15.0
465.81995	13.0
224.11594	13.0
111.05752	13.0
601.41656	13.0
174.03796	13.0
153.09131	13.0
812.388	13.0

MSID: 12853
ID: 351
RETENTIONTIME: 23.9316
PRECURSORMZ: 1107.589
AREA: 9352504.0
PRECURSORTYPE: [M-H]-
SMILES: [H][C@@]1(CC[C@]2(C)[C@]1([H])[C@H](O)C[C@]1([H])[C@@]3(C)CC[C@H](O[C@@H]4O[C@H](CO)[C@@H](O)[C@H](O)[C@H]4O[C@@H]4O[C@H](CO)[C@@H](O)[C@H](O)[C@H]4O)C(C)(C)[C@@]3([H])CC[C@@]21C)[C@](C)(CCC=C(C)C)O[C@@H]1O[C@H](CO[C@@H]2O[C@H](CO)[C@@H](O)[C@H](O)[C@H]2O)[C@@H](O)[C@H](O)[C@H]1O
NAME: ginsenoside Rb1
FORMULA: C54H92O23
INCHIKEY: GZYPWOGIYAIIPV-DPEGFKDNSA-N
CAS: 41753-43-9; 132929-86-3
Molecular Weight: 1109.31
Number of References: 3
Class: Dammarane and Protostane triterpenoids
Superclass: Triterpenoids
Pathway: Terpenoids
ppm: -6.120000000237269
CMID: CM327
IONMODE: Negative
COLLISIONENERGY: 40±20eV
INSTRUMENTTYPE: AB SCIEX
INSTRUMENT: Q-TOF
Comment:  
Num Peaks: 77
1107.61462	25538.0
179.05978	3076.0
89.02565	2431.0
945.55762	2404.0
161.04723	2198.0
221.07051	1865.0
119.03788	1849.0
101.02693	1567.0
59.0148	1417.0
783.51294	1367.0
71.01556	1166.0
113.02692	1025.0
621.45471	700.0
323.10297	637.0
131.0377	538.0
125.02859	473.0
143.03519	428.0
946.56433	369.0
85.03052	348.0
765.492	327.0
459.3974	293.0
159.03389	286.0
73.03133	269.0
784.51587	253.0
149.04742	231.0
263.08182	157.0
83.01422	148.0
87.00941	122.0
622.45312	104.0
375.29898	90.0
603.43457	89.0
537.35364	87.0
180.06491	86.0
245.07184	86.0
766.48724	75.0
81.03477	75.0
1104.19531	75.0
927.55481	75.0
99.00967	75.0
251.08063	60.0
107.03648	60.0
281.08701	60.0
305.09601	60.0
460.40051	60.0
324.11118	60.0
341.1123	60.0
111.00951	45.0
95.01565	45.0
947.57153	45.0
60.01826	45.0
141.02303	45.0
162.05238	45.0
621.42322	44.0
1107.5304	39.0
115.04289	30.0
101.02128	30.0
603.42078	30.0
120.0392	30.0
513.41058	30.0
129.01953	30.0
781.07318	30.0
55.01887	30.0
942.65729	30.0
927.49921	15.0
53.03966	15.0
765.45319	15.0
691.44336	15.0
167.0361	15.0
537.34064	15.0
459.37332	15.0
772.55811	13.0
137.02995	13.0
361.90179	13.0
337.21902	13.0
240.53023	13.0
228.88042	13.0
197.04778	13.0

MSID: 12854
ID: 399
RETENTIONTIME: 24.52188
PRECURSORMZ: 1193.589
AREA: 7950026.5
PRECURSORTYPE: [M-2H]2-
SMILES: [H][C@@]12C(CC[C@@]1(C)[C@]1(C)CCC3C(C)(C)[C@H](CC[C@]3(C)C1C[C@H]2O)O[C@@H]1O[C@H](CO)[C@@H](O)[C@H](O)[C@H]1O[C@@H]1O[C@H](CO)[C@@H](O)[C@H](O)[C@H]1O)[C@](C)(CCC=C(C)C)O[C@@H]1O[C@H](CO[C@@H]2O[C@H](CO)[C@@H](OC(=O)CC(O)=O)[C@H](O)[C@H]2O)[C@@H](O)[C@H](O)[C@H]1O
NAME: 3-O-[β-D-glucopyranosyl(1→2)-β-D-glucopyranosyl]-(3β,12β,20S)-(3,12,20)-trihydroxydammar-24-ene-20-O-β-D-glucopyranosyl-(1→6)-(4-O-malonyl)-β-D-glucopyranoside
FORMULA: C57H94O26
INCHIKEY: XENTZWWGCWIEHN-SEJDQSGQSA-N
CAS: nan
Molecular Weight: 1195.36
Number of References: 1
Class: Dammarane and Protostane triterpenoids
Superclass: Triterpenoids
Pathway: Terpenoids
ppm: -6.515000000035798
CMID: CM327
IONMODE: Negative
COLLISIONENERGY: 40±20eV
INSTRUMENTTYPE: AB SCIEX
INSTRUMENT: Q-TOF
Comment:  
Num Peaks: 207
1149.63	50984.0
1107.61877	28863.0
1089.61035	18049.0
179.05971	8052.0
1150.63513	6555.0
161.04893	5883.0
89.02694	5610.0
945.56158	5073.0
119.03783	4769.0
101.02689	4524.0
221.07042	4513.0
113.02687	4254.0
59.01478	4191.0
783.50873	3930.0
71.01553	3258.0
1108.62415	2990.0
1090.60278	2084.0
927.56299	1839.0
125.02854	1725.0
143.0385	1712.0
323.10281	1476.0
203.06146	1312.0
621.45099	1291.0
131.03766	1135.0
263.0817	1027.0
765.4917	1025.0
987.58331	913.0
459.3912	800.0
245.07175	770.0
85.03178	761.0
825.51831	633.0
305.09344	588.0
946.56824	572.0
149.0508	537.0
159.0356	535.0
87.00938	471.0
55.01989	332.0
603.43774	317.0
784.51166	313.0
1151.63599	256.0
97.03209	252.0
83.01547	244.0
622.44934	219.0
73.0289	218.0
766.50641	207.0
928.56433	207.0
57.03643	194.0
95.01561	191.0
1041.58228	186.0
167.03966	179.0
129.02426	177.0
251.08275	171.0
281.09628	171.0
180.06296	171.0
341.11734	164.0
233.07088	162.0
107.03644	157.0
1053.58008	156.0
879.53442	147.0
663.46118	144.0
807.50873	141.0
1109.62061	140.0
988.58563	139.0
1193.61658	132.0
111.00947	130.0
139.03998	129.0
826.51953	120.0
99.00963	119.0
141.02298	118.0
537.35339	117.0
1091.62354	115.0
222.07195	115.0
155.03992	109.0
555.41797	104.0
1025.59155	101.0
1059.61169	101.0
375.2934	98.0
162.05231	97.0
969.58087	92.0
1104.2041	91.0
891.54773	90.0
114.03263	90.0
185.04858	87.0
567.41278	86.0
1015.58459	85.0
1146.04175	84.0
127.04388	81.0
645.45117	75.0
1147.61621	75.0
1146.07495	75.0
460.38828	75.0
687.4671	75.0
153.05939	75.0
137.02661	75.0
281.08688	75.0
969.55463	75.0
909.53821	75.0
85.02789	60.0
69.03496	60.0
1015.55768	60.0
144.04318	60.0
1054.58801	60.0
604.44922	60.0
86.00341	60.0
79.02047	60.0
691.45416	60.0
529.39905	60.0
747.48071	60.0
81.03474	60.0
124.01753	60.0
305.08362	60.0
1042.57983	60.0
111.04647	60.0
443.35724	60.0
227.05852	60.0
123.01218	60.0
246.0755	60.0
513.40399	60.0
115.04285	60.0
324.10345	60.0
808.52289	45.0
1086.20496	45.0
293.09103	45.0
853.50208	45.0
880.53033	45.0
120.03761	45.0
185.04475	45.0
1059.56592	45.0
72.01929	45.0
947.57544	45.0
970.57837	45.0
1011.57318	45.0
145.05139	45.0
121.03539	45.0
142.03062	45.0
1104.13879	45.0
538.35675	45.0
441.38373	45.0
163.04445	45.0
365.13147	45.0
717.46851	45.0
181.05577	45.0
102.02895	45.0
688.46552	45.0
927.50739	43.0
1105.6095	30.0
58.83794	30.0
1117.02112	30.0
605.41656	30.0
57.00036	30.0
942.62671	30.0
235.07594	30.0
989.60614	30.0
999.58667	30.0
126.03104	30.0
1112.22827	30.0
60.01932	30.0
933.54474	30.0
781.09644	30.0
257.07425	30.0
88.75412	30.0
763.47217	30.0
160.03802	30.0
1105.14722	30.0
1087.61279	30.0
705.46417	30.0
1071.60229	30.0
1060.60864	30.0
699.47772	30.0
155.03291	30.0
209.05797	30.0
664.48187	30.0
341.10437	30.0
90.03173	30.0
519.34418	30.0
1057.59155	15.0
1050.3363	15.0
51.03045	15.0
1041.54602	15.0
55.01676	15.0
79.01797	15.0
135.04427	15.0
151.03981	15.0
169.0481	15.0
173.04553	15.0
193.00285	15.0
231.02956	15.0
287.07187	15.0
293.08624	15.0
311.09946	15.0
339.10971	15.0
571.39813	15.0
585.41754	15.0
729.47168	15.0
825.47394	15.0
839.04901	15.0
891.4848	15.0
907.53979	15.0
967.65295	15.0
987.49945	15.0
441.32767	15.0
355.23611	13.0
1030.96057	13.0
313.2562	13.0
261.07605	13.0
850.92279	13.0
165.22916	13.0

MSID: 12855
ID: 227
RETENTIONTIME: 19.91147
PRECURSORMZ: 815.4761
AREA: 6988132.5
PRECURSORTYPE: [M-H]-
SMILES: [H][C@@]1(CC[C@]2(C)[C@]1([H])[C@H](O)C[C@]1([H])[C@@]3(C)CC[C@H](O)C(C)(C)[C@]3([H])[C@H](C[C@@]21C)O[C@@H]1O[C@H](CO)[C@@H](O)[C@H](O)[C@H]1O[C@@H]1O[C@H](CO)[C@@H](O)[C@H](O)[C@H]1O)[C@]1(C)CC[C@H](O1)C(C)(C)O
NAME: majonoside R1
FORMULA: C42H72O15
INCHIKEY: TVWNWTCNFUZDDJ-OKTAXTKLSA-N
CAS: 81534-62-5
Molecular Weight: 817.025
Number of References: 5
Class: Dammarane and Protostane triterpenoids
Superclass: Triterpenoids
Pathway: Terpenoids
ppm: -3.199999999992542
CMID: CM327
IONMODE: Negative
COLLISIONENERGY: 40±20eV
INSTRUMENTTYPE: AB SCIEX
INSTRUMENT: Q-TOF
Comment:  
Num Peaks: 52
637.44507	5919.0
475.39282	1349.0
553.34601	729.0
71.01574	682.0
59.01496	648.0
101.02578	639.0
161.04765	628.0
113.02721	485.0
391.29062	402.0
85.03074	358.0
89.02589	308.0
621.41083	304.0
638.4527	254.0
73.03152	219.0
159.03255	162.0
55.02005	150.0
457.37463	145.0
459.35043	105.0
769.49054	92.0
815.5061	92.0
99.00993	91.0
83.01444	89.0
57.03554	89.0
143.03893	89.0
101.02155	82.0
349.27908	75.0
125.09961	60.0
476.3887	45.0
95.01316	45.0
619.42352	30.0
641.60474	30.0
455.36713	30.0
55.01693	30.0
371.25363	30.0
109.06631	30.0
69.03634	30.0
87.01096	30.0
113.01825	30.0
347.26587	30.0
131.03323	15.0
117.02077	15.0
487.35953	15.0
433.88309	15.0
565.34857	15.0
143.03221	15.0
313.22232	15.0
85.02427	15.0
769.47107	15.0
159.02368	15.0
539.32684	13.0
77.1872	13.0
65.77293	13.0

MSID: 12856
ID: 90
RETENTIONTIME: 14.6958
PRECURSORMZ: 1007.545
AREA: 6812179.5
PRECURSORTYPE: [M+FA-H]-
SMILES: [H][C@@]1(CC[C@]2(C)[C@]1([H])[C@H](O)C[C@]1([H])[C@@]3(C)CC[C@H](O)C(C)(C)[C@]3([H])[C@H](C[C@@]21C)O[C@@H]1O[C@H](CO)[C@@H](O)[C@H](O)[C@H]1O)[C@](C)(CCC=C(C)C)O[C@@H]1O[C@H](CO[C@@H]2O[C@H](CO)[C@@H](O)[C@H](O)[C@H]2O)[C@@H](O)[C@H](O)[C@H]1O
NAME: notoginsenoside R3
FORMULA: C48H82O19
INCHIKEY: YPUHYSBFIMWSEC-OEHDJSDTSA-N
CAS: 87741-76-2
Molecular Weight: 963.168
Number of References: 6
Class: Dammarane and Protostane triterpenoids
Superclass: Triterpenoids
Pathway: Terpenoids
ppm: 2.3099999999658394
CMID: CM327
IONMODE: Negative
COLLISIONENERGY: 40±20eV
INSTRUMENTTYPE: AB SCIEX
INSTRUMENT: Q-TOF
Comment:  
Num Peaks: 105
961.56006	38636.0
179.05977	9802.0
89.02657	9281.0
119.03758	7658.0
59.01542	6711.0
161.04889	6006.0
221.07071	5598.0
101.02657	4925.0
71.01511	3921.0
113.0266	3887.0
637.45001	3265.0
799.49829	2145.0
131.03746	1765.0
475.38733	1725.0
323.10379	1689.0
962.56213	1462.0
125.02518	1442.0
143.03668	1416.0
149.04726	1029.0
73.02969	933.0
85.0314	904.0
263.08453	645.0
159.032	512.0
245.07439	403.0
87.01031	371.0
97.03037	348.0
83.01508	277.0
619.43536	251.0
95.01664	250.0
107.03613	248.0
391.29364	222.0
281.0899	218.0
55.02048	212.0
251.08324	202.0
129.02087	202.0
99.0093	147.0
638.45764	146.0
341.11581	142.0
800.51141	141.0
203.06165	115.0
553.35028	114.0
139.04147	114.0
57.03492	113.0
162.05049	112.0
141.01949	111.0
180.06677	111.0
115.04108	104.0
111.01067	90.0
958.58301	87.0
305.09671	85.0
159.02669	84.0
167.03964	83.0
233.07339	75.0
69.03804	75.0
79.02007	60.0
220.39037	60.0
88.7564	60.0
621.40515	60.0
173.04739	60.0
120.04044	60.0
459.36606	60.0
457.36618	60.0
90.03003	60.0
373.28372	60.0
476.3924	45.0
324.09937	45.0
53.04021	45.0
114.02936	45.0
97.0276	45.0
109.03048	45.0
103.04136	45.0
185.05058	45.0
102.02863	45.0
123.01195	45.0
84.02537	45.0
86.00173	45.0
127.03733	45.0
145.05127	45.0
137.02809	45.0
781.47784	30.0
222.06805	30.0
959.59222	30.0
75.01038	30.0
58.00971	30.0
964.49805	30.0
576.98499	30.0
966.13904	30.0
545.40253	30.0
120.82198	30.0
160.55371	30.0
371.27274	15.0
305.04276	15.0
178.50757	15.0
81.03181	15.0
619.40735	15.0
153.02281	15.0
661.14752	15.0
455.37366	15.0
473.88474	15.0
118.67311	15.0
251.07434	15.0
702.14404	13.0
337.21222	13.0
929.52478	13.0
197.04784	13.0

MSID: 12857
ID: 124
RETENTIONTIME: 16.26972
PRECURSORMZ: 931.524
AREA: 6561637.5
PRECURSORTYPE: [M-H]-
SMILES: [H][C@@]1(CC[C@]2(C)[C@]1([H])[C@H](O)C[C@]1([H])[C@@]3(C)CC[C@]([H])(O[C@@H]4O[C@H](CO)[C@@H](O)[C@H](O)[C@H]4O)C(C)(C)[C@]3([H])CC[C@@]21C)[C@](C)(CC[C@H](O)C(C)=C)O[C@@H]1O[C@H](CO[C@]2([H])OC[C@@H](O)[C@H](O)[C@H]2O)[C@@H](O)[C@H](O)[C@H]1O
NAME: notoginsenoside NL-H2
FORMULA: C47H80O18
INCHIKEY: SFSHMMMZBGSTQE-QEOKRPIYSA-N
CAS: nan
Molecular Weight: 933.141
Number of References: 2
Class: Dammarane and Protostane triterpenoids
Superclass: Triterpenoids
Pathway: Terpenoids
ppm: -2.6450000000295404
CMID: CM327
IONMODE: Negative
COLLISIONENERGY: 40±20eV
INSTRUMENTTYPE: AB SCIEX
INSTRUMENT: Q-TOF
Comment:  
Num Peaks: 89
931.54572	8774.0
59.01531	4864.0
637.44537	4608.0
89.02642	4398.0
475.38651	3758.0
71.01498	3121.0
101.02639	2617.0
161.04861	2517.0
113.0264	2350.0
119.03738	2142.0
799.49695	1924.0
85.03126	1224.0
179.05945	844.0
391.29297	652.0
619.43079	620.0
769.49518	595.0
131.03563	580.0
73.03076	565.0
83.01495	540.0
159.03349	489.0
143.03812	448.0
55.02039	415.0
149.04872	388.0
638.44946	372.0
191.06392	290.0
457.3804	258.0
751.49072	239.0
553.3493	226.0
125.02654	212.0
476.39157	209.0
143.03307	208.0
57.03588	206.0
159.02818	203.0
95.01647	180.0
800.5061	178.0
99.00913	156.0
459.35321	147.0
457.36841	145.0
781.48438	134.0
621.40759	122.0
75.00904	120.0
770.49304	93.0
635.48572	75.0
115.03938	75.0
455.36389	75.0
391.27908	60.0
373.28036	60.0
112.01914	60.0
439.32733	45.0
349.27856	45.0
120.0387	45.0
529.39417	45.0
90.02988	45.0
81.0342	45.0
439.36853	45.0
535.33813	30.0
553.32288	30.0
928.62836	30.0
55.01726	30.0
125.10036	30.0
58.84063	30.0
86.00419	30.0
102.02988	30.0
162.052	30.0
148.59804	30.0
401.3092	30.0
117.023	30.0
445.50818	15.0
781.45685	15.0
97.02744	15.0
733.4483	15.0
107.0127	15.0
111.00603	15.0
141.01924	15.0
545.3786	15.0
178.50539	15.0
203.0533	15.0
253.18164	15.0
291.07715	15.0
347.25485	15.0
191.04256	15.0
583.4024	13.0
661.46063	13.0
739.49408	13.0
92.45707	13.0
325.25803	13.0
77.37537	13.0
67.0209	13.0
919.37567	13.0

MSID: 12858
ID: 290
RETENTIONTIME: 23.06262
PRECURSORMZ: 769.4758
AREA: 6405677.5
PRECURSORTYPE: [M-H]-
SMILES: [H][C@@]1(CC[C@]2(C)[C@]1([H])[C@H](O)C[C@]1([H])[C@@]3(C)CC[C@H](O)C(C)(C)[C@]3([H])[C@@H](O)C[C@@]21C)[C@](C)(CCC=C(C)C)O[C@@H]1O[C@H](CO[C@@H]2OC[C@H](O)[C@H](O)[C@H]2O)[C@@H](O)[C@H](O)[C@H]1O
NAME: ginsenoside F3
FORMULA: C41H70O13
INCHIKEY: HJRVLGWTJSLQIG-ABNMXWHVSA-N
CAS: nan
Molecular Weight: 770.999
Number of References: 19
Class: Dammarane and Protostane triterpenoids
Superclass: Triterpenoids
Pathway: Terpenoids
ppm: 1.9800000001168883
CMID: CM327
IONMODE: Negative
COLLISIONENERGY: 40±20eV
INSTRUMENTTYPE: AB SCIEX
INSTRUMENT: Q-TOF
Comment:  
Num Peaks: 83
475.38873	6902.0
59.01591	2187.0
101.02556	1955.0
71.01559	1919.0
391.29254	1837.0
637.44366	1580.0
161.04907	1412.0
769.48492	1303.0
113.02696	1149.0
89.02569	1103.0
85.03056	973.0
73.03136	756.0
55.02098	594.0
457.37964	468.0
459.35547	350.0
83.01554	341.0
131.03616	299.0
159.03043	293.0
143.03694	267.0
57.03648	262.0
191.05652	236.0
99.00832	205.0
373.27731	176.0
619.43616	173.0
95.01569	169.0
149.04578	156.0
476.39072	144.0
389.27512	140.0
455.35715	138.0
119.0364	133.0
125.09776	129.0
97.0294	113.0
349.28357	108.0
347.27032	107.0
329.25751	98.0
87.00945	96.0
389.31668	87.0
439.36786	87.0
545.40369	84.0
638.44775	80.0
473.37259	75.0
129.02278	75.0
553.34479	75.0
75.01086	60.0
331.23328	60.0
345.24463	60.0
392.29623	45.0
517.40338	45.0
545.38068	45.0
437.35037	45.0
439.33548	45.0
387.25461	45.0
313.21667	45.0
143.03357	45.0
331.27161	45.0
389.26678	30.0
103.04033	30.0
58.84015	30.0
621.40948	30.0
81.03607	30.0
95.01158	30.0
529.39301	30.0
371.26633	30.0
114.03123	30.0
383.30362	30.0
419.33572	30.0
403.28934	30.0
535.34021	30.0
619.40118	15.0
575.41473	15.0
67.02036	15.0
53.00593	15.0
493.32114	15.0
453.3092	15.0
149.04063	15.0
107.03652	15.0
111.00808	15.0
125.02236	15.0
279.1875	15.0
307.20984	13.0
271.17667	13.0
713.7829	13.0
155.04004	13.0

MSID: 12859
ID: 487
RETENTIONTIME: 26.79287
PRECURSORMZ: 945.5413
AREA: 5710692.5
PRECURSORTYPE: [M-H]-
SMILES: [H][C@@]1(CC[C@]2(C)[C@]1([H])[C@@H](C[C@]1([H])[C@@]3(C)CC[C@H](O[C@@H]4O[C@H](CO)[C@@H](O)[C@H](O)[C@H]4O[C@@H]4O[C@H](CO)[C@@H](O)[C@H](O)[C@H]4O)C(C)(C)[C@]3([H])CC[C@@]21C)O[C@@H]1O[C@H](CO)[C@@H](O)[C@H](O)[C@H]1O)[C@@](C)(O)CCC=C(C)C
NAME: chikusetsusaponin FK7
FORMULA: C48H82O18
INCHIKEY: ZTNKWWLBWKQTRO-SJYBZOGZSA-N
CAS: nan
Molecular Weight: 947.168
Number of References: 5
Class: Dammarane and Protostane triterpenoids
Superclass: Triterpenoids
Pathway: Terpenoids
ppm: -0.9949999999889769
CMID: CM327
IONMODE: Negative
COLLISIONENERGY: 40±20eV
INSTRUMENTTYPE: AB SCIEX
INSTRUMENT: Q-TOF
Comment:  
Num Peaks: 65
945.56329	15928.0
783.50653	3530.0
621.45276	3072.0
59.01569	2917.0
161.04849	2505.0
101.02661	2049.0
113.02805	1998.0
71.01533	1950.0
89.02537	1763.0
119.03751	1247.0
459.39294	860.0
85.03155	735.0
73.0311	585.0
179.05922	559.0
765.49347	520.0
143.0381	498.0
55.02078	474.0
159.03339	452.0
221.0719	359.0
83.01524	308.0
375.29507	276.0
784.50952	272.0
131.03889	235.0
537.35522	214.0
622.45117	199.0
99.01076	185.0
783.48297	176.0
149.04695	158.0
95.01535	145.0
125.02663	142.0
57.03627	140.0
129.02231	133.0
603.44299	133.0
87.01176	109.0
460.39905	105.0
97.03182	104.0
766.48871	75.0
162.05186	75.0
83.01268	75.0
513.40576	75.0
75.01059	60.0
942.64136	60.0
55.01765	60.0
149.04352	45.0
115.04102	45.0
125.02349	45.0
555.41315	45.0
605.41833	45.0
441.38547	45.0
457.97601	30.0
107.0376	30.0
561.4278	30.0
781.05505	30.0
67.02011	30.0
125.10674	15.0
375.28421	15.0
663.43042	15.0
603.40503	15.0
245.06668	15.0
170.82196	13.0
551.4577	13.0
187.54814	13.0
931.91199	13.0
92.31152	13.0
155.04474	13.0

MSID: 12860
ID: 249
RETENTIONTIME: 22.1743
PRECURSORMZ: 845.4854
AREA: 5070523.0
PRECURSORTYPE: [M+FA-H]-
SMILES: [H][C@@]1(CC[C@]2(C)[C@]1([H])[C@H](O)C[C@]1([H])[C@@]3(C)CC[C@H](O)C(C)(C)[C@]3([H])[C@H](C[C@@]21C)O[C@@H]1O[C@H](CO)[C@@H](O)[C@H](O)[C@H]1O)[C@](C)(CCC=C(C)C)O[C@@H]1O[C@H](CO)[C@@H](O)[C@H](O)[C@H]1O
NAME: ginsenoside-Rg1
FORMULA: C42H72O14
INCHIKEY: YURJSTAIMNSZAE-HHNZYBFYSA-N
CAS: 22427-39-0
Molecular Weight: 801.025
Number of References: 388
Class: Dammarane and Protostane triterpenoids
Superclass: Triterpenoids
Pathway: Terpenoids
ppm: -4.464999999981956
CMID: CM327
IONMODE: Negative
COLLISIONENERGY: 40±20eV
INSTRUMENTTYPE: AB SCIEX
INSTRUMENT: Q-TOF
Comment:  
Num Peaks: 102
799.50348	9023.0
475.38638	6637.0
59.01492	4017.0
101.02712	3485.0
637.44818	3096.0
71.01569	3095.0
113.02713	2788.0
161.04932	2567.0
89.02582	2008.0
391.29312	1829.0
119.03811	1529.0
85.03069	1124.0
73.03027	973.0
83.01566	828.0
221.07094	754.0
457.37732	658.0
55.02002	606.0
143.03883	580.0
131.03796	497.0
159.03242	497.0
125.0257	485.0
459.35315	483.0
179.06013	468.0
800.50867	405.0
99.00986	355.0
57.0355	249.0
553.35223	240.0
476.39758	220.0
619.42664	214.0
95.01584	209.0
87.00958	201.0
638.44867	198.0
529.39703	175.0
455.36081	161.0
389.28125	144.0
149.04771	140.0
125.09953	137.0
129.01978	135.0
373.27786	127.0
437.35104	121.0
545.39465	118.0
349.28146	114.0
347.27084	111.0
97.03232	108.0
329.25037	94.0
112.01839	88.0
621.40338	84.0
439.35971	75.0
441.34937	75.0
111.01269	75.0
517.40094	75.0
571.40283	60.0
389.31174	60.0
403.28711	60.0
149.04428	60.0
107.03523	60.0
99.00707	60.0
392.29407	60.0
445.30362	45.0
421.32056	45.0
75.01218	45.0
401.31494	45.0
86.00361	45.0
297.23285	45.0
95.01173	45.0
473.93579	45.0
371.27502	45.0
345.24777	45.0
331.22864	45.0
473.36411	45.0
155.03853	45.0
575.41223	30.0
679.46326	30.0
51.02454	30.0
405.32635	30.0
141.01997	30.0
67.02161	30.0
79.02065	30.0
103.04192	30.0
109.06623	30.0
115.04312	30.0
123.08259	30.0
129.01659	30.0
387.24966	30.0
137.09601	30.0
315.22903	30.0
201.17081	30.0
217.16815	30.0
245.06572	30.0
323.10864	30.0
553.31256	15.0
541.40314	15.0
513.35431	15.0
619.37067	15.0
311.24142	15.0
571.39612	15.0
177.13309	13.0
579.54388	13.0
631.42993	13.0
375.25891	13.0
781.39667	13.0
64.919	13.0

MSID: 12861
ID: 537
RETENTIONTIME: 28.08675
PRECURSORMZ: 961.5362
AREA: 4959473.0
PRECURSORTYPE: [M+FA-H]-
SMILES: [H][C@@]1(CC[C@]2(C)[C@]1([H])[C@H](O)C[C@]1([H])[C@@]3(C)CC[C@H](O[C@@H]4O[C@H](CO)[C@@H](O)[C@H](O)[C@H]4O)C(C)(C)[C@]3([H])CC[C@@]21C)C(C)(CCC=C(C)C)O[C@@H]1O[C@H](CO[C@@H]2O[C@@H](CO)[C@H](O)[C@H]2O)[C@@H](O)[C@H](O)[C@H]1O
NAME: notoginsenoside Fe
FORMULA: C47H80O17
INCHIKEY: MYBAONSAUGZRAX-UBQYYSLZSA-N
CAS: nan
Molecular Weight: 917.142
Number of References: 19
Class: Dammarane and Protostane triterpenoids
Superclass: Triterpenoids
Pathway: Terpenoids
ppm: -1.0099999999511056
CMID: CM327
IONMODE: Negative
COLLISIONENERGY: 40±20eV
INSTRUMENTTYPE: AB SCIEX
INSTRUMENT: Q-TOF
Comment:  
Num Peaks: 106
915.54834	35163.0
621.45624	14147.0
783.50653	10561.0
161.04849	5271.0
101.0266	4680.0
459.39594	3908.0
71.01651	3300.0
59.01569	3140.0
113.02655	2872.0
89.02669	2841.0
85.03154	1520.0
73.0311	1177.0
119.03596	1027.0
537.3584	966.0
159.03339	877.0
916.56018	844.0
375.29779	727.0
143.03809	628.0
55.01973	577.0
83.01652	508.0
221.07397	499.0
149.04866	458.0
765.50122	443.0
131.03728	437.0
605.41827	430.0
125.02662	411.0
179.06108	380.0
784.51727	357.0
622.45813	344.0
99.00935	327.0
603.43951	317.0
57.03627	306.0
753.50085	303.0
95.01672	293.0
129.02071	225.0
87.01044	188.0
441.37659	186.0
97.03181	150.0
443.36191	142.0
460.39603	136.0
513.40259	124.0
75.01058	101.0
555.41315	100.0
429.3049	75.0
519.35229	60.0
115.04102	60.0
81.03577	60.0
687.45776	60.0
529.41046	60.0
323.10443	60.0
585.43286	45.0
439.38098	45.0
603.41882	45.0
385.3179	45.0
515.42877	45.0
373.28137	45.0
619.54926	45.0
912.66895	45.0
69.0371	45.0
86.00317	45.0
538.35199	45.0
912.77075	45.0
125.02034	45.0
766.50812	45.0
781.06677	45.0
329.25632	45.0
102.02867	45.0
113.02058	44.0
604.45093	30.0
754.50757	30.0
663.47375	30.0
543.41229	30.0
921.10327	30.0
765.45459	30.0
923.51776	30.0
313.26276	30.0
423.37375	30.0
111.00916	30.0
114.03531	30.0
118.67609	30.0
88.75388	30.0
501.39511	30.0
72.01909	30.0
107.03613	30.0
445.30429	30.0
58.83993	30.0
457.97598	30.0
495.38684	30.0
161.03423	28.0
357.28455	15.0
321.08517	15.0
95.01124	15.0
79.02649	15.0
159.01921	15.0
137.02623	15.0
129.01752	15.0
781.0589	15.0
567.39447	15.0
559.46576	15.0
526.45734	13.0
743.47852	13.0
146.12213	13.0
683.27667	13.0
369.29184	13.0
455.98514	13.0
53.04154	13.0

MSID: 12862
ID: 505
RETENTIONTIME: 26.9644
PRECURSORMZ: 1031.54
AREA: 4800984.5
PRECURSORTYPE: [M-H]-
SMILES: [H][C@@]1(CC[C@]2(C)[C@]1([H])[C@H](O)C[C@]1([H])[C@@]3(C)CC[C@H](O[C@@H]4O[C@H](CO)[C@@H](O)[C@H](O)[C@H]4O[C@@H]4O[C@H](COC(=O)CC(O)=O)[C@@H](O)[C@H](O)[C@H]4O)C(C)(C)[C@]3([H])CC[C@@]21C)C(C)(CCC=C(C)C)O[C@@H]1O[C@H](CO)[C@@H](O)[C@H](O)[C@H]1O
NAME: malonyl ginsenoside Rd
FORMULA: C51H84O21
INCHIKEY: OSXWNRAKZUNVDR-QHEGXUBCSA-N
CAS: 88140-37-8
Molecular Weight: 1033.22
Number of References: 7
Class: Dammarane and Protostane triterpenoids
Superclass: Triterpenoids
Pathway: Terpenoids
ppm: -2.690000000029613
CMID: CM327
IONMODE: Negative
COLLISIONENERGY: 40±20eV
INSTRUMENTTYPE: AB SCIEX
INSTRUMENT: Q-TOF
Comment:  
Num Peaks: 150
945.55859	25726.0
927.55151	5867.0
987.58026	4732.0
59.01567	4137.0
113.02651	3830.0
783.50629	3246.0
161.04843	3066.0
621.44904	3046.0
89.02666	2720.0
101.02657	2509.0
765.49323	2425.0
71.0153	2250.0
119.03593	1792.0
143.03804	1472.0
459.38977	1385.0
946.56531	1080.0
85.03151	1036.0
179.05916	1007.0
73.03107	886.0
125.02815	788.0
663.45911	483.0
928.56567	444.0
55.02076	423.0
99.01072	379.0
83.01649	356.0
879.53168	337.0
747.48224	329.0
988.58252	328.0
603.43933	326.0
687.45758	306.0
95.01669	299.0
555.41956	296.0
149.04861	292.0
159.02979	288.0
245.07098	263.0
131.03725	263.0
375.30038	249.0
97.03178	247.0
784.51312	223.0
87.01041	211.0
221.06972	199.0
717.48132	197.0
825.51978	188.0
227.06204	184.0
57.03519	180.0
766.50012	174.0
95.01257	159.0
155.03943	158.0
687.44653	151.0
571.41315	146.0
537.35498	136.0
137.02454	136.0
115.04249	129.0
622.44739	128.0
203.06082	126.0
111.01208	121.0
645.4563	119.0
127.0419	110.0
515.38397	105.0
441.38235	102.0
185.05182	96.0
167.03732	94.0
305.09738	92.0
567.41437	89.0
891.52814	88.0
129.02068	88.0
897.5484	83.0
559.41913	75.0
605.41809	75.0
585.43268	75.0
664.46167	75.0
729.47321	75.0
443.36771	75.0
849.52759	75.0
81.03828	75.0
112.01926	75.0
853.51172	75.0
891.5575	60.0
718.48627	60.0
109.03043	60.0
615.44073	60.0
942.63672	60.0
589.41589	60.0
942.61084	60.0
162.0518	60.0
141.02086	60.0
501.41068	60.0
513.40558	60.0
807.52216	60.0
460.39285	60.0
556.41974	45.0
825.48749	45.0
947.56384	45.0
103.0442	45.0
669.45331	45.0
107.03465	45.0
269.07245	45.0
114.03078	45.0
943.56848	45.0
121.03347	45.0
984.5412	45.0
139.03954	45.0
537.33545	45.0
257.06894	45.0
826.51691	45.0
581.44604	45.0
909.53113	45.0
781.0979	45.0
537.40057	45.0
169.05122	45.0
699.46808	45.0
763.13599	30.0
735.47595	30.0
880.52344	30.0
501.39182	30.0
145.05602	30.0
60.01913	30.0
587.43964	30.0
90.03011	30.0
557.43414	30.0
553.39874	30.0
102.03005	30.0
529.41034	30.0
181.05331	30.0
457.38684	30.0
691.45569	30.0
135.04874	30.0
151.03934	30.0
745.46741	15.0
154.03015	15.0
108.02367	15.0
141.01753	15.0
118.66993	15.0
68.99857	15.0
179.03848	15.0
203.04482	15.0
197.04115	15.0
891.49457	15.0
227.05357	15.0
849.49481	15.0
439.35434	15.0
517.40771	15.0
807.49023	15.0
571.38293	15.0
603.36688	15.0
619.4267	15.0
217.1649	13.0
285.36945	13.0
77.02637	13.0
997.37317	13.0

MSID: 12863
ID: 514
RETENTIONTIME: 27.06545
PRECURSORMZ: 1033.556
AREA: 4184152.5
PRECURSORTYPE: [M+FA-H]-
SMILES: [H][C@@]1(CC[C@]2(C)[C@]1([H])[C@H](O)C[C@]1([H])[C@@]3(C)CC[C@H](O[C@@H]4O[C@H](CO)[C@@H](O)[C@H](O)[C@H]4O[C@@H]4O[C@H](COC(C)=O)[C@@H](O)[C@H](O)[C@H]4O)C(C)(C)[C@]3([H])CC[C@@]21C)[C@](C)(CCC=C(C)C)O[C@@H]1O[C@H](CO)[C@@H](O)[C@H](O)[C@H]1O
NAME: pseudo-ginsenoside-RC1
FORMULA: C50H84O19
INCHIKEY: LBEQBAUYSPUYAY-ZQQZZLNPSA-N
CAS: 102805-32-3
Molecular Weight: 989.206
Number of References: 7
Class: Dammarane and Protostane triterpenoids
Superclass: Triterpenoids
Pathway: Terpenoids
ppm: -2.3400000000037835
CMID: CM327
IONMODE: Negative
COLLISIONENERGY: 40±20eV
INSTRUMENTTYPE: AB SCIEX
INSTRUMENT: Q-TOF
Comment:  
Num Peaks: 123
945.56256	10802.0
987.57104	9445.0
927.55542	6874.0
59.01565	3382.0
101.02654	3158.0
161.04837	2623.0
621.45227	2201.0
783.50598	2164.0
113.02796	2074.0
71.01646	1683.0
89.02663	1582.0
765.48901	1161.0
947.56781	1105.0
73.03104	1043.0
119.03741	906.0
988.5733	831.0
143.03632	799.0
459.39258	719.0
989.58057	701.0
946.56921	697.0
929.56293	682.0
85.03148	672.0
179.05908	523.0
83.01517	468.0
159.03326	437.0
125.02654	409.0
928.55249	397.0
55.02074	392.0
131.03719	304.0
221.07172	300.0
663.4552	262.0
149.05026	249.0
825.51538	248.0
603.4425	245.0
784.51282	238.0
99.01068	226.0
622.45416	224.0
57.03516	216.0
785.50854	203.0
95.01527	197.0
537.3515	193.0
879.53137	189.0
623.46039	189.0
87.01038	176.0
460.39267	143.0
767.49957	141.0
747.48962	126.0
766.49591	126.0
687.46466	113.0
948.57123	112.0
375.2948	111.0
461.39987	94.0
141.02081	93.0
129.02061	93.0
102.02859	91.0
990.57056	89.0
90.03008	86.0
717.46973	85.0
555.41602	84.0
97.03175	83.0
72.01904	75.0
949.57947	75.0
664.46503	75.0
245.06868	75.0
305.0899	75.0
162.05174	75.0
441.39102	75.0
155.04462	75.0
691.45911	60.0
942.64496	60.0
930.57385	60.0
605.40747	60.0
897.52704	60.0
826.51257	60.0
991.5921	60.0
203.05875	60.0
163.05284	60.0
114.02773	60.0
501.40421	45.0
221.06337	45.0
185.04411	45.0
881.54456	45.0
83.01134	45.0
604.43671	45.0
515.39331	45.0
75.01053	45.0
645.44891	45.0
571.4129	45.0
950.58826	45.0
969.50745	30.0
849.52722	30.0
107.01426	30.0
81.03319	30.0
115.0319	30.0
931.55542	30.0
60.01693	30.0
55.01657	30.0
223.07495	30.0
687.4389	30.0
513.40857	30.0
458.01474	30.0
443.3616	30.0
373.29196	15.0
851.52222	15.0
564.24329	15.0
559.40558	15.0
984.44824	15.0
497.3894	15.0
111.00612	15.0
867.55823	15.0
127.0561	15.0
129.05891	15.0
135.04543	15.0
159.02618	15.0
909.53503	15.0
165.0607	15.0
823.49872	15.0
281.71738	13.0
721.505	13.0
231.97125	13.0
67.02351	13.0
582.99139	13.0
844.552	13.0

MSID: 12864
ID: 262
RETENTIONTIME: 22.27575
PRECURSORMZ: 1285.64
AREA: 4104474.25
PRECURSORTYPE: [M+FA-H]-
SMILES: [H][C@@]1(CC[C@]2(C)[C@]1([H])[C@H](O)C[C@]1([H])[C@@]3(C)CC[C@H](O[C@@H]4O[C@H](CO)[C@@H](O)[C@H](O)[C@H]4O[C@@H]4O[C@H](CO)[C@@H](O)[C@H](O)[C@H]4O)C(C)(C)[C@]3([H])CC[C@@]21C)[C@](C)(CCC=C(C)C)O[C@@H]1O[C@H](CO[C@@H]2O[C@H](CO[C@@H]3OC[C@@H](O)[C@H](O)[C@H]3O)[C@@H](O)[C@H](O)[C@H]2O)[C@@H](O)[C@H](O)[C@H]1O
NAME: notoginsenoside R4
FORMULA: C59H100O27
INCHIKEY: IWDYQBDCEDNTDP-BHPIZNGBSA-N
CAS: 87741-77-3
Molecular Weight: 1241.43
Number of References: 20
Class: Dammarane and Protostane triterpenoids
Superclass: Triterpenoids
Pathway: Terpenoids
ppm: -2.859999999827778
CMID: CM327
IONMODE: Negative
COLLISIONENERGY: 40±20eV
INSTRUMENTTYPE: AB SCIEX
INSTRUMENT: Q-TOF
Comment:  
Num Peaks: 148
1239.66113	89059.0
1240.67529	7271.0
353.11365	6579.0
1107.61963	5784.0
149.04749	4874.0
945.56665	2854.0
1077.61682	2683.0
221.07268	2659.0
783.51324	2351.0
89.02701	2127.0
179.05984	1766.0
161.04907	1692.0
101.02697	1333.0
119.03639	1181.0
131.03775	1155.0
191.06038	1062.0
621.45148	801.0
113.02695	742.0
59.01482	712.0
125.02864	686.0
71.01558	671.0
143.0386	599.0
1108.6156	573.0
311.10468	571.0
323.10559	420.0
293.09607	375.0
765.50397	347.0
251.08295	337.0
459.40359	285.0
159.03572	279.0
73.03016	276.0
233.07106	274.0
784.51227	243.0
1241.67493	239.0
946.56464	237.0
765.4884	234.0
1078.6084	233.0
395.13354	219.0
354.12268	197.0
245.07414	188.0
455.15033	181.0
85.03314	161.0
927.55511	151.0
377.11636	150.0
263.0842	135.0
1059.59875	123.0
1235.82141	117.0
99.01111	116.0
603.42786	107.0
1089.61584	107.0
1235.77698	104.0
281.09415	92.0
622.46387	92.0
150.05238	89.0
87.00813	88.0
97.0294	87.0
55.02097	82.0
413.13422	75.0
383.12213	75.0
107.03652	75.0
83.01682	75.0
1263.6438	75.0
239.08379	60.0
222.08049	60.0
215.06361	60.0
915.55585	60.0
141.02141	60.0
57.03541	60.0
537.34406	45.0
341.12021	45.0
1235.74731	45.0
1238.68701	45.0
1244.30945	45.0
1285.60388	45.0
173.04752	45.0
69.03735	45.0
275.08594	45.0
203.05962	45.0
162.05423	45.0
143.03189	45.0
115.04144	45.0
305.09366	45.0
129.02118	45.0
81.03733	45.0
180.0631	45.0
1239.61169	39.0
853.52325	30.0
95.01432	30.0
111.01399	30.0
1221.6311	30.0
185.05064	30.0
352.04016	30.0
324.1113	30.0
680.38519	30.0
1074.23022	30.0
155.04178	30.0
1104.14905	30.0
121.03239	30.0
1109.63074	30.0
683.67938	30.0
709.41754	30.0
634.70874	30.0
233.06248	30.0
1283.60522	30.0
1267.62659	30.0
1248.53467	30.0
294.09732	30.0
77.02668	30.0
1126.17175	30.0
605.42737	30.0
1242.72437	30.0
275.07428	15.0
537.33759	15.0
375.29095	15.0
311.0799	15.0
119.00728	15.0
257.07669	15.0
1089.56482	15.0
79.01804	15.0
429.30936	15.0
443.35464	15.0
555.4118	15.0
1015.55402	15.0
167.03616	15.0
173.04381	15.0
459.35843	15.0
471.14725	15.0
1059.53479	15.0
1077.55225	14.0
1107.5542	14.0
93.48293	13.0
331.28183	13.0
1185.76392	13.0
1099.23486	13.0
137.06947	13.0
776.91779	13.0
772.4881	13.0
211.83553	13.0
219.05353	13.0
235.92543	13.0
601.41101	13.0
570.03613	13.0
287.07922	13.0
410.91595	13.0
299.09274	13.0
389.7963	13.0
321.09637	13.0
920.5141	13.0

MSID: 12865
ID: 606
RETENTIONTIME: 32.87705
PRECURSORMZ: 275.1658
AREA: 4046101.5
PRECURSORTYPE: [M-H]-
SMILES: O[C@H](CCCCCC=C)[C@H](O)CC#CC#C[C@@H](O)C=C
NAME: (3S,9R,10R)-gensenoyne C
FORMULA: C17H24O3
INCHIKEY: WNVDKDQMWFSCPI-GVDBMIGSSA-N
CAS: 1242282-78-5
Molecular Weight: 276.376
Number of References: 2
Class: Fatty alcohols
Superclass: Fatty acyls
Pathway: Fatty acids
ppm: 1.0800000000017462
CMID: CM327
IONMODE: Negative
COLLISIONENERGY: 40±20eV
INSTRUMENTTYPE: AB SCIEX
INSTRUMENT: Q-TOF
Comment:  
Num Peaks: 23
79.95766	342.0
80.9669	175.0
67.01961	161.0
64.03278	159.0
91.0573	135.0
119.99175	134.0
65.04047	119.0
75.02341	88.0
93.03561	81.0
119.0504	75.0
63.02517	60.0
117.03442	45.0
55.02036	30.0
132.99884	30.0
147.0479	30.0
105.03496	15.0
108.02289	15.0
91.01844	15.0
73.01495	15.0
71.01361	15.0
135.04614	15.0
89.03663	15.0
59.42493	13.0

MSID: 12866
ID: 120
RETENTIONTIME: 16.09647
PRECURSORMZ: 1007.538
AREA: 3844558.5
PRECURSORTYPE: [M+FA-H]-
SMILES: [H][C@@]1(CC[C@]2(C)[C@]1([H])[C@H](O)C[C@]1([H])[C@@]3(C)CC[C@H](O)C(C)(C)[C@]3([H])[C@H](C[C@@]21C)O[C@@H]1O[C@H](CO)[C@@H](O)[C@H](O)[C@H]1O)[C@](C)(CCC=C(C)C)O[C@@H]1O[C@H](CO[C@H]2O[C@H](CO)[C@@H](O)[C@H](O)[C@H]2O)[C@@H](O)[C@H](O)[C@H]1O
NAME: notoginsenoside R6
FORMULA: C48H82O19
INCHIKEY: YPUHYSBFIMWSEC-JODPPCSYSA-N
CAS: 87741-78-4
Molecular Weight: 963.168
Number of References: 6
Class: Dammarane and Protostane triterpenoids
Superclass: Triterpenoids
Pathway: Terpenoids
ppm: -4.689999999982319
CMID: CM327
IONMODE: Negative
COLLISIONENERGY: 40±20eV
INSTRUMENTTYPE: AB SCIEX
INSTRUMENT: Q-TOF
Comment:  
Num Peaks: 83
961.5531	26129.0
799.50415	4094.0
59.01526	4090.0
89.02634	3959.0
119.03574	3188.0
113.02629	2287.0
101.0263	2221.0
179.05928	2205.0
161.04846	1705.0
71.01492	1532.0
185.04817	1241.0
637.44122	1215.0
962.5639	1175.0
143.03798	1027.0
475.38913	986.0
221.06804	618.0
781.48755	562.0
85.03117	553.0
263.08383	430.0
125.02642	419.0
131.03711	370.0
73.0295	355.0
245.06934	351.0
800.50134	317.0
149.04857	316.0
619.43372	257.0
99.01044	243.0
57.03583	205.0
545.39124	179.0
55.02034	179.0
83.01486	178.0
323.10544	168.0
159.0298	166.0
203.06111	156.0
391.29538	145.0
95.01775	137.0
97.03011	131.0
87.0114	111.0
107.03731	106.0
129.01894	103.0
115.04077	92.0
233.07277	88.0
167.0392	83.0
127.04649	75.0
638.44885	75.0
155.03592	60.0
476.39114	60.0
141.02245	60.0
553.34222	60.0
457.37698	60.0
81.03413	60.0
69.03319	45.0
305.09592	45.0
58.83842	45.0
56.99977	45.0
958.57178	45.0
559.40546	45.0
139.04442	45.0
90.02846	45.0
943.54022	45.0
95.01228	45.0
111.00889	30.0
621.40002	30.0
159.02626	30.0
121.02865	30.0
281.09622	30.0
620.43396	30.0
707.44867	15.0
797.10699	15.0
53.04007	15.0
473.90796	15.0
459.37686	15.0
301.03665	15.0
125.01856	15.0
173.0414	15.0
616.2146	13.0
533.8631	13.0
321.08615	13.0
237.18886	13.0
227.57712	13.0
907.526	13.0
201.164	13.0
165.02472	13.0

MSID: 12867
ID: 557
RETENTIONTIME: 29.92732
PRECURSORMZ: 829.4935
AREA: 3794026.0
PRECURSORTYPE: [M+FA-H]-
SMILES: [H][C@@]1(CC[C@]2(C)[C@]1([H])[C@H](O)C[C@]1([H])[C@@]3(C)CC[C@H](O[C@@H]4O[C@H](CO)[C@@H](O)[C@H](O)[C@H]4O[C@@H]4O[C@H](CO)[C@@H](O)[C@H](O)[C@H]4O)C(C)(C)[C@]3([H])CC[C@@]21C)[C@@](C)(O)CCC=C(C)C
NAME: ginsenoside Rg3
FORMULA: C42H72O13
INCHIKEY: RWXIFXNRCLMQCD-JBVRGBGGSA-N
CAS: 14197-60-5; 38243-03-7; 126252-51-5
Molecular Weight: 785.026
Number of References: 270
Class: Dammarane and Protostane triterpenoids
Superclass: Triterpenoids
Pathway: Terpenoids
ppm: -1.4499999999770807
CMID: CM327
IONMODE: Negative
COLLISIONENERGY: 40±20eV
INSTRUMENTTYPE: AB SCIEX
INSTRUMENT: Q-TOF
Comment:  
Num Peaks: 74
783.5061	8322.0
101.02655	3784.0
71.01529	2774.0
621.45593	2309.0
59.01566	2234.0
113.0265	2187.0
459.39569	2138.0
161.05019	2135.0
85.0315	1389.0
375.29761	1035.0
89.02664	995.0
73.03226	768.0
83.0152	650.0
119.03744	567.0
55.01971	562.0
159.03329	538.0
61.98948	404.0
143.03635	343.0
125.02656	330.0
57.03624	330.0
537.35162	274.0
784.513	270.0
221.07178	251.0
95.0153	223.0
179.061	205.0
99.00931	203.0
443.36465	182.0
441.38226	174.0
97.03039	171.0
131.03722	169.0
87.0104	163.0
129.02065	148.0
373.28391	141.0
605.41455	139.0
460.39578	90.0
622.4613	88.0
513.40869	75.0
529.41022	75.0
439.36606	60.0
329.25616	60.0
111.0091	60.0
781.08209	60.0
457.37476	60.0
75.01298	60.0
443.34988	45.0
501.40115	45.0
429.30469	45.0
102.03004	45.0
387.29446	45.0
81.03573	45.0
375.28128	45.0
555.42279	45.0
313.25266	45.0
149.04515	45.0
331.26514	45.0
425.35855	30.0
315.23721	30.0
56.99805	30.0
495.39285	30.0
119.03131	30.0
587.44293	15.0
529.3811	15.0
221.05089	15.0
511.37692	15.0
421.33261	15.0
125.01086	15.0
95.01119	15.0
551.3584	13.0
351.27222	13.0
168.45998	13.0
109.03188	13.0
87.6615	13.0
67.01893	13.0
53.03844	13.0

MSID: 12868
ID: 287
RETENTIONTIME: 22.97657
PRECURSORMZ: 1285.642
AREA: 3541372.0
PRECURSORTYPE: [M+FA-H]-
SMILES: [H][C@@]1(CC[C@]2(C)[C@]1([H])[C@H](O)C[C@]1([H])[C@@]3(C)CC[C@H](O[C@@H]4O[C@H](CO)[C@@H](O)[C@H](O)[C@H]4O[C@@H]4O[C@H](CO)[C@@H](O)[C@H](O)[C@H]4O[C@@H]4OC[C@@H](O)[C@H](O)[C@H]4O)C(C)(C)[C@]3([H])CC[C@@]21C)[C@](C)(CCC=C(C)C)O[C@@H]1O[C@H](CO[C@@H]2O[C@H](CO)[C@@H](O)[C@H](O)[C@H]2O)[C@@H](O)[C@H](O)[C@H]1O
NAME: notoginsenoside Fa
FORMULA: C59H100O27
INCHIKEY: HERICYNRBVMDFO-WVYXDZFESA-N
CAS: nan
Molecular Weight: 1241.43
Number of References: 12
Class: Dammarane and Protostane triterpenoids
Superclass: Triterpenoids
Pathway: Terpenoids
ppm: -0.8599999998750718
CMID: CM327
IONMODE: Negative
COLLISIONENERGY: 40±20eV
INSTRUMENTTYPE: AB SCIEX
INSTRUMENT: Q-TOF
Comment:  
Num Peaks: 140
1239.66089	75152.0
1107.61951	21024.0
1240.66504	7243.0
179.06169	4600.0
945.56641	3678.0
783.50916	2937.0
119.0379	2379.0
161.04903	2374.0
221.07054	2366.0
89.02567	2306.0
1108.62012	1990.0
101.02695	1446.0
113.02693	1298.0
71.01556	1297.0
59.01481	1082.0
621.44781	948.0
131.03772	809.0
143.03857	809.0
323.103	704.0
765.50378	562.0
125.02704	508.0
149.04745	488.0
191.0584	480.0
1077.60266	413.0
73.03014	380.0
85.03053	361.0
784.50818	351.0
263.08185	348.0
459.38544	336.0
946.56445	302.0
159.03392	274.0
1089.61096	264.0
915.55139	235.0
1241.65479	177.0
603.43463	160.0
87.01073	159.0
245.06749	151.0
766.49902	140.0
1109.62585	137.0
233.07101	134.0
1235.7915	134.0
927.5592	133.0
1235.83093	118.0
622.46021	117.0
251.0829	107.0
107.03504	106.0
916.55475	100.0
281.09174	94.0
83.01424	93.0
341.11493	89.0
1078.60815	86.0
1104.21875	85.0
180.06305	75.0
1090.61731	75.0
99.01109	75.0
1235.88037	75.0
537.3537	75.0
897.56433	60.0
897.52649	60.0
55.01992	60.0
69.03617	60.0
167.03793	60.0
129.02115	60.0
353.11359	60.0
1285.60364	45.0
185.04869	45.0
1042.58948	45.0
853.51489	45.0
162.05061	45.0
120.0423	45.0
203.05557	45.0
1236.79907	45.0
928.55627	45.0
460.39456	45.0
57.03434	45.0
555.42163	45.0
141.02306	30.0
1284.57141	30.0
947.58032	30.0
1267.62634	30.0
1053.59436	30.0
1263.61853	30.0
1104.09741	30.0
1104.14404	30.0
1244.34387	30.0
1242.65979	30.0
1105.59143	30.0
139.04005	30.0
1261.68188	30.0
1249.67126	30.0
1221.65527	30.0
1238.64722	30.0
1245.94482	30.0
60.01718	30.0
1104.27014	30.0
942.63153	30.0
693.70209	30.0
679.01544	30.0
324.1087	30.0
311.09964	30.0
698.43085	30.0
697.43262	30.0
305.08624	30.0
830.5025	30.0
691.44714	30.0
706.36774	30.0
671.01221	30.0
669.98645	30.0
251.07399	30.0
339.09955	30.0
375.30176	30.0
59.00726	15.0
735.46344	15.0
86.00476	15.0
95.01156	15.0
97.02799	15.0
600.96313	15.0
1149.60205	15.0
233.04099	15.0
747.45044	15.0
986.55121	15.0
770.15118	15.0
311.0947	15.0
149.03374	15.0
159.02505	15.0
853.48206	15.0
879.50995	15.0
765.45715	15.0
173.04747	15.0
909.53448	15.0
455.14423	13.0
201.04694	13.0
368.35971	13.0
551.87518	13.0
924.64819	13.0
659.09808	13.0
277.75052	13.0
1074.25769	13.0
1087.59485	13.0
435.10004	13.0

MSID: 12869
ID: 348
RETENTIONTIME: 23.87453
PRECURSORMZ: 829.497
AREA: 3447058.75
PRECURSORTYPE: [M+FA-H]-
SMILES: [H][C@@]1(CC[C@]2(C)[C@]1([H])[C@H](O)C[C@]1([H])[C@@]3(C)CC[C@H](O)C(C)(C)[C@]3([H])[C@H](C[C@@]21C)O[C@@H]1O[C@H](CO)[C@@H](O)[C@H](O)[C@H]1O[C@@H]1O[C@@H](C)[C@H](O)[C@@H](O)[C@H]1O)[C@@](C)(O)CCC=C(C)C
NAME: 20(S)-ginsenoside Rg2
FORMULA: C42H72O13
INCHIKEY: AGBCLJAHARWNLA-DQUQINEDSA-N
CAS: 52286-74-5; 80952-72-3
Molecular Weight: 785.026
Number of References: 121
Class: Dammarane and Protostane triterpenoids
Superclass: Triterpenoids
Pathway: Terpenoids
ppm: 2.0499999999401552
CMID: CM327
IONMODE: Negative
COLLISIONENERGY: 40±20eV
INSTRUMENTTYPE: AB SCIEX
INSTRUMENT: Q-TOF
Comment:  
Num Peaks: 93
783.50549	5652.0
475.38873	5405.0
59.01483	2802.0
637.44373	1617.0
101.02557	1538.0
161.04909	1418.0
391.28979	1295.0
71.0144	1293.0
113.02697	990.0
85.03185	862.0
89.0257	565.0
73.03017	541.0
619.43274	526.0
103.04319	514.0
143.03862	473.0
457.37366	396.0
205.07425	379.0
159.0322	296.0
119.03641	294.0
83.01682	279.0
163.06433	277.0
459.3555	276.0
115.04295	255.0
131.03777	251.0
55.01994	248.0
784.5163	181.0
125.02551	170.0
476.3877	163.0
145.05492	163.0
57.03542	159.0
87.01077	128.0
347.26511	123.0
99.00972	119.0
129.02438	110.0
373.28006	105.0
95.0157	103.0
349.27573	101.0
638.44421	100.0
125.09777	100.0
439.36496	95.0
529.39307	89.0
389.28067	88.0
455.36316	87.0
545.40039	80.0
553.35474	75.0
437.3504	75.0
401.31155	75.0
55.01785	75.0
329.25497	60.0
127.04241	60.0
97.02941	60.0
559.40808	60.0
297.22757	60.0
389.31393	45.0
620.44348	45.0
577.41125	45.0
85.99958	45.0
83.0117	45.0
329.24734	45.0
473.37567	45.0
621.4165	30.0
141.0231	30.0
571.40198	30.0
100.71802	30.0
533.39526	30.0
517.40338	30.0
371.26364	30.0
781.05786	30.0
345.24988	30.0
373.2692	30.0
441.3428	30.0
237.18932	30.0
783.47009	28.0
149.04236	15.0
159.02512	15.0
385.27798	15.0
387.29059	15.0
311.20132	15.0
95.01159	15.0
603.36237	15.0
589.40125	15.0
257.37186	15.0
437.31223	15.0
555.41516	15.0
217.15956	15.0
547.39673	15.0
531.41815	15.0
125.02081	15.0
205.06621	15.0
397.31451	13.0
450.84232	13.0
69.37741	13.0
497.37906	13.0

MSID: 12870
ID: 413
RETENTIONTIME: 24.6661
PRECURSORMZ: 1087.53
AREA: 3350521.75
PRECURSORTYPE: [M-2H]2-
SMILES: [H][C@@]12CC(C)(C)CC[C@@]1(CC[C@]1(C)C2=CC[C@]2([H])[C@@]3(C)CC[C@H](O[C@@H]4O[C@@H]([C@@H](O[C@@H]5O[C@@H](CO)[C@H](O)[C@H]5O)[C@H](O[C@@H]5O[C@H](CO)[C@@H](O)[C@H](O)[C@H]5O)[C@H]4O)C(O)=O)C(C)(C)[C@]3([H])CC[C@@]12C)C(=O)O[C@@H]1O[C@H](CO)[C@@H](O)[C@H](O)[C@H]1O
NAME: stipuleanoside R2
FORMULA: C53H84O23
INCHIKEY: ZVGISQJHCGILNM-CGGDTZFRSA-N
CAS: nan
Molecular Weight: 1089.24
Number of References: 7
Class: Oleanane triterpenoids
Superclass: Triterpenoids
Pathway: Terpenoids
ppm: -2.5200000000040745
CMID: CM327
IONMODE: Negative
COLLISIONENERGY: 40±20eV
INSTRUMENTTYPE: AB SCIEX
INSTRUMENT: Q-TOF
Comment:  
Num Peaks: 146
1087.55432	45263.0
925.49963	7178.0
455.36453	2604.0
551.3819	2598.0
59.0157	1983.0
89.02538	1822.0
731.45526	1350.0
113.02657	1318.0
569.39386	1248.0
549.36841	1149.0
119.03598	1050.0
523.38721	925.0
926.50842	888.0
745.42938	834.0
453.34351	829.0
101.02662	763.0
537.37152	726.0
71.01534	648.0
701.43872	581.0
713.44269	497.0
595.3786	495.0
149.04869	428.0
157.01514	361.0
85.03156	358.0
179.05736	323.0
533.37714	312.0
552.38831	311.0
907.49933	310.0
757.43903	301.0
95.01399	301.0
131.03731	296.0
955.50659	290.0
683.43835	285.0
301.06265	241.0
139.00813	239.0
271.05081	224.0
775.43976	212.0
593.39581	212.0
793.45404	199.0
456.36923	197.0
732.45093	190.0
967.51495	178.0
577.36871	178.0
497.37103	171.0
746.43835	170.0
161.05029	168.0
587.39905	168.0
505.38821	166.0
570.39984	155.0
659.4314	154.0
863.505	134.0
613.37982	129.0
75.0106	127.0
714.44104	123.0
437.35181	117.0
483.34927	114.0
763.43518	114.0
596.37982	111.0
524.38391	110.0
143.03644	109.0
550.37305	108.0
719.4621	100.0
538.37817	97.0
927.50922	96.0
511.38678	94.0
702.43982	91.0
956.52722	89.0
1084.2124	85.0
481.38721	84.0
454.35498	82.0
1084.15686	81.0
57.03521	75.0
99.01217	75.0
575.38239	75.0
289.06418	75.0
112.01783	75.0
109.03048	75.0
908.48975	75.0
97.03045	60.0
684.43018	60.0
922.64307	60.0
565.39215	60.0
207.05157	60.0
919.49268	60.0
749.46936	60.0
758.44061	60.0
469.12634	60.0
794.46729	60.0
319.06976	60.0
87.00915	60.0
59.01138	59.0
67.02012	45.0
1072.5376	45.0
776.44928	45.0
567.37787	45.0
469.37585	45.0
95.00989	45.0
594.39532	45.0
583.4057	45.0
495.3494	45.0
72.9951	45.0
57.00021	45.0
509.36853	45.0
881.48694	30.0
467.35733	30.0
423.32468	30.0
747.45184	30.0
271.04388	30.0
137.02296	30.0
775.42023	30.0
997.53778	30.0
605.4046	30.0
83.01269	30.0
523.36151	29.0
919.45862	15.0
289.04987	15.0
623.39429	15.0
153.01729	15.0
147.04391	15.0
140.0119	15.0
129.02393	15.0
1027.48352	15.0
907.40198	15.0
407.33182	15.0
55.01766	15.0
505.33136	15.0
835.44977	15.0
711.43683	15.0
481.36255	15.0
495.40256	15.0
863.46783	15.0
103.04282	13.0
117.02011	13.0
679.73816	13.0
560.88214	13.0
737.64545	13.0
63.02342	13.0
297.04977	13.0
951.42517	13.0
159.53156	13.0
173.00812	13.0
783.45551	13.0
609.93024	13.0
272.14346	13.0
310.10349	13.0
934.37933	13.0

MSID: 12871
ID: 201
RETENTIONTIME: 18.42048
PRECURSORMZ: 947.5229
AREA: 3299314.75
PRECURSORTYPE: [M+FA-H]-
SMILES: [H][C@@]1(CC[C@]2(C)[C@]1([H])[C@H](O)C[C@]1([H])[C@@]3(C)CC[C@H](O)C(C)(C)[C@]3([H])[C@@H](O)C[C@@]21C)C(C)(CCC=C(C)C)O[C@@H]1O[C@H](CO[C@@H]2OC[C@H](O[C@@H]3OC[C@@H](O)[C@H](O)[C@H]3O)[C@H](O)[C@H]2O)[C@@H](O)[C@H](O)[C@H]1O
NAME: chikusetsusaponin L5
FORMULA: C46H78O17
INCHIKEY: DGBYYDCXKLJFHV-APTJGSOPSA-N
CAS: nan
Molecular Weight: 903.115
Number of References: 2
Class: Dammarane and Protostane triterpenoids
Superclass: Triterpenoids
Pathway: Terpenoids
ppm: 1.3400000000274304
CMID: CM327
IONMODE: Negative
COLLISIONENERGY: 40±20eV
INSTRUMENTTYPE: AB SCIEX
INSTRUMENT: Q-TOF
Comment:  
Num Peaks: 83
901.53412	7146.0
475.38837	6237.0
607.43713	3882.0
89.02619	3211.0
59.01624	3069.0
71.01599	2134.0
161.04822	2078.0
119.03708	1552.0
113.02761	1467.0
769.48932	1465.0
101.02755	1390.0
391.29199	970.0
739.47693	784.0
85.03104	777.0
179.05901	762.0
902.53394	475.0
131.0369	425.0
149.04834	398.0
143.03775	375.0
523.33417	353.0
73.03058	321.0
159.03133	289.0
457.37924	269.0
589.42157	265.0
476.39038	243.0
721.46698	225.0
83.01473	217.0
459.35806	195.0
608.43811	188.0
55.02025	173.0
591.39435	122.0
57.0368	121.0
770.48718	118.0
95.01486	117.0
349.27768	106.0
751.49268	99.0
125.02621	97.0
637.44025	90.0
373.2767	75.0
347.26706	60.0
125.09848	60.0
455.36273	60.0
529.39929	45.0
545.4068	45.0
439.37036	45.0
131.03207	45.0
87.00864	45.0
81.0378	45.0
389.27734	45.0
721.44434	30.0
107.03568	30.0
898.72736	30.0
329.25174	30.0
58.83617	30.0
505.32022	30.0
605.56219	30.0
55.01817	30.0
473.9133	30.0
191.06148	30.0
441.35712	30.0
392.29849	30.0
523.29883	15.0
853.39685	15.0
69.03191	15.0
81.034	15.0
390.08978	15.0
751.45801	15.0
739.43109	15.0
87.05319	15.0
545.37726	15.0
95.05047	15.0
97.52316	15.0
107.03278	15.0
587.59851	15.0
453.34769	15.0
149.03976	15.0
143.01927	15.0
125.02151	15.0
631.43964	13.0
433.29672	13.0
150.90445	13.0
387.27615	13.0
91.85947	13.0

MSID: 12872
ID: 223
RETENTIONTIME: 19.63328
PRECURSORMZ: 815.4778
AREA: 3284181.5
PRECURSORTYPE: [M-H]-
SMILES: [H][C@@]1(CC[C@]2(C)[C@]1([H])[C@H](O)C[C@]1([H])[C@@]3(C)CC[C@H](O)C(C)(C)[C@]3([H])[C@H](C[C@@]21C)O[C@]1([H])O[C@H](CO)[C@@H](O)[C@H](O)[C@H]1O)[C@](C)(C\C=C\C(C)(C)O)O[C@@H]1O[C@H](CO)[C@@H](O)[C@H](O)[C@H]1O
NAME: 6-O-β-D-glucopyranosyl 20-O-β-D-glucopyranosyl 3β,6α,12β,20(S),25-pentahydroxydammar-23-ene
FORMULA: C42H72O15
INCHIKEY: HMCPMOZTKYWJSJ-YAYYJKCKSA-N
CAS: nan
Molecular Weight: 817.025
Number of References: 3
Class: Dammarane and Protostane triterpenoids
Superclass: Triterpenoids
Pathway: Terpenoids
ppm: -1.4999999999645297
CMID: CM327
IONMODE: Negative
COLLISIONENERGY: 40±20eV
INSTRUMENTTYPE: AB SCIEX
INSTRUMENT: Q-TOF
Comment:  
Num Peaks: 34
89.02607	911.0
59.01508	749.0
475.38156	365.0
71.01589	343.0
637.44641	308.0
101.02599	260.0
619.43536	219.0
161.04799	204.0
113.02596	194.0
149.04642	167.0
769.49213	126.0
391.297	117.0
85.02962	113.0
131.03671	102.0
553.35376	96.0
149.04298	60.0
815.50781	60.0
457.3786	45.0
161.04263	45.0
119.03691	45.0
73.03047	45.0
457.3696	30.0
475.36932	30.0
637.41449	30.0
55.02017	30.0
455.35309	15.0
553.3075	15.0
607.41553	15.0
77.02948	15.0
71.00997	15.0
151.11484	13.0
111.01152	13.0
95.0161	13.0
759.41394	13.0

MSID: 12873
ID: 519
RETENTIONTIME: 27.28313
PRECURSORMZ: 1031.537
AREA: 3176238.5
PRECURSORTYPE: [M-H]-
SMILES: [H][C@@]12C(CC[C@@]1(C)[C@]1(C)CCC3C(C)(C)[C@H](CC[C@]3(C)C1C[C@H]2O)O[C@@H]1O[C@H](CO)[C@@H](O)[C@H](O)[C@H]1O[C@@H]1O[C@H](CO)[C@@H](OC(=O)CC(O)=O)[C@H](O)[C@H]1O)[C@](C)(CCC=C(C)C)O[C@@H]1O[C@H](CO)[C@@H](O)[C@H](O)[C@H]1O
NAME: 3-O-[(4-O-malonyl)-β-D-glucopyranosyl(1→2)-β-D-glucopyranosyl]-(3β,12β,20S)-3,12,20-trihydroxydammar-24-ene-20-O-β-D-glucopyranoside
FORMULA: C51H84O21
INCHIKEY: VMPUMLROAZFJLO-QGMMSYKISA-N
CAS: nan
Molecular Weight: 1033.22
Number of References: 1
Class: Dammarane and Protostane triterpenoids
Superclass: Triterpenoids
Pathway: Terpenoids
ppm: -5.689999999958673
CMID: CM327
IONMODE: Negative
COLLISIONENERGY: 40±20eV
INSTRUMENTTYPE: AB SCIEX
INSTRUMENT: Q-TOF
Comment:  
Num Peaks: 112
987.57404	18646.0
59.01556	5013.0
945.56116	4136.0
161.04814	3012.0
89.0265	2961.0
101.02638	2803.0
71.01517	2761.0
113.02631	2518.0
825.51825	2352.0
119.03877	1796.0
988.58069	1762.0
783.50085	1469.0
621.4444	1328.0
85.03136	945.0
179.05882	702.0
459.38892	702.0
73.03094	687.0
603.43817	654.0
143.03946	615.0
765.49176	605.0
159.03127	559.0
946.56787	493.0
131.0386	375.0
927.55835	349.0
83.01633	338.0
125.02635	311.0
149.05005	305.0
221.06931	290.0
663.45789	280.0
57.03614	243.0
807.4967	238.0
784.51953	236.0
55.01962	235.0
95.01651	231.0
826.51941	213.0
99.01054	210.0
375.29968	200.0
622.45679	161.0
783.4812	149.0
97.03161	149.0
555.41193	145.0
87.01025	134.0
717.47247	128.0
989.5835	114.0
766.50647	105.0
460.40103	96.0
537.35724	92.0
125.02164	91.0
664.46771	86.0
129.02043	86.0
604.44617	85.0
928.55115	85.0
645.448	75.0
567.41669	75.0
808.5069	75.0
927.51984	75.0
747.48468	60.0
984.52173	60.0
543.41437	60.0
55.01753	60.0
185.05148	60.0
69.03695	60.0
513.41101	60.0
112.01757	60.0
114.03056	60.0
529.40289	45.0
60.01685	45.0
985.50922	45.0
72.01893	45.0
90.02861	45.0
879.52588	45.0
827.53333	45.0
541.39917	45.0
162.05508	45.0
155.04089	45.0
585.43158	45.0
443.36984	45.0
441.37857	45.0
627.42902	30.0
457.37097	30.0
86.03294	30.0
115.04227	30.0
137.02429	30.0
141.02228	30.0
942.62201	30.0
75.01042	30.0
167.03702	30.0
556.41211	30.0
517.40356	30.0
305.09192	30.0
661.44055	30.0
102.02703	30.0
984.47321	15.0
555.37549	15.0
87.06005	15.0
543.40125	15.0
603.40717	15.0
109.03316	15.0
807.46082	15.0
763.49939	15.0
373.27243	15.0
705.49426	15.0
513.37915	15.0
865.52258	13.0
570.30457	13.0
287.08234	13.0
146.40892	13.0
81.59927	13.0
965.45587	13.0
683.44775	13.0
181.05487	13.0
653.68195	13.0

MSID: 12874
ID: 483
RETENTIONTIME: 26.51617
PRECURSORMZ: 975.5528
AREA: 3143573.5
PRECURSORTYPE: [M+FA-H]-
SMILES: [H][C@@]1(CC[C@]2(C)[C@]1([H])CC[C@]1([H])[C@@]3(C)CC[C@H](O[C@@H]4O[C@H](CO)[C@@H](O)[C@H](O)[C@H]4O[C@@H]4O[C@H](CO)[C@@H](O)[C@H](O)[C@H]4O)C(C)(C)[C@@]3([H])CC[C@@]21C)[C@](C)(CCC=C(C)C)O[C@@H]1O[C@H](CO)[C@@H](O)[C@H](O)[C@H]1O
NAME: vina-ginsenoside-R3
FORMULA: C48H82O17
INCHIKEY: NJPDRQDELKMUTI-KRPLAIHNSA-N
CAS: nan
Molecular Weight: 931.169
Number of References: 1
Class: Dammarane and Protostane triterpenoids
Superclass: Triterpenoids
Pathway: Terpenoids
ppm: -0.0599999999622014
CMID: CM327
IONMODE: Negative
COLLISIONENERGY: 40±20eV
INSTRUMENTTYPE: AB SCIEX
INSTRUMENT: Q-TOF
Comment:  
Num Peaks: 53
929.56403	15579.0
71.01536	2514.0
161.04857	2481.0
101.02665	2417.0
113.0281	1802.0
59.01572	1664.0
605.45312	1599.0
89.02673	1069.0
85.03029	906.0
930.57928	818.0
767.50824	786.0
73.03113	665.0
119.03755	623.0
159.03168	555.0
143.03648	460.0
55.01976	342.0
99.0094	267.0
83.01656	267.0
125.02668	260.0
179.0593	232.0
221.0699	217.0
95.01539	203.0
131.03735	181.0
57.03629	176.0
97.03186	111.0
606.45587	90.0
768.51257	75.0
129.02077	75.0
87.01048	75.0
75.01183	60.0
926.71393	60.0
749.49652	60.0
162.05194	60.0
69.03596	60.0
149.0453	45.0
115.04108	45.0
95.01265	45.0
86.0032	30.0
321.09036	30.0
111.00773	30.0
179.05177	30.0
443.39761	15.0
809.50787	15.0
603.59851	15.0
926.61987	15.0
123.01034	15.0
81.03202	15.0
141.02599	15.0
576.01617	13.0
729.01862	13.0
127.51582	13.0
213.08379	13.0
53.29557	13.0

MSID: 12875
ID: 561
RETENTIONTIME: 30.13368
PRECURSORMZ: 829.4941
AREA: 3119486.5
PRECURSORTYPE: [M-H]-
SMILES: [H][C@@]1(CC[C@]2(C)[C@]1([H])[C@H](O)C[C@]1([H])[C@@]3(C)CC[C@H](O[C@@H]4O[C@H](CO)[C@@H](O)[C@H](O)[C@H]4O[C@@H]4O[C@H](CO)[C@@H](O)[C@H](O)[C@H]4O)C(C)(C)[C@]3([H])CC[C@@]21C)C(\C)=C\C(OC)C(O)C(C)(C)O
NAME: 3β,12β,24,25-tetrahydroxy-23-methoxydammar-20(22)(E)-ene-3-O-β-D-glucopyranosyl-(1->2)-β-D-glucopyranoside
FORMULA: C43H74O15
INCHIKEY: UYKWMKNCBVNDBR-JBBUCRMZSA-N
CAS: 1013121-51-1
Molecular Weight: 831.052
Number of References: 1
Class: Dammarane and Protostane triterpenoids
Superclass: Triterpenoids
Pathway: Terpenoids
ppm: -0.8500000000140062
CMID: CM327
IONMODE: Negative
COLLISIONENERGY: 40±20eV
INSTRUMENTTYPE: AB SCIEX
INSTRUMENT: Q-TOF
Comment:  
Num Peaks: 70
89.02627	4173.0
59.01649	3122.0
179.06024	2809.0
119.03847	2674.0
161.04951	2339.0
101.02613	1999.0
71.01499	1906.0
113.02602	1788.0
221.07294	1527.0
131.03828	916.0
783.51465	854.0
125.02603	831.0
143.03741	821.0
85.03114	648.0
323.10797	602.0
459.39075	536.0
73.03075	533.0
83.01613	381.0
159.03441	292.0
375.29874	279.0
621.45331	247.0
149.04796	243.0
263.08429	235.0
55.02052	187.0
245.0699	168.0
87.01003	124.0
57.036	115.0
251.08533	109.0
107.03709	105.0
97.02859	103.0
443.36575	102.0
99.01028	96.0
95.01764	95.0
441.38336	86.0
784.51361	79.0
69.03677	75.0
203.05994	75.0
111.01456	75.0
141.02191	75.0
129.02489	75.0
167.04022	60.0
341.11478	60.0
281.09183	60.0
145.0537	45.0
155.03874	45.0
158.02455	30.0
329.26242	30.0
81.04045	30.0
441.37155	30.0
263.07062	30.0
107.03272	30.0
81.03413	30.0
459.36969	30.0
373.2796	30.0
131.0238	15.0
75.0078	15.0
621.42529	15.0
111.0042	15.0
783.45172	15.0
305.08624	15.0
137.03052	15.0
233.06699	15.0
173.04422	15.0
248.11163	13.0
122.6112	13.0
91.91069	13.0
195.10097	13.0
146.53775	13.0
67.18894	13.0
240.71788	13.0

MSID: 12876
ID: 281
RETENTIONTIME: 22.9622
PRECURSORMZ: 1239.639
AREA: 3113418.0
PRECURSORTYPE: [M-H]-
SMILES: [H][C@@]1(CC[C@]2(C)[C@]1([H])[C@H](O)C[C@]1([H])[C@@]3(C)CC[C@H](O[C@@H]4O[C@H](CO)[C@@H](O)[C@H](O)[C@H]4O[C@@H]4O[C@H](CO)[C@@H](O)[C@H](O)[C@H]4O)C(C)(C)[C@]3([H])CC[C@@]21C)C(C)(CCC=C(C)C)O[C@@H]1O[C@H](CO[C@@H]2O[C@H](CO)[C@@H](O)[C@H](O[C@@H]3OC[C@@H](O)[C@H](O)[C@H]3O)[C@H]2O)[C@@H](O)[C@H](O)[C@H]1O
NAME: ginsenoside Ra3
FORMULA: C59H100O27
INCHIKEY: QUNSGRLNZDSQJC-SNJLJHFRSA-N
CAS: nan
Molecular Weight: 1241.43
Number of References: 12
Class: Dammarane and Protostane triterpenoids
Superclass: Triterpenoids
Pathway: Terpenoids
ppm: 1.6199999997752457
CMID: CM327
IONMODE: Negative
COLLISIONENERGY: 40±20eV
INSTRUMENTTYPE: AB SCIEX
INSTRUMENT: Q-TOF
Comment:  
Num Peaks: 101
1239.66235	35794.0
1107.61609	13364.0
945.56317	2703.0
179.06001	2615.0
783.5022	1707.0
161.04922	1617.0
221.0708	1603.0
119.03803	1566.0
89.02709	1450.0
1108.6261	1217.0
101.02706	1051.0
113.02706	1005.0
59.01596	948.0
621.45557	718.0
71.01565	681.0
131.03787	583.0
143.03874	555.0
323.10336	501.0
765.5047	388.0
125.02718	376.0
149.04762	307.0
191.05862	289.0
946.56555	284.0
459.39499	283.0
73.03143	271.0
159.03233	252.0
1077.604	249.0
263.08215	230.0
1089.60754	228.0
784.513	202.0
85.03192	192.0
915.56946	136.0
245.07437	125.0
233.07343	122.0
281.09442	118.0
603.43536	118.0
1078.62781	97.0
1109.6272	96.0
766.50378	89.0
927.54749	88.0
87.01215	85.0
1235.82251	85.0
107.03807	85.0
251.08542	84.0
341.11792	75.0
1235.77808	75.0
59.01272	74.0
916.56854	60.0
622.46094	60.0
537.35437	60.0
1235.86206	60.0
167.03632	60.0
99.0098	60.0
1090.63245	45.0
111.01262	45.0
85.02804	45.0
81.03741	45.0
1104.16406	45.0
947.55981	45.0
1041.58398	45.0
95.01714	45.0
353.1087	45.0
57.0344	45.0
251.07874	45.0
55.01998	45.0
245.06557	45.0
942.6283	30.0
1237.76892	30.0
1104.20605	30.0
897.53595	30.0
1053.58191	30.0
53.00496	30.0
141.02155	30.0
291.07501	30.0
699.55322	30.0
115.04154	30.0
107.03371	30.0
79.0231	30.0
129.0197	15.0
185.04507	15.0
765.38422	15.0
1071.62708	15.0
95.0103	15.0
287.08188	15.0
339.09216	15.0
537.33154	15.0
555.41565	15.0
927.50897	15.0
603.38702	15.0
915.50995	15.0
305.09149	15.0
136.29285	13.0
109.03095	13.0
845.38531	13.0
145.05165	13.0
1098.02075	13.0
197.05	13.0
228.06966	13.0
276.07254	13.0
343.07684	13.0
264.07874	13.0

MSID: 12877
ID: 440
RETENTIONTIME: 24.99903
PRECURSORMZ: 1193.587
AREA: 2977542.5
PRECURSORTYPE: [M-H]-
SMILES: [H][C@@]12C(CC[C@@]1(C)[C@]1(C)CCC3C(C)(C)[C@H](CC[C@]3(C)C1C[C@H]2O)O[C@@H]1O[C@H](CO)[C@@H](O)[C@H](O)[C@H]1O[C@@H]1O[C@H](CO)[C@@H](O)[C@H](OC(=O)CC(O)=O)[C@H]1O)[C@](C)(CCC=C(C)C)O[C@@H]1O[C@H](CO[C@@H]2O[C@H](CO)[C@@H](O)[C@H](O)[C@H]2O)[C@@H](O)[C@H](O)[C@H]1O
NAME: 3-O-[(3-O-malonyl)-β-D-glucopyranosyl(1→2)-O-β-D-glucopyranosyl]-(3β,12β,20S)-(3,12,20)-trihydroxydammar-24-ene-20-O-β-D-glucopyranosyl(1→6)-β-D-glucopyranoside
FORMULA: C57H94O26
INCHIKEY: ZSTVHYZMXWWSOS-KOFPTSNJSA-N
CAS: nan
Molecular Weight: 1195.36
Number of References: 1
Class: Dammarane and Protostane triterpenoids
Superclass: Triterpenoids
Pathway: Terpenoids
ppm: -8.514999999988504
CMID: CM327
IONMODE: Negative
COLLISIONENERGY: 40±20eV
INSTRUMENTTYPE: AB SCIEX
INSTRUMENT: Q-TOF
Comment:  
Num Peaks: 125
1107.61646	15166.0
1149.6228	14305.0
1089.59875	9782.0
179.05934	3263.0
161.0486	2226.0
945.5639	2186.0
89.02543	1927.0
119.03758	1700.0
1150.62793	1670.0
113.02663	1560.0
221.07204	1537.0
59.01465	1474.0
101.02667	1309.0
783.51099	1274.0
1108.61719	1170.0
71.01537	1036.0
1090.60974	916.0
143.03819	814.0
927.54822	639.0
621.44617	626.0
125.02828	590.0
131.03738	553.0
765.50177	545.0
203.05904	525.0
323.10468	516.0
245.07123	342.0
85.0316	308.0
149.04877	307.0
305.0928	264.0
73.03115	240.0
459.38724	236.0
263.08115	234.0
159.03172	229.0
946.57922	224.0
603.43304	159.0
987.58569	153.0
83.01402	146.0
1041.57556	146.0
784.50604	145.0
946.55762	137.0
87.00919	118.0
141.02101	115.0
879.52429	114.0
1053.57788	100.0
251.08446	97.0
1151.66211	92.0
180.06635	89.0
129.02399	86.0
825.52063	85.0
1059.58203	81.0
97.0305	81.0
928.5495	81.0
766.50092	75.0
99.01083	75.0
233.07253	75.0
95.01678	75.0
663.45618	75.0
107.0333	75.0
891.53748	60.0
1086.22119	60.0
853.5249	60.0
747.47919	60.0
1109.63696	60.0
55.01873	60.0
281.08865	60.0
57.03525	60.0
235.09053	60.0
155.03784	45.0
687.4472	45.0
1042.60938	45.0
1025.58936	45.0
1104.14587	45.0
1105.59326	45.0
107.01296	45.0
127.04203	45.0
341.11145	45.0
988.56592	45.0
622.45508	45.0
1146.05359	45.0
227.06015	45.0
537.34576	45.0
1071.60925	45.0
179.03677	43.0
121.0305	30.0
114.03089	30.0
137.02304	30.0
167.03386	30.0
109.03347	30.0
1110.61511	30.0
81.03457	30.0
139.03969	30.0
111.01072	30.0
459.37518	30.0
375.28717	30.0
365.11731	30.0
717.48956	30.0
765.45905	30.0
251.06888	15.0
69.03249	15.0
555.37048	15.0
1145.99658	15.0
86.00192	15.0
691.43793	15.0
537.33929	15.0
1059.56824	15.0
281.08392	15.0
807.47913	15.0
877.51752	15.0
202.439	15.0
969.54382	15.0
221.04489	15.0
1023.57056	15.0
1011.58002	15.0
925.53009	13.0
1127.79541	13.0
643.4173	13.0
684.82013	13.0
91.6044	13.0
813.15302	13.0
737.44366	13.0
333.09601	13.0
229.79242	13.0
1038.01086	13.0
261.06641	13.0
183.0701	13.0

MSID: 12878
ID: 511
RETENTIONTIME: 27.06545
PRECURSORMZ: 1031.538
AREA: 2896176.0
PRECURSORTYPE: [M-2H]2-
SMILES: [H][C@@]12C(CC[C@@]1(C)[C@]1(C)CCC3C(C)(C)[C@H](CC[C@]3(C)C1C[C@H]2O)O[C@@H]1O[C@H](CO)[C@@H](O)[C@H](O)[C@H]1O[C@@H]1O[C@H](CO)[C@@H](O)[C@H](O)[C@H]1O)[C@](C)(CCC=C(C)C)O[C@@H]1O[C@H](CO)[C@@H](O)[C@H](OC(=O)CC(O)=O)[C@H]1O
NAME: 3-O-[β-D-glucopyranosyl(1→2)-β-D-glucopyranosyl]-(3β,12β,20S)-3,12,20-trihydroxydammar-24-ene-20-O-(3-O-malonyl)-β-D-glucopyranoside
FORMULA: C51H84O21
INCHIKEY: DZWRDHSPTHGRFS-GXORZMJOSA-N
CAS: nan
Molecular Weight: 1033.22
Number of References: 1
Class: Dammarane and Protostane triterpenoids
Superclass: Triterpenoids
Pathway: Terpenoids
ppm: -4.689999999982319
CMID: CM327
IONMODE: Negative
COLLISIONENERGY: 40±20eV
INSTRUMENTTYPE: AB SCIEX
INSTRUMENT: Q-TOF
Comment:  
Num Peaks: 125
945.56689	9899.0
987.5799	8580.0
927.55115	5567.0
59.01565	3664.0
113.02647	2820.0
101.02654	2542.0
161.05016	2492.0
621.45581	2014.0
71.01527	1937.0
783.50201	1696.0
946.57355	1391.0
765.49677	1280.0
89.02663	1274.0
988.58655	1193.0
119.03741	1032.0
143.03799	891.0
459.39258	882.0
73.03104	881.0
85.03148	859.0
928.56104	753.0
179.05908	527.0
83.01646	439.0
159.03326	437.0
125.02654	355.0
825.51135	290.0
55.0197	282.0
603.43909	278.0
784.51282	268.0
622.46118	243.0
221.06964	230.0
663.46606	229.0
131.0388	229.0
149.05199	215.0
57.03728	198.0
375.2948	179.0
766.50366	169.0
879.53552	152.0
555.41602	147.0
95.01527	145.0
537.34827	142.0
99.00928	135.0
460.40173	128.0
97.03175	128.0
87.01038	121.0
687.47571	115.0
129.02061	112.0
203.05875	102.0
747.48193	98.0
717.46973	96.0
947.56781	89.0
162.05353	86.0
155.03761	85.0
897.53546	75.0
441.38809	75.0
112.02071	75.0
245.06868	75.0
781.50201	60.0
115.04395	60.0
604.43671	60.0
929.55432	60.0
826.52063	60.0
69.03706	60.0
645.44537	60.0
143.03127	60.0
880.54395	60.0
942.61908	60.0
989.57611	60.0
664.46503	45.0
75.01175	45.0
567.41412	45.0
102.03001	45.0
985.55475	45.0
123.04603	45.0
114.02923	45.0
807.52985	45.0
538.36139	45.0
120.04181	45.0
843.53992	45.0
943.54218	45.0
305.09235	45.0
909.54773	45.0
999.4588	30.0
898.5415	30.0
925.53302	30.0
51.02625	30.0
501.40106	30.0
1031.5614	30.0
557.42065	30.0
151.04446	30.0
373.28653	30.0
141.02582	30.0
126.02902	30.0
227.06195	30.0
529.39069	30.0
559.41888	30.0
111.00908	30.0
603.42181	30.0
107.03461	30.0
72.01904	30.0
269.07465	30.0
621.41028	29.0
979.5271	15.0
972.55835	15.0
125.02182	15.0
139.04114	15.0
149.0417	15.0
942.59753	15.0
203.04472	15.0
717.44342	15.0
705.46167	15.0
895.54608	15.0
439.38068	15.0
451.75641	15.0
865.50732	15.0
853.50317	15.0
511.82159	15.0
555.39948	15.0
584.39972	15.0
645.38824	15.0
745.17181	15.0
305.08255	15.0
281.00583	13.0
535.69867	13.0
91.81547	13.0
77.07073	13.0

MSID: 12879
ID: 302
RETENTIONTIME: 23.06262
PRECURSORMZ: 1539.952
AREA: 2867996.25
PRECURSORTYPE: [2M-H]-
SMILES: [H][C@@]1(CC[C@]2(C)[C@]1([H])[C@H](O)C[C@]1([H])[C@@]3(C)CC[C@H](O)C(C)(C)[C@]3([H])[C@@H](O)C[C@@]21C)C(C)(CCC=C(C)C)O[C@@H]1O[C@H](CO[C@@H]2O[C@@H](CO)[C@H](O)[C@H]2O)[C@@H](O)[C@H](O)[C@H]1O
NAME: ginsenoside F5
FORMULA: C41H70O13
INCHIKEY: KWRQPASKWCJCPI-DOGUGFTJSA-N
CAS: nan
Molecular Weight: 770.999
Number of References: 7
Class: Dammarane and Protostane triterpenoids
Superclass: Triterpenoids
Pathway: Terpenoids
ppm: -1.7325000000028012
CMID: CM327
IONMODE: Negative
COLLISIONENERGY: 40±20eV
INSTRUMENTTYPE: AB SCIEX
INSTRUMENT: Q-TOF
Comment:  
Num Peaks: 78
769.48492	72761.0
637.44727	11630.0
475.38873	6091.0
770.49445	5437.0
161.04907	2602.0
101.02697	830.0
71.01559	703.0
113.02547	651.0
89.02569	568.0
638.45129	562.0
619.43616	538.0
149.04921	458.0
159.0322	372.0
59.01483	349.0
391.29254	304.0
476.38766	272.0
143.03694	265.0
85.03056	231.0
191.06233	192.0
131.03777	188.0
119.03793	187.0
73.03136	133.0
767.10992	123.0
179.05986	116.0
459.36148	115.0
457.37964	110.0
99.01251	101.0
457.37064	75.0
125.03022	75.0
83.01554	75.0
571.41541	60.0
589.42505	60.0
635.45923	45.0
529.40918	45.0
620.4364	45.0
545.39056	45.0
553.34149	45.0
768.09845	45.0
129.01799	45.0
111.00956	45.0
89.02171	45.0
97.03079	45.0
389.28067	45.0
161.04016	44.0
577.41797	30.0
780.02966	30.0
773.81219	30.0
559.41467	30.0
553.33484	30.0
771.50073	30.0
392.3046	30.0
517.39697	30.0
768.47223	30.0
473.93506	30.0
643.83258	30.0
371.26093	30.0
373.28275	30.0
435.789	30.0
433.83826	30.0
780.98718	30.0
619.4082	15.0
55.01785	15.0
571.38519	15.0
545.38397	15.0
482.36942	15.0
347.27557	15.0
329.24222	15.0
179.05234	15.0
119.0318	15.0
95.01295	15.0
81.03607	15.0
453.14175	13.0
368.5054	13.0
672.45404	13.0
344.86108	13.0
151.53233	13.0
69.03619	13.0
402.2153	13.0

MSID: 12880
ID: 188
RETENTIONTIME: 18.11632
PRECURSORMZ: 841.4943
AREA: 2773778.75
PRECURSORTYPE: [M-H]-
SMILES: [H][C@@]1(CC[C@]2(C)[C@]1([H])[C@H](O)C[C@]1([H])[C@@]3(C)CC[C@H](O)C(C)(C)[C@]3([H])[C@H](C[C@@]21C)O[C@@H]1O[C@H](COC(C)=O)[C@@H](O)[C@H](O)[C@H]1O)[C@](C)(CCC=C(C)C)O[C@@H]1O[C@H](CO)[C@@H](O)[C@H](O)[C@H]1O
NAME: 6'-O-Acetyl ginsenoside Rg1
FORMULA: C44H74O15
INCHIKEY: YDCUKUFFVMOSKZ-JNIPTGCTSA-N
CAS: 163403-91-6
Molecular Weight: 843.063
Number of References: 6
Class: Dammarane and Protostane triterpenoids
Superclass: Triterpenoids
Pathway: Terpenoids
ppm: -0.6500000000642103
CMID: CM327
IONMODE: Negative
COLLISIONENERGY: 40±20eV
INSTRUMENTTYPE: AB SCIEX
INSTRUMENT: Q-TOF
Comment:  
Num Peaks: 48
59.01513	3947.0
71.01477	1373.0
113.02755	1187.0
637.45056	884.0
101.02608	854.0
89.02615	753.0
161.04813	713.0
85.03229	711.0
619.43237	531.0
475.38812	517.0
119.03702	451.0
73.03174	385.0
391.29456	226.0
143.03767	170.0
781.49768	167.0
83.01469	166.0
159.03479	155.0
179.06079	149.0
553.35425	140.0
57.03571	134.0
535.33649	134.0
99.01023	111.0
95.01482	98.0
125.02773	93.0
799.50244	93.0
457.37601	85.0
620.43616	75.0
87.00859	60.0
459.36084	60.0
621.41272	60.0
119.03242	60.0
638.45105	60.0
95.01208	45.0
81.03522	45.0
476.39319	45.0
782.49933	45.0
51.02473	30.0
475.36667	30.0
391.28067	30.0
331.27844	30.0
125.02301	30.0
841.5257	30.0
619.40442	15.0
179.04951	15.0
149.05855	15.0
149.04312	15.0
129.02504	15.0
506.51425	13.0

MSID: 12881
ID: 217
RETENTIONTIME: 19.1488
PRECURSORMZ: 815.4774
AREA: 2769454.0
PRECURSORTYPE: [M-H]-
SMILES: [H][C@@]1(CC[C@]2(C)[C@]1([H])[C@H](O)C[C@]1([H])[C@@]3(C)CC[C@H](O[C@@H]4O[C@H](CO)[C@@H](O)[C@H](O)[C@H]4O[C@@H]4O[C@H](CO)[C@@H](O)[C@H](O)[C@H]4O)C(C)(C)[C@]3([H])CC[C@@]21C)[C@@](C)(O)\C=C\[C@H](O)C(C)(C)O
NAME: (3β,12β,20S,22E,24S)-3,12,20,24,25-pentahydroxydammar-22-ene-3-O-β-D-glucopyranosyl-(1→2)-β-D-glucopyranoside
FORMULA: C42H72O15
INCHIKEY: BOYRLURVQPANQM-TWWZRGEXSA-N
CAS: nan
Molecular Weight: 817.025
Number of References: 2
Class: Dammarane and Protostane triterpenoids
Superclass: Triterpenoids
Pathway: Terpenoids
ppm: -1.8999999999778083
CMID: CM327
IONMODE: Negative
COLLISIONENERGY: 40±20eV
INSTRUMENTTYPE: AB SCIEX
INSTRUMENT: Q-TOF
Comment:  
Num Peaks: 39
59.01614	962.0
71.01586	691.0
475.39056	673.0
89.02603	623.0
101.02596	542.0
607.43951	505.0
119.03687	449.0
113.02591	355.0
391.29129	252.0
161.04791	233.0
523.33649	144.0
73.03165	138.0
769.48798	131.0
55.02015	120.0
179.06056	86.0
85.0283	86.0
131.03667	75.0
459.36325	75.0
476.39871	60.0
457.37543	60.0
119.03226	45.0
159.02927	45.0
608.44043	45.0
95.01469	45.0
591.40015	45.0
57.03564	30.0
83.01074	30.0
81.03259	15.0
767.07404	15.0
455.37689	15.0
125.01657	15.0
441.3504	15.0
391.28015	15.0
345.24075	15.0
87.15135	13.0
518.38995	13.0
383.27213	13.0
144.0405	13.0
774.13177	13.0

MSID: 12882
ID: 81
RETENTIONTIME: 14.01963
PRECURSORMZ: 1139.583
AREA: 2716420.75
PRECURSORTYPE: [M+FA-H]-
SMILES: [H][C@@]1(CC[C@]2(C)[C@]1([H])[C@H](O)C[C@]1([H])[C@@]3(C)CC[C@H](O[C@@H]4O[C@H](CO)[C@@H](O)[C@H](O)[C@H]4O[C@@H]4O[C@H](CO)[C@@H](O)[C@H](O)[C@H]4O)C(C)(C)[C@]3([H])[C@@H](O)C[C@@]21C)[C@](C)(CCC=C(C)C)O[C@@H]1O[C@H](CO[C@@H]2O[C@@H](CO)[C@H](O)[C@H]2O)[C@@H](O)[C@H](O)[C@H]1O
NAME: Ginsenoside Rc
FORMULA: C53H90O23
INCHIKEY: CNHRRMQBWQJRPN-QLLYCXLYSA-N
CAS: nan
Molecular Weight: 1095.28
Number of References: 3
Class: Dammarane and Protostane triterpenoids
Superclass: Triterpenoids
Pathway: Terpenoids
ppm: -1.9499999998515705
CMID: CM327
IONMODE: Negative
COLLISIONENERGY: 40±20eV
INSTRUMENTTYPE: AB SCIEX
INSTRUMENT: Q-TOF
Comment:  
Num Peaks: 110
1093.599	34394.0
961.55969	6591.0
179.05969	3706.0
161.04883	2856.0
89.02654	2735.0
119.03754	2248.0
221.07063	2158.0
637.44269	1838.0
59.01539	1798.0
1094.61182	1555.0
101.02794	1385.0
475.39325	1270.0
113.02655	1261.0
71.01508	1189.0
931.55121	1159.0
799.50195	715.0
131.03741	678.0
143.03662	523.0
769.50012	499.0
125.02827	462.0
619.44562	436.0
149.0472	399.0
962.5705	359.0
85.03266	299.0
323.10114	285.0
159.03194	279.0
73.03086	211.0
245.0721	201.0
943.56396	200.0
263.08444	196.0
83.01505	170.0
751.47247	160.0
87.00897	156.0
191.05833	155.0
932.55469	133.0
800.50714	125.0
341.11829	125.0
97.02895	114.0
391.29349	114.0
638.4574	113.0
251.08315	105.0
107.03609	101.0
99.01067	98.0
55.01838	92.0
57.03596	91.0
781.49719	86.0
101.02088	81.0
457.37201	75.0
1090.19666	75.0
81.03811	75.0
305.09171	75.0
620.43536	60.0
1090.25696	60.0
476.38608	60.0
799.47021	59.0
1091.18481	45.0
770.48627	45.0
553.35339	45.0
1116.57739	45.0
233.07115	45.0
180.06105	45.0
281.08743	45.0
203.05957	45.0
89.02124	44.0
222.07425	30.0
913.53839	30.0
111.00767	30.0
137.0231	30.0
137.0264	30.0
87.00504	30.0
635.47949	30.0
621.39789	30.0
595.11908	30.0
958.59137	30.0
167.03595	30.0
79.02004	30.0
535.3551	30.0
1106.07886	30.0
455.36749	30.0
160.56078	30.0
459.35083	30.0
571.39062	15.0
781.46973	15.0
943.50787	15.0
95.01112	15.0
107.0143	15.0
347.2684	15.0
281.08273	15.0
797.01758	15.0
139.0497	15.0
305.08435	15.0
553.33685	15.0
173.04733	15.0
389.3121	15.0
712.67554	15.0
677.43811	15.0
69.03918	15.0
529.39484	15.0
158.86371	15.0
237.06827	13.0
201.04892	13.0
371.34567	13.0
127.35888	13.0
753.50311	13.0
227.38696	13.0
328.45319	13.0
541.3454	13.0
512.24829	13.0
447.2865	13.0
749.13696	13.0

MSID: 12883
ID: 604
RETENTIONTIME: 32.86201
PRECURSORMZ: 291.1613
AREA: 2711956.75
PRECURSORTYPE: [M-H]-
SMILES: C[C@H](O)[C@@H](C)C=C(C)C=C(C)C1=C(C)C(O)=C(C)C(=O)O1
NAME: capsulactone
FORMULA: C17H24O4
INCHIKEY: OBRXUMCHMFPRPT-HZMBPMFUSA-N
CAS: nan
Molecular Weight: 292.375
Number of References: 1
Class: Open-chain polyketides
Superclass: Linear polyketides
Pathway: Polyketides
ppm: 1.665000000002692
CMID: CM327
IONMODE: Negative
COLLISIONENERGY: 40±20eV
INSTRUMENTTYPE: AB SCIEX
INSTRUMENT: Q-TOF
Comment:  
Num Peaks: 22
133.06842	760.0
161.065	302.0
117.03434	138.0
51.02588	124.0
93.03555	82.0
132.05925	75.0
147.08528	75.0
108.02428	60.0
121.03252	45.0
79.95886	45.0
161.09888	45.0
65.03929	45.0
119.05186	45.0
69.03654	45.0
131.05069	45.0
75.02944	30.0
78.01268	30.0
145.03459	15.0
64.03275	15.0
111.04822	15.0
92.02757	15.0
173.07135	15.0

MSID: 12884
ID: 459
RETENTIONTIME: 25.3764
PRECURSORMZ: 1123.586
AREA: 2678451.25
PRECURSORTYPE: [M+FA-H]-
SMILES: [H][C@@]1(CC[C@]2(C)[C@]1([H])[C@H](O)C[C@]1([H])[C@@]3(C)CC[C@H](O[C@@H]4O[C@H](CO)[C@@H](O)[C@H](O)[C@H]4O[C@@H]4O[C@H](CO)[C@@H](O)[C@H](O)[C@H]4O)C(C)(C)[C@]3([H])CC[C@@]21C)[C@](C)(CCC=C(C)C)O[C@@H]1O[C@H](CO[C@@H]2OC[C@H](O)[C@H](O)[C@H]2O)[C@@H](O)[C@H](O)[C@H]1O
NAME: ginsenoside Rb2
FORMULA: C53H90O22
INCHIKEY: NODILNFGTFIURN-GZPRDHCNSA-N
CAS: nan
Molecular Weight: 1079.28
Number of References: 159
Class: Dammarane and Protostane triterpenoids
Superclass: Triterpenoids
Pathway: Terpenoids
ppm: -4.034999999930733
CMID: CM327
IONMODE: Negative
COLLISIONENERGY: 40±20eV
INSTRUMENTTYPE: AB SCIEX
INSTRUMENT: Q-TOF
Comment:  
Num Peaks: 98
1077.60449	32400.0
1078.60999	3126.0
149.04878	3038.0
89.02676	2685.0
945.5683	1988.0
59.01574	1713.0
179.05746	1654.0
101.02668	1603.0
161.04861	1481.0
119.03759	1438.0
71.01538	1358.0
783.50714	1279.0
113.02664	1228.0
621.44971	1210.0
915.55328	1198.0
191.05984	981.0
131.03738	970.0
221.06996	965.0
125.02672	627.0
753.49371	506.0
459.39026	478.0
143.03653	455.0
323.10721	369.0
765.49792	369.0
293.08804	337.0
85.03161	322.0
946.56201	292.0
73.03236	292.0
159.03351	269.0
233.06825	150.0
263.08344	148.0
784.51398	146.0
603.45032	133.0
251.08447	130.0
622.45508	128.0
83.01402	125.0
1079.60669	125.0
916.5481	114.0
245.07124	100.0
87.0092	91.0
99.01083	87.0
754.50427	83.0
1074.25488	83.0
150.05196	75.0
129.0224	75.0
311.10379	75.0
766.48926	75.0
97.03051	75.0
139.04135	60.0
281.08865	60.0
107.03767	60.0
55.01873	60.0
735.48053	60.0
537.35236	60.0
83.01146	45.0
245.06465	45.0
159.02464	45.0
215.05888	45.0
57.03737	45.0
115.04262	45.0
375.28992	45.0
180.06259	45.0
114.0324	30.0
605.42224	30.0
604.44104	30.0
190.50108	30.0
513.4093	30.0
897.54102	30.0
275.08282	30.0
927.53973	30.0
192.06497	30.0
323.09207	30.0
89.02013	29.0
95.01131	15.0
849.52032	15.0
107.01733	15.0
79.0228	15.0
1059.53638	15.0
559.40973	15.0
753.42432	15.0
459.37219	15.0
173.04147	15.0
341.10367	15.0
373.28708	15.0
148.58612	15.0
129.01443	15.0
537.34259	15.0
718.64899	15.0
53.03851	15.0
687.46936	13.0
745.74438	13.0
253.95721	13.0
940.33185	13.0
249.0631	13.0
226.00732	13.0
219.09657	13.0
66.38347	13.0
211.08528	13.0

MSID: 12885
ID: 186
RETENTIONTIME: 18.11632
PRECURSORMZ: 827.4832
AREA: 2616174.75
PRECURSORTYPE: [M-H]-
SMILES: [H][C@@]1(CC[C@]2(C)[C@]1([H])[C@H](O)C[C@]1([H])[C@@]3(C)CC[C@H](O)C(C)(C)[C@]3([H])[C@H](C[C@@]21C)O[C@@H]1O[C@H](COC(C)=O)[C@@H](O)[C@H](O)[C@H]1O[C@@H]1OC[C@@H](O)[C@H](O)[C@H]1O)[C@]1(C)CC[C@H](O1)C(C)(C)O
NAME: Vina-ginsenoside R2
FORMULA: C43H72O15
INCHIKEY: URPKGNJHPFKECW-MCQXXECASA-N
CAS: nan
Molecular Weight: 829.036
Number of References: 4
Class: Dammarane and Protostane triterpenoids
Superclass: Triterpenoids
Pathway: Terpenoids
ppm: 3.9000000000442014
CMID: CM327
IONMODE: Negative
COLLISIONENERGY: 40±20eV
INSTRUMENTTYPE: AB SCIEX
INSTRUMENT: Q-TOF
Comment:  
Num Peaks: 43
619.43939	466.0
71.01477	439.0
59.01513	399.0
113.02755	398.0
89.02747	346.0
475.38504	262.0
85.031	245.0
101.0275	209.0
161.04813	189.0
637.44342	146.0
59.01297	138.0
781.50159	113.0
119.03395	108.0
391.29733	105.0
73.03054	97.0
179.05891	96.0
143.03767	75.0
113.02307	75.0
95.01482	75.0
101.02326	60.0
620.42212	60.0
149.04997	60.0
535.34296	45.0
553.35095	45.0
55.02335	45.0
827.5061	45.0
638.45813	30.0
69.03654	30.0
87.00859	30.0
95.0107	15.0
621.40918	15.0
81.03775	15.0
159.0401	15.0
179.05327	15.0
112.0188	15.0
125.02458	15.0
455.35352	15.0
129.02025	15.0
519.36328	13.0
412.33447	13.0
61.99116	13.0
799.51038	13.0
583.41754	13.0

MSID: 12886
ID: 94
RETENTIONTIME: 14.75328
PRECURSORMZ: 1139.579
AREA: 2510520.0
PRECURSORTYPE: [M-H]-
SMILES: [H][C@@]1(CC[C@]2(C)[C@]1([H])[C@H](O)C[C@]1([H])[C@@]3(C)CC[C@H](O[C@@H]4O[C@H](CO)[C@@H](O)[C@H](O)[C@H]4O[C@@H]4O[C@H](CO)[C@@H](O)[C@H](O)[C@H]4O)C(C)(C)[C@@]3([H])CC[C@@]21C)[C@](C)(C\C=C\C(C)(C)OO)O[C@@H]1O[C@H](CO[C@@H]2O[C@H](CO)[C@@H](O)[C@H](O)[C@H]2O)[C@@H](O)[C@H](O)[C@H]1O
NAME: notoginsenoside-K
FORMULA: C54H92O25
INCHIKEY: BHDLXHMEKRLJOV-MRZJLKGWSA-N
CAS: nan
Molecular Weight: 1141.31
Number of References: 3
Class: Dammarane and Protostane triterpenoids
Superclass: Triterpenoids
Pathway: Terpenoids
ppm: -5.95000000021173
CMID: CM327
IONMODE: Negative
COLLISIONENERGY: 40±20eV
INSTRUMENTTYPE: AB SCIEX
INSTRUMENT: Q-TOF
Comment:  
Num Peaks: 116
1093.59888	25840.0
961.56396	9231.0
799.49792	2722.0
59.01539	1922.0
89.02785	1919.0
119.036	1762.0
931.55115	1586.0
179.0578	1411.0
943.55096	1301.0
113.02654	1237.0
71.01508	1175.0
101.02511	1162.0
125.0267	1045.0
161.04883	1025.0
1094.60706	998.0
143.03661	788.0
637.44617	782.0
475.39017	651.0
131.0374	601.0
781.48535	595.0
185.04858	504.0
191.06221	390.0
167.03957	388.0
913.53412	372.0
305.09415	351.0
245.07428	345.0
619.43506	338.0
962.55731	308.0
149.0472	278.0
263.07986	274.0
85.03007	237.0
545.39246	205.0
73.03205	182.0
83.01633	156.0
159.03548	145.0
139.04306	143.0
391.29623	130.0
943.52075	128.0
221.07269	128.0
800.51501	115.0
287.08673	108.0
99.01205	105.0
55.01941	104.0
944.56519	102.0
932.55463	98.0
233.07114	95.0
769.49225	84.0
638.44672	75.0
782.49878	75.0
601.42706	75.0
57.03489	75.0
763.49164	75.0
107.03464	75.0
235.08914	75.0
87.01028	75.0
643.42175	75.0
149.02832	75.0
71.01152	74.0
457.38098	60.0
1090.21509	60.0
529.40125	60.0
111.04613	60.0
121.02892	60.0
751.47241	60.0
203.05956	60.0
141.02109	60.0
115.04102	60.0
620.44232	45.0
1095.62976	45.0
1139.53857	45.0
167.0323	45.0
97.02894	45.0
155.03627	45.0
455.14566	45.0
123.04773	45.0
163.04614	45.0
129.0224	30.0
203.05354	30.0
517.40509	30.0
127.04044	30.0
958.55212	30.0
703.45819	30.0
667.45032	30.0
219.05354	30.0
323.09857	30.0
637.41425	30.0
635.44049	30.0
475.34729	30.0
601.40643	30.0
583.3963	30.0
553.33679	30.0
535.33881	30.0
661.43622	30.0
105.03424	15.0
1090.13635	15.0
111.00913	15.0
95.01249	15.0
67.01869	15.0
149.02147	15.0
943.47327	15.0
281.10156	15.0
913.50012	15.0
173.04176	15.0
197.04381	15.0
227.0524	15.0
233.05399	15.0
751.46088	15.0
259.09204	15.0
269.06915	15.0
391.27679	15.0
515.37817	15.0
176.5125	13.0
696.34552	13.0
683.50598	13.0
1137.54321	13.0
527.38647	13.0

MSID: 12887
ID: 153
RETENTIONTIME: 17.19457
PRECURSORMZ: 945.543
AREA: 2451325.0
PRECURSORTYPE: [M-H]-
SMILES: [H][C@@]1(CC[C@]2(C)[C@]1([H])[C@H](O)C[C@]1([H])[C@@]3(C)CC[C@H](O[C@]4([H])O[C@H](CO[C@@H]5O[C@H](CO)[C@@H](O)[C@H](O)[C@H]5O)[C@@H](O)[C@H](O)[C@H]4O)C(C)(C)[C@]3([H])CC[C@@]21C)[C@](C)(CCC=C(C)C)O[C@@H]1O[C@H](CO)[C@@H](O)[C@H](O)[C@H]1O
NAME: notoginsenoside K
FORMULA: C48H82O18
INCHIKEY: RRDUCLRMPBYJEE-SJYBZOGZSA-N
CAS: nan
Molecular Weight: 947.168
Number of References: 4
Class: Dammarane and Protostane triterpenoids
Superclass: Triterpenoids
Pathway: Terpenoids
ppm: 0.7050000000390355
CMID: CM327
IONMODE: Negative
COLLISIONENERGY: 40±20eV
INSTRUMENTTYPE: AB SCIEX
INSTRUMENT: Q-TOF
Comment:  
Num Peaks: 77
945.56836	7375.0
59.0152	4472.0
637.44421	2442.0
475.38867	2389.0
89.02625	2287.0
101.0262	2115.0
71.01485	1848.0
119.03716	1569.0
113.02618	1339.0
783.50647	1321.0
161.04831	1195.0
85.0298	860.0
799.49939	781.0
619.42609	737.0
143.03784	498.0
765.505	480.0
179.061	463.0
73.03062	404.0
159.0332	378.0
103.04099	358.0
391.29501	350.0
83.01607	294.0
205.07555	269.0
131.03699	238.0
115.04368	212.0
781.49072	189.0
163.06177	178.0
55.02028	163.0
149.04672	162.0
476.38763	156.0
457.37656	154.0
638.44116	149.0
95.0163	147.0
143.03281	145.0
125.02787	123.0
145.05414	118.0
87.01	113.0
553.35492	113.0
784.5094	104.0
57.03577	84.0
459.35236	84.0
800.50458	83.0
766.49634	75.0
127.04163	75.0
601.42175	60.0
620.44037	60.0
349.28317	60.0
97.03279	60.0
107.03866	45.0
853.41791	45.0
58.8416	45.0
529.39636	45.0
439.37067	45.0
942.6076	30.0
635.46326	30.0
545.39075	30.0
54.85578	30.0
119.03102	30.0
345.25726	30.0
75.01012	30.0
81.03785	30.0
100.7257	30.0
162.05348	30.0
389.26926	30.0
589.38788	15.0
111.00879	15.0
457.33148	15.0
797.03882	15.0
84.02507	15.0
535.33386	15.0
601.40454	15.0
69.03313	15.0
313.21619	13.0
146.0455	13.0
121.04399	13.0
91.8326	13.0
543.06738	13.0

MSID: 12888
ID: 107
RETENTIONTIME: 15.73265
PRECURSORMZ: 961.5404
AREA: 2372486.75
PRECURSORTYPE: [M-H]-
SMILES: [H][C@@]1(CC[C@]2(C)[C@]1([H])[C@H](O)C[C@]1([H])[C@@]3(C)CC[C@H](O[C@@H]4O[C@H](CO)[C@@H](O)[C@H](O)[C@H]4O[C@@H]4O[C@H](CO)[C@@H](O)[C@H](O)[C@H]4O)C(C)(C)[C@]3([H])CC[C@@]21C)[C@](C)(CC[C@@H](O)C(C)=C)O[C@@H]1O[C@H](CO)[C@@H](O)[C@H](O)[C@H]1O
NAME: majoroside F1
FORMULA: C48H82O19
INCHIKEY: FAJNTKKJVSRNEJ-JILVCPBLSA-N
CAS: nan
Molecular Weight: 963.168
Number of References: 3
Class: Dammarane and Protostane triterpenoids
Superclass: Triterpenoids
Pathway: Terpenoids
ppm: 3.1900000000177897
CMID: CM327
IONMODE: Negative
COLLISIONENERGY: 40±20eV
INSTRUMENTTYPE: AB SCIEX
INSTRUMENT: Q-TOF
Comment:  
Num Peaks: 65
961.55621	5703.0
59.01518	2241.0
89.02621	1908.0
119.03711	1545.0
637.44751	1384.0
71.01482	1366.0
101.02616	1333.0
113.02615	1288.0
475.38849	1284.0
161.04825	1258.0
799.50702	930.0
85.03106	498.0
179.05717	408.0
143.0361	381.0
619.42938	318.0
159.03137	299.0
391.29208	267.0
221.07191	258.0
83.01604	238.0
149.04839	220.0
73.03059	217.0
781.49438	189.0
638.45154	183.0
131.03854	179.0
125.02625	172.0
55.02026	147.0
97.03136	146.0
800.50824	136.0
476.39359	117.0
553.35138	109.0
57.03576	106.0
95.01763	97.0
87.00997	84.0
99.0117	83.0
85.02718	80.0
781.47473	75.0
129.02036	75.0
459.35818	60.0
114.02891	60.0
473.91956	45.0
620.42963	45.0
457.36737	45.0
55.01818	45.0
112.01889	45.0
162.05521	45.0
159.02783	45.0
107.03426	45.0
83.0122	30.0
59.01086	29.0
733.42761	15.0
619.41193	15.0
112.0174	15.0
545.38397	15.0
529.38647	15.0
81.03529	15.0
455.35687	15.0
179.03273	15.0
141.02393	15.0
567.59399	13.0
321.08572	13.0
189.1693	13.0
92.18963	13.0
147.86916	13.0
122.47301	13.0
371.30103	13.0

MSID: 12889
ID: 571
RETENTIONTIME: 31.17973
PRECURSORMZ: 291.198
AREA: 2363216.25
PRECURSORTYPE: [M-H]-
SMILES: CCCCCCCC(OC)C(O)CC#CC#CC(O)C=C
NAME: 10-methoxyheptadeca-1-ene-4,6-diyne-3,9-diol
FORMULA: C18H28O3
INCHIKEY: QSLYECSTHSYXDL-UHFFFAOYSA-N
CAS: 133921-57-0
Molecular Weight: 292.419
Number of References: 5
Class: Fatty alcohols
Superclass: Fatty acyls
Pathway: Fatty acids
ppm: 1.9800000000032014
CMID: CM327
IONMODE: Negative
COLLISIONENERGY: 40±20eV
INSTRUMENTTYPE: AB SCIEX
INSTRUMENT: Q-TOF
Comment:  
Num Peaks: 2
64.03291	30.0
80.96327	13.0

MSID: 12890
ID: 179
RETENTIONTIME: 17.85578
PRECURSORMZ: 1019.544
AREA: 2291325.25
PRECURSORTYPE: [M-H]-
SMILES: [H][C@@]1(CC[C@]2(C)[C@]1([H])[C@H](O)C[C@]1([H])[C@@]3(C)CC[C@H](O[C@]4([H])O[C@H](CO)[C@@H](O)[C@H](O)[C@H]4O[C@]4([H])O[C@H](COC(C)=O)[C@@H](O)[C@H](O)[C@H]4O)C(C)(C)[C@]3([H])CC[C@@]21C)[C@](C)(CCC(OO)C(C)=C)O[C@@H]1O[C@H](CO)[C@@H](O)[C@H](O)[C@H]1O
NAME: floralginsenoside H
FORMULA: C50H84O21
INCHIKEY: RSDKNHWOXVSQLB-HMAXXWIGSA-N
CAS: nan
Molecular Weight: 1021.2
Number of References: 1
Class: Dammarane and Protostane triterpenoids
Superclass: Triterpenoids
Pathway: Terpenoids
ppm: 1.3099999999894862
CMID: CM327
IONMODE: Negative
COLLISIONENERGY: 40±20eV
INSTRUMENTTYPE: AB SCIEX
INSTRUMENT: Q-TOF
Comment:  
Num Peaks: 99
931.54456	4154.0
913.54028	2498.0
113.02626	1871.0
59.01524	1455.0
637.44812	1443.0
101.02627	1376.0
89.02631	1198.0
161.04842	1189.0
71.0149	1164.0
973.55084	918.0
475.38593	907.0
119.0357	648.0
85.03245	582.0
933.56061	575.0
799.50391	575.0
619.43353	528.0
781.49127	437.0
915.54956	389.0
73.03067	365.0
143.03793	364.0
179.05923	292.0
769.4942	284.0
932.5437	280.0
131.03706	251.0
914.53827	250.0
639.45349	218.0
159.03152	216.0
975.56799	194.0
751.48206	179.0
638.45221	179.0
477.39713	165.0
391.2897	162.0
476.39099	162.0
733.46259	152.0
149.04681	152.0
801.49896	127.0
55.02032	127.0
571.41937	126.0
841.51904	122.0
95.01636	114.0
553.35193	113.0
191.05978	106.0
57.03475	105.0
87.01006	99.0
159.02798	98.0
620.44775	94.0
770.49207	82.0
800.51703	82.0
275.08087	75.0
783.49518	75.0
621.42084	75.0
459.35263	75.0
457.38284	75.0
90.02843	75.0
83.01612	75.0
934.55658	60.0
162.05537	60.0
129.02208	60.0
974.56354	60.0
125.02324	60.0
114.02753	60.0
782.5047	60.0
97.03008	60.0
771.49835	60.0
99.00901	60.0
811.49561	45.0
843.52502	45.0
752.47974	45.0
102.03117	45.0
601.4187	45.0
391.28415	45.0
163.0529	45.0
125.09864	45.0
61.02185	30.0
916.55292	30.0
661.45264	30.0
531.41534	30.0
215.05276	15.0
455.37231	15.0
895.51001	15.0
56.98278	15.0
841.47015	15.0
635.47076	15.0
769.45526	15.0
109.03309	15.0
733.44739	15.0
781.42053	15.0
547.69305	13.0
76.71441	13.0
239.06593	13.0
966.6427	13.0
747.47888	13.0
671.2572	13.0
754.47314	13.0
127.04329	13.0
165.02467	13.0
93.03458	13.0
788.28748	13.0
187.06567	13.0

MSID: 12891
ID: 485
RETENTIONTIME: 26.5742
PRECURSORMZ: 329.2346
AREA: 2058954.75
PRECURSORTYPE: [M-H]-
SMILES: CCCC(O)CC(O)C(O)CC=CCCCCCCCC(O)=O
NAME: 12,13,15-trihydroxy-9-octadecenoic acid
FORMULA: C18H34O5
INCHIKEY: ZGSOWLLPRXIOOF-UHFFFAOYSA-N
CAS: nan
Molecular Weight: 330.465
Number of References: 1
Class: Hydroxy fatty acids
Superclass: Fatty Acids and Conjugates
Pathway: Fatty acids
ppm: 1.8000000000029104
CMID: CM327
IONMODE: Negative
COLLISIONENERGY: 40±20eV
INSTRUMENTTYPE: AB SCIEX
INSTRUMENT: Q-TOF
Comment:  
Num Peaks: 5
58.0057	15.0
83.04978	15.0
123.08193	15.0
97.06778	13.0
155.11118	13.0

MSID: 12892
ID: 342
RETENTIONTIME: 23.8028
PRECURSORMZ: 857.4876
AREA: 2002586.5
PRECURSORTYPE: [M-H]-
SMILES: [H][C@]1(CC[C@](C)(O1)C1CC[C@]2(C)[C@]1([H])[C@H](O)C[C@]1([H])[C@@]3(C)CC[C@H](O)C(C)(C)[C@]3([H])[C@H](C[C@@]21C)O[C@@H]1O[C@H](COC(C)=O)[C@@H](O)[C@H](O)[C@H]1O[C@@H]1O[C@H](CO)[C@@H](O)[C@H](O)[C@H]1O)C(C)(C)O
NAME: yesanchinoside A
FORMULA: C44H74O16
INCHIKEY: JUWQATWMWQLTDL-JKAUVPEASA-N
CAS: nan
Molecular Weight: 859.062
Number of References: 1
Class: Dammarane and Protostane triterpenoids
Superclass: Triterpenoids
Pathway: Terpenoids
ppm: -2.2649999999657666
CMID: CM327
IONMODE: Negative
COLLISIONENERGY: 40±20eV
INSTRUMENTTYPE: AB SCIEX
INSTRUMENT: Q-TOF
Comment:  
Num Peaks: 93
475.39044	4943.0
59.01574	4435.0
811.50366	2317.0
637.44543	2219.0
769.49451	2078.0
71.01539	1431.0
619.43097	1161.0
391.29422	1151.0
161.04863	1073.0
101.02669	1036.0
89.02544	874.0
113.02515	718.0
679.46399	541.0
85.03032	416.0
457.38437	384.0
73.02996	326.0
131.0374	312.0
159.03352	295.0
459.35416	252.0
143.03821	245.0
83.01403	239.0
571.40375	232.0
476.3894	229.0
125.02673	226.0
57.03632	185.0
559.41309	168.0
770.50012	165.0
125.10056	150.0
812.50836	145.0
55.02082	144.0
191.05986	139.0
389.27679	136.0
119.0376	135.0
97.03052	133.0
149.04878	128.0
99.01224	118.0
545.39227	111.0
638.44592	109.0
751.47858	101.0
661.4425	101.0
455.35587	97.0
347.26151	90.0
129.02083	88.0
620.43817	87.0
373.27356	75.0
535.34521	75.0
473.37125	75.0
349.28259	75.0
329.2515	75.0
87.00921	75.0
389.31284	60.0
439.36371	60.0
111.01221	60.0
529.40771	60.0
95.01543	60.0
313.22327	45.0
345.25412	45.0
477.39859	45.0
437.34329	45.0
473.93069	45.0
109.06576	30.0
557.41156	30.0
371.25989	30.0
86.00063	30.0
81.03711	30.0
771.5025	30.0
75.01065	30.0
155.03436	30.0
813.50964	30.0
445.30762	30.0
167.03752	30.0
619.396	29.0
99.00525	15.0
388.1441	15.0
437.31097	15.0
453.34982	15.0
311.23761	15.0
185.04631	15.0
93.46095	15.0
473.28873	15.0
149.03165	15.0
179.05185	15.0
119.02994	15.0
123.08206	15.0
127.04521	15.0
553.41925	15.0
553.297	15.0
651.54163	13.0
737.19586	13.0
562.22064	13.0
157.37453	13.0
62.77726	13.0
501.37668	13.0

MSID: 12893
ID: 206
RETENTIONTIME: 18.81452
PRECURSORMZ: 947.5234
AREA: 1899005.875
PRECURSORTYPE: [M-H]-
SMILES: [H][C@@]1(CC[C@]2(C)[C@]1([H])[C@H](O)C[C@]1([H])[C@@]3(C)CC[C@H](O[C@]4([H])O[C@H](CO)[C@@H](O)[C@H](O)[C@H]4O)C(C)(C)[C@]3([H])CC[C@@]21C)[C@](C)(CC=CC(C)(C)OO)O[C@@H]1O[C@H](CO[C@@H]2O[C@@H](CO)[C@H](O)[C@H]2O)[C@@H](O)[C@H](O)[C@H]1O
NAME: (3β,12β,20S)-trihydroxy-25-peroxydammar-23-ene-3-O-β-D-glucopyranosyl-20-O-α-L-arabinofuranosyl(1→6)-β-D-glucopyranoside
FORMULA: C47H80O19
INCHIKEY: LZOBCKSVLHBZHO-YMKIYWHRSA-N
CAS: nan
Molecular Weight: 949.141
Number of References: 1
Class: Dammarane and Protostane triterpenoids
Superclass: Triterpenoids
Pathway: Terpenoids
ppm: 1.840000000015607
CMID: CM327
IONMODE: Negative
COLLISIONENERGY: 40±20eV
INSTRUMENTTYPE: AB SCIEX
INSTRUMENT: Q-TOF
Comment:  
Num Peaks: 65
637.44556	9277.0
901.53583	2677.0
475.39011	2633.0
89.02728	1274.0
161.04776	963.0
59.015	947.0
769.48718	930.0
101.02586	865.0
71.01579	784.0
553.34308	658.0
113.0273	646.0
391.29367	552.0
619.43451	469.0
638.45312	339.0
131.03654	312.0
85.0321	296.0
73.03037	247.0
159.03088	233.0
149.04622	225.0
621.41479	203.0
191.05902	176.0
902.52722	169.0
457.37497	147.0
143.03735	126.0
55.01905	121.0
476.38907	115.0
459.35681	111.0
770.48895	107.0
99.01001	97.0
751.47131	85.0
57.0377	75.0
85.02692	75.0
125.02744	75.0
535.3418	60.0
129.01837	60.0
545.38885	60.0
439.36328	60.0
347.26086	45.0
635.47174	45.0
373.27841	45.0
389.27625	45.0
87.01102	45.0
620.44177	45.0
143.03232	30.0
81.03631	30.0
119.03215	30.0
473.8967	30.0
619.39606	30.0
437.35461	30.0
349.2767	30.0
81.03378	15.0
69.03639	15.0
95.00502	15.0
527.37329	15.0
601.43347	15.0
571.35999	15.0
553.32324	15.0
125.02274	15.0
455.35849	15.0
345.2561	15.0
191.05125	15.0
532.43048	13.0
125.96056	13.0
164.96806	13.0
155.037	13.0

MSID: 12894
ID: 176
RETENTIONTIME: 17.78333
PRECURSORMZ: 977.5338
AREA: 1838493.625
PRECURSORTYPE: [M+FA-H]-
SMILES: [H][C@@]1(CC[C@]2(C)[C@]1([H])[C@H](O)C[C@]1([H])[C@@]3(C)CC[C@]([H])(O[C@@H]4O[C@H](CO)[C@@H](O)[C@H](O)[C@H]4O)C(C)(C)[C@]3([H])CC[C@@]21C)[C@](C)(CC[C@@H](O)C(C)=C)O[C@@H]1O[C@H](CO[C@]2([H])OC[C@@H](O)[C@H](O)[C@H]2O)[C@@H](O)[C@H](O)[C@H]1O
NAME: notoginsenoside NL-G1
FORMULA: C47H80O18
INCHIKEY: SFSHMMMZBGSTQE-DCKKPBKJSA-N
CAS: nan
Molecular Weight: 933.141
Number of References: 2
Class: Dammarane and Protostane triterpenoids
Superclass: Triterpenoids
Pathway: Terpenoids
ppm: 1.6749999999774445
CMID: CM327
IONMODE: Negative
COLLISIONENERGY: 40±20eV
INSTRUMENTTYPE: AB SCIEX
INSTRUMENT: Q-TOF
Comment:  
Num Peaks: 52
931.55225	2482.0
89.02623	932.0
59.01519	850.0
637.44049	756.0
475.38855	696.0
161.04649	664.0
113.02765	657.0
101.02618	609.0
71.01483	587.0
799.51111	525.0
119.03559	478.0
143.03612	257.0
179.05907	239.0
619.43646	234.0
769.49353	228.0
932.55145	227.0
85.03107	212.0
131.03856	160.0
149.05011	140.0
391.29492	113.0
159.03316	104.0
751.47369	96.0
73.03181	91.0
83.01733	75.0
553.34485	75.0
161.04292	75.0
800.51233	75.0
638.4516	60.0
621.41327	45.0
781.49054	45.0
55.01818	45.0
293.09787	45.0
57.0347	45.0
99.00892	45.0
125.02627	45.0
95.01216	30.0
101.02053	30.0
144.0425	30.0
191.05768	30.0
799.4436	15.0
769.46625	15.0
69.03427	15.0
455.37189	15.0
733.46954	15.0
553.3316	15.0
89.02093	15.0
389.3717	15.0
179.04404	15.0
143.03108	15.0
81.04162	13.0
333.47855	13.0
116.24453	13.0

MSID: 12895
ID: 215
RETENTIONTIME: 19.06165
PRECURSORMZ: 1005.525
AREA: 1836246.125
PRECURSORTYPE: [M+FA-H]-
SMILES: [H][C@@]1(CC[C@]2(C)[C@]1([H])[C@H](O)C[C@]1([H])[C@@]3(C)CC[C@H](O[C@@H]4O[C@H](CO)[C@@H](O)[C@H](O)[C@H]4O[C@@H]4O[C@H](CO)[C@@H](O)[C@H](O)[C@H]4O)C(C)(C)C3=C[C@H](O)[C@@]21C)[C@](C)(CCC=C(C)C)O[C@@H]1O[C@H](CO)[C@@H](O)[C@H](O)[C@H]1O
NAME: notoginsenoside G
FORMULA: C48H80O19
INCHIKEY: BJTRHGSEMPBIPZ-XZNKTVAQSA-N
CAS: nan
Molecular Weight: 961.152
Number of References: 8
Class: Cucurbitane triterpenoids
Superclass: Triterpenoids
Pathway: Terpenoids
ppm: -2.0400000000790897
CMID: CM327
IONMODE: Negative
COLLISIONENERGY: 40±20eV
INSTRUMENTTYPE: AB SCIEX
INSTRUMENT: Q-TOF
Comment:  
Num Peaks: 55
959.53949	10252.0
59.01511	1834.0
161.04808	1700.0
101.02605	1591.0
797.48578	1587.0
89.02612	1579.0
71.01475	1225.0
113.02751	1104.0
119.03698	1094.0
473.36877	1007.0
635.42688	739.0
960.54926	735.0
179.05885	568.0
85.03097	478.0
779.48431	367.0
73.03052	360.0
143.03931	271.0
159.03119	242.0
221.07376	227.0
389.27145	179.0
131.03841	163.0
125.02612	158.0
798.48969	121.0
617.4306	115.0
83.01338	101.0
636.43646	84.0
149.04822	81.0
57.03463	75.0
95.01479	75.0
455.35934	60.0
87.01118	60.0
97.03265	60.0
107.03559	45.0
162.05145	45.0
780.47681	45.0
141.02211	30.0
131.03197	30.0
159.02588	30.0
389.26593	15.0
347.26154	15.0
144.04907	15.0
473.34738	15.0
527.35822	15.0
129.01703	15.0
85.02708	15.0
952.29114	13.0
90.6932	13.0
584.01807	13.0
761.46344	13.0
117.6693	13.0
633.45618	13.0
171.42795	13.0
416.50638	13.0
205.0692	13.0
1000.17871	13.0

MSID: 12896
ID: 314
RETENTIONTIME: 23.22015
PRECURSORMZ: 1137.6
AREA: 1761820.875
PRECURSORTYPE: [M+FA-H]-
SMILES: [H][C@@]1(CC[C@]2(C)[C@]1([H])[C@H](O)C[C@]1([H])[C@@]3(C)CC[C@H](O[C@@H]4O[C@H](CO)[C@@H](O)[C@H](O)[C@H]4O[C@@H]4O[C@H](CO)[C@@H](O)[C@H](O)[C@H]4O)C(C)(C)[C@]3([H])CC[C@@]21C)[C@](C)(CCC=C(C)C)O[C@@H]1O[C@H](CO[C@@H]2O[C@@H](C)[C@H](O)[C@@H](O)[C@H]2O)[C@@H](O)[C@H](O)[C@H]1O
NAME: gypenoside V
FORMULA: C54H92O22
INCHIKEY: YQKCHRBAJSATCG-ZBOSEAHNSA-N
CAS: nan
Molecular Weight: 1093.31
Number of References: 4
Class: Dammarane and Protostane triterpenoids
Superclass: Triterpenoids
Pathway: Terpenoids
ppm: -5.685000000084983
CMID: CM327
IONMODE: Negative
COLLISIONENERGY: 40±20eV
INSTRUMENTTYPE: AB SCIEX
INSTRUMENT: Q-TOF
Comment:  
Num Peaks: 71
1091.62317	29911.0
929.57013	6017.0
1092.62122	1896.0
161.0471	1782.0
101.02686	1627.0
113.02683	1079.0
59.01476	1052.0
89.02558	1050.0
119.03625	963.0
71.0155	920.0
605.45093	726.0
179.05965	697.0
767.51367	645.0
143.03676	505.0
930.58112	473.0
85.03046	419.0
159.032	342.0
73.03008	298.0
221.07034	285.0
125.02693	209.0
131.03761	188.0
911.547	148.0
263.0816	140.0
149.04903	129.0
99.0096	120.0
323.10522	120.0
55.01987	110.0
768.51025	86.0
1137.59741	83.0
606.46405	81.0
245.07607	75.0
1088.25183	75.0
87.01066	75.0
141.02126	75.0
57.03641	60.0
1105.59985	60.0
1093.61047	60.0
95.01421	60.0
129.02103	60.0
107.0364	60.0
1107.61841	45.0
1106.59961	45.0
943.54517	30.0
233.06651	30.0
112.01809	30.0
111.00647	30.0
587.43445	30.0
97.03067	30.0
162.05226	30.0
926.68585	30.0
749.48651	30.0
69.03727	30.0
83.01289	30.0
69.0326	15.0
149.02673	15.0
795.52264	15.0
90.02769	15.0
767.46307	15.0
749.47498	15.0
323.09766	15.0
1137.54053	15.0
221.05989	15.0
156.97151	15.0
53.00383	13.0
908.69934	13.0
847.53729	13.0
669.36792	13.0
524.49768	13.0
123.01214	13.0
117.31383	13.0
175.06355	13.0

MSID: 12897
ID: 426
RETENTIONTIME: 24.95585
PRECURSORMZ: 665.4268
AREA: 1684702.125
PRECURSORTYPE: [M-H]-
SMILES: [H][C@]1(OC1(C)C)[C@@H](OC)\C=C(/C)[C@H]1CC[C@]2(C)[C@]1([H])[C@H](O)C[C@]1([H])[C@@]3(C)CC[C@H](O)C(C)(C)[C@]3([H])[C@H](C[C@@]21C)O[C@@H]1O[C@H](CO)[C@@H](O)[C@H](O)[C@H]1O
NAME: (3β,6α,12β,20E,23S,24S)-24,25-epoxy-23-methoxy-3,6,12-trihydroxydammar-20(22)-ene-6-O-β-D-glucopyranoside
FORMULA: C37H62O10
INCHIKEY: UWWGFPDRXDYTKI-FSNJYKGBSA-N
CAS: nan
Molecular Weight: 666.893
Number of References: 1
Class: Cycloartane triterpenoids
Superclass: Triterpenoids
Pathway: Terpenoids
ppm: 0.32499999997526174
CMID: CM327
IONMODE: Negative
COLLISIONENERGY: 40±20eV
INSTRUMENTTYPE: AB SCIEX
INSTRUMENT: Q-TOF
Comment:  
Num Peaks: 6
475.38501	45.0
85.02914	15.0
473.375	15.0
603.40295	15.0
603.41327	15.0
327.22116	13.0

MSID: 12898
ID: 246
RETENTIONTIME: 21.95483
PRECURSORMZ: 1315.651
AREA: 1680855.625
PRECURSORTYPE: [M+FA-H]-
SMILES: [H][C@@]1(CC[C@]2(C)[C@]1([H])[C@H](O)C[C@]1([H])[C@@]3(C)CC[C@H](O[C@@H]4O[C@H](CO)[C@@H](O)[C@H](O)[C@H]4O[C@@H]4O[C@H](CO)[C@@H](O[C@H]5O[C@H](CO)[C@@H](O[C@H]6O[C@H](CO)[C@@H](O)[C@H](O)[C@H]6O)[C@H](O)[C@H]5O)[C@H](O)[C@H]4O)C(C)(C)[C@]3([H])CC[C@@]21C)C(C)(CCC=C(C)C)O[C@@H]1O[C@H](CO)[C@@H](O)[C@H](O)[C@H]1O
NAME: ginsenoside Rb5
FORMULA: C60H102O28
INCHIKEY: UHARIENPSVVNHJ-SZATVLFOSA-N
CAS: nan
Molecular Weight: 1271.45
Number of References: 1
Class: Dammarane and Protostane triterpenoids
Superclass: Triterpenoids
Pathway: Terpenoids
ppm: -2.424999999902866
CMID: CM327
IONMODE: Negative
COLLISIONENERGY: 40±20eV
INSTRUMENTTYPE: AB SCIEX
INSTRUMENT: Q-TOF
Comment:  
Num Peaks: 83
1269.66919	36830.0
1270.67542	3759.0
179.06004	3136.0
383.12527	2373.0
1107.61157	1813.0
221.06874	1273.0
119.03652	837.0
945.56763	690.0
161.04924	649.0
89.02578	638.0
783.51019	602.0
101.02708	596.0
113.02559	414.0
125.02721	374.0
59.01489	317.0
71.01566	265.0
341.1102	257.0
621.45563	253.0
131.03629	230.0
1108.60754	230.0
143.0354	217.0
281.08975	214.0
251.08322	188.0
1089.60303	186.0
149.04764	171.0
323.10089	165.0
1271.70215	139.0
946.57867	130.0
765.49316	120.0
485.15356	113.0
1271.66711	109.0
185.04701	106.0
784.50128	98.0
927.55188	95.0
407.12674	92.0
73.03143	92.0
85.02935	90.0
1265.72327	90.0
384.1405	82.0
459.38904	75.0
159.03412	75.0
180.06517	75.0
245.0744	75.0
425.13483	60.0
159.02881	60.0
131.03308	60.0
263.07993	60.0
1293.65601	45.0
222.07236	45.0
111.01115	45.0
97.03365	45.0
125.02249	45.0
1090.6095	45.0
1251.68469	45.0
321.08414	45.0
1015.56409	30.0
705.20807	30.0
1272.68408	30.0
1266.80786	30.0
1315.57373	30.0
622.45404	30.0
73.02783	30.0
83.01818	30.0
111.00967	30.0
413.13467	30.0
141.01656	30.0
341.10242	30.0
263.03207	15.0
1304.1759	15.0
144.04851	15.0
197.05003	15.0
245.0634	15.0
53.04076	15.0
311.10748	15.0
58.83805	15.0
443.13629	15.0
459.38	15.0
603.43201	15.0
618.01825	13.0
398.6095	13.0
470.66919	13.0
64.50878	13.0
279.03522	13.0

MSID: 12899
ID: 260
RETENTIONTIME: 22.27575
PRECURSORMZ: 1239.633
AREA: 1675302.5
PRECURSORTYPE: [M-H]-
SMILES: [H][C@@]1(CC[C@]2(C)[C@]1([H])[C@H](O)C[C@]1([H])[C@@]3(C)CC[C@H](O[C@@H]4O[C@H](CO[C@@H]5OC[C@@H](O)[C@H](O)[C@H]5O)[C@@H](O)[C@H](O)[C@H]4O[C@@H]4O[C@H](CO)[C@@H](O)[C@H](O)[C@H]4O)C(C)(C)[C@]3([H])CC[C@@]21C)C(C)(CCC=C(C)C)O[C@@H]1O[C@H](CO[C@@H]2O[C@H](CO)[C@@H](O)[C@H](O)[C@H]2O)[C@@H](O)[C@H](O)[C@H]1O
NAME: chikusetsusaponin VI
FORMULA: C59H100O27
INCHIKEY: JCICPMFMVXNAOW-BHPIZNGBSA-N
CAS: nan
Molecular Weight: 1241.43
Number of References: 2
Class: Dammarane and Protostane triterpenoids
Superclass: Triterpenoids
Pathway: Terpenoids
ppm: -4.380000000082873
CMID: CM327
IONMODE: Negative
COLLISIONENERGY: 40±20eV
INSTRUMENTTYPE: AB SCIEX
INSTRUMENT: Q-TOF
Comment:  
Num Peaks: 93
1239.66016	27841.0
353.11334	3258.0
1107.61877	2303.0
149.04907	2260.0
221.0704	1460.0
945.57019	1222.0
1077.60669	1153.0
89.0256	1125.0
161.04893	1031.0
783.50079	880.0
101.02547	833.0
179.05971	729.0
119.03783	700.0
71.01552	662.0
191.06023	603.0
131.03764	603.0
59.01585	570.0
125.02696	502.0
621.45447	442.0
113.02388	395.0
311.10193	317.0
1108.62878	310.0
143.03513	281.0
293.09583	233.0
354.11975	215.0
73.0301	204.0
765.48779	203.0
946.56818	194.0
323.10281	182.0
1078.6167	174.0
233.06873	164.0
85.03048	161.0
83.01546	139.0
459.39117	138.0
927.55438	129.0
784.51947	125.0
395.12485	117.0
455.14694	116.0
159.03204	114.0
251.08275	114.0
245.07393	103.0
377.11334	99.0
263.0817	98.0
1059.59326	98.0
603.43427	75.0
203.06145	75.0
87.00938	75.0
622.4458	60.0
141.0213	60.0
97.02932	60.0
173.04736	60.0
1235.79565	60.0
150.04881	45.0
375.29337	45.0
1235.83521	45.0
916.54993	45.0
413.13672	45.0
291.0769	45.0
1060.61316	45.0
263.07486	45.0
766.4986	45.0
1090.59351	45.0
81.03726	30.0
87.00806	30.0
79.02046	30.0
281.0892	30.0
1104.19946	30.0
111.00946	30.0
537.35339	30.0
127.04387	30.0
1089.58704	30.0
215.05519	30.0
942.57489	15.0
1074.35364	15.0
322.1012	15.0
783.46936	15.0
383.13556	15.0
137.00359	15.0
175.06361	15.0
762.77753	15.0
352.00562	15.0
454.12564	15.0
603.42047	15.0
621.39844	15.0
433.56876	13.0
369.11472	13.0
507.27649	13.0
305.09097	13.0
247.216	13.0
195.53036	13.0
185.77922	13.0
1228.47375	13.0
52.79747	13.0

MSID: 12900
ID: 464
RETENTIONTIME: 25.84457
PRECURSORMZ: 925.4799
AREA: 1566805.625
PRECURSORTYPE: [M-H]-
SMILES: [H][C@@]12CC(C)(C)CC[C@@]1(CC[C@]1(C)C2=CC[C@]2([H])[C@@]3(C)CC[C@H](O[C@@H]4O[C@@H]([C@@H](O[C@@H]5O[C@@H](CO)[C@H](O)[C@H]5O)[C@H](O)[C@H]4O)C(O)=O)C(C)(C)[C@]3([H])CC[C@@]12C)C(=O)O[C@@H]1O[C@H](CO)[C@@H](O)[C@H](O)[C@H]1O
NAME: chikusetsusaponin IV
FORMULA: C47H74O18
INCHIKEY: KQSFNXMDCOFFGW-GNDIVNLPSA-N
CAS: 7518-22-1
Molecular Weight: 927.094
Number of References: 26
Class: Oleanane triterpenoids
Superclass: Triterpenoids
Pathway: Terpenoids
ppm: 0.20500000005085894
CMID: CM327
IONMODE: Negative
COLLISIONENERGY: 40±20eV
INSTRUMENTTYPE: AB SCIEX
INSTRUMENT: Q-TOF
Comment:  
Num Peaks: 46
569.39429	6093.0
89.02678	2163.0
59.01467	2095.0
925.49615	1862.0
71.0154	938.0
613.39429	672.0
570.40027	584.0
497.37457	313.0
85.03033	251.0
793.46265	237.0
149.04709	227.0
113.02517	207.0
775.44043	206.0
131.03741	165.0
455.35892	156.0
587.40637	132.0
119.03608	121.0
719.4552	115.0
583.40619	93.0
614.38965	82.0
655.4054	81.0
731.45966	75.0
157.01703	75.0
509.37531	75.0
763.4397	75.0
631.38849	60.0
483.35895	45.0
794.45209	45.0
584.41772	45.0
763.42419	30.0
73.03597	30.0
571.39374	30.0
567.64264	30.0
60.01704	30.0
131.03259	30.0
437.34335	15.0
149.04024	15.0
115.00497	15.0
101.02247	15.0
511.38721	15.0
784.84076	13.0
61.87792	13.0
685.40491	13.0
611.51013	13.0
150.41354	13.0
537.37848	13.0

MSID: 12901
ID: 469
RETENTIONTIME: 25.97582
PRECURSORMZ: 989.5281
AREA: 1553824.375
PRECURSORTYPE: [M+FA-H]-
SMILES: [H][C@@]1(CC[C@]2(C)[C@]1([H])[C@H](O)C[C@]1([H])[C@@]3(C)CC[C@H](O[C@@H]4O[C@H](CO)[C@@H](O)[C@H](O)[C@H]4O[C@@H]4O[C@H](CO)[C@@H](O)[C@H](O)[C@H]4O)C(C)(C)C3=CC[C@@]21C)[C@](C)(CCC=C(C)C)O[C@@H]1O[C@H](CO)[C@@H](O)[C@H](O)[C@H]1O
NAME: ginsenoside-Rd
FORMULA: C48H80O18
INCHIKEY: ALYHYIXFUOUIHJ-ZHCFMDLLSA-N
CAS: nan
Molecular Weight: 945.152
Number of References: 4
Class: Cucurbitane triterpenoids
Superclass: Triterpenoids
Pathway: Terpenoids
ppm: -4.025000000069667
CMID: CM327
IONMODE: Negative
COLLISIONENERGY: 40±20eV
INSTRUMENTTYPE: AB SCIEX
INSTRUMENT: Q-TOF
Comment:  
Num Peaks: 48
943.54645	9864.0
781.49805	2082.0
161.05014	1171.0
59.01564	1037.0
113.02646	937.0
89.02529	854.0
101.02512	809.0
71.01527	769.0
119.03741	708.0
944.55634	533.0
619.43689	496.0
457.3746	445.0
85.03147	310.0
131.03719	302.0
159.03325	252.0
179.05907	246.0
763.47717	235.0
83.01517	156.0
782.5036	155.0
73.03104	150.0
143.03798	143.0
221.0717	129.0
149.04854	110.0
601.42218	100.0
161.04301	96.0
373.28107	83.0
125.02652	75.0
95.01664	75.0
113.02049	74.0
57.03622	60.0
620.44769	45.0
129.01901	45.0
940.61469	45.0
141.02914	30.0
53.04354	30.0
553.40839	30.0
87.00906	30.0
601.39459	15.0
95.01254	15.0
371.32693	15.0
761.19672	15.0
159.02086	15.0
81.03697	15.0
457.33557	15.0
97.0359	15.0
612.00586	13.0
930.20959	13.0
166.73602	13.0

MSID: 12902
ID: 323
RETENTIONTIME: 23.24913
PRECURSORMZ: 1151.579
AREA: 1532089.125
PRECURSORTYPE: [M+FA-H]-
SMILES: [H][C@@]1(CC[C@]2(C)[C@]1([H])[C@@H](O)C[C@]1([H])[C@@]3(C)CC[C@@H](O[C@@H]4O[C@H](CO)[C@@H](O)[C@H](O)[C@H]4O[C@@H]4O[C@H](CO)[C@@H](O)[C@H](O)[C@H]4O)C(C)(C)C3=CC[C@@]21C)[C@](C)(CCC=C(C)C)O[C@@H]1O[C@H](CO[C@@H]2O[C@H](CO)[C@@H](O)[C@H](O)[C@H]2O)[C@@H](O)[C@H](O)[C@H]1O
NAME: 5,6-didehydroginsenoside Rb1
FORMULA: C54H90O23
INCHIKEY: NOZSUDZZDUHAGF-GOFXJAPBSA-N
CAS: nan
Molecular Weight: 1107.29
Number of References: 1
Class: Cucurbitane triterpenoids
Superclass: Triterpenoids
Pathway: Terpenoids
ppm: -5.949999999984357
CMID: CM327
IONMODE: Negative
COLLISIONENERGY: 40±20eV
INSTRUMENTTYPE: AB SCIEX
INSTRUMENT: Q-TOF
Comment:  
Num Peaks: 87
1105.60474	26111.0
1106.60913	2826.0
179.05968	2495.0
943.55396	1978.0
781.48889	1785.0
221.07246	1527.0
89.02692	1384.0
161.05069	1279.0
119.03934	1125.0
59.01477	977.0
113.02685	954.0
101.02687	858.0
71.01433	721.0
143.03847	457.0
131.03763	413.0
323.10025	387.0
619.43555	345.0
457.37619	335.0
125.02695	281.0
944.5423	277.0
73.03129	265.0
149.05077	257.0
782.49054	231.0
763.4798	222.0
85.03176	220.0
159.0338	176.0
263.08392	161.0
341.11728	137.0
87.00936	128.0
925.54468	104.0
1107.61401	96.0
129.02264	93.0
245.0717	86.0
281.0939	75.0
601.4173	75.0
251.08272	75.0
764.48926	60.0
620.42529	60.0
1102.19312	60.0
180.06293	60.0
97.03345	60.0
99.01241	60.0
107.03787	45.0
222.0761	45.0
373.28506	45.0
1115.58008	45.0
779.08368	45.0
245.06511	45.0
638.51453	30.0
1103.14929	30.0
457.35516	30.0
1150.52063	30.0
959.5426	30.0
1091.63269	30.0
458.37106	30.0
945.55707	30.0
55.01884	30.0
1151.60242	30.0
61.98967	30.0
69.03495	30.0
115.03831	30.0
143.03008	30.0
203.06343	30.0
185.04665	30.0
178.515	30.0
373.2688	15.0
87.04868	15.0
95.01423	15.0
1090.58875	15.0
127.04227	15.0
145.05138	15.0
439.35858	15.0
167.03418	15.0
233.06654	15.0
763.45258	15.0
281.07977	15.0
305.08603	15.0
311.09692	15.0
341.1069	15.0
159.02495	15.0
915.44452	13.0
135.26633	13.0
123.05734	13.0
104.91944	13.0
617.23151	13.0
79.57333	13.0
487.83252	13.0

MSID: 12903
ID: 116
RETENTIONTIME: 15.77545
PRECURSORMZ: 1139.583
AREA: 1473842.25
PRECURSORTYPE: [M+FA-H]-
SMILES: [H][C@@]1(CC[C@]2(C)[C@]1([H])[C@H](O)C[C@]1([H])[C@@]3(C)CC[C@H](O[C@@H]4O[C@H](CO)[C@@H](O)[C@H](O)[C@H]4O[C@@H]4O[C@H](CO)[C@@H](O)[C@H](O)[C@H]4O)C(C)(C)[C@]3([H])CC[C@@]21C)[C@](C)(CC[C@H](O)C(C)=C)O[C@@H]1O[C@H](CO[C@@H]2OC[C@@H](O)[C@H](O)[C@H]2O)[C@@H](O)[C@H](O)[C@H]1O
NAME: gypenoside LXXI
FORMULA: C53H90O23
INCHIKEY: WYDXNORWTMCOBI-BSINIAIQSA-N
CAS: nan
Molecular Weight: 1095.28
Number of References: 2
Class: Dammarane and Protostane triterpenoids
Superclass: Triterpenoids
Pathway: Terpenoids
ppm: -1.9499999998515705
CMID: CM327
IONMODE: Negative
COLLISIONENERGY: 40±20eV
INSTRUMENTTYPE: AB SCIEX
INSTRUMENT: Q-TOF
Comment:  
Num Peaks: 67
1093.59766	13659.0
89.02644	1000.0
119.0374	980.0
1094.60132	884.0
59.01532	821.0
113.02642	685.0
931.55017	668.0
71.015	502.0
101.025	403.0
179.0576	395.0
293.09616	387.0
245.07181	386.0
913.53314	362.0
161.04865	355.0
475.38351	337.0
637.43842	289.0
233.07089	287.0
799.49707	249.0
143.03813	227.0
131.03564	195.0
155.0361	187.0
275.08127	161.0
85.03127	159.0
145.05273	139.0
353.11401	131.0
619.43439	126.0
961.54553	101.0
221.07246	97.0
932.54932	89.0
137.0246	86.0
149.04532	79.0
251.08286	75.0
95.01512	75.0
914.5481	75.0
125.02499	75.0
263.08185	75.0
159.03175	75.0
215.05513	60.0
101.02218	60.0
733.45984	60.0
751.48315	60.0
127.04189	60.0
1090.2511	45.0
203.06134	45.0
129.02226	45.0
73.03197	45.0
769.49146	45.0
97.03022	30.0
323.1058	30.0
781.48059	30.0
71.01026	15.0
1090.15369	15.0
161.03973	15.0
143.02974	15.0
139.04457	15.0
263.07275	15.0
293.07693	15.0
751.46771	15.0
475.36209	15.0
457.39853	15.0
376.35889	13.0
916.17999	13.0
79.73454	13.0
944.55554	13.0
634.20465	13.0
91.17439	13.0
794.9361	13.0

MSID: 12904
ID: 210
RETENTIONTIME: 18.9311
PRECURSORMZ: 841.4974
AREA: 1420582.25
PRECURSORTYPE: [M-H]-
SMILES: [H][C@@]1(CC[C@]2(C)[C@]1([H])[C@H](O)C[C@]1([H])[C@@]3(C)CC[C@H](O)C(C)(C)[C@]3([H])[C@H](C[C@@]21C)O[C@@H]1O[C@H](COC(C)=O)[C@@H](O)[C@H](O)[C@H]1O[C@@H]1O[C@@H](C)[C@H](O)[C@@H](O)[C@H]1O)[C@]1(C)CC[C@H](O1)C(C)(C)O
NAME: Vina-ginsenoside R1
FORMULA: C44H74O15
INCHIKEY: VTZDPCBUMTUOMY-VCILSQANSA-N
CAS: nan
Molecular Weight: 843.063
Number of References: 3
Class: Dammarane and Protostane triterpenoids
Superclass: Triterpenoids
Pathway: Terpenoids
ppm: 2.449999999953434
CMID: CM327
IONMODE: Negative
COLLISIONENERGY: 40±20eV
INSTRUMENTTYPE: AB SCIEX
INSTRUMENT: Q-TOF
Comment:  
Num Peaks: 39
59.01611	1125.0
71.01465	491.0
113.02586	333.0
619.43481	324.0
89.02599	298.0
85.03085	242.0
475.38425	224.0
101.02591	216.0
637.453	202.0
119.03835	169.0
161.04785	164.0
73.03042	121.0
391.29388	104.0
57.03561	98.0
553.35327	83.0
179.06049	75.0
113.02139	75.0
143.03743	60.0
535.33234	60.0
603.41278	60.0
620.45605	60.0
159.03452	60.0
781.50421	45.0
125.02437	45.0
83.01455	45.0
391.28	30.0
87.01368	30.0
71.01109	30.0
781.46887	30.0
55.01804	30.0
159.02742	15.0
455.35571	15.0
473.89084	15.0
99.01565	15.0
95.01192	15.0
83.01199	15.0
73.02681	15.0
637.39624	15.0
529.41748	13.0

MSID: 12905
ID: 86
RETENTIONTIME: 14.4167
PRECURSORMZ: 1139.58
AREA: 1327671.5
PRECURSORTYPE: [M+FA-H]-
SMILES: [H][C@@]1(CC[C@]2(C)[C@]1([H])[C@H](O)C[C@]1([H])[C@@]3(C)CC[C@H](O[C@@H]4O[C@H](CO)[C@@H](O)[C@H](O)[C@H]4O[C@@H]4O[C@H](CO)[C@@H](O)[C@H](O)[C@H]4O)C(C)(C)[C@]3([H])[C@@H](O)C[C@@]21C)[C@](C)(CCC=C(C)C)O[C@@H]1O[C@H](CO[C@@H]2OC[C@H](O)[C@H](O)[C@H]2O)[C@@H](O)[C@H](O)[C@H]1O
NAME: Ginsenoside Rb2
FORMULA: C53H90O23
INCHIKEY: JCFOXVKGSJUKTN-LJCGQYBJSA-N
CAS: nan
Molecular Weight: 1095.28
Number of References: 2
Class: Dammarane and Protostane triterpenoids
Superclass: Triterpenoids
Pathway: Terpenoids
ppm: -4.9500000000080036
CMID: CM327
IONMODE: Negative
COLLISIONENERGY: 40±20eV
INSTRUMENTTYPE: AB SCIEX
INSTRUMENT: Q-TOF
Comment:  
Num Peaks: 71
1093.59973	14262.0
179.05983	3044.0
221.07079	2749.0
961.57349	2630.0
89.0266	1614.0
119.03609	1464.0
161.04895	1102.0
59.01543	1082.0
1094.60803	971.0
113.02663	740.0
101.0266	704.0
475.38443	488.0
71.01632	481.0
143.03673	392.0
637.45026	373.0
131.03751	268.0
931.55194	261.0
769.48511	252.0
281.09238	216.0
125.02679	210.0
799.49463	207.0
962.57123	202.0
149.04732	187.0
943.55603	152.0
85.03143	144.0
619.43207	141.0
323.10641	129.0
751.48456	122.0
185.05257	120.0
191.06042	106.0
73.03332	103.0
107.03618	95.0
101.02237	82.0
87.01035	80.0
245.06789	75.0
263.08463	75.0
95.01667	75.0
391.29102	60.0
139.04483	60.0
99.00934	60.0
341.11597	60.0
159.03206	60.0
57.03706	45.0
707.45831	45.0
943.52582	45.0
83.01768	45.0
476.39871	45.0
781.49384	30.0
55.01946	30.0
131.03268	30.0
222.07442	30.0
323.09631	30.0
72.02367	15.0
185.04109	15.0
69.03923	15.0
958.53552	15.0
155.03989	15.0
931.50903	15.0
263.07779	15.0
191.05266	15.0
245.06349	15.0
281.07352	15.0
763.25946	13.0
749.15674	13.0
701.43726	13.0
117.74309	13.0
247.09068	13.0
102.53441	13.0
92.27367	13.0
1085.55981	13.0
387.07895	13.0

MSID: 12906
ID: 395
RETENTIONTIME: 24.50752
PRECURSORMZ: 1149.609
AREA: 1266902.375
PRECURSORTYPE: [M-H]-
SMILES: [H][C@@]1(CC[C@]2(C)[C@]1([H])[C@H](O)C[C@]1([H])[C@@]3(C)CC[C@H](O[C@@H]4O[C@H](CO)[C@@H](O)[C@H](O)[C@H]4O[C@@H]4O[C@H](COC(C)=O)[C@@H](O)[C@H](O)[C@H]4O)C(C)(C)[C@]3([H])CC[C@@]21C)[C@](C)(CCC=C(C)C)O[C@@H]1O[C@H](CO[C@@H]2O[C@H](CO)[C@@H](O)[C@H](O)[C@H]2O)[C@@H](O)[C@H](O)[C@H]1O
NAME: quinquenoside R1
FORMULA: C56H94O24
INCHIKEY: SNHCPECPLQRJNL-GWNBYJSOSA-N
CAS: 85013-02-1
Molecular Weight: 1151.35
Number of References: 10
Class: Dammarane and Protostane triterpenoids
Superclass: Triterpenoids
Pathway: Terpenoids
ppm: 3.3149999999295687
CMID: CM327
IONMODE: Negative
COLLISIONENERGY: 40±20eV
INSTRUMENTTYPE: AB SCIEX
INSTRUMENT: Q-TOF
Comment:  
Num Peaks: 88
1107.62231	3899.0
1149.63818	3836.0
1089.61841	2182.0
179.05951	1142.0
161.05055	1053.0
59.01471	951.0
945.56488	850.0
101.02678	831.0
119.0377	794.0
89.02551	727.0
71.01545	641.0
113.02675	589.0
783.50787	562.0
221.07227	540.0
1108.62756	429.0
143.03833	382.0
621.45032	300.0
1090.62012	278.0
203.05923	265.0
927.54913	256.0
125.02526	254.0
85.03039	229.0
131.03751	201.0
323.09995	191.0
765.50641	172.0
245.07147	170.0
459.39069	150.0
305.09311	148.0
263.08368	138.0
987.56018	137.0
159.03366	133.0
73.03242	111.0
143.03329	100.0
825.50934	94.0
149.04892	93.0
946.55859	93.0
1087.56067	89.0
131.03268	85.0
1053.57898	79.0
603.43018	75.0
87.0119	75.0
784.51471	75.0
83.01538	75.0
55.01879	60.0
766.49774	60.0
928.55902	60.0
281.09363	45.0
1041.59021	45.0
988.59338	45.0
853.51758	45.0
927.51917	45.0
731.44879	45.0
263.07458	30.0
1087.53748	30.0
555.42072	30.0
111.00935	30.0
251.07803	30.0
145.05124	30.0
825.48914	15.0
81.03844	15.0
839.26782	15.0
95.01414	15.0
97.03613	15.0
1041.54932	15.0
51.02637	15.0
341.1066	15.0
137.02318	15.0
245.04509	15.0
125.02055	15.0
177.06331	15.0
323.07974	15.0
119.02697	15.0
99.01511	15.0
443.36267	15.0
537.34308	15.0
603.40948	15.0
619.58881	15.0
107.03341	15.0
645.42194	15.0
765.46368	15.0
227.06038	15.0
165.28314	13.0
57.39017	13.0
779.76923	13.0
1047.08728	13.0
701.66309	13.0
155.03624	13.0
727.9845	13.0

MSID: 12907
ID: 172
RETENTIONTIME: 17.30805
PRECURSORMZ: 1019.535
AREA: 1222628.625
PRECURSORTYPE: [M-H]-
SMILES: [H][C@@]1(CC[C@]2(C)[C@]1([H])[C@H](O)C[C@]1([H])[C@@]3(C)CC[C@H](O[C@]4([H])O[C@H](CO)[C@@H](O)[C@H](O)[C@H]4O[C@]4([H])O[C@H](COC(C)=O)[C@@H](O)[C@H](O)[C@H]4O)C(C)(C)[C@]3([H])CC[C@@]21C)[C@](C)(C\C=C\C(C)(C)OO)O[C@@H]1O[C@H](CO)[C@@H](O)[C@H](O)[C@H]1O
NAME: floralginsenoside G
FORMULA: C50H84O21
INCHIKEY: NXSNBCOBWLTHOE-GMFSTLSFSA-N
CAS: nan
Molecular Weight: 1021.2
Number of References: 1
Class: Dammarane and Protostane triterpenoids
Superclass: Triterpenoids
Pathway: Terpenoids
ppm: -7.690000000025066
CMID: CM327
IONMODE: Negative
COLLISIONENERGY: 40±20eV
INSTRUMENTTYPE: AB SCIEX
INSTRUMENT: Q-TOF
Comment:  
Num Peaks: 88
931.55243	3692.0
913.53113	1763.0
59.0152	1575.0
973.56329	1301.0
89.02625	1277.0
637.44769	1124.0
475.38864	955.0
101.02619	901.0
113.02618	885.0
119.03714	835.0
71.01603	820.0
161.05008	745.0
799.5033	585.0
619.43304	577.0
143.03783	522.0
85.03109	418.0
781.48676	405.0
932.55591	357.0
179.0591	342.0
571.41223	336.0
769.48584	235.0
733.47723	192.0
73.03062	180.0
841.52252	180.0
914.54614	174.0
131.03697	157.0
751.48151	155.0
974.57599	151.0
933.55566	140.0
391.29221	139.0
159.03142	132.0
125.02629	119.0
811.50299	111.0
601.42859	107.0
476.38757	102.0
800.50848	102.0
191.05965	99.0
638.44464	99.0
83.01606	94.0
457.38251	91.0
915.53613	80.0
95.01765	75.0
112.01892	75.0
842.50891	75.0
620.44379	75.0
89.02227	74.0
679.45551	60.0
553.39783	60.0
763.46979	60.0
215.06085	60.0
57.03577	60.0
149.045	60.0
782.50409	45.0
823.50342	45.0
975.58044	45.0
347.26465	45.0
99.00893	45.0
131.03375	45.0
531.42792	30.0
81.03784	30.0
107.03429	30.0
883.52356	30.0
275.07602	30.0
389.27478	30.0
639.43524	30.0
55.0182	30.0
583.41138	30.0
601.42169	30.0
69.03429	15.0
635.45612	15.0
715.47711	15.0
117.02429	15.0
123.37164	15.0
781.43176	15.0
55.02653	15.0
813.50897	15.0
661.40515	15.0
571.39209	15.0
793.47363	15.0
769.46246	15.0
332.29456	13.0
132.42506	13.0
747.46686	13.0
805.79901	13.0
681.47443	13.0
91.88779	13.0
542.36053	13.0
205.05742	13.0

MSID: 12908
ID: 594
RETENTIONTIME: 32.44453
PRECURSORMZ: 667.4412
AREA: 1185388.375
PRECURSORTYPE: [M-H]-
SMILES: [H][C@@]1(CC[C@]2(C)[C@]1([H])[C@H](O)C[C@]1([H])[C@@]3(C)CC[C@H](O)C(C)(C)[C@]3([H])[C@@H](O)C[C@@]21C)[C@](C)(CC=CC(C)(C)OC)O[C@@H]1O[C@H](CO)[C@@H](O)[C@H](O)[C@H]1O
NAME: ginsenoside Rh23
FORMULA: C37H64O10
INCHIKEY: KFQBWQQQZJBXPR-QDKVDBQPSA-N
CAS: nan
Molecular Weight: 668.909
Number of References: 2
Class: Dammarane and Protostane triterpenoids
Superclass: Triterpenoids
Pathway: Terpenoids
ppm: -0.9249999999383363
CMID: CM327
IONMODE: Negative
COLLISIONENERGY: 40±20eV
INSTRUMENTTYPE: AB SCIEX
INSTRUMENT: Q-TOF
Comment:  
Num Peaks: 22
71.01495	172.0
59.01321	146.0
459.39346	125.0
113.02744	117.0
89.02489	92.0
375.29849	90.0
85.03108	75.0
73.0307	60.0
55.02048	45.0
61.99139	30.0
161.04762	30.0
441.38013	30.0
113.02146	15.0
83.01351	15.0
85.0272	15.0
159.03961	15.0
99.01022	13.0
149.0993	13.0
267.20569	13.0
315.23318	13.0
359.10632	13.0
421.0365	13.0

MSID: 12909
ID: 531
RETENTIONTIME: 27.7935
PRECURSORMZ: 961.5344
AREA: 1150666.625
PRECURSORTYPE: [M-H]-
SMILES: [H][C@@]1(CC[C@]2(C)[C@]1([H])[C@H](O)C[C@]1([H])[C@@]3(C)CC[C@H](O[C@@H]4O[C@H](CO)[C@@H](O)[C@H](O)[C@H]4O[C@@H]4O[C@H](CO)[C@@H](O)[C@H](O)[C@H]4O)C(C)(C)[C@]3([H])CC[C@@]21C)[C@](C)(CC[C@H](O)C(C)=C)O[C@@H]1O[C@H](CO)[C@@H](O)[C@H](O)[C@H]1O
NAME: vina-ginsenoside R9
FORMULA: C48H82O19
INCHIKEY: FAJNTKKJVSRNEJ-YXAATBERSA-N
CAS: nan
Molecular Weight: 963.168
Number of References: 3
Class: Dammarane and Protostane triterpenoids
Superclass: Triterpenoids
Pathway: Terpenoids
ppm: -2.809999999954016
CMID: CM327
IONMODE: Negative
COLLISIONENERGY: 40±20eV
INSTRUMENTTYPE: AB SCIEX
INSTRUMENT: Q-TOF
Comment:  
Num Peaks: 46
915.55536	3177.0
161.04823	1186.0
621.45172	1112.0
71.01521	932.0
59.01452	911.0
89.02654	790.0
753.49579	756.0
113.02637	747.0
101.02503	641.0
459.38916	500.0
119.03577	499.0
85.0314	336.0
783.50134	257.0
73.03098	249.0
143.03618	210.0
916.55017	188.0
131.03708	179.0
159.03313	176.0
149.04842	136.0
537.35754	134.0
179.05891	133.0
735.48645	124.0
603.44202	109.0
375.2999	102.0
191.05939	93.0
99.01059	82.0
57.03511	75.0
622.45361	75.0
754.48706	60.0
129.01891	60.0
441.38474	30.0
125.02328	30.0
119.03117	30.0
783.47772	30.0
99.0064	15.0
375.26724	15.0
95.02067	15.0
111.01342	15.0
691.44373	15.0
149.04156	15.0
95.01245	15.0
765.48053	15.0
87.01424	15.0
83.01126	15.0
529.3999	15.0
167.95334	13.0

MSID: 12910
ID: 79
RETENTIONTIME: 14.01963
PRECURSORMZ: 1093.578
AREA: 1148309.25
PRECURSORTYPE: [M-H]-
SMILES: [H][C@@]12[C@H](CC[C@@]1(C)[C@]1(C)CC[C@@]3([H])C(C)(C)[C@H](CC[C@]3(C)[C@@]1([H])C[C@H]2O)OC1O[C@H](CO)[C@@H](O)[C@H](O)[C@H]1O[C@@H]1O[C@H](CO)[C@@H](O)[C@H](O)[C@H]1O)[C@](C)(CC=CC(C)(C)O)O[C@@H]1O[C@H](CO[C@@H]2O[C@@H](CO)[C@H](O)[C@H]2O)[C@@H](O)[C@H](O)[C@H]1O
NAME: floranotoginsenoside A
FORMULA: C53H90O23
INCHIKEY: COFPIDIXWBCFDY-AFGPDGKDSA-N
CAS: nan
Molecular Weight: 1095.28
Number of References: 1
Class: Dammarane and Protostane triterpenoids
Superclass: Triterpenoids
Pathway: Terpenoids
ppm: -1.4700000001539593
CMID: CM327
IONMODE: Negative
COLLISIONENERGY: 40±20eV
INSTRUMENTTYPE: AB SCIEX
INSTRUMENT: Q-TOF
Comment:  
Num Peaks: 68
1093.599	7250.0
961.55969	2427.0
179.05969	1826.0
89.02654	1702.0
119.03907	1311.0
59.01539	1201.0
161.04883	1096.0
101.02653	1054.0
221.07063	905.0
113.02505	684.0
637.44623	675.0
71.01508	640.0
475.3902	555.0
131.03741	404.0
931.54266	381.0
799.50195	327.0
149.0472	267.0
143.0383	255.0
125.02513	238.0
323.10617	227.0
769.49231	225.0
85.03137	224.0
962.5661	199.0
619.4386	162.0
159.03371	150.0
87.00897	147.0
263.08444	128.0
943.55536	124.0
73.03206	112.0
799.48212	91.0
391.29349	89.0
107.039	75.0
476.38303	75.0
161.0417	74.0
191.06029	60.0
751.48401	60.0
281.09921	60.0
638.45032	60.0
125.02199	60.0
97.03033	60.0
932.53326	45.0
781.5011	45.0
800.49524	45.0
69.03568	30.0
251.07646	30.0
603.41296	30.0
943.52942	15.0
931.50409	15.0
83.0125	15.0
263.07532	15.0
79.02129	15.0
391.2796	15.0
341.1105	15.0
275.08392	15.0
86.00561	15.0
233.06902	15.0
69.03335	15.0
191.05252	15.0
149.04034	15.0
127.04678	15.0
111.01506	15.0
99.00787	15.0
87.66796	13.0
609.92773	13.0
92.64639	13.0
445.30127	13.0
761.47864	13.0
156.00674	13.0

MSID: 12911
ID: 225
RETENTIONTIME: 19.72023
PRECURSORMZ: 961.5323
AREA: 1139621.75
PRECURSORTYPE: [M-H]-
SMILES: [H][C@@]1(CC[C@]2(C)[C@]1([H])[C@H](O)C[C@]1([H])[C@@]3(C)CC[C@H](O)C(C)(C)[C@]3([H])[C@H](C[C@@]21C)O[C@@H]1O[C@H](CO)[C@@H](O)[C@H](O)[C@H]1O[C@@H]1O[C@@H](C)[C@H](O)[C@@H](O)[C@H]1O)C(C)(O[C@@H]1O[C@H](CO)[C@@H](O)[C@H](O)[C@H]1O)C=CCC(C)(C)O
NAME: ginsenoside-Re7
FORMULA: C48H82O19
INCHIKEY: UVPQDLKMUFSYHA-VBUOAHTPSA-N
CAS: nan
Molecular Weight: 963.168
Number of References: 2
Class: Dammarane and Protostane triterpenoids
Superclass: Triterpenoids
Pathway: Terpenoids
ppm: -4.909999999995307
CMID: CM327
IONMODE: Negative
COLLISIONENERGY: 40±20eV
INSTRUMENTTYPE: AB SCIEX
INSTRUMENT: Q-TOF
Comment:  
Num Peaks: 67
637.44586	3739.0
915.5506	2148.0
475.3934	1692.0
783.51208	1324.0
59.01611	1022.0
161.04964	745.0
619.4278	740.0
101.02732	709.0
89.02732	484.0
71.01465	421.0
85.03085	370.0
113.02586	353.0
553.35327	337.0
391.29388	295.0
163.06488	255.0
73.03041	253.0
159.03452	219.0
143.03407	205.0
205.07495	195.0
131.03821	173.0
765.495	168.0
638.44995	164.0
119.03834	140.0
916.55389	120.0
113.02287	118.0
621.4151	104.0
457.37521	95.0
784.52679	93.0
145.0554	90.0
459.36005	86.0
769.4837	86.0
115.04183	75.0
125.02437	75.0
349.28214	60.0
87.01106	60.0
103.03926	60.0
83.01455	60.0
476.39236	60.0
529.40454	60.0
535.34204	45.0
445.29855	45.0
163.05949	45.0
603.4024	45.0
571.43079	45.0
81.03508	45.0
373.28403	30.0
635.46143	30.0
487.39114	30.0
127.04125	30.0
529.3916	30.0
391.27444	30.0
912.72632	15.0
765.46002	15.0
783.46094	15.0
52.53571	15.0
619.40332	15.0
535.32581	15.0
473.35587	15.0
345.25104	15.0
205.06891	15.0
125.02122	15.0
97.03112	15.0
556.08929	13.0
432.08023	13.0
155.62531	13.0
60.7115	13.0
383.30219	13.0

MSID: 12912
ID: 43
RETENTIONTIME: 5.048417
PRECURSORMZ: 203.0832
AREA: 1040836.0625
PRECURSORTYPE: [M-H]-
SMILES: [H][C@](N)(CC1=CNC2=C1C=CC=C2)C(O)=O
NAME: L-Tryptophan
FORMULA: C11H12N2O2
INCHIKEY: QIVBCDIJIAJPQS-VIFPVBQESA-N
CAS: 73-22-3
Molecular Weight: 204.228
Number of References: 10821
Class: Aminoacids
Superclass: Small peptides
Pathway: Amino acids and Peptides
ppm: 1.1470000000031177
CMID: CM327
IONMODE: Negative
COLLISIONENERGY: 40±20eV
INSTRUMENTTYPE: AB SCIEX
INSTRUMENT: Q-TOF
Comment:  
Num Peaks: 4
116.05222	45.0
116.0507	30.0
116.05373	30.0
138.03745	13.0

MSID: 12913
ID: 66
RETENTIONTIME: 10.54302
PRECURSORMZ: 993.5225
AREA: 1021122.25
PRECURSORTYPE: [M-H]-
SMILES: [H][C@@]1(CC[C@]2(C)[C@]1([H])[C@H](O)C[C@]1([H])[C@@]3(C)CC[C@H](O[C@]4([H])O[C@H](CO)[C@@H](O)[C@H](O)[C@H]4O[C@]4([H])O[C@H](CO)[C@@H](O)[C@H](O)[C@H]4O)C(C)(C)[C@]3([H])[C@@H](O)C[C@@]21C)[C@](C)(C\C=C\C(C)(C)OO)O[C@@H]1O[C@H](CO)[C@@H](O)[C@H](O)[C@H]1O
NAME: floralginsenoside K
FORMULA: C48H82O21
INCHIKEY: XBXXNFDOTVINEI-KIEVIHKXSA-N
CAS: nan
Molecular Weight: 995.166
Number of References: 1
Class: Dammarane and Protostane triterpenoids
Superclass: Triterpenoids
Pathway: Terpenoids
ppm: -4.539999999906286
CMID: CM327
IONMODE: Negative
COLLISIONENERGY: 40±20eV
INSTRUMENTTYPE: AB SCIEX
INSTRUMENT: Q-TOF
Comment:  
Num Peaks: 50
59.0146	1289.0
767.4751	1100.0
89.02698	920.0
947.55103	710.0
635.43652	689.0
101.02561	651.0
161.04784	608.0
119.03659	603.0
113.02711	547.0
71.01424	431.0
179.05869	246.0
785.48785	236.0
553.35278	223.0
391.29541	193.0
85.03049	174.0
131.03644	151.0
159.03448	103.0
617.41211	95.0
73.03001	88.0
149.04793	87.0
415.32153	75.0
653.44739	75.0
473.37332	75.0
768.46387	75.0
83.01546	75.0
131.03323	60.0
636.42841	60.0
191.05928	60.0
113.02113	60.0
948.53284	60.0
143.03397	45.0
786.50787	45.0
554.35114	30.0
55.01865	30.0
483.37033	30.0
455.36374	30.0
389.27243	30.0
125.02261	30.0
95.01707	30.0
767.44397	29.0
533.39319	15.0
543.36975	15.0
415.31296	15.0
125.03203	15.0
107.03226	15.0
785.44849	15.0
191.05345	15.0
99.04749	13.0
77.02657	13.0
62.7483	13.0

MSID: 12914
ID: 184
RETENTIONTIME: 18.01513
PRECURSORMZ: 1169.597
AREA: 991419.75
PRECURSORTYPE: [M+FA-H]-
SMILES: [H][C@@]1(CC[C@]2(C)[C@]1([H])[C@H](O)C[C@]1([H])[C@@]3(C)CC[C@H](O[C@@H]4O[C@H](CO)[C@@H](O)[C@H](O)[C@H]4O[C@@H]4O[C@H](CO)[C@@H](O)[C@H](O)[C@H]4O)C(C)(C)[C@@]3([H])CC[C@@]21C)[C@](C)(C\C=C\C(C)(C)O)O[C@@H]1O[C@H](CO[C@@H]2O[C@H](CO)[C@@H](O)[C@H](O)[C@H]2O)[C@@H](O)[C@H](O)[C@H]1O
NAME: notoginsenoside-A
FORMULA: C54H92O24
INCHIKEY: NPZAABKZLIBPQV-MRZJLKGWSA-N
CAS: nan
Molecular Weight: 1125.31
Number of References: 2
Class: Dammarane and Protostane triterpenoids
Superclass: Triterpenoids
Pathway: Terpenoids
ppm: 1.485000000002401
CMID: CM327
IONMODE: Negative
COLLISIONENERGY: 40±20eV
INSTRUMENTTYPE: AB SCIEX
INSTRUMENT: Q-TOF
Comment:  
Num Peaks: 57
1123.61267	12686.0
179.05931	1463.0
961.56201	1112.0
1124.61572	1090.0
119.03728	960.0
799.49634	842.0
221.07016	825.0
161.04849	790.0
89.02635	765.0
113.02781	669.0
101.02631	573.0
59.01419	549.0
637.44843	392.0
475.38919	391.0
71.01611	357.0
323.1055	283.0
781.49554	253.0
143.03799	245.0
131.03714	223.0
125.02644	157.0
962.56409	127.0
800.4975	116.0
149.04517	106.0
73.03071	98.0
159.03337	91.0
263.08615	84.0
619.4303	75.0
251.07817	60.0
638.44897	60.0
1125.63818	60.0
97.03151	60.0
85.0286	45.0
1120.14978	45.0
943.55768	45.0
391.29544	45.0
475.37082	45.0
180.06068	45.0
118.67894	45.0
83.01232	30.0
87.00879	30.0
115.04079	30.0
125.02173	30.0
132.0408	15.0
779.07458	15.0
107.01408	15.0
113.02034	15.0
53.11479	15.0
529.3905	15.0
141.02582	15.0
341.10721	15.0
149.04002	15.0
305.09106	15.0
159.02452	15.0
167.03378	15.0
319.06573	13.0
273.40384	13.0
191.61948	13.0

MSID: 12915
ID: 486
RETENTIONTIME: 26.67713
PRECURSORMZ: 793.4402
AREA: 985695.75
PRECURSORTYPE: [M-H]-
SMILES: [H][C@@]12CC(C)(C)CC[C@@]1(CC[C@]1(C)C2=CC[C@]2([H])[C@@]3(C)CC[C@H](O[C@@H]4O[C@@H]([C@@H](O)[C@H](O)[C@H]4O)C(O)=O)C(C)(C)[C@]3([H])CC[C@@]12C)C(=O)O[C@@H]1O[C@H](CO)[C@@H](O)[C@H](O)[C@H]1O
NAME: chikusetsusaponin IVa
FORMULA: C42H66O14
INCHIKEY: YOSRLTNUOCHBEA-SGVKAIFKSA-N
CAS: 51415-02-2; 89353-61-7
Molecular Weight: 794.978
Number of References: 121
Class: Oleanane triterpenoids
Superclass: Triterpenoids
Pathway: Terpenoids
ppm: 2.76500000006763
CMID: CM327
IONMODE: Negative
COLLISIONENERGY: 40±20eV
INSTRUMENTTYPE: AB SCIEX
INSTRUMENT: Q-TOF
Comment:  
Num Peaks: 47
793.45422	1961.0
631.39868	999.0
569.39398	908.0
75.0094	692.0
455.36166	509.0
85.03158	454.0
113.02959	322.0
497.36801	281.0
587.41284	261.0
57.03523	178.0
113.02361	146.0
175.02789	134.0
613.39392	120.0
511.34561	107.0
71.01535	104.0
509.37817	104.0
55.0208	101.0
571.37323	100.0
437.34897	99.0
157.01518	91.0
570.39661	91.0
632.39441	80.0
85.02769	75.0
453.34662	75.0
673.40656	60.0
583.40924	60.0
456.36334	60.0
469.379	45.0
59.01356	45.0
629.46594	30.0
87.00655	30.0
513.37097	30.0
111.01068	30.0
115.0019	30.0
733.45129	30.0
525.38165	15.0
655.41937	15.0
95.01264	15.0
587.37878	15.0
555.36371	15.0
149.09845	13.0
78.96035	13.0
607.40747	13.0
395.28589	13.0
541.35156	13.0
122.97294	13.0
573.4165	13.0

MSID: 12916
ID: 209
RETENTIONTIME: 18.9311
PRECURSORMZ: 827.4823
AREA: 980757.4375
PRECURSORTYPE: [M-H]-
SMILES: [H][C@@]1(CC[C@]2(C)C1[C@H](O)CC1[C@@]3(C)CC[C@H](O)C(C)(C)C3[C@H](C[C@@]21C)O[C@@H]1O[C@H](COC(C)=O)[C@@H](O)[C@H](O)[C@H]1O[C@@H]1OC[C@@H](O)[C@H](O)[C@H]1O)[C@]1(C)CC[C@H](O1)C(C)(C)O
NAME: vina-ginsenoside-R2
FORMULA: C43H72O15
INCHIKEY: URPKGNJHPFKECW-QYSWMBNNSA-N
CAS: nan
Molecular Weight: 829.036
Number of References: 1
Class: Dammarane and Protostane triterpenoids
Superclass: Triterpenoids
Pathway: Terpenoids
ppm: 3.0000000000427463
CMID: CM327
IONMODE: Negative
COLLISIONENERGY: 40±20eV
INSTRUMENTTYPE: AB SCIEX
INSTRUMENT: Q-TOF
Comment:  
Num Peaks: 36
619.43134	205.0
59.01503	184.0
113.02736	150.0
71.01465	149.0
89.02732	110.0
161.04785	108.0
535.33881	96.0
475.38116	85.0
637.46362	82.0
85.02956	60.0
101.02591	60.0
73.03162	45.0
781.48065	45.0
119.03681	45.0
391.3078	45.0
159.03275	45.0
603.4093	30.0
391.28278	30.0
827.51678	30.0
83.01583	30.0
87.01499	30.0
149.05487	15.0
603.38513	15.0
71.00991	15.0
781.47278	15.0
75.01234	15.0
637.43524	15.0
101.02168	15.0
116.07315	15.0
459.36609	15.0
125.02594	15.0
143.02734	15.0
373.28674	15.0
59.01287	15.0
367.27002	13.0
439.36646	13.0

MSID: 12917
ID: 106
RETENTIONTIME: 15.64553
PRECURSORMZ: 831.4736
AREA: 922337.1875
PRECURSORTYPE: [M-H]-
SMILES: [H][C@@]1(CC[C@]2(C)[C@]1([H])[C@H](O)C[C@]1([H])[C@@]3(C)CC[C@H](O)C(C)(C)[C@]3([H])[C@H](C[C@@]21C)O[C@@H]1O[C@H](CO)[C@@H](O)[C@H](O)[C@H]1O)[C@](C)(CCC(OO)C(C)=C)O[C@@H]1O[C@H](CO)[C@@H](O)[C@H](O)[C@H]1O
NAME: floralginsenoside A
FORMULA: C42H72O16
INCHIKEY: UOOOLBYCGFVHQY-UBOHJMNTSA-N
CAS: nan
Molecular Weight: 833.024
Number of References: 1
Class: Dammarane and Protostane triterpenoids
Superclass: Triterpenoids
Pathway: Terpenoids
ppm: -0.6149999999252032
CMID: CM327
IONMODE: Negative
COLLISIONENERGY: 40±20eV
INSTRUMENTTYPE: AB SCIEX
INSTRUMENT: Q-TOF
Comment:  
Num Peaks: 62
391.29504	3977.0
491.38565	2523.0
653.44934	967.0
785.48553	927.0
101.02763	585.0
59.01628	542.0
71.01486	413.0
113.0247	339.0
89.02626	297.0
85.02981	276.0
161.05011	258.0
455.36307	207.0
389.27206	194.0
373.27972	192.0
131.037	178.0
73.03063	172.0
191.05969	166.0
635.43146	166.0
553.35492	163.0
492.39502	149.0
149.04845	140.0
55.02133	106.0
143.03786	105.0
443.36047	103.0
392.29599	98.0
473.36951	96.0
57.03684	75.0
786.49762	75.0
119.03564	60.0
553.33179	60.0
329.25198	60.0
654.45514	60.0
371.26874	45.0
95.01494	45.0
87.01132	45.0
159.02968	45.0
651.41858	45.0
81.07453	45.0
267.20062	45.0
97.03003	45.0
390.09009	30.0
129.02679	30.0
439.33536	30.0
456.36478	30.0
83.02119	15.0
101.02056	15.0
783.07806	15.0
635.38898	15.0
505.31113	15.0
189.16747	15.0
119.03104	15.0
461.2872	15.0
455.34509	15.0
123.08475	15.0
129.01883	15.0
355.23605	15.0
347.25949	15.0
329.22397	15.0
159.04561	15.0
261.19144	13.0
140.00497	13.0
313.42505	13.0

MSID: 12918
ID: 428
RETENTIONTIME: 24.95585
PRECURSORMZ: 679.4391
AREA: 916486.1875
PRECURSORTYPE: [M-H]-
SMILES: [H][C@@]1(CC[C@]2(C)[C@]1([H])[C@H](O)C[C@]1([H])[C@@]3(C)CC[C@H](O)C(C)(C)[C@]3([H])[C@H](C[C@@]21C)O[C@@H]1O[C@H](COC(C)=O)[C@@H](O)[C@H](O)[C@H]1O)[C@](C)(O)CCC=C(C)C
NAME: 6’-O-acetylginsenoside Rh1
FORMULA: C38H64O10
INCHIKEY: SMHMKYWUENKQRV-YMTPLRQNSA-N
CAS: nan
Molecular Weight: 680.92
Number of References: 1
Class: Dammarane and Protostane triterpenoids
Superclass: Triterpenoids
Pathway: Terpenoids
ppm: -3.0249999998659405
CMID: CM327
IONMODE: Negative
COLLISIONENERGY: 40±20eV
INSTRUMENTTYPE: AB SCIEX
INSTRUMENT: Q-TOF
Comment:  
Num Peaks: 13
59.01583	1041.0
59.01259	121.0
475.39725	121.0
391.29199	82.0
71.01312	45.0
85.02914	45.0
113.03129	45.0
457.37601	30.0
73.03127	15.0
101.0226	15.0
113.02233	15.0
389.2829	15.0
619.42834	15.0

MSID: 12919
ID: 501
RETENTIONTIME: 26.80707
PRECURSORMZ: 1892.09
AREA: 908366.1875
PRECURSORTYPE: [2M-H]-
SMILES: [H][C@@]1(CC[C@]2(C)[C@]1([H])[C@H](O)C[C@]1([H])[C@@]3(C)CC[C@H](O[C@@H]4O[C@H](CO)[C@@H](O)[C@H](O)[C@H]4O)C(C)(C)[C@@]3([H])CC[C@@]21C)[C@](C)(CCC=C(C)C)O[C@@H]1O[C@H](CO[C@@H]2O[C@H](CO)[C@@H](O)[C@H](O)[C@H]2O)[C@@H](O)[C@H](O)[C@H]1O
NAME: gypenoside-XVII
FORMULA: C48H82O18
INCHIKEY: ZRBFCAALKKNCJG-UXORHQIVSA-N
CAS: 80321-69-3
Molecular Weight: 947.168
Number of References: 4
Class: Dammarane and Protostane triterpenoids
Superclass: Triterpenoids
Pathway: Terpenoids
ppm: -1.2075000000777436
CMID: CM327
IONMODE: Negative
COLLISIONENERGY: 40±20eV
INSTRUMENTTYPE: AB SCIEX
INSTRUMENT: Q-TOF
Comment:  
Num Peaks: 39
945.56537	19939.0
946.57202	3707.0
783.50043	459.0
947.57062	230.0
621.4541	183.0
161.04884	182.0
1419.34485	170.0
945.53082	133.0
1418.85278	109.0
179.06149	90.0
784.51904	86.0
765.50293	75.0
944.5592	75.0
943.54932	75.0
942.59601	60.0
942.7124	45.0
59.01474	45.0
1419.84229	45.0
159.03374	45.0
622.45599	30.0
946.06213	30.0
459.38794	30.0
781.48077	30.0
159.03197	30.0
149.04729	30.0
948.56537	30.0
89.02291	30.0
555.41766	30.0
55.01986	15.0
179.05209	15.0
131.03436	15.0
119.0347	15.0
113.02382	15.0
95.02241	15.0
765.47961	15.0
938.45618	13.0
618.03772	13.0
600.88324	13.0
1397.23193	13.0

MSID: 12920
ID: 436
RETENTIONTIME: 24.98467
PRECURSORMZ: 1149.606
AREA: 894606.625
PRECURSORTYPE: [M-H]-
SMILES: [H][C@@]1(CC[C@]2(C)[C@]1([H])[C@H](O)C[C@]1([H])[C@@]3(C)CC[C@H](O[C@@H]4O[C@H](CO)[C@@H](O)[C@H](O)[C@H]4O[C@@H]4O[C@H](COC(C)=O)[C@@H](O)[C@H](O)[C@H]4O)C(C)(C)[C@@]3([H])CC[C@@]21C)[C@](C)(CCC=C(C)C)O[C@@H]1O[C@H](CO[C@@H]2O[C@H](CO)[C@@H](O)[C@H](O)[C@H]2O)[C@@H](O)[C@H](O)[C@H]1O
NAME: quinquenoside-R1
FORMULA: C56H94O24
INCHIKEY: SNHCPECPLQRJNL-GUFPZNPDSA-N
CAS: nan
Molecular Weight: 1151.35
Number of References: 2
Class: Dammarane and Protostane triterpenoids
Superclass: Triterpenoids
Pathway: Terpenoids
ppm: 0.3150000000005093
CMID: CM327
IONMODE: Negative
COLLISIONENERGY: 40±20eV
INSTRUMENTTYPE: AB SCIEX
INSTRUMENT: Q-TOF
Comment:  
Num Peaks: 75
1107.61169	3652.0
1149.62744	2510.0
1089.60327	2027.0
179.05931	876.0
161.0468	809.0
119.03757	752.0
59.01465	577.0
89.02541	575.0
945.55951	553.0
113.02662	516.0
221.07201	466.0
783.50696	391.0
101.02666	391.0
1108.6217	364.0
1090.60962	319.0
71.01537	289.0
621.44958	272.0
203.05901	271.0
927.56091	235.0
143.0365	219.0
765.4978	214.0
125.0267	204.0
131.03737	188.0
323.10211	185.0
263.08112	174.0
149.04875	152.0
305.09521	141.0
113.02214	141.0
459.38718	119.0
85.03159	102.0
73.03114	89.0
159.03171	88.0
946.55316	86.0
987.58118	86.0
245.0712	85.0
83.01401	75.0
603.4364	60.0
95.0154	45.0
766.50079	45.0
251.0822	45.0
1059.58191	45.0
1053.57776	45.0
537.35547	45.0
1104.17834	30.0
555.4201	30.0
1041.57092	30.0
55.01977	30.0
57.03418	30.0
141.01933	30.0
149.04018	30.0
167.03748	30.0
537.3327	15.0
945.5249	15.0
69.03597	15.0
88.99891	15.0
107.01295	15.0
115.04561	15.0
131.03093	15.0
1041.5437	15.0
153.06079	15.0
185.04243	15.0
879.51166	15.0
825.50037	15.0
251.05994	15.0
281.08862	15.0
747.51361	15.0
287.08075	15.0
252.08702	15.0
458.00031	13.0
209.04938	13.0
921.53448	13.0
1019.95599	13.0
121.05212	13.0
660.95111	13.0
350.03372	13.0

MSID: 12921
ID: 466
RETENTIONTIME: 25.91742
PRECURSORMZ: 665.4285
AREA: 884137.9375
PRECURSORTYPE: [M-H]-
SMILES: [H][C@]1(OC1(C)C)[C@@H](OC)\C=C(\C)[C@H]1CC[C@]2(C)[C@]1([H])[C@H](O)C[C@]1([H])[C@@]3(C)CC[C@H](O)C(C)(C)[C@]3([H])[C@H](C[C@@]21C)O[C@@H]1O[C@H](CO)[C@@H](O)[C@H](O)[C@H]1O
NAME: (3β,6α,12β,20Z,23S,24S)-24,25-epoxy-23-methoxy-3,6,12-trihydroxydammar-20(22)-ene-6-O-β-D-glucopyranoside
FORMULA: C37H62O10
INCHIKEY: UWWGFPDRXDYTKI-DDEVSZBUSA-N
CAS: nan
Molecular Weight: 666.893
Number of References: 1
Class: Cycloartane triterpenoids
Superclass: Triterpenoids
Pathway: Terpenoids
ppm: 2.025000000003274
CMID: CM327
IONMODE: Negative
COLLISIONENERGY: 40±20eV
INSTRUMENTTYPE: AB SCIEX
INSTRUMENT: Q-TOF
Comment:  
Num Peaks: 3
391.29352	15.0
347.25565	13.0
482.18524	13.0

MSID: 12922
ID: 89
RETENTIONTIME: 14.6958
PRECURSORMZ: 961.5386
AREA: 879625.3125
PRECURSORTYPE: [M-H]-
SMILES: [H][C@@]1(CC[C@]2(C)[C@]1([H])[C@H](O)C[C@]1([H])[C@@]3(C)CC[C@H](O)C(C)(C)[C@]3([H])[C@H](C[C@@]21C)O[C@@H]1O[C@H](CO)[C@@H](O[C@H]2O[C@H](CO)[C@@H](O)[C@H](O)[C@H]2O)[C@H](O)[C@H]1O)[C@](C)(CCC=C(C)C)O[C@@H]1O[C@H](CO)[C@@H](O)[C@H](O)[C@H]1O
NAME: notoginsenoside N
FORMULA: C48H82O19
INCHIKEY: XYDGLABNHGXTRN-GFODNYKDSA-N
CAS: nan
Molecular Weight: 963.168
Number of References: 2
Class: Dammarane and Protostane triterpenoids
Superclass: Triterpenoids
Pathway: Terpenoids
ppm: 1.3900000000148793
CMID: CM327
IONMODE: Negative
COLLISIONENERGY: 40±20eV
INSTRUMENTTYPE: AB SCIEX
INSTRUMENT: Q-TOF
Comment:  
Num Peaks: 42
961.55133	1652.0
179.06165	859.0
89.02525	854.0
161.04889	705.0
119.03758	638.0
59.01434	601.0
221.07071	594.0
101.02657	552.0
113.0251	516.0
71.01511	463.0
131.03746	325.0
637.44647	307.0
125.02675	241.0
475.38733	220.0
143.03668	198.0
799.49829	124.0
323.10126	102.0
73.03088	93.0
391.28809	86.0
143.03331	75.0
149.04726	75.0
245.06999	75.0
159.03377	60.0
95.01801	60.0
553.34698	45.0
638.4541	45.0
85.02881	45.0
99.0135	45.0
139.04147	45.0
89.02127	30.0
71.01156	30.0
251.08324	30.0
621.41217	15.0
57.03916	15.0
553.32385	15.0
245.0634	15.0
599.35883	13.0
385.13568	13.0
313.60275	13.0
111.04915	13.0
781.47784	13.0
156.03662	13.0

MSID: 12923
ID: 556
RETENTIONTIME: 29.44867
PRECURSORMZ: 665.4293
AREA: 862500.0
PRECURSORTYPE: [M-H]-
SMILES: [H][C@@]1(CC[C@]2(C)[C@]1([H])[C@H](O)C[C@]1([H])[C@@]3(C)CC[C@H](OC=O)C(C)(C)[C@]3([H])[C@@H](O)C[C@@]21C)C(C)(CCC=C(C)C)O[C@@H]1O[C@H](CO)[C@@H](O)[C@H](O)[C@H]1O
NAME: 3-formyloxy-20-O-β-D-glucopyranosyl-20(S)-protopanaxatriol
FORMULA: C37H62O10
INCHIKEY: WWGXDFBQKKJFNA-PBMRPGHASA-N
CAS: nan
Molecular Weight: 666.893
Number of References: 1
Class: Dammarane and Protostane triterpenoids
Superclass: Triterpenoids
Pathway: Terpenoids
ppm: 2.8250000000298314
CMID: CM327
IONMODE: Negative
COLLISIONENERGY: 40±20eV
INSTRUMENTTYPE: AB SCIEX
INSTRUMENT: Q-TOF
Comment:  
Num Peaks: 4
59.01545	30.0
71.01385	30.0
113.0246	15.0
82.00565	13.0

MSID: 12924
ID: 444
RETENTIONTIME: 25.05668
PRECURSORMZ: 955.4908
AREA: 851561.4375
PRECURSORTYPE: [M-H]-
SMILES: [H][C@@]12CC(C)(C)CC[C@@]1(CC[C@]1(C)C2=CC[C@]2([H])[C@@]3(C)CC[C@H](O[C@@H]4O[C@@H]([C@@H](O)[C@H](O)[C@H]4O[C@@H]4O[C@H](CO)[C@@H](O)[C@H](O)[C@H]4O)C(O)=O)C(C)(C)[C@]3([H])CC[C@@]12C)C(=O)O[C@@H]1O[C@H](CO)[C@@H](O)[C@H](O)[C@H]1O
NAME: chikusetsusaponin V
FORMULA: C48H76O19
INCHIKEY: NFZYDZXHKFHPGA-QQHDHSITSA-N
CAS: 34367-04-9
Molecular Weight: 957.12
Number of References: 89
Class: Oleanane triterpenoids
Superclass: Triterpenoids
Pathway: Terpenoids
ppm: 0.54000000011456
CMID: CM327
IONMODE: Negative
COLLISIONENERGY: 40±20eV
INSTRUMENTTYPE: AB SCIEX
INSTRUMENT: Q-TOF
Comment:  
Num Peaks: 62
955.50781	4760.0
793.45502	1085.0
569.39789	533.0
551.38257	494.0
455.35913	437.0
59.01469	359.0
119.03767	273.0
731.45996	223.0
111.0108	201.0
113.02522	194.0
89.02549	164.0
139.00334	160.0
587.4032	155.0
71.01543	140.0
497.37479	135.0
455.35312	134.0
99.01089	129.0
523.39429	128.0
101.02675	116.0
794.45245	116.0
85.02907	108.0
437.35236	101.0
483.35608	94.0
75.00948	93.0
511.35248	92.0
95.01548	91.0
453.34708	89.0
571.3772	86.0
179.05759	84.0
537.38525	82.0
613.38409	75.0
631.40991	75.0
157.01534	75.0
83.01536	60.0
513.37146	60.0
549.36908	60.0
552.38904	60.0
89.02283	45.0
595.36908	45.0
732.47089	30.0
749.46649	30.0
175.02992	30.0
67.02596	30.0
59.01254	30.0
631.36053	15.0
73.0348	15.0
835.45087	15.0
111.00488	15.0
569.30737	15.0
535.37476	15.0
117.02634	15.0
497.33719	15.0
483.33752	15.0
97.0361	15.0
453.33212	15.0
337.07401	15.0
129.0177	15.0
523.36859	15.0
723.46985	13.0
429.28516	13.0
153.02617	13.0
133.01299	13.0

MSID: 12925
ID: 229
RETENTIONTIME: 19.91147
PRECURSORMZ: 817.4909
AREA: 823013.9375
PRECURSORTYPE: [M-H]-
SMILES: [H][C@@]1(CC[C@]2(C)[C@]1([H])[C@H](O)C[C@]1([H])[C@@]3(C)CC[C@H](O)C(C)(C)[C@]3([H])[C@H](C[C@@]21C)O[C@@H]1O[C@H](CO)[C@@H](O)[C@H](O)[C@H]1O[C@@H]1O[C@@H](C)[C@H](O)[C@@H](O)[C@H]1O)[C@@](C)(O)CCC(O)C(C)(C)O
NAME: quinquenoside L9
FORMULA: C42H74O15
INCHIKEY: ZLKYKGHRFWYLFX-GSDBRYTASA-N
CAS: 412328-82-6
Molecular Weight: 819.041
Number of References: 2
Class: Dammarane and Protostane triterpenoids
Superclass: Triterpenoids
Pathway: Terpenoids
ppm: -4.050000000006548
CMID: CM327
IONMODE: Negative
COLLISIONENERGY: 40±20eV
INSTRUMENTTYPE: AB SCIEX
INSTRUMENT: Q-TOF
Comment:  
Num Peaks: 31
639.45398	431.0
638.44562	210.0
161.04765	125.0
637.43445	121.0
59.01496	114.0
476.38565	110.0
477.3887	101.0
554.34766	83.0
555.35345	80.0
71.01456	75.0
102.03069	60.0
475.38364	60.0
89.02589	60.0
113.02274	45.0
553.3559	45.0
392.30267	45.0
85.03204	45.0
817.50494	45.0
623.41888	30.0
57.0366	30.0
459.37753	30.0
162.0546	30.0
160.03496	15.0
99.00714	15.0
637.42737	15.0
87.03585	15.0
83.01316	15.0
71.01219	15.0
546.396	13.0
151.05408	13.0
375.28638	13.0

MSID: 12926
ID: 451
RETENTIONTIME: 25.26032
PRECURSORMZ: 1193.592
AREA: 819031.5
PRECURSORTYPE: [M-H]-
SMILES: [H][C@@]12C(CC[C@@]1(C)[C@]1(C)CCC3C(C)(C)[C@H](CC[C@]3(C)C1C[C@H]2O)O[C@@H]1O[C@H](CO)[C@@H](O)[C@H](O)[C@H]1O[C@@H]1O[C@H](COC(=O)CC(O)=O)[C@@H](O)[C@H](O)[C@H]1O)[C@](C)(CCC=C(C)C)O[C@@H]1O[C@H](CO[C@@H]2O[C@H](CO)[C@@H](O)[C@H](O)[C@H]2O)[C@@H](O)[C@H](O)[C@H]1O
NAME: malonyl-ginsenoside Rb1
FORMULA: C57H94O26
INCHIKEY: NTYAVUNEPXGZQJ-KFASRMKASA-N
CAS: 88140-34-5
Molecular Weight: 1195.36
Number of References: 1
Class: Dammarane and Protostane triterpenoids
Superclass: Triterpenoids
Pathway: Terpenoids
ppm: -3.5149999998793646
CMID: CM327
IONMODE: Negative
COLLISIONENERGY: 40±20eV
INSTRUMENTTYPE: AB SCIEX
INSTRUMENT: Q-TOF
Comment:  
Num Peaks: 82
1107.62073	2902.0
1149.62708	1871.0
1089.60754	1725.0
179.05927	798.0
161.04854	608.0
89.02539	607.0
221.07195	505.0
945.56781	496.0
783.50671	437.0
119.036	396.0
101.02663	368.0
59.01463	352.0
1108.6167	351.0
1150.6322	319.0
113.02659	317.0
71.01535	259.0
1090.61865	254.0
927.5564	212.0
143.03645	210.0
621.4494	199.0
125.02666	199.0
945.54626	192.0
203.06094	180.0
765.49365	144.0
131.03572	140.0
323.10959	132.0
85.03027	113.0
459.39005	107.0
946.55292	107.0
245.07114	103.0
73.02872	101.0
305.09268	75.0
879.54059	75.0
784.51361	75.0
149.047	75.0
1041.57507	75.0
987.57202	60.0
143.0331	60.0
83.01398	60.0
159.0352	60.0
131.0325	60.0
891.54547	45.0
825.51624	45.0
95.01401	45.0
263.07648	45.0
663.45953	45.0
323.09442	45.0
1059.58618	30.0
747.48267	30.0
1104.15942	30.0
807.49872	30.0
1147.62292	30.0
55.01975	30.0
1191.64417	30.0
603.45007	30.0
97.03738	30.0
101.02099	30.0
113.02061	30.0
251.08435	30.0
781.46747	15.0
71.0118	15.0
83.01782	15.0
89.02009	15.0
149.04356	15.0
1041.55701	15.0
197.05312	15.0
987.5014	15.0
287.08542	15.0
925.55963	15.0
57.03735	15.0
537.34229	15.0
825.4234	15.0
595.6015	15.0
212.95461	13.0
269.07031	13.0
154.02675	13.0
1043.13062	13.0
137.06409	13.0
114.03085	13.0
433.09399	13.0
653.47888	13.0
691.44873	13.0
