# Supplementary material for: Knowledge-based in silico fragmentation and annotation of mass spectra for natural products with MassKG
Source: Comput Struct Biotechnol J. 2024 Sep 7;23:3327–41. doi: 10.1016/j.csbj.2024.09.001 (PMC11415640; doi:10.1016/j.csbj.2024.09.001)
Supplement: Supplementary file 9 — Supplementary material [file mmc9.zip › Supplementary File 9.csv]

ID_Rank	ID	Rt	Mz	Size	Adduct	pepmass	Adduct	Formula	ppm	formulascore	Exact_mass	NAME	InChIKey	SMILES	MassKGID	Kingdom	Superclass	Class	Subclass	punish_score	structure_score	fragmes_mse	level	nlscore	final_score	fragments
39_0	39	1.0371	173.1041	163385.328125	[M-H]-	173.1041	[M-H]-	C6H14N4O2	0.24899999999661304	0.9987607485071464	174.112	Harg	ODKSFYDXXFIFQN-UHFFFAOYSA-N	O=C(O)C(N)CCCNC(=N)N	219455	Organic compounds	Organic acids and derivatives	Carboxylic acids and derivatives	Amino acids	0.875	1.0013843414717531	0.6425631743533179	2	1.447976893274152	1.8252488629595436	173.103[]-[H3N]156.077[] 173.103[]-[C2H2O]131.083[] 173.103[]-[C2H4O2]113.072[] 173.103[]-[C3H6O3]83.062[] 156.077[]-[CO2]112.087[] 131.083[]-[H3N]114.055[] 131.083[]-[H2O]113.072[] 113.072[]-[CO]85.078[]
39_1	39	1.0371	173.1041	163385.328125	[M-H]-	173.1041	[M-H]-	C6H14N4O2	0.24899999999661304	0.9987607485071464	0.0	MKG8995	HFHHQENJYZELSL-UHFFFAOYSA-N	N=C(N)NCC1OCC(N)C1O	GENC8995					0.88	1.0010014896728718	0.42836974989099136	2	1.4475680246209326	1.8246615768340528	173.103[]-[H3N]156.077[] 173.103[]-[C2H2O]131.083[] 173.103[]-[C2H4O2]113.072[] 131.083[]-[H3N]114.055[] 131.083[]-[H2O]113.072[]
39_2	39	1.0371	173.1041	163385.328125	[M-H]-	173.1041	[M-H]-	C6H14N4O2	0.24899999999661304	0.9987607485071464	0.0	MKG40308	OWWVOHQFJWKMRM-UHFFFAOYSA-N	N=C(N)NCC1NCC(O)CO1	GENC40308					0.8536585365853658	1.0009837845745595	0.42836974989099136	2	1.447559343024281	1.8246395309374146	173.103[]-[H3N]156.077[] 173.103[]-[C2H2O]131.083[] 173.103[]-[C2H4O2]113.072[] 131.083[]-[H3N]114.055[] 131.083[]-[H2O]113.072[]
39_3	39	1.0371	173.1041	163385.328125	[M-H]-	173.1041	[M-H]-	C6H14N4O2	0.24899999999661304	0.9987607485071464	0.0	MKG49659	XKXVUSFGPSXVHE-UHFFFAOYSA-N	CCOC(=O)NCCN=C(N)N	GENC49659					0.9130434782608695	0.0013840669894059179	0.5155802919671336	2	0.0006684250558397583	0.10159435436804044	173.103[]-[H3N]156.077[] 173.103[]-[C2H4O2]113.072[] 173.103[]-[C3H6O3]83.062[] 114.055[]-[C3H6]72.008[] 113.072[]-[CO]85.078[]
39_4	39	1.0371	173.1041	163385.328125	[M-H]-	173.1041	[M-H]-	C6H14N4O2	0.24899999999661304	0.9987607485071464	174.112	[1-(carbamoylamino)-2-methylpropyl]urea	QFHMNFAUXJAINK-UHFFFAOYSA-N	O=C(N)NC(NC(=O)N)C(C)C	255444	Organic compounds	Organic acids and derivatives	Organic carbonic acids and derivatives	Ureas	0.9090909090909091	0.0009706514803734521	0.4172121939819985	2	0.0006561472549202016	0.1011747999585482	173.103[]-[H3N]156.077[] 173.103[]-[C2H4O2]113.072[] 173.103[]-[C3H6O3]83.062[] 113.072[]-[CO]85.078[]
39_5	39	1.0371	173.1041	163385.328125	[M-H]-	173.1041	[M-H]-	C6H14N4O2	0.24899999999661304	0.9987607485071464	174.112	2-amino-5-(carbamoylamino)pentanamide	GFAXSDSHYATBAW-UHFFFAOYSA-N	O=C(N)NCCCC(N)C(=O)N	87820	Organic compounds	Organic acids and derivatives	Carboxylic acids and derivatives	Amino acids	0.8837209302325582	0.0008142422786595336	0.35694707674676457	2	0.0006648288515718357	0.1010227315551601	173.103[]-[H3N]156.077[] 173.103[]-[C2H4O2]113.072[] 173.103[]-[C3H6O3]83.062[] 113.072[]-[CO]85.078[]
39_6	39	1.0371	173.1041	163385.328125	[M-H]-	173.1041	[M-H]-	C6H14N4O2	0.24899999999661304	0.9987607485071464	0.0	MKG175095	ODKSFYDXXFIFQN-UHFFFAOYSA-N	NC(N)=NCCCC(N)C(=O)O	GENC175095					0.9	0.0009458474953124561	0.3570419319790964	2	0.000309552695682426	0.10097669869386831	173.103[]-[H3N]156.077[] 156.077[]-[CO2]112.087[]
39_7	39	1.0371	173.1041	163385.328125	[M-H]-	173.1041	[M-H]-	C6H14N4O2	0.24899999999661304	0.9987607485071464	0.0	MKG24109	XJPIABCWQMIHNO-UHFFFAOYSA-N	CNC(=N)NCCC(N)C(=O)O	GENC24109					0.9629629629629629	0.0005403830945624491	0.2753434533432366	2	0.0004392088385466328	0.10063606236455042	173.103[]-[H3N]156.077[] 173.103[]-[C2H4O2]113.072[] 156.077[]-[CO2]112.087[]
39_8	39	1.0371	173.1041	163385.328125	[M-H]-	173.1041	[M-H]-	C6H14N4O2	0.24899999999661304	0.9987607485071464	174.112	2-amino-4-[(carbamimidoylmethyl)amino]butanoic acid	OBBGOBVJGCAAOZ-UHFFFAOYSA-N	O=C(O)C(N)CCNCC(=N)N	218332	Organic compounds	Organic acids and derivatives	Carboxylic acids and derivatives	Amino acids	0.9583333333333334	0.0004658474953124561	0.21422970685172138	2	0.000309552695682426	0.10049669869386832	173.103[]-[H3N]156.077[] 156.077[]-[CO2]112.087[]
39_9	39	1.0371	173.1041	163385.328125	[M-H]-	173.1041	[M-H]-	C6H14N4O2	0.24899999999661304	0.9987607485071464	174.112		GNQJBOBRVLPOKI-UHFFFAOYSA-N	[O-]C(=C[NH2+]N)CCC([O-])=C[NH2+]N	92549	Organic compounds	Organic oxygen compounds	Organooxygen compounds		0.9166666666666666	0.0003817206807583979	0.14280813508016132	2	0.00018586674703136854	0.10035072890498872	173.103[]-[H3N]156.077[]
42_0	42	1.0371	245.1252	214890.171875	[M-H]-	245.1252	[M-H]-	C9H18N4O4	0.21900000001551234	0.9990412399043068	246.133	Octopine	IMXSCCDUAFEIOE-UHFFFAOYSA-N	O=C(O)C(NC(C(=O)O)CCCNC(=N)N)C	124772	Organic compounds	Organic acids and derivatives	Carboxylic acids and derivatives	Amino acids	0.9540229885057471	0.7579466443378371	0.7249287817530419	2	0.37511754275831644	1.0454095397074261	173.105[]-[H3N]156.078[] 173.105[]-[C3H5O]116.071[] 173.105[]-[C6H11O2]58.039[] 156.078[]-[H2O]138.065[] 156.078[]-[CO2]112.09[] 131.083[]-[H3N]114.057[]
42_1	42	1.0371	245.1252	214890.171875	[M-H]-	245.1252	[M-H]-	C14H18N2O2	-3.803000000004886	0.7488203480313926	0.0	MKG78248	YRNZJDYACQYFPO-UHFFFAOYSA-N	CC(=O)N1CCC1c1ccc(N2CCOC2)cc1	GENC78248					0.9642857142857143	0.7071067811865475	0.08056577094293406	2	0.0	0.7819888159896867
42_2	42	1.0371	245.1252	214890.171875	[M-H]-	245.1252	[M-H]-	C14H18N2O2	-3.803000000004886	0.7488203480313926	0.0	MKG100773	IKMLDSAYIDBSDC-UHFFFAOYSA-N	CC(=O)NC1CC2CC(C1)c1ccc(O)c(c1)N2	GENC100773					0.9717741935483871	0.5374421854655845	0.567759351335959	2	0.004941282729801232	0.6147948616336244	173.105[]-[H3N]156.078[] 173.105[]-[C6H11O2]58.039[] 156.078[]-[H2O]138.065[] 156.078[]-[CO2]112.09[]
42_3	42	1.0371	245.1252	214890.171875	[M-H]-	245.1252	[M-H]-	C14H18N2O2	-3.803000000004886	0.7488203480313926	246.137	2-(dimethylamino)-1-(5-hydroxy-1,2-dimethyl-1H-indol-3-yl)ethan-1-one	ROIPYQYYWXBKAA-UHFFFAOYSA-N	O=C(C=1C=2C=C(O)C=CC2N(C1C)C)CN(C)C	278147	Organic compounds	Organoheterocyclic compounds	Indoles and derivatives	N	0.9914285714285714	0.5039631104101524	0.223544204851639	2	0.0	0.5788451452132917
42_4	42	1.0371	245.1252	214890.171875	[M-H]-	245.1252	[M-H]-	C9H18N4O4	0.21900000001551234	0.9990412399043068	0.0	MKG117223	DVMQHQVDTXBBGH-UHFFFAOYSA-N	CNC(O)=NCC1CCC(O)C(C(O)=NO)N1	GENC117223					0.9615384615384616	0.010727916532849083	0.15250275885607403	2	0.002964481622868331	0.11211428133471395	173.105[]-[H3N]156.078[]
42_5	42	1.0371	245.1252	214890.171875	[M-H]-	245.1252	[M-H]-	C9H18N4O4	0.21900000001551234	0.9990412399043068	0.0	MKG83190	JYLLBWPNSMQXTM-UHFFFAOYSA-N	CNC(C(=O)NCC(N)CC(N)=O)C(=O)OC	GENC83190					0.9732620320855615	0.008357298278924242	0.4149368651302596	2	0.004462778000564252	0.11049281126963706	173.105[]-[H3N]156.078[] 173.105[]-[C3H5O]116.071[]
42_6	42	1.0371	245.1252	214890.171875	[M-H]-	245.1252	[M-H]-	C14H18N2O2	-3.803000000004886	0.7488203480313926	0.0	MKG52277	PKCOBBDWDYFWCI-UHFFFAOYSA-N	COC(=O)CN(C)CCc1c[nH]c2ccccc12	GENC52277					0.961038961038961	0.012084433400536944	0.26250539587600547	2	0.005094426804137214	0.08951368160574481	173.105[]-[H3N]156.078[]
42_7	42	1.0371	245.1252	214890.171875	[M-H]-	245.1252	[M-H]-	C14H18N2O2	-3.803000000004886	0.7488203480313926	246.137	2-[(3,3-dimethyl-3,4-dihydroisoquinolin-1-yl)amino]propanoic acid	ZVYICXMIPNSFIA-UHFFFAOYSA-N	O=C(O)C(NC1=NC(C)(C)CC=2C=CC=CC12)C	404635	Organic compounds	Organic acids and derivatives	Carboxylic acids and derivatives	Amino acids	0.9714285714285714	0.012049356881873896	0.17977988437423462	2	0.005151184868101802	0.08950698411906406	173.105[]-[H3N]156.078[]
42_8	42	1.0371	245.1252	214890.171875	[M-H]-	245.1252	[M-H]-	C14H18N2O2	-3.803000000004886	0.7488203480313926	246.137	3-[(3,3-dimethyl-3,4-dihydroisoquinolin-1-yl)amino]propanoic acid	KHJUAUGETKHIEI-UHFFFAOYSA-N	O=C(O)CCNC1=NC(C)(C)CC=2C=CC=CC12	156131	Organic compounds	Organic acids and derivatives	Carboxylic acids and derivatives	Amino acids	0.9714285714285714	0.012049356881873896	0.17977988437423462	2	0.005151184868101802	0.08950698411906406	173.105[]-[H3N]156.078[]
42_9	42	1.0371	245.1252	214890.171875	[M-H]-	245.1252	[M-H]-	C14H18N2O2	-3.803000000004886	0.7488203480313926	246.137	N-[2-(6-methoxy-1-methyl-1H-indol-2-yl)ethyl]acetamide	QVGNDSWLFVFADB-UHFFFAOYSA-N	O=C(NCCC1=CC=2C=CC(OC)=CC2N1C)C	265072	Organic compounds	Organic acids and derivatives	Carboxylic acids and derivatives	Carboxylic acid derivatives	0.9508196721311475	0.0077786652988962165	0.2608358221527961	2	0.0064840783461955	0.08590273927513323	173.105[]-[H3N]156.078[] 173.105[]-[C6H11O2]58.039[]
53_0	53	1.0371	419.118	147453.3125	[M-H]-	419.118	[M-H]-	C24H20O7	4.920000000026903	0.6162343188678046	420.121	2-(3-benzyl-4-hydroxyphenyl)-3,7-dihydroxy-5-(2-hydroxyethoxy)-4H-chromen-4-one	NTOXBHZWUGROKX-UHFFFAOYSA-N	O=C1C(O)=C(OC2=CC(O)=CC(OCCO)=C12)C=3C=CC(O)=C(C3)CC=4C=CC=CC4	215292	Organic compounds	Phenylpropanoids and polyketides	Flavonoids	Flavones	0.9835227272727273	0.7124686681582177	0.5389301272032344	2	0.7130381989096538	1.1306111994998251	295.083[]-[C2H2O]253.069[] 283.081[]-[H2O]265.07[] 283.081[]-[C2H4O2]223.059[] 283.081[]-[H3O4P]185.102[] 269.125[]-[C2H2O]227.113[] 269.125[]-[CO2]225.133[] 265.07[]-[C2H2O]223.059[] 265.07[]-[CO2]221.081[] 253.069[]-[C2H2O]211.06[] 227.113[]-[C2H2O]185.102[] 227.113[]-[C3H5O2]154.094[] 225.133[]-[C6H6O]131.083[] 221.081[]-[H3N]204.054[] 215.115[]-[C2H2O]173.104[] 215.115[]-[C5H9O2]114.056[] 211…
53_1	53	1.0371	419.118	147453.3125	[M-H]-	419.118	[M-H]-	C24H20O7	4.920000000026903	0.6162343188678046	0.0	MKG2052	NJLGIUBLGDYBMA-UHFFFAOYSA-N	COC(=O)CC(c1ccccc1)c1cc2c(c(O)c1OC)C(=O)c1c(O)cc(O)cc1-2	GENC2052					0.9737945492662474	0.5607642793405477	0.464595220025899	2	0.3775490031571331	0.8111622128058947	317.146[]-[C3H6O3]227.113[] 317.146[]-[C7H13O]204.054[] 295.083[]-[C2H2O]253.069[] 287.135[]-[H2O]269.125[] 287.135[]-[C2H4O2]227.113[] 283.081[]-[H2O]265.07[] 283.081[]-[C2H4O2]223.059[] 269.125[]-[C2H2O]227.113[] 265.07[]-[C2H2O]223.059[] 265.07[]-[CO2]221.081[] 253.069[]-[C2H2O]211.06[] 221.081[]-[H3N]204.054[] 204.054[]-[C2H3O]161.045[] 173.104[]-[H3N]156.078[] 173.104[]-[C3H5O]116.071[] 161.…
53_2	53	1.0371	419.118	147453.3125	[M-H]-	419.118	[M-H]-	C17H24O12	-0.9549999999762804	0.9819248510328511	420.127	2-hydroxy-3-{[3,4,5-trihydroxy-6-({[3-hydroxy-4-(hydroxymethyl)-4-methyloxolan-2-yl]oxy}methyl)oxan-2-yl]oxy}-4H-pyran-4-one	PPBQLEKMVJABAT-UHFFFAOYSA-N	O=C1C=COC(O)=C1OC2OC(COC3OCC(C)(CO)C3O)C(O)C(O)C2O	244713	Organic compounds	Organic oxygen compounds	Organooxygen compounds	Carbohydrates and carbohydrate conjugates	0.9456521739130435	0.08727561595733141	0.09760168074057975	2	0.024235873720444286	0.19758603792083868	131.083[]-[H3N]114.056[]
53_3	53	1.0371	419.118	147453.3125	[M-H]-	419.118	[M-H]-	C24H20O7	4.920000000026903	0.6162343188678046	420.121	tert-butyl 2-({2,2'-dioxo-2H,2'H-[3,4'-bichromen]-7'-yl}oxy)acetate	SWFACFZCBVEDAE-UHFFFAOYSA-N	O=C1OC=2C=C(OCC(=O)OC(C)(C)C)C=CC2C(=C1)C3=CC=4C=CC=CC4OC3=O	299885	Organic compounds	Phenylpropanoids and polyketides	Coumarins and derivatives		0.976	0.08104193712763495	0.22659468869453844	2	0.022481155082704023	0.15390594655576742	221.081[]-[H3N]204.054[] 131.083[]-[H3N]114.056[]
53_4	53	1.0371	419.118	147453.3125	[M-H]-	419.118	[M-H]-	C24H20O7	4.920000000026903	0.6162343188678046	420.121	4-methyl-6-oxo-6H-benzo[c]chromen-3-yl 3,4,5-trimethoxybenzoate	SOOKTGCKIZSTDQ-UHFFFAOYSA-N	O=C(OC=1C=CC2=C(OC(=O)C=3C=CC=CC32)C1C)C4=CC(OC)=C(OC)C(OC)=C4	295630	Organic compounds	Benzenoids	Benzene and substituted derivatives	Benzoic acids and derivatives	0.970873786407767	0.04910404868392943	0.23039118329640698	2	0.01351944674417254	0.11748720394279616	253.069[]-[C2H2O]211.06[] 211.06[]-[H3N]194.034[] 131.083[]-[H3N]114.056[]
53_5	53	1.0371	419.118	147453.3125	[M-H]-	419.118	[M-H]-	C24H20O7	4.920000000026903	0.6162343188678046	420.121	6-benzoyl-5-hydroxy-4-(4-hydroxy-3,5-dimethoxyphenyl)-3,4-dihydro-2H-1-benzopyran-2-one	GXSXNKJHXSTFDU-UHFFFAOYSA-N	O=C1OC2=CC=C(C(=O)C=3C=CC=CC3)C(O)=C2C(C4=CC(OC)=C(O)C(OC)=C4)C1	99517	Organic compounds	Phenylpropanoids and polyketides	Diarylheptanoids	Linear diarylheptanoids	0.9804992199687987	0.0485790114164778	0.4617861680894265	2	0.013942575641789974	0.11717373112415325	295.083[]-[C2H2O]253.069[] 283.081[]-[H2O]265.07[] 283.081[]-[C2H4O2]223.059[] 265.07[]-[C2H2O]223.059[] 265.07[]-[CO2]221.081[] 253.069[]-[C2H2O]211.06[] 221.081[]-[H3N]204.054[] 211.06[]-[H3N]194.034[] 204.054[]-[C2H3O]161.045[] 161.045[]-[C2H4O2]101.024[] 158.093[]-[C5H9O]73.029[] 158.093[]-[C6H11O]59.014[] 153.103[]-[C2H2O]111.093[] 139.088[]-[CO]111.093[] 131.083[]-[H3N]114.056[] 101.024[]-[…
53_6	53	1.0371	419.118	147453.3125	[M-H]-	419.118	[M-H]-	C24H20O7	4.920000000026903	0.6162343188678046	0.0	MKG140141	ZMNXNDVZDIXAMM-UHFFFAOYSA-N	COc1cc(C2COc3cc(OC(=O)c4ccccc4)ccc3C2=O)cc(OC)c1O	GENC140141					0.9747126436781609	0.04840429608062915	0.41231436018810724	2	0.013723495894777159	0.11688947591479819	295.083[]-[C2H2O]253.069[] 283.081[]-[H2O]265.07[] 283.081[]-[C2H4O2]223.059[] 265.07[]-[C2H2O]223.059[] 253.069[]-[C2H2O]211.06[] 211.06[]-[H3N]194.034[] 204.054[]-[C2H3O]161.045[] 161.045[]-[C2H4O2]101.024[] 153.103[]-[C2H2O]111.093[] 139.088[]-[CO]111.093[] 131.083[]-[H3N]114.056[] 101.024[]-[CO]73.029[] 101.024[]-[C2H2O]59.014[]
53_7	53	1.0371	419.118	147453.3125	[M-H]-	419.118	[M-H]-	C24H20O7	4.920000000026903	0.6162343188678046	0.0	MKG94951	SGDBOKWVQJIOSS-UHFFFAOYSA-N	COc1cc(C=C2Oc3ccc(OC(=O)Cc4ccccc4)cc3O2)cc(OC)c1O	GENC94951					0.9753320683111955	0.04812945548530686	0.24156049145998013	2	0.01363146312291065	0.11656861893354264	295.083[]-[C2H2O]253.069[] 204.054[]-[C2H3O]161.045[] 161.045[]-[C2H4O2]101.024[] 131.083[]-[H3N]114.056[] 101.024[]-[CO]73.029[] 101.024[]-[C2H2O]59.014[]
53_8	53	1.0371	419.118	147453.3125	[M-H]-	419.118	[M-H]-	C17H24O12	-0.9549999999762804	0.9819248510328511	0.0	MKG197887	YVLPJLBIQMRNCT-UHFFFAOYSA-N	OCC1(O)COC(OCC2OC(Oc3ccc(O)c(O)c3)C(O)C(O)C2O)C1O	GENC197887					0.9824175824175824	0.0004619491283245607	0.16294227013823384	2	0.00046660176844456674	0.09888773511583196	204.054[]-[C2H3O]161.045[] 161.045[]-[C2H4O2]101.024[] 101.024[]-[CO]73.029[] 101.024[]-[C2H2O]59.014[]
53_9	53	1.0371	419.118	147453.3125	[M-H]-	419.118	[M-H]-	C17H24O12	-0.9549999999762804	0.9819248510328511	420.127	2-(2-hydroxyphenoxy)-6-[(3,4,5-trihydroxy-6-methyloxan-2-yl)peroxy]oxane-3,4,5-triol	DYECLGRMSSPMDM-UHFFFAOYSA-N	OC=1C=CC=CC1OC2OC(OOC3OC(C)C(O)C(O)C3O)C(O)C(O)C2O	65942	Organic compounds	Organic oxygen compounds	Organooxygen compounds	Carbohydrates and carbohydrate conjugates	0.9795539033457249	0.00040053533763321467	0.2193968079455329	2	0.0001307546138222129	0.09865839774782943	221.081[]-[H3N]204.054[] 211.06[]-[H3N]194.034[] 204.054[]-[C2H3O]161.045[]
92_0	92	1.049833	335.1571	482742.78125	[M-H]-	335.1571	[M-H]-	C12H24N4O7	0.4240000000663713	0.9964109361408665	336.164	5-carbamimidamido-2-{[(2,3,4,5-tetrahydroxyoxan-2-yl)methyl]amino}pentanoic acid	DLFIWFDONDYZKI-UHFFFAOYSA-N	O=C(O)C(NCC1(O)OCC(O)C(O)C1O)CCCNC(=N)N	57530	Organic compounds	Organic acids and derivatives	Carboxylic acids and derivatives	Amino acids	0.8837209302325582	1.3310254135522133	0.33413923058200334	2	1.2290845775089911	2.0452087959207956	335.155[]-[H2O]317.147[] 335.155[]-[C2H4O2]275.135[] 335.155[]-[C3H6O3]245.126[] 335.155[]-[C6H10O5]173.104[] 317.147[]-[C2H2O]275.135[] 245.126[]-[C3H5NO2]158.092[] 173.104[]-[H3N]156.078[] 173.104[]-[C3H5O]116.072[] 158.092[]-[C2H2O]116.072[] 156.078[]-[CO2]112.087[] 131.083[]-[H3N]114.056[] 129.103[]-[H2O]111.093[]
92_1	92	1.049833	335.1571	482742.78125	[M-H]-	335.1571	[M-H]-	C17H24N2O5	-3.597999999954027	0.7718908847121517	0.0	MKG178915	YWUWBRBEDDEFGM-UHFFFAOYSA-N	C=NCC(=O)NC1CCC(OCCc2ccc(O)cc2)C(O)C1O	GENC178915					0.9572649572649573	1.0613361137457205	0.49607961084535285	2	0.6494030856969356	1.4632267450654035	335.155[]-[H2O]317.147[] 335.155[]-[C2H4O2]275.135[] 335.155[]-[C4H8O4]215.114[] 335.155[]-[C6H10O5]173.104[] 317.147[]-[C2H2O]275.135[] 287.134[]-[H2O]269.125[] 275.135[]-[C2H4O2]215.114[] 275.135[]-[C6H14N4O2]101.024[] 255.145[]-[C2H2O]213.137[] 215.114[]-[C2H2O]173.104[] 215.114[]-[C5H9O2]114.056[] 215.114[]-[C8H6O]97.076[] 213.137[]-[C6H11O]114.056[] 173.104[]-[H3N]156.078[] 158.092[]-[CH3NO]…
92_2	92	1.049833	335.1571	482742.78125	[M-H]-	335.1571	[M-H]-	C17H24N2O5	-3.597999999954027	0.7718908847121517	336.169	rhabduscin	IKYUVXODOKPCJG-UHFFFAOYSA-N	O=C(NC1C(O)C(O)C(OC2=CC=C(C=C2)C=C[NH2+][CH2-])OC1C)C	123634	Organic compounds	Benzenoids	Phenol ethers		0.9533333333333334	1.0006947009689153	0.14069308697274627	2	5.9365448594843304e-05	1.077913472164428	335.155[]-[H2O]317.147[] 335.155[]-[C2H4O2]275.135[] 317.147[]-[C2H2O]275.135[] 275.135[]-[C6H14N4O2]101.024[]
92_3	92	1.049833	335.1571	482742.78125	[M-H]-	335.1571	[M-H]-	C17H24N2O5	-3.597999999954027	0.7718908847121517	0.0	MKG36251	SBMNOEGWRWRRQB-UHFFFAOYSA-N	CCCC(N=C(O)C1C(O)=NC(CO)C(O)C1O)c1ccccc1	GENC36251					0.8333333333333334	1.0	0.068090832745242	2	0.0	1.0771890884712152	335.155[]-[H2O]317.147[]
92_4	92	1.049833	335.1571	482742.78125	[M-H]-	335.1571	[M-H]-	C17H24N2O5	-3.597999999954027	0.7718908847121517	0.0	MKG197286	YYJSBDTXIHVCOZ-UHFFFAOYSA-N	O=C(NCC1OCC(N2CCOCC2)C(O)C1O)c1ccccc1	GENC197286					0.9210526315789473	0.7964847370294906	0.12800489990011013	2	0.22588501292948188	0.9866163319654467	335.155[]-[H2O]317.147[] 335.155[]-[C4H8O4]215.114[] 317.147[]-[C2H4O2]257.123[] 257.123[]-[C2H2O]215.114[] 257.123[]-[CO2]213.137[] 257.123[]-[C6H6O3]131.083[]
92_5	92	1.049833	335.1571	482742.78125	[M-H]-	335.1571	[M-H]-	C17H24N2O5	-3.597999999954027	0.7718908847121517	336.169	N-[(3,4-dihydroxy-5-{[(propan-2-yl)carbamoyl]methyl}oxolan-2-yl)methyl]benzamide	XGMRGDVWUKWSHO-UHFFFAOYSA-N	O=C(NCC1OC(CC(=O)NC(C)C)C(O)C1O)C=2C=CC=CC2	360533	Organic compounds	Organic oxygen compounds	Organooxygen compounds	Carbohydrates and carbohydrate conjugates	0.9533333333333334	0.7512713144873256	0.14714656088899924	2	0.21327808093344372	0.9350994434252627	335.155[]-[H2O]317.147[] 335.155[]-[C4H8O4]215.114[] 317.147[]-[C2H4O2]257.123[] 257.123[]-[C2H2O]215.114[] 257.123[]-[CO2]213.137[] 257.123[]-[C6H6O3]131.083[]
92_6	92	1.049833	335.1571	482742.78125	[M-H]-	335.1571	[M-H]-	C17H24N2O5	-3.597999999954027	0.7718908847121517	0.0	MKG221342	BDXKSAPVJRFDMM-UHFFFAOYSA-N	COCc1c(CO)c(O)c2ccc(OCC(O)C(N)N)cc2c1C	GENC221342					0.9620253164556962	0.6049339586572309	0.4883079392464417	2	0.3371962238668227	0.8507211590618574	335.155[]-[H2O]317.147[] 335.155[]-[C2H4O2]275.135[] 317.147[]-[C2H2O]275.135[] 275.135[]-[C6H14N4O2]101.024[] 158.092[]-[CH3NO]113.072[] 158.092[]-[C5H9O]73.029[] 156.078[]-[CO2]112.087[] 156.078[]-[C5H9O]71.014[] 131.083[]-[H3N]114.056[] 131.083[]-[H2O]113.072[] 129.103[]-[H2O]111.093[] 129.103[]-[CH4O]97.076[] 113.072[]-[CO]85.077[] 112.087[]-[C3H6]70.041[] 111.093[]-[C2H4]83.061[] 101.024[]-[…
92_7	92	1.049833	335.1571	482742.78125	[M-H]-	335.1571	[M-H]-	C17H24N2O5	-3.597999999954027	0.7718908847121517	0.0	MKG166846	GMKJFTBCXRYPPT-UHFFFAOYSA-N	COCC(O)c1cc(O)c(C(C)(C)C)c(N2NC(=O)CCC2=O)c1	GENC166846					0.9458917835671342	0.6047054738976909	0.5607246173759856	2	0.3371425020257167	0.8504658133817644	335.155[]-[H2O]317.147[] 335.155[]-[C2H4O2]275.135[] 317.147[]-[C2H2O]275.135[] 287.134[]-[H2O]269.125[] 213.137[]-[H2O]195.125[] 213.137[]-[CO]185.14[] 213.137[]-[C6H11O]114.056[] 195.125[]-[C5H9O2]94.065[] 183.125[]-[C5H9O2]82.065[] 156.078[]-[CO2]112.087[] 156.078[]-[C5H9O]71.014[] 131.083[]-[H3N]114.056[] 131.083[]-[H2O]113.072[] 113.072[]-[CO]85.077[] 112.087[]-[C3H6]70.041[] 111.093[]-[H3N]…
92_8	92	1.049833	335.1571	482742.78125	[M-H]-	335.1571	[M-H]-	C17H24N2O5	-3.597999999954027	0.7718908847121517	336.169	N-benzyl-2-[5-(acetamidomethyl)-3,4-dihydroxyoxolan-2-yl]-N-methylacetamide	HUPNXNYQZJHZSI-UHFFFAOYSA-N	O=C(NCC1OC(CC(=O)N(C)CC=2C=CC=CC2)C(O)C1O)C	114904	Organic compounds	Organic oxygen compounds	Organooxygen compounds	Carbohydrates and carbohydrate conjugates	0.9492753623188406	0.7514492777386168	0.14417063027567958	2	0.0015719436359722806	0.8294243380278181	335.155[]-[H2O]317.147[] 335.155[]-[C2H4O2]275.135[] 335.155[]-[C3H6O3]245.126[] 317.147[]-[C2H2O]275.135[]
92_9	92	1.049833	335.1571	482742.78125	[M-H]-	335.1571	[M-H]-	C17H24N2O5	-3.597999999954027	0.7718908847121517	0.0	MKG86959	XRLXCEVMAZWTLQ-UHFFFAOYSA-N	COC(=O)CCNC(=O)CCNC(=O)CCc1ccc(OC)cc1	GENC86959					0.9417040358744395	0.5240228580135322	0.2732681589998363	2	0.3029902754063812	0.752707084187938	335.155[]-[C2H4O2]275.135[] 335.155[]-[C3H6O3]245.126[] 335.155[]-[C6H10O5]173.104[] 275.135[]-[C6H14N4O2]101.024[] 245.126[]-[C3H5NO2]158.092[] 245.126[]-[C6H14N4O2]71.014[] 173.104[]-[H3N]156.078[] 158.092[]-[CH3NO]113.072[] 158.092[]-[C6H11O]59.014[] 156.078[]-[C5H9O]71.014[] 101.024[]-[C2H2O]59.014[]
106_0	106	1.0625	322.1141	102118.53125	[M-H]-	322.1141	[M-H]-	C12H21NO9	0.2910000000611035	0.998307813364336	0.0	MKG74954	XVRUCMSSJRPSAO-UHFFFAOYSA-N	O=C(NC1C(O)CCC1O)OC1C(CO)OC(O)C(O)C1O	GENC74954					0.7941176470588235	1.714065392059631	0.27834317382488194	2	2.41477236870427	3.0212823577481993	322.115[]-[C6H10O5]160.061[] 322.115[]-[C6H12O6]142.051[] 160.061[]-[H2O]142.051[] 160.061[]-[C2H4O2]100.041[] 142.051[]-[H2O]124.04[] 142.051[]-[CO]114.058[] 142.051[]-[C2H2O]100.041[] 142.051[]-[C2H4O2]82.029[] 126.056[]-[C2H2O]84.046[] 124.04[]-[CO]96.045[] 124.04[]-[C2H2O]82.029[] 114.058[]-[H2O]96.045[] 114.058[]-[CH4O]82.029[] 100.041[]-[H2O]82.029[]
106_1	106	1.0625	322.1141	102118.53125	[M-H]-	322.1141	[M-H]-	C13H17N5O5	-1.044999999976426	0.9783962768136645	323.123	2-[3-(1H-imidazol-5-yl)-2-[(5-oxopyrrolidin-2-yl)formamido]propanamido]acetic acid	GVCTYSKUHKXJDZ-UHFFFAOYSA-N	O=C(O)CNC(=O)C(NC(=O)C1NC(=O)CC1)CC2=CN=CN2	97515	Organic compounds	Organic acids and derivatives	Carboxylic acids and derivatives	Amino acids	0.8865248226950354	0.891104802286566	0.3150514106358601	2	0.22424949354636975	1.1010691767411174	178.05[]-[CO]150.056[] 178.05[]-[C2H2O]136.041[] 166.049[]-[H2O]148.039[] 166.049[]-[CO]138.056[] 150.056[]-[C2H2O]108.045[] 136.041[]-[CO]108.045[] 126.056[]-[H2O]108.045[] 126.056[]-[C2H2O]84.046[] 112.042[]-[CO]84.046[]
106_2	106	1.0625	322.1141	102118.53125	[M-H]-	322.1141	[M-H]-	C12H21NO9	0.2910000000611035	0.998307813364336	0.0	MKG85451	IVAOKNOIRNOLBT-UHFFFAOYSA-N	NC1CC(O)OC(C(=O)O)C1OC1CC(O)C(O)C(O)C1O	GENC85451					0.9117647058823529	0.5670907407913469	0.12738930505863952	2	0.41980576975448736	0.8768244070050242	322.115[]-[C6H10O5]160.061[] 322.115[]-[C6H12O6]142.051[] 160.061[]-[H2O]142.051[] 142.051[]-[CO]114.058[]
106_3	106	1.0625	322.1141	102118.53125	[M-H]-	322.1141	[M-H]-	C13H17N5O5	-1.044999999976426	0.9783962768136645	0.0	MKG184122	VCPRXQDAIOLXSG-UHFFFAOYSA-N	CN(CC1COC(=O)N1)C(=O)N1CC(=O)NC1C=C1CC(=O)N1	GENC184122					0.8333333333333334	0.592553253561595	0.15211080200064725	2	0.2327822683180199	0.8067840154019714	322.115[]-[C6H12O6]142.051[] 208.062[]-[C2H2O]166.049[] 142.051[]-[CO]114.058[] 142.051[]-[C2H2O]100.041[]
106_4	106	1.0625	322.1141	102118.53125	[M-H]-	322.1141	[M-H]-	C12H21NO9	0.2910000000611035	0.998307813364336	0.0	MKG157054	QALIXHIHGXDHAE-UHFFFAOYSA-N	CN(C)C1OC(OC2OC(C(=O)O)C(O)C2O)CC(O)C1O	GENC157054					0.9591836734693877	0.3278887013662931	0.08502030618451889	2	0.4505633070071079	0.6530011362062806	322.115[]-[C5H8O5]174.076[] 322.115[]-[C6H10O5]160.061[] 322.115[]-[C6H12O6]142.051[] 174.076[]-[CH4O]142.051[] 160.061[]-[H2O]142.051[]
106_5	106	1.0625	322.1141	102118.53125	[M-H]-	322.1141	[M-H]-	C12H21NO9	0.2910000000611035	0.998307813364336	323.122	methyl 5-acetamido-2,4-dihydroxy-6-(1,2,3-trihydroxypropyl)oxane-2-carboxylate	BKZQMWNJESHHSA-UHFFFAOYSA-N	O=C(NC1C(O)CC(O)(OC1C(O)C(O)CO)C(=O)OC)C	23914	Organic compounds	Organic oxygen compounds	Organooxygen compounds	Carbohydrates and carbohydrate conjugates	0.9603960396039604	0.3851574426404774	0.08486037446821057	2	0.0	0.484988223976911
106_6	106	1.0625	322.1141	102118.53125	[M-H]-	322.1141	[M-H]-	C13H17N5O5	-1.044999999976426	0.9783962768136645	323.123	2-amino-9-[6-(hydroxymethyl)-2,2-dimethyl-tetrahydro-2H-furo[3,4-d][1,3]dioxol-4-yl]-6,9-dihydro-1H-purin-6-one	XKPDAYWPKILAMO-UHFFFAOYSA-N	O=C1NC(=NC2=C1N=CN2C3OC(CO)C4OC(OC34)(C)C)N	363245	Organic compounds	Nucleosides	Purine nucleosides		0.8837209302325582	0.3155648725295618	0.09024192807567309	2	0.0878147754446295	0.45731188793324296	322.115[]-[C5H10O5]172.062[] 172.062[]-[H2O]154.051[]
106_7	106	1.0625	322.1141	102118.53125	[M-H]-	322.1141	[M-H]-	C13H17N5O5	-1.044999999976426	0.9783962768136645	323.123	[6-(6-amino-9H-purin-9-yl)-2-ethoxy-tetrahydro-2H-furo[3,4-d][1,3]dioxol-4-yl]methanol	GSAINKDJWMWPIU-UHFFFAOYSA-N	OCC1OC(N2C=NC=3C(=NC=NC32)N)C4OC(OCC)OC14	95993	Organic compounds	Nucleosides	Purine nucleosides		0.9642857142857143	0.038928644840890925	0.055916458738833226	2	0.012441009868369433	0.1429887774564421	322.115[]-[C5H10O5]172.062[]
108_0	108	1.0625	340.1247	168782.59375	[M-H]-	340.1247	[M-H]-	C12H23NO10	0.3260000000295804	0.9978767373176421	341.132	2-amino-3,5,6-trihydroxy-4-{[3,4,5-trihydroxy-6-(hydroxymethyl)oxan-2-yl]oxy}hexanal	LAVNEPYDFKGEOD-UHFFFAOYSA-N	O=CC(N)C(O)C(OC1OC(CO)C(O)C(O)C1O)C(O)CO	168760	Organic compounds	Lipids and lipid	Fatty Acyls	Fatty acyl glycosides	0.9375	0.1060325559826904	0.07985388960374687	2	0.1045951461469921	0.2581178027879507	340.1247[C12H23NO10]-[H2O]322.112[C12H21O9N] 340.1247[C12H23NO10]-[C6H12O6]160.062[C6H11O4N] 322.112[C12H21O9N]-[C6H10O5]160.062[C6H11O4N] 322.112[C12H21O9N]-[C6H12O6]142.051[C6H9O3N] 322.112[C12H21O9N]-[C7H12O6]130.051[C5H9O3N] 160.062[C6H11O4N]-[H2O]142.051[C6H9O3N]
108_1	108	1.0625	340.1247	168782.59375	[M-H]-	340.1247	[M-H]-	C12H23NO10	0.3260000000295804	0.9978767373176421	0.0	MKG210141	HNPDYBIIFIOKAF-UHFFFAOYSA-N	CNC1C(CO)OC(OO)C1OC1OC(CO)C(O)C(O)C1O	GENC210141					0.9444444444444444	0.09286817414762343	0.09974174366740987	2	0.0981148943087702	0.24171329503377276	340.1247[C12H23NO10]-[H2O]322.112[C12H21O9N] 340.1247[C12H23NO10]-[C6H12O6]160.062[C6H11O4N] 322.112[C12H21O9N]-[C6H10O5]160.062[C6H11O4N] 322.112[C12H21O9N]-[C6H12O6]142.051[C6H9O3N] 160.062[C6H11O4N]-[H2O]142.051[C6H9O3N]
108_2	108	1.0625	340.1247	168782.59375	[M-H]-	340.1247	[M-H]-	C12H23NO10	0.3260000000295804	0.9978767373176421	341.132	2-{[5-amino-3,4-dihydroxy-6-(hydroxymethyl)oxan-2-yl]oxy}-6-(hydroxymethyl)oxane-3,4,5-triol	GXKCUFUYTFWGNK-UHFFFAOYSA-N	OCC1OC(OC2OC(CO)C(N)C(O)C2O)C(O)C(O)C1O	99187	Organic compounds	Organic oxygen compounds	Organooxygen compounds	Carbohydrates and carbohydrate conjugates	0.925	0.09097536052220923	0.05988143312018288	2	0.0971070313784657	0.2393165499432063	340.1247[C12H23NO10]-[H2O]322.112[C12H21O9N] 340.1247[C12H23NO10]-[C6H12O6]160.062[C6H11O4N] 322.112[C12H21O9N]-[C6H10O5]160.062[C6H11O4N] 322.112[C12H21O9N]-[C6H12O6]142.051[C6H9O3N] 160.062[C6H11O4N]-[H2O]142.051[C6H9O3N]
108_3	108	1.0625	340.1247	168782.59375	[M-H]-	340.1247	[M-H]-	C12H23NO10	0.3260000000295804	0.9978767373176421	341.132	6-(Alpha-D-Glucosaminyl)-1D-Myo-Inositol	HEPUIGACZYVUCD-UHFFFAOYSA-N	OCC1OC(OC2C(O)C(O)C(O)C(O)C2O)C(N)C(O)C1O	105182	Organic compounds	Organic oxygen compounds	Organooxygen compounds	Carbohydrates and carbohydrate conjugates	0.925	0.09097536052220923	0.05988143312018288	2	0.0971070313784657	0.2393165499432063	340.1247[C12H23NO10]-[H2O]322.112[C12H21O9N] 340.1247[C12H23NO10]-[C6H12O6]160.062[C6H11O4N] 322.112[C12H21O9N]-[C6H10O5]160.062[C6H11O4N] 322.112[C12H21O9N]-[C6H12O6]142.051[C6H9O3N] 160.062[C6H11O4N]-[H2O]142.051[C6H9O3N]
108_4	108	1.0625	340.1247	168782.59375	[M-H]-	340.1247	[M-H]-	C12H23NO10	0.3260000000295804	0.9978767373176421	341.132	2-{[3-amino-2,5-dihydroxy-6-(hydroxymethyl)oxan-4-yl]oxy}-6-(hydroxymethyl)oxane-3,4,5-triol	IGOUFHBPYLCDRJ-UHFFFAOYSA-N	OCC1OC(O)C(N)C(OC2OC(CO)C(O)C(O)C2O)C1O	121822	Organic compounds	Organic oxygen compounds	Organooxygen compounds	Carbohydrates and carbohydrate conjugates	0.925	0.09097536052220923	0.05988143312018288	2	0.0971070313784657	0.2393165499432063	340.1247[C12H23NO10]-[H2O]322.112[C12H21O9N] 340.1247[C12H23NO10]-[C6H12O6]160.062[C6H11O4N] 322.112[C12H21O9N]-[C6H10O5]160.062[C6H11O4N] 322.112[C12H21O9N]-[C6H12O6]142.051[C6H9O3N] 160.062[C6H11O4N]-[H2O]142.051[C6H9O3N]
108_5	108	1.0625	340.1247	168782.59375	[M-H]-	340.1247	[M-H]-	C12H23NO10	0.3260000000295804	0.9978767373176421	341.132	4-{[3-amino-4,5-dihydroxy-6-(hydroxymethyl)oxan-2-yl]oxy}-6-(hydroxymethyl)oxane-2,3,5-triol	LOPQWUHUIDNGTN-UHFFFAOYSA-N	OCC1OC(OC2C(O)C(O)OC(CO)C2O)C(N)C(O)C1O	177468	Organic compounds	Organic oxygen compounds	Organooxygen compounds	Carbohydrates and carbohydrate conjugates	0.925	0.09097536052220923	0.05988143312018288	2	0.0971070313784657	0.2393165499432063	340.1247[C12H23NO10]-[H2O]322.112[C12H21O9N] 340.1247[C12H23NO10]-[C6H12O6]160.062[C6H11O4N] 322.112[C12H21O9N]-[C6H10O5]160.062[C6H11O4N] 322.112[C12H21O9N]-[C6H12O6]142.051[C6H9O3N] 160.062[C6H11O4N]-[H2O]142.051[C6H9O3N]
108_6	108	1.0625	340.1247	168782.59375	[M-H]-	340.1247	[M-H]-	C12H23NO10	0.3260000000295804	0.9978767373176421	341.132	3-Trehalosamine	OHNBYBTUSOVUMK-UHFFFAOYSA-N	OCC1OC(OC2OC(CO)C(O)C(N)C2O)C(O)C(O)C1O	223236	Organic compounds	Organic oxygen compounds	Organooxygen compounds	Carbohydrates and carbohydrate conjugates	0.925	0.09097536052220923	0.05988143312018288	2	0.0971070313784657	0.2393165499432063	340.1247[C12H23NO10]-[H2O]322.112[C12H21O9N] 340.1247[C12H23NO10]-[C6H12O6]160.062[C6H11O4N] 322.112[C12H21O9N]-[C6H10O5]160.062[C6H11O4N] 322.112[C12H21O9N]-[C6H12O6]142.051[C6H9O3N] 160.062[C6H11O4N]-[H2O]142.051[C6H9O3N]
108_7	108	1.0625	340.1247	168782.59375	[M-H]-	340.1247	[M-H]-	C12H23NO10	0.3260000000295804	0.9978767373176421	341.132	6-({[3-amino-4,5-dihydroxy-6-(hydroxymethyl)oxan-2-yl]oxy}methyl)oxane-2,3,4,5-tetrol	OPNSAUAFOCONDA-UHFFFAOYSA-N	OCC1OC(OCC2OC(O)C(O)C(O)C2O)C(N)C(O)C1O	227309	Organic compounds	Organic oxygen compounds	Organooxygen compounds	Carbohydrates and carbohydrate conjugates	0.925	0.09097536052220923	0.05988143312018288	2	0.0971070313784657	0.2393165499432063	340.1247[C12H23NO10]-[H2O]322.112[C12H21O9N] 340.1247[C12H23NO10]-[C6H12O6]160.062[C6H11O4N] 322.112[C12H21O9N]-[C6H10O5]160.062[C6H11O4N] 322.112[C12H21O9N]-[C6H12O6]142.051[C6H9O3N] 160.062[C6H11O4N]-[H2O]142.051[C6H9O3N]
108_8	108	1.0625	340.1247	168782.59375	[M-H]-	340.1247	[M-H]-	C12H23NO10	0.3260000000295804	0.9978767373176421	341.132	2-{[5-amino-4,6-dihydroxy-2-(hydroxymethyl)oxan-3-yl]oxy}-6-(hydroxymethyl)oxane-3,4,5-triol	PNIWLNAGKUGXDO-UHFFFAOYSA-N	OCC1OC(OC2C(O)C(N)C(O)OC2CO)C(O)C(O)C1O	243496	Organic compounds	Organic oxygen compounds	Organooxygen compounds	Carbohydrates and carbohydrate conjugates	0.925	0.09097536052220923	0.05988143312018288	2	0.0971070313784657	0.2393165499432063	340.1247[C12H23NO10]-[H2O]322.112[C12H21O9N] 340.1247[C12H23NO10]-[C6H12O6]160.062[C6H11O4N] 322.112[C12H21O9N]-[C6H10O5]160.062[C6H11O4N] 322.112[C12H21O9N]-[C6H12O6]142.051[C6H9O3N] 160.062[C6H11O4N]-[H2O]142.051[C6H9O3N]
108_9	108	1.0625	340.1247	168782.59375	[M-H]-	340.1247	[M-H]-	C12H23NO10	0.3260000000295804	0.9978767373176421	341.132	2-{[3-amino-4,5-dihydroxy-6-(hydroxymethyl)oxan-2-yl]oxy}-6-(hydroxymethyl)oxane-3,4,5-triol	YSVQUZOHQULZQP-UHFFFAOYSA-N	OCC1OC(OC2OC(CO)C(O)C(O)C2N)C(O)C(O)C1O	386620	Organic compounds	Organic oxygen compounds	Organooxygen compounds	Carbohydrates and carbohydrate conjugates	0.925	0.09097536052220923	0.05988143312018288	2	0.0971070313784657	0.2393165499432063	340.1247[C12H23NO10]-[H2O]322.112[C12H21O9N] 340.1247[C12H23NO10]-[C6H12O6]160.062[C6H11O4N] 322.112[C12H21O9N]-[C6H10O5]160.062[C6H11O4N] 322.112[C12H21O9N]-[C6H12O6]142.051[C6H9O3N] 160.062[C6H11O4N]-[H2O]142.051[C6H9O3N]
116_0	116	1.075167	479.1994	259144.984375	[M-H]-	479.1994	[M-H]-	C30H28N2O4	2.317000000061853	0.8981934775851911	0.0	MKG188870	PGLPFPAEJDSFCE-UHFFFAOYSA-N	CC1Cc2ccc(Oc3ccc(C(CC(N)=O)c4ccc(O)cc4)cc3)cc2OC1c1cccnc1	GENC188870					0.9762878168438267	0.9332739675361493	0.5518554847083752	2	1.6517624553985049	1.848974542993921	479.199[]-[H2O]461.188[] 479.199[]-[C3H6O3]389.167[] 479.199[]-[C4H8O4]359.157[] 479.199[]-[C6H10O5]317.147[] 479.199[]-[C6H12O6]299.136[] 479.199[]-[C8H18NO5P]240.099[] 461.188[]-[CO2]417.199[] 461.188[]-[C3H6O3]371.159[] 461.188[]-[C4H8O4]341.146[] 461.188[]-[C6H10O5]299.136[] 461.188[]-[C6H12O6]281.124[] 417.199[]-[C2H4]389.167[] 417.199[]-[C2H4O2]357.176[] 389.167[]-[H2O]371.159[] 389.167[]-[…
116_1	116	1.075167	479.1994	259144.984375	[M-H]-	479.1994	[M-H]-	C30H28N2O4	2.317000000061853	0.8981934775851911	480.205	6-[(4-hydroxy-3-methoxy-2-methyl-9H-carbazol-1-yl)methyl]-3-methoxy-1,2-dimethyl-9H-carbazol-4-ol	SSRWNIOMQPBZKI-UHFFFAOYSA-N	OC=1C(OC)=C(C(=C2NC=3C=CC(=CC3C12)CC=4C=5NC=6C=CC=CC6C5C(O)=C(OC)C4C)C)C	297592	Organic compounds	Organoheterocyclic compounds	Indoles and derivatives	Carbazoles	0.9685990338164251	0.7505161603235896	0.7008977108253152	2	1.5596717666339428	1.6201713913990803	479.199[]-[H2O]461.188[] 479.199[]-[C3H6O3]389.167[] 479.199[]-[C4H8O4]359.157[] 479.199[]-[C6H10O5]317.147[] 479.199[]-[C6H12O6]299.136[] 479.199[]-[C6H10O7]285.155[] 479.199[]-[C8H18NO5P]240.099[] 461.188[]-[C3H6O3]371.159[] 461.188[]-[C4H8O4]341.146[] 461.188[]-[C6H10O5]299.136[] 461.188[]-[C6H12O6]281.124[] 461.188[]-[C7H12O6]269.128[] 389.167[]-[H2O]371.159[] 389.167[]-[C3H6O3]299.136[] 389.…
116_2	116	1.075167	479.1994	259144.984375	[M-H]-	479.1994	[M-H]-	C30H28N2O4	2.317000000061853	0.8981934775851911	480.205	3-{9-benzoyl-14,14-dimethyl-12-oxo-2,9-diazatricyclo[9.4.0.0鲁,鈦竇pentadeca-1(11),3,5,7-tetraen-10-yl}phenyl acetate	QDDJSEAYBYPIGH-UHFFFAOYSA-N	O=C(OC1=CC=CC(=C1)C2C=3C(=O)CC(C)(C)CC3NC=4C=CC=CC4N2C(=O)C=5C=CC=CC5)C	253107	Organic compounds	Organoheterocyclic compounds	Benzodiazepines		0.9183673469387755	0.7323143210385882	0.14622263470450186	2	0.3074876370720942	0.9758774873331544	479.199[]-[C4H8O4]359.157[] 479.199[]-[C6H10O5]317.147[] 359.157[]-[H2O]341.146[] 359.157[]-[C2H2O]317.147[] 359.157[]-[CO2]315.167[] 359.157[]-[C3H6O3]269.128[] 359.157[]-[C4H8O4]239.114[]
116_3	116	1.075167	479.1994	259144.984375	[M-H]-	479.1994	[M-H]-	C30H28N2O4	2.317000000061853	0.8981934775851911	480.205	4-(4-{[(1-hydroxy-3-phenylpropan-2-yl)amino]methyl}-7-methylfuro[2,3-c]pyridin-2-yl)-2H,6H,7H,8H-cyclopenta[g]chromen-2-one	ZNQGUIKJDFHIMZ-UHFFFAOYSA-N	O=C1OC=2C=C3C(=CC2C(=C1)C=4OC5=C(N=CC(=C5C4)CNC(CO)CC=6C=CC=CC6)C)CCC3	399679	Organic compounds	Phenylpropanoids and polyketides	Coumarins and derivatives		0.9475218658892128	0.6609678528762235	0.3559431457746205	2	0.2905972024362453	0.8960858018528652	479.199[]-[H2O]461.188[] 479.199[]-[C6H10O5]317.147[] 479.199[]-[C6H12O6]299.136[] 461.188[]-[CO2]417.199[] 461.188[]-[C6H10O5]299.136[] 461.188[]-[C7H12O6]269.128[] 417.199[]-[C6H12O6]237.134[] 317.147[]-[H2O]299.136[] 299.136[]-[C2H4O2]239.114[] 299.136[]-[C6H11O2]184.061[] 269.128[]-[H2O]251.113[] 269.128[]-[C5H9O]184.061[] 186.088[]-[C5H9O]101.023[] 131.082[]-[H3N]114.055[]
116_4	116	1.075167	479.1994	259144.984375	[M-H]-	479.1994	[M-H]-	C30H28N2O4	2.317000000061853	0.8981934775851911	480.205	bis({[4-(benzyloxy)-3-methoxyphenyl]methylidene})hydrazine	NIXVYGKEZUHDCD-UHFFFAOYSA-N	N(N=CC1=CC=C(OCC=2C=CC=CC2)C(OC)=C1)=CC3=CC=C(OCC=4C=CC=CC4)C(OC)=C3	206960	Organic compounds	Benzenoids	Phenol ethers	Anisoles	0.9213483146067416	0.2976341158832086	0.1167727339501293	2	0.20039636703235703	0.48765164715790627	479.199[]-[C3H6O3]389.167[] 479.199[]-[C4H8O4]359.157[] 479.199[]-[C8H18NO5P]240.099[] 389.167[]-[H2O]371.159[] 389.167[]-[C5H10O5]239.114[] 359.157[]-[H2O]341.146[] 359.157[]-[C4H8O4]239.114[]
116_5	116	1.075167	479.1994	259144.984375	[M-H]-	479.1994	[M-H]-	C24H28N6O5	-4.893999999922016	0.6193871732620835	480.212		NMYLALHQNWJGRH-UHFFFAOYSA-N	O=C(NN=C(C1=CC=C(C(=C1)[NH+]([O-])O)N(C)C)C2=CC=C(C(=C2)[NH+]([O-])O)N(C)C)C=3C=CC=CC3	209820	Organic compounds	Benzenoids	Benzene and substituted derivatives	Diphenylmethanes	0.9631147540983607	0.21331174281497567	0.1826737881003398	2	0.23831768462256397	0.394409302452466	479.199[]-[H2O]461.188[] 479.199[]-[C3H6O3]389.167[] 479.199[]-[C4H8O4]359.157[] 461.188[]-[CO2]417.199[] 461.188[]-[C4H8O4]341.146[] 417.199[]-[C2H4]389.167[] 417.199[]-[C2H4O2]357.176[] 417.199[]-[C3H6O3]327.167[] 389.167[]-[C6H12O6]209.104[] 359.157[]-[H2O]341.146[] 359.157[]-[C5H10O5]209.104[]
116_6	116	1.075167	479.1994	259144.984375	[M-H]-	479.1994	[M-H]-	C30H28N2O4	2.317000000061853	0.8981934775851911	0.0	MKG217538	BJJUXTIKAXUOSS-UHFFFAOYSA-N	COc1ccc2[nH]cc(CCNC(=O)Cc3ccc4ccccc4c3Oc3ccccc3OC)c2c1	GENC217538					0.9269662921348315	0.04173049582000897	0.23338854423540162	2	0.017268899537505367	0.14018429334728078	371.159[]-[CO2]327.167[] 327.167[]-[C8H15O2]184.061[] 202.083[]-[H3N]185.057[] 202.083[]-[CH3NO]157.062[] 186.088[]-[CH3NO]141.067[] 185.057[]-[CO]157.062[] 185.057[]-[CO2]141.067[] 184.061[]-[CO]156.076[] 159.077[]-[H2O]141.067[]
116_7	116	1.075167	479.1994	259144.984375	[M-H]-	479.1994	[M-H]-	C30H28N2O4	2.317000000061853	0.8981934775851911	480.205		TZXXUWAARXDRBE-UHFFFAOYSA-N	O=C(OC1COC2C1OCC2NCC=3C=CC(=CC3)C=4C=CC=CC4)NC5=CC=CC=6C=CC=CC65	306374	Organic compounds	Benzenoids	Benzene and substituted derivatives	Biphenyls and derivatives	0.9352941176470588	0.037458737286054554	0.20731948671993994	2	0.014291928372374562	0.13442404923076096	186.088[]-[CH4O]154.062[] 186.088[]-[CH3NO]141.067[] 185.057[]-[CO]157.062[] 185.057[]-[CO2]141.067[] 184.061[]-[CO]156.076[] 156.076[]-[CH5N]125.024[] 154.062[]-[C2H2O]112.051[]
116_8	116	1.075167	479.1994	259144.984375	[M-H]-	479.1994	[M-H]-	C30H28N2O4	2.317000000061853	0.8981934775851911	480.205	3-{6-[(2-methylprop-2-en-1-yl)oxy]-4-oxo-2-{2-[4-(propan-2-yl)phenyl]ethenyl}-3,4-dihydroquinazolin-3-yl}benzoic acid	LHFIMCODWHVLFT-UHFFFAOYSA-N	O=C(O)C1=CC=CC(=C1)N2C(=NC=3C=CC(OCC(=C)C)=CC3C2=O)C=CC4=CC=C(C=C4)C(C)C	172234	Organic compounds	Organoheterocyclic compounds	Diazanaphthalenes	Benzodiazines	0.9504950495049505	0.02914561180460969	0.08812484144731444	2	0.019491702961911772	0.1287108110440847	479.199[]-[H2O]461.188[] 479.199[]-[C4H8O4]359.157[] 461.188[]-[C4H8O4]341.146[] 359.157[]-[H2O]341.146[]
116_9	116	1.075167	479.1994	259144.984375	[M-H]-	479.1994	[M-H]-	C30H28N2O4	2.317000000061853	0.8981934775851911	480.205	N-methyl-N-[2-(pyridin-2-yl)ethyl]-2-{2,5,9-trimethyl-7-oxo-3-phenyl-7H-furo[3,2-g]chromen-6-yl}acetamide	MYDVYSHUVSSAST-UHFFFAOYSA-N	O=C1OC2=C(C=C3C(OC(=C3C=4C=CC=CC4)C)=C2C)C(=C1CC(=O)N(C)CCC5=NC=CC=C5)C	199762	Organic compounds	Organoheterocyclic compounds	Benzofurans	Phenylbenzofurans	0.9626168224299065	0.026138002341149266	0.15091394009060927	2	0.013289973469935436	0.1226023368346361	479.199[]-[H2O]461.188[] 479.199[]-[C8H18NO5P]240.099[]
130_0	130	1.087833	438.1015	105920.4609375	[M-H]-	438.1015	[M-H]-	C26H17NO6	3.7360000000035143	0.7564234655540195	439.106	N-[2-(7-methyl-2-oxo-2H-chromen-4-yl)-1-benzofuran-3-yl]-2H-1,3-benzodioxole-5-carboxamide	JREPBIJLUXTRGX-UHFFFAOYSA-N	O=C1OC=2C=C(C=CC2C(=C1)C=3OC=4C=CC=CC4C3NC(=O)C5=CC=C6OCOC6=C5)C	145007	Organic compounds	Phenylpropanoids and polyketides	Coumarins and derivatives		0.975	0.16882856411575067	0.14668808012517284	2	0.1425810092485012	0.31576141529540325	438.101[]-[H2O]420.092[] 438.101[]-[C4H8O4]318.063[] 262.093[]-[H2O]244.084[] 262.093[]-[C4H8O4]142.051[] 244.084[]-[C2H4O2]184.061[] 184.061[]-[C2H2O]142.051[]
130_1	130	1.087833	438.1015	105920.4609375	[M-H]-	438.1015	[M-H]-	C26H17NO6	3.7360000000035143	0.7564234655540195	439.106	Uncialamycin	OBGWIHKWGGEOEV-UHFFFAOYSA-N	O=C1C=2C=CC=CC2C(=O)C3=C4NC5C#CC=CC#CC(O)C6(OC56C(O)C)C4=CC(O)=C13	218418	Organic compounds	Lipids and lipid	Steroids and steroid derivatives	Hydroxysteroids	0.9791666666666666	0.1646384441757911	0.05567464578354148	2	0.14059645441725527	0.3105790179398207	438.101[]-[H2O]420.092[] 438.101[]-[C4H8O4]318.063[]
130_2	130	1.087833	438.1015	105920.4609375	[M-H]-	438.1015	[M-H]-	C26H17NO6	3.7360000000035143	0.7564234655540195	439.106	4-[(5-methylfuran-2-yl)methylidene]-13-(2-oxo-1,2-dihydroquinolin-3-yl)-3,10-dioxatricyclo[7.4.0.0虏,鈦禲trideca-1,6,8-triene-5,11-dione	NCLUYZSTWPIDQM-UHFFFAOYSA-N	O=C1OC2=CC=C3C(=O)C(OC3=C2C(C4=CC=5C=CC=CC5NC4=O)C1)=CC=6OC(=CC6)C	203343	Organic compounds	Phenylpropanoids and polyketides	Coumarins and derivatives	Furanocoumarins	0.9703703703703703	0.16809659697313092	0.07659455881628026	2	0.07029997574304508	0.27888893140005544	438.101[]-[H2O]420.092[]
141_0	141	1.100467	266.0881	150168.25	[M-H]-	266.0881	[M-H]-	C9H17NO8	0.5060000000298714	0.9948923685356178	267.095	3-hydroxy-2-({[2,3,4-trihydroxy-5-(hydroxymethyl)oxolan-2-yl]methyl}amino)propanoic acid	KUVQLWYPNUQGDT-UHFFFAOYSA-N	O=C(O)C(NCC1(O)OC(CO)C(O)C1O)CO	164763	Organic compounds	Organic acids and derivatives	Carboxylic acids and derivatives	Amino acids	0.7619047619047619	1.212225115841752	0.3485188900029998	2	2.7943657235802504	2.708897214485439	266.087[]-[H2O]248.078[] 266.087[]-[C3H6O3]176.056[] 266.087[]-[C4H8O4]146.046[] 266.087[]-[C6H10O5]104.036[] 266.087[]-[C6H12O6]86.025[] 248.078[]-[CO2]204.086[] 248.078[]-[C3H5NO2]161.042[] 248.078[]-[C6H10O5]86.025[] 204.086[]-[C2H4]176.056[] 204.086[]-[C6H10O4]58.031[] 176.056[]-[CH3]161.042[] 176.056[]-[C3H5NO2]89.025[] 176.056[]-[C3H6O3]86.025[] 161.042[]-[C3H6O3]71.014[] 146.046[]-[C2H2O]1…
141_1	141	1.100467	266.0881	150168.25	[M-H]-	266.0881	[M-H]-	C9H17NO8	0.5060000000298714	0.9948923685356178	267.095	3-hydroxy-2-{[(2,3,4,5-tetrahydroxyoxan-2-yl)methyl]amino}propanoic acid	URLLHQGMXWMBTR-UHFFFAOYSA-N	O=C(O)C(NCC1(O)OCC(O)C(O)C1O)CO	318987	Organic compounds	Organic acids and derivatives	Carboxylic acids and derivatives	Amino acids	0.7619047619047619	1.212225115841752	0.3485188900029998	2	2.7943657235802504	2.708897214485439	266.087[]-[H2O]248.078[] 266.087[]-[C3H6O3]176.056[] 266.087[]-[C4H8O4]146.046[] 266.087[]-[C6H10O5]104.036[] 266.087[]-[C6H12O6]86.025[] 248.078[]-[CO2]204.086[] 248.078[]-[C3H5NO2]161.042[] 248.078[]-[C6H10O5]86.025[] 204.086[]-[C2H4]176.056[] 204.086[]-[C6H10O4]58.031[] 176.056[]-[CH3]161.042[] 176.056[]-[C3H5NO2]89.025[] 176.056[]-[C3H6O3]86.025[] 161.042[]-[C3H6O3]71.014[] 146.046[]-[C2H2O]1…
141_2	141	1.100467	266.0881	150168.25	[M-H]-	266.0881	[M-H]-	C10H13N5O4	-0.8299999999508145	0.9863164822205128	267.097	2-{4-aminopyrazolo[1,5-a][1,3,5]triazin-8-yl}-5-(hydroxymethyl)oxolane-3,4-diol	DOBVUNYQLACHMP-UHFFFAOYSA-N	OCC1OC(C=2C=NN3C(=NC=NC23)N)C(O)C1O	59635	Organic compounds	Organic oxygen compounds	Organooxygen compounds	Carbohydrates and carbohydrate conjugates	0.8852459016393442	1.477290600690374	0.49081950666647867	2	1.9221163079046872	2.536980402864769	266.087[]-[H2O]248.078[] 266.087[]-[C3H6O3]176.056[] 266.087[]-[C4H8O4]146.046[] 266.087[]-[C6H10O5]104.036[] 266.087[]-[C6H12O6]86.025[] 266.087[]-[C7H12O6]74.025[] 248.078[]-[C2H4O2]188.056[] 248.078[]-[C3H5NO2]161.042[] 248.078[]-[C6H10O5]86.025[] 218.068[]-[C2H2O]176.056[] 218.068[]-[C3H5O]161.042[] 218.068[]-[C6H10O4]72.009[] 188.056[]-[C2H2O]146.046[] 188.056[]-[C3H5NO2]101.024[] 176.056[]-…
141_3	141	1.100467	266.0881	150168.25	[M-H]-	266.0881	[M-H]-	C10H13N5O4	-0.8299999999508145	0.9863164822205128	267.097	Formycin	KBHMEHLJSZMEMI-UHFFFAOYSA-N	OCC1OC(C2=NNC=3C(=NC=NC23)N)C(O)C1O	152130	Organic compounds	Organic oxygen compounds	Organooxygen compounds	Carbohydrates and carbohydrate conjugates	0.8852459016393442	1.477290600690374	0.49081950666647867	2	1.9221163079046872	2.536980402864769	266.087[]-[H2O]248.078[] 266.087[]-[C3H6O3]176.056[] 266.087[]-[C4H8O4]146.046[] 266.087[]-[C6H10O5]104.036[] 266.087[]-[C6H12O6]86.025[] 266.087[]-[C7H12O6]74.025[] 248.078[]-[C2H4O2]188.056[] 248.078[]-[C3H5NO2]161.042[] 248.078[]-[C6H10O5]86.025[] 218.068[]-[C2H2O]176.056[] 218.068[]-[C3H5O]161.042[] 218.068[]-[C6H10O4]72.009[] 188.056[]-[C2H2O]146.046[] 188.056[]-[C3H5NO2]101.024[] 176.056[]-…
141_4	141	1.100467	266.0881	150168.25	[M-H]-	266.0881	[M-H]-	C15H13N3O2	-4.851999999971213	0.6244786858178311	0.0	MKG156532	YMCIHXQRFCSYOS-UHFFFAOYSA-N	COc1cc(NC(=O)c2ccccc2N)ccc1C#N	GENC156532					0.9186046511627907	1.2012878171638584	0.15510341214085316	2	0.8351032968030547	1.6812873341471688	266.087[]-[C4H8O4]146.046[] 266.087[]-[C5H10O5]116.035[] 266.087[]-[C6H10O5]104.036[] 266.087[]-[C7H12O6]74.025[] 146.046[]-[C2H2O]104.036[] 146.046[]-[CH3NO]101.024[] 116.035[]-[C2H2O]74.025[]
141_5	141	1.100467	266.0881	150168.25	[M-H]-	266.0881	[M-H]-	C15H13N3O2	-4.851999999971213	0.6244786858178311	0.0	MKG192954	VUVPSJLMYPDHMX-UHFFFAOYSA-N	NC(=O)c1ccccc1N1CC(O)=Nc2ccccc21	GENC192954					0.8604651162790697	1.198040325696402	0.13231849571894175	2	0.6611288605830766	1.5910526245697234	266.087[]-[H2O]248.078[] 266.087[]-[C4H8O4]146.046[] 266.087[]-[C6H10O5]104.036[] 266.087[]-[C7H12O6]74.025[] 248.078[]-[CO2]204.086[] 146.046[]-[C2H2O]104.036[]
141_6	141	1.100467	266.0881	150168.25	[M-H]-	266.0881	[M-H]-	C15H13N3O2	-4.851999999971213	0.6244786858178311	267.101		HCYILKJSAXEDIE-UHFFFAOYSA-N	O=CC=1C=C(C=O)C(N)=C(N=CC=2C=CC=CC2)C1N	102723	Organic compounds	Benzenoids	Benzene and substituted derivatives	Benzoyl derivatives	0.9210526315789473	0.9129562686331854	0.06529662072251828	2	0.22208517029860098	1.0864467223642689	266.087[]-[C6H10O5]104.036[]
141_7	141	1.100467	266.0881	150168.25	[M-H]-	266.0881	[M-H]-	C15H13N3O2	-4.851999999971213	0.6244786858178311	267.101	2-[(4-methoxyphenyl)amino]-1,4-dihydroquinazolin-4-one	RUQRTWVOLCHSEV-UHFFFAOYSA-N	O=C1N=C(NC2=CC=C(OC)C=C2)NC=3C=CC=CC13	282021	Organic compounds	Organoheterocyclic compounds	Diazanaphthalenes	Benzodiazines	0.9375	0.398705601001053	0.0697482924236268	2	0.12779960206215016	0.5250532706139112	266.087[]-[C7H12O6]74.025[]
141_8	141	1.100467	266.0881	150168.25	[M-H]-	266.0881	[M-H]-	C15H13N3O2	-4.851999999971213	0.6244786858178311	267.101	10-(propan-2-yl)-8-oxa-13,14,16-triazatetracyclo[7.7.0.0虏,鈦?0鹿鹿,鹿鈦礭hexadeca-1(9),2,4,6,10,12,15-heptaen-5-ol	FOZHQKQMKNDSBT-UHFFFAOYSA-N	OC=1C=CC2=C(OC3=C2N=C4NN=CC4=C3C(C)C)C1	78015	Organic compounds	Organoheterocyclic compounds	Pyrazolopyridines		0.9485714285714286	0.32361002800170335	0.19962807711718517	2	0.10274152738516197	0.4374286602760674	266.087[]-[H2O]248.078[] 266.087[]-[C7H12O6]74.025[] 248.078[]-[C3H5NO2]161.042[] 248.078[]-[C6H10O7]54.035[] 174.076[]-[C4H8O4]54.035[]
141_9	141	1.100467	266.0881	150168.25	[M-H]-	266.0881	[M-H]-	C15H13N3O2	-4.851999999971213	0.6244786858178311	0.0	MKG130110	ZNQWQXZYPDSXTO-UHFFFAOYSA-N	O=C(C=Cc1ccccc1)NC(=O)Nc1cccnc1	GENC130110					0.7966101694915254	0.1247947646840655	0.25634455759856	2	0.16684849771134755	0.27066688212152235	266.087[]-[C4H8O4]146.046[] 266.087[]-[C6H12O6]86.025[] 188.056[]-[C2H2O]146.046[] 188.056[]-[C3H5NO2]101.024[] 146.046[]-[CO2]102.056[] 146.046[]-[CH3NO]101.024[] 146.046[]-[C2H4O2]86.025[] 146.046[]-[C3H5NO2]59.014[] 102.056[]-[CH5N]71.014[] 101.024[]-[C2H2O]59.014[] 87.008[]-[CO]59.014[] 86.025[]-[CO]58.031[]
144_0	144	1.100467	333.0591	168432.078125	[M-H]-	333.0591	[M-H]-	C16H14O8	-1.944999999977881	0.9271309140816835	334.069	Papulosic Acid	GELGDWPNJIQPMI-UHFFFAOYSA-N	O=C(O)C1=C(O)C(C(=O)OC=2C(O)=CC(O)=CC2C)=C(O)C=C1C	87043	Organic compounds	Phenylpropanoids and polyketides	Depsides and depsidones		0.9759036144578314	1.4441005506009537	0.7774559204756969	2	2.416630435447673	2.7451288597329584	333.059[]-[H2O]315.049[] 333.059[]-[C2H4O2]273.037[] 333.059[]-[C3H6O3]243.026[] 333.059[]-[C4H8O4]213.015[] 333.059[]-[C6H10O5]171.007[] 333.059[]-[C6H12O6]152.996[] 315.049[]-[H2O]297.046[] 315.049[]-[C2H2O]273.037[] 315.049[]-[C2H4O2]255.031[] 315.049[]-[C3H6O3]225.016[] 315.049[]-[C6H10O5]152.996[] 315.049[]-[C6H12O8S]71.015[] 297.046[]-[C2H2O]255.031[] 297.046[]-[C6H6O3]171.007[] 297.046[]-[…
144_1	144	1.100467	333.0591	168432.078125	[M-H]-	333.0591	[M-H]-	C16H14O8	-1.944999999977881	0.9271309140816835	334.069	3-(2,4-dihydroxy-6-methylbenzoyloxy)-2,4-dihydroxy-6-methylbenzoic acid	TXCSQYRBQCKQLU-UHFFFAOYSA-N	O=C(O)C1=C(O)C(OC(=O)C=2C(O)=CC(O)=CC2C)=C(O)C=C1C	304026	Organic compounds	Phenylpropanoids and polyketides	Depsides and depsidones		0.9760765550239234	1.418801085954668	0.7774559204756969	2	2.3857050515076317	2.7043667031166523	333.059[]-[H2O]315.049[] 333.059[]-[C2H4O2]273.037[] 333.059[]-[C3H6O3]243.026[] 333.059[]-[C4H8O4]213.015[] 333.059[]-[C6H10O5]171.007[] 333.059[]-[C6H12O6]152.996[] 315.049[]-[H2O]297.046[] 315.049[]-[C2H2O]273.037[] 315.049[]-[C2H4O2]255.031[] 315.049[]-[C3H6O3]225.016[] 315.049[]-[C6H10O5]152.996[] 315.049[]-[C6H12O8S]71.015[] 297.046[]-[C2H2O]255.031[] 297.046[]-[C6H6O3]171.007[] 297.046[]-[…
144_2	144	1.100467	333.0591	168432.078125	[M-H]-	333.0591	[M-H]-	C16H14O8	-1.944999999977881	0.9271309140816835	334.069	2-(2-carboxy-6-hydroxy-4-methoxyphenoxy)-6-hydroxy-4-methylbenzoic acid	BMKJMWKTRHWAPN-UHFFFAOYSA-N	O=C(O)C1=CC(OC)=CC(O)=C1OC2=CC(=CC(O)=C2C(=O)O)C	23594	Organic compounds	Benzenoids	Benzene and substituted derivatives	Diphenylethers	0.9813186813186813	1.396326368815693	0.6862475780634701	2	2.4033590781881506	2.690718999317937	333.059[]-[H2O]315.049[] 333.059[]-[C2H4O2]273.037[] 333.059[]-[C3H6O3]243.026[] 333.059[]-[C4H8O4]213.015[] 333.059[]-[C6H10O5]171.007[] 333.059[]-[C6H12O6]152.996[] 315.049[]-[H2O]297.046[] 315.049[]-[C2H2O]273.037[] 315.049[]-[C2H4O2]255.031[] 315.049[]-[C3H6O3]225.016[] 315.049[]-[C6H10O5]152.996[] 315.049[]-[C6H12O8S]71.015[] 297.046[]-[C2H2O]255.031[] 297.046[]-[C6H6O3]171.007[] 297.046[]-[…
144_3	144	1.100467	333.0591	168432.078125	[M-H]-	333.0591	[M-H]-	C16H14O8	-1.944999999977881	0.9271309140816835	334.069	2-(2-carboxy-4-hydroxy-6-methoxyphenoxy)-6-hydroxy-4-methylbenzoic acid	HUSKSAPLDLBYCE-UHFFFAOYSA-N	O=C(O)C=1C=C(O)C=C(OC)C1OC2=CC(=CC(O)=C2C(=O)O)C	114375	Organic compounds	Benzenoids	Benzene and substituted derivatives	Diphenylethers	0.9812775330396476	1.3402251613039402	0.68624757806347	2	2.2996064487215984	2.582741477072908	333.059[]-[H2O]315.049[] 333.059[]-[C2H4O2]273.037[] 333.059[]-[C3H6O3]243.026[] 333.059[]-[C4H8O4]213.015[] 333.059[]-[C6H10O5]171.007[] 333.059[]-[C6H12O6]152.996[] 315.049[]-[H2O]297.046[] 315.049[]-[C2H2O]273.037[] 315.049[]-[C2H4O2]255.031[] 315.049[]-[C3H6O3]225.016[] 315.049[]-[C6H10O5]152.996[] 315.049[]-[C6H12O8S]71.015[] 297.046[]-[C2H2O]255.031[] 297.046[]-[C6H6O3]171.007[] 297.046[]-[…
144_4	144	1.100467	333.0591	168432.078125	[M-H]-	333.0591	[M-H]-	C16H14O8	-1.944999999977881	0.9271309140816835	334.069	Hovenitin I	MIEZPHMCERQLMT-UHFFFAOYSA-N	O=C1C=2C(O)=CC(O)=CC2OC(C3=CC(O)=C(O)C(OC)=C3)C1O	190562	Organic compounds	Phenylpropanoids and polyketides	Flavonoids	Flavans	0.9794754846066135	1.0198580050495778	0.7493619949747585	2	2.674977646209186	2.450059919562339	333.059[]-[H2O]315.049[] 333.059[]-[C2H4O2]273.037[] 333.059[]-[C3H6O3]243.026[] 333.059[]-[C4H8O4]213.015[] 333.059[]-[C6H10O5]171.007[] 333.059[]-[C6H12O6]152.996[] 315.049[]-[H2O]297.046[] 315.049[]-[C2H2O]273.037[] 315.049[]-[C2H4O2]255.031[] 315.049[]-[C3H6O3]225.016[] 315.049[]-[C6H10O5]152.996[] 315.049[]-[C6H12O8S]71.015[] 297.046[]-[C2H2O]255.031[] 297.046[]-[C6H6O3]171.007[] 273.037[]-[…
144_5	144	1.100467	333.0591	168432.078125	[M-H]-	333.0591	[M-H]-	C16H14O8	-1.944999999977881	0.9271309140816835	334.069	Pallasiin	NKPORGOKKIBGPG-UHFFFAOYSA-N	O=C1C=2C(O)=CC(O)=CC2OC(C3=CC(O)=C(OC)C(O)=C3)C1O	207968	Organic compounds	Phenylpropanoids and polyketides	Flavonoids	Flavans	0.9791183294663574	1.0122899794881361	0.7493619949747585	2	2.6514078590797623	2.4307070004361857	333.059[]-[H2O]315.049[] 333.059[]-[C2H4O2]273.037[] 333.059[]-[C3H6O3]243.026[] 333.059[]-[C4H8O4]213.015[] 333.059[]-[C6H10O5]171.007[] 333.059[]-[C6H12O6]152.996[] 315.049[]-[H2O]297.046[] 315.049[]-[C2H2O]273.037[] 315.049[]-[C2H4O2]255.031[] 315.049[]-[C3H6O3]225.016[] 315.049[]-[C6H10O5]152.996[] 315.049[]-[C6H12O8S]71.015[] 297.046[]-[C2H2O]255.031[] 297.046[]-[C6H6O3]171.007[] 273.037[]-[…
144_6	144	1.100467	333.0591	168432.078125	[M-H]-	333.0591	[M-H]-	C16H14O8	-1.944999999977881	0.9271309140816835	334.069	5,6,7-trihydroxy-8-methyl-2-(3,4,5-trihydroxyphenyl)-3,4-dihydro-2H-1-benzopyran-4-one	ZXOFLKNBBIUJIN-UHFFFAOYSA-N	O=C1C2=C(O)C(O)=C(O)C(=C2OC(C3=CC(O)=C(O)C(O)=C3)C1)C	405910	Organic compounds	Phenylpropanoids and polyketides	Flavonoids	Flavans	0.9818731117824774	1.0026317139674665	0.7535954010197985	2	2.6443252857540256	2.4175074482526475	333.059[]-[H2O]315.049[] 333.059[]-[C2H4O2]273.037[] 333.059[]-[C3H6O3]243.026[] 333.059[]-[C4H8O4]213.015[] 333.059[]-[C6H10O5]171.007[] 333.059[]-[C6H12O6]152.996[] 315.049[]-[H2O]297.046[] 315.049[]-[C2H2O]273.037[] 315.049[]-[C2H4O2]255.031[] 315.049[]-[C3H6O3]225.016[] 315.049[]-[C6H10O5]152.996[] 315.049[]-[C6H12O8S]71.015[] 297.046[]-[C2H2O]255.031[] 297.046[]-[C6H6O3]171.007[] 297.046[]-[…
144_7	144	1.100467	333.0591	168432.078125	[M-H]-	333.0591	[M-H]-	C16H14O8	-1.944999999977881	0.9271309140816835	334.069	Diosalol	XISYFJYTHRPHCY-UHFFFAOYSA-N	O=C1C2=C(O)C(OC)=C(O)C=C2OC(C3=CC(O)=CC=C3O)C1O	362292	Organic compounds	Phenylpropanoids and polyketides	Flavonoids	O	0.982202447163515	0.9999058153317724	0.6757473857671805	2	2.6343829528768925	2.409810383178387	333.059[]-[H2O]315.049[] 333.059[]-[C2H4O2]273.037[] 333.059[]-[C3H6O3]243.026[] 333.059[]-[C4H8O4]213.015[] 333.059[]-[C6H10O5]171.007[] 333.059[]-[C6H12O6]152.996[] 315.049[]-[H2O]297.046[] 315.049[]-[C2H2O]273.037[] 315.049[]-[C2H4O2]255.031[] 315.049[]-[C3H6O3]225.016[] 315.049[]-[C6H10O5]152.996[] 315.049[]-[C6H12O8S]71.015[] 297.046[]-[C2H2O]255.031[] 297.046[]-[C6H6O3]171.007[] 273.037[]-[…
144_8	144	1.100467	333.0591	168432.078125	[M-H]-	333.0591	[M-H]-	C16H14O8	-1.944999999977881	0.9271309140816835	334.069	Cedeodarin	FDRYLJGFQYHFHZ-UHFFFAOYSA-N	O=C1C2=C(O)C(OC)=C(O)C=C2OC(C3=CC=C(O)C(O)=C3)C1O	70166	Organic compounds	Phenylpropanoids and polyketides	Flavonoids	O	0.9811320754716981	0.9939454819961359	0.7624637603582621	2	2.6149447408300404	2.3941309438193246	333.059[]-[H2O]315.049[] 333.059[]-[C2H4O2]273.037[] 333.059[]-[C3H6O3]243.026[] 333.059[]-[C4H8O4]213.015[] 333.059[]-[C6H10O5]171.007[] 333.059[]-[C6H12O6]152.996[] 315.049[]-[H2O]297.046[] 315.049[]-[C2H2O]273.037[] 315.049[]-[C2H4O2]255.031[] 315.049[]-[C3H6O3]225.016[] 315.049[]-[C6H10O5]152.996[] 315.049[]-[C6H12O8S]71.015[] 297.046[]-[C2H2O]255.031[] 297.046[]-[C6H6O3]171.007[] 297.046[]-[…
144_9	144	1.100467	333.0591	168432.078125	[M-H]-	333.0591	[M-H]-	C16H14O8	-1.944999999977881	0.9271309140816835	334.069	Cedrin	NZRLODDQFPZTPM-UHFFFAOYSA-N	O=C1C2=C(O)C(=C(O)C=C2OC(C3=CC(O)=C(O)C(O)=C3)C1O)C	218009	Organic compounds	Phenylpropanoids and polyketides	Flavonoids	Flavans	0.9818181818181818	0.9950714686587856	0.7190918908451962	2	2.602556651403517	2.3890628857687126	333.059[]-[H2O]315.049[] 333.059[]-[C2H4O2]273.037[] 333.059[]-[C3H6O3]243.026[] 333.059[]-[C4H8O4]213.015[] 333.059[]-[C6H10O5]171.007[] 333.059[]-[C6H12O6]152.996[] 315.049[]-[H2O]297.046[] 315.049[]-[C2H2O]273.037[] 315.049[]-[C2H4O2]255.031[] 315.049[]-[C3H6O3]225.016[] 315.049[]-[C6H10O5]152.996[] 315.049[]-[C6H12O8S]71.015[] 297.046[]-[C2H2O]255.031[] 297.046[]-[C6H6O3]171.007[] 273.037[]-[…
162_0	162	1.11315	245.043	188139.5	[M-H]-	245.043	[M-H]-	C13H10O5	-2.0000000000095497	0.9231163463859305	246.053	1-hydroxy-3-methyl-5,8-dioxo-5,8-dihydronaphthalen-2-yl acetate	DPJWCBWHDYAVDR-UHFFFAOYSA-N	O=C1C=CC(=O)C=2C(O)=C(OC(=O)C)C(=CC12)C	61579	Organic compounds	Benzenoids	Naphthalenes	Naphthoquinones	0.9727520435967303	0.9379100846920673	0.392153542328761	2	0.2619797833753817	1.1612116110183512	171.007[]-[H2O]152.996[] 171.007[]-[C3H6O3]80.979[] 152.996[]-[H3O4P]55.018[] 101.025[]-[C2H2O]59.013[] 87.009[]-[CO]59.013[]
162_1	162	1.11315	245.043	188139.5	[M-H]-	245.043	[M-H]-	C13H10O5	-2.0000000000095497	0.9231163463859305	246.053	5-(4-hydroxybenzoyl)benzene-1,2,4-triol	JNBCSHKPZIPRJF-UHFFFAOYSA-N	O=C(C1=CC=C(O)C=C1)C2=CC(O)=C(O)C=C2O	142519	Organic compounds	Benzenoids	Benzene and substituted derivatives	Benzophenones	0.9715909090909091	0.4191096882102389	0.5620702724857882	2	0.491501314838196	0.75717198026793	245.043[]-[C6H12O6]64.978[] 209.066[]-[C3H6O3]119.035[] 209.066[]-[C6H14N2O2]62.964[] 209.066[]-[C5H10O5]59.013[] 171.007[]-[H2O]152.996[] 171.007[]-[C3H6O3]80.979[] 152.996[]-[H2O]134.984[] 152.996[]-[C3H6O3]62.964[] 152.996[]-[H3O4P]55.018[] 119.035[]-[H2O]101.025[] 119.035[]-[C2H4O2]59.013[] 101.025[]-[C2H2O]59.013[] 80.979[]-[H2O]62.964[]
162_2	162	1.11315	245.043	188139.5	[M-H]-	245.043	[M-H]-	C13H10O5	-2.0000000000095497	0.9231163463859305	246.053	2,3',4,6-Tetrahydroxybenzophenone	QWRYPHZJTWQLFX-UHFFFAOYSA-N	O=C(C=1C=CC=C(O)C1)C=2C(O)=CC(O)=CC2O	266561	Organic compounds	Benzenoids	Benzene and substituted derivatives	Benzophenones	0.9751908396946565	0.41906747489139234	0.4894782190281155	2	0.491433346290209	0.7570957826750899	245.043[]-[C6H12O6]64.978[] 209.066[]-[C6H14N2O2]62.964[] 171.007[]-[H2O]152.996[] 171.007[]-[C3H6O3]80.979[] 152.996[]-[H2O]134.984[] 152.996[]-[C3H6O3]62.964[] 152.996[]-[H3O4P]55.018[] 80.979[]-[H2O]62.964[]
162_3	162	1.11315	245.043	188139.5	[M-H]-	245.043	[M-H]-	C13H10O5	-2.0000000000095497	0.9231163463859305	246.053	Iriflophenone	AOJWDTJDEGSHOA-UHFFFAOYSA-N	O=C(C1=CC=C(O)C=C1)C=2C(O)=CC(O)=CC2O	8195	Organic compounds	Benzenoids	Benzene and substituted derivatives	Benzophenones	0.974559686888454	0.41906747489139234	0.4894782190281155	2	0.491433346290209	0.7570957826750899	245.043[]-[C6H12O6]64.978[] 209.066[]-[C6H14N2O2]62.964[] 171.007[]-[H2O]152.996[] 171.007[]-[C3H6O3]80.979[] 152.996[]-[H2O]134.984[] 152.996[]-[C3H6O3]62.964[] 152.996[]-[H3O4P]55.018[] 80.979[]-[H2O]62.964[]
162_4	162	1.11315	245.043	188139.5	[M-H]-	245.043	[M-H]-	C13H10O5	-2.0000000000095497	0.9231163463859305	0.0	MKG67528	PKVJUAUOOYCYCR-UHFFFAOYSA-N	O=C(c1ccccc1)c1c(O)cc(O)c(O)c1O	GENC67528					0.9427480916030534	0.4176254737463855	0.5680719068165859	2	0.4915078942369889	0.7556910555034729	245.043[]-[C6H12O6]64.978[] 171.007[]-[H2O]152.996[] 171.007[]-[C3H6O3]80.979[] 152.996[]-[H2O]134.984[] 152.996[]-[C3H6O3]62.964[] 152.996[]-[H3O4P]55.018[] 119.035[]-[H2O]101.025[] 119.035[]-[CH4O]87.009[] 119.035[]-[C2H4O2]59.013[] 101.025[]-[C2H2O]59.013[] 89.026[]-[H2O]71.014[] 87.009[]-[CO]59.013[] 80.979[]-[H2O]62.964[]
162_5	162	1.11315	245.043	188139.5	[M-H]-	245.043	[M-H]-	C13H10O5	-2.0000000000095497	0.9231163463859305	246.053	4-hydroxy-3-(4-hydroxyphenoxy)benzoic acid	DAXPPWAZMFBKSW-UHFFFAOYSA-N	O=C(O)C1=CC=C(O)C(OC2=CC=C(O)C=C2)=C1	51173	Organic compounds	Benzenoids	Benzene and substituted derivatives	Diphenylethers	0.9757785467128027	0.411531049806622	0.5262510563345894	2	0.4832495719126609	0.7454674704015455	245.043[]-[C6H12O6]64.978[] 209.066[]-[C6H14N2O2]62.964[] 209.066[]-[C5H10O5]59.013[] 171.007[]-[H2O]152.996[] 171.007[]-[C3H6O3]80.979[] 152.996[]-[H2O]134.984[] 152.996[]-[C3H6O3]62.964[] 152.996[]-[H3O4P]55.018[] 101.025[]-[C2H2O]59.013[] 80.979[]-[H2O]62.964[]
162_6	162	1.11315	245.043	188139.5	[M-H]-	245.043	[M-H]-	C13H10O5	-2.0000000000095497	0.9231163463859305	0.0	MKG157131	NXFKDYWRROQIHX-UHFFFAOYSA-N	COc1c(O)ccc2c1oc1c(O)cc(O)cc12	GENC157131					0.9763593380614657	0.4249002313063095	0.37585498517904486	2	0.41028352137915997	0.7223536266344825	245.043[]-[C6H12O6]64.978[] 209.066[]-[C6H14N2O2]62.964[] 171.007[]-[H2O]152.996[] 171.007[]-[C3H6O3]80.979[] 152.996[]-[C3H6O3]62.964[] 152.996[]-[H3O4P]55.018[] 80.979[]-[H2O]62.964[]
162_7	162	1.11315	245.043	188139.5	[M-H]-	245.043	[M-H]-	C13H10O5	-2.0000000000095497	0.9231163463859305	246.053	3,4,5,3'-Tetrahydroxybenzophenone	BGRHXPHEMQYXJP-UHFFFAOYSA-N	O=C(C=1C=CC=C(O)C1)C2=CC(O)=C(O)C(O)=C2	22011	Organic compounds	Benzenoids	Benzene and substituted derivatives	Benzophenones	0.9709401709401709	0.4196231631924263	0.6523129909428605	2	0.4033351839020262	0.7136023897820325	245.043[]-[C6H12O6]64.978[] 209.066[]-[C3H6O3]119.035[] 209.066[]-[C4H8O4]89.026[] 209.066[]-[C5H10O5]59.013[] 171.007[]-[H2O]152.996[] 171.007[]-[C3H6O3]80.979[] 152.996[]-[H2O]134.984[] 152.996[]-[H3O4P]55.018[] 119.035[]-[H2O]101.025[] 119.035[]-[CH4O]87.009[] 119.035[]-[C2H4O2]59.013[] 101.025[]-[C2H2O]59.013[] 89.026[]-[H2O]71.014[] 87.009[]-[CO]59.013[]
162_8	162	1.11315	245.043	188139.5	[M-H]-	245.043	[M-H]-	C13H10O5	-2.0000000000095497	0.9231163463859305	0.0	MKG21369	JGKNRCHWCPDGGB-UHFFFAOYSA-N	COC(=O)c1cc(O)c2ccc(C(=O)O)cc2c1	GENC21369					0.9656992084432717	0.4195147638592424	0.4833328511792918	2	0.40331100736235725	0.7134819021790141	245.043[]-[C6H12O6]64.978[] 171.007[]-[H2O]152.996[] 171.007[]-[C3H6O3]80.979[] 152.996[]-[C3H6O3]62.964[] 152.996[]-[H3O4P]55.018[] 119.035[]-[CH4O]87.009[] 119.035[]-[C2H4O2]59.013[] 89.026[]-[H2O]71.014[] 87.009[]-[CO]59.013[] 80.979[]-[H2O]62.964[]
162_9	162	1.11315	245.043	188139.5	[M-H]-	245.043	[M-H]-	C13H10O5	-2.0000000000095497	0.9231163463859305	246.053	4-(2,4-dihydroxybenzoyl)benzene-1,3-diol	WXNRYSGJLQFHBR-UHFFFAOYSA-N	O=C(C1=CC=C(O)C=C1O)C2=CC=C(O)C=C2O	355316	Organic compounds	Benzenoids	Benzene and substituted derivatives	Benzophenones	0.9770833333333333	0.41905721988290956	0.41341579908653264	2	0.4032485705261338	0.7129931397845695	245.043[]-[C6H12O6]64.978[] 209.066[]-[C6H14N2O2]62.964[] 171.007[]-[H2O]152.996[] 171.007[]-[C3H6O3]80.979[] 152.996[]-[C3H6O3]62.964[] 152.996[]-[H3O4P]55.018[] 80.979[]-[H2O]62.964[]
164_0	164	1.11315	259.0222	169043.125	[M-H]-	259.0222	[M-H]-	C13H8O6	-2.0649999999591273	0.9182510048284273	0.0	MKG150143	CIVXKMRCCXLILQ-UHFFFAOYSA-N	O=c1cc(-c2ccco2)oc2cc(O)c(O)c(O)c12	GENC150143					0.9591002044989775	0.0018792673849335913	0.6789139728817983	2	0.003321184417529045	0.09536496007654084	259.022[]-[H2O]241.014[] 259.022[]-[C2H4O2]199.003[] 259.022[]-[C3H6O3]168.991[] 259.022[]-[C4H8O4]138.979[] 241.014[]-[H2O]222.996[] 241.014[]-[C2H2O]199.003[] 241.014[]-[C2H4O2]180.996[] 241.014[]-[C3H6O3]150.981[] 199.003[]-[H2O]180.996[] 199.003[]-[C2H4O2]138.979[] 199.003[]-[H3O4P]101.024[] 180.996[]-[C2H2O]138.979[] 180.996[]-[H3O4P]83.014[] 180.996[]-[C8H6O]62.964[] 168.991[]-[H2O]150.981[…
164_1	164	1.11315	259.0222	169043.125	[M-H]-	259.0222	[M-H]-	C13H8O6	-2.0649999999591273	0.9182510048284273	0.0	MKG79614	IKHDNCQRTMOMMH-UHFFFAOYSA-N	O=c1c2ccc(O)cc2oc2cc(O)c(O)c(O)c12	GENC79614					0.9660107334525939	0.0018697669865282106	0.6512624909119276	2	0.0033234184469962923	0.0953565766928691	259.022[]-[H2O]241.014[] 259.022[]-[C2H4O2]199.003[] 259.022[]-[C3H6O3]168.991[] 259.022[]-[C4H8O4]138.979[] 241.014[]-[H2O]222.996[] 241.014[]-[C2H2O]199.003[] 241.014[]-[C2H4O2]180.996[] 241.014[]-[C3H6O3]150.981[] 199.003[]-[H2O]180.996[] 199.003[]-[C2H4O2]138.979[] 199.003[]-[H3O4P]101.024[] 180.996[]-[C2H2O]138.979[] 180.996[]-[H3O4P]83.014[] 168.991[]-[H2O]150.981[] 168.991[]-[H3O4P]71.013[…
164_2	164	1.11315	259.0222	169043.125	[M-H]-	259.0222	[M-H]-	C13H8O6	-2.0649999999591273	0.9182510048284273	260.032	1,5,6,7-tetrahydroxy-9H-xanthen-9-one	GSHVAZATHVNJGI-UHFFFAOYSA-N	O=C1C2=CC(O)=C(O)C(O)=C2OC=3C=CC=C(O)C13	96170	Organic compounds	Organoheterocyclic compounds	Benzopyrans		0.9668411867364747	0.0018697669865282108	0.6512624909119276	2	0.0033234184469962923	0.0953565766928691	259.022[]-[H2O]241.014[] 259.022[]-[C2H4O2]199.003[] 259.022[]-[C3H6O3]168.991[] 259.022[]-[C4H8O4]138.979[] 241.014[]-[H2O]222.996[] 241.014[]-[C2H2O]199.003[] 241.014[]-[C2H4O2]180.996[] 241.014[]-[C3H6O3]150.981[] 199.003[]-[H2O]180.996[] 199.003[]-[C2H4O2]138.979[] 199.003[]-[H3O4P]101.024[] 180.996[]-[C2H2O]138.979[] 180.996[]-[H3O4P]83.014[] 168.991[]-[H2O]150.981[] 168.991[]-[H3O4P]71.013[…
164_3	164	1.11315	259.0222	169043.125	[M-H]-	259.0222	[M-H]-	C13H8O6	-2.0649999999591273	0.9182510048284273	260.032	1,2,3,5-tetrahydroxy-9H-xanthen-9-one	PGCJOTJPPYIRHQ-UHFFFAOYSA-N	O=C1C=2C=CC=C(O)C2OC3=CC(O)=C(O)C(O)=C13	239014	Organic compounds	Organoheterocyclic compounds	Benzopyrans		0.9668411867364747	0.0018697669865282106	0.6512624909119276	2	0.0033234184469962923	0.0953565766928691	259.022[]-[H2O]241.014[] 259.022[]-[C2H4O2]199.003[] 259.022[]-[C3H6O3]168.991[] 259.022[]-[C4H8O4]138.979[] 241.014[]-[H2O]222.996[] 241.014[]-[C2H2O]199.003[] 241.014[]-[C2H4O2]180.996[] 241.014[]-[C3H6O3]150.981[] 199.003[]-[H2O]180.996[] 199.003[]-[C2H4O2]138.979[] 199.003[]-[H3O4P]101.024[] 180.996[]-[C2H2O]138.979[] 180.996[]-[H3O4P]83.014[] 168.991[]-[H2O]150.981[] 168.991[]-[H3O4P]71.013[…
164_4	164	1.11315	259.0222	169043.125	[M-H]-	259.0222	[M-H]-	C13H8O6	-2.0649999999591273	0.9182510048284273	260.032	3,4,6,7-Tetrahydroxyxanthone	ZIUFQHOTGSSKBS-UHFFFAOYSA-N	O=C1C2=CC=C(O)C(O)=C2OC3=CC(O)=C(O)C=C13	396110	Organic compounds	Organoheterocyclic compounds	Benzopyrans		0.9653061224489796	0.0018121202102698345	0.5827739824792133	2	0.0032031506040013356	0.09523879599511323	259.022[]-[H2O]241.014[] 259.022[]-[C2H4O2]199.003[] 259.022[]-[C3H6O3]168.991[] 259.022[]-[C4H8O4]138.979[] 241.014[]-[H2O]222.996[] 241.014[]-[C2H2O]199.003[] 241.014[]-[C2H4O2]180.996[] 199.003[]-[H2O]180.996[] 199.003[]-[C2H4O2]138.979[] 199.003[]-[H3O4P]101.024[] 180.996[]-[C2H2O]138.979[] 180.996[]-[H3O4P]83.014[] 168.991[]-[H3O4P]71.013[] 113.025[]-[CO]85.028[] 113.025[]-[C2H2O]71.013[] 11…
164_5	164	1.11315	259.0222	169043.125	[M-H]-	259.0222	[M-H]-	C13H8O6	-2.0649999999591273	0.9182510048284273	260.032	3,4,5,6-tetrahydroxy-9H-xanthen-9-one	MUWSBAZQOGXKJK-UHFFFAOYSA-N	O=C1C2=CC=C(O)C(O)=C2OC3=C(O)C(O)=CC=C13	198230	Organic compounds	Organoheterocyclic compounds	Benzopyrans		0.9668615984405458	0.0018090201807919486	0.5827739824792133	2	0.003198705964049565	0.09523347364565946	259.022[]-[H2O]241.014[] 259.022[]-[C2H4O2]199.003[] 259.022[]-[C3H6O3]168.991[] 259.022[]-[C4H8O4]138.979[] 241.014[]-[H2O]222.996[] 241.014[]-[C2H2O]199.003[] 241.014[]-[C2H4O2]180.996[] 199.003[]-[H2O]180.996[] 199.003[]-[C2H4O2]138.979[] 199.003[]-[H3O4P]101.024[] 180.996[]-[C2H2O]138.979[] 180.996[]-[H3O4P]83.014[] 168.991[]-[H3O4P]71.013[] 113.025[]-[CO]85.028[] 113.025[]-[C2H2O]71.013[] 11…
164_6	164	1.11315	259.0222	169043.125	[M-H]-	259.0222	[M-H]-	C13H8O6	-2.0649999999591273	0.9182510048284273	0.0	MKG183733	JJVYUTLKWCEZBG-UHFFFAOYSA-N	O=c1oc2c(O)c(O)ccc2c2ccc(O)c(O)c12	GENC183733					0.966796875	0.0018090201807919486	0.5827739824792133	2	0.003198705964049565	0.09523347364565946	259.022[]-[H2O]241.014[] 259.022[]-[C2H4O2]199.003[] 259.022[]-[C3H6O3]168.991[] 259.022[]-[C4H8O4]138.979[] 241.014[]-[H2O]222.996[] 241.014[]-[C2H2O]199.003[] 241.014[]-[C2H4O2]180.996[] 199.003[]-[H2O]180.996[] 199.003[]-[C2H4O2]138.979[] 199.003[]-[H3O4P]101.024[] 180.996[]-[C2H2O]138.979[] 180.996[]-[H3O4P]83.014[] 168.991[]-[H3O4P]71.013[] 113.025[]-[CO]85.028[] 113.025[]-[C2H2O]71.013[] 11…
164_7	164	1.11315	259.0222	169043.125	[M-H]-	259.0222	[M-H]-	C13H8O6	-2.0649999999591273	0.9182510048284273	260.032	2,3,6,7-tetrahydroxy-9H-xanthen-9-one	FBMMWMPAZUAGMX-UHFFFAOYSA-N	O=C1C2=CC(O)=C(O)C=C2OC3=CC(O)=C(O)C=C13	68262	Organic compounds	Organoheterocyclic compounds	Benzopyrans		0.9605263157894737	0.0017562121144920322	0.5138255363994523	2	0.0030259335771535235	0.09509427938591153	259.022[]-[H2O]241.014[] 259.022[]-[C2H4O2]199.003[] 259.022[]-[C3H6O3]168.991[] 259.022[]-[C4H8O4]138.979[] 241.014[]-[H2O]222.996[] 241.014[]-[C2H2O]199.003[] 241.014[]-[C2H4O2]180.996[] 199.003[]-[H2O]180.996[] 199.003[]-[C2H4O2]138.979[] 180.996[]-[C2H2O]138.979[] 180.996[]-[H3O4P]83.014[] 168.991[]-[H3O4P]71.013[] 113.025[]-[CO]85.028[] 113.025[]-[C2H2O]71.013[] 113.025[]-[CO2]69.034[] 83.01…
164_8	164	1.11315	259.0222	169043.125	[M-H]-	259.0222	[M-H]-	C13H8O6	-2.0649999999591273	0.9182510048284273	0.0	MKG111685	KVMPWMZDPKVDHY-UHFFFAOYSA-N	O=c1cc(-c2cc(O)cc(O)c2O)c2c(cc1O)O2	GENC111685					0.9211822660098522	0.0017890499963012182	0.5486109778017014	2	0.002495989454392046	0.09486214520633997	259.022[]-[H2O]241.014[] 259.022[]-[C2H4O2]199.003[] 259.022[]-[C3H6O3]168.991[] 241.014[]-[H2O]222.996[] 241.014[]-[C2H2O]199.003[] 241.014[]-[C2H4O2]180.996[] 199.003[]-[H2O]180.996[] 199.003[]-[H3O4P]101.024[] 180.996[]-[H3O4P]83.014[] 168.991[]-[H3O4P]71.013[] 113.025[]-[CO]85.028[] 113.025[]-[C2H2O]71.013[] 113.025[]-[CO2]69.034[] 101.024[]-[H2O]83.014[] 101.024[]-[CO]73.03[] 101.024[]-[C2H2…
164_9	164	1.11315	259.0222	169043.125	[M-H]-	259.0222	[M-H]-	C13H8O6	-2.0649999999591273	0.9182510048284273	260.032	Norathyriol	ZHTQCPCDXKMMLU-UHFFFAOYSA-N	O=C1C2=CC(O)=C(O)C=C2OC=3C=C(O)C=C(O)C13	395807	Organic compounds	Organoheterocyclic compounds	Benzopyrans		0.9607843137254902	0.0017694023273839964	0.5486109778017015	2	0.0024494550990483287	0.09481923035975089	259.022[]-[H2O]241.014[] 259.022[]-[C2H4O2]199.003[] 259.022[]-[C3H6O3]168.991[] 241.014[]-[H2O]222.996[] 241.014[]-[C2H2O]199.003[] 241.014[]-[C2H4O2]180.996[] 199.003[]-[H2O]180.996[] 199.003[]-[H3O4P]101.024[] 180.996[]-[H3O4P]83.014[] 168.991[]-[H3O4P]71.013[] 113.025[]-[CO]85.028[] 113.025[]-[C2H2O]71.013[] 113.025[]-[CO2]69.034[] 101.024[]-[H2O]83.014[] 101.024[]-[CO]73.03[] 101.024[]-[C2H2…
166_0	166	1.11315	294.0837	269522.1875	[M+FA-H]-	294.0837	[M+FA-H]-	C9H15NO7	1.1910000000057153	0.9720290190279982	0.0	MKG21122	CVVQCSMNTKRRDL-UHFFFAOYSA-N	COC(=O)CC(C)(O)OC(=O)NC(C)C(=O)O	GENC21122					0.8786127167630058	2.011593533274036	0.43812045829115936	2	4.5782240431793575	4.3979084567665145	294.0837[C9H15NO7]-[C4H8O4]174.041[C5H7O3N] 294.0837[C9H15NO7]-[C6H10O5]132.031[C3H5O2N] 294.0837[C9H15NO7]-[C6H12O6]114.02[C3H3ON] 294.0837[C9H15NO7]-[C6H10O7]100.04[C3H5N] 186.04[]-[C3H5NO2]99.009[] 174.041[C5H7O3N]-[H2O]156.029[C5H5O2N] 174.041[C5H7O3N]-[C2H2O]132.031[C3H5O2N] 174.041[C5H7O3N]-[C2H4O2]114.02[C3H3ON] 156.029[C5H5O2N]-[C2H2O]114.02[C3H3ON] 132.031[C3H5O2N]-[H3N]115.004[C3H2O2] 1…
166_1	166	1.11315	294.0837	269522.1875	[M+FA-H]-	294.0837	[M+FA-H]-	C9H15NO7	1.1910000000057153	0.9720290190279982	0.0	MKG202788	HIAYNHLUGFFHSB-UHFFFAOYSA-N	CCCC(O)(C(=O)O)C(=O)NC(CO)C(=O)O	GENC202788					0.87	1.4059301070685009	0.26013523067130384	2	2.492745370969304	2.7495056944559524	294.0837[C9H15NO7]-[C6H10O5]132.031[C3H5O2N] 294.0837[C9H15NO7]-[C6H12O6]114.02[C3H3ON] 294.0837[C9H15NO7]-[C6H10O7]100.04[C3H5N] 132.031[C3H5O2N]-[H2O]114.02[C3H3ON] 132.031[C3H5O2N]-[CO2]88.041[C2H5N] 132.031[C3H5O2N]-[C2H4O2]72.009[CHN] 128.035[]-[CO]100.04[] 114.02[C3H3ON]-[C2H2O]72.009[CHN] 114.02[C3H3ON]-[CO2]70.029[] 112.041[]-[C2H2O]70.029[] 100.04[]-[C2H4]72.009[] 100.04[]-[C2H2O]58.03[]…
166_2	166	1.11315	294.0837	269522.1875	[M+FA-H]-	294.0837	[M+FA-H]-	C10H11N5O3	-0.1449999999749707	0.9995795883978793	0.0	MKG153998	JCPMVZAQYKHDBL-UHFFFAOYSA-N	Cn1[nH]c(=O)nc1Nc1ccc(N(O)C=O)cc1	GENC153998					0.90625	0.928909153055739	0.1807997395967298	2	0.7812045871332066	1.4194694054621302	294.0837[C10H11N5O3]-[C3H6O3]204.052[C7H5N5] 294.0837[C10H11N5O3]-[C4H8O4]174.041[] 294.0837[C10H11N5O3]-[C6H10O5]132.031[] 174.041[]-[C2H2O]132.031[]
166_3	166	1.11315	294.0837	269522.1875	[M+FA-H]-	294.0837	[M+FA-H]-	C15H11N3O	-4.166999999995369	0.7066090191408471	249.09		LLYOXZQVOKALCD-UHFFFAOYSA-N	OC=1C=CC=2C=CC=CC2C1N=NC3=NC=CC=C3	175375	Organic compounds	Benzenoids	Naphthalenes	Naphthols and derivatives	0.9275766016713092	0.4113727930213116	0.49575069492177837	2	0.3487391448176254	0.656403267344209	294.0837[C15H11N3O]-[C3H6O3]204.052[] 294.0837[C15H11N3O]-[C6H12O6]114.02[] 294.0837[C15H11N3O]-[C6H10O7]100.04[] 204.052[]-[C3H6O3]114.02[] 156.029[]-[CO]128.035[] 156.029[]-[C2H2O]114.02[] 156.029[]-[CO2]112.041[] 131.046[]-[H3N]114.02[] 131.046[]-[H2O]113.036[] 130.051[]-[H2O]112.041[] 130.051[]-[CH5N]99.009[] 130.051[]-[C2H2O]88.041[] 130.051[]-[C2H4O2]70.029[] 128.035[]-[CO]100.04[] 128.035[…
166_4	166	1.11315	294.0837	269522.1875	[M+FA-H]-	294.0837	[M+FA-H]-	C10H11N5O3	-0.1449999999749707	0.9995795883978793	0.0	MKG113474	ZUGWKERUIQOQBQ-UHFFFAOYSA-N	CCOC(=O)c1coc(CNc2nccnn2)n1	GENC113474					0.88	0.3154750475810232	0.18146830515014123	2	0.09994003760108833	0.4654030252213553	294.0837[C10H11N5O3]-[C3H6O3]204.052[C7H5N5] 294.0837[C10H11N5O3]-[C4H8O4]174.041[] 124.039[]-[CO]96.045[] 124.039[]-[C2H2O]82.03[]
166_5	166	1.11315	294.0837	269522.1875	[M+FA-H]-	294.0837	[M+FA-H]-	C9H15NO7	1.1910000000057153	0.9720290190279982	249.085	5-acetamido-4,6,7-trihydroxy-2-oxoheptanoic acid	PIBJMPNYGWNNOS-UHFFFAOYSA-N	O=C(O)C(=O)CC(O)C(NC(=O)C)C(O)CO	240620	Organic compounds	Organic acids and derivatives	Keto acids and derivatives	Medium	0.9213483146067416	0.18956280521323746	0.1408282746206828	2	0.10350013994024407	0.3385157770861593	294.0837[C9H15NO7]-[C3H6O3]204.052[C6H9O4N] 294.0837[C9H15NO7]-[C4H8O4]174.041[C5H7O3N] 204.052[C6H9O4N]-[H2O]186.04[C6H7O3N] 174.041[C5H7O3N]-[CO2]130.051[C4H7ON]
166_6	166	1.11315	294.0837	269522.1875	[M+FA-H]-	294.0837	[M+FA-H]-	C9H15NO7	1.1910000000057153	0.9720290190279982	249.085	3-acetamido-4,6-dihydroxy-5-methoxyoxane-2-carboxylic acid	KQFZJMGLVOZWKR-UHFFFAOYSA-N	O=C(O)C1OC(O)C(OC)C(O)C1NC(=O)C	162234	Organic compounds	Organic oxygen compounds	Organooxygen compounds	Carbohydrates and carbohydrate conjugates	0.9528301886792453	0.183227128453806	0.10088466226031706	2	0.05407173290707478	0.30746589681014325	294.0837[C9H15NO7]-[C3H6O3]204.052[C6H9O4N] 294.0837[C9H15NO7]-[C4H8O4]174.041[C5H7O3N] 204.052[C6H9O4N]-[H2O]186.04[C6H7O3N]
166_7	166	1.11315	294.0837	269522.1875	[M+FA-H]-	294.0837	[M+FA-H]-	C10H11N5O3	-0.1449999999749707	0.9995795883978793	249.086		MJBHZZFNUSRWLB-UHFFFAOYSA-N	O=C1N=C2C(N=CN2C(=O)C)=C(NC(=O)C)N1C	191050	Organic compounds	Organoheterocyclic compounds	Imidazopyrimidines	Purines and purine derivatives	0.9387755102040817	0.00899	0.06103658909116217	2	0.0032803835313091325	0.1105881506054425	294.0837[C10H11N5O3]-[C3H6O3]204.052[C7H5N5]
166_8	166	1.11315	294.0837	269522.1875	[M+FA-H]-	294.0837	[M+FA-H]-	C10H11N5O3	-0.1449999999749707	0.9995795883978793	249.086		WIAJQQGSJDSCEB-UHFFFAOYSA-N	[O-][NH+](O)C1=CC=C(C=C1)NN=C2C(O)=NN=C2C	345145	Organic compounds	Benzenoids	Benzene and substituted derivatives	Phenylhydrazines	0.9574468085106383	0.0009773916325975839	0.07845591786262988	2	0.0	0.10093535047238551
166_9	166	1.11315	294.0837	269522.1875	[M+FA-H]-	294.0837	[M+FA-H]-	C12H13N2O4	-1.4879999999948268	0.9566832926224927	249.088		AJJUTOVQGXWTBW-UHFFFAOYSA-M	O=C([O-])[C]1[CH][NH2+][C]2[CH][C](OC)[C](OC)[CH][C]2[C]1N	5952	Organic compounds	Organoheterocyclic compounds	Quinolines and derivatives	Quinoline carboxylic acids	0.9841269841269841	7.669649888473705e-05	0.021527127467786553	2	0.0	0.09574502576113401
169_0	169	1.11315	307.1146	219096.359375	[M-H]-	307.1146	[M-H]-	C11H20N2O8	0.4570000000398977	0.9958317314468323	308.122	4-carbamoyl-2-[(3,4,5,6-tetrahydroxy-2-oxohexyl)amino]butanoic acid	UXVGPBLLNUTXSC-UHFFFAOYSA-N	O=C(O)C(NCC(=O)C(O)C(O)C(O)CO)CCC(=O)N	320687	Organic compounds	Organic acids and derivatives	Carboxylic acids and derivatives	Amino acids	0.8674698795180723	2.0274956841896237	0.4805385882470284	2	5.776647328076315	5.015402521372465	307.115[]-[H2O]289.105[] 307.115[]-[C3H6O3]217.084[] 307.115[]-[C4H8O4]187.073[] 307.115[]-[C6H10O5]145.062[] 307.115[]-[C6H12O6]127.051[] 307.115[]-[C6H10O7]113.072[] 289.105[]-[CO2]245.112[] 289.105[]-[C4H8O4]169.062[] 289.105[]-[C5H8O5]141.067[] 289.105[]-[C6H10O5]127.051[] 289.105[]-[C7H12O6]97.04[] 245.112[]-[C2H4]217.084[] 217.084[]-[C3H5NO2]130.051[] 217.084[]-[C3H6O3]127.051[] 217.084[]-[…
169_1	169	1.11315	307.1146	219096.359375	[M-H]-	307.1146	[M-H]-	C16H20O6	-3.5649999999805004	0.7755487001127145	0.0	MKG159654	NSKZFCUMTXVPDV-UHFFFAOYSA-N	CCOC(=O)COc1cc(O)c(C(=O)C=C(C)C)c(O)c1C	GENC159654					0.933786078098472	1.403117066066822	0.7660537834945524	2	3.385643442403583	3.173493657279885	307.115[]-[H2O]289.105[] 307.115[]-[C3H6O3]217.084[] 307.115[]-[C4H8O4]187.073[] 307.115[]-[C6H10O5]145.062[] 307.115[]-[C6H12O6]127.051[] 307.115[]-[C6H10O7]113.072[] 289.105[]-[C4H8O4]169.062[] 289.105[]-[C5H8O5]141.067[] 289.105[]-[C6H10O5]127.051[] 289.105[]-[C6H12O6]109.041[] 289.105[]-[C7H12O6]97.04[] 227.102[]-[H2O]209.091[] 227.102[]-[C2H2O]185.092[] 227.102[]-[C3H6O3]137.072[] 217.084[]-…
169_2	169	1.11315	307.1146	219096.359375	[M-H]-	307.1146	[M-H]-	C16H20O6	-3.5649999999805004	0.7755487001127145	0.0	MKG10751	UCBQEBFTWCRXAZ-UHFFFAOYSA-N	COC(=O)COC(=O)CCC(=O)c1ccc(C(C)C)c(O)c1	GENC10751					0.9431988041853513	1.4970049812724986	0.7432403915608659	2	2.4394567179458724	2.7942882102567066	307.115[]-[H2O]289.105[] 307.115[]-[C3H6O3]217.084[] 307.115[]-[C4H8O4]187.073[] 307.115[]-[C6H10O5]145.062[] 307.115[]-[C6H12O6]127.051[] 307.115[]-[C6H10O7]113.072[] 289.105[]-[C4H8O4]169.062[] 289.105[]-[C5H8O5]141.067[] 289.105[]-[C6H10O5]127.051[] 289.105[]-[C6H12O6]109.041[] 289.105[]-[C7H12O6]97.04[] 227.102[]-[H2O]209.091[] 227.102[]-[C3H6O3]137.072[] 217.084[]-[C3H5NO2]130.051[] 217.084[…
169_3	169	1.11315	307.1146	219096.359375	[M-H]-	307.1146	[M-H]-	C16H20O6	-3.5649999999805004	0.7755487001127145	0.0	MKG5027	JWNNHMUSADSBPZ-UHFFFAOYSA-N	COC(=O)COc1c(O)c2c(c(C)c1C(=O)O)CCCC2C	GENC5027					0.9562043795620438	1.1934856458175127	0.4863102552264948	2	2.8977876109686163	2.7199343213130924	307.115[]-[H2O]289.105[] 307.115[]-[C3H6O3]217.084[] 307.115[]-[C4H8O4]187.073[] 307.115[]-[C6H10O5]145.062[] 307.115[]-[C6H12O6]127.051[] 289.105[]-[CO2]245.112[] 289.105[]-[C4H8O4]169.062[] 289.105[]-[C5H8O5]141.067[] 289.105[]-[C6H10O5]127.051[] 289.105[]-[C7H12O6]97.04[] 245.112[]-[C2H4]217.084[] 217.084[]-[C3H6O3]127.051[] 217.084[]-[C4H8O4]97.04[] 209.091[]-[H2O]191.08[] 191.08[]-[C6H6O]97.…
169_4	169	1.11315	307.1146	219096.359375	[M-H]-	307.1146	[M-H]-	C16H20O6	-3.5649999999805004	0.7755487001127145	0.0	MKG59997	KCCKTLVQXKYPSL-UHFFFAOYSA-N	CCCCCC(=O)c1cc(OC(C)=O)c(OC(C)=O)cc1O	GENC59997					0.9466666666666667	1.1669736848143732	0.48359349016392406	2	2.8907048054752162	2.6898809575632527	307.115[]-[H2O]289.105[] 307.115[]-[C3H6O3]217.084[] 307.115[]-[C4H8O4]187.073[] 307.115[]-[C6H10O5]145.062[] 307.115[]-[C6H12O6]127.051[] 307.115[]-[C6H10O7]113.072[] 289.105[]-[C4H8O4]169.062[] 289.105[]-[C5H8O5]141.067[] 289.105[]-[C6H10O5]127.051[] 289.105[]-[C6H12O6]109.041[] 289.105[]-[C7H12O6]97.04[] 217.084[]-[C3H6O3]127.051[] 217.084[]-[C4H8O4]97.04[] 209.091[]-[H2O]191.08[] 191.08[]-[C6…
169_5	169	1.11315	307.1146	219096.359375	[M-H]-	307.1146	[M-H]-	C16H20O6	-3.5649999999805004	0.7755487001127145	308.126	5-(3',3'-Dimethylallyloxy)-2-Methoxycarbonyl-3-Methoxy-4-Methylbenzoic Acid	JHZWDWULMWXMAU-UHFFFAOYSA-N	O=C(O)C1=CC(OCC=C(C)C)=C(C(OC)=C1C(=O)OC)C	138508	Organic compounds	Benzenoids	Benzene and substituted derivatives	Benzoic acids and derivatives	0.946078431372549	1.081988121496757	0.6497205110783381	2	2.792153962833836	2.5556199729249465	307.115[]-[H2O]289.105[] 307.115[]-[C3H6O3]217.084[] 307.115[]-[C4H8O4]187.073[] 307.115[]-[C6H10O5]145.062[] 307.115[]-[C6H12O6]127.051[] 307.115[]-[C6H10O7]113.072[] 289.105[]-[C4H8O4]169.062[] 289.105[]-[C5H8O5]141.067[] 289.105[]-[C6H10O5]127.051[] 289.105[]-[C6H12O6]109.041[] 289.105[]-[C7H12O6]97.04[] 217.084[]-[C3H6O3]127.051[] 217.084[]-[C4H8O4]97.04[] 209.091[]-[H2O]191.08[] 191.08[]-[C6…
169_6	169	1.11315	307.1146	219096.359375	[M-H]-	307.1146	[M-H]-	C16H20O6	-3.5649999999805004	0.7755487001127145	0.0	MKG40347	JKQISKWTIJNCLQ-UHFFFAOYSA-N	C=CC1(C)CC2(CC(c3ccoc3)OC3(O)C(C)OC23O)O1	GENC40347					0.9333333333333333	1.2157115233084148	0.4269095266796091	2	2.514283862626521	2.5504083246329468	307.115[]-[H2O]289.105[] 307.115[]-[C4H8O4]187.073[] 307.115[]-[C6H10O5]145.062[] 289.105[]-[C4H8O4]169.062[] 289.105[]-[C6H12O6]109.041[] 289.105[]-[C7H12O6]97.04[] 227.102[]-[H2O]209.091[] 209.091[]-[H2O]191.08[] 197.092[]-[C2H4]169.062[] 191.08[]-[C6H6O]97.04[] 191.08[]-[C8H6O]73.029[] 187.073[]-[H3N]170.046[] 187.073[]-[H2O]169.062[] 187.073[]-[C2H2O]145.062[] 187.073[]-[C3H6O3]97.04[] 187.07…
169_7	169	1.11315	307.1146	219096.359375	[M-H]-	307.1146	[M-H]-	C16H20O6	-3.5649999999805004	0.7755487001127145	0.0	MKG28039	ZGEPXGLLKQCCNQ-UHFFFAOYSA-N	COC(=O)c1cc(O)ccc1CCC(=O)CC(C)CC(=O)O	GENC28039					0.9371534195933456	1.2253279771406413	0.6708728484119773	2	2.446300914684108	2.526033304493967	307.115[]-[H2O]289.105[] 307.115[]-[C3H6O3]217.084[] 307.115[]-[C4H8O4]187.073[] 307.115[]-[C6H10O5]145.062[] 307.115[]-[C6H12O6]127.051[] 307.115[]-[C6H10O7]113.072[] 289.105[]-[CO2]245.112[] 289.105[]-[C5H8O5]141.067[] 289.105[]-[C6H10O5]127.051[] 289.105[]-[C6H12O6]109.041[] 289.105[]-[C7H12O6]97.04[] 245.112[]-[H2O]227.102[] 245.112[]-[C2H4]217.084[] 245.112[]-[C2H4O2]185.092[] 245.112[]-[C3H…
169_8	169	1.11315	307.1146	219096.359375	[M-H]-	307.1146	[M-H]-	C16H20O6	-3.5649999999805004	0.7755487001127145	308.126	2-formyl-3-(hydroxymethyl)-6-methoxy-5-methyl-4-[(3-methylbut-2-en-1-yl)oxy]benzoic acid	QSBAJBQLULMYKU-UHFFFAOYSA-N	O=CC1=C(C(=O)O)C(OC)=C(C(OCC=C(C)C)=C1CO)C	263525	Organic compounds	Benzenoids	Benzene and substituted derivatives	Benzoic acids and derivatives	0.9395509499136442	1.1831085355158408	0.688086344850711	2	2.375459351780899	2.448393081417562	307.115[]-[H2O]289.105[] 307.115[]-[C3H6O3]217.084[] 307.115[]-[C4H8O4]187.073[] 307.115[]-[C6H10O5]145.062[] 307.115[]-[C6H12O6]127.051[] 289.105[]-[CO2]245.112[] 289.105[]-[C4H8O4]169.062[] 289.105[]-[C5H8O5]141.067[] 289.105[]-[C6H10O5]127.051[] 289.105[]-[C6H12O6]109.041[] 289.105[]-[C7H12O6]97.04[] 245.112[]-[C2H4]217.084[] 245.112[]-[C2H4O2]185.092[] 245.112[]-[C4H8O4]125.072[] 217.084[]-[C…
169_9	169	1.11315	307.1146	219096.359375	[M-H]-	307.1146	[M-H]-	C16H20O6	-3.5649999999805004	0.7755487001127145	0.0	MKG61051	LBHIOTNEXYCOQA-UHFFFAOYSA-N	COC1OC(c2ccc(C)cc2)C(OC(C)=O)C1OC(C)=O	GENC61051					0.9428571428571428	1.5386198628588583	0.3212122709554689	2	1.62299548395559	2.427672474847925	307.115[]-[H2O]289.105[] 307.115[]-[C3H6O3]217.084[] 307.115[]-[C4H8O4]187.073[] 307.115[]-[C6H10O5]145.062[] 307.115[]-[C6H12O6]127.051[] 289.105[]-[C6H10O5]127.051[] 217.084[]-[C3H5NO2]130.051[] 217.084[]-[C3H6O3]127.051[] 191.08[]-[C8H6O]73.029[] 187.073[]-[C2H2O]145.062[] 187.073[]-[C2H4O2]127.051[] 145.062[]-[H3N]128.035[] 145.062[]-[H2O]127.051[] 145.062[]-[C3H5NO2]58.03[] 101.024[]-[CO]73.…
173_0	173	1.11315	362.0856	108930.9765625	[M-H]-	362.0856	[M-H]-	C17H17NO8	-1.9939999999678548	0.9235588836326537	0.0	MKG169356	MUIMJFSNJAAHPV-UHFFFAOYSA-N	COc1c(O)c(C(C)=O)c(NC(C)=O)c(O)c1-c1cc(O)c(O)c(O)c1	GENC169356					0.9726672950047125	0.8991047480633129	0.6279810880131674	2	1.1548727690456515	1.568897020949404	228.086[]-[C2H2O]186.077[] 228.086[]-[CO2]184.098[] 228.086[]-[C2H4O2]168.066[] 228.086[]-[C3H6O3]138.055[] 228.086[]-[C6H6O3]102.056[] 198.076[]-[H2O]180.066[] 198.076[]-[C2H2O]156.066[] 198.076[]-[C2H4O2]138.055[] 186.077[]-[H2O]168.066[] 186.077[]-[C2H2O]144.067[] 186.077[]-[C2H4O2]126.056[] 184.098[]-[C2H4]156.066[] 184.098[]-[C3H6]142.052[] 180.066[]-[C2H2O]138.055[] 168.066[]-[C2H2O]126.056…
173_1	173	1.11315	362.0856	108930.9765625	[M-H]-	362.0856	[M-H]-	C17H17NO8	-1.9939999999678548	0.9235588836326537	363.095		CXMTYIZEYXNGAC-UHFFFAOYSA-N	O=C1OC=2C=C(OCC(=O)NC(C(=O)O)CCC(=O)O)C=CC2C(=C1)C	49697	Organic compounds	Organic acids and derivatives	Carboxylic acids and derivatives	Amino acids	0.930379746835443	0.5581621708978401	0.23057618018142173	2	0.9375516434599325	1.1192938809910717	144.067[]-[C2H2O]102.056[] 144.067[]-[C3H5NO2]57.034[] 142.052[]-[C2H2O]100.039[] 130.052[]-[CO]102.056[] 102.056[]-[CH5N]71.014[] 102.056[]-[CH3NO]57.034[] 100.039[]-[C2H2O]58.029[]
173_2	173	1.11315	362.0856	108930.9765625	[M-H]-	362.0856	[M-H]-	C17H17NO8	-1.9939999999678548	0.9235588836326537	0.0	MKG62005	SMZXJPHNLYMGEO-UHFFFAOYSA-N	O=C(NCCOC(C(=O)O)c1c(O)ccc(O)c1O)c1ccc(O)cc1	GENC62005					0.9686311787072244	0.35910584194233036	0.7249850458929292	2	0.8916718860679147	0.897297673339553	362.085[]-[C6H10O7S]136.075[] 246.098[]-[H2O]228.086[] 246.098[]-[C2H2O]204.087[] 246.098[]-[C2H4O2]186.077[] 246.098[]-[C3H6O3]156.066[] 246.098[]-[C4H8O4]126.056[] 246.098[]-[C6H10O4]100.039[] 246.098[]-[C5H8O5]98.06[] 246.098[]-[C6H10O5]84.045[] 228.086[]-[C2H2O]186.077[] 228.086[]-[C2H4O2]168.066[] 228.086[]-[C3H6O3]138.055[] 228.086[]-[C6H6O3]102.056[] 216.087[]-[H2O]198.076[] 216.087[]-[C2H…
173_3	173	1.11315	362.0856	108930.9765625	[M-H]-	362.0856	[M-H]-	C17H17NO8	-1.9939999999678548	0.9235588836326537	0.0	MKG215394	LDTWIZCBGIVAAS-UHFFFAOYSA-N	O=C(Oc1cccc(C2CC(O)C(O)C2O)c1)c1c(O)cc(=O)[nH]c1O	GENC215394					0.9302325581395349	0.0835492544216384	0.061775275783984736	2	0.0	0.17590514278490377
173_4	173	1.11315	362.0856	108930.9765625	[M-H]-	362.0856	[M-H]-	C17H17NO8	-1.9939999999678548	0.9235588836326537	363.095	2-{2-[(4-ethyl-2-oxo-2H-chromen-7-yl)oxy]acetamido}butanedioic acid	RFJFHCKYFVWREP-UHFFFAOYSA-N	O=C1OC=2C=C(OCC(=O)NC(C(=O)O)CC(=O)O)C=CC2C(=C1)CC	272113	Organic compounds	Organic acids and derivatives	Carboxylic acids and derivatives	Amino acids	0.9430379746835443	0.0004050759918537059	0.18760780133067317	2	3.3325155469129084e-05	0.09277762693285364	143.035[]-[CO]115.039[] 115.039[]-[C2H2O]73.03[]
173_5	173	1.11315	362.0856	108930.9765625	[M-H]-	362.0856	[M-H]-	C17H17NO8	-1.9939999999678548	0.9235588836326537	0.0	MKG43745	PAMNKORJCZMQPZ-UHFFFAOYSA-N	COC(=O)c1cc(Nc2oc(=O)c(C(=O)OC)cc2OC)cc(OC)c1	GENC43745					0.9752066115702479	0.0002230904917925172	0.06647943891492128	2	0.0	0.09257897885505789
173_6	173	1.11315	362.0856	108930.9765625	[M-H]-	362.0856	[M-H]-	C17H17NO8	-1.9939999999678548	0.9235588836326537	0.0	MKG173312	LSDIWKSTZWBVHP-UHFFFAOYSA-N	CCOC(=O)C1C(=O)NC(c2ccc3c(c2)OCCO3)C1=C(O)C(=O)O	GENC173312					0.9482758620689655	0.00020180339887498948	0.06642671180167539	2	0.0	0.09255769176214036
173_7	173	1.11315	362.0856	108930.9765625	[M-H]-	362.0856	[M-H]-	C17H17NO8	-1.9939999999678548	0.9235588836326537	0.0	MKG217481	XZYNTQBFRQSNFI-UHFFFAOYSA-N	O=C1OCC1(O)CC1(O)CC(O)CN1C(=O)C1(O)C(=O)c2ccccc21	GENC217481					0.967741935483871	0.00011180339887498949	0.022039508071076477	2	0.0	0.09246769176214037
192_0	192	1.125817	250.093	271804.59375	[M-H]-	250.093	[M-H]-	C9H17NO7	0.3209999999853608	0.9979413020317651	251.101	2-({[2,3,4-trihydroxy-5-(hydroxymethyl)oxolan-2-yl]methyl}amino)propanoic acid	BDMCSTCUMFCYDF-UHFFFAOYSA-N	O=C(O)C(NCC1(O)OC(CO)C(O)C1O)C	18819	Organic compounds	Organic oxygen compounds	Organooxygen compounds	Carbohydrates and carbohydrate conjugates	0.8902439024390244	1.1221042953279778	0.22562619548677457	2	1.6345506232525722	2.0391737371574403	250.094[]-[C3H6O3]160.06[] 250.094[]-[C6H10O5]88.041[] 250.094[]-[C6H12O6]70.031[] 160.06[]-[C3H5NO2]73.03[] 160.06[]-[C3H6O3]70.031[] 88.041[]-[H3N]71.014[] 88.041[]-[H2O]70.031[] 73.03[]-[H2O]55.018[]
192_1	192	1.125817	250.093	271804.59375	[M-H]-	250.093	[M-H]-	C9H17NO7	0.3209999999853608	0.9979413020317651	0.0	MKG163132	WKEDFYNPPFKQFA-UHFFFAOYSA-N	COCC(=O)NC1C(O)C(O)C(O)C(O)C1O	GENC163132					0.8850574712643678	1.1217164579268633	0.24555335922481428	2	1.09056616658635	1.7667936714232146	250.094[]-[C3H6O3]160.06[] 250.094[]-[C6H10O5]88.041[] 250.094[]-[C7H12O6]58.03[] 202.08[]-[C2H2O]160.06[] 160.06[]-[C3H5NO2]73.03[] 88.041[]-[H3N]71.014[] 73.03[]-[H2O]55.018[]
192_2	192	1.125817	250.093	271804.59375	[M-H]-	250.093	[M-H]-	C9H17NO7	0.3209999999853608	0.9979413020317651	251.101	2-[(2-amino-4,5,6-trihydroxy-1-oxohexan-3-yl)oxy]propanoic acid	ZZHZYDXMAKUKNS-UHFFFAOYSA-N	O=CC(N)C(OC(C(=O)O)C)C(O)C(O)CO	406911	Organic compounds	Organic oxygen compounds	Organooxygen compounds	Carbohydrates and carbohydrate conjugates	0.928	0.0065213263578591035	0.22967066094737348	2	0.0049222624392999655	0.1087765877806856	250.094[]-[C3H6O3]160.06[] 250.094[]-[C4H8O4]130.051[] 202.08[]-[C2H2O]160.06[] 160.06[]-[C3H5NO2]73.03[] 89.023[]-[H2O]71.014[] 73.03[]-[H2O]55.018[]
192_3	192	1.125817	250.093	271804.59375	[M-H]-	250.093	[M-H]-	C9H17NO7	0.3209999999853608	0.9979413020317651	251.101	2,3-dihydroxy-N-(2,3,5-trihydroxy-6-methyloxan-4-yl)propanamide	DAHLWXCUVNKHRK-UHFFFAOYSA-N	O=C(NC1C(O)C(O)OC(C)C1O)C(O)CO	50778	Organic compounds	Organic oxygen compounds	Organooxygen compounds	Carbohydrates and carbohydrate conjugates	0.9	0.006218507102912357	0.17570030488395835	2	0.0014949825730990222	0.10676012859263838	250.094[]-[C3H6O3]160.06[] 250.094[]-[C4H8O4]130.051[] 172.063[]-[C2H2O]130.051[] 160.06[]-[CH4O]128.036[]
192_4	192	1.125817	250.093	271804.59375	[M-H]-	250.093	[M-H]-	C9H17NO7	0.3209999999853608	0.9979413020317651	251.101	Muramic Acid	MSFSPUZXLOGKHJ-UHFFFAOYSA-N	O=C(O)C(OC1C(O)C(OC(O)C1N)CO)C	196488	Organic compounds	Organic oxygen compounds	Organooxygen compounds	Carbohydrates and carbohydrate conjugates	0.9270833333333334	0.00401424449651922	0.1790397450112207	2	0.0036930267296108052	0.10565488806450113	250.094[]-[C3H6O3]160.06[] 160.06[]-[C3H5NO2]73.03[] 89.023[]-[H2O]71.014[] 73.03[]-[H2O]55.018[]
192_5	192	1.125817	250.093	271804.59375	[M-H]-	250.093	[M-H]-	C10H13N5O3	-1.015000000023747	0.9796063222639374	251.102	2-amino-6-(2-hydroxypropanoyl)-8-methyl-3,4,7,8-tetrahydropteridin-4-one	VDEIFHFPSRJCCX-UHFFFAOYSA-N	O=C1NC(=NC2=C1N=C(C(=O)C(O)C)CN2C)N	324946	Organic compounds	Organoheterocyclic compounds	Pteridines and derivatives	Pterins and derivatives	0.927536231884058	0.0032931340965120705	0.12648875176969568	2	0.001506820583180191	0.1020071766144959	73.03[]-[H2O]55.018[]
192_6	192	1.125817	250.093	271804.59375	[M-H]-	250.093	[M-H]-	C10H13N5O3	-1.015000000023747	0.9796063222639374	251.102	2-(1,3-dimethyl-2,6-dioxo-2,3,6,7-tetrahydro-1H-purin-7-yl)-N-methylacetamide	FTFOPGZFHHNAAR-UHFFFAOYSA-N	O=C1C2=C(N=CN2CC(=O)NC)N(C(=O)N1C)C	80273	Organic compounds	Organoheterocyclic compounds	Imidazopyrimidines	Purines and purine derivatives	0.9122807017543859	0.00012843844200125862	0.1210170736082705	2	4.6471341041037326e-05	0.09811230633891552	250.094[]-[C6H12O6]70.031[] 250.094[]-[C7H12O6]58.03[]
192_7	192	1.125817	250.093	271804.59375	[M-H]-	250.093	[M-H]-	C10H13N5O3	-1.015000000023747	0.9796063222639374	251.102	5'-Deoxyadenosine	XGYIMTFOTBMPFP-UHFFFAOYSA-N	OC1C(O)C(OC1N2C=NC=3C(=NC=NC32)N)C	360850	Organic compounds	Nucleosides			0.9302325581395349	0.00014442680810015397	0.07477842236103782	2	0.0	0.0981050590344939
192_8	192	1.125817	250.093	271804.59375	[M-H]-	250.093	[M-H]-	C10H13N5O3	-1.015000000023747	0.9796063222639374	251.102	2-(6-amino-9H-purin-9-yl)-4-(hydroxymethyl)oxolan-3-ol	KQLDDLUWUFBQHP-UHFFFAOYSA-N	OCC1COC(N2C=NC=3C(=NC=NC32)N)C1O	161981	Organic compounds	Organoheterocyclic compounds	Imidazopyrimidines	Purines and purine derivatives	0.9310344827586207	4.4721359549995795e-05	0.04846303091065929	2	0.0	0.09800535358594374
192_9	192	1.125817	250.093	271804.59375	[M-H]-	250.093	[M-H]-	C10H13N5O3	-1.015000000023747	0.9796063222639374	251.102	Oxetanocin	LMJVXGOFWKVXAW-UHFFFAOYSA-N	OCC1OC(N2C=NC=3C(=NC=NC32)N)C1CO	176257	Organic compounds	Organoheterocyclic compounds	Imidazopyrimidines	Purines and purine derivatives	0.9310344827586207	4.4721359549995795e-05	0.04846303091065929	2	0.0	0.09800535358594374
213_0	213	1.138633	215.0327	330422.4375	[M+Cl]-	215.0327	[M+Cl]-	C6H12O6	0.457000000011476	0.9958317314473498	0.0	MKG88357	YQMLKQHHPKTZSQ-UHFFFAOYSA-N	COC(O)C(CO)OCC(=O)O	GENC88357					0.8	1.5633298463514562	0.5330046935509086	2	3.4124954533515464	3.369160746171964	179.056[]-[H2O]161.045[] 179.056[]-[C2H4O2]119.035[] 179.056[]-[C3H6O3]89.025[] 179.056[]-[C4H8O4]59.014[] 161.045[]-[H2O]143.033[] 161.045[]-[C2H2O]119.035[] 161.045[]-[C2H4O2]101.024[] 161.045[]-[C3H6O3]71.014[] 149.045[]-[H2O]131.035[] 149.045[]-[C2H4O2]89.025[] 149.045[]-[C3H6O3]59.014[] 143.033[]-[C2H2O]101.024[] 131.035[]-[C2H2O]89.025[] 131.035[]-[C2H4O2]71.014[] 131.035[]-[C3H5O2]58.005[]…
213_1	213	1.138633	215.0327	330422.4375	[M+Cl]-	215.0327	[M+Cl]-	C6H12O6	0.457000000011476	0.9958317314473498	0.0	MKG65378	FBIOZVDBZMZAQW-UHFFFAOYSA-N	O=C(OCC(O)CO)C(O)CO	GENC65378					0.7142857142857143	1.5137318756385625	0.39965099066563686	2	2.5347960819650863	2.8807130897658406	179.056[]-[H2O]161.045[] 179.056[]-[C2H4O2]119.035[] 179.056[]-[C3H6O3]89.025[] 179.056[]-[C4H8O4]59.014[] 161.045[]-[H2O]143.033[] 161.045[]-[C2H2O]119.035[] 161.045[]-[C2H4O2]101.024[] 161.045[]-[C3H6O3]71.014[] 143.033[]-[C2H2O]101.024[] 119.035[]-[H2O]101.024[] 119.035[]-[CH4O]87.009[] 119.035[]-[C2H4O2]59.014[] 101.024[]-[CO]73.029[] 101.024[]-[C2H2O]59.014[] 99.009[]-[CO]71.014[] 99.009[]-[…
213_2	213	1.138633	215.0327	330422.4375	[M+Cl]-	215.0327	[M+Cl]-	C6H12O6	0.457000000011476	0.9958317314473498	180.063	1,2,4,5,6-pentahydroxyhexan-3-one	DWJZKGYQNOQQEZ-UHFFFAOYSA-N	O=C(C(O)CO)C(O)C(O)CO	65617	Organic compounds	Organic oxygen compounds	Organooxygen compounds	Carbohydrates and carbohydrate conjugates	0.7333333333333333	1.5105232016724444	0.266445889104072	2	1.9127225415317055	2.566467645583032	179.056[]-[H2O]161.045[] 179.056[]-[C2H4O2]119.035[] 179.056[]-[C3H6O3]89.025[] 179.056[]-[C4H8O4]59.014[] 161.045[]-[H2O]143.033[] 161.045[]-[C2H2O]119.035[] 161.045[]-[C3H6O3]71.014[] 119.035[]-[CH4O]87.009[] 119.035[]-[C2H4O2]59.014[] 89.025[]-[H2O]71.014[] 87.009[]-[CO]59.014[]
213_3	213	1.138633	215.0327	330422.4375	[M+Cl]-	215.0327	[M+Cl]-	C6H12O6	0.457000000011476	0.9958317314473498	180.063	methyl 2,3,4,5-tetrahydroxypentanoate	JWILWRLEBBNTFH-UHFFFAOYSA-N	O=C(OC)C(O)C(O)C(O)CO	149351	Organic compounds	Organic oxygen compounds	Organooxygen compounds	Carbohydrates and carbohydrate conjugates	0.7435897435897436	1.004372234418347	0.3331095999579263	2	1.9025972892058383	2.055254052166001	179.056[]-[H2O]161.045[] 179.056[]-[C2H4O2]119.035[] 179.056[]-[C4H8O4]59.014[] 161.045[]-[H2O]143.033[] 161.045[]-[C2H2O]119.035[] 161.045[]-[C2H4O2]101.024[] 149.045[]-[H2O]131.035[] 149.045[]-[C3H6O3]59.014[] 143.033[]-[C2H2O]101.024[] 131.035[]-[C3H5O2]58.005[] 119.035[]-[H2O]101.024[] 119.035[]-[C2H4O2]59.014[] 101.024[]-[C2H2O]59.014[] 101.024[]-[C2H3O]58.005[]
213_4	213	1.138633	215.0327	330422.4375	[M+Cl]-	215.0327	[M+Cl]-	C6H12O6	0.457000000011476	0.9958317314473498	180.063	Fructose	BJHIKXHVCXFQLS-UHFFFAOYSA-N	O=C(CO)C(O)C(O)C(O)CO	22856	Organic compounds	Organic oxygen compounds	Organooxygen compounds	Carbohydrates and carbohydrate conjugates	0.7368421052631579	1.0043722344183468	0.3331095999579263	2	1.9025972892058383	2.055254052166001	179.056[]-[H2O]161.045[] 179.056[]-[C2H4O2]119.035[] 179.056[]-[C4H8O4]59.014[] 161.045[]-[H2O]143.033[] 161.045[]-[C2H2O]119.035[] 161.045[]-[C2H4O2]101.024[] 149.045[]-[H2O]131.035[] 149.045[]-[C3H6O3]59.014[] 143.033[]-[C2H2O]101.024[] 131.035[]-[C3H5O2]58.005[] 119.035[]-[H2O]101.024[] 119.035[]-[C2H4O2]59.014[] 101.024[]-[C2H2O]59.014[] 101.024[]-[C2H3O]58.005[]
213_5	213	1.138633	215.0327	330422.4375	[M+Cl]-	215.0327	[M+Cl]-	C9H10NO3	-2.221999999989066	0.9059730858035302	0.0	MKG220157	HXECEAZGBVRTRS-UHFFFAOYSA-N	C[C]1[CH][CH][C](C(=O)NCC(=O)O)[CH]1	GENC220157					0.8307692307692308	1.125874113173081	0.3348653167879879	2	1.5968599923800095	2.0149014179434386	179.056[]-[H2O]161.045[] 179.056[]-[C2H4O2]119.035[] 179.056[]-[C4H8O4]59.014[] 161.045[]-[C2H2O]119.035[] 161.045[]-[C2H4O2]101.024[] 119.035[]-[H2O]101.024[] 119.035[]-[C2H4O2]59.014[] 101.024[]-[H2O]83.012[] 101.024[]-[CO]73.029[] 101.024[]-[C2H2O]59.014[] 101.024[]-[C2H3O]58.005[] 85.029[]-[C2H4]56.997[] 83.012[]-[CO]55.019[] 73.029[]-[CH3]58.005[] 73.029[]-[H2O]55.019[]
213_6	213	1.138633	215.0327	330422.4375	[M+Cl]-	215.0327	[M+Cl]-	C6H12O6	0.457000000011476	0.9958317314473498	0.0	MKG191458	WWWGYNXQCCBESJ-UHFFFAOYSA-N	O=C(O)COCC(O)C(O)CO	GENC191458					0.8113207547169812	1.0906296733686853	0.3331696059873747	2	1.5501722648669518	1.9652989789468962	179.056[]-[H2O]161.045[] 179.056[]-[C2H4O2]119.035[] 179.056[]-[C4H8O4]59.014[] 161.045[]-[H2O]143.033[] 161.045[]-[C2H2O]119.035[] 161.045[]-[C2H4O2]101.024[] 143.033[]-[C2H2O]101.024[] 119.035[]-[H2O]101.024[] 119.035[]-[C2H4O2]59.014[] 101.024[]-[C2H2O]59.014[] 101.024[]-[C2H3O]58.005[] 85.029[]-[C2H4]56.997[] 75.008[]-[H2O]56.997[]
213_7	213	1.138633	215.0327	330422.4375	[M+Cl]-	215.0327	[M+Cl]-	C6H12O6	0.457000000011476	0.9958317314473498	180.063	2,3,4,5-tetrahydroxyhexanoic acid	NBFWIISVIFCMDK-UHFFFAOYSA-N	O=C(O)C(O)C(O)C(O)C(O)C	202476	Organic compounds	Organic acids and derivatives	Hydroxy acids and derivatives	Medium	0.8709677419354839	0.0024987315475160773	0.13324940370636776	2	0.0024912243388860527	0.10332751686169409	179.056[]-[H2O]161.045[] 179.056[]-[C2H4O2]119.035[] 161.045[]-[H2O]143.033[] 161.045[]-[C2H2O]119.035[]
213_8	213	1.138633	215.0327	330422.4375	[M+Cl]-	215.0327	[M+Cl]-	C6H12O6	0.457000000011476	0.9958317314473498	0.0	MKG104295	NQBSMYPCYYTVKG-UHFFFAOYSA-N	COC1OC(O)C(O)C(O)C1O	GENC104295					0.8	0.0025463695019663944	0.16652937297689943	2	0.001300846449582254	0.1027799658714925	179.056[]-[H2O]161.045[] 161.045[]-[H2O]143.033[] 149.045[]-[H2O]131.035[]
213_9	213	1.138633	215.0327	330422.4375	[M+Cl]-	215.0327	[M+Cl]-	C6H12O6	0.457000000011476	0.9958317314473498	180.063	2,3,4,5-tetrahydroxy-2-(hydroxymethyl)pentanal	ZGVNGXVNRCEBDS-UHFFFAOYSA-N	O=CC(O)(CO)C(O)C(O)CO	394328	Organic compounds	Organic oxygen compounds	Organooxygen compounds	Carbohydrates and carbohydrate conjugates	0.7222222222222222	0.0025376922968337184	0.16652937297689943	2	0.0012965771377265946	0.102769154010432	179.056[]-[H2O]161.045[] 161.045[]-[H2O]143.033[] 149.045[]-[H2O]131.035[]
217_0	217	1.138633	264.1086	324085.46875	[M-H]-	264.1086	[M-H]-	C10H19NO7	0.2710000000547552	0.9985322581875508	265.116	4-[(3,4,5,6-tetrahydroxy-2-oxohexyl)amino]butanoic acid	HFSKSWPVYWOHEY-UHFFFAOYSA-N	O=C(O)CCCNCC(=O)C(O)C(O)C(O)CO	105806	Organic compounds	Organic acids and derivatives	Carboxylic acids and derivatives	Amino acids	0.847457627118644	1.1402341237862548	0.44990147679225556	2	2.262465167066437	2.3713199331382286	264.11[]-[H2O]246.098[] 264.11[]-[C4H8O4]144.067[] 264.11[]-[C5H10O5]114.056[] 264.11[]-[C6H10O5]102.056[] 264.11[]-[C6H12O6]84.046[] 264.11[]-[C6H10O7]70.067[] 246.098[]-[C4H8O4]126.056[] 246.098[]-[C5H8O5]98.061[] 246.098[]-[C5H10O5]96.046[] 246.098[]-[C6H10O5]84.046[] 246.098[]-[C7H12O6]54.036[] 144.067[]-[H2O]126.056[] 144.067[]-[C2H2O]102.056[] 144.067[]-[CO2]100.078[] 144.067[]-[C2H4O2]84.0…
217_1	217	1.138633	264.1086	324085.46875	[M-H]-	264.1086	[M-H]-	C10H19NO7	0.2710000000547552	0.9985322581875508	0.0	MKG20602	PPEKNWDOXCUOEJ-UHFFFAOYSA-N	O=CCC(CO)NC1COC(O)C(O)C(O)C1O	GENC20602					0.8360655737704918	1.1221120425584836	0.2507181082958072	2	1.6573872890793702	2.0506589129169237	264.11[]-[H2O]246.098[] 264.11[]-[C6H10O5]102.056[] 264.11[]-[C6H12O6]84.046[] 264.11[]-[C7H12O6]72.044[] 246.098[]-[C6H10O5]84.046[] 102.056[]-[H2O]84.046[] 102.056[]-[CH3NO]57.035[] 87.049[]-[H2O]69.036[] 87.049[]-[CH4O]55.019[] 72.044[]-[H3N]55.019[]
217_2	217	1.138633	264.1086	324085.46875	[M-H]-	264.1086	[M-H]-	C11H15N5O3	-1.0649999999259308	0.9775708587335836	265.117		NVQTUZIAZHAOMF-UHFFFAOYSA-N	O=C1N=C(NCCC(=O)OC)C=2N=CN(C2N1C)C	215036	Organic compounds	Organic acids and derivatives	Carboxylic acids and derivatives	Amino acids	0.8850574712643678	1.0049081098346202	0.2492348734915722	2	1.4808278876927057	1.8430791395543313	264.11[]-[C2H4O2]204.086[] 264.11[]-[C6H10O5]102.056[] 264.11[]-[C7H12O6]72.044[] 102.056[]-[CH5N]71.014[] 102.056[]-[CH3NO]57.035[] 87.049[]-[H2O]69.036[] 87.049[]-[C2H4]59.014[] 87.049[]-[CH4O]55.019[] 72.044[]-[H3N]55.019[]
217_3	217	1.138633	264.1086	324085.46875	[M-H]-	264.1086	[M-H]-	C10H19NO7	0.2710000000547552	0.9985322581875508	265.116	4-({[2,3,4-trihydroxy-5-(hydroxymethyl)oxolan-2-yl]methyl}amino)butanoic acid	HUEOABWGBTXQNF-UHFFFAOYSA-N	O=C(O)CCCNCC1(O)OC(CO)C(O)C1O	114066	Organic compounds	Organic acids and derivatives	Carboxylic acids and derivatives	Amino acids	0.8888888888888888	1.1206305529327674	0.17849016907088527	2	1.105591792798859	1.7732796751509519	264.11[]-[H2O]246.098[] 264.11[]-[C6H10O5]102.056[] 264.11[]-[C6H12O6]84.046[] 246.098[]-[C6H10O5]84.046[] 246.098[]-[C7H12O6]54.036[] 102.056[]-[H2O]84.046[] 87.049[]-[H2O]69.036[]
217_4	217	1.138633	264.1086	324085.46875	[M-H]-	264.1086	[M-H]-	C10H19NO7	0.2710000000547552	0.9985322581875508	265.116	4-{[(2,3,4,5-tetrahydroxyoxan-2-yl)methyl]amino}butanoic acid	ZIMREPWIHGBADX-UHFFFAOYSA-N	O=C(O)CCCNCC1(O)OCC(O)C(O)C1O	395998	Organic compounds	Organic acids and derivatives	Carboxylic acids and derivatives	Amino acids	0.8888888888888888	1.1206305529327674	0.17849016907088527	2	1.105591792798859	1.7732796751509519	264.11[]-[H2O]246.098[] 264.11[]-[C6H10O5]102.056[] 264.11[]-[C6H12O6]84.046[] 246.098[]-[C6H10O5]84.046[] 246.098[]-[C7H12O6]54.036[] 102.056[]-[H2O]84.046[] 87.049[]-[H2O]69.036[]
217_5	217	1.138633	264.1086	324085.46875	[M-H]-	264.1086	[M-H]-	C10H19NO7	0.2710000000547552	0.9985322581875508	0.0	MKG188690	RBSGCUGTCMBTDA-UHFFFAOYSA-N	CC(=NO)C(O)COC1OC(C)C(O)C(O)C1O	GENC188690					0.8148148148148148	1.0872633775407061	0.1207171945360637	2	1.0727426997416791	1.7234879532303007	264.11[]-[H2O]246.098[] 264.11[]-[C6H10O5]102.056[] 264.11[]-[C6H12O6]84.046[] 246.098[]-[C6H10O5]84.046[] 102.056[]-[H2O]84.046[]
217_6	217	1.138633	264.1086	324085.46875	[M-H]-	264.1086	[M-H]-	C10H19NO7	0.2710000000547552	0.9985322581875508	0.0	MKG7828	ZDQHVCWKHMZCFA-UHFFFAOYSA-N	CCOC(=O)NCC1OC(CO)C(O)C(O)C1O	GENC7828					0.8823529411764706	0.003168352654023842	0.19195675316465907	2	0.0009564102572933784	0.10349978360142562	264.11[]-[H2O]246.098[] 264.11[]-[C3H6O3]174.077[] 174.077[]-[C3H5NO2]87.049[] 88.041[]-[H3N]71.014[] 87.049[]-[C2H4]59.014[]
217_7	217	1.138633	264.1086	324085.46875	[M-H]-	264.1086	[M-H]-	C11H15N5O3	-1.0649999999259308	0.9775708587335836	265.117	2-amino-9-[2,3-bis(hydroxymethyl)cyclobutyl]-9H-purin-6-ol	GWFOVSGRNGAGDL-UHFFFAOYSA-N	OC1=NC(=NC2=C1N=CN2C3CC(CO)C3CO)N	98629	Organic compounds	Organoheterocyclic compounds	Imidazopyrimidines	Purines and purine derivatives	0.8484848484848485	0.002055768603513768	0.11534880672803159	2	0.001150762078036392	0.10038823551589032	264.11[]-[H2O]246.098[] 264.11[]-[C5H10O5]114.056[] 246.098[]-[C5H8O5]98.061[] 246.098[]-[C5H10O5]96.046[] 114.056[]-[H2O]96.046[]
217_8	217	1.138633	264.1086	324085.46875	[M-H]-	264.1086	[M-H]-	C10H19NO7	0.2710000000547552	0.9985322581875508	0.0	MKG27223	GRMAPIBKWFULAY-UHFFFAOYSA-N	CCNC(=O)CC1(O)C(O)C(O)C(O)C(O)C1O	GENC27223					0.9411764705882353	9.608058833529526e-05	0.07671646118611385	2	6.030148053160077e-05	0.09997945714735618	264.11[]-[H2O]246.098[] 264.11[]-[C7H12O6]72.044[]
217_9	217	1.138633	264.1086	324085.46875	[M-H]-	264.1086	[M-H]-	C11H15N5O3	-1.0649999999259308	0.9775708587335836	265.117	Aristeromycin	UGRNVLGKAGREKS-UHFFFAOYSA-N	OCC1CC(N2C=NC=3C(=NC=NC32)N)C(O)C1O	310790	Organic compounds	Nucleosides	Nucleoside and nucleotide analogues	Cyclopentyl nucleosides	0.896551724137931	0.0013973137828514998	0.07259927167460435	2	0.00041173994941759375	0.09936026963091867	264.11[]-[H2O]246.098[] 264.11[]-[C5H10O5]114.056[]
223_0	223	1.138633	308.0989	204835.3125	[M-H]-	308.0989	[M-H]-	C11H19NO9	0.7410000000618311	0.9890784578685453	0.0	MKG225620	JHOAFSPACQNIBD-UHFFFAOYSA-N	NC(CCC(=O)O)C(=O)OC1OC(CO)C(O)C(O)C1O	GENC225620					0.8681318681318682	1.925126605967709	0.25703017343104756	2	4.028329284082668	4.038199093795898	308.099[]-[H2O]290.087[] 308.099[]-[C6H10O5]146.046[] 308.099[]-[C6H12O6]128.035[] 290.087[]-[H2O]272.078[] 290.087[]-[CO2]246.097[] 290.087[]-[C6H10O5]128.035[] 272.078[]-[C6H6O3]146.046[] 246.097[]-[C6H10O4]100.039[] 246.097[]-[C6H10O5]84.046[] 146.046[]-[H2O]128.035[] 146.046[]-[CO2]102.056[] 145.061[]-[H3N]128.035[] 145.061[]-[CH3NO]100.039[] 128.035[]-[CO]100.039[] 128.035[]-[CO2]84.046[] 10…
223_1	223	1.138633	308.0989	204835.3125	[M-H]-	308.0989	[M-H]-	C11H19NO9	0.7410000000618311	0.9890784578685453	0.0	MKG57115	OKQJHTOMPJHCTK-UHFFFAOYSA-N	CNC1(O)CC(=O)OC1OC1OC(CO)C(O)C(O)C1O	GENC57115					0.8888888888888888	1.6345664276079779	0.16700591876538437	2	3.120511402282015	3.2937299745358395	308.099[]-[H2O]290.087[] 308.099[]-[C6H10O5]146.046[] 308.099[]-[C6H12O6]128.035[] 290.087[]-[H2O]272.078[] 290.087[]-[C6H10O5]128.035[] 272.078[]-[C6H6O3]146.046[] 146.046[]-[H2O]128.035[] 146.046[]-[CH3NO]101.024[] 145.061[]-[H3N]128.035[]
223_2	223	1.138633	308.0989	204835.3125	[M-H]-	308.0989	[M-H]-	C11H19NO9	0.7410000000618311	0.9890784578685453	0.0	MKG117543	AXYVPYKEUSUBDB-UHFFFAOYSA-N	O=C1NCCOC(O)C1OC1OC(CO)C(O)C(O)C1O	GENC117543					0.8181818181818182	1.6331806994873703	0.1270058358254878	2	2.6085968028687083	3.036386946708579	308.099[]-[H2O]290.087[] 308.099[]-[C6H10O5]146.046[] 308.099[]-[C6H12O6]128.035[] 290.087[]-[H2O]272.078[] 290.087[]-[C6H10O5]128.035[] 272.078[]-[C6H6O3]146.046[] 146.046[]-[H2O]128.035[] 145.061[]-[H3N]128.035[]
223_3	223	1.138633	308.0989	204835.3125	[M-H]-	308.0989	[M-H]-	C17H15N3O3	-4.616999999939253	0.652898381332828	0.0	MKG163178	WSDLDRTZJROHMQ-UHFFFAOYSA-N	O=C(CCn1c(=O)[nH]c2ccccc2c1=O)Nc1ccccc1	GENC163178					0.8867924528301887	1.2995176607488315	0.1204403714313909	2	0.6895651093906152	1.7095900535774218	308.099[]-[C4H8O4]188.057[] 308.099[]-[C6H10O5]146.046[] 188.057[]-[C2H2O]146.046[]
223_4	223	1.138633	308.0989	204835.3125	[M-H]-	308.0989	[M-H]-	C17H15N3O3	-4.616999999939253	0.652898381332828	0.0	MKG214785	WTQYJVOQOVGQPD-UHFFFAOYSA-N	Cc1c(CC(=O)Nc2ccccn2)c(=O)[nH]c2cccc(O)c12	GENC214785					0.9460154241645244	0.9442764516404757	0.41444153886277585	2	0.6796209771624807	1.3493767783549988	308.099[]-[H2O]290.087[] 308.099[]-[C3H6O3]218.067[] 308.099[]-[C4H8O4]188.057[] 308.099[]-[C6H10O5]146.046[] 290.087[]-[C3H6O3]200.057[] 290.087[]-[C4H8O4]170.046[] 290.087[]-[C6H10O7]96.045[] 218.067[]-[H2O]200.057[] 218.067[]-[C3H5NO2]131.034[] 218.067[]-[C5H8O5]70.03[] 212.055[]-[C2H2O]170.046[] 200.057[]-[C5H8O5]52.018[] 188.057[]-[H2O]170.046[] 188.057[]-[C2H2O]146.046[] 187.072[]-[H3N]170.…
223_5	223	1.138633	308.0989	204835.3125	[M-H]-	308.0989	[M-H]-	C17H15N3O3	-4.616999999939253	0.652898381332828	0.0	MKG183146	BRUJXIWBBIFMNC-UHFFFAOYSA-N	O=C(Cn1c(=O)[nH]c2ccccc2c1=O)NCc1ccccc1	GENC183146					0.8867924528301887	1.130209840154341	0.1172966383521631	2	0.27099306089350494	1.3309962087343763	308.099[]-[C3H6O3]218.067[] 308.099[]-[C6H10O5]146.046[]
223_6	223	1.138633	308.0989	204835.3125	[M-H]-	308.0989	[M-H]-	C17H15N3O3	-4.616999999939253	0.652898381332828	309.111	5-methoxy-1-methyl-4-oxo-N-(quinolin-5-yl)-1,4-dihydropyridine-2-carboxamide	DLGPXGHXQVVNFL-UHFFFAOYSA-N	O=C1C=C(C(=O)NC2=CC=CC3=NC=CC=C32)N(C=C1OC)C	57538	Organic compounds	Organoheterocyclic compounds	Quinolines and derivatives		0.9210526315789473	0.816109841961391	0.12092569822573843	2	0.5027441761204253	1.1327717681548863	308.099[]-[C6H12O6]128.035[] 171.049[]-[C2H3O]128.035[] 171.049[]-[CO2]127.051[] 170.046[]-[C2H2O]128.035[]
223_7	223	1.138633	308.0989	204835.3125	[M-H]-	308.0989	[M-H]-	C17H15N3O3	-4.616999999939253	0.652898381332828	309.111	3-(1,3-dioxo-2,3-dihydro-1H-isoindol-2-yl)-N-(5-methylpyridin-2-yl)propanamide	FIUMWUGILPYXFA-UHFFFAOYSA-N	O=C1C=2C=CC=CC2C(=O)N1CCC(=O)NC3=NC=C(C=C3)C	73563	Organic compounds	Organoheterocyclic compounds	Isoindoles and derivatives	Isoindolines	0.9178082191780822	0.7554696644988665	0.12152312262976869	2	0.34168978531537175	0.9916043952898352	308.099[]-[C6H10O5]146.046[]
223_8	223	1.138633	308.0989	204835.3125	[M-H]-	308.0989	[M-H]-	C17H15N3O3	-4.616999999939253	0.652898381332828	0.0	MKG225043	WKRSYORQEIMTHD-UHFFFAOYSA-N	COc1ccc(N=C(N)Nc2ccc3oc(=O)ccc3c2)cc1	GENC225043					0.9347826086956522	0.7503777434556526	0.11775014354561723	2	0.2116188879373122	0.9214770255575915	308.099[]-[C6H10O5]146.046[]
223_9	223	1.138633	308.0989	204835.3125	[M-H]-	308.0989	[M-H]-	C17H15N3O3	-4.616999999939253	0.652898381332828	0.0	MKG52830	DYMCOSNTZUFPQQ-UHFFFAOYSA-N	O=C(NCc1ccccn1)c1c[nH]c(Oc2ccccc2O)c1	GENC52830					0.9563492063492064	0.6212047793089363	0.4402166748897994	2	0.46087548189538124	0.9169323583899097	308.099[]-[H2O]290.087[] 308.099[]-[C4H8O4]188.057[] 308.099[]-[C6H10O5]146.046[] 290.087[]-[C3H6O3]200.057[] 290.087[]-[C6H10O7]96.045[] 200.057[]-[C5H8O5]52.018[] 188.057[]-[C2H2O]146.046[] 146.046[]-[C3H5NO2]59.013[] 138.056[]-[C2H2O]96.045[] 131.034[]-[CO2]87.045[] 131.034[]-[C2H4O2]71.014[] 126.056[]-[C2H3O]83.033[] 87.045[]-[H2O]69.034[] 87.045[]-[C2H4]59.013[] 85.029[]-[CO]57.035[] 70.03[]…
233_0	233	1.138633	601.1382	597585.375	[M-H]-	601.1382	[M-H]-	C32H26O12	3.5950000000184446	0.7722240892700594	602.142	2-({3-[4,5-dihydroxy-2-(2-{3',4,5-trihydroxy-[1,1'-biphenyl]-2-yl}ethenyl)phenyl]prop-2-enoyl}oxy)-3-(3,4,5-trihydroxyphenyl)propanoic acid	QHOKBDNMUUDRLX-UHFFFAOYSA-N	O=C(O)C(OC(=O)C=CC1=CC(O)=C(O)C=C1C=CC2=CC(O)=C(O)C=C2C3=CC=CC(O)=C3)CC4=CC(O)=C(O)C(O)=C4	256472	Organic compounds	Phenylpropanoids and polyketides	Stilbenes		0.981998199819982	1.0200041978040462	0.8058089626629472	2	1.8072241539245268	2.0008386836933156	601.139[]-[H2O]583.127[] 601.139[]-[H3O4P]503.16[] 601.139[]-[C6H10O5]439.085[] 601.139[]-[C6H12O6]421.075[] 601.139[]-[C12H22O11]259.023[] 583.127[]-[C6H10O5]421.075[] 503.16[]-[C3H6O3]413.131[] 503.16[]-[C4H8O4]383.119[] 503.16[]-[C6H10O5]341.108[] 503.16[]-[C6H12O6]323.097[] 503.16[]-[C12H22O11]161.046[] 439.085[]-[H2O]421.075[] 439.085[]-[H3O4P]341.108[] 439.085[]-[C6H12O6]259.023[] 439.085[]…
233_1	233	1.138633	601.1382	597585.375	[M-H]-	601.1382	[M-H]-	C32H26O12	3.5950000000184446	0.7722240892700594	602.142	Alterporriol L	HMIMHGZMSJACHB-UHFFFAOYSA-N	O=C1C2=CC(=C(O)C=C2C(=O)C3=C(OC)C(=CC(O)=C13)C=4C=C(O)C=5C(=O)C6=C(C(=O)C5C4OC)C(O)C(O)(C)C(O)C6)C	108838	Organic compounds	Benzenoids	Anthracenes	Anthraquinones	0.9811977715877437	0.5960890208982716	0.5417259746842583	2	0.981049881405408	1.1638363705279815	601.139[]-[H2O]583.127[] 601.139[]-[C6H10O5]439.085[] 601.139[]-[C6H12O6]421.075[] 601.139[]-[C12H22O11]259.023[] 583.127[]-[C6H10O5]421.075[] 583.127[]-[C12H22O11]241.012[] 439.085[]-[H2O]421.075[] 439.085[]-[H3O4P]341.108[] 439.085[]-[C6H12O6]259.023[] 421.075[]-[H3O4P]323.097[] 421.075[]-[C6H10O5]259.023[] 421.075[]-[C6H12O6]241.012[] 413.131[]-[C3H6O3]323.097[] 413.131[]-[C6H12O6]233.067[] 41…
233_2	233	1.138633	601.1382	597585.375	[M-H]-	601.1382	[M-H]-	C32H26O12	3.5950000000184446	0.7722240892700594	602.142	Alterporriol P	CKIZCIRWASRCGD-UHFFFAOYSA-N	O=C1C2=CC(OC)=CC(O)=C2C(=O)C3=C1C=C(C(O)=C3C4=C(O)C=5C(=O)C6=C(C(=O)C5C=C4OC)C(O)C(O)(C)C(O)C6)C	40533	Organic compounds	Benzenoids	Anthracenes	Anthraquinones	0.979706088173548	0.5960565589276781	0.5894480701415417	2	0.9810398200322035	1.1637988778707857	601.139[]-[H2O]583.127[] 601.139[]-[C6H10O5]439.085[] 601.139[]-[C6H12O6]421.075[] 601.139[]-[C12H22O11]259.023[] 583.127[]-[C6H10O5]421.075[] 583.127[]-[C12H22O11]241.012[] 439.085[]-[H2O]421.075[] 439.085[]-[H3O4P]341.108[] 439.085[]-[C6H12O6]259.023[] 421.075[]-[H3O4P]323.097[] 421.075[]-[C6H10O5]259.023[] 421.075[]-[C6H12O6]241.012[] 413.131[]-[C3H6O3]323.097[] 413.131[]-[C6H12O6]233.067[] 41…
233_3	233	1.138633	601.1382	597585.375	[M-H]-	601.1382	[M-H]-	C32H26O12	3.5950000000184446	0.7722240892700594	602.142	2',4,6,7,8,8'-hexahydroxy-2,6'-dimethoxy-3',7-dimethyl-6,7,8,9-tetrahydro-5H,9'H,10H,10'H-[1,1'-bianthracene]-9,9',10,10'-tetrone	ZTVZWEOOAHOBDR-UHFFFAOYSA-N	O=C1C2=CC(OC)=CC(O)=C2C(=O)C3=C1C=C(C(O)=C3C4=C(OC)C=C(O)C=5C(=O)C6=C(C(=O)C54)C(O)C(O)(C)C(O)C6)C	402929	Organic compounds	Benzenoids	Anthracenes	Anthraquinones	0.978397212543554	0.5949528470063593	0.614474790951793	2	0.9622985610289259	1.1533245364478282	601.139[]-[H2O]583.127[] 601.139[]-[C6H10O5]439.085[] 601.139[]-[C6H12O6]421.075[] 601.139[]-[C12H22O11]259.023[] 583.127[]-[C6H10O5]421.075[] 583.127[]-[C12H22O11]241.012[] 439.085[]-[H2O]421.075[] 439.085[]-[H3O4P]341.108[] 439.085[]-[C6H12O6]259.023[] 421.075[]-[H3O4P]323.097[] 421.075[]-[C6H10O5]259.023[] 421.075[]-[C6H12O6]241.012[] 413.131[]-[C3H6O3]323.097[] 413.131[]-[C6H10O5]251.076[] 41…
233_4	233	1.138633	601.1382	597585.375	[M-H]-	601.1382	[M-H]-	C32H26O12	3.5950000000184446	0.7722240892700594	602.142	Alterporriol F	NVODSWBWJSGBSI-UHFFFAOYSA-N	O=C1C2=CC(O)=C(C=C2C(=O)C3=C1C(O)=CC(OC)=C3C=4C(OC)=CC(O)=C5C(=O)C6=C(C(=O)C54)C(O)C(O)(C)C(O)C6)C	214973	Organic compounds	Benzenoids	Anthracenes	Anthraquinones	0.9803370786516854	0.594903267536229	0.5507000413233947	2	0.9621230638803859	1.1531872084034278	601.139[]-[H2O]583.127[] 601.139[]-[C6H10O5]439.085[] 601.139[]-[C6H12O6]421.075[] 601.139[]-[C12H22O11]259.023[] 583.127[]-[C6H10O5]421.075[] 583.127[]-[C12H22O11]241.012[] 439.085[]-[H2O]421.075[] 439.085[]-[H3O4P]341.108[] 439.085[]-[C6H12O6]259.023[] 421.075[]-[H3O4P]323.097[] 421.075[]-[C6H10O5]259.023[] 421.075[]-[C6H12O6]241.012[] 413.131[]-[C3H6O3]323.097[] 413.131[]-[C6H10O5]251.076[] 41…
233_5	233	1.138633	601.1382	597585.375	[M-H]-	601.1382	[M-H]-	C32H26O12	3.5950000000184446	0.7722240892700594	602.142	8,8'-Paepalantine Dimer	ZFQBRSSPULXABF-UHFFFAOYSA-N	O=C1OC(=CC=2C(OC)=C3C=C(OC)C(=C(O)C3=C(O)C12)C=4C(O)=C5C(O)=C6C(=O)OC(=CC6=C(OC)C5=CC4OC)C)C	394355	Organic compounds	Organoheterocyclic compounds	Naphthopyrans	Naphthopyranones	0.9803921568627451	0.5869418232220294	0.33145114721503627	2	0.7131494504523569	1.0207389573752137	601.139[]-[H2O]583.127[] 601.139[]-[C6H10O5]439.085[] 601.139[]-[C6H12O6]421.075[] 583.127[]-[C6H10O5]421.075[] 583.127[]-[C12H22O11]241.012[] 439.085[]-[H2O]421.075[] 439.085[]-[H3O4P]341.108[] 421.075[]-[C6H12O6]241.012[] 413.131[]-[C6H10O5]251.076[] 413.131[]-[C6H12O6]233.067[] 413.131[]-[C7H12O6]221.066[] 383.119[]-[C2H2O]341.108[] 383.119[]-[C5H10O5]233.067[] 383.119[]-[C6H10O5]221.066[] 341…
233_6	233	1.138633	601.1382	597585.375	[M-H]-	601.1382	[M-H]-	C32H26O12	3.5950000000184446	0.7722240892700594	602.142	1,3,4-tris(4-hydroxybenzoyloxy)butan-2-yl 4-hydroxybenzoate	UFYXGHSICNSXJL-UHFFFAOYSA-N	O=C(OCC(OC(=O)C1=CC=C(O)C=C1)C(OC(=O)C2=CC=C(O)C=C2)COC(=O)C3=CC=C(O)C=C3)C4=CC=C(O)C=C4	310047	Organic compounds	Benzenoids	Benzene and substituted derivatives	Benzoic acids and derivatives	0.9831546707503829	0.5842641666426118	0.22458543952242804	2	0.711405454775453	1.0171893029573442	601.139[]-[H2O]583.127[] 601.139[]-[C6H10O5]439.085[] 601.139[]-[C6H12O6]421.075[] 583.127[]-[C6H10O5]421.075[] 439.085[]-[H2O]421.075[] 413.131[]-[C12H22O11]71.014[] 113.024[]-[CO]85.03[] 113.024[]-[C2H2O]71.014[]
255_0	255	1.151233	195.0512	1500061.5	[M+FA-H]-	195.0512	[M+FA-H]-	C5H10O5	0.7199999999727424	0.989685562441157	150.053	L-Rul	ZAQJHHRNXZUBTE-UHFFFAOYSA-N	O=C(CO)C(O)C(O)CO	390243	Organic compounds	Organic oxygen compounds	Organooxygen compounds	Carbohydrates and carbohydrate conjugates	0.7105263157894737	0.2872005277232738	0.3232043618033882	2	0.41436772830816043	0.5933529481214698	149.044[]-[H2O]131.034[] 149.044[]-[CH4O]117.019[] 149.044[]-[C2H4O2]89.024[] 149.044[]-[C3H6O3]59.014[] 131.034[]-[H2O]113.024[] 131.034[]-[CH4O]99.009[] 131.034[]-[C2H2O]89.024[] 131.034[]-[C2H4O2]71.014[] 131.034[]-[C3H5O2]58.006[] 119.035[]-[H2O]101.024[] 119.035[]-[C2H4O2]59.014[] 117.019[]-[H2O]99.009[] 117.019[]-[CO]89.024[] 117.019[]-[C2H3O2]58.006[] 113.024[]-[C2H2O]71.014[] 101.024[]-[C…
255_1	255	1.151233	195.0512	1500061.5	[M+FA-H]-	195.0512	[M+FA-H]-	C5H10O5	0.7199999999727424	0.989685562441157	0.0	MKG26295	JRKCFAXJYUOVCL-UHFFFAOYSA-N	COC(=O)C(O)C(O)CO	GENC26295					0.717948717948718	0.2872005277232738	0.3232043618033882	2	0.41436772830816043	0.5933529481214698	149.044[]-[H2O]131.034[] 149.044[]-[CH4O]117.019[] 149.044[]-[C2H4O2]89.024[] 149.044[]-[C3H6O3]59.014[] 131.034[]-[H2O]113.024[] 131.034[]-[CH4O]99.009[] 131.034[]-[C2H2O]89.024[] 131.034[]-[C2H4O2]71.014[] 131.034[]-[C3H5O2]58.006[] 119.035[]-[H2O]101.024[] 119.035[]-[C2H4O2]59.014[] 117.019[]-[H2O]99.009[] 117.019[]-[CO]89.024[] 117.019[]-[C2H3O2]58.006[] 113.024[]-[C2H2O]71.014[] 101.024[]-[C…
255_2	255	1.151233	195.0512	1500061.5	[M+FA-H]-	195.0512	[M+FA-H]-	C5H10O5	0.7199999999727424	0.989685562441157	150.053	2,3,4-trihydroxypentanoic acid	CHUMGDDVFASTDV-UHFFFAOYSA-N	O=C(O)C(O)C(O)C(O)C	38793	Organic compounds	Lipids and lipid	Fatty Acyls	Fatty acids and conjugates	0.7741935483870968	0.011208269493568042	0.20579645073347097	2	0.0046115824428351986	0.11248261695910136	149.044[]-[H2O]131.034[] 149.044[]-[CH4O]117.019[] 149.044[]-[C2H4O2]89.024[] 131.034[]-[H2O]113.024[] 131.034[]-[C2H2O]89.024[] 117.019[]-[CO]89.024[] 113.024[]-[CO]85.03[]
255_3	255	1.151233	195.0512	1500061.5	[M+FA-H]-	195.0512	[M+FA-H]-	C5H10O5	0.7199999999727424	0.989685562441157	150.053	2,3,4-trihydroxy-2-methylbutanoic acid	UXJDESUVPBNUTB-UHFFFAOYSA-N	O=C(O)C(O)(C)C(O)CO	320713	Organic compounds	Organic oxygen compounds	Organooxygen compounds	Carbohydrates and carbohydrate conjugates	0.7741935483870968	0.011208269493568042	0.20579645073347094	2	0.0046115824428351986	0.11248261695910136	149.044[]-[H2O]131.034[] 149.044[]-[CH4O]117.019[] 149.044[]-[C2H4O2]89.024[] 131.034[]-[H2O]113.024[] 131.034[]-[C2H2O]89.024[] 117.019[]-[CO]89.024[] 113.024[]-[CO]85.03[]
255_4	255	1.151233	195.0512	1500061.5	[M+FA-H]-	195.0512	[M+FA-H]-	C5H10O5	0.7199999999727424	0.989685562441157	150.053	2-Deoxy-D-Ribonate	VBUWJOHKCBQXNU-UHFFFAOYSA-N	O=C(O)CC(O)C(O)CO	324421	Organic compounds	Organic acids and derivatives	Hydroxy acids and derivatives	Beta hydroxy acids and derivatives	0.8	0.0038084117424459236	0.11760887573364431	2	0.0018507020547671772	0.10370231901394522	149.044[]-[H2O]131.034[] 131.034[]-[H2O]113.024[] 113.024[]-[CO]85.03[]
255_5	255	1.151233	195.0512	1500061.5	[M+FA-H]-	195.0512	[M+FA-H]-	C5H10O5	0.7199999999727424	0.989685562441157	150.053	2,3,4-trihydroxy-3-(hydroxymethyl)butanal	AVGPOAXYRRIZMM-UHFFFAOYSA-N	O=CC(O)C(O)(CO)CO	13955	Organic compounds	Organic oxygen compounds	Organooxygen compounds	Carbohydrates and carbohydrate conjugates	0.7222222222222222	5.881716976750462e-05	0.14694656067695377	2	2.8696829163927444e-05	0.09904172182846518	149.044[]-[H2O]131.034[] 131.034[]-[H2O]113.024[] 119.035[]-[H2O]101.024[]
255_6	255	1.151233	195.0512	1500061.5	[M+FA-H]-	195.0512	[M+FA-H]-	C5H10O5	0.7199999999727424	0.989685562441157	150.053	D-Xyl	PYMYPHUHKUWMLA-UHFFFAOYSA-N	O=CC(O)C(O)C(O)CO	250064	Organic compounds	Organic oxygen compounds	Organooxygen compounds	Carbohydrates and carbohydrate conjugates	0.7222222222222222	5.881716976750462e-05	0.14694656067695377	2	2.8696829163927444e-05	0.09904172182846518	149.044[]-[H2O]131.034[] 131.034[]-[H2O]113.024[] 119.035[]-[H2O]101.024[]
269_0	269	1.151233	377.0857	642111.875	[M-H]-	377.0857	[M-H]-	C18H18O9	-1.5599999999835745	0.9524934963353501	378.095	2-(2,3-dihydroxy-4-methoxyphenyl)-5,6-dihydroxy-3,7-dimethoxy-3,4-dihydro-2H-1-benzopyran-4-one	KBYNNCARPAANNO-UHFFFAOYSA-N	O=C1C2=C(O)C(O)=C(OC)C=C2OC(C3=CC=C(OC)C(O)=C3O)C1OC	152574	Organic compounds	Phenylpropanoids and polyketides	Flavonoids	O	0.9618456078083407	3.022249720760696	0.8263937247953745	2	8.407851766986422	7.321424953887442	377.086[]-[C6H13O7P]149.046[] 341.109[]-[H2O]323.102[] 341.109[]-[C2H4O2]281.087[] 341.109[]-[C3H6O3]251.077[] 341.109[]-[C4H8O4]221.067[] 341.109[]-[C6H10O4]195.05[] 341.109[]-[C6H10O5]179.056[] 341.109[]-[C6H12O6]161.046[] 341.109[]-[C7H12O6]149.046[] 323.102[]-[C2H2O]281.087[] 323.102[]-[C2H4O2]263.078[] 323.102[]-[C3H6O3]233.067[] 323.102[]-[C6H10O5]161.046[] 323.102[]-[C6H12O6]143.034[] 323.…
269_1	269	1.151233	377.0857	642111.875	[M-H]-	377.0857	[M-H]-	C18H18O9	-1.5599999999835745	0.9524934963353501	0.0	MKG215912	AJYJZLNWQFPMIG-UHFFFAOYSA-N	COc1cc(CCC(=O)c2c(O)c(O)c(OC)c(O)c2C(=O)O)ccc1O	GENC215912					0.9576446280991735	2.9901589617067437	0.7957766732567073	2	7.04028725516839	6.605551938924474	377.086[]-[C6H13O7P]149.046[] 341.109[]-[H2O]323.102[] 341.109[]-[C2H4O2]281.087[] 341.109[]-[C3H6O3]251.077[] 341.109[]-[C4H8O4]221.067[] 341.109[]-[C6H10O4]195.05[] 341.109[]-[C6H10O5]179.056[] 341.109[]-[C6H12O6]161.046[] 341.109[]-[C7H12O6]149.046[] 323.102[]-[C2H2O]281.087[] 323.102[]-[C2H4O2]263.078[] 323.102[]-[C3H6O3]233.067[] 323.102[]-[C6H10O5]161.046[] 323.102[]-[C6H12O6]143.034[] 323.…
269_2	269	1.151233	377.0857	642111.875	[M-H]-	377.0857	[M-H]-	C18H18O9	-1.5599999999835745	0.9524934963353501	378.095	Flavimycin A	VJXHTAZAWHMKML-UHFFFAOYSA-N	OC=1C(O)=C(C2=C(C1O)C(OC2)C3OC(O)C=4C(=C(O)C(O)=C(O)C43)C)C	329196	Organic compounds	Organoheterocyclic compounds	Isocoumarans		0.9559471365638766	2.854705273488541	0.8014625255609517	2	6.722051524145058	6.310980385194606	323.102[]-[C2H2O]281.087[] 323.102[]-[C2H4O2]263.078[] 323.102[]-[C3H6O3]233.067[] 323.102[]-[C6H10O5]161.046[] 323.102[]-[C6H12O6]143.034[] 323.102[]-[C7H12O6]131.035[] 281.087[]-[H2O]263.078[] 281.087[]-[C2H4O2]221.067[] 281.087[]-[C4H8O4]161.046[] 281.087[]-[C5H10O5]131.035[] 281.087[]-[C6H12O6]101.025[] 281.087[]-[C7H12O6]89.025[] 263.078[]-[C2H2O]221.067[] 263.078[]-[C4H8O4]143.034[] 263.078…
269_3	269	1.151233	377.0857	642111.875	[M-H]-	377.0857	[M-H]-	C18H18O9	-1.5599999999835745	0.9524934963353501	0.0	MKG206790	DLMCPTYMCNNORX-UHFFFAOYSA-N	CC(=O)c1c(O)c(C)c(O)c(O)c1C(C)OC(=O)c1ccc(O)c(O)c1O	GENC206790					0.9538288288288288	2.658156076389045	0.8229412932655142	2	6.701248402725232	6.104029627385197	377.086[]-[C6H13O7P]149.046[] 341.109[]-[H2O]323.102[] 341.109[]-[C2H4O2]281.087[] 341.109[]-[C3H6O3]251.077[] 341.109[]-[C4H8O4]221.067[] 341.109[]-[C6H10O4]195.05[] 341.109[]-[C6H10O5]179.056[] 341.109[]-[C7H12O6]149.046[] 323.102[]-[C2H2O]281.087[] 323.102[]-[C2H4O2]263.078[] 323.102[]-[C3H6O3]233.067[] 323.102[]-[C6H12O6]143.034[] 323.102[]-[C7H12O6]131.035[] 281.087[]-[H2O]263.078[] 281.087[…
269_4	269	1.151233	377.0857	642111.875	[M-H]-	377.0857	[M-H]-	C18H18O9	-1.5599999999835745	0.9524934963353501	0.0	MKG183332	XVFUZIXAUCLSTM-UHFFFAOYSA-N	COc1cc(OC)c2c(oc3cc(O)c(OC(C)=O)c(OC)c32)c1OCO	GENC183332					0.9559014267185474	2.9550795703231847	0.6795829552848115	2	6.107332090693132	6.103994965303286	341.109[]-[C2H4O2]281.087[] 341.109[]-[C3H6O3]251.077[] 341.109[]-[C4H8O4]221.067[] 341.109[]-[C6H10O4]195.05[] 341.109[]-[C6H10O5]179.056[] 281.087[]-[H2O]263.078[] 281.087[]-[C2H4O2]221.067[] 281.087[]-[C6H12O6]101.025[] 281.087[]-[C7H12O6]89.025[] 263.078[]-[C2H2O]221.067[] 263.078[]-[C4H8O4]143.034[] 263.078[]-[C5H8O5]115.039[] 263.078[]-[C5H10O5]113.025[] 263.078[]-[C6H10O5]101.025[] 263.078…
269_5	269	1.151233	377.0857	642111.875	[M-H]-	377.0857	[M-H]-	C18H18O9	-1.5599999999835745	0.9524934963353501	0.0	MKG172296	ZUEBONOUVLBZRF-UHFFFAOYSA-N	O=C(OCC1OC(Oc2cc(O)c(O)c(O)c2)C(O)C1O)c1ccccc1	GENC172296					0.9246119733924612	2.4595778854238763	0.7214582579617961	2	5.693904537303385	5.401779503709104	377.086[]-[C6H13O7P]149.046[] 323.102[]-[C2H2O]281.087[] 323.102[]-[C2H4O2]263.078[] 323.102[]-[C3H6O3]233.067[] 323.102[]-[C6H10O5]161.046[] 323.102[]-[C6H12O6]143.034[] 323.102[]-[C7H12O6]131.035[] 281.087[]-[H2O]263.078[] 281.087[]-[C4H8O4]161.046[] 281.087[]-[C5H10O5]131.035[] 281.087[]-[C6H12O6]101.025[] 281.087[]-[C7H12O6]89.025[] 263.078[]-[C4H8O4]143.034[] 263.078[]-[C5H8O5]115.039[] 263.…
269_6	269	1.151233	377.0857	642111.875	[M-H]-	377.0857	[M-H]-	C18H18O9	-1.5599999999835745	0.9524934963353501	0.0	MKG199896	CRAKYSFHSGTEAB-UHFFFAOYSA-N	Cc1c(O)c(-c2cc(O)c(O)c(O)c2)c(O)c(C(O)CC=CC(=O)O)c1O	GENC199896					0.9586983729662077	2.64545545791711	0.6485620454892775	2	5.2359570548848104	5.358683334993051	341.109[]-[H2O]323.102[] 341.109[]-[C2H4O2]281.087[] 341.109[]-[C3H6O3]251.077[] 341.109[]-[C4H8O4]221.067[] 341.109[]-[C6H10O4]195.05[] 341.109[]-[C6H10O5]179.056[] 323.102[]-[C2H2O]281.087[] 323.102[]-[C2H4O2]263.078[] 323.102[]-[C3H6O3]233.067[] 281.087[]-[H2O]263.078[] 281.087[]-[C2H4O2]221.067[] 281.087[]-[C6H12O6]101.025[] 281.087[]-[C7H12O6]89.025[] 263.078[]-[C2H2O]221.067[] 263.078[]-[C5…
269_7	269	1.151233	377.0857	642111.875	[M-H]-	377.0857	[M-H]-	C18H18O9	-1.5599999999835745	0.9524934963353501	0.0	MKG153029	JWZFBNKYWGZHEN-UHFFFAOYSA-N	COc1cc(OC(=O)c2c(C)c(O)cc(O)c2O)cc(OC(C)=O)c1OC	GENC153029					0.9551515151515152	2.450019562992905	0.7466300348750294	2	5.616212663600828	5.353375244426854	341.109[]-[C2H4O2]281.087[] 341.109[]-[C3H6O3]251.077[] 341.109[]-[C4H8O4]221.067[] 341.109[]-[C6H10O4]195.05[] 281.087[]-[H2O]263.078[] 281.087[]-[C2H4O2]221.067[] 281.087[]-[C5H10O5]131.035[] 281.087[]-[C6H12O6]101.025[] 281.087[]-[C7H12O6]89.025[] 263.078[]-[C2H2O]221.067[] 263.078[]-[C4H8O4]143.034[] 263.078[]-[C5H8O5]115.039[] 263.078[]-[C5H10O5]113.025[] 263.078[]-[C6H10O5]101.025[] 263.078…
269_8	269	1.151233	377.0857	642111.875	[M-H]-	377.0857	[M-H]-	C18H18O9	-1.5599999999835745	0.9524934963353501	0.0	MKG22134	DVKFIIQMXHCIBC-UHFFFAOYSA-N	COc1cc(OCC2CC(=O)Oc3cc(O)c(O)c(O)c32)cc(OC)c1O	GENC22134					0.9543509272467903	2.54137450674386	0.645445937490742	2	4.816077919843147	5.044662816298969	341.109[]-[H2O]323.102[] 341.109[]-[C2H4O2]281.087[] 341.109[]-[C3H6O3]251.077[] 341.109[]-[C4H8O4]221.067[] 341.109[]-[C6H10O4]195.05[] 341.109[]-[C6H10O5]179.056[] 323.102[]-[C2H2O]281.087[] 323.102[]-[C2H4O2]263.078[] 281.087[]-[H2O]263.078[] 281.087[]-[C2H4O2]221.067[] 281.087[]-[C6H12O6]101.025[] 281.087[]-[C7H12O6]89.025[] 263.078[]-[C2H2O]221.067[] 263.078[]-[C5H8O5]115.039[] 263.078[]-[C5…
269_9	269	1.151233	377.0857	642111.875	[M-H]-	377.0857	[M-H]-	C18H18O9	-1.5599999999835745	0.9524934963353501	0.0	MKG139029	XDGLPGNNPSRXIA-UHFFFAOYSA-N	COC(=O)c1cc(CC(C)=O)c(OC(=O)CCc2cc(O)c(O)c(O)c2)o1	GENC139029					0.9433198380566802	2.397253551064974	0.5626887287551944	2	4.652706837171314	4.8188563192841665	323.102[]-[C2H2O]281.087[] 323.102[]-[C2H4O2]263.078[] 323.102[]-[C3H6O3]233.067[] 281.087[]-[H2O]263.078[] 281.087[]-[C2H4O2]221.067[] 281.087[]-[C6H12O6]101.025[] 281.087[]-[C7H12O6]89.025[] 263.078[]-[C2H2O]221.067[] 263.078[]-[C5H8O5]115.039[] 263.078[]-[C5H10O5]113.025[] 263.078[]-[C6H10O5]101.025[] 263.078[]-[C6H12O6]83.013[] 263.078[]-[C7H12O6]71.014[] 257.062[]-[C2H2O]215.053[] 257.062[]-…
271_0	271	1.151233	379.0836	170817.6875	[M-H]-	379.0836	[M-H]-	C21H16O7	1.8200000000092587	0.9358987326221604	0.0	MKG16365	FFCSXOSQVNARJQ-UHFFFAOYSA-N	O=C1Oc2cc(O)ccc2CC(c2c(O)cccc2-c2ccc(O)c(O)c2)O1	GENC16365					0.9614271938283511	3.0275755940512754	0.8744705125487365	2	6.903053118741303	6.572692026684143	343.125[]-[C6H10O5]181.072[] 341.11[]-[H2O]323.101[] 341.11[]-[C3H6O3]251.079[] 341.11[]-[C4H8O4]221.067[] 341.11[]-[C6H10O5]179.057[] 341.11[]-[C6H12O6]161.046[] 341.11[]-[C7H12O6]149.045[] 323.101[]-[C2H4O2]263.077[] 323.101[]-[C3H6O3]233.065[] 323.101[]-[C6H10O5]161.046[] 323.101[]-[C6H12O6]143.035[] 323.101[]-[C7H12O6]131.036[] 263.077[]-[C2H2O]221.067[] 263.077[]-[C4H8O4]143.035[] 263.077[]-…
271_1	271	1.151233	379.0836	170817.6875	[M-H]-	379.0836	[M-H]-	C21H16O7	1.8200000000092587	0.9358987326221604	380.09	6-acetyl-5-hydroxy-10-(3-hydroxyphenyl)-4-methyl-2H,8H,9H,10H-pyrano[2,3-h]chromene-2,8-dione	IEQMYPYXTDJDAK-UHFFFAOYSA-N	O=C1OC2=C(C(O)=C(C(=O)C)C=3OC(=O)CC(C=4C=CC=C(O)C4)C23)C(=C1)C	120975	Organic compounds	Phenylpropanoids and polyketides	Neoflavonoids	Pyranoneoflavonoids	0.9581497797356828	3.06668546812562	0.8087152887411264	2	5.674207262925232	5.997378972850452	343.125[]-[C6H10O5]181.072[] 341.11[]-[H2O]323.101[] 341.11[]-[C3H6O3]251.079[] 341.11[]-[C4H8O4]221.067[] 341.11[]-[C6H10O5]179.057[] 341.11[]-[C6H12O6]161.046[] 341.11[]-[C7H12O6]149.045[] 323.101[]-[C2H4O2]263.077[] 323.101[]-[C3H6O3]233.065[] 323.101[]-[C6H10O5]161.046[] 323.101[]-[C6H12O6]143.035[] 323.101[]-[C7H12O6]131.036[] 263.077[]-[C2H2O]221.067[] 263.077[]-[C4H8O4]143.035[] 263.077[]-…
271_2	271	1.151233	379.0836	170817.6875	[M-H]-	379.0836	[M-H]-	C21H16O7	1.8200000000092587	0.9358987326221604	380.09	6-acetyl-5-hydroxy-10-(4-hydroxyphenyl)-4-methyl-2H,8H,9H,10H-pyrano[2,3-h]chromene-2,8-dione	HBALIDGLDHLSDN-UHFFFAOYSA-N	O=C1OC2=C(C(O)=C(C(=O)C)C=3OC(=O)CC(C4=CC=C(O)C=C4)C23)C(=C1)C	102115	Organic compounds	Phenylpropanoids and polyketides	Neoflavonoids	Pyranoneoflavonoids	0.9572553430821147	3.06668546812562	0.8087152887411264	2	5.674207262925232	5.997378972850452	343.125[]-[C6H10O5]181.072[] 341.11[]-[H2O]323.101[] 341.11[]-[C3H6O3]251.079[] 341.11[]-[C4H8O4]221.067[] 341.11[]-[C6H10O5]179.057[] 341.11[]-[C6H12O6]161.046[] 341.11[]-[C7H12O6]149.045[] 323.101[]-[C2H4O2]263.077[] 323.101[]-[C3H6O3]233.065[] 323.101[]-[C6H10O5]161.046[] 323.101[]-[C6H12O6]143.035[] 323.101[]-[C7H12O6]131.036[] 263.077[]-[C2H2O]221.067[] 263.077[]-[C4H8O4]143.035[] 263.077[]-…
271_3	271	1.151233	379.0836	170817.6875	[M-H]-	379.0836	[M-H]-	C21H16O7	1.8200000000092587	0.9358987326221604	380.09	17-hydroxy-1-methyl-6,11,16-trioxo-13-oxapentacyclo[10.6.1.0虏,鹿鈦?0鈦?鈦?0鹿鈦?鹿鈦筣nonadeca-2(10),3,5(9),12(19),14-pentaen-18-yl acetate	CMIOIBPOOIICME-UHFFFAOYSA-N	O=C1C=2OC=C3C(=O)C(O)C(OC(=O)C)C(C4=CC=C5C(=O)CCC5=C14)(C23)C	42342	Organic compounds	Lipids and lipid	Steroids and steroid derivatives	Steroid esters	0.9239543726235742	2.453917526140042	0.4667397923344428	2	4.554087416998873	4.824551107901694	323.101[]-[C2H4O2]263.077[] 323.101[]-[C7H12O6]131.036[] 263.077[]-[C2H2O]221.067[] 263.077[]-[C5H10O5]113.024[] 263.077[]-[C6H10O5]101.025[] 263.077[]-[C6H12O6]83.013[] 263.077[]-[C7H12O6]71.014[] 251.079[]-[C4H8O4]131.036[] 251.079[]-[C5H10O5]101.025[] 251.079[]-[C6H10O5]89.024[] 251.079[]-[C6H12O6]71.014[] 251.079[]-[C7H12O6]59.014[] 221.067[]-[C2H3O2]162.051[] 221.067[]-[C3H6O3]131.036[] 221.…
271_4	271	1.151233	379.0836	170817.6875	[M-H]-	379.0836	[M-H]-	C21H16O7	1.8200000000092587	0.9358987326221604	380.09	methyl 3,8,10,12-tetrahydroxy-1-methyl-11-oxo-6,11-dihydrotetracene-2-carboxylate	FHUWFKLKKCQTOL-UHFFFAOYSA-N	O=C(OC)C1=C(O)C=C2C=C3C(C(=O)C=4C(O)=CC(O)=CC4C3)=C(O)C2=C1C	72917	Organic compounds	Benzenoids	Naphthacenes		0.9615912208504801	2.5203803639687776	0.6296545909336349	2	3.1713670146286614	4.199653744545325	341.11[]-[H2O]323.101[] 341.11[]-[C3H6O3]251.079[] 341.11[]-[C6H10O5]179.057[] 341.11[]-[C6H12O6]161.046[] 341.11[]-[C7H12O6]149.045[] 323.101[]-[C2H4O2]263.077[] 323.101[]-[C3H6O3]233.065[] 323.101[]-[C6H10O5]161.046[] 263.077[]-[C5H8O5]115.042[] 263.077[]-[C5H10O5]113.024[] 263.077[]-[C6H10O5]101.025[] 263.077[]-[C6H12O6]83.013[] 263.077[]-[C7H12O6]71.014[] 253.083[]-[C3H6O3]163.051[] 251.079[]…
271_5	271	1.151233	379.0836	170817.6875	[M-H]-	379.0836	[M-H]-	C21H16O7	1.8200000000092587	0.9358987326221604	380.09	3-(6-acetyl-5-hydroxy-2-oxo-3,4-dihydro-2H-1-benzopyran-4-yl)-6-methoxy-4H-chromen-4-one	DPQJTGJHGZEEPI-UHFFFAOYSA-N	O=C1OC2=CC=C(C(=O)C)C(O)=C2C(C3=COC4=CC=C(OC)C=C4C3=O)C1	61730	Organic compounds	Organoheterocyclic compounds	Benzopyrans		0.9636576787807737	2.1909159049616855	0.6956139691795282	2	3.5179507570325073	4.043481156740155	341.11[]-[H2O]323.101[] 341.11[]-[C3H6O3]251.079[] 341.11[]-[C4H8O4]221.067[] 341.11[]-[C6H10O5]179.057[] 341.11[]-[C6H12O6]161.046[] 341.11[]-[C7H12O6]149.045[] 323.101[]-[C3H6O3]233.065[] 323.101[]-[C6H10O5]161.046[] 323.101[]-[C6H12O6]143.035[] 253.083[]-[C3H6O3]163.051[] 251.079[]-[H2O]233.065[] 251.079[]-[C3H6O3]161.046[] 251.079[]-[C5H10O5]101.025[] 251.079[]-[C6H12O6]71.014[] 251.079[]-[C7…
271_6	271	1.151233	379.0836	170817.6875	[M-H]-	379.0836	[M-H]-	C21H16O7	1.8200000000092587	0.9358987326221604	380.09	methyl 2-{[4-(7-methoxy-1-benzofuran-2-yl)-2-oxo-2H-chromen-6-yl]oxy}acetate	WAJOPLFRGBJZOU-UHFFFAOYSA-N	O=C1OC=2C=CC(OCC(=O)OC)=CC2C(=C1)C=3OC=4C(OC)=CC=CC4C3	340244	Organic compounds	Phenylpropanoids and polyketides	Coumarins and derivatives		0.9575596816976127	2.5138591352412885	0.3621131327002477	2	2.4334619148880865	3.8241799659475477	263.077[]-[C4H8O4]143.035[] 263.077[]-[C5H10O5]113.024[] 263.077[]-[C7H12O6]71.014[] 162.051[]-[C3H5O2]89.024[] 113.024[]-[C2H2O]71.014[] 107.036[]-[H2O]89.024[] 97.03[]-[CO2]53.04[] 89.024[]-[H2O]71.014[] 89.024[]-[CH4O]56.998[] 87.009[]-[CO]59.014[] 74.025[]-[H3N]56.998[]
271_7	271	1.151233	379.0836	170817.6875	[M-H]-	379.0836	[M-H]-	C21H16O7	1.8200000000092587	0.9358987326221604	380.09	8-(2H-1,3-benzodioxol-5-yl)-5-hydroxy-6,7-dimethoxy-1H,3H-naphtho[2,3-c]furan-1-one	OJFWWEKUZOACPB-UHFFFAOYSA-N	O=C1OCC2=CC=3C(O)=C(OC)C(OC)=C(C=4C=CC=5OCOC5C4)C3C=C12	224369	Organic compounds	Organoheterocyclic compounds	Naphthofurans		0.9266862170087976	2.049602050246155	0.5596035981343973	2	2.3787763802965296	3.3325801136566358	323.101[]-[C3H6O3]233.065[] 251.079[]-[H2O]233.065[] 251.079[]-[C5H10O5]101.025[] 251.079[]-[C6H12O6]71.014[] 251.079[]-[C7H12O6]59.014[] 233.065[]-[C4H8O4]113.024[] 233.065[]-[C5H8O5]85.03[] 233.065[]-[C5H10O5]83.013[] 233.065[]-[C6H10O5]71.014[] 221.067[]-[C2H2O]179.057[] 221.067[]-[C2H3O2]162.051[] 221.067[]-[C4H8O4]101.025[] 221.067[]-[C5H8O5]73.03[] 221.067[]-[C5H10O5]71.014[] 221.067[]-[C6H…
271_8	271	1.151233	379.0836	170817.6875	[M-H]-	379.0836	[M-H]-	C21H16O7	1.8200000000092587	0.9358987326221604	380.09	2-[6-hydroxy-8-(4-methoxyphenyl)-4-methyl-2-oxo-2H-furo[2,3-h]chromen-9-yl]acetic acid	OVVGLGIZNBFGFY-UHFFFAOYSA-N	O=C1OC2=C(C=C(O)C=3OC(C=4C=CC(OC)=CC4)=C(C32)CC(=O)O)C(=C1)C	232521	Organic compounds	Phenylpropanoids and polyketides			0.9525691699604744	1.790031420843315	0.5315479652318887	2	2.198996633156157	2.9831196106836098	323.101[]-[C6H10O5]161.046[] 323.101[]-[C6H12O6]143.035[] 323.101[]-[C7H12O6]131.036[] 253.083[]-[C3H6O3]163.051[] 251.079[]-[C3H6O3]161.046[] 251.079[]-[C4H8O4]131.036[] 251.079[]-[C5H10O5]101.025[] 251.079[]-[C6H12O6]71.014[] 251.079[]-[C7H12O6]59.014[] 191.074[]-[C2H4]163.051[] 191.074[]-[C8H6O]73.03[] 161.046[]-[H2O]143.035[] 161.046[]-[CH4O]129.021[] 161.046[]-[C2H4O2]101.025[] 161.046[]-[C3…
271_9	271	1.151233	379.0836	170817.6875	[M-H]-	379.0836	[M-H]-	C21H16O7	1.8200000000092587	0.9358987326221604	380.09	2-[9-hydroxy-2-(4-methoxyphenyl)-5-methyl-7-oxo-7H-furo[3,2-g]chromen-3-yl]acetic acid	UBTMFDNRCGLNCA-UHFFFAOYSA-N	O=C1OC=2C(O)=C3OC(C=4C=CC(OC)=CC4)=C(C3=CC2C(=C1)C)CC(=O)O	307798	Organic compounds	Phenylpropanoids and polyketides			0.9562841530054644	1.7900314208433152	0.5315479652318886	2	2.198996633156157	2.9831196106836098	323.101[]-[C6H10O5]161.046[] 323.101[]-[C6H12O6]143.035[] 323.101[]-[C7H12O6]131.036[] 253.083[]-[C3H6O3]163.051[] 251.079[]-[C3H6O3]161.046[] 251.079[]-[C4H8O4]131.036[] 251.079[]-[C5H10O5]101.025[] 251.079[]-[C6H12O6]71.014[] 251.079[]-[C7H12O6]59.014[] 191.074[]-[C2H4]163.051[] 191.074[]-[C8H6O]73.03[] 161.046[]-[H2O]143.035[] 161.046[]-[CH4O]129.021[] 161.046[]-[C2H4O2]101.025[] 161.046[]-[C3…
275_0	275	1.151233	439.0856	1705393.5	[M-H]-	439.0856	[M-H]-	C19H20O12	-2.054999999984375	0.9190079554753217	0.0	MKG70200	XOBHYIQSSONYDH-UHFFFAOYSA-N	O=C(O)COc1cc(OC2OCC(O)C(O)C2O)c(O)c(-c2ccc(O)c(O)c2)c1O	GENC70200					0.971027216856892	0.010683247231748443	0.7115349959154684	2	0.0296816172175726	0.11742485138806691	439.087[]-[H2O]421.075[] 439.087[]-[C2H4O2]379.065[] 439.087[]-[C3H6O3]349.056[] 439.087[]-[H3O4P]341.111[] 439.087[]-[C6H10O5]277.033[] 439.087[]-[C6H12O6]259.021[] 421.075[]-[C2H2O]379.065[] 421.075[]-[C6H10O5]259.021[] 379.065[]-[C4H8O4]259.021[] 349.056[]-[C3H6O3]259.021[] 349.056[]-[C6H12O6]168.992[] 341.111[]-[C6H10O5]179.056[] 341.111[]-[C6H12O6]161.046[] 341.111[]-[C7H12O6]149.045[] 277.0…
275_1	275	1.151233	439.0856	1705393.5	[M-H]-	439.0856	[M-H]-	C19H20O12	-2.054999999984375	0.9190079554753217	440.095	[6-(3,5-dihydroxyphenoxy)-3,4,5-trihydroxyoxan-2-yl]methyl 3,4,5-trihydroxybenzoate	WVHDGXKUZIDTIN-UHFFFAOYSA-N	O=C(OCC1OC(OC=2C=C(O)C=C(O)C2)C(O)C(O)C1O)C3=CC(O)=C(O)C(O)=C3	353545	Organic compounds	Organic oxygen compounds	Organooxygen compounds	Carbohydrates and carbohydrate conjugates	0.9610738255033557	0.011029734929223234	0.6284058925148416	2	0.022242617860199237	0.11405183940685501	439.087[]-[H2O]421.075[] 439.087[]-[C2H4O2]379.065[] 439.087[]-[C3H6O3]349.056[] 439.087[]-[C6H10O5]277.033[] 421.075[]-[C2H2O]379.065[] 277.033[]-[H3O4P]179.056[] 277.033[]-[C7H4O4]125.024[] 263.077[]-[C2H2O]221.067[] 263.077[]-[C2H4O2]203.056[] 263.077[]-[C4H8O4]143.035[] 263.077[]-[C5H10O5]113.025[] 263.077[]-[C6H10O5]101.024[] 263.077[]-[C6H12O6]83.013[] 263.077[]-[C7H12O6]71.014[] 233.065[]-…
275_2	275	1.151233	439.0856	1705393.5	[M-H]-	439.0856	[M-H]-	C19H20O12	-2.054999999984375	0.9190079554753217	440.095	4-[(2-carboxyacetyl)oxy]-3-{[3-(3,4-dihydroxyphenyl)prop-2-enoyl]oxy}-1,5-dihydroxycyclohexane-1-carboxylic acid	NLKDIVHPFIDOEG-UHFFFAOYSA-N	O=C(O)CC(=O)OC1C(O)CC(O)(C(=O)O)CC1OC(=O)C=CC2=CC=C(O)C(O)=C2	209701	Organic compounds	Organic oxygen compounds	Organooxygen compounds	Alcohols and polyols	0.9702479338842975	0.009583370232783555	0.37679610984554623	2	0.02299031997181341	0.11297932576622242	439.087[]-[H2O]421.075[] 439.087[]-[C2H4O2]379.065[] 439.087[]-[C3H6O3]349.056[] 439.087[]-[H3O4P]341.111[] 439.087[]-[C6H10O5]277.033[] 421.075[]-[C2H2O]379.065[] 379.065[]-[H3O4P]281.089[] 341.111[]-[C2H4O2]281.089[] 277.033[]-[C7H4O4]125.024[] 233.065[]-[C6H6O3]107.035[] 233.065[]-[C6H10O4]87.009[] 233.065[]-[C5H8O5]85.029[] 233.065[]-[C5H10O5]83.013[] 233.065[]-[C6H10O5]71.014[] 203.056[]-[C4…
275_3	275	1.151233	439.0856	1705393.5	[M-H]-	439.0856	[M-H]-	C19H20O12	-2.054999999984375	0.9190079554753217	440.095	3-[(2-carboxyacetyl)oxy]-4-{[3-(3,4-dihydroxyphenyl)prop-2-enoyl]oxy}-1,5-dihydroxycyclohexane-1-carboxylic acid	QANFMVGDQHBVKF-UHFFFAOYSA-N	O=C(O)CC(=O)OC1CC(O)(C(=O)O)CC(O)C1OC(=O)C=CC2=CC=C(O)C(O)=C2	252851	Organic compounds	Organic oxygen compounds	Organooxygen compounds	Alcohols and polyols	0.9702479338842975	0.009583370232783555	0.37679610984554623	2	0.02299031997181341	0.11297932576622242	439.087[]-[H2O]421.075[] 439.087[]-[C2H4O2]379.065[] 439.087[]-[C3H6O3]349.056[] 439.087[]-[H3O4P]341.111[] 439.087[]-[C6H10O5]277.033[] 421.075[]-[C2H2O]379.065[] 379.065[]-[H3O4P]281.089[] 341.111[]-[C2H4O2]281.089[] 277.033[]-[C7H4O4]125.024[] 233.065[]-[C6H6O3]107.035[] 233.065[]-[C6H10O4]87.009[] 233.065[]-[C5H8O5]85.029[] 233.065[]-[C5H10O5]83.013[] 233.065[]-[C6H10O5]71.014[] 203.056[]-[C4…
275_4	275	1.151233	439.0856	1705393.5	[M-H]-	439.0856	[M-H]-	C19H20O12	-2.054999999984375	0.9190079554753217	440.095	(1S,3R,4R,5R)-3-[(2-Carboxyacetyl)Oxy]-5-{[(2E)-3-(3,4-Dihydroxyphenyl)Prop-2-Enoyl]Oxy}-1,4-Dihydroxycyclohexane-1-Carboxylic Acid	RAENWJBLJWGEGB-UHFFFAOYSA-N	O=C(O)CC(=O)OC1CC(O)(C(=O)O)CC(OC(=O)C=CC2=CC=C(O)C(O)=C2)C1O	268645	Organic compounds	Organic oxygen compounds	Organooxygen compounds	Alcohols and polyols	0.9702479338842975	0.009583370232783555	0.37679610984554623	2	0.02299031997181341	0.11297932576622242	439.087[]-[H2O]421.075[] 439.087[]-[C2H4O2]379.065[] 439.087[]-[C3H6O3]349.056[] 439.087[]-[H3O4P]341.111[] 439.087[]-[C6H10O5]277.033[] 421.075[]-[C2H2O]379.065[] 379.065[]-[H3O4P]281.089[] 341.111[]-[C2H4O2]281.089[] 277.033[]-[C7H4O4]125.024[] 233.065[]-[C6H6O3]107.035[] 233.065[]-[C6H10O4]87.009[] 233.065[]-[C5H8O5]85.029[] 233.065[]-[C5H10O5]83.013[] 233.065[]-[C6H10O5]71.014[] 203.056[]-[C4…
275_5	275	1.151233	439.0856	1705393.5	[M-H]-	439.0856	[M-H]-	C19H20O12	-2.054999999984375	0.9190079554753217	440.095	{3,4,5-trihydroxy-6-[(2-methyl-4-oxo-4H-pyran-3-yl)oxy]oxan-2-yl}methyl 3,4,5-trihydroxybenzoate	KJEHWCNZDXNILH-UHFFFAOYSA-N	O=C(OCC1OC(OC=2C(=O)C=COC2C)C(O)C(O)C1O)C3=CC(O)=C(O)C(O)=C3	157278	Organic compounds	Benzenoids	Benzene and substituted derivatives	Benzoic acids and derivatives	0.9461538461538461	0.011029734929223236	0.6067041174499509	2	0.017039172476573213	0.11145011671504201	439.087[]-[H2O]421.075[] 439.087[]-[C2H4O2]379.065[] 439.087[]-[C3H6O3]349.056[] 421.075[]-[C2H2O]379.065[] 263.077[]-[C2H2O]221.067[] 263.077[]-[C2H4O2]203.056[] 263.077[]-[C4H8O4]143.035[] 263.077[]-[C5H10O5]113.025[] 263.077[]-[C6H10O5]101.024[] 263.077[]-[C6H12O6]83.013[] 263.077[]-[C7H12O6]71.014[] 233.065[]-[C3H6O3]143.035[] 233.065[]-[C4H8O4]113.025[] 233.065[]-[C6H10O4]87.009[] 233.065[]-…
275_6	275	1.151233	439.0856	1705393.5	[M-H]-	439.0856	[M-H]-	C26H16O7	3.8200000000188084	0.7468820534157858	440.09	4-[(5-methylfuran-2-yl)methylidene]-13-(4-oxo-4H-chromen-3-yl)-3,10-dioxatricyclo[7.4.0.0虏,鈦禲trideca-1,6,8-triene-5,11-dione	MKPYKACNVRQWAS-UHFFFAOYSA-N	O=C1OC2=CC=C3C(=O)C(OC3=C2C(C4=COC=5C=CC=CC5C4=O)C1)=CC=6OC(=CC6)C	191755	Organic compounds	Phenylpropanoids and polyketides	Coumarins and derivatives	Furanocoumarins	0.958904109589041	0.009552953132828938	0.3461474329920406	2	0.0181803321386973	0.09333132454375617	439.087[]-[H2O]421.075[] 439.087[]-[C2H4O2]379.065[] 439.087[]-[C3H6O3]349.056[] 439.087[]-[C6H10O5]277.033[] 439.087[]-[C6H12O6]259.021[] 421.075[]-[C2H2O]379.065[] 421.075[]-[C6H10O5]259.021[] 379.065[]-[H3O4P]281.089[] 379.065[]-[C4H8O4]259.021[] 349.056[]-[C3H6O3]259.021[] 281.089[]-[H2O]263.077[] 281.089[]-[C5H10O5]131.035[] 277.033[]-[H2O]259.021[] 277.033[]-[C7H4O4]125.024[] 263.077[]-[C4H…
275_7	275	1.151233	439.0856	1705393.5	[M-H]-	439.0856	[M-H]-	C26H16O7	3.8200000000188084	0.7468820534157858	440.09	2-[(2H-chromen-3-yl)methylidene]-3-oxo-2,3-dihydro-1-benzofuran-6-yl 2H-1,3-benzodioxole-5-carboxylate	OZIDDBQPOCEBOI-UHFFFAOYSA-N	O=C(OC1=CC=C2C(OC(=CC3=CC=4C=CC=CC4OC3)C2=O)=C1)C5=CC=C6OCOC6=C5	234083	Organic compounds	Organoheterocyclic compounds	Benzopyrans		0.9642857142857143	0.009480928224599106	0.02144407297934564	2	0.0	0.0841691335661777
282_0	282	1.151233	606.2247	113887.1953125	[M-H]-	606.2247	[M-H]-	C29H37NO13	6.031000000007225	0.48313497162835567	607.227	1-(8-{[6-({[3,4-dihydroxy-4-(hydroxymethyl)oxolan-2-yl]oxy}methyl)-3,4,5-trihydroxyoxan-2-yl]oxy}-7-hydroxy-1-[(4-hydroxyphenyl)methyl]-1,2,3,4-tetrahydroisoquinolin-2-yl)ethan-1-one	CZSDLEOHLKBTSI-UHFFFAOYSA-N	O=C(N1CCC2=CC=C(O)C(OC3OC(COC4OCC(O)(CO)C4O)C(O)C(O)C3O)=C2C1CC5=CC=C(O)C=C5)C	50699	Organic compounds	Organoheterocyclic compounds	Isoquinolines and derivatives	Benzylisoquinolines	0.9717607973421927	0.9727822647804887	0.6465267739612013	2	1.7864081589209988	1.9142998414038237	606.226[]-[C12H22O11]264.109[] 281.091[]-[C2H4O2]221.067[] 281.091[]-[C4H8O4]161.046[] 281.091[]-[C6H10O5]119.035[] 281.091[]-[C7H12O6]89.024[] 281.091[]-[C5H12NO5P]84.045[] 264.109[]-[H2O]246.099[] 264.109[]-[C2H7N]219.051[] 264.109[]-[C2H4O2]204.088[] 264.109[]-[C3H6O3]174.078[] 264.109[]-[C6H12O6]84.045[] 251.076[]-[CH4O]219.051[] 251.076[]-[C2H3O2]192.067[] 251.076[]-[C3H6O3]161.046[] 251.076…
282_1	282	1.151233	606.2247	113887.1953125	[M-H]-	606.2247	[M-H]-	C35H33N3O7	0.6730000000061409	0.9909823253277333	607.232	3-{4-[2-(2,3-dihydro-1-benzofuran-5-yl)ethoxy]phenyl}-N-[2-(3,4-dihydroxyphenyl)ethyl]-3-{2-hydroxy-4-oxo-4H-pyrido[1,2-a]pyrimidin-3-yl}propanamide	APZCOSXCECTGJQ-UHFFFAOYSA-N	O=C(NCCC1=CC=C(O)C(O)=C1)CC(C2=CC=C(OCCC3=CC=C4OCCC4=C3)C=C2)C5=C(O)N=C6C=CC=CN6C5=O	9028	Organic compounds	Benzenoids	Phenols	Benzenediols	0.9644012944983819	0.8877970579614379	0.42817937440687776	2	0.7168856342066655	1.3453381075975441	606.226[]-[C12H22O11]264.109[] 281.091[]-[C4H8O4]161.046[] 281.091[]-[C6H10O5]119.035[] 281.091[]-[C7H12O6]89.024[] 281.091[]-[C5H12NO5P]84.045[] 264.109[]-[C5H10O5]114.056[] 264.109[]-[C6H12O6]84.045[] 180.068[]-[C2H2O]138.057[] 179.056[]-[H2O]161.046[] 179.056[]-[C2H4O2]119.035[] 179.056[]-[C3H6O3]89.024[] 179.056[]-[C4H8O4]59.014[] 168.067[]-[C2H2O]126.056[] 161.046[]-[C2H2O]119.035[] 161.046[…
282_2	282	1.151233	606.2247	113887.1953125	[M-H]-	606.2247	[M-H]-	C30H33N5O9	4.694999999969696	0.6434824661197679	607.228	Fumigatoside C	VCGAKVDKXANVTK-UHFFFAOYSA-N	O=C1C=2C=CC=CC2N=C3N1C(C(=O)NC3C)CC4(O)C=5C=CC=CC5N6C(=O)C(N(C7OC(CO)C(O)C(O)C7O)C64)C	324616	Organic compounds	Organic oxygen compounds	Organooxygen compounds	Carbohydrates and carbohydrate conjugates	0.9166666666666666	0.009526231387902609	0.06281762330840554	2	0.0019182098289924176	0.0748335829143756	161.046[]-[H2O]143.035[]
282_3	282	1.151233	606.2247	113887.1953125	[M-H]-	606.2247	[M-H]-	C29H37NO13	6.031000000007225	0.48313497162835567	607.227	ethyl 13-{[6-(dihydroxymethyl)-3,4,5-trihydroxy-3-(2-hydroxyethyl)oxan-2-yl]oxy}-12-methoxy-4-oxo-10-oxa-5-azapentacyclo[9.6.2.0鲁,鈦?0鈦?鹿鈦?0鹿鈦?鹿鈦竇nonadeca-8,11,13,18-tetraene-16-carboxylate	CRDBMBYIRDJUFW-UHFFFAOYSA-N	O=C(OCC)C1CC2=C(OC3OC(C(O)O)C(O)C(O)C3(O)CCO)C(OC)=C4OC=C5C4=C2C(C1)CC6C(=O)NCC56	45202	Organic compounds	Organic oxygen compounds	Organooxygen compounds	Carbohydrates and carbohydrate conjugates	0.9657534246575342	0.009327236904536483	0.10498846886852164	2	0.0035072724812038945	0.059394370307973995	221.067[]-[C5H8O5]73.029[] 221.067[]-[C5H10O5]71.014[] 219.051[]-[C5H8O5]71.014[]
282_4	282	1.151233	606.2247	113887.1953125	[M-H]-	606.2247	[M-H]-	C29H37NO13	6.031000000007225	0.48313497162835567	607.227	Maytoline	CYZIYICOTBDCKH-UHFFFAOYSA-N	O=C(OC1CC2C(OC(=O)C)C3(OC2(C)C)C(O)(C)C(O)C(OC(=O)C)C(OC(=O)C)C13COC(=O)C)C=4C=NC=CC4	50322	Organic compounds	Organic acids and derivatives	Carboxylic acids and derivatives	Pentacarboxylic acids and derivatives	0.983739837398374	0.007401539266535253	0.04119020163306529	2	0.0	0.05571503642937082
294_0	294	1.163833	179.0561	696495.875	[M-H]-	179.0561	[M-H]-	C6H12O6	0.5349999999850752	0.9942918537299201	0.0	MKG88357	YQMLKQHHPKTZSQ-UHFFFAOYSA-N	COC(O)C(CO)OCC(=O)O	GENC88357					0.7875	1.1433887562437375	0.5146418523357783	2	2.14477750249456	2.315206692864009	179.056[]-[H2O]161.046[] 179.056[]-[C2H4O2]119.035[] 179.056[]-[C3H6O3]89.025[] 179.056[]-[C4H8O4]59.014[] 161.046[]-[H2O]143.033[] 161.046[]-[CH4O]129.018[] 161.046[]-[C2H2O]119.035[] 161.046[]-[C2H4O2]101.025[] 161.046[]-[C3H6O3]71.014[] 143.033[]-[C2H2O]101.025[] 131.035[]-[CO]103.039[] 131.035[]-[C2H2O]89.025[] 131.035[]-[C2H4O2]71.014[] 131.035[]-[C3H5O2]58.007[] 129.018[]-[CO]101.025[] 129.…
294_1	294	1.163833	179.0561	696495.875	[M-H]-	179.0561	[M-H]-	C6H12O6	0.5349999999850752	0.9942918537299201	0.0	MKG65378	FBIOZVDBZMZAQW-UHFFFAOYSA-N	O=C(OCC(O)CO)C(O)CO	GENC65378					0.7380952380952381	1.0498766686511074	0.33299378190774487	2	1.924936747726735	2.1117742278874667	179.056[]-[H2O]161.046[] 179.056[]-[C2H4O2]119.035[] 179.056[]-[C3H6O3]89.025[] 179.056[]-[C4H8O4]59.014[] 161.046[]-[H2O]143.033[] 161.046[]-[C2H2O]119.035[] 161.046[]-[C2H4O2]101.025[] 161.046[]-[C3H6O3]71.014[] 143.033[]-[C2H2O]101.025[] 119.035[]-[H2O]101.025[] 119.035[]-[CH4O]87.008[] 119.035[]-[C2H4O2]59.014[] 101.025[]-[CO]73.029[] 101.025[]-[C2H2O]59.014[] 89.025[]-[H2O]71.014[] 87.008[]-…
294_2	294	1.163833	179.0561	696495.875	[M-H]-	179.0561	[M-H]-	C9H10NO3	-2.144000000015467	0.9121646937115433	0.0	MKG220157	HXECEAZGBVRTRS-UHFFFAOYSA-N	C[C]1[CH][CH][C](C(=O)NCC(=O)O)[CH]1	GENC220157					0.8153846153846154	1.1258737791326288	0.32669319731907565	2	1.5770960630643989	2.005638280035982	179.056[]-[H2O]161.046[] 179.056[]-[C2H4O2]119.035[] 179.056[]-[C4H8O4]59.014[] 161.046[]-[C2H2O]119.035[] 161.046[]-[C2H4O2]101.025[] 119.035[]-[H2O]101.025[] 119.035[]-[C2H4O2]59.014[] 101.025[]-[H2O]83.014[] 101.025[]-[CO]73.029[] 101.025[]-[C2H2O]59.014[] 101.025[]-[C2H3O]58.007[] 85.03[]-[C2H4]56.998[] 83.014[]-[CO]55.019[] 73.029[]-[CH3]58.007[] 73.029[]-[H2O]55.019[]
294_3	294	1.163833	179.0561	696495.875	[M-H]-	179.0561	[M-H]-	C6H12O6	0.5349999999850752	0.9942918537299201	0.0	MKG191458	WWWGYNXQCCBESJ-UHFFFAOYSA-N	O=C(O)COCC(O)C(O)CO	GENC191458					0.7924528301886793	1.0923242272862796	0.33296978425508916	2	1.5352447868086647	1.9593758060636042	179.056[]-[H2O]161.046[] 179.056[]-[C2H4O2]119.035[] 179.056[]-[C4H8O4]59.014[] 161.046[]-[H2O]143.033[] 161.046[]-[C2H2O]119.035[] 161.046[]-[C2H4O2]101.025[] 143.033[]-[C2H2O]101.025[] 119.035[]-[H2O]101.025[] 119.035[]-[C2H4O2]59.014[] 103.039[]-[H2O]85.03[] 103.039[]-[C2H4]75.008[] 101.025[]-[C2H2O]59.014[] 101.025[]-[C2H3O]58.007[] 85.03[]-[C2H4]56.998[] 75.008[]-[H2O]56.998[]
294_4	294	1.163833	179.0561	696495.875	[M-H]-	179.0561	[M-H]-	C6H12O6	0.5349999999850752	0.9942918537299201	180.063	1,2,4,5,6-pentahydroxyhexan-3-one	DWJZKGYQNOQQEZ-UHFFFAOYSA-N	O=C(C(O)CO)C(O)C(O)CO	65617	Organic compounds	Organic oxygen compounds	Organooxygen compounds	Carbohydrates and carbohydrate conjugates	0.7333333333333333	1.0491194582183532	0.24217775468011754	2	1.4549060463464842	1.8760016667645874	179.056[]-[H2O]161.046[] 179.056[]-[C2H4O2]119.035[] 179.056[]-[C3H6O3]89.025[] 179.056[]-[C4H8O4]59.014[] 161.046[]-[H2O]143.033[] 161.046[]-[C2H2O]119.035[] 161.046[]-[C3H6O3]71.014[] 119.035[]-[CH4O]87.008[] 119.035[]-[C2H4O2]59.014[] 89.025[]-[H2O]71.014[] 87.008[]-[CO]59.014[]
294_5	294	1.163833	179.0561	696495.875	[M-H]-	179.0561	[M-H]-	C6H12O6	0.5349999999850752	0.9942918537299201	180.063	methyl 2,3,4,5-tetrahydroxypentanoate	JWILWRLEBBNTFH-UHFFFAOYSA-N	O=C(OC)C(O)C(O)C(O)CO	149351	Organic compounds	Organic oxygen compounds	Organooxygen compounds	Carbohydrates and carbohydrate conjugates	0.717948717948718	1.000402900471209	0.3329024394136634	2	1.4086822326160335	1.8041732021522179	179.056[]-[H2O]161.046[] 179.056[]-[C2H4O2]119.035[] 179.056[]-[C4H8O4]59.014[] 161.046[]-[H2O]143.033[] 161.046[]-[CH4O]129.018[] 161.046[]-[C2H2O]119.035[] 161.046[]-[C2H4O2]101.025[] 143.033[]-[C2H2O]101.025[] 131.035[]-[CO]103.039[] 131.035[]-[C3H5O2]58.007[] 129.018[]-[CO]101.025[] 119.035[]-[H2O]101.025[] 119.035[]-[C2H4O2]59.014[] 101.025[]-[C2H2O]59.014[] 101.025[]-[C2H3O]58.007[]
294_6	294	1.163833	179.0561	696495.875	[M-H]-	179.0561	[M-H]-	C6H12O6	0.5349999999850752	0.9942918537299201	180.063	Fructose	BJHIKXHVCXFQLS-UHFFFAOYSA-N	O=C(CO)C(O)C(O)C(O)CO	22856	Organic compounds	Organic oxygen compounds	Organooxygen compounds	Carbohydrates and carbohydrate conjugates	0.7105263157894737	1.0004029004712087	0.3329024394136634	2	1.4086822326160335	1.8041732021522174	179.056[]-[H2O]161.046[] 179.056[]-[C2H4O2]119.035[] 179.056[]-[C4H8O4]59.014[] 161.046[]-[H2O]143.033[] 161.046[]-[CH4O]129.018[] 161.046[]-[C2H2O]119.035[] 161.046[]-[C2H4O2]101.025[] 143.033[]-[C2H2O]101.025[] 131.035[]-[CO]103.039[] 131.035[]-[C3H5O2]58.007[] 129.018[]-[CO]101.025[] 119.035[]-[H2O]101.025[] 119.035[]-[C2H4O2]59.014[] 101.025[]-[C2H2O]59.014[] 101.025[]-[C2H3O]58.007[]
294_7	294	1.163833	179.0561	696495.875	[M-H]-	179.0561	[M-H]-	C6H12O6	0.5349999999850752	0.9942918537299201	0.0	MKG104295	NQBSMYPCYYTVKG-UHFFFAOYSA-N	COC1OC(O)C(O)C(O)C1O	GENC104295					0.8	2.9696512666905464e-05	0.1513740433037044	2	2.1194661551694868e-05	0.09946947921643477	179.056[]-[H2O]161.046[] 161.046[]-[H2O]143.033[] 161.046[]-[CH4O]129.018[]
294_8	294	1.163833	179.0561	696495.875	[M-H]-	179.0561	[M-H]-	C6H12O6	0.5349999999850752	0.9942918537299201	180.063	2,3,4,5-tetrahydroxy-2-(hydroxymethyl)pentanal	ZGVNGXVNRCEBDS-UHFFFAOYSA-N	O=CC(O)(CO)C(O)C(O)CO	394328	Organic compounds	Organic oxygen compounds	Organooxygen compounds	Carbohydrates and carbohydrate conjugates	0.7777777777777778	2.9379008999369837e-05	0.12111434940761222	2	1.598665388407241e-05	0.09946655770893342	179.056[]-[H2O]161.046[] 161.046[]-[H2O]143.033[]
294_9	294	1.163833	179.0561	696495.875	[M-H]-	179.0561	[M-H]-	C6H12O6	0.5349999999850752	0.9942918537299201	180.063	D-Glucose	GZCGUPFRVQAUEE-UHFFFAOYSA-N	O=CC(O)C(O)C(O)C(O)CO	100893	Organic compounds	Organic oxygen compounds	Organooxygen compounds	Carbohydrates and carbohydrate conjugates	0.7777777777777778	2.9379008999369837e-05	0.12111434940761222	2	1.598665388407241e-05	0.09946655770893342	179.056[]-[H2O]161.046[] 161.046[]-[H2O]143.033[]
297_0	297	1.163833	267.072	133936.203125	[M+FA-H]-	267.072	[M+FA-H]-	C8H14O7	0.3899999999816828	0.9969626221941924	222.074	6-O-Acetylglucose	VFPUCPVAZOMVLI-UHFFFAOYSA-N	O=CC(O)C(O)C(O)C(O)COC(=O)C	326784	Organic compounds	Organic oxygen compounds	Organooxygen compounds	Carbonyl compounds	0.8448275862068966	1.085847433965137	0.20262030192062855	2	1.5443029495552119	1.9576951709621622	267.072[C8H14O7]-[C4H8O4]147.03[C4H6O3] 221.069[]-[C2H4O2]161.045[] 221.069[]-[C3H6O3]131.039[] 221.069[]-[C6H10O5]59.014[] 191.056[]-[C2H2O]149.045[] 191.056[]-[CH3NO]146.043[] 191.056[]-[C2H4O2]131.039[] 175.025[]-[CO]147.03[] 175.025[]-[CO2]131.039[] 149.045[]-[H2O]131.039[] 149.045[]-[C3H6O3]59.014[] 146.043[]-[C3H5NO2]59.014[]
297_1	297	1.163833	267.072	133936.203125	[M+FA-H]-	267.072	[M+FA-H]-	C9H10N4O3	-0.9459999999990032	0.9822609035694743	0.0	MKG55142	USYQKMCNYKVYNL-UHFFFAOYSA-N	COc1cc2ncnc-2nn1COC(C)=O	GENC55142					0.8235294117647058	1.1540688522535179	0.27799870770015384	2	1.1907664296710698	1.8476781574460002	267.072[C9H10N4O3]-[C4H8O4]147.03[] 267.072[C9H10N4O3]-[C5H10O5]117.02[] 221.069[]-[C2H4O2]161.045[] 221.069[]-[C3H6O3]131.039[] 221.069[]-[C5H10O5]71.014[] 221.069[]-[C6H10O5]59.014[] 191.056[]-[C2H2O]149.045[] 191.056[]-[C2H4O2]131.039[] 191.056[]-[C4H8O4]71.014[] 175.025[]-[CO]147.03[] 175.025[]-[CO2]131.039[] 175.025[]-[C2H4O2]115.004[] 161.045[]-[CH4O]129.016[] 161.045[]-[C3H6O3]71.014[] 149…
297_2	297	1.163833	267.072	133936.203125	[M+FA-H]-	267.072	[M+FA-H]-	C8H14O7	0.3899999999816828	0.9969626221941924	0.0	MKG164275	XOOHRDNLZYOOLN-UHFFFAOYSA-N	CC(=O)OCC(O)C(O)C(O)CC(=O)O	GENC164275					0.9107142857142857	1.0850983452260758	0.10965149402898514	2	1.028935979912546	1.699262597401768	221.069[]-[C2H4O2]161.045[] 221.069[]-[C3H6O3]131.039[] 221.069[]-[C6H10O5]59.014[] 146.043[]-[C3H5NO2]59.014[]
297_3	297	1.163833	267.072	133936.203125	[M+FA-H]-	267.072	[M+FA-H]-	C8H14O7	0.3899999999816828	0.9969626221941924	0.0	MKG194915	VVSZGJMXHRUSMM-UHFFFAOYSA-N	O=CCOCC1OC(O)C(O)C(O)C1O	GENC194915					0.8863636363636364	1.0850569238698384	0.11044947312931518	2	1.0289025406475762	1.699204456413046	221.069[]-[C2H4O2]161.045[] 221.069[]-[C6H10O5]59.014[] 191.056[]-[CH3NO]146.043[] 146.043[]-[C3H5NO2]59.014[]
297_4	297	1.163833	267.072	133936.203125	[M+FA-H]-	267.072	[M+FA-H]-	C8H14O7	0.3899999999816828	0.9969626221941924	222.074	6-O-Acetylglucose	ILLOJQCWUBEHBA-UHFFFAOYSA-N	O=C(OCC1OC(O)C(O)C(O)C1O)C	125652	Organic compounds	Organic oxygen compounds	Organooxygen compounds	Carbohydrates and carbohydrate conjugates	0.8947368421052632	1.0849569238698384	0.08719808026716164	2	1.0288333498591766	1.6990698610188462	221.069[]-[C2H4O2]161.045[] 221.069[]-[C6H10O5]59.014[] 146.043[]-[C3H5NO2]59.014[]
297_5	297	1.163833	267.072	133936.203125	[M+FA-H]-	267.072	[M+FA-H]-	C8H14O7	0.3899999999816828	0.9969626221941924	222.074	3,4,5-trihydroxy-6-(hydroxymethyl)oxan-2-yl acetate	RXRFEELZASHOLV-UHFFFAOYSA-N	O=C(OC1OC(CO)C(O)C(O)C1O)C	283848	Organic compounds	Organic oxygen compounds	Organooxygen compounds	Carbohydrates and carbohydrate conjugates	0.8947368421052632	1.0849569238698384	0.08719808026716164	2	1.0288333498591766	1.6990698610188462	221.069[]-[C2H4O2]161.045[] 221.069[]-[C6H10O5]59.014[] 146.043[]-[C3H5NO2]59.014[]
297_6	297	1.163833	267.072	133936.203125	[M+FA-H]-	267.072	[M+FA-H]-	C8H14O7	0.3899999999816828	0.9969626221941924	222.074	2,3,4,5,6-pentahydroxycyclohexyl acetate	SJZIHMQRRBXIGV-UHFFFAOYSA-N	O=C(OC1C(O)C(O)C(O)C(O)C1O)C	291939	Organic compounds	Organic oxygen compounds	Organooxygen compounds	Alcohols and polyols	0.8947368421052632	1.0849569238698384	0.08719808026716164	2	1.0288333498591766	1.6990698610188462	221.069[]-[C2H4O2]161.045[] 221.069[]-[C6H10O5]59.014[] 146.043[]-[C3H5NO2]59.014[]
297_7	297	1.163833	267.072	133936.203125	[M+FA-H]-	267.072	[M+FA-H]-	C9H10N4O3	-0.9459999999990032	0.9822609035694743	222.075		VAVYSMCAEOAPLC-UHFFFAOYSA-N	[N-]=[NH+]NC(=O)C=CC=1C=CC=CC1[NH+]([O-])O	323099	Organic compounds	Benzenoids	Benzene and substituted derivatives		0.8823529411764706	0.06275647471754191	0.209853371486689	2	0.1280198582239387	0.2249924941864587	221.069[]-[C2H4O2]161.045[] 221.069[]-[C3H6O3]131.039[] 221.069[]-[C4H8O4]101.023[] 221.069[]-[C5H10O5]71.014[] 191.056[]-[C2H2O]149.045[] 191.056[]-[C2H4O2]131.039[] 191.056[]-[C3H6O3]101.023[] 191.056[]-[C4H8O4]71.014[] 161.045[]-[CH4O]129.016[] 161.045[]-[C2H4O2]101.023[] 161.045[]-[C3H6O3]71.014[] 149.045[]-[H2O]131.039[] 131.039[]-[CH4O]99.009[] 131.039[]-[C2H4O2]71.014[] 129.016[]-[CO]101.0…
297_8	297	1.163833	267.072	133936.203125	[M+FA-H]-	267.072	[M+FA-H]-	C14H10N2O	-4.968000000019401	0.6104124028485105	222.079		MCPDIZHVMWCVAM-UHFFFAOYSA-N	N#CC1=CC=C(N=CC=2C=CC=CC2O)C=C1	186437	Organic compounds	Benzenoids	Benzene and substituted derivatives	Benzonitriles	0.9259259259259259	0.0472664535566557	0.40757038635166487	2	0.031475382300784414	0.12404538499189896	267.072[C14H10N2O]-[C2H4O2]207.051[] 267.072[C14H10N2O]-[C6H12O6]87.009[] 267.072[C14H10N2O]-[C7H12O6]75.009[] 221.069[]-[C2H4]193.038[] 221.069[]-[C4H8O4]101.023[] 221.069[]-[C6H10O4]75.009[] 207.051[]-[CH4O]175.025[] 207.051[]-[C4H8O4]87.009[] 193.038[]-[H2O]175.025[] 193.038[]-[C3H6O3]103.004[] 191.056[]-[C3H6O3]101.023[] 103.004[]-[CO]75.009[] 101.023[]-[CO2]57.034[] 69.036[]-[H2O]51.024[]
297_9	297	1.163833	267.072	133936.203125	[M+FA-H]-	267.072	[M+FA-H]-	C9H10N4O3	-0.9459999999990032	0.9822609035694743	222.075	7,9-Dihydro-1-(3-Oxobutyl)-1H-Purine-6,8-Dione	PMNDTYDFQFLPGU-UHFFFAOYSA-N	O=C1NC=2N=CN(C(=O)C2N1)CCC(=O)C	243039	Organic compounds	Organoheterocyclic compounds	Imidazopyrimidines	Purines and purine derivatives	0.8571428571428571	0.008273451516749221	0.0926825599543032	2	0.0	0.10649954187369665
327_0	327	1.17635	341.109	860678.875	[M-H]-	341.109	[M-H]-	C18H18N2O5	-4.748000000006414	0.637073605403605	342.122	2-(4-{6,7-dimethyl-2,5-dioxo-2H,3H,4H,5H,6H-pyrano[3,2-c]pyridin-4-yl}phenoxy)acetamide	ADLUOIGWFQUFIZ-UHFFFAOYSA-N	O=C1OC=2C=C(N(C(=O)C2C(C3=CC=C(OCC(=O)N)C=C3)C1)C)C	4098	Organic compounds	Organoheterocyclic compounds	Pyranopyridines		0.9305993690851735	1.452215647720473	0.456708888907101	2	3.8204559026204437	3.4261509595710558	341.108[]-[H2O]323.098[] 341.108[]-[C4H8O4]221.066[] 341.108[]-[C6H10O5]179.055[] 341.108[]-[C6H12O6]161.045[] 341.108[]-[C7H12O6]149.045[] 323.098[]-[C6H10O5]161.045[] 323.098[]-[C7H12O6]131.035[] 237.062[]-[C4H8O4]117.021[] 237.062[]-[C5H8O5]89.025[] 237.062[]-[C5H10O5]87.008[] 221.066[]-[C2H2O]179.055[] 221.066[]-[C2H4O2]161.045[] 221.066[]-[C3H6O3]131.035[] 221.066[]-[C4H8O4]101.025[] 221.066…
327_1	327	1.17635	341.109	860678.875	[M-H]-	341.109	[M-H]-	C18H18N2O5	-4.748000000006414	0.637073605403605	342.122	methyl 2-({[3-(methylcarbamoyl)phenyl]carbamoyl}methoxy)benzoate	YYKUSGQISGTARE-UHFFFAOYSA-N	O=C(OC)C=1C=CC=CC1OCC(=O)NC2=CC=CC(=C2)C(=O)NC	390126	Organic compounds	Benzenoids	Benzene and substituted derivatives	Benzoic acids and derivatives	0.919431279620853	1.6231595382653257	0.3738404921143078	2	2.4913563826381457	2.932545090124759	341.108[]-[C6H12O6]161.045[] 341.108[]-[C7H12O6]149.045[] 161.045[]-[C2H2O]119.035[] 161.045[]-[C3H6O3]71.014[] 159.028[]-[CO]131.035[] 159.028[]-[C2H2O]117.021[] 149.045[]-[H2O]131.035[] 149.045[]-[CH4O]117.021[] 149.045[]-[C2H2O]107.035[] 149.045[]-[C2H4O2]89.025[] 149.045[]-[C3H6O3]59.014[] 131.035[]-[C2H2O]89.025[] 131.035[]-[C2H4O2]71.014[] 131.035[]-[C3H5O2]58.006[] 119.035[]-[C2H4O2]59.014…
327_2	327	1.17635	341.109	860678.875	[M-H]-	341.109	[M-H]-	C18H18N2O5	-4.748000000006414	0.637073605403605	342.122	methyl 2-({[4-(methylcarbamoyl)phenyl]carbamoyl}methoxy)benzoate	KTBQNEHKIYYTHN-UHFFFAOYSA-N	O=C(OC)C=1C=CC=CC1OCC(=O)NC2=CC=C(C=C2)C(=O)NC	164294	Organic compounds	Benzenoids	Benzene and substituted derivatives	Benzoic acids and derivatives	0.919431279620853	1.6231595382653257	0.3738404921143078	2	2.4913563826381457	2.932545090124759	341.108[]-[C6H12O6]161.045[] 341.108[]-[C7H12O6]149.045[] 161.045[]-[C2H2O]119.035[] 161.045[]-[C3H6O3]71.014[] 159.028[]-[CO]131.035[] 159.028[]-[C2H2O]117.021[] 149.045[]-[H2O]131.035[] 149.045[]-[CH4O]117.021[] 149.045[]-[C2H2O]107.035[] 149.045[]-[C2H4O2]89.025[] 149.045[]-[C3H6O3]59.014[] 131.035[]-[C2H2O]89.025[] 131.035[]-[C2H4O2]71.014[] 131.035[]-[C3H5O2]58.006[] 119.035[]-[C2H4O2]59.014…
327_3	327	1.17635	341.109	860678.875	[M-H]-	341.109	[M-H]-	C12H22O11	0.6099999999946704	0.9925856231159115	342.116	1,3,4,5-tetrahydroxy-6-{[3,4,5-trihydroxy-6-(hydroxymethyl)oxan-2-yl]oxy}hexan-2-one	RJPPRBMGVWEZRR-UHFFFAOYSA-N	O=C(CO)C(O)C(O)C(O)COC1OC(CO)C(O)C(O)C1O	274259	Organic compounds	Lipids and lipid	Fatty Acyls	Fatty acyl glycosides	0.8028169014084507	1.3207206208868456	0.34109564750676125	2	2.636661071840209	2.7383097191185413	341.108[]-[H2O]323.098[] 341.108[]-[C6H10O5]179.055[] 341.108[]-[C6H12O6]161.045[] 341.108[]-[C7H12O6]149.045[] 323.098[]-[C6H10O5]161.045[] 323.098[]-[C6H12O6]143.035[] 323.098[]-[C7H12O6]131.035[] 179.055[]-[H2O]161.045[] 179.055[]-[C2H4O2]119.035[] 179.055[]-[C4H8O4]59.014[] 161.045[]-[H2O]143.035[] 161.045[]-[CH4O]129.018[] 161.045[]-[C2H2O]119.035[] 161.045[]-[C2H4O2]101.025[] 159.028[]-[CO]…
327_4	327	1.17635	341.109	860678.875	[M-H]-	341.109	[M-H]-	C12H22O11	0.6099999999946704	0.9925856231159115	342.116	Turanose	RULSWEULPANCDV-UHFFFAOYSA-N	O=C(CO)C(OC1OC(CO)C(O)C(O)C1O)C(O)C(O)CO	281737	Organic compounds	Lipids and lipid	Fatty Acyls	Fatty acyl glycosides	0.8028169014084507	1.3207206208868456	0.34109564750676125	2	2.636661071840209	2.7383097191185413	341.108[]-[H2O]323.098[] 341.108[]-[C6H10O5]179.055[] 341.108[]-[C6H12O6]161.045[] 341.108[]-[C7H12O6]149.045[] 323.098[]-[C6H10O5]161.045[] 323.098[]-[C6H12O6]143.035[] 323.098[]-[C7H12O6]131.035[] 179.055[]-[H2O]161.045[] 179.055[]-[C2H4O2]119.035[] 179.055[]-[C4H8O4]59.014[] 161.045[]-[H2O]143.035[] 161.045[]-[CH4O]129.018[] 161.045[]-[C2H2O]119.035[] 161.045[]-[C2H4O2]101.025[] 159.028[]-[CO]…
327_5	327	1.17635	341.109	860678.875	[M-H]-	341.109	[M-H]-	C12H22O11	0.6099999999946704	0.9925856231159115	342.116	1,3,5,6-tetrahydroxy-4-{[3,4,5-trihydroxy-6-(hydroxymethyl)oxan-2-yl]oxy}hexan-2-one	PFCRQPBOOFTZGQ-UHFFFAOYSA-N	O=C(CO)C(O)C(OC1OC(CO)C(O)C(O)C1O)C(O)CO	238770	Organic compounds	Lipids and lipid	Fatty Acyls	Fatty acyl glycosides	0.8028169014084507	1.3207206208868456	0.34109564750676125	2	2.636661071840209	2.7383097191185413	341.108[]-[H2O]323.098[] 341.108[]-[C6H10O5]179.055[] 341.108[]-[C6H12O6]161.045[] 341.108[]-[C7H12O6]149.045[] 323.098[]-[C6H10O5]161.045[] 323.098[]-[C6H12O6]143.035[] 323.098[]-[C7H12O6]131.035[] 179.055[]-[H2O]161.045[] 179.055[]-[C2H4O2]119.035[] 179.055[]-[C4H8O4]59.014[] 161.045[]-[H2O]143.035[] 161.045[]-[CH4O]129.018[] 161.045[]-[C2H2O]119.035[] 161.045[]-[C2H4O2]101.025[] 159.028[]-[CO]…
327_6	327	1.17635	341.109	860678.875	[M-H]-	341.109	[M-H]-	C12H22O11	0.6099999999946704	0.9925856231159115	342.116	1,3,4,6-tetrahydroxy-5-{[3,4,5-trihydroxy-6-(hydroxymethyl)oxan-2-yl]oxy}hexan-2-one	DXALOGXSFLZLLN-UHFFFAOYSA-N	O=C(CO)C(O)C(O)C(OC1OC(CO)C(O)C(O)C1O)CO	65349	Organic compounds	Lipids and lipid	Fatty Acyls	Fatty acyl glycosides	0.8028169014084507	1.3207206208868456	0.34109564750676125	2	2.636661071840209	2.7383097191185413	341.108[]-[H2O]323.098[] 341.108[]-[C6H10O5]179.055[] 341.108[]-[C6H12O6]161.045[] 341.108[]-[C7H12O6]149.045[] 323.098[]-[C6H10O5]161.045[] 323.098[]-[C6H12O6]143.035[] 323.098[]-[C7H12O6]131.035[] 179.055[]-[H2O]161.045[] 179.055[]-[C2H4O2]119.035[] 179.055[]-[C4H8O4]59.014[] 161.045[]-[H2O]143.035[] 161.045[]-[CH4O]129.018[] 161.045[]-[C2H2O]119.035[] 161.045[]-[C2H4O2]101.025[] 159.028[]-[CO]…
327_7	327	1.17635	341.109	860678.875	[M-H]-	341.109	[M-H]-	C12H22O11	0.6099999999946704	0.9925856231159115	342.116	6-{[3,4-dihydroxy-2,5-bis(hydroxymethyl)oxolan-2-yl]oxy}-1,3,4,5-tetrahydroxyhexan-2-one	MOBDYHVKUQMFMM-UHFFFAOYSA-N	O=C(CO)C(O)C(O)C(O)COC1(OC(CO)C(O)C1O)CO	193973	Organic compounds	Lipids and lipid	Fatty Acyls	Fatty acyl glycosides	0.8028169014084507	1.3207206208868456	0.34109564750676125	2	2.636661071840209	2.7383097191185413	341.108[]-[H2O]323.098[] 341.108[]-[C6H10O5]179.055[] 341.108[]-[C6H12O6]161.045[] 341.108[]-[C7H12O6]149.045[] 323.098[]-[C6H10O5]161.045[] 323.098[]-[C6H12O6]143.035[] 323.098[]-[C7H12O6]131.035[] 179.055[]-[H2O]161.045[] 179.055[]-[C2H4O2]119.035[] 179.055[]-[C4H8O4]59.014[] 161.045[]-[H2O]143.035[] 161.045[]-[CH4O]129.018[] 161.045[]-[C2H2O]119.035[] 161.045[]-[C2H4O2]101.025[] 159.028[]-[CO]…
327_8	327	1.17635	341.109	860678.875	[M-H]-	341.109	[M-H]-	C13H18N4O7	-0.7259999999860156	0.9895138471004411	342.118	N-({[3,4,5-trihydroxy-6-(hydroxymethyl)oxan-2-yl]carbamoyl}amino)pyridine-4-carboxamide	KPGYIOMDVKQYDK-UHFFFAOYSA-N	O=C(NNC(=O)C=1C=CN=CC1)NC2OC(CO)C(O)C(O)C2O	161052	Organic compounds	Organic oxygen compounds	Organooxygen compounds	Carbohydrates and carbohydrate conjugates	0.8584905660377359	1.3520507296676236	0.3469702233292346	2	2.5450727677773215	2.7235384982663287	341.108[]-[H2O]323.098[] 341.108[]-[C4H8O4]221.066[] 341.108[]-[C6H10O5]179.055[] 341.108[]-[C6H12O6]161.045[] 323.098[]-[C6H10O5]161.045[] 323.098[]-[C6H12O6]143.035[] 221.066[]-[C2H2O]179.055[] 221.066[]-[C2H4O2]161.045[] 221.066[]-[C4H8O4]101.025[] 221.066[]-[C5H8O5]73.029[] 221.066[]-[C5H10O5]71.014[] 221.066[]-[C6H10O5]59.014[] 179.055[]-[H2O]161.045[] 179.055[]-[C2H4O2]119.035[] 179.055[]-[…
327_9	327	1.17635	341.109	860678.875	[M-H]-	341.109	[M-H]-	C18H18N2O5	-4.748000000006414	0.637073605403605	342.122	methyl 2-amino-4-(4-methoxyphenyl)-7-methyl-5-oxo-4H,5H,6H-pyrano[3,2-c]pyridine-3-carboxylate	CYTLSYCGVLNAOS-UHFFFAOYSA-N	O=C(OC)C1=C(OC=2C=C(NC(=O)C2C1C3=CC=C(OC)C=C3)C)N	49477	Organic compounds	Organoheterocyclic compounds	Pyranopyridines		0.921146953405018	1.4152355919799369	0.4556551962404245	2	2.110300650150096	2.5340932775953458	341.108[]-[H2O]323.098[] 341.108[]-[C4H8O4]221.066[] 341.108[]-[C6H12O6]161.045[] 323.098[]-[C6H10O5]161.045[] 221.066[]-[C2H4O2]161.045[] 221.066[]-[C4H8O4]101.025[] 221.066[]-[C6H10O5]59.014[] 161.045[]-[C2H2O]119.035[] 161.045[]-[C2H4O2]101.025[] 159.028[]-[C2H2O]117.021[] 159.028[]-[CO2]115.041[] 159.028[]-[C2H4O2]99.008[] 119.035[]-[H2O]101.025[] 119.035[]-[CH4O]87.008[] 119.035[]-[C2H4O2]59…
330_0	330	1.17635	387.1142	178864.671875	[M+FA-H]-	387.1142	[M+FA-H]-	C13H18N4O7	-1.006000000018048	0.9799627482784807	342.118	N-({[3,4,5-trihydroxy-6-(hydroxymethyl)oxan-2-yl]carbamoyl}amino)pyridine-4-carboxamide	KPGYIOMDVKQYDK-UHFFFAOYSA-N	O=C(NNC(=O)C=1C=CN=CC1)NC2OC(CO)C(O)C(O)C2O	161052	Organic compounds	Organic oxygen compounds	Organooxygen compounds	Carbohydrates and carbohydrate conjugates	0.8584905660377359	1.8269905314708617	0.3114463292610636	2	3.452160403278333	3.6510670079378764	341.109[]-[H2O]323.1[] 341.109[]-[C4H8O4]221.067[] 341.109[]-[C6H10O5]179.056[] 341.109[]-[C6H12O6]161.046[] 323.1[]-[C2H4O2]263.077[] 323.1[]-[C6H10O5]161.046[] 323.1[]-[C6H12O6]143.035[] 263.077[]-[C2H2O]221.067[] 263.077[]-[C4H8O4]143.035[] 263.077[]-[C6H10O5]101.024[] 263.077[]-[C7H12O6]71.014[] 221.067[]-[C2H2O]179.056[] 221.067[]-[C2H4O2]161.046[] 221.067[]-[C4H8O4]101.024[] 221.067[]-[C5H8…
330_1	330	1.17635	387.1142	178864.671875	[M+FA-H]-	387.1142	[M+FA-H]-	C12H22O11	0.32999999996263796	0.997824370121472	342.116	6-{[3,4-dihydroxy-2,5-bis(hydroxymethyl)oxolan-2-yl]oxy}-1,3,4,5-tetrahydroxyhexan-2-one	MOBDYHVKUQMFMM-UHFFFAOYSA-N	O=C(CO)C(O)C(O)C(O)COC1(OC(CO)C(O)C1O)CO	193973	Organic compounds	Lipids and lipid	Fatty Acyls	Fatty acyl glycosides	0.7887323943661971	1.6570293930607742	0.3257506812017618	2	3.2824318324565556	3.398027746301199	341.109[]-[H2O]323.1[] 341.109[]-[C2H4O2]281.087[] 341.109[]-[C6H10O5]179.056[] 341.109[]-[C6H12O6]161.046[] 341.109[]-[C7H12O6]149.046[] 323.1[]-[C2H2O]281.087[] 323.1[]-[C2H4O2]263.077[] 323.1[]-[C6H10O5]161.046[] 323.1[]-[C6H12O6]143.035[] 323.1[]-[C7H12O6]131.035[] 281.087[]-[H2O]263.077[] 281.087[]-[C4H8O4]161.046[] 281.087[]-[C5H10O5]131.035[] 281.087[]-[C6H10O5]119.035[] 281.087[]-[C6H12O6…
330_2	330	1.17635	387.1142	178864.671875	[M+FA-H]-	387.1142	[M+FA-H]-	C12H22O11	0.32999999996263796	0.997824370121472	342.116	1,3,4,6-tetrahydroxy-5-{[3,4,5-trihydroxy-6-(hydroxymethyl)oxan-2-yl]oxy}hexan-2-one	DXALOGXSFLZLLN-UHFFFAOYSA-N	O=C(CO)C(O)C(O)C(OC1OC(CO)C(O)C(O)C1O)CO	65349	Organic compounds	Lipids and lipid	Fatty Acyls	Fatty acyl glycosides	0.7887323943661971	1.6570293930607742	0.3257506812017618	2	3.2824318324565556	3.398027746301199	341.109[]-[H2O]323.1[] 341.109[]-[C2H4O2]281.087[] 341.109[]-[C6H10O5]179.056[] 341.109[]-[C6H12O6]161.046[] 341.109[]-[C7H12O6]149.046[] 323.1[]-[C2H2O]281.087[] 323.1[]-[C2H4O2]263.077[] 323.1[]-[C6H10O5]161.046[] 323.1[]-[C6H12O6]143.035[] 323.1[]-[C7H12O6]131.035[] 281.087[]-[H2O]263.077[] 281.087[]-[C4H8O4]161.046[] 281.087[]-[C5H10O5]131.035[] 281.087[]-[C6H10O5]119.035[] 281.087[]-[C6H12O6…
330_3	330	1.17635	387.1142	178864.671875	[M+FA-H]-	387.1142	[M+FA-H]-	C12H22O11	0.32999999996263796	0.997824370121472	342.116	1,3,5,6-tetrahydroxy-4-{[3,4,5-trihydroxy-6-(hydroxymethyl)oxan-2-yl]oxy}hexan-2-one	PFCRQPBOOFTZGQ-UHFFFAOYSA-N	O=C(CO)C(O)C(OC1OC(CO)C(O)C(O)C1O)C(O)CO	238770	Organic compounds	Lipids and lipid	Fatty Acyls	Fatty acyl glycosides	0.7887323943661971	1.6570293930607742	0.3257506812017618	2	3.2824318324565556	3.398027746301199	341.109[]-[H2O]323.1[] 341.109[]-[C2H4O2]281.087[] 341.109[]-[C6H10O5]179.056[] 341.109[]-[C6H12O6]161.046[] 341.109[]-[C7H12O6]149.046[] 323.1[]-[C2H2O]281.087[] 323.1[]-[C2H4O2]263.077[] 323.1[]-[C6H10O5]161.046[] 323.1[]-[C6H12O6]143.035[] 323.1[]-[C7H12O6]131.035[] 281.087[]-[H2O]263.077[] 281.087[]-[C4H8O4]161.046[] 281.087[]-[C5H10O5]131.035[] 281.087[]-[C6H10O5]119.035[] 281.087[]-[C6H12O6…
330_4	330	1.17635	387.1142	178864.671875	[M+FA-H]-	387.1142	[M+FA-H]-	C12H22O11	0.32999999996263796	0.997824370121472	342.116	1,3,4,5-tetrahydroxy-6-{[3,4,5-trihydroxy-6-(hydroxymethyl)oxan-2-yl]oxy}hexan-2-one	RJPPRBMGVWEZRR-UHFFFAOYSA-N	O=C(CO)C(O)C(O)C(O)COC1OC(CO)C(O)C(O)C1O	274259	Organic compounds	Lipids and lipid	Fatty Acyls	Fatty acyl glycosides	0.7887323943661971	1.6570293930607742	0.3257506812017618	2	3.2824318324565556	3.398027746301199	341.109[]-[H2O]323.1[] 341.109[]-[C2H4O2]281.087[] 341.109[]-[C6H10O5]179.056[] 341.109[]-[C6H12O6]161.046[] 341.109[]-[C7H12O6]149.046[] 323.1[]-[C2H2O]281.087[] 323.1[]-[C2H4O2]263.077[] 323.1[]-[C6H10O5]161.046[] 323.1[]-[C6H12O6]143.035[] 323.1[]-[C7H12O6]131.035[] 281.087[]-[H2O]263.077[] 281.087[]-[C4H8O4]161.046[] 281.087[]-[C5H10O5]131.035[] 281.087[]-[C6H10O5]119.035[] 281.087[]-[C6H12O6…
330_5	330	1.17635	387.1142	178864.671875	[M+FA-H]-	387.1142	[M+FA-H]-	C12H22O11	0.32999999996263796	0.997824370121472	342.116	Turanose	RULSWEULPANCDV-UHFFFAOYSA-N	O=C(CO)C(OC1OC(CO)C(O)C(O)C1O)C(O)C(O)CO	281737	Organic compounds	Lipids and lipid	Fatty Acyls	Fatty acyl glycosides	0.7887323943661971	1.6570293930607742	0.3257506812017618	2	3.2824318324565556	3.398027746301199	341.109[]-[H2O]323.1[] 341.109[]-[C2H4O2]281.087[] 341.109[]-[C6H10O5]179.056[] 341.109[]-[C6H12O6]161.046[] 341.109[]-[C7H12O6]149.046[] 323.1[]-[C2H2O]281.087[] 323.1[]-[C2H4O2]263.077[] 323.1[]-[C6H10O5]161.046[] 323.1[]-[C6H12O6]143.035[] 323.1[]-[C7H12O6]131.035[] 281.087[]-[H2O]263.077[] 281.087[]-[C4H8O4]161.046[] 281.087[]-[C5H10O5]131.035[] 281.087[]-[C6H10O5]119.035[] 281.087[]-[C6H12O6…
330_6	330	1.17635	387.1142	178864.671875	[M+FA-H]-	387.1142	[M+FA-H]-	C12H22O11	0.32999999996263796	0.997824370121472	342.116	1-{[3,4-dihydroxy-2,5-bis(hydroxymethyl)oxolan-2-yl]oxy}-3,4,5,6-tetrahydroxyhexan-2-one	QGQYPBMXRYBEPG-UHFFFAOYSA-N	O=C(COC1(OC(CO)C(O)C1O)CO)C(O)C(O)C(O)CO	255748	Organic compounds	Lipids and lipid	Fatty Acyls	Fatty acyl glycosides	0.8032786885245902	1.3790182283871042	0.260571985220561	2	2.973786016485578	2.9656936736420403	341.109[]-[H2O]323.1[] 341.109[]-[C4H8O4]221.067[] 341.109[]-[C5H10O5]191.056[] 341.109[]-[C6H10O5]179.056[] 341.109[]-[C6H12O6]161.046[] 341.109[]-[C7H12O6]149.046[] 323.1[]-[C6H10O5]161.046[] 323.1[]-[C6H12O6]143.035[] 221.067[]-[C2H2O]179.056[] 221.067[]-[C2H4O2]161.046[] 221.067[]-[C6H10O5]59.014[] 191.056[]-[CH4O]159.029[] 191.056[]-[C2H2O]149.046[] 179.056[]-[H2O]161.046[] 179.056[]-[C2H4O2…
330_7	330	1.17635	387.1142	178864.671875	[M+FA-H]-	387.1142	[M+FA-H]-	C13H18N4O7	-1.006000000018048	0.9799627482784807	0.0	MKG144406	FZNCZLFPATWEKW-UHFFFAOYSA-N	CC(C)C1NC(=O)C(C(N)=O)C(=O)NC(C(=O)NCC(=O)O)C1=O	GENC144406					0.86	1.2107438557040242	0.2675340460180002	2	1.7586895446643371	2.188084902864041	341.109[]-[H2O]323.1[] 341.109[]-[C2H4O2]281.087[] 341.109[]-[C3H6O3]251.078[] 341.109[]-[C4H8O4]221.067[] 323.1[]-[C2H2O]281.087[] 281.087[]-[C2H4O2]221.067[] 281.087[]-[C6H12O6]101.024[] 251.078[]-[C5H10O5]101.024[] 251.078[]-[C7H12O6]59.014[] 251.078[]-[C6H10O7]57.034[] 221.067[]-[C4H8O4]101.024[] 221.067[]-[C5H8O5]73.03[] 221.067[]-[C6H10O5]59.014[] 101.024[]-[H2O]83.014[] 101.024[]-[CO]73.03…
330_8	330	1.17635	387.1142	178864.671875	[M+FA-H]-	387.1142	[M+FA-H]-	C13H18N4O7	-1.006000000018048	0.9799627482784807	342.118	Malayamycin	WHUYYLXWQSFRQH-UHFFFAOYSA-N	O=C(N)NC1C(OC)COC2C(O)C(OC21)C3=CNC(=O)NC3=O	345056	Organic compounds	Organoheterocyclic compounds	Furopyrans		0.9659090909090909	1.1682602575065248	0.1743947694074314	2	0.39454544423057986	1.4635292544496628	341.109[]-[H2O]323.1[] 341.109[]-[C2H4O2]281.087[] 341.109[]-[C3H6O3]251.078[] 323.1[]-[C2H2O]281.087[] 323.1[]-[C2H4O2]263.077[] 281.087[]-[H2O]263.077[] 251.078[]-[C7H12O6]59.014[]
330_9	330	1.17635	387.1142	178864.671875	[M+FA-H]-	387.1142	[M+FA-H]-	C12H22O11	0.32999999996263796	0.997824370121472	342.116	6-methoxy-3-[(3,4,5-trihydroxy-6-methoxyoxan-2-yl)oxy]oxane-2,4,5-triol	OKPQBUWBBBNTOV-UHFFFAOYSA-N	OC1OC(OC)C(O)C(O)C1OC2OC(OC)C(O)C(O)C2O	225363	Organic compounds	Organic oxygen compounds	Organooxygen compounds	Carbohydrates and carbohydrate conjugates	0.8412698412698413	0.624193874783259	0.2171613375780889	2	0.7123966803919788	1.0801746519913957	341.109[]-[H2O]323.1[] 341.109[]-[C2H4O2]281.087[] 341.109[]-[C6H10O5]179.056[] 341.109[]-[C6H12O6]161.046[] 341.109[]-[C7H12O6]149.046[] 323.1[]-[C2H2O]281.087[] 323.1[]-[C6H10O5]161.046[] 323.1[]-[C6H12O6]143.035[] 323.1[]-[C7H12O6]131.035[] 281.087[]-[C4H8O4]161.046[] 281.087[]-[C5H10O5]131.035[] 179.056[]-[H2O]161.046[] 161.046[]-[H2O]143.035[] 161.046[]-[CH4O]129.019[] 159.029[]-[CO]131.035[…
343_0	343	1.17635	683.2254	349163.21875	[M-H]-	683.2254	[M-H]-	C31H40O17	6.670000000099208	0.4107469284387126	684.227	4,5-dihydroxy-2-{[2-(hydroxymethyl)-10-{[3,4,5-trihydroxy-6-(hydroxymethyl)oxan-2-yl]oxy}-3,9-dioxatricyclo[4.4.0.0虏,鈦碷dec-7-en-5-yl]oxy}-6-methyloxan-3-yl 3-(3-hydroxy-4-methoxyphenyl)prop-2-enoate	LUCUVVSDSLWPMZ-UHFFFAOYSA-N	O=C(OC1C(O)C(O)C(OC1OC2C3OC3(CO)C4C(OC=CC24)OC5OC(CO)C(O)C(O)C5O)C)C=CC6=CC=C(OC)C(O)=C6	180976	Organic compounds	Phenylpropanoids and polyketides	Cinnamic acids and derivatives	Hydroxycinnamic acids and derivatives	0.9673423423423423	1.1158313869152066	0.5979906748468753	2	2.768123856824526	2.540968008171341	683.222[]-[C3H6O3]593.193[] 683.222[]-[C6H10O5]521.172[] 683.222[]-[C6H12O6]503.163[] 593.193[]-[C3H6O3]503.163[] 593.193[]-[C12H22O11]251.077[] 521.172[]-[H2O]503.163[] 521.172[]-[C12H22O11]179.056[] 503.163[]-[C6H12O6]323.099[] 503.163[]-[C7H12O6]311.1[] 503.163[]-[C12H22O11]161.046[] 339.09[]-[CO]311.1[] 339.09[]-[C6H12O6]159.029[] 323.099[]-[C2H2O]281.087[] 323.099[]-[C2H4O2]263.076[] 323.099…
343_1	343	1.17635	683.2254	349163.21875	[M-H]-	683.2254	[M-H]-	C31H40O17	6.670000000099208	0.4107469284387126	684.227	3,5-dihydroxy-2-{[2-(hydroxymethyl)-10-{[3,4,5-trihydroxy-6-(hydroxymethyl)oxan-2-yl]oxy}-3,9-dioxatricyclo[4.4.0.0虏,鈦碷dec-7-en-5-yl]oxy}-6-methyloxan-4-yl 3-(3-hydroxy-4-methoxyphenyl)prop-2-enoate	JHANNGATDMZMHI-UHFFFAOYSA-N	O=C(OC1C(O)C(OC(C)C1O)OC2C3OC3(CO)C4C(OC=CC24)OC5OC(CO)C(O)C(O)C5O)C=CC6=CC=C(OC)C(O)=C6	137754	Organic compounds	Phenylpropanoids and polyketides	Cinnamic acids and derivatives	Hydroxycinnamic acids and derivatives	0.9673423423423423	1.1158313869152063	0.5979906748468753	2	2.768123856824526	2.5409680081713404	683.222[]-[C3H6O3]593.193[] 683.222[]-[C6H10O5]521.172[] 683.222[]-[C6H12O6]503.163[] 593.193[]-[C3H6O3]503.163[] 593.193[]-[C12H22O11]251.077[] 521.172[]-[H2O]503.163[] 521.172[]-[C12H22O11]179.056[] 503.163[]-[C6H12O6]323.099[] 503.163[]-[C7H12O6]311.1[] 503.163[]-[C12H22O11]161.046[] 339.09[]-[CO]311.1[] 339.09[]-[C6H12O6]159.029[] 323.099[]-[C2H2O]281.087[] 323.099[]-[C2H4O2]263.076[] 323.099…
343_2	343	1.17635	683.2254	349163.21875	[M-H]-	683.2254	[M-H]-	C31H40O17	6.670000000099208	0.4107469284387126	684.227	4,5-dihydroxy-6-{[2-(hydroxymethyl)-10-{[3,4,5-trihydroxy-6-(hydroxymethyl)oxan-2-yl]oxy}-3,9-dioxatricyclo[4.4.0.0虏,鈦碷dec-7-en-5-yl]oxy}-2-methyloxan-3-yl 3-(3-hydroxy-4-methoxyphenyl)prop-2-enoate	VEBQLXDMHALCLY-UHFFFAOYSA-N	O=C(OC1C(O)C(O)C(OC1C)OC2C3OC3(CO)C4C(OC=CC24)OC5OC(CO)C(O)C(O)C5O)C=CC6=CC=C(OC)C(O)=C6	325403	Organic compounds	Phenylpropanoids and polyketides	Cinnamic acids and derivatives	Hydroxycinnamic acids and derivatives	0.9673423423423423	1.1158313869152063	0.5979906748468753	2	2.768123856824526	2.5409680081713404	683.222[]-[C3H6O3]593.193[] 683.222[]-[C6H10O5]521.172[] 683.222[]-[C6H12O6]503.163[] 593.193[]-[C3H6O3]503.163[] 593.193[]-[C12H22O11]251.077[] 521.172[]-[H2O]503.163[] 521.172[]-[C12H22O11]179.056[] 503.163[]-[C6H12O6]323.099[] 503.163[]-[C7H12O6]311.1[] 503.163[]-[C12H22O11]161.046[] 339.09[]-[CO]311.1[] 339.09[]-[C6H12O6]159.029[] 323.099[]-[C2H2O]281.087[] 323.099[]-[C2H4O2]263.076[] 323.099…
343_3	343	1.17635	683.2254	349163.21875	[M-H]-	683.2254	[M-H]-	C31H40O17	6.670000000099208	0.4107469284387126	684.227	4,5-dihydroxy-2-{[2-(hydroxymethyl)-10-{[3,4,5-trihydroxy-6-(hydroxymethyl)oxan-2-yl]oxy}-3,9-dioxatricyclo[4.4.0.0虏,鈦碷dec-7-en-5-yl]oxy}-6-methyloxan-3-yl 3-(4-hydroxy-3-methoxyphenyl)prop-2-enoate	OKDURJFCTBLRIG-UHFFFAOYSA-N	O=C(OC1C(O)C(O)C(OC1OC2C3OC3(CO)C4C(OC=CC24)OC5OC(CO)C(O)C(O)C5O)C)C=CC6=CC=C(O)C(OC)=C6	225018	Organic compounds	Phenylpropanoids and polyketides	Cinnamic acids and derivatives	Hydroxycinnamic acids and derivatives	0.967479674796748	1.1158313869152063	0.5747479066514988	2	2.767962629806634	2.540887394662395	683.222[]-[C3H6O3]593.193[] 683.222[]-[C6H10O5]521.172[] 683.222[]-[C6H12O6]503.163[] 593.193[]-[C3H6O3]503.163[] 593.193[]-[C12H22O11]251.077[] 521.172[]-[H2O]503.163[] 521.172[]-[C12H22O11]179.056[] 503.163[]-[C6H12O6]323.099[] 503.163[]-[C7H12O6]311.1[] 503.163[]-[C12H22O11]161.046[] 339.09[]-[CO]311.1[] 339.09[]-[C6H12O6]159.029[] 323.099[]-[C2H2O]281.087[] 323.099[]-[C2H4O2]263.076[] 323.099…
343_4	343	1.17635	683.2254	349163.21875	[M-H]-	683.2254	[M-H]-	C31H40O17	6.670000000099208	0.4107469284387126	684.227	4,5-dihydroxy-6-{[2-(hydroxymethyl)-10-{[3,4,5-trihydroxy-6-(hydroxymethyl)oxan-2-yl]oxy}-3,9-dioxatricyclo[4.4.0.0虏,鈦碷dec-7-en-5-yl]oxy}-2-methyloxan-3-yl 3-(4-hydroxy-3-methoxyphenyl)prop-2-enoate	VHEDPUBPGAYIFA-UHFFFAOYSA-N	O=C(OC1C(O)C(O)C(OC1C)OC2C3OC3(CO)C4C(OC=CC24)OC5OC(CO)C(O)C(O)C5O)C=CC6=CC=C(O)C(OC)=C6	327182	Organic compounds	Phenylpropanoids and polyketides	Cinnamic acids and derivatives	Hydroxycinnamic acids and derivatives	0.967479674796748	1.1158313869152066	0.5747479066514987	2	2.767962629806634	2.540887394662395	683.222[]-[C3H6O3]593.193[] 683.222[]-[C6H10O5]521.172[] 683.222[]-[C6H12O6]503.163[] 593.193[]-[C3H6O3]503.163[] 593.193[]-[C12H22O11]251.077[] 521.172[]-[H2O]503.163[] 521.172[]-[C12H22O11]179.056[] 503.163[]-[C6H12O6]323.099[] 503.163[]-[C7H12O6]311.1[] 503.163[]-[C12H22O11]161.046[] 339.09[]-[CO]311.1[] 339.09[]-[C6H12O6]159.029[] 323.099[]-[C2H2O]281.087[] 323.099[]-[C2H4O2]263.076[] 323.099…
343_5	343	1.17635	683.2254	349163.21875	[M-H]-	683.2254	[M-H]-	C31H40O17	6.670000000099208	0.4107469284387126	684.227	3,5-dihydroxy-2-{[2-(hydroxymethyl)-10-{[3,4,5-trihydroxy-6-(hydroxymethyl)oxan-2-yl]oxy}-3,9-dioxatricyclo[4.4.0.0虏,鈦碷dec-7-en-5-yl]oxy}-6-methyloxan-4-yl 3-(4-hydroxy-3-methoxyphenyl)prop-2-enoate	WOLULVRGBCBAIJ-UHFFFAOYSA-N	O=C(OC1C(O)C(OC(C)C1O)OC2C3OC3(CO)C4C(OC=CC24)OC5OC(CO)C(O)C(O)C5O)C=CC6=CC=C(O)C(OC)=C6	349277	Organic compounds	Phenylpropanoids and polyketides	Cinnamic acids and derivatives	Hydroxycinnamic acids and derivatives	0.967479674796748	1.1158313869152063	0.5747479066514988	2	2.767962629806634	2.540887394662395	683.222[]-[C3H6O3]593.193[] 683.222[]-[C6H10O5]521.172[] 683.222[]-[C6H12O6]503.163[] 593.193[]-[C3H6O3]503.163[] 593.193[]-[C12H22O11]251.077[] 521.172[]-[H2O]503.163[] 521.172[]-[C12H22O11]179.056[] 503.163[]-[C6H12O6]323.099[] 503.163[]-[C7H12O6]311.1[] 503.163[]-[C12H22O11]161.046[] 339.09[]-[CO]311.1[] 339.09[]-[C6H12O6]159.029[] 323.099[]-[C2H2O]281.087[] 323.099[]-[C2H4O2]263.076[] 323.099…
343_6	343	1.17635	683.2254	349163.21875	[M-H]-	683.2254	[M-H]-	C31H40O17	6.670000000099208	0.4107469284387126	684.227	7-methyl-1-{[3,4,5-trihydroxy-6-(hydroxymethyl)oxan-2-yl]oxy}-6-{[3-(4-{[3,4,5-trihydroxy-6-(hydroxymethyl)oxan-2-yl]oxy}phenyl)prop-2-enoyl]oxy}-1H,4aH,5H,6H,7H,7aH-cyclopenta[c]pyran-4-carboxylic ac	IZDNHCQZHNEUGA-UHFFFAOYSA-N	O=C(O)C1=COC(OC2OC(CO)C(O)C(O)C2O)C3C1CC(OC(=O)C=CC4=CC=C(OC5OC(CO)C(O)C(O)C5O)C=C4)C3C	133919	Organic compounds	Lipids and lipid	Prenol lipids	Terpene glycosides	0.9526315789473684	1.1476382535722378	0.3688074772305446	2	2.3145117476697425	2.34596882025098	683.222[]-[C6H10O5]521.172[] 683.222[]-[C6H12O6]503.163[] 683.222[]-[C12H22O11]341.109[] 521.172[]-[H2O]503.163[] 521.172[]-[C6H12O6]341.109[] 521.172[]-[C12H22O11]179.056[] 503.163[]-[C6H10O5]341.109[] 503.163[]-[C6H12O6]323.099[] 503.163[]-[C7H12O6]311.1[] 503.163[]-[C12H22O11]161.046[] 341.109[]-[H2O]323.099[] 341.109[]-[C2H4O2]281.087[] 341.109[]-[C6H10O5]179.056[] 341.109[]-[C6H12O6]161.046[…
343_7	343	1.17635	683.2254	349163.21875	[M-H]-	683.2254	[M-H]-	C37H36N2O11	1.3120000000981236	0.9661589826435895	684.232	2-[5,9-dihydroxy-2-(2-hydroxypropan-2-yl)-10-methoxy-11-methyl-6-oxo-1H,2H,6H,11H-furo[2,3-c]acridin-1-yl]-1-hydroxy-3,5,6-trimethoxy-10-methyl-9,10-dihydroacridin-9-one	BDURUBOYNAVRCF-UHFFFAOYSA-N	O=C1C2=CC=C(O)C(OC)=C2N(C=3C1=C(O)C=C4OC(C(C=5C(O)=C6C(=O)C7=CC=C(OC)C(OC)=C7N(C6=CC5OC)C)C43)C(O)(C)C)C	19037	Organic compounds	Organoheterocyclic compounds	Quinolines and derivatives	Benzoquinolines	0.9841539332201471	0.7095936095654136	0.604253677571709	2	1.6408191918286585	1.6266191037441018	683.222[]-[C3H6O3]593.193[] 683.222[]-[C6H12O6]503.163[] 683.222[]-[C12H22O11]341.109[] 593.193[]-[C3H6O3]503.163[] 593.193[]-[C12H22O11]251.077[] 503.163[]-[C6H10O5]341.109[] 503.163[]-[C7H12O6]311.1[] 503.163[]-[C12H22O11]161.046[] 341.109[]-[C2H4O2]281.087[] 341.109[]-[C3H6O3]251.077[] 341.109[]-[C4H8O4]221.067[] 341.109[]-[C6H10O5]179.056[] 341.109[]-[C6H12O6]161.046[] 341.109[]-[C7H12O6]149.…
343_8	343	1.17635	683.2254	349163.21875	[M-H]-	683.2254	[M-H]-	C32H36N4O13	5.334000000061678	0.5660736305022919	684.228		YIBGFZMDZAOXLC-UHFFFAOYSA-N	O=C(O)C1OC(OC2=CC=3OC(=CC(=O)C3C(O)=C2OC)C=4C=CC(OCC(O)C5=CC=C(N)N5)=CC4)C(O)C(O)C1(O)CC6NCNC6	378261	Organic compounds	Phenylpropanoids and polyketides	Flavonoids	Flavonoid glycosides	0.9806076276664512	0.045157814484011564	0.6384681668167178	2	0.10553122654843006	0.15453079080845578	683.222[]-[C3H6O3]593.193[] 683.222[]-[C6H12O6]503.163[] 683.222[]-[C12H22O11]341.109[] 593.193[]-[C3H6O3]503.163[] 593.193[]-[C12H22O11]251.077[] 503.163[]-[C6H10O5]341.109[] 503.163[]-[C6H12O6]323.099[] 503.163[]-[C7H12O6]311.1[] 341.109[]-[H2O]323.099[] 341.109[]-[C2H4O2]281.087[] 341.109[]-[C3H6O3]251.077[] 341.109[]-[C4H8O4]221.067[] 339.09[]-[CO]311.1[] 323.099[]-[C2H2O]281.087[] 323.099[]-…
343_9	343	1.17635	683.2254	349163.21875	[M-H]-	683.2254	[M-H]-	C32H36N4O13	5.334000000061678	0.5660736305022919	684.228	3-[2-amino-1-(6-{[3-(6-aminopyridin-3-yl)-14,15-dimethoxy-8,17-dioxatetracyclo[8.7.0.0虏,鈦?0鹿鹿,鹿鈦禲heptadeca-2,4,6,11(16),12,14-hexaen-5-yl]oxy}-3,4,5-trihydroxyoxan-2-yl)-2-azaniumylethoxy]-3-oxopropan	UTLRWDXRQXEAFT-UHFFFAOYSA-N	O=C(O)CC(=O)OC(C(N)N)C1OC(OC2=CC=3OCC4C5=CC=C(OC)C(OC)=C5OC4C3C(=C2)C=6C=NC(N)=CC6)C(O)C(O)C1O	317748	Organic compounds	Phenylpropanoids and polyketides	Isoflavonoids	Furanoisoflavonoids	0.9548611111111112	0.045421453281319406	0.2740796555177418	2	0.05506172523602531	0.12955967894956125	683.222[]-[C3H6O3]593.193[] 683.222[]-[C6H12O6]503.163[] 683.222[]-[C12H22O11]341.109[] 593.193[]-[C3H6O3]503.163[] 593.193[]-[C12H22O11]251.077[] 503.163[]-[C6H10O5]341.109[] 341.109[]-[C2H4O2]281.087[] 341.109[]-[C3H6O3]251.077[] 341.109[]-[C4H8O4]221.067[] 281.087[]-[H2O]263.076[] 281.087[]-[C2H4O2]221.067[] 263.076[]-[H2O]245.062[] 263.076[]-[C2H2O]221.067[] 251.077[]-[H2O]233.066[] 251.077[]…
358_0	358	1.189133	262.0569	174460.34375	[M-H]-	262.0569	[M-H]-	C10H9N5O4	-0.7299999999759166	0.9893985952402234	263.065	methyl 2-acetamido-4-oxo-3,4-dihydropteridine-6-carboxylate	GWUASABKKSSUSK-UHFFFAOYSA-N	O=C(OC)C1=NC=2C(=O)NC(=NC2N=C1)NC(=O)C	98688	Organic compounds	Organoheterocyclic compounds	Pteridines and derivatives	Pterins and derivatives	0.9367088607594937	0.04983769349912166	0.097129746898086	2	0.00042217277172788625	0.14898863940900794	262.056[]-[C2H4O2]202.037[] 202.037[]-[C2H3O]159.028[]
358_1	358	1.189133	262.0569	174460.34375	[M-H]-	262.0569	[M-H]-	C9H13NO8	0.6060000000047694	0.9926821865418533	263.064	4-hydroxy-5-oxo-4-(2,3,4-trihydroxyoxolan-2-yl)pyrrolidine-2-carboxylic acid	FLVJBXHFHKVHJN-UHFFFAOYSA-N	O=C(O)C1N=C(O)C(O)(C1)C2(O)OCC(O)C2O	74096	Organic compounds	Organic acids and derivatives	Carboxylic acids and derivatives	Amino acids	0.95	0.00044721359549995795	0.020832072954793352	2	0.0	0.09971543224968529
362_0	362	1.189133	404.1046	409596.53125	[M-H]-	404.1046	[M-H]-	C22H17N2O6	3.7620000000515574	0.7534799427810025	405.109		BEFGSQDBAZKPSX-UHFFFAOYSA-M	O=C([O-])CO[C]1[CH][CH][C]2[C]([CH]1)[C]3[CH][CH][NH2+][C]4[C]5[CH][CH][C](OC)[C](OC)[C]5C(=O)N2[C]34	20017	Organic compounds	Lipids and lipid	Steroids and steroid derivatives		0.9878640776699029	0.0015764279241373517	0.14136080927495956	2	0.0	0.07692442220223761	251.078[]-[C6H12O6]71.014[] 113.025[]-[C2H2O]71.014[]
390_0	390	1.20175	191.0561	2364317.5	[M-H]-	191.0561	[M-H]-	C7H12O6	0.5349999999850752	0.9942918537299201	192.063	2,3-dihydroxy-4-oxo-4-(propan-2-yloxy)butanoic acid	SSZYZSRPAKZEIB-UHFFFAOYSA-N	O=C(O)C(O)C(O)C(=O)OC(C)C	297762	Organic compounds	Organic acids and derivatives	Hydroxy acids and derivatives	Beta hydroxy acids and derivatives	0.8452380952380952	1.6484489678461756	0.3092502307965645	2	2.0624155308900103	2.7790859186641725	191.057[]-[H2O]173.045[] 191.057[]-[C4H8O4]71.014[] 173.045[]-[H2O]155.035[] 173.045[]-[CO]145.05[] 173.045[]-[CO2]129.056[] 155.035[]-[CO]127.04[] 145.05[]-[H2O]127.04[] 145.05[]-[C2H4O2]85.03[] 145.05[]-[C4H7O2]58.006[] 129.056[]-[C3H6]87.009[] 129.056[]-[C4H7O]58.006[] 127.04[]-[C2H2O]85.03[] 127.04[]-[C3H5O]70.006[] 87.009[]-[CO]59.014[] 85.03[]-[CH3]70.006[] 85.03[]-[CO]57.035[]
390_1	390	1.20175	191.0561	2364317.5	[M-H]-	191.0561	[M-H]-	C7H12O6	0.5349999999850752	0.9942918537299201	0.0	MKG202310	YBMNRBQXYVVXKE-UHFFFAOYSA-N	COC(=O)CCC(O)(CO)C(=O)O	GENC202310					0.7818181818181819	1.4935751740097842	0.28547063520587296	2	1.060824580490359	2.1234166496279556	191.057[]-[H2O]173.045[] 173.045[]-[H2O]155.035[] 173.045[]-[CO]145.05[] 173.045[]-[CO2]129.056[] 173.045[]-[C2H4O2]113.025[] 155.035[]-[CO]127.04[] 155.035[]-[C2H2O]113.025[] 145.05[]-[H2O]127.04[] 145.05[]-[CH4O]113.025[] 145.05[]-[C2H4O2]85.03[] 145.05[]-[C4H7O2]58.006[] 143.035[]-[CO]115.04[] 129.056[]-[C4H7O]58.006[] 127.04[]-[C2H2O]85.03[] 115.04[]-[C3H5O]58.006[] 113.025[]-[CO]85.03[]
390_2	390	1.20175	191.0561	2364317.5	[M-H]-	191.0561	[M-H]-	C8H8N4O2	-0.8010000000240325	0.9872499593397228	0.0	MKG89619	XUEOEJPIQSQIPZ-UHFFFAOYSA-N	COc1ccccc1-n1nnnc1O	GENC89619					0.8205128205128205	1.6236458978384851	0.1492735522372184	2	0.676857671235459	2.060799729390187	191.057[]-[H2O]173.045[] 143.035[]-[C2H3O2]84.022[] 85.03[]-[H2O]67.019[]
390_3	390	1.20175	191.0561	2364317.5	[M-H]-	191.0561	[M-H]-	C7H12O6	0.5349999999850752	0.9942918537299201	0.0	MKG199640	DQHHKFVACXSZHQ-UHFFFAOYSA-N	O=C(O)CCC(=O)OCC(O)CO	GENC199640					0.7586206896551724	1.133304145354577	0.3237355059099456	2	1.6257366761103536	2.0456016687827456	191.057[]-[H2O]173.045[] 191.057[]-[C3H6O3]101.024[] 191.057[]-[C4H8O4]71.014[] 173.045[]-[H2O]155.035[] 173.045[]-[CO]145.05[] 173.045[]-[CO2]129.056[] 155.035[]-[CO]127.04[] 145.05[]-[H2O]127.04[] 145.05[]-[C3H6O3]55.019[] 129.056[]-[C2H4]101.024[] 127.04[]-[C2H3O]84.022[] 127.04[]-[C3H5O]70.006[] 101.024[]-[CO]73.03[] 101.024[]-[CO2]57.035[] 73.03[]-[H2O]55.019[]
390_4	390	1.20175	191.0561	2364317.5	[M-H]-	191.0561	[M-H]-	C7H12O6	0.5349999999850752	0.9942918537299201	0.0	MKG82402	PWWWWHHCPVUFIE-UHFFFAOYSA-N	COC(=O)C(O)C(O)C(C)(O)C=O	GENC82402					0.8148148148148148	1.1335635677125107	0.23787724231366555	2	1.0815183492987157	1.7737519277348606	191.057[]-[H2O]173.045[] 191.057[]-[C3H6O3]101.024[] 173.045[]-[H2O]155.035[] 173.045[]-[CO]145.05[] 173.045[]-[C2H4O2]113.025[] 155.035[]-[C2H2O]113.025[] 145.05[]-[CH4O]113.025[] 145.05[]-[C4H7O2]58.006[] 143.035[]-[CO]115.04[] 143.035[]-[C2H2O]101.024[] 115.04[]-[C3H5O]58.006[] 101.024[]-[C2H2O]59.014[] 101.024[]-[C2H3O]58.006[]
390_5	390	1.20175	191.0561	2364317.5	[M-H]-	191.0561	[M-H]-	C7H12O6	0.5349999999850752	0.9942918537299201	192.063	methyl 3,4-dihydroxy-5-methoxyoxolane-2-carboxylate	LNXBUAIDQIGIBH-UHFFFAOYSA-N	O=C(OC)C1OC(OC)C(O)C1O	175943	Organic compounds	Organic oxygen compounds	Organooxygen compounds	Carbohydrates and carbohydrate conjugates	0.847457627118644	1.1335653634587404	0.21406973032390303	2	1.080122921342318	1.7730560095028916	191.057[]-[H2O]173.045[] 191.057[]-[C3H6O3]101.024[] 173.045[]-[H2O]155.035[] 173.045[]-[C2H4O2]113.025[] 155.035[]-[C2H2O]113.025[] 143.035[]-[CO]115.04[] 143.035[]-[C2H2O]101.024[] 115.04[]-[C3H5O]58.006[] 101.024[]-[C2H2O]59.014[] 101.024[]-[C2H3O]58.006[]
390_6	390	1.20175	191.0561	2364317.5	[M-H]-	191.0561	[M-H]-	C7H12O6	0.5349999999850752	0.9942918537299201	0.0	MKG94736	IAVGREQCXMQFQF-UHFFFAOYSA-N	COC(=O)C1(O)C(O)C(O)C1OC	GENC94736					0.847457627118644	1.1335653634587404	0.21406973032390303	2	1.080122921342318	1.7730560095028916	191.057[]-[H2O]173.045[] 191.057[]-[C3H6O3]101.024[] 173.045[]-[H2O]155.035[] 173.045[]-[C2H4O2]113.025[] 155.035[]-[C2H2O]113.025[] 143.035[]-[CO]115.04[] 143.035[]-[C2H2O]101.024[] 115.04[]-[C3H5O]58.006[] 101.024[]-[C2H2O]59.014[] 101.024[]-[C2H3O]58.006[]
390_7	390	1.20175	191.0561	2364317.5	[M-H]-	191.0561	[M-H]-	C7H12O6	0.5349999999850752	0.9942918537299201	0.0	MKG68547	SNUMZIJEKKGFSG-UHFFFAOYSA-N	CC1OC(OCC(=O)O)C(O)C1O	GENC68547					0.7547169811320755	1.1404244714505447	0.30210689355545123	2	0.5504534709216875	1.5150803922843805	191.057[]-[H2O]173.045[] 173.045[]-[H2O]155.035[] 173.045[]-[CO]145.05[] 173.045[]-[CO2]129.056[] 173.045[]-[C2H4O2]113.025[] 155.035[]-[CO]127.04[] 155.035[]-[C2H2O]113.025[] 145.05[]-[H2O]127.04[] 145.05[]-[CH4O]113.025[] 145.05[]-[C4H7O2]58.006[] 129.056[]-[CH4O]97.03[] 129.056[]-[C4H7O]58.006[] 127.04[]-[CO]99.045[] 115.04[]-[H2O]97.03[] 115.04[]-[C3H5O]58.006[] 75.025[]-[H3N]58.006[]
390_8	390	1.20175	191.0561	2364317.5	[M-H]-	191.0561	[M-H]-	C7H12O6	0.5349999999850752	0.9942918537299201	0.0	MKG73517	JIDSKYNSJPLSJK-UHFFFAOYSA-N	O=C(O)CCCC(O)COC(=O)O	GENC73517					0.7435897435897436	1.128776206985699	0.23798976381526246	2	0.5547547608723568	1.5055827727948694	191.057[]-[H2O]173.045[] 173.045[]-[H2O]155.035[] 173.045[]-[CO]145.05[] 173.045[]-[CO2]129.056[] 155.035[]-[CO]127.04[] 155.035[]-[CO2]111.045[] 155.035[]-[C6H6O]60.993[] 145.05[]-[H2O]127.04[] 129.056[]-[H2O]111.045[] 127.04[]-[CO]99.045[] 127.04[]-[CO2]83.051[] 111.045[]-[CO]83.051[]
390_9	390	1.20175	191.0561	2364317.5	[M-H]-	191.0561	[M-H]-	C8H8N4O2	-0.8010000000240325	0.9872499593397228	0.0	MKG74137	RQAVTQZDJPVQGO-UHFFFAOYSA-N	CC(=O)Cn1cnc2ncnc-2c1O	GENC74137					0.8974358974358975	1.1263171424324068	0.09517374674654047	2	0.5569137375805477	1.503499007156653	191.057[]-[H2O]173.045[]
408_0	408	1.20175	533.1724	605651.5	[M-H]-	533.1724	[M-H]-	C32H26N2O6	1.1370000000852087	0.9744760081352055	534.179	2-(10-hydroxy-9-oxo-7-phenyl-5,9-dihydro-6,12-dioxa-1-azatetraphen-5-yl)-N-[2-(4-methoxyphenyl)ethyl]acetamide	PMOCWJBQLGYRFO-UHFFFAOYSA-N	O=C1C=C(OC=2C1=C(O)C=C3OC4=NC=CC=C4C(C32)CC(=O)NCCC5=CC=C(OC)C=C5)C=6C=CC=CC6	243053	Organic compounds	Phenylpropanoids and polyketides	Flavonoids	Pyranoflavonoids	0.9659936238044633	0.6045766589930337	0.6477876397180387	2	1.5362169412390922	1.4701327304261005	533.171[]-[C6H12O6]353.109[] 533.171[]-[C7H12O6]341.109[] 533.171[]-[C12H22O11]191.056[] 353.109[]-[C6H10O5]191.056[] 353.109[]-[C6H12O6]173.046[] 353.109[]-[C7H12O6]161.045[] 341.109[]-[C5H10O5]191.056[] 341.109[]-[C6H12O6]161.045[] 299.133[]-[C6H14N2O2]153.019[] 191.056[]-[H2O]173.046[] 191.056[]-[C2H4O2]131.034[] 191.056[]-[C3H6O3]101.025[] 191.056[]-[C4H8O4]71.014[] 189.041[]-[H2O]171.03[] 18…
408_1	408	1.20175	533.1724	605651.5	[M-H]-	533.1724	[M-H]-	C32H26N2O6	1.1370000000852087	0.9744760081352055	534.179	2-({[(9H-fluoren-9-yl)methoxy]carbonyl}amino)-3-[(9H-xanthen-9-yl)carbamoyl]propanoic acid	BHSJDYJRHPNVAM-UHFFFAOYSA-N	O=C(OCC1C=2C=CC=CC2C=3C=CC=CC31)NC(C(=O)O)CC(=O)NC4C=5C=CC=CC5OC=6C=CC=CC64	22330	Organic compounds	Organoheterocyclic compounds	Benzopyrans		0.9245283018867925	0.0005126926677853156	0.3133901982899301	2	0.00032149636839203964	0.09812104166550188	533.171[]-[C6H12O6]353.109[] 353.109[]-[C6H12O6]173.046[] 189.041[]-[H2O]171.03[] 189.041[]-[CO2]145.05[] 189.041[]-[C2H4O2]129.02[] 179.056[]-[C4H8O4]59.014[] 173.046[]-[CO]145.05[] 173.046[]-[C2H2O]131.034[] 173.046[]-[C2H4O2]113.024[] 171.03[]-[CO]143.034[] 171.03[]-[C2H2O]129.02[] 145.05[]-[CH4O]113.024[] 145.05[]-[C2H4O2]85.03[] 143.034[]-[C2H2O]101.025[] 131.034[]-[H2O]113.024[] 131.034[]-[…
408_2	408	1.20175	533.1724	605651.5	[M-H]-	533.1724	[M-H]-	C32H26N2O6	1.1370000000852087	0.9744760081352055	0.0	MKG105504	ATSWFQQVXWBTHE-UHFFFAOYSA-N	COc1ccc(C(=O)Cn2c(=O)c3ccccc3c(=O)n2CC(O)c2ccccc2C(=O)c2ccccc2)cc1	GENC105504					0.9637305699481865	0.0003801315561749642	0.1397406808521568	2	0.00017412741682986372	0.09791479607811045	533.171[]-[C6H12O6]353.109[] 353.109[]-[C6H12O6]173.046[] 353.109[]-[C7H12O6]161.045[] 179.056[]-[H2O]161.045[] 179.056[]-[C3H6O3]89.023[]
408_3	408	1.20175	533.1724	605651.5	[M-H]-	533.1724	[M-H]-	C32H26N2O6	1.1370000000852087	0.9744760081352055	534.179	2-(2-{2,5-dimethyl-7-oxo-3-phenyl-7H-furo[3,2-g]chromen-6-yl}acetamido)-3-(1H-indol-3-yl)propanoic acid	HVOINPDYUDLKCV-UHFFFAOYSA-N	O=C1OC=2C=C3OC(=C(C=4C=CC=CC4)C3=CC2C(=C1CC(=O)NC(C(=O)O)CC5=CNC=6C=CC=CC65)C)C	114926	Organic compounds	Organoheterocyclic compounds	Benzofurans	Phenylbenzofurans	0.9636363636363636	0.0003641660819322063	0.1831705624031364	2	0.00019204936390161955	0.09790779157740356	533.171[]-[C6H12O6]353.109[] 353.109[]-[C6H12O6]173.046[] 189.041[]-[H2O]171.03[] 189.041[]-[C2H4O2]129.02[] 173.046[]-[C2H2O]131.034[] 173.046[]-[C2H4O2]113.024[] 171.03[]-[C2H2O]129.02[] 131.034[]-[H2O]113.024[] 129.02[]-[CO]101.025[] 101.025[]-[CO2]57.035[]
408_4	408	1.20175	533.1724	605651.5	[M-H]-	533.1724	[M-H]-	C32H26N2O6	1.1370000000852087	0.9744760081352055	534.179	1,3-dimethyl 5-(5-{3-benzyl-10-oxo-3,9-diazatricyclo[6.4.1.0鈦?鹿鲁]trideca-1,4,6,8(13)-tetraen-12-yl}furan-2-yl)benzene-1,3-dicarboxylate	DYMYGSNRXHZXRA-UHFFFAOYSA-N	O=C(OC)C=1C=C(C=C(C1)C=2OC(=CC2)C3C4=CN(C=5C=CC=C(NC(=O)C3)C54)CC=6C=CC=CC6)C(=O)OC	66237	Organic compounds	Benzenoids	Benzene and substituted derivatives	Benzoic acids and derivatives	0.9617834394904459	0.0003130495168499705	0.1136111442420754	2	0.0	0.09776065033037053	189.041[]-[CO]161.045[]
408_5	408	1.20175	533.1724	605651.5	[M-H]-	533.1724	[M-H]-	C32H26N2O6	1.1370000000852087	0.9744760081352055	534.179	4,10-bis(4-methoxyphenyl)-1-phenyl-4,10-diazatetracyclo[5.5.2.0虏,鈦?0鈦?鹿虏]tetradec-13-ene-3,5,9,11-tetrone	KAOMPRBGVYBHHH-UHFFFAOYSA-N	O=C1N(C2=CC=C(OC)C=C2)C(=O)C3C1C4C=CC3(C=5C=CC=CC5)C6C(=O)N(C7=CC=C(OC)C=C7)C(=O)C46	151709	Organic compounds	Organoheterocyclic compounds	Pyrrolidines	Phenylpyrrolidines	0.9705882352941176	0.0003130495168499705	0.036772019376696365	2	0.0	0.09776065033037053
408_6	408	1.20175	533.1724	605651.5	[M-H]-	533.1724	[M-H]-	C32H26N2O6	1.1370000000852087	0.9744760081352055	534.179		QZNCOEWXLHTHCI-UHFFFAOYSA-N	O=C1N(C(=O)C2C1C3C=CC2(C=4C=CC=CC4)C5C(=O)N(C(=O)C35)C=6C=CC=CC6OC)C=7C=CC=CC7OC	268685	Organic compounds	Organoheterocyclic compounds	Pyrrolidines	Phenylpyrrolidines	0.9705882352941176	0.0003130495168499705	0.036772019376696365	2	0.0	0.09776065033037053
408_7	408	1.20175	533.1724	605651.5	[M-H]-	533.1724	[M-H]-	C32H26N2O6	1.1370000000852087	0.9744760081352055	534.179	2-[(1-hydroxy-3-{5-methyl-7-oxo-3-phenyl-7H-furo[3,2-g]chromen-6-yl}propylidene)amino]-3-(1H-indol-3-yl)propanoic acid	TZAYPNFRHBPGQY-UHFFFAOYSA-N	O=C(O)C(N=C(O)CCC=1C(=O)OC=2C=C3OC=C(C=4C=CC=CC4)C3=CC2C1C)CC5=CNC=6C=CC=CC65	305921	Organic compounds	Organoheterocyclic compounds	Benzofurans	Phenylbenzofurans	0.9820359281437125	0.0003130495168499705	0.05532905453382661	2	0.0	0.09776065033037053
408_8	408	1.20175	533.1724	605651.5	[M-H]-	533.1724	[M-H]-	C27H26N4O8	5.1590000000487635	0.587249433558333	0.0	MKG85753	HPOWMFXPLKSQTF-UHFFFAOYSA-N	COc1cc(-c2cnc3n(c2=O)CC2NC(=O)C32Cc2cc(C)c(C=O)c(OCC(N)=O)c2)cc(OC)c1O	GENC85753					0.9716814159292035	0.00043403445131216453	0.3532815142738283	2	0.0002332438472850388	0.05927559973078799	137.024[]-[CO]109.028[] 127.04[]-[H2O]109.028[] 127.04[]-[CO]99.045[] 127.04[]-[C2H2O]85.03[] 127.04[]-[C2H4O2]67.02[] 113.024[]-[CO]85.03[] 113.024[]-[C2H2O]71.014[] 113.024[]-[CO2]69.035[] 111.045[]-[C2H2O]69.035[] 109.028[]-[C2H2O]67.02[] 101.025[]-[CO]73.029[] 101.025[]-[C2H2O]59.014[] 101.025[]-[CO2]57.035[] 99.045[]-[C2H4]71.014[] 99.045[]-[CH4O]67.02[] 99.045[]-[C2H2O]57.035[] 97.029[]-[CO…
413_0	413	1.20175	549.1666	110776.3515625	[M+FA-H]-	549.1666	[M+FA-H]-	C18H32O16	-0.09499999998752173	0.9998195162891923	504.169	1-{[2-({[3,4-dihydroxy-2,5-bis(hydroxymethyl)oxolan-2-yl]oxy}methyl)-3,4-dihydroxy-5-(hydroxymethyl)oxolan-2-yl]oxy}-3,4,5,6-tetrahydroxyhexan-2-one	UVEIHXHNEIMXTD-UHFFFAOYSA-N	O=C(COC1(OC(CO)C(O)C1O)COC2(OC(CO)C(O)C2O)CO)C(O)C(O)C(O)CO	320043	Organic compounds	Organic oxygen compounds	Organooxygen compounds	Carbohydrates and carbohydrate conjugates	0.84375	1.5284811504447642	0.3404706978300763	2	3.3192491464296094	3.288087675288488	503.162[]-[C4H8O4]383.12[] 503.162[]-[C6H10O5]341.108[] 503.162[]-[C6H12O6]323.098[] 503.162[]-[C12H22O11]161.046[] 383.12[]-[C2H2O]341.108[] 383.12[]-[C2H4O2]323.098[] 383.12[]-[C6H10O5]221.067[] 383.12[]-[C7H12O6]191.055[] 341.108[]-[H2O]323.098[] 341.108[]-[C4H8O4]221.067[] 341.108[]-[C5H10O5]191.055[] 341.108[]-[C6H10O5]179.056[] 341.108[]-[C6H12O6]161.046[] 341.108[]-[C7H12O6]149.046[] 323.0…
413_1	413	1.20175	549.1666	110776.3515625	[M+FA-H]-	549.1666	[M+FA-H]-	C18H32O16	-0.09499999998752173	0.9998195162891923	504.169	3-({4,5-dihydroxy-6-methoxy-3-[(3,4,5-trihydroxy-6-methoxyoxan-2-yl)oxy]oxan-2-yl}oxy)-6-methoxyoxane-2,4,5-triol	AQLTXZIRIZCVKJ-UHFFFAOYSA-N	OC1OC(OC)C(O)C(O)C1OC2OC(OC)C(O)C(O)C2OC3OC(OC)C(O)C(O)C3O	9893	Organic compounds	Organic oxygen compounds	Organooxygen compounds	Carbohydrates and carbohydrate conjugates	0.8695652173913043	1.5100638747364947	0.27245366479409305	2	2.7273956690045766	2.9737436608677026	503.162[]-[C6H10O5]341.108[] 503.162[]-[C6H12O6]323.098[] 503.162[]-[C7H12O6]311.099[] 503.162[]-[C12H22O11]161.046[] 341.108[]-[H2O]323.098[] 341.108[]-[C6H10O5]179.056[] 341.108[]-[C6H12O6]161.046[] 341.108[]-[C7H12O6]149.046[] 323.098[]-[H2O]305.088[] 323.098[]-[C6H10O5]161.046[] 323.098[]-[C6H12O6]143.034[] 323.098[]-[C7H12O6]131.034[] 311.099[]-[C5H10O5]161.046[] 311.099[]-[C6H10O5]149.046[]…
413_2	413	1.20175	549.1666	110776.3515625	[M+FA-H]-	549.1666	[M+FA-H]-	C18H32O16	-0.09499999998752173	0.9998195162891923	504.169	2,3,4,5-tetrahydroxy-6-{[3,4,5-trihydroxy-6-({[3,4,5-trihydroxy-6-(hydroxymethyl)oxan-2-yl]oxy}methyl)oxan-2-yl]oxy}hexanal	FZWBNHMXJMCXLU-UHFFFAOYSA-N	O=CC(O)C(O)C(O)C(O)COC1OC(COC2OC(CO)C(O)C(O)C2O)C(O)C(O)C1O	84081	Organic compounds	Lipids and lipid	Fatty Acyls	Fatty acyl glycosides	0.8333333333333334	1.5098933365406784	0.249741526230184	2	2.7220692051022928	2.970909890720744	503.162[]-[C6H10O5]341.108[] 503.162[]-[C6H12O6]323.098[] 503.162[]-[C7H12O6]311.099[] 503.162[]-[C12H22O11]161.046[] 341.108[]-[H2O]323.098[] 341.108[]-[C6H10O5]179.056[] 341.108[]-[C6H12O6]161.046[] 341.108[]-[C7H12O6]149.046[] 323.098[]-[H2O]305.088[] 323.098[]-[C6H10O5]161.046[] 323.098[]-[C6H12O6]143.034[] 323.098[]-[C7H12O6]131.034[] 311.099[]-[C5H10O5]161.046[] 311.099[]-[C6H10O5]149.046[]…
413_3	413	1.20175	549.1666	110776.3515625	[M+FA-H]-	549.1666	[M+FA-H]-	C18H32O16	-0.09499999998752173	0.9998195162891923	504.169	3-{[3,4-dihydroxy-6-(hydroxymethyl)-5-{[3,4,5-trihydroxy-6-(hydroxymethyl)oxan-2-yl]oxy}oxan-2-yl]oxy}-2,4,5,6-tetrahydroxyhexanal	FUDJYMOUSAYSQT-UHFFFAOYSA-N	O=CC(O)C(OC1OC(CO)C(OC2OC(CO)C(O)C(O)C2O)C(O)C1O)C(O)C(O)CO	79409	Organic compounds	Organic oxygen compounds	Organooxygen compounds	Carbohydrates and carbohydrate conjugates	0.8333333333333334	1.5098933365406784	0.249741526230184	2	2.7220692051022928	2.970909890720744	503.162[]-[C6H10O5]341.108[] 503.162[]-[C6H12O6]323.098[] 503.162[]-[C7H12O6]311.099[] 503.162[]-[C12H22O11]161.046[] 341.108[]-[H2O]323.098[] 341.108[]-[C6H10O5]179.056[] 341.108[]-[C6H12O6]161.046[] 341.108[]-[C7H12O6]149.046[] 323.098[]-[H2O]305.088[] 323.098[]-[C6H10O5]161.046[] 323.098[]-[C6H12O6]143.034[] 323.098[]-[C7H12O6]131.034[] 311.099[]-[C5H10O5]161.046[] 311.099[]-[C6H10O5]149.046[]…
413_4	413	1.20175	549.1666	110776.3515625	[M+FA-H]-	549.1666	[M+FA-H]-	C18H32O16	-0.09499999998752173	0.9998195162891923	504.169	2,4,5,6-tetrahydroxy-3-{[3,4,5-trihydroxy-6-({[3,4,5-trihydroxy-6-(hydroxymethyl)oxan-2-yl]oxy}methyl)oxan-2-yl]oxy}hexanal	VSBOYJHFFIFVLV-UHFFFAOYSA-N	O=CC(O)C(OC1OC(COC2OC(CO)C(O)C(O)C2O)C(O)C(O)C1O)C(O)C(O)CO	335061	Organic compounds	Organic oxygen compounds	Organooxygen compounds	Carbohydrates and carbohydrate conjugates	0.8333333333333334	1.5098933365406784	0.249741526230184	2	2.7220692051022928	2.970909890720744	503.162[]-[C6H10O5]341.108[] 503.162[]-[C6H12O6]323.098[] 503.162[]-[C7H12O6]311.099[] 503.162[]-[C12H22O11]161.046[] 341.108[]-[H2O]323.098[] 341.108[]-[C6H10O5]179.056[] 341.108[]-[C6H12O6]161.046[] 341.108[]-[C7H12O6]149.046[] 323.098[]-[H2O]305.088[] 323.098[]-[C6H10O5]161.046[] 323.098[]-[C6H12O6]143.034[] 323.098[]-[C7H12O6]131.034[] 311.099[]-[C5H10O5]161.046[] 311.099[]-[C6H10O5]149.046[]…
413_5	413	1.20175	549.1666	110776.3515625	[M+FA-H]-	549.1666	[M+FA-H]-	C18H32O16	-0.09499999998752173	0.9998195162891923	504.169	4-{[3,4-dihydroxy-6-(hydroxymethyl)-5-{[3,4,5-trihydroxy-6-(hydroxymethyl)oxan-2-yl]oxy}oxan-2-yl]oxy}-2,3,5,6-tetrahydroxyhexanal	RXVWSYJTUUKTEA-UHFFFAOYSA-N	O=CC(O)C(O)C(OC1OC(CO)C(OC2OC(CO)C(O)C(O)C2O)C(O)C1O)C(O)CO	283800	Organic compounds	Organic oxygen compounds	Organooxygen compounds	Carbohydrates and carbohydrate conjugates	0.8333333333333334	1.5098933365406784	0.249741526230184	2	2.7220692051022928	2.970909890720744	503.162[]-[C6H10O5]341.108[] 503.162[]-[C6H12O6]323.098[] 503.162[]-[C7H12O6]311.099[] 503.162[]-[C12H22O11]161.046[] 341.108[]-[H2O]323.098[] 341.108[]-[C6H10O5]179.056[] 341.108[]-[C6H12O6]161.046[] 341.108[]-[C7H12O6]149.046[] 323.098[]-[H2O]305.088[] 323.098[]-[C6H10O5]161.046[] 323.098[]-[C6H12O6]143.034[] 323.098[]-[C7H12O6]131.034[] 311.099[]-[C5H10O5]161.046[] 311.099[]-[C6H10O5]149.046[]…
413_6	413	1.20175	549.1666	110776.3515625	[M+FA-H]-	549.1666	[M+FA-H]-	C18H32O16	-0.09499999998752173	0.9998195162891923	504.169	4-{[3,5-dihydroxy-6-(hydroxymethyl)-4-{[3,4,5-trihydroxy-6-(hydroxymethyl)oxan-2-yl]oxy}oxan-2-yl]oxy}-2,3,5,6-tetrahydroxyhexanal	KZZUYHVLNLDKLB-UHFFFAOYSA-N	O=CC(O)C(O)C(OC1OC(CO)C(O)C(OC2OC(CO)C(O)C(O)C2O)C1O)C(O)CO	167584	Organic compounds	Organic oxygen compounds	Organooxygen compounds	Carbohydrates and carbohydrate conjugates	0.8333333333333334	1.5098933365406784	0.249741526230184	2	2.7220692051022928	2.970909890720744	503.162[]-[C6H10O5]341.108[] 503.162[]-[C6H12O6]323.098[] 503.162[]-[C7H12O6]311.099[] 503.162[]-[C12H22O11]161.046[] 341.108[]-[H2O]323.098[] 341.108[]-[C6H10O5]179.056[] 341.108[]-[C6H12O6]161.046[] 341.108[]-[C7H12O6]149.046[] 323.098[]-[H2O]305.088[] 323.098[]-[C6H10O5]161.046[] 323.098[]-[C6H12O6]143.034[] 323.098[]-[C7H12O6]131.034[] 311.099[]-[C5H10O5]161.046[] 311.099[]-[C6H10O5]149.046[]…
413_7	413	1.20175	549.1666	110776.3515625	[M+FA-H]-	549.1666	[M+FA-H]-	C18H32O16	-0.09499999998752173	0.9998195162891923	504.169	Panose	ZCLAHGAZPPEVDX-UHFFFAOYSA-N	O=CC(O)C(O)C(OC1OC(COC2OC(CO)C(O)C(O)C2O)C(O)C(O)C1O)C(O)CO	392042	Organic compounds	Organic oxygen compounds	Organooxygen compounds	Carbohydrates and carbohydrate conjugates	0.8333333333333334	1.5098933365406784	0.249741526230184	2	2.7220692051022928	2.970909890720744	503.162[]-[C6H10O5]341.108[] 503.162[]-[C6H12O6]323.098[] 503.162[]-[C7H12O6]311.099[] 503.162[]-[C12H22O11]161.046[] 341.108[]-[H2O]323.098[] 341.108[]-[C6H10O5]179.056[] 341.108[]-[C6H12O6]161.046[] 341.108[]-[C7H12O6]149.046[] 323.098[]-[H2O]305.088[] 323.098[]-[C6H10O5]161.046[] 323.098[]-[C6H12O6]143.034[] 323.098[]-[C7H12O6]131.034[] 311.099[]-[C5H10O5]161.046[] 311.099[]-[C6H10O5]149.046[]…
413_8	413	1.20175	549.1666	110776.3515625	[M+FA-H]-	549.1666	[M+FA-H]-	C18H32O16	-0.09499999998752173	0.9998195162891923	504.169	3-{[3,5-dihydroxy-6-(hydroxymethyl)-4-{[3,4,5-trihydroxy-6-(hydroxymethyl)oxan-2-yl]oxy}oxan-2-yl]oxy}-2,4,5,6-tetrahydroxyhexanal	UAMQRLTXHIUDST-UHFFFAOYSA-N	O=CC(O)C(OC1OC(CO)C(O)C(OC2OC(CO)C(O)C(O)C2O)C1O)C(O)C(O)CO	306754	Organic compounds	Organic oxygen compounds	Organooxygen compounds	Carbohydrates and carbohydrate conjugates	0.8333333333333334	1.5098933365406784	0.249741526230184	2	2.7220692051022928	2.970909890720744	503.162[]-[C6H10O5]341.108[] 503.162[]-[C6H12O6]323.098[] 503.162[]-[C7H12O6]311.099[] 503.162[]-[C12H22O11]161.046[] 341.108[]-[H2O]323.098[] 341.108[]-[C6H10O5]179.056[] 341.108[]-[C6H12O6]161.046[] 341.108[]-[C7H12O6]149.046[] 323.098[]-[H2O]305.088[] 323.098[]-[C6H10O5]161.046[] 323.098[]-[C6H12O6]143.034[] 323.098[]-[C7H12O6]131.034[] 311.099[]-[C5H10O5]161.046[] 311.099[]-[C6H10O5]149.046[]…
413_9	413	1.20175	549.1666	110776.3515625	[M+FA-H]-	549.1666	[M+FA-H]-	C18H32O16	-0.09499999998752173	0.9998195162891923	504.169	3,4,6-trihydroxy-2,5-bis({[3,4,5-trihydroxy-6-(hydroxymethyl)oxan-2-yl]oxy})hexanal	JKMASURNTJPVIE-UHFFFAOYSA-N	O=CC(OC1OC(CO)C(O)C(O)C1O)C(O)C(O)C(OC2OC(CO)C(O)C(O)C2O)CO	141525	Organic compounds	Lipids and lipid	Fatty Acyls	Fatty acyl glycosides	0.8392857142857143	1.5095477856682942	0.20430771384646373	2	2.7158902455862592	2.967474860090343	503.162[]-[C6H10O5]341.108[] 503.162[]-[C6H12O6]323.098[] 503.162[]-[C7H12O6]311.099[] 503.162[]-[C12H22O11]161.046[] 341.108[]-[H2O]323.098[] 341.108[]-[C6H10O5]179.056[] 341.108[]-[C6H12O6]161.046[] 323.098[]-[H2O]305.088[] 323.098[]-[C6H10O5]161.046[] 323.098[]-[C6H12O6]143.034[] 311.099[]-[C5H10O5]161.046[] 305.088[]-[C6H6O3]179.056[] 305.088[]-[C6H10O4]159.031[] 305.088[]-[C6H10O5]143.034[] …
419_0	419	1.20175	618.2249	232619.75	[M-H]-	618.2249	[M-H]-	C29H37N3O12	-5.001999999876716	0.6062880474766414	619.238	N'-{[1-hydroxy-3-(4-hydroxybutyl)-5-(hydroxymethyl)-6-methoxy-9,10-dioxo-8-{[3,4,5-trihydroxy-6-(hydroxymethyl)oxan-2-yl]oxy}-9,10-dihydroanthracen-2-yl]methyl}-N-methylguanidine	HKOWLULXHMZYBA-UHFFFAOYSA-N	O=C1C=2C=C(C(=C(O)C2C(=O)C3=C(OC4OC(CO)C(O)C(O)C4O)C=C(OC)C(=C13)CO)CNC(=N)NC)CCCCO	107655	Organic compounds	Benzenoids	Anthracenes	Anthraquinones	0.9875900720576462	0.8194526937534925	0.6272184590619916	2	1.0159617627141189	1.3880623798582161	618.225[]-[C12H22O11]276.109[] 503.161[]-[C4H8O4]383.122[] 503.161[]-[C6H10O5]341.109[] 503.161[]-[C12H22O11]161.046[] 383.122[]-[C2H2O]341.109[] 383.122[]-[C6H10O5]221.067[] 383.122[]-[C7H12O6]191.054[] 341.109[]-[C4H8O4]221.067[] 341.109[]-[C5H10O5]191.054[] 341.109[]-[C6H10O5]179.056[] 341.109[]-[C6H12O6]161.046[] 341.109[]-[C7H12O6]149.046[] 276.109[]-[H2O]258.098[] 276.109[]-[C2H4O2]216.087[…
419_1	419	1.20175	618.2249	232619.75	[M-H]-	618.2249	[M-H]-	C31H33N5O9	4.895000000033178	0.6192659214975467	619.228	N''-{25-[2-(2-aminopyridin-4-yl)ethoxy]-4,23,24-trihydroxy-6,13-dioxo-2,20,26-trioxapentacyclo[20.3.1.0鲁,鹿鈦?0鈦?鹿鈦?0鈦?鹿虏]hexacosa-3(16),4,7,9,11,14-hexaen-17-yl}guanidine	PAJXIKLNZZNAKY-UHFFFAOYSA-N	O=C1C=2C=CC=CC2C(=O)C=3C(O)=C4OC5OC(COCCC(N=C(N)N)C4=CC13)C(O)C(O)C5OCCC=6C=CN=C(N)C6	235741	Organic compounds	Benzenoids	Anthracenes	Anthraquinones	0.9878296146044625	0.32323768411065157	0.1225760072765286	2	0.18360063491326548	0.476964593717039	618.225[]-[C12H22O11]276.109[] 341.109[]-[H2O]323.102[] 276.109[]-[H2O]258.098[]
419_2	419	1.20175	618.2249	232619.75	[M-H]-	618.2249	[M-H]-	C36H33N3O7	0.8730000000696236	0.9848730001284995	619.232	(卤)-Variecolortin C	QJNGRMBNUUTRKF-UHFFFAOYSA-N	O=C1NC2(C(=O)NC1=CC=3C=4C=CC=CC4NC3C(C=C)(C)C)C=5C(OC)=CC(O)=C6C(=O)C7=C(O)C=C(C=C7C(O)(C65)CC2)C	258216	Organic compounds	Benzenoids	Phenanthrenes and derivatives		0.9851301115241635	0.011312132022924906	0.15876943658597129	2	3.9207846692038197e-05	0.10981903595912088	107.034[]-[H2O]89.025[] 89.025[]-[H2O]71.014[]
419_3	419	1.20175	618.2249	232619.75	[M-H]-	618.2249	[M-H]-	C36H33N3O7	0.8730000000696236	0.9848730001284995	619.232	(卤)-Variecolortin B	OEOHUHONOQKCPA-UHFFFAOYSA-N	O=C1NC2(C(=O)NC1=CC=3C=4C=CC=CC4NC3C(C=C)(C)C)C=5C(=CC(O)=C6C(=O)C=7C(O)=CC(OC)=CC7C(O)(C65)CC2)C	221191	Organic compounds	Benzenoids	Phenanthrenes and derivatives		0.9925512104283054	0.011258163328184774	0.08676705988376658	2	0.0	0.10974546334103473
492_0	492	1.2268	632.2042	175380.265625	[M-H]-	632.2042	[M-H]-	C23H39NO19	0.39100000003600144	0.9969470497588085	633.212	2-{[3,5-dihydroxy-2-(hydroxymethyl)-6-{[4,5,6-trihydroxy-2-(hydroxymethyl)oxan-3-yl]oxy}oxan-4-yl]oxy}-6-acetamido-4-hydroxy-5-(1,2,3-trihydroxypropyl)oxane-2-carboxylic acid	DVGKRPYUFRZAQW-UHFFFAOYSA-N	O=C(O)C1(OC(NC(=O)C)C(C(O)C1)C(O)C(O)CO)OC2C(O)C(OC(CO)C2O)OC3C(O)C(O)C(O)OC3CO	64295	Organic compounds	Organic oxygen compounds	Organooxygen compounds	Carbohydrates and carbohydrate conjugates	0.9574468085106383	1.092242918743855	0.19458960479585677	2	1.0846298016585756	1.7342525245490237	632.202[]-[C12H22O11]290.088[] 341.106[]-[C6H10O5]179.055[] 341.106[]-[C6H12O6]161.044[] 290.088[]-[H2O]272.077[] 179.055[]-[H2O]161.044[] 161.044[]-[H2O]143.034[]
492_1	492	1.2268	632.2042	175380.265625	[M-H]-	632.2042	[M-H]-	C23H39NO19	0.39100000003600144	0.9969470497588085	633.212	2-{[3,5-dihydroxy-2-(hydroxymethyl)-6-{[4,5,6-trihydroxy-2-(hydroxymethyl)oxan-3-yl]oxy}oxan-4-yl]oxy}-5-acetamido-4-hydroxy-6-(1,2,3-trihydroxypropyl)oxane-2-carboxylic acid	CILYIEBUXJIHCO-UHFFFAOYSA-N	O=C(O)C1(OC2C(O)C(OC(CO)C2O)OC3C(O)C(O)C(O)OC3CO)OC(C(O)C(O)CO)C(NC(=O)C)C(O)C1	39187	Organic compounds	Organic oxygen compounds	Organooxygen compounds	Carbohydrates and carbohydrate conjugates	0.9587628865979382	1.0919374802156856	0.19458960479585677	2	1.0844779200447936	1.7338711452139635	632.202[]-[C12H22O11]290.088[] 341.106[]-[C6H10O5]179.055[] 341.106[]-[C6H12O6]161.044[] 290.088[]-[H2O]272.077[] 179.055[]-[H2O]161.044[] 161.044[]-[H2O]143.034[]
492_2	492	1.2268	632.2042	175380.265625	[M-H]-	632.2042	[M-H]-	C23H39NO19	0.39100000003600144	0.9969470497588085	633.212	2-{[3,5-dihydroxy-2-(hydroxymethyl)-6-[(1,2,4,5-tetrahydroxy-6-oxohexan-3-yl)oxy]oxan-4-yl]oxy}-5-acetamido-4-hydroxy-6-(1,2,3-trihydroxypropyl)oxane-2-carboxylic acid	OIZGSVFYNBZVIK-UHFFFAOYSA-N	O=CC(O)C(O)C(OC1OC(CO)C(O)C(OC2(OC(C(O)C(O)CO)C(NC(=O)C)C(O)C2)C(=O)O)C1O)C(O)CO	224239	Organic compounds	Organic oxygen compounds	Organooxygen compounds	Carbohydrates and carbohydrate conjugates	0.9620253164556962	1.0919374802156858	0.21897028959639217	2	1.0844779200447936	1.7338711452139635	632.202[]-[C12H22O11]290.088[] 341.106[]-[C6H10O5]179.055[] 341.106[]-[C6H12O6]161.044[] 290.088[]-[H2O]272.077[] 179.055[]-[H2O]161.044[] 161.044[]-[H2O]143.034[]
492_3	492	1.2268	632.2042	175380.265625	[M-H]-	632.2042	[M-H]-	C23H39NO19	0.39100000003600144	0.9969470497588085	633.212	2-{[3,5-dihydroxy-2-(hydroxymethyl)-6-[(2,3,4,5,6-pentahydroxycyclohexyl)oxy]oxan-4-yl]oxy}-5-acetamido-4-hydroxy-6-(1,2,3-trihydroxypropyl)oxane-2-carboxylic acid	TXPBVGONVQQTPR-UHFFFAOYSA-N	O=C(O)C1(OC2C(O)C(OC(CO)C2O)OC3C(O)C(O)C(O)C(O)C3O)OC(C(O)C(O)CO)C(NC(=O)C)C(O)C1	304978	Organic compounds	Organic oxygen compounds	Organooxygen compounds	Carbohydrates and carbohydrate conjugates	0.9587628865979382	1.0919374802156856	0.19458960479585677	2	1.0844779200447936	1.7338711452139635	632.202[]-[C12H22O11]290.088[] 341.106[]-[C6H10O5]179.055[] 341.106[]-[C6H12O6]161.044[] 290.088[]-[H2O]272.077[] 179.055[]-[H2O]161.044[] 161.044[]-[H2O]143.034[]
492_4	492	1.2268	632.2042	175380.265625	[M-H]-	632.2042	[M-H]-	C23H39NO19	0.39100000003600144	0.9969470497588085	633.212	5-acetamido-4-hydroxy-2-[(3,4,5-trihydroxy-6-{[4,5,6-trihydroxy-2-(hydroxymethyl)oxan-3-yl]oxy}oxan-2-yl)methoxy]-6-(1,2,3-trihydroxypropyl)oxane-2-carboxylic acid	TYALNJQZQRNQNQ-UHFFFAOYSA-N	O=C(O)C1(OCC2OC(OC3C(O)C(O)C(O)OC3CO)C(O)C(O)C2O)OC(C(O)C(O)CO)C(N=C(O)C)C(O)C1	305272	Organic compounds	Organic oxygen compounds	Organooxygen compounds	Carbohydrates and carbohydrate conjugates	0.9493670886075949	1.0919374802156856	0.19458960479585677	2	1.0844779200447936	1.7338711452139635	632.202[]-[C12H22O11]290.088[] 341.106[]-[C6H10O5]179.055[] 341.106[]-[C6H12O6]161.044[] 290.088[]-[H2O]272.077[] 179.055[]-[H2O]161.044[] 161.044[]-[H2O]143.034[]
502_0	502	1.239467	272.0773	118863.3515625	[M-H]-	272.0773	[M-H]-	C11H15NO7	0.2709999999979118	0.998532258188166	0.0	MKG97783	SLUITILHVORXHK-UHFFFAOYSA-N	COC1CC(O)(C(=O)O)C1N=C(O)C1CC1C(=O)O	GENC97783					0.8809523809523809	1.0343652981624019	0.2840604442028095	2	1.0259961765779408	1.647216612270189	272.076[]-[H2O]254.066[] 272.076[]-[C2H4O2]212.058[] 254.066[]-[H2O]236.057[] 254.066[]-[C2H2O]212.058[] 254.066[]-[C6H6O3]128.035[] 236.057[]-[C7H4O4]84.046[] 212.058[]-[C3H5NO2]125.03[] 128.035[]-[CO2]84.046[] 125.03[]-[CO]97.03[]
502_1	502	1.239467	272.0773	118863.3515625	[M-H]-	272.0773	[M-H]-	C11H15NO7	0.2709999999979118	0.998532258188166	0.0	MKG136150	VMNROQXPLIDJLP-UHFFFAOYSA-N	CC(=O)OC1C2CC(O)CN1CC2OC(=O)C(=O)O	GENC136150					0.8586956521739131	0.05098438419572389	0.36994858258361213	2	0.055835271248010895	0.17875524563854595	272.076[]-[H2O]254.066[] 272.076[]-[C2H4O2]212.058[] 272.076[]-[C3H6O3]182.045[] 254.066[]-[H2O]236.057[] 254.066[]-[C2H2O]212.058[] 214.068[]-[CH4O]182.045[] 214.068[]-[C2H4O2]154.05[] 212.058[]-[CO2]168.067[] 182.045[]-[CO]154.05[] 168.067[]-[CO]140.068[] 168.067[]-[CO2]124.077[] 166.088[]-[C2H2O]124.077[]
502_2	502	1.239467	272.0773	118863.3515625	[M-H]-	272.0773	[M-H]-	C11H15NO7	0.2709999999979118	0.998532258188166	273.085	3,4,5-trihydroxy-6-(hydroxymethyl)oxan-2-yl 1H-pyrrole-2-carboxylate	SRISYSKLZKMYAV-UHFFFAOYSA-N	O=C(OC1OC(CO)C(O)C(O)C1O)C2=CC=CN2	296742	Organic compounds	Organic oxygen compounds	Organooxygen compounds	Carbohydrates and carbohydrate conjugates	0.9302325581395349	0.012987739742605971	0.08566141254828237	2	0.007601880657481559	0.11664190589016336	272.076[]-[H2O]254.066[] 254.066[]-[H2O]236.057[]
502_3	502	1.239467	272.0773	118863.3515625	[M-H]-	272.0773	[M-H]-	C12H11N5O3	-1.0649999999827742	0.9775708587312164	0.0	MKG59800	IVCHRYJGMKNNSA-UHFFFAOYSA-N	O=C1CC(O)(Cc2nnnc(-c3ccccn3)n2)CO1	GENC59800					0.6	0.011039648670933652	0.056877497966664615	2	0.004996472454230045	0.11129497077117033	272.076[]-[H2O]254.066[]
502_4	502	1.239467	272.0773	118863.3515625	[M-H]-	272.0773	[M-H]-	C12H11N5O3	-1.0649999999827742	0.9775708587312164	0.0	MKG84742	NDIGEEHMUVDIQZ-UHFFFAOYSA-N	CC1=c2c(c(=O)on(C)c2=O)=CC=C2N=C(N)N=CN21	GENC84742					0.9166666666666666	0.008284631856636719	0.02842027268620383	2	0.0	0.10604171772975837
506_0	506	1.239467	323.0982	315605.1875	[M-H]-	323.0982	[M-H]-	C18H16N2O4	-4.98299999998153	0.608592856004796	324.111	4-[4-(2,3-dihydro-1,4-benzodioxin-6-yl)-5-methyl-1H-pyrazol-3-yl]benzene-1,3-diol	SQSSUJCNDQSVLG-UHFFFAOYSA-N	OC=1C=CC(=C(O)C1)C2=NNC(=C2C3=CC=C4OCCOC4=C3)C	296351	Organic compounds	Organoheterocyclic compounds	Azoles	Pyrazoles	0.9452054794520548	0.6114699211541815	0.5248052720751494	2	1.494952244771689	1.4198053291405057	323.098[]-[C6H10O5]161.046[] 323.098[]-[C6H12O6]143.035[] 323.098[]-[C7H12O6]131.035[] 161.046[]-[H2O]143.035[] 161.046[]-[C2H2O]119.035[] 161.046[]-[C2H4O2]101.024[] 161.046[]-[C3H6O3]71.014[] 143.035[]-[C2H2O]101.024[] 143.035[]-[CO2]99.045[] 143.035[]-[C2H4O2]83.014[] 131.035[]-[H2O]113.025[] 131.035[]-[C2H2O]89.024[] 131.035[]-[C2H4O2]71.014[] 119.035[]-[H2O]101.024[] 119.035[]-[CH4O]87.009[]…
506_1	506	1.239467	323.0982	315605.1875	[M-H]-	323.0982	[M-H]-	C18H16N2O4	-4.98299999998153	0.608592856004796	0.0	MKG186607	QMPKGOMRLKUHTA-UHFFFAOYSA-N	CC(=NCC(=O)O)n1c2ccccc2c2cc3c(cc21)OCCO3	GENC186607					0.8958333333333334	1.0299747353338635	0.12602383730059963	2	0.5131307192003316	1.347399380534509	99.045[]-[H2O]81.033[] 99.045[]-[CO2]55.055[]
506_2	506	1.239467	323.0982	315605.1875	[M-H]-	323.0982	[M-H]-	C18H16N2O4	-4.98299999998153	0.608592856004796	324.111	1-(3,4-dihydroxyphenyl)-1H,2H,3H,4H,9H-pyrido[3,4-b]indole-3-carboxylic acid	LNQLXMJBKUUMHY-UHFFFAOYSA-N	O=C(O)C1NC(C2=CC=C(O)C(O)=C2)C=3NC=4C=CC=CC4C3C1	177290	Organic compounds	Alkaloids and derivatives	Harmala alkaloids		0.9535714285714286	0.6223552161045339	0.3592626820247492	2	1.1955687822761671	1.280998892843097	179.056[]-[C4H8O4]59.014[] 99.045[]-[H2O]81.033[] 99.045[]-[C2H4]71.014[] 99.045[]-[CH4O]67.019[] 99.045[]-[C2H2O]57.035[] 95.013[]-[CO]67.019[] 85.03[]-[H2O]67.019[] 85.03[]-[CO]57.035[]
506_3	506	1.239467	323.0982	315605.1875	[M-H]-	323.0982	[M-H]-	C18H16N2O4	-4.98299999998153	0.608592856004796	324.111	Pyrenochaetamide A	VWGGETBJRXKRST-UHFFFAOYSA-N	OC=NC=CC=1C=CC(O)=C(C1)C2=CC(C=CN=CO)=CC=C2O	338715	Organic compounds	Benzenoids	Benzene and substituted derivatives	Biphenyls and derivatives	0.9747706422018348	0.4307397031045022	0.6005713243786349	2	1.0545755294038803	1.018886753406922	323.098[]-[C6H10O5]161.046[] 323.098[]-[C6H12O6]143.035[] 323.098[]-[C7H12O6]131.035[] 179.056[]-[H2O]161.046[] 179.056[]-[C2H4O2]119.035[] 179.056[]-[C3H6O3]89.024[] 161.046[]-[H2O]143.035[] 161.046[]-[C2H2O]119.035[] 161.046[]-[C2H4O2]101.024[] 149.045[]-[H2O]131.035[] 149.045[]-[C2H2O]107.033[] 149.045[]-[C2H4O2]89.024[] 143.035[]-[C2H2O]101.024[] 143.035[]-[CO2]99.045[] 143.035[]-[C2H4O2]83.0…
506_4	506	1.239467	323.0982	315605.1875	[M-H]-	323.0982	[M-H]-	C18H16N2O4	-4.98299999998153	0.608592856004796	324.111	2-(7-hydroxy-4-methyl-2-oxo-2H-chromen-3-yl)-N-[(pyridin-3-yl)methyl]acetamide	JDATWGBNPXPWRT-UHFFFAOYSA-N	O=C1OC=2C=C(O)C=CC2C(=C1CC(=O)NCC=3C=NC=CC3)C	136308	Organic compounds	Phenylpropanoids and polyketides	Coumarins and derivatives	Hydroxycoumarins	0.9696202531645569	0.5687864588575934	0.3148593879736204	2	0.558430226176465	0.9088608575463054	323.098[]-[C6H10O5]161.046[] 179.056[]-[H2O]161.046[] 99.045[]-[CH4O]67.019[] 99.045[]-[C2H2O]57.035[] 95.013[]-[CO]67.019[] 95.013[]-[CO2]51.024[]
506_5	506	1.239467	323.0982	315605.1875	[M-H]-	323.0982	[M-H]-	C18H16N2O4	-4.98299999998153	0.608592856004796	324.111	2-(7-hydroxy-4-methyl-2-oxo-2H-chromen-3-yl)-N-[(pyridin-2-yl)methyl]acetamide	MXMUSMXTSOHUMY-UHFFFAOYSA-N	O=C1OC=2C=C(O)C=CC2C(=C1CC(=O)NCC3=NC=CC=C3)C	200361	Organic compounds	Phenylpropanoids and polyketides	Coumarins and derivatives	Hydroxycoumarins	0.9696202531645569	0.5687864588575934	0.3148593879736204	2	0.558430226176465	0.9088608575463054	323.098[]-[C6H10O5]161.046[] 179.056[]-[H2O]161.046[] 99.045[]-[CH4O]67.019[] 99.045[]-[C2H2O]57.035[] 95.013[]-[CO]67.019[] 95.013[]-[CO2]51.024[]
506_6	506	1.239467	323.0982	315605.1875	[M-H]-	323.0982	[M-H]-	C18H16N2O4	-4.98299999998153	0.608592856004796	324.111	2-(7-hydroxy-4-methyl-2-oxo-2H-chromen-3-yl)-N-[(pyridin-4-yl)methyl]acetamide	SHCPSRRKGBJFAW-UHFFFAOYSA-N	O=C1OC=2C=C(O)C=CC2C(=C1CC(=O)NCC=3C=CN=CC3)C	290325	Organic compounds	Phenylpropanoids and polyketides	Coumarins and derivatives	Hydroxycoumarins	0.9696202531645569	0.5687864588575934	0.3148593879736204	2	0.558430226176465	0.9088608575463054	323.098[]-[C6H10O5]161.046[] 179.056[]-[H2O]161.046[] 99.045[]-[CH4O]67.019[] 99.045[]-[C2H2O]57.035[] 95.013[]-[CO]67.019[] 95.013[]-[CO2]51.024[]
506_7	506	1.239467	323.0982	315605.1875	[M-H]-	323.0982	[M-H]-	C18H16N2O4	-4.98299999998153	0.608592856004796	324.111	Botryllamide H	QHXMNLNSFJHXAQ-UHFFFAOYSA-N	OC1=CC=C(C=CN=C(O)C(O)=CC2=CC=C(O)C=C2N=C)C=C1	256436	Organic compounds	Phenylpropanoids and polyketides	Cinnamic acids and derivatives	Hydroxycinnamic acids and derivatives	0.9755799755799756	0.5058282989665017	0.49014940970729787	2	0.5179955833851724	0.8256853762595675	323.098[]-[C6H10O5]161.046[] 179.056[]-[H2O]161.046[] 179.056[]-[C2H4O2]119.035[] 179.056[]-[C3H6O3]89.024[] 161.046[]-[C2H2O]119.035[] 161.046[]-[C2H4O2]101.024[] 149.045[]-[C2H2O]107.033[] 149.045[]-[C2H4O2]89.024[] 119.035[]-[H2O]101.024[] 119.035[]-[CH4O]87.009[] 107.033[]-[H2O]89.024[] 101.024[]-[CO2]57.035[] 99.045[]-[H2O]81.033[] 99.045[]-[CH4O]67.019[] 99.045[]-[C2H2O]57.035[] 99.045[]-[C…
506_8	506	1.239467	323.0982	315605.1875	[M-H]-	323.0982	[M-H]-	C12H20O10	0.37500000001955414	0.9971914513725524	0.0	MKG188475	AHIOBPVTYFJAFH-UHFFFAOYSA-N	COC(=O)C(OC1OC(CO)C(O)C(O)C1O)C(O)C(C)=O	GENC188475					0.8807339449541285	0.04132641023707411	0.3600149998231415	2	0.06395611666421495	0.17302361370643682	323.098[]-[C6H10O5]161.046[] 323.098[]-[C6H12O6]143.035[] 323.098[]-[C7H12O6]131.035[] 179.056[]-[H2O]161.046[] 179.056[]-[C2H4O2]119.035[] 179.056[]-[C4H8O4]59.014[] 161.046[]-[H2O]143.035[] 161.046[]-[C2H2O]119.035[] 161.046[]-[C2H4O2]101.024[] 143.035[]-[C2H2O]101.024[] 143.035[]-[C2H4O2]83.014[] 131.035[]-[H2O]113.025[] 119.035[]-[H2O]101.024[] 119.035[]-[C2H4O2]59.014[] 113.025[]-[CO]85.03[]…
506_9	506	1.239467	323.0982	315605.1875	[M-H]-	323.0982	[M-H]-	C12H20O10	0.37500000001955414	0.9971914513725524	0.0	MKG70355	SJRGHHPIXNBJBG-UHFFFAOYSA-N	COC(=O)C1COC(OC2OC(CO)C(O)C(O)C2O)C1O	GENC70355					0.84	0.04117936731265535	0.3314699733311848	2	0.05000557874866153	0.16590130182424134	323.098[]-[C6H10O5]161.046[] 323.098[]-[C6H12O6]143.035[] 323.098[]-[C7H12O6]131.035[] 179.056[]-[H2O]161.046[] 179.056[]-[C4H8O4]59.014[] 161.046[]-[H2O]143.035[] 161.046[]-[C2H4O2]101.024[] 143.035[]-[C2H2O]101.024[] 143.035[]-[C2H4O2]83.014[] 131.035[]-[H2O]113.025[] 113.025[]-[CO]85.03[] 101.024[]-[H2O]83.014[] 101.024[]-[C2H2O]59.014[]
521_0	521	1.239467	452.1406	110989.3203125	[M-H]-	452.1406	[M-H]-	C18H23N5O9	-1.1549999999829197	0.973672280127543	453.15	4-amino-7-[3,4-dihydroxy-5-({[3,4,5-trihydroxy-6-(hydroxymethyl)oxan-2-yl]oxy}methyl)oxolan-2-yl]-7H-pyrrolo[2,3-d]pyrimidine-5-carbonitrile	ZUGZJAKWUOWKAA-UHFFFAOYSA-N	N#CC1=CN(C=2N=CN=C(N)C12)C3OC(COC4OC(CO)C(O)C(O)C4O)C(O)C3O	403716	Organic compounds	Nucleosides	Pyrrolopyrimidine nucleosides and nucleotides		0.8939393939393939	0.15767314772096613	0.1622669336003537	2	0.22755215381309524	0.3688164526402681	452.141[]-[H2O]434.13[] 452.141[]-[C6H10O5]290.087[] 452.141[]-[C6H12O6]272.077[] 434.13[]-[H2O]416.117[] 434.13[]-[C6H10O5]272.077[] 416.117[]-[C6H6O3]290.087[] 290.087[]-[H2O]272.077[]
521_1	521	1.239467	452.1406	110989.3203125	[M-H]-	452.1406	[M-H]-	C18H23N5O9	-1.1549999999829197	0.973672280127543	453.15	9'-Deoxy-8',8'-Dihydroxyherbicidin B	AZYCCECPGKXFKD-UHFFFAOYSA-N	O=C(OC)C1OC2CC3OC(N4C=NC=5C(=NC=NC54)N)C(OC)C3OC2(O)C(O)(O)C1	16831	Organic compounds	Organic oxygen compounds	Organooxygen compounds	Carbohydrates and carbohydrate conjugates	0.9523809523809523	0.15875043196515984	0.11582333363769336	2	0.15021585835084705	0.33122558915333766	452.141[]-[H2O]434.13[] 452.141[]-[C3H6O3]362.109[] 434.13[]-[H2O]416.117[]
521_2	521	1.239467	452.1406	110989.3203125	[M-H]-	452.1406	[M-H]-	C18H23N5O9	-1.1549999999829197	0.973672280127543	453.15	Herbicidin B	GZBSICLBZYSADI-UHFFFAOYSA-N	O=C(OC)C1OC2CC3OC(N4C=NC=5C(=NC=NC54)N)C(OC)C3OC2(O)C(O)C1O	100803	Organic compounds	Organic oxygen compounds	Organooxygen compounds	Carbohydrates and carbohydrate conjugates	0.9523809523809523	0.15875043196515984	0.11582333363769336	2	0.15021585835084705	0.33122558915333766	452.141[]-[H2O]434.13[] 452.141[]-[C3H6O3]362.109[] 434.13[]-[H2O]416.117[]
530_0	530	1.239467	581.1832	243646.140625	[M-H]-	581.1832	[M-H]-	C27H34O14	-3.83499999986725	0.7451688067858545	582.195	1-(4-{[4,5-dihydroxy-6-(hydroxymethyl)-3-[(3,4,5-trihydroxy-6-methyloxan-2-yl)oxy]oxan-2-yl]oxy}-2,6-dihydroxyphenyl)-3-(4-hydroxyphenyl)propan-1-one	CWBZAESOUBENAP-UHFFFAOYSA-N	O=C(C1=C(O)C=C(OC2OC(CO)C(O)C(O)C2OC3OC(C)C(O)C(O)C3O)C=C1O)CCC4=CC=C(O)C=C4	47560	Organic compounds	Phenylpropanoids and polyketides	Flavonoids	Flavonoid glycosides	0.9689857502095558	1.6631148923300256	0.78623007859303	2	2.480058747096996	2.9776611465571095	290.089[]-[H2O]272.078[] 290.089[]-[C2H4O2]230.067[] 290.089[]-[C3H6O3]200.057[] 290.089[]-[C4H8O4]170.046[] 290.089[]-[C6H10O5]128.036[] 272.078[]-[H2O]254.067[] 272.078[]-[C2H2O]230.067[] 272.078[]-[C2H4O2]212.056[] 272.078[]-[C3H6O3]182.046[] 272.078[]-[C5H8O5]124.041[] 260.075[]-[H2O]242.067[] 260.075[]-[C2H4O2]200.057[] 260.075[]-[C3H6O3]170.046[] 254.067[]-[C2H2O]212.056[] 254.067[]-[CO2]21…
530_1	530	1.239467	581.1832	243646.140625	[M-H]-	581.1832	[M-H]-	C34H30O9	2.0400000000790897	0.920137650514606	582.189	2,6-Dihydroxy-4-Methoxy-5-C-Methyl-3-C-[5,7-Dihydroxy-3-Methoxyflavon-8-Yl]Dihydrochalcone	YXMTUTAPALPCHU-UHFFFAOYSA-N	O=C1C(OC)=C(OC=2C1=C(O)C=C(O)C2CC=3C(O)=C(C(=O)CCC=4C=CC=CC4)C(O)=C(C3OC)C)C=5C=CC=CC5	388889	Organic compounds	Phenylpropanoids and polyketides	Diarylheptanoids	Linear diarylheptanoids	0.9755775577557756	1.5497303999533627	0.7893756233184864	2	2.406078229093257	2.844783279551452	290.089[]-[H2O]272.078[] 290.089[]-[C2H4O2]230.067[] 290.089[]-[C3H6O3]200.057[] 290.089[]-[C4H8O4]170.046[] 290.089[]-[C6H10O5]128.036[] 289.136[]-[C6H14N2O2]143.035[] 272.078[]-[H2O]254.067[] 272.078[]-[C2H2O]230.067[] 272.078[]-[C2H4O2]212.056[] 272.078[]-[C3H6O3]182.046[] 272.078[]-[C5H8O5]124.041[] 260.075[]-[H2O]242.067[] 260.075[]-[C2H4O2]200.057[] 260.075[]-[C3H6O3]170.046[] 254.067[]-[H2…
530_2	530	1.239467	581.1832	243646.140625	[M-H]-	581.1832	[M-H]-	C34H30O9	2.0400000000790897	0.920137650514606	582.189	Alopecurone F	WQIMBMVBFTYBSK-UHFFFAOYSA-N	O=C1C=2C(O)=C3C(OC(C4=CC=C(O)C=C4)C3C=5C=C(O)C=C(O)C5)=C(C2OC(C6=CC=C(O)C=C6O)C1)CC=C(C)C	349935	Organic compounds	Phenylpropanoids and polyketides			0.980372420734776	1.4255006475442455	0.8328070265643553	2	2.372796222591483	2.703912523891448	303.118[]-[CH5N]272.078[] 290.089[]-[H2O]272.078[] 290.089[]-[C2H4O2]230.067[] 290.089[]-[C3H6O3]200.057[] 290.089[]-[C4H8O4]170.046[] 290.089[]-[C6H10O5]128.036[] 289.136[]-[C6H14N2O2]143.035[] 272.078[]-[H2O]254.067[] 272.078[]-[C2H2O]230.067[] 272.078[]-[C2H4O2]212.056[] 272.078[]-[C3H6O3]182.046[] 272.078[]-[C5H8O5]124.041[] 260.075[]-[H2O]242.067[] 260.075[]-[C2H4O2]200.057[] 260.075[]-[C3H6…
530_3	530	1.239467	581.1832	243646.140625	[M-H]-	581.1832	[M-H]-	C34H30O9	2.0400000000790897	0.920137650514606	582.189	Sophoraflavanone H	LERWTIGGXDMTNB-UHFFFAOYSA-N	O=C1C2=C(O)C=C(O)C(=C2OC(C=3C=C4C(OC(C5=CC=C(O)C=C5)C4C=6C=C(O)C=C(O)C6)=CC3O)C1)CC=C(C)C	170598	Organic compounds	Phenylpropanoids and polyketides			0.9803719008264463	1.4332823919841016	0.8060691227205693	2	2.350177695345359	2.7003850047082416	303.118[]-[CH5N]272.078[] 290.089[]-[H2O]272.078[] 290.089[]-[C2H4O2]230.067[] 290.089[]-[C3H6O3]200.057[] 290.089[]-[C4H8O4]170.046[] 290.089[]-[C6H10O5]128.036[] 289.136[]-[C6H14N2O2]143.035[] 272.078[]-[H2O]254.067[] 272.078[]-[C2H2O]230.067[] 272.078[]-[C2H4O2]212.056[] 272.078[]-[C3H6O3]182.046[] 272.078[]-[C5H8O5]124.041[] 260.075[]-[H2O]242.067[] 260.075[]-[C2H4O2]200.057[] 260.075[]-[C3H6…
530_4	530	1.239467	581.1832	243646.140625	[M-H]-	581.1832	[M-H]-	C34H30O9	2.0400000000790897	0.920137650514606	582.189	Semecarpetin	PUZBENASFBKDLA-UHFFFAOYSA-N	O=C1C2=CC=C(OC)C=C2OC(C=3C=CC(OC)=C(C3)C4=C(O)C=CC=5C(=O)CC(OC54)C6=CC=C(OC)C(OC)=C6)C1	248907	Organic compounds	Phenylpropanoids and polyketides	Flavonoids	Biflavonoids and polyflavonoids	0.9755725190839695	1.4754447302289255	0.6733723319493714	2	2.1503893896675086	2.64265319011414	303.118[]-[CH5N]272.078[] 290.089[]-[H2O]272.078[] 290.089[]-[C2H4O2]230.067[] 290.089[]-[C3H6O3]200.057[] 290.089[]-[C4H8O4]170.046[] 290.089[]-[C6H10O5]128.036[] 289.136[]-[C6H14N2O2]143.035[] 272.078[]-[H2O]254.067[] 272.078[]-[C2H2O]230.067[] 272.078[]-[C2H4O2]212.056[] 272.078[]-[C3H6O3]182.046[] 272.078[]-[C5H8O5]124.041[] 260.075[]-[H2O]242.067[] 260.075[]-[C2H4O2]200.057[] 260.075[]-[C3H6…
530_5	530	1.239467	581.1832	243646.140625	[M-H]-	581.1832	[M-H]-	C27H34O14	-3.83499999986725	0.7451688067858545	582.195	2-{4-[3a,6a-dihydroxy-4-(4-hydroxy-3-methoxyphenyl)-hexahydrofuro[3,4-c]furan-1-yl]-2,6-dimethoxyphenoxy}-6-(hydroxymethyl)oxane-3,4,5-triol	DLHKWKLJJLXZPM-UHFFFAOYSA-N	OC1=CC=C(C=C1OC)C2OCC3(O)C(OCC23O)C4=CC(OC)=C(OC5OC(CO)C(O)C(O)C5O)C(OC)=C4	57546	Organic compounds	Lignans	Lignan glycosides		0.9720670391061452	1.4857001369537342	0.8447142647290096	2	2.1096017493588706	2.615017892311755	303.118[]-[CH5N]272.078[] 290.089[]-[H2O]272.078[] 290.089[]-[C2H4O2]230.067[] 290.089[]-[C3H6O3]200.057[] 290.089[]-[C4H8O4]170.046[] 290.089[]-[C6H10O5]128.036[] 289.136[]-[C6H14N2O2]143.035[] 272.078[]-[H2O]254.067[] 272.078[]-[C2H2O]230.067[] 272.078[]-[C2H4O2]212.056[] 272.078[]-[C3H6O3]182.046[] 272.078[]-[C5H8O5]124.041[] 260.075[]-[H2O]242.067[] 260.075[]-[C2H4O2]200.057[] 260.075[]-[C3H6…
530_6	530	1.239467	581.1832	243646.140625	[M-H]-	581.1832	[M-H]-	C34H30O9	2.0400000000790897	0.920137650514606	582.189	methyl 3-{4-[2-(4-methoxyphenyl)ethoxy]phenyl}-3-(5,6,7-trihydroxy-4-oxo-2-phenyl-4H-chromen-8-yl)propanoate	LGBNHYANENALML-UHFFFAOYSA-N	O=C1C=C(OC=2C1=C(O)C(O)=C(O)C2C(C3=CC=C(OCCC4=CC=C(OC)C=C4)C=C3)CC(=O)OC)C=5C=CC=CC5	172179	Organic compounds	Phenylpropanoids and polyketides	Diarylheptanoids	Linear diarylheptanoids	0.9730021598272138	1.5733547523845517	0.539992723416275	2	1.819433172128507	2.5750851035002658	290.089[]-[C2H4O2]230.067[] 290.089[]-[C3H6O3]200.057[] 290.089[]-[C4H8O4]170.046[] 290.089[]-[C6H10O5]128.036[] 260.075[]-[H2O]242.067[] 260.075[]-[C2H4O2]200.057[] 260.075[]-[C3H6O3]170.046[] 242.067[]-[CO]214.072[] 242.067[]-[C2H2O]200.057[] 242.067[]-[C2H4O2]182.046[] 230.067[]-[H2O]212.056[] 230.067[]-[C2H4O2]170.046[] 230.067[]-[C3H5NO2]143.035[] 214.072[]-[CH4O]182.046[] 214.072[]-[C2H4O2]…
530_7	530	1.239467	581.1832	243646.140625	[M-H]-	581.1832	[M-H]-	C34H30O9	2.0400000000790897	0.920137650514606	582.189	methyl 3-{2-[2-(4-methoxyphenyl)ethoxy]phenyl}-3-(5,6,7-trihydroxy-4-oxo-2-phenyl-4H-chromen-8-yl)propanoate	PYSHFRONZRCDKZ-UHFFFAOYSA-N	O=C1C=C(OC=2C1=C(O)C(O)=C(O)C2C(C=3C=CC=CC3OCCC4=CC=C(OC)C=C4)CC(=O)OC)C=5C=CC=CC5	250780	Organic compounds	Phenylpropanoids and polyketides	Diarylheptanoids	Linear diarylheptanoids	0.9730021598272138	1.5733547523845517	0.539992723416275	2	1.819433172128507	2.5750851035002658	290.089[]-[C2H4O2]230.067[] 290.089[]-[C3H6O3]200.057[] 290.089[]-[C4H8O4]170.046[] 290.089[]-[C6H10O5]128.036[] 260.075[]-[H2O]242.067[] 260.075[]-[C2H4O2]200.057[] 260.075[]-[C3H6O3]170.046[] 242.067[]-[CO]214.072[] 242.067[]-[C2H2O]200.057[] 242.067[]-[C2H4O2]182.046[] 230.067[]-[H2O]212.056[] 230.067[]-[C2H4O2]170.046[] 230.067[]-[C3H5NO2]143.035[] 214.072[]-[CH4O]182.046[] 214.072[]-[C2H4O2]…
530_8	530	1.239467	581.1832	243646.140625	[M-H]-	581.1832	[M-H]-	C27H34O14	-3.83499999986725	0.7451688067858545	0.0	MKG75723	NWSURHOZFNXENM-UHFFFAOYSA-N	CCC(C)OC(=O)c1c(O)cc(O)cc1C(=O)OCCc1cc(O)c(OC2OC(CO)C(O)C(O)C2O)c(OC)c1	GENC75723					0.9730848861283644	1.4844129844296734	0.8206441153775478	2	2.0059138864572383	2.561886808336878	303.118[]-[CH5N]272.078[] 290.089[]-[H2O]272.078[] 290.089[]-[C2H4O2]230.067[] 290.089[]-[C3H6O3]200.057[] 290.089[]-[C4H8O4]170.046[] 290.089[]-[C6H10O5]128.036[] 289.136[]-[C6H14N2O2]143.035[] 272.078[]-[C2H2O]230.067[] 272.078[]-[C2H4O2]212.056[] 272.078[]-[C3H6O3]182.046[] 272.078[]-[C5H8O5]124.041[] 260.075[]-[H2O]242.067[] 260.075[]-[C2H4O2]200.057[] 260.075[]-[C3H6O3]170.046[] 242.067[]-[H…
530_9	530	1.239467	581.1832	243646.140625	[M-H]-	581.1832	[M-H]-	C34H30O9	2.0400000000790897	0.920137650514606	582.189	methyl 3-[3-methoxy-2-(2-phenylethoxy)phenyl]-3-(5,6,7-trihydroxy-4-oxo-2-phenyl-4H-chromen-8-yl)propanoate	HAHCOVJCZSVKSS-UHFFFAOYSA-N	O=C1C=C(OC=2C1=C(O)C(O)=C(O)C2C(C=3C=CC=C(OC)C3OCCC=4C=CC=CC4)CC(=O)OC)C=5C=CC=CC5	100944	Organic compounds	Phenylpropanoids and polyketides	Diarylheptanoids	Linear diarylheptanoids	0.9780701754385965	1.583356291974753	0.4429512247927058	2	1.6822208534583116	2.516480483755369	290.089[]-[C2H4O2]230.067[] 290.089[]-[C3H6O3]200.057[] 290.089[]-[C4H8O4]170.046[] 290.089[]-[C6H10O5]128.036[] 260.075[]-[H2O]242.067[] 260.075[]-[C2H4O2]200.057[] 260.075[]-[C3H6O3]170.046[] 242.067[]-[CO]214.072[] 242.067[]-[C2H2O]200.057[] 242.067[]-[C2H4O2]182.046[] 230.067[]-[H2O]212.056[] 230.067[]-[C2H4O2]170.046[] 230.067[]-[C3H5NO2]143.035[] 214.072[]-[CH4O]182.046[] 214.072[]-[C2H4O2]…
552_0	552	1.252217	115.0035	212626.546875	[M-H]-	115.0035	[M-H]-	C4H4O4	0.36500000000216914	0.9973390466293961	116.011	Maleate	VZCYOOQTPOCHFL-UHFFFAOYSA-N	O=C(O)C=CC(=O)O	339532	Organic compounds	Organic acids and derivatives	Carboxylic acids and derivatives	Dicarboxylic acids and derivatives	0.9	0.9240512690627758	0.9930480032636158	2	0.45168539542581526	1.2496278714386229	115.0[]-[CO2]71.013[]
552_1	552	1.252217	115.0035	212626.546875	[M-H]-	115.0035	[M-H]-	C4H4O4	0.36500000000216914	0.9973390466293961	116.011	2,4-dioxobutanoic acid	YEZSWHPLZBZVLH-UHFFFAOYSA-N	O=CCC(=O)C(=O)O	376412	Organic compounds	Organic acids and derivatives	Keto acids and derivatives	Gamma	0.9375	0.9240512690627758	0.9930480032636158	2	0.45168539542581526	1.2496278714386229	115.0[]-[CO2]71.013[]
552_2	552	1.252217	115.0035	212626.546875	[M-H]-	115.0035	[M-H]-	C4H4O4	0.36500000000216914	0.9973390466293961	116.011	3,5-dihydroxy-2,5-dihydrofuran-2-one	HCZHTFMXVNHARD-UHFFFAOYSA-N	O=C1OC(O)C=C1O	102769	Organic compounds	Organoheterocyclic compounds	Dihydrofurans	Furanones	0.875	0.011180339887498947	0.49315824110944206	2	0.0	0.11091424455043856
552_3	552	1.252217	115.0035	212626.546875	[M-H]-	115.0035	[M-H]-	C4H4O4	0.36500000000216914	0.9973390466293961	0.0	MKG23611	KPYCVQASEGGKEG-UHFFFAOYSA-N	O=C1CC(O)C(=O)O1	GENC23611					0.8	0.011180339887498947	0.49315824110944206	2	0.0	0.11091424455043856
552_4	552	1.252217	115.0035	212626.546875	[M-H]-	115.0035	[M-H]-	C4H4O4	0.36500000000216914	0.9973390466293961	0.0	MKG110302	UQXLOESKOOUWFE-UHFFFAOYSA-N	O=C1OC2(O)OCC12	GENC110302					0.8	0.011180339887498947	0.49315824110944206	2	0.0	0.11091424455043856
552_5	552	1.252217	115.0035	212626.546875	[M-H]-	115.0035	[M-H]-	C4H4O4	0.36500000000216914	0.9973390466293961	0.0	MKG110702	KJAYGHVGOHRGIP-UHFFFAOYSA-N	O=C1COC(=O)C1O	GENC110702					0.8	0.011180339887498947	0.49315824110944206	2	0.0	0.11091424455043856
554_0	554	1.252217	133.0142	519845.375	[M-H]-	133.0142	[M-H]-	C4H6O5	0.49999999998817657	0.9950124791929176	0.0	MKG117764	WBOQHFMXKCEWSQ-UHFFFAOYSA-N	O=C(O)CCC(=O)OO	GENC117764					0.8888888888888888	1.057574389007707	0.3330085143701036	2	1.0304822106651375	1.6723167422595675	133.014[]-[H2O]115.004[] 133.014[]-[CO2]89.025[] 115.004[]-[CO]87.009[] 115.004[]-[CO2]71.014[] 89.025[]-[H2O]71.014[]
554_1	554	1.252217	133.0142	519845.375	[M-H]-	133.0142	[M-H]-	C4H6O5	0.49999999998817657	0.9950124791929176	0.0	MKG154448	UCKKJLQTXHILBL-UHFFFAOYSA-N	CC(=O)OCC(=O)OO	GENC154448					0.9122807017543859	1.0902599864659983	0.33311053808475405	2	0.5881580232935426	1.4838402460320614	133.014[]-[H2O]115.004[] 133.014[]-[C2H4O2]72.993[] 115.004[]-[C2H2O]72.993[] 115.004[]-[CO2]71.014[]
554_2	554	1.252217	133.0142	519845.375	[M-H]-	133.0142	[M-H]-	C4H6O5	0.49999999998817657	0.9950124791929176	0.0	MKG63814	SCSGVVIUUUPOOJ-UHFFFAOYSA-N	O=C(O)C(O)C(=O)CO	GENC63814					0.8157894736842105	0.8218975893997083	0.4662806621042655	2	0.8336575873305099	1.338227630984255	133.014[]-[H2O]115.004[] 133.014[]-[CO2]89.025[] 133.014[]-[C2H4O2]72.993[] 115.004[]-[CO]87.009[] 115.004[]-[C2H2O]72.993[] 115.004[]-[CO2]71.014[] 89.025[]-[H2O]71.014[] 87.009[]-[CO]59.014[]
554_3	554	1.252217	133.0142	519845.375	[M-H]-	133.0142	[M-H]-	C4H6O5	0.49999999998817657	0.9950124791929176	0.0	MKG149838	PQQRBNAMXNZVAL-UHFFFAOYSA-N	COC(=O)C(O)C(=O)O	GENC149838					0.851063829787234	0.8218975893997083	0.4662806621042655	2	0.8336575873305099	1.338227630984255	133.014[]-[H2O]115.004[] 133.014[]-[CO2]89.025[] 133.014[]-[C2H4O2]72.993[] 115.004[]-[CO]87.009[] 115.004[]-[C2H2O]72.993[] 115.004[]-[CO2]71.014[] 89.025[]-[H2O]71.014[] 87.009[]-[CO]59.014[]
554_4	554	1.252217	133.0142	519845.375	[M-H]-	133.0142	[M-H]-	C4H6O5	0.49999999998817657	0.9950124791929176	134.022	2-hydroxy-2-methylpropanedioic acid	LNRVTEQEGXVMEF-UHFFFAOYSA-N	O=C(O)C(O)(C(=O)O)C	177027	Organic compounds	Organic acids and derivatives	Carboxylic acids and derivatives	Dicarboxylic acids and derivatives	0.8064516129032258	0.8131575578780503	0.3996686480235596	2	0.825194446750688	1.325256029172686	133.014[]-[H2O]115.004[] 133.014[]-[CO2]89.025[] 133.014[]-[C2H4O2]72.993[] 115.004[]-[CO]87.009[] 115.004[]-[C2H2O]72.993[] 115.004[]-[CO2]71.014[] 89.025[]-[H2O]71.014[]
554_5	554	1.252217	133.0142	519845.375	[M-H]-	133.0142	[M-H]-	C4H6O5	0.49999999998817657	0.9950124791929176	134.022		QEVGZEDELICMKH-UHFFFAOYSA-N	O=C(O)COCC(=O)O	254765	Organic compounds	Organic acids and derivatives	Carboxylic acids and derivatives	Dicarboxylic acids and derivatives	0.8292682926829268	0.7921568058358386	0.46628066210426555	2	0.8014163658415641	1.2923662366759125	133.014[]-[H2O]115.004[] 133.014[]-[CO2]89.025[] 133.014[]-[C2H4O2]72.993[] 115.004[]-[CO]87.009[] 115.004[]-[C2H2O]72.993[] 115.004[]-[CO2]71.014[] 89.025[]-[H2O]71.014[] 87.009[]-[CO]59.014[]
554_6	554	1.252217	133.0142	519845.375	[M-H]-	133.0142	[M-H]-	C4H6O5	0.49999999998817657	0.9950124791929176	0.0	MKG183232	CODPBKJMVNZFKR-UHFFFAOYSA-N	O=C(O)C(=O)C(O)CO	GENC183232					0.7878787878787878	0.7850522727259013	0.46628066210426555	2	0.7987132726217603	1.2839101569560731	133.014[]-[H2O]115.004[] 133.014[]-[CO2]89.025[] 133.014[]-[C2H4O2]72.993[] 115.004[]-[CO]87.009[] 115.004[]-[C2H2O]72.993[] 115.004[]-[CO2]71.014[] 89.025[]-[H2O]71.014[] 87.009[]-[CO]59.014[]
554_7	554	1.252217	133.0142	519845.375	[M-H]-	133.0142	[M-H]-	C4H6O5	0.49999999998817657	0.9950124791929176	134.022	Malate	BJEPYKJPYRNKOW-UHFFFAOYSA-N	O=C(O)CC(O)C(=O)O	23713	Organic compounds	Organic acids and derivatives	Hydroxy acids and derivatives	Beta hydroxy acids and derivatives	0.75	0.7911175893997082	0.3330085143701036	2	0.776958631804544	1.279098153221272	133.014[]-[H2O]115.004[] 133.014[]-[CO2]89.025[] 115.004[]-[CO]87.009[] 115.004[]-[CO2]71.014[] 89.025[]-[H2O]71.014[]
554_8	554	1.252217	133.0142	519845.375	[M-H]-	133.0142	[M-H]-	C4H6O5	0.49999999998817657	0.9950124791929176	134.022	2-methoxypropanedioic acid	VLDSMCHWNWDAKQ-UHFFFAOYSA-N	O=C(O)C(OC)C(=O)O	330961	Organic compounds	Organic acids and derivatives	Carboxylic acids and derivatives	Dicarboxylic acids and derivatives	0.8478260869565217	0.7814011144455948	0.46628066210426555	2	0.7908809231861087	1.276342823957941	133.014[]-[H2O]115.004[] 133.014[]-[CO2]89.025[] 133.014[]-[C2H4O2]72.993[] 115.004[]-[CO]87.009[] 115.004[]-[C2H2O]72.993[] 115.004[]-[CO2]71.014[] 89.025[]-[H2O]71.014[] 87.009[]-[CO]59.014[]
554_9	554	1.252217	133.0142	519845.375	[M-H]-	133.0142	[M-H]-	C4H6O5	0.49999999998817657	0.9950124791929176	134.022	dimethyl dicarbonate	GZDFHIJNHHMENY-UHFFFAOYSA-N	O=C(OC(=O)OC)OC	99783	Organic compounds	Organic acids and derivatives	Organic carbonic acids and derivatives		0.90625	0.031674427190999915	0.19992678215343954	2	0.0154176184477696	0.1388844843341765	133.014[]-[C2H4O2]72.993[]
558_0	558	1.252217	200.0564	579843.125	[M-H]-	200.0564	[M-H]-	C8H11NO5	0.5009999999856518	0.9949925592425344	201.064	1-(1-carboxyethyl)-5-oxopyrrolidine-2-carboxylic acid	SMNZRNHRKMEAHH-UHFFFAOYSA-N	O=C(O)C(N1C(=O)CCC1C(=O)O)C	293902	Organic compounds	Organic acids and derivatives	Carboxylic acids and derivatives	Amino acids	0.875	1.1196283994751768	0.4991674637764103	2	1.0876420695017621	1.762948690150311	200.056[]-[CO2]156.068[] 156.068[]-[C2H4]128.036[] 128.036[]-[CO2]84.046[]
558_1	558	1.252217	200.0564	579843.125	[M-H]-	200.0564	[M-H]-	C8H11NO5	0.5009999999856518	0.9949925592425344	0.0	MKG175759	HBHDLVKQKVYRSR-UHFFFAOYSA-N	COC(=O)CN=C(CC(C)=O)C(=O)O	GENC175759					0.9056603773584906	1.001670784571057	0.6191936374614343	2	0.9734271056110182	1.5878835933008195	200.056[]-[CO2]156.068[] 156.068[]-[C2H4]128.036[] 154.051[]-[CO]126.057[] 154.051[]-[C2H2O]112.032[] 128.036[]-[CO2]84.046[] 126.057[]-[C2H2O]84.046[] 112.032[]-[CO]84.046[]
558_2	558	1.252217	200.0564	579843.125	[M-H]-	200.0564	[M-H]-	C8H11NO5	0.5009999999856518	0.9949925592425344	0.0	MKG69938	DLFFRVCIYZOBMF-UHFFFAOYSA-N	O=C(O)CCC=NC(=O)CCC(=O)O	GENC69938					0.8939393939393939	1.0013829866395805	0.4367187005757477	2	0.9728560451801699	1.5873102651539188	200.056[]-[CO2]156.068[] 156.068[]-[C2H4]128.036[] 128.036[]-[CO2]84.046[]
558_3	558	1.252217	200.0564	579843.125	[M-H]-	200.0564	[M-H]-	C8H11NO5	0.5009999999856518	0.9949925592425344	0.0	MKG175518	DWSIIEKWKUSGPP-UHFFFAOYSA-N	O=C(O)CCC(=O)N1CCC1C(=O)O	GENC175518					0.8939393939393939	1.0013829866395805	0.4367187005757477	2	0.9728560451801699	1.5873102651539188	200.056[]-[CO2]156.068[] 156.068[]-[C2H4]128.036[] 128.036[]-[CO2]84.046[]
558_4	558	1.252217	200.0564	579843.125	[M-H]-	200.0564	[M-H]-	C8H11NO5	0.5009999999856518	0.9949925592425344	0.0	MKG108867	AHNYNBXZDLXPDY-UHFFFAOYSA-N	O=C(O)C=NCC=CC(O)CC(=O)O	GENC108867					0.8571428571428571	1.0013829866395805	0.3925058151394367	2	0.5647711291377173	1.3832678071326925	200.056[]-[CO2]156.068[] 156.068[]-[C2H4]128.036[] 128.036[]-[CO2]84.046[]
558_5	558	1.252217	200.0564	579843.125	[M-H]-	200.0564	[M-H]-	C8H11NO5	0.5009999999856518	0.9949925592425344	0.0	MKG65858	XUPAPYNUCOAZHW-UHFFFAOYSA-N	COC(=O)CN1C(=O)C2(O)OC(C)C12	GENC65858					0.9285714285714286	1.1188041860841573	0.24955622862820853	2	0.0	1.2183034420084107
558_6	558	1.252217	200.0564	579843.125	[M-H]-	200.0564	[M-H]-	C8H11NO5	0.5009999999856518	0.9949925592425344	0.0	MKG62905	JBQUHJBQUBEMQY-UHFFFAOYSA-N	COC(=O)C1C(C)=NC(O)C1(O)C=O	GENC62905					0.9259259259259259	0.0006908226768405029	0.2450384784224348	2	5.885979073740898e-05	0.10021950849646265	154.051[]-[C2H2O]112.032[]
558_7	558	1.252217	200.0564	579843.125	[M-H]-	200.0564	[M-H]-	C8H11NO5	0.5009999999856518	0.9949925592425344	0.0	MKG122317	JLJFHXYVMGBOAJ-UHFFFAOYSA-N	CCC1(C(=O)O)CC(C(=O)O)C(=O)N1	GENC122317					0.88	0.0005465905365124674	0.18718808282816474	2	0.00021582178462371875	0.10015375735307777	200.056[]-[CO2]156.068[]
558_8	558	1.252217	200.0564	579843.125	[M-H]-	200.0564	[M-H]-	C8H11NO5	0.5009999999856518	0.9949925592425344	0.0	MKG225708	HOODTQOFMALKRI-UHFFFAOYSA-N	NC1CC2C(O)(C(=O)O)CC2(O)C1=O	GENC225708					0.9032258064516129	0.0005465905365124674	0.18718808282816474	2	0.00021582178462371875	0.10015375735307777	200.056[]-[CO2]156.068[]
558_9	558	1.252217	200.0564	579843.125	[M-H]-	200.0564	[M-H]-	C8H11NO5	0.5009999999856518	0.9949925592425344	0.0	MKG13293	SSBFJDBGUZPPKH-UHFFFAOYSA-N	COC(=O)CC1OC(=O)C(C)NC1=O	GENC13293					0.9130434782608695	0.0005465905365124674	0.12493748296873544	2	0.0	0.10004584646076592
564_0	564	1.252217	290.0882	1969352.25	[M-H]-	290.0882	[M-H]-	C11H17NO8	0.6060000000047694	0.9926821865418533	291.095	5-oxo-1-(3,4,5,6-tetrahydroxy-2-oxohexyl)pyrrolidine-2-carboxylic acid	SJSYSMGHHNTWTD-UHFFFAOYSA-N	O=C(O)C1N(C(=O)CC1)CC(=O)C(O)C(O)C(O)CO	291767	Organic compounds	Organic acids and derivatives	Carboxylic acids and derivatives	Amino acids	0.8095238095238095	1.1196929428745108	0.328736869426223	2	2.671760563851511	2.554841443454452	290.088[]-[H2O]272.078[] 290.088[]-[C4H8O4]170.046[] 290.088[]-[C5H8O5]142.051[] 290.088[]-[C6H10O5]128.036[] 290.088[]-[C6H12O6]110.024[] 290.088[]-[C6H10O7]96.046[] 272.078[]-[H2O]254.067[] 272.078[]-[C5H8O5]124.04[] 272.078[]-[C6H10O5]110.024[] 254.067[]-[C6H6O3]128.036[] 170.046[]-[CO]142.051[] 170.046[]-[C2H2O]128.036[] 170.046[]-[CO2]126.056[] 170.046[]-[C2H4O2]110.024[] 143.034[]-[C2H2O]10…
564_1	564	1.252217	290.0882	1969352.25	[M-H]-	290.0882	[M-H]-	C11H17NO8	0.6060000000047694	0.9926821865418533	291.095	5-oxo-1-{[2,3,4-trihydroxy-5-(hydroxymethyl)oxolan-2-yl]methyl}pyrrolidine-2-carboxylic acid	VMOJEEZNLOLYBG-UHFFFAOYSA-N	O=C(O)C1N(C(=O)CC1)CC2(O)OC(CO)C(O)C2O	330805	Organic compounds	Organic acids and derivatives	Carboxylic acids and derivatives	Amino acids	0.7692307692307693	1.11863428752015	0.1830023821562444	2	2.1352013055252623	2.2855031589369665	290.088[]-[H2O]272.078[] 290.088[]-[C6H10O5]128.036[] 290.088[]-[C6H12O6]110.024[] 272.078[]-[H2O]254.067[] 272.078[]-[C6H10O5]110.024[] 254.067[]-[C6H6O3]128.036[] 128.036[]-[H2O]110.024[] 128.036[]-[CO2]84.046[] 110.024[]-[CO]82.03[]
564_2	564	1.252217	290.0882	1969352.25	[M-H]-	290.0882	[M-H]-	C11H17NO8	0.6060000000047694	0.9926821865418533	0.0	MKG115488	HSWSRZRBUPALMO-UHFFFAOYSA-N	CC#CC(NC(=O)O)OC1OC(CO)C(O)C(O)C1O	GENC115488					0.8095238095238095	1.0854591782120753	0.3106963531809069	2	2.072066382039816	2.220760587886169	290.088[]-[H2O]272.078[] 290.088[]-[C2H4O2]230.067[] 290.088[]-[C6H10O5]128.036[] 290.088[]-[C6H12O6]110.024[] 272.078[]-[H2O]254.067[] 272.078[]-[C2H2O]230.067[] 272.078[]-[C2H4O2]212.056[] 272.078[]-[C6H10O5]110.024[] 254.067[]-[C2H2O]212.056[] 254.067[]-[C6H6O3]128.036[] 230.067[]-[H2O]212.056[] 230.067[]-[C3H5NO2]143.034[] 230.067[]-[C4H8O4]110.024[] 230.067[]-[C5H8O5]82.03[] 128.036[]-[H2O]1…
564_3	564	1.252217	290.0882	1969352.25	[M-H]-	290.0882	[M-H]-	C11H17NO8	0.6060000000047694	0.9926821865418533	291.095	3-(hydroxymethyl)-3-({[3,4,5-trihydroxy-6-(hydroxymethyl)oxan-2-yl]oxy}methyl)oxirane-2-carbonitrile	AGBINTPCVYIOJW-UHFFFAOYSA-N	N#CC1OC1(CO)COC2OC(CO)C(O)C(O)C2O	6177	Organic compounds	Organic oxygen compounds	Organooxygen compounds	Carbohydrates and carbohydrate conjugates	0.7878787878787878	1.0851038341687036	0.14571268747754812	2	1.5537136892566856	1.9612288974512317	290.088[]-[H2O]272.078[] 290.088[]-[C6H10O5]128.036[] 290.088[]-[C6H12O6]110.024[] 272.078[]-[H2O]254.067[] 272.078[]-[C6H10O5]110.024[] 254.067[]-[C6H6O3]128.036[] 128.036[]-[H2O]110.024[]
564_4	564	1.252217	290.0882	1969352.25	[M-H]-	290.0882	[M-H]-	C11H17NO8	0.6060000000047694	0.9926821865418533	291.095	Sarmentosin Epoxide	MGWCXJDKHMCXRL-UHFFFAOYSA-N	N#CC1(OC1COC2OC(CO)C(O)C(O)C2O)CO	189202	Organic compounds	Organic oxygen compounds	Organooxygen compounds	Carbohydrates and carbohydrate conjugates	0.7407407407407407	1.0851038341687036	0.14571268747754812	2	1.5537136892566856	1.9612288974512317	290.088[]-[H2O]272.078[] 290.088[]-[C6H10O5]128.036[] 290.088[]-[C6H12O6]110.024[] 272.078[]-[H2O]254.067[] 272.078[]-[C6H10O5]110.024[] 254.067[]-[C6H6O3]128.036[] 128.036[]-[H2O]110.024[]
564_5	564	1.252217	290.0882	1969352.25	[M-H]-	290.0882	[M-H]-	C11H17NO8	0.6060000000047694	0.9926821865418533	0.0	MKG179147	BJVXXUXKGIVIMJ-UHFFFAOYSA-N	OCC1OC(OC2OC3CC(=NO)C32)C(O)C(O)C1O	GENC179147					0.7878787878787878	1.085103516665036	0.1457126874775481	2	1.5537133900934479	1.9612284303659453	290.088[]-[H2O]272.078[] 290.088[]-[C6H10O5]128.036[] 290.088[]-[C6H12O6]110.024[] 272.078[]-[H2O]254.067[] 272.078[]-[C6H10O5]110.024[] 254.067[]-[C6H6O3]128.036[] 128.036[]-[H2O]110.024[]
564_6	564	1.252217	290.0882	1969352.25	[M-H]-	290.0882	[M-H]-	C11H17NO8	0.6060000000047694	0.9926821865418533	0.0	MKG75216	WQPZENWKEOPRCB-UHFFFAOYSA-N	O=CC(O)COC1OCC(NC2COC(=O)C2O)C1O	GENC75216					0.839622641509434	0.02319250624983584	0.3497544015667069	2	0.034123743607763574	0.13952259670790296	290.088[]-[H2O]272.078[] 290.088[]-[C3H6O3]200.056[] 290.088[]-[C4H8O4]170.046[] 272.078[]-[H2O]254.067[] 272.078[]-[C3H6O3]182.046[] 242.067[]-[C2H2O]200.056[] 242.067[]-[C2H4O2]182.046[] 200.056[]-[H2O]182.046[] 170.046[]-[C3H5NO2]83.014[] 143.034[]-[C2H2O]101.025[] 143.034[]-[C2H4O2]83.014[] 101.025[]-[H2O]83.014[] 101.025[]-[CO]73.029[] 101.025[]-[C2H2O]59.014[] 101.025[]-[C2H3O]58.006[] 97.0…
564_7	564	1.252217	290.0882	1969352.25	[M-H]-	290.0882	[M-H]-	C11H17NO8	0.6060000000047694	0.9926821865418533	0.0	MKG175969	CHEIVSCKNVUNKO-UHFFFAOYSA-N	CCOC(=O)C(=O)N1CC2OC(CO)C(O)C(O)C2O1	GENC175969					0.864406779661017	0.01533367461618673	0.16651267774789358	2	0.007947251991591346	0.11857551926616774	290.088[]-[H2O]272.078[] 290.088[]-[C3H6O3]200.056[] 290.088[]-[C4H8O4]170.046[] 272.078[]-[H2O]254.067[] 101.025[]-[CO]73.029[]
564_8	564	1.252217	290.0882	1969352.25	[M-H]-	290.0882	[M-H]-	C11H17NO8	0.6060000000047694	0.9926821865418533	291.095	7-(1,2-dihydroxyethyl)-2-acetamido-3-hydroxy-6,8-dioxabicyclo[3.2.1]octane-5-carboxylic acid	NCMJSVDTRDLWJE-UHFFFAOYSA-N	O=C(O)C12OC(C(O)CO)C(O1)C(NC(=O)C)C(O)C2	202532	Organic compounds	Organoheterocyclic compounds	Oxepanes		0.9242424242424242	0.014801234946121008	0.10407809130947	2	0.007785295797354862	0.11796210149898377	290.088[]-[H2O]272.078[] 290.088[]-[C2H4O2]230.067[] 290.088[]-[C3H6O3]200.056[] 272.078[]-[H2O]254.067[] 272.078[]-[C2H2O]230.067[]
564_9	564	1.252217	290.0882	1969352.25	[M-H]-	290.0882	[M-H]-	C11H17NO8	0.6060000000047694	0.9926821865418533	291.095	3-acetamido-4-hydroxy-2-(1,2,3-trihydroxypropyl)-3,4-dihydro-2H-pyran-6-carboxylic acid	JINJZWSZQKHCIP-UHFFFAOYSA-N	O=C(O)C=1OC(C(O)C(O)CO)C(NC(=O)C)C(O)C1	139735	Organic compounds	Organic acids and derivatives	Carboxylic acids and derivatives	Carboxylic acid derivatives	0.9242424242424242	0.014136844257097473	0.10407809130947	2	0.0074567345773039195	0.11713343019993477	290.088[]-[H2O]272.078[] 290.088[]-[C2H4O2]230.067[] 290.088[]-[C3H6O3]200.056[] 272.078[]-[H2O]254.067[] 272.078[]-[C2H2O]230.067[]
593_0	593	1.5304	321.0639	285181.3125	[M+FA-H]-	321.0639	[M+FA-H]-	C14H12O6	2.8549999999540887	0.8495737719782013	276.063	3-[3-(3,5-dihydroxyphenyl)prop-2-enoyl]-5-hydroxy-3,4-dihydro-2H-pyran-2-one	QTRTXOAPDVHYMO-UHFFFAOYSA-N	O=C1OC=C(O)CC1C(=O)C=CC=2C=C(O)C=C(O)C2	264787	Organic compounds	Phenylpropanoids and polyketides	Cinnamic acids and derivatives	Hydroxycinnamic acids and derivatives	0.9399624765478424	1.421934968606886	0.7061792137643523	2	1.6234906197485297	2.318637655678971	321.0639[C14H12O6]-[C3H6O3]231.032[C11H6O3] 321.0639[C14H12O6]-[C4H8O4]201.022[C10H4O2] 321.0639[C14H12O6]-[C6H10O5]159.011[C8H2O] 321.0639[C14H12O6]-[C6H12O6]140.999[C8] 321.0639[C14H12O6]-[C6H10O7]127.021[] 231.032[C11H6O3]-[CO2]187.042[C10H6O] 231.032[C11H6O3]-[C3H6O3]140.999[C8] 231.032[C11H6O3]-[C7H4O3]95.014[C4H2] 205.053[]-[H2O]187.042[] 205.053[]-[C2H4O2]145.032[] 205.053[]-[C8H6O]87.008[…
593_1	593	1.5304	321.0639	285181.3125	[M+FA-H]-	321.0639	[M+FA-H]-	C14H12O6	2.8549999999540887	0.8495737719782013	276.063	phomoxanthone f	XIABRSKCUCOVRI-UHFFFAOYSA-N	O=C1OC(C=2OC=3C=CC=C(O)C3C(=O)C2O)C(C)C1	361118	Organic compounds	Organoheterocyclic compounds	Benzopyrans		0.9495225102319236	1.1729531210947701	0.7627358306918688	2	2.0652585083908512	2.2905397524880162	321.0639[C14H12O6]-[C3H6O3]231.032[C11H6O3] 321.0639[C14H12O6]-[C4H8O4]201.022[C10H4O2] 321.0639[C14H12O6]-[C6H10O5]159.011[C8H2O] 321.0639[C14H12O6]-[C6H12O6]140.999[C8] 321.0639[C14H12O6]-[C6H10O7]127.021[] 231.032[C11H6O3]-[CO2]187.042[C10H6O] 231.032[C11H6O3]-[C3H6O3]140.999[C8] 231.032[C11H6O3]-[C7H4O3]95.014[C4H2] 205.053[]-[H2O]187.042[] 205.053[]-[C2H4O2]145.032[] 205.053[]-[C8H6O]87.008[…
593_2	593	1.5304	321.0639	285181.3125	[M+FA-H]-	321.0639	[M+FA-H]-	C14H12O6	2.8549999999540887	0.8495737719782013	276.063	Desmethylaltenusin	LACFACJZTLCIGY-UHFFFAOYSA-N	O=C(O)C=1C(O)=CC(O)=CC1C=2C=C(O)C(O)=CC2C	168216	Organic compounds	Benzenoids	Benzene and substituted derivatives	Biphenyls and derivatives	0.9450222882615156	1.0713709682227734	0.8070489375094423	2	1.8776265985039249	2.095141644672556	321.0639[C14H12O6]-[C3H6O3]231.032[C11H6O3] 321.0639[C14H12O6]-[C4H8O4]201.022[C10H4O2] 321.0639[C14H12O6]-[C6H10O5]159.011[C8H2O] 321.0639[C14H12O6]-[C6H12O6]140.999[C8] 321.0639[C14H12O6]-[C6H10O7]127.021[] 231.032[C11H6O3]-[CO2]187.042[C10H6O] 231.032[C11H6O3]-[C3H6O3]140.999[C8] 231.032[C11H6O3]-[C7H4O3]95.014[C4H2] 205.053[]-[H2O]187.042[] 205.053[]-[C2H4O2]145.032[] 205.053[]-[C8H6O]87.008[…
593_3	593	1.5304	321.0639	285181.3125	[M+FA-H]-	321.0639	[M+FA-H]-	C14H12O6	2.8549999999540887	0.8495737719782013	276.063	3,4-dihydroxy-5-(3-hydroxy-5-methylphenoxy)benzoic acid	GTTVRGKJJWIAKN-UHFFFAOYSA-N	O=C(O)C1=CC(O)=C(O)C(OC2=CC(O)=CC(=C2)C)=C1	95809	Organic compounds	Benzenoids	Benzene and substituted derivatives	Diphenylethers	0.9499323410013532	1.0556662515694775	0.7962852838348882	2	1.8504463562658187	2.065846806900207	321.0639[C14H12O6]-[C3H6O3]231.032[C11H6O3] 321.0639[C14H12O6]-[C4H8O4]201.022[C10H4O2] 321.0639[C14H12O6]-[C6H10O5]159.011[C8H2O] 321.0639[C14H12O6]-[C6H12O6]140.999[C8] 321.0639[C14H12O6]-[C6H10O7]127.021[] 231.032[C11H6O3]-[CO2]187.042[C10H6O] 231.032[C11H6O3]-[C3H6O3]140.999[C8] 231.032[C11H6O3]-[C7H4O3]95.014[C4H2] 205.053[]-[H2O]187.042[] 205.053[]-[C2H4O2]145.032[] 205.053[]-[C8H6O]87.008[…
593_4	593	1.5304	321.0639	285181.3125	[M+FA-H]-	321.0639	[M+FA-H]-	C14H12O6	2.8549999999540887	0.8495737719782013	0.0	MKG64512	HPSYAKOAWMWUKV-UHFFFAOYSA-N	COc1ccc(C2=C3C(=O)C3C(C)OC2=O)c(O)c1O	GENC64512					0.9430147058823529	1.1446702594212252	0.6843986438732347	2	1.4362585370708607	1.9477569051544756	321.0639[C14H12O6]-[C3H6O3]231.032[C11H6O3] 321.0639[C14H12O6]-[C4H8O4]201.022[C10H4O2] 321.0639[C14H12O6]-[C6H10O5]159.011[C8H2O] 321.0639[C14H12O6]-[C6H12O6]140.999[C8] 321.0639[C14H12O6]-[C6H10O7]127.021[] 231.032[C11H6O3]-[CO2]187.042[C10H6O] 231.032[C11H6O3]-[C3H6O3]140.999[C8] 231.032[C11H6O3]-[C7H4O3]95.014[C4H2] 205.053[]-[H2O]187.042[] 205.053[]-[C2H4O2]145.032[] 205.053[]-[C8H6O]87.008[…
593_5	593	1.5304	321.0639	285181.3125	[M+FA-H]-	321.0639	[M+FA-H]-	C14H12O6	2.8549999999540887	0.8495737719782013	0.0	MKG30394	KQKBSFAIMJMYAV-UHFFFAOYSA-N	Cc1cc(O)cc(C(OC(=O)c2ccco2)C(=O)O)c1	GENC30394					0.9325396825396826	1.0435609415732217	0.7335471277544636	2	1.5815084484900654	1.9192725430160744	321.0639[C14H12O6]-[C3H6O3]231.032[C11H6O3] 321.0639[C14H12O6]-[C4H8O4]201.022[C10H4O2] 321.0639[C14H12O6]-[C6H10O5]159.011[C8H2O] 321.0639[C14H12O6]-[C6H12O6]140.999[C8] 321.0639[C14H12O6]-[C6H10O7]127.021[] 231.032[C11H6O3]-[CO2]187.042[C10H6O] 231.032[C11H6O3]-[C3H6O3]140.999[C8] 231.032[C11H6O3]-[C7H4O3]95.014[C4H2] 205.053[]-[H2O]187.042[] 205.053[]-[C2H4O2]145.032[] 205.053[]-[C8H6O]87.008[…
593_6	593	1.5304	321.0639	285181.3125	[M+FA-H]-	321.0639	[M+FA-H]-	C14H12O6	2.8549999999540887	0.8495737719782013	0.0	MKG26676	XEOPOMDIHRNJMS-UHFFFAOYSA-N	O=C(Cc1ccc(O)c(O)c1)c1cc(O)c(O)c(O)c1	GENC26676					0.9453376205787781	1.064192849932225	0.7473379061994854	2	1.5376784965406851	1.9179894754003877	321.0639[C14H12O6]-[C3H6O3]231.032[C11H6O3] 321.0639[C14H12O6]-[C4H8O4]201.022[C10H4O2] 321.0639[C14H12O6]-[C6H10O5]159.011[C8H2O] 321.0639[C14H12O6]-[C6H12O6]140.999[C8] 321.0639[C14H12O6]-[C6H10O7]127.021[] 231.032[C11H6O3]-[CO2]187.042[C10H6O] 231.032[C11H6O3]-[C3H6O3]140.999[C8] 231.032[C11H6O3]-[C7H4O3]95.014[C4H2] 205.053[]-[H2O]187.042[] 205.053[]-[C2H4O2]145.032[] 205.053[]-[C8H6O]87.008[…
593_7	593	1.5304	321.0639	285181.3125	[M+FA-H]-	321.0639	[M+FA-H]-	C14H12O6	2.8549999999540887	0.8495737719782013	0.0	MKG204201	ZXRSNVNWLBZAPH-UHFFFAOYSA-N	O=CC(c1ccc(O)c(O)c1)c1cc(O)c(O)c(O)c1	GENC204201					0.9442567567567568	1.0756489545377377	0.72272620581532	2	1.490912652596456	1.9060626580337858	321.0639[C14H12O6]-[C3H6O3]231.032[C11H6O3] 321.0639[C14H12O6]-[C4H8O4]201.022[C10H4O2] 321.0639[C14H12O6]-[C6H10O5]159.011[C8H2O] 321.0639[C14H12O6]-[C6H12O6]140.999[C8] 321.0639[C14H12O6]-[C6H10O7]127.021[] 231.032[C11H6O3]-[CO2]187.042[C10H6O] 231.032[C11H6O3]-[C3H6O3]140.999[C8] 231.032[C11H6O3]-[C7H4O3]95.014[C4H2] 205.053[]-[H2O]187.042[] 205.053[]-[C2H4O2]145.032[] 205.053[]-[C8H6O]87.008[…
593_8	593	1.5304	321.0639	285181.3125	[M+FA-H]-	321.0639	[M+FA-H]-	C14H12O6	2.8549999999540887	0.8495737719782013	0.0	MKG186812	RDNFTROSBJUOIY-UHFFFAOYSA-N	Cc1cc(O)cc(O)c1-c1cc(O)c(O)cc1C(=O)O	GENC186812					0.9480122324159022	1.078304775674909	0.7442517165779241	2	1.3786297027415655	1.8525770042435117	321.0639[C14H12O6]-[C3H6O3]231.032[C11H6O3] 321.0639[C14H12O6]-[C4H8O4]201.022[C10H4O2] 321.0639[C14H12O6]-[C6H10O5]159.011[C8H2O] 321.0639[C14H12O6]-[C6H12O6]140.999[C8] 321.0639[C14H12O6]-[C6H10O7]127.021[] 231.032[C11H6O3]-[CO2]187.042[C10H6O] 231.032[C11H6O3]-[C3H6O3]140.999[C8] 231.032[C11H6O3]-[C7H4O3]95.014[C4H2] 205.053[]-[H2O]187.042[] 205.053[]-[C2H4O2]145.032[] 205.053[]-[C4H8O4]85.011…
593_9	593	1.5304	321.0639	285181.3125	[M+FA-H]-	321.0639	[M+FA-H]-	C14H12O6	2.8549999999540887	0.8495737719782013	276.063		JNZINOWZQBYNCC-UHFFFAOYSA-N	O=C1OCC(=O)CC1C(=O)C=CC=2C=C(O)C=C(O)C2	143868	Organic compounds	Phenylpropanoids and polyketides	Cinnamic acids and derivatives	Hydroxycinnamic acids and derivatives	0.9157509157509157	1.2067970986648349	0.492437755779427	2	0.9229432516058557	1.7532261016655828	321.0639[C14H12O6]-[C3H6O3]231.032[C11H6O3] 321.0639[C14H12O6]-[C4H8O4]201.022[C10H4O2] 321.0639[C14H12O6]-[C6H12O6]140.999[C8] 231.032[C11H6O3]-[C3H6O3]140.999[C8] 231.032[C11H6O3]-[C7H4O3]95.014[C4H2] 205.053[]-[C2H4O2]145.032[] 205.053[]-[C4H8O4]85.011[] 205.053[]-[C7H4O3]69.034[] 201.022[C10H4O2]-[C2H4O2]140.999[C8] 145.032[]-[C2H2O]103.019[] 145.032[]-[C2H4O2]85.011[] 134.018[]-[H2O]116.007[…
605_0	605	1.774867	128.0354	181783.609375	[M-H]-	128.0354	[M-H]-	C5H7NO3	0.6309999999984939	0.992068402441929	0.0	MKG150489	GXTBEXRIIWJWFP-UHFFFAOYSA-N	C=CC(NC=O)C(=O)O	GENC150489					0.8974358974358975	1.1268307001458886	0.6660249213042785	2	0.003469188985594414	1.2277721348828785	82.03[]-[CO]54.035[]
605_1	605	1.774867	128.0354	181783.609375	[M-H]-	128.0354	[M-H]-	C5H7NO3	0.6309999999984939	0.992068402441929	0.0	MKG40892	JQJVVDCULRSRHC-UHFFFAOYSA-N	O=CC=CNCC(=O)O	GENC40892					0.9420289855072463	1.1266977561942464	0.6660249213042785	2	0.0034366782115422094	1.2276229355442103	82.03[]-[CO]54.035[]
605_2	605	1.774867	128.0354	181783.609375	[M-H]-	128.0354	[M-H]-	C5H7NO3	0.6309999999984939	0.992068402441929	0.0	MKG86189	VEHTUXKHTUDELY-UHFFFAOYSA-N	C=CCNC(=O)C(=O)O	GENC86189					0.918918918918919	1.1254864420691961	0.49938677303077106	2	0.0035171569235044713	1.2264518607751413	82.03[]-[CO]54.035[]
605_3	605	1.774867	128.0354	181783.609375	[M-H]-	128.0354	[M-H]-	C5H7NO3	0.6309999999984939	0.992068402441929	129.043	2-(azetidin-1-yl)-2-oxoacetic acid	SKXPOIQAAMIVEO-UHFFFAOYSA-N	O=C(O)C(=O)N1CCC1	292692	Organic compounds	Organic acids and derivatives	Carboxylic acids and derivatives	Amino acids	0.8636363636363636	1.1254864420691961	0.49938677303077106	2	0.0035171569235044713	1.2264518607751413	82.03[]-[CO]54.035[]
605_4	605	1.774867	128.0354	181783.609375	[M-H]-	128.0354	[M-H]-	C5H7NO3	0.6309999999984939	0.992068402441929	129.043	N-Acryloylglycine	LZCXCXDOGAEFQX-UHFFFAOYSA-N	O=C(O)CNC(=O)C=C	184322	Organic compounds	Organic acids and derivatives	Carboxylic acids and derivatives	Amino acids	0.9692307692307692	1.123973988749895	0.3327808452937622	2	0.0	1.2231808289940878
605_5	605	1.774867	128.0354	181783.609375	[M-H]-	128.0354	[M-H]-	C5H7NO3	0.6309999999984939	0.992068402441929	0.0	MKG128092	HPQCENXKIPSQSA-UHFFFAOYSA-N	O=C(O)C1CCNC1=O	GENC128092					0.8461538461538461	1.123973988749895	0.3327808452937622	2	0.0	1.2231808289940878
605_6	605	1.774867	128.0354	181783.609375	[M-H]-	128.0354	[M-H]-	C5H7NO3	0.6309999999984939	0.992068402441929	129.043	Pidolic Acid	ODHCTXKNWHHXJC-UHFFFAOYSA-N	O=C(O)C1NC(=O)CC1	219846	Organic compounds	Organic acids and derivatives	Carboxylic acids and derivatives	Amino acids	0.8461538461538461	1.123973988749895	0.3327808452937622	2	0.0	1.2231808289940878
605_7	605	1.774867	128.0354	181783.609375	[M-H]-	128.0354	[M-H]-	C5H7NO3	0.6309999999984939	0.992068402441929	129.043	(3R,5S)-1-Pyrroline-3-Hydroxy-5-Carboxylic Acid	WFOFKRKDDKGRIK-UHFFFAOYSA-N	O=C(O)C1N=CC(O)C1	343342	Organic compounds	Organic acids and derivatives	Carboxylic acids and derivatives	Amino acids	0.9	1.123973988749895	0.3327808452937622	2	0.0	1.2231808289940878
605_8	605	1.774867	128.0354	181783.609375	[M-H]-	128.0354	[M-H]-	C5H7NO3	0.6309999999984939	0.992068402441929	129.043	4-oxopyrrolidine-2-carboxylic acid	HFXAFXVXPMUQCQ-UHFFFAOYSA-N	O=C(O)C1NCC(=O)C1	103792	Organic compounds	Organic acids and derivatives	Carboxylic acids and derivatives	Amino acids	0.8461538461538461	1.123973988749895	0.3327808452937622	2	0.0	1.2231808289940878
605_9	605	1.774867	128.0354	181783.609375	[M-H]-	128.0354	[M-H]-	C5H7NO3	0.6309999999984939	0.992068402441929	129.043	2-oxopyrrolidine-1-carboxylic acid	DQAKJEWZWDQURW-UHFFFAOYSA-N	O=C(O)N1C(=O)CCC1	61539	Organic compounds	Organoheterocyclic compounds	Pyrrolidines	Pyrrolidones	0.8461538461538461	1.123973988749895	0.3327808452937622	2	0.0	1.2231808289940878
608_0	608	1.774867	191.0195	110362.859375	[M-H]-	191.0195	[M-H]-	C6H8O7	0.31999999998788553	0.9979540957212317	192.027	2,5-Didehydro-D-Gluconic Acid	RXMWXENJQAINCC-UHFFFAOYSA-N	O=C(O)C(=O)C(O)C(O)C(=O)CO	283741	Organic compounds	Organic acids and derivatives	Keto acids and derivatives	Medium	0.847457627118644	0.5928417057180402	0.3099752672380709	2	1.1229008729410987	1.2540875517607128	191.02[]-[H2O]173.01[] 191.02[]-[CO2]147.029[] 191.02[]-[C2H4O2]131.0[] 173.01[]-[H2O]154.998[] 173.01[]-[C2H2O]131.0[] 173.01[]-[CO2]129.019[] 147.029[]-[H2O]129.019[] 147.029[]-[C2H4O2]87.009[] 131.0[]-[CO2]87.009[] 129.019[]-[CO]101.025[] 129.019[]-[C2H2O]87.009[] 101.025[]-[C2H2O]59.014[] 87.009[]-[CO]59.014[]
608_1	608	1.774867	191.0195	110362.859375	[M-H]-	191.0195	[M-H]-	C6H8O7	0.31999999998788553	0.9979540957212317	192.027	Citrate	KRKNYBCHXYNGOX-UHFFFAOYSA-N	O=C(O)CC(O)(C(=O)O)CC(=O)O	163101	Organic compounds	Organic acids and derivatives	Carboxylic acids and derivatives	Tricarboxylic acids and derivatives	0.72	0.006678801110316228	0.24127505157230003	2	0.007797378995484858	0.11037290018018184	191.02[]-[H2O]173.01[] 191.02[]-[CO2]147.029[] 173.01[]-[H2O]154.998[] 173.01[]-[CO2]129.019[] 147.029[]-[H2O]129.019[] 147.029[]-[CO2]103.039[] 129.019[]-[CO]101.025[]
608_2	608	1.774867	191.0195	110362.859375	[M-H]-	191.0195	[M-H]-	C6H8O7	0.31999999998788553	0.9979540957212317	0.0	MKG205556	TYLVLIWLWVFDQS-UHFFFAOYSA-N	O=C(O)CCC(O)(C(=O)O)C(=O)O	GENC205556					0.72	0.006678801110316228	0.24127505157230003	2	0.007797378995484858	0.11037290018018184	191.02[]-[H2O]173.01[] 191.02[]-[CO2]147.029[] 173.01[]-[H2O]154.998[] 173.01[]-[CO2]129.019[] 147.029[]-[H2O]129.019[] 147.029[]-[CO2]103.039[] 129.019[]-[CO]101.025[]
608_3	608	1.774867	191.0195	110362.859375	[M-H]-	191.0195	[M-H]-	C6H8O7	0.31999999998788553	0.9979540957212317	192.027	Isocitrate	ODBLHEXUDAPZAU-UHFFFAOYSA-N	O=C(O)CC(C(=O)O)C(O)C(=O)O	219758	Organic compounds	Organic acids and derivatives	Carboxylic acids and derivatives	Tricarboxylic acids and derivatives	0.72	0.006572801673458708	0.2412750515723	2	0.007640841271500311	0.11018863188133204	191.02[]-[H2O]173.01[] 191.02[]-[CO2]147.029[] 173.01[]-[H2O]154.998[] 173.01[]-[CO2]129.019[] 147.029[]-[H2O]129.019[] 147.029[]-[CO2]103.039[] 129.019[]-[CO]101.025[]
608_4	608	1.774867	191.0195	110362.859375	[M-H]-	191.0195	[M-H]-	C6H8O7	0.31999999998788553	0.9979540957212317	192.027	2,3-Diketogulonate	GJQWCDSAOUMKSE-UHFFFAOYSA-N	O=C(O)C(=O)C(=O)C(O)C(O)CO	90521	Organic compounds	Organic oxygen compounds	Organooxygen compounds	Carbohydrates and carbohydrate conjugates	0.8695652173913043	0.0064759287066484695	0.20680532927987785	2	0.007534495208870948	0.11003858588320713	191.02[]-[H2O]173.01[] 191.02[]-[CO2]147.029[] 173.01[]-[H2O]154.998[] 173.01[]-[CO2]129.019[] 147.029[]-[H2O]129.019[] 129.019[]-[CO]101.025[]
608_5	608	1.774867	191.0195	110362.859375	[M-H]-	191.0195	[M-H]-	C6H8O7	0.31999999998788553	0.9979540957212317	192.027	2-(3,4-dihydroxy-5-oxooxolan-2-yl)-2-hydroxyacetic acid	XECPAIJNBXCOBO-UHFFFAOYSA-N	O=C(O)C(O)C1OC(=O)C(O)C1O	358441	Organic compounds	Organoheterocyclic compounds	Lactones	Gamma butyrolactones	0.75	0.006586877228761977	0.17236651246517226	2	0.006466830013799236	0.10961570180778478	191.02[]-[H2O]173.01[] 191.02[]-[CO2]147.029[] 173.01[]-[H2O]154.998[] 173.01[]-[CO2]129.019[] 147.029[]-[H2O]129.019[]
608_6	608	1.774867	191.0195	110362.859375	[M-H]-	191.0195	[M-H]-	C6H8O7	0.31999999998788553	0.9979540957212317	192.027	Galactarolactone	YLKFQNUGXOLRNI-UHFFFAOYSA-N	O=C(O)C1OC(=O)C(O)C(O)C1O	380403	Organic compounds	Organic oxygen compounds	Organooxygen compounds	Carbohydrates and carbohydrate conjugates	0.75	0.006586877228761977	0.17236651246517226	2	0.006466830013799236	0.10961570180778478	191.02[]-[H2O]173.01[] 191.02[]-[CO2]147.029[] 173.01[]-[H2O]154.998[] 173.01[]-[CO2]129.019[] 147.029[]-[H2O]129.019[]
608_7	608	1.774867	191.0195	110362.859375	[M-H]-	191.0195	[M-H]-	C6H8O7	0.31999999998788553	0.9979540957212317	192.027		ZNJUNWARRIXWAA-UHFFFAOYSA-N	O=C(O)C1(O)C(=O)OC(CO)C1O	398263	Organic compounds	Organic oxygen compounds	Organooxygen compounds	Carbohydrates and carbohydrate conjugates	0.75	0.006586877228761977	0.17236651246517226	2	0.006466830013799236	0.10961570180778478	191.02[]-[H2O]173.01[] 191.02[]-[CO2]147.029[] 173.01[]-[H2O]154.998[] 173.01[]-[CO2]129.019[] 147.029[]-[H2O]129.019[]
608_8	608	1.774867	191.0195	110362.859375	[M-H]-	191.0195	[M-H]-	C6H8O7	0.31999999998788553	0.9979540957212317	192.027	3,3,3a,6-tetrahydroxy-hexahydrofuro[3,2-b]furan-2-one	QPPOKIPSRPKDEM-UHFFFAOYSA-N	O=C1OC2C(O)COC2(O)C1(O)O	261711	Organic compounds	Organoheterocyclic compounds	Furofurans	Isosorbides	0.625	0.004004030739538833	0.10340496916942428	2	0.0019834688491886287	0.10479117473625633	191.02[]-[H2O]173.01[] 173.01[]-[H2O]154.998[]
608_9	608	1.774867	191.0195	110362.859375	[M-H]-	191.0195	[M-H]-	C6H8O7	0.31999999998788553	0.9979540957212317	0.0	MKG2906	SLBXSBDUPVRPFF-UHFFFAOYSA-N	O=C1OCC2(O)OC1OC2(O)CO	GENC2906					0.625	0.004004030739538833	0.10340496916942428	2	0.0019834688491886287	0.10479117473625633	191.02[]-[H2O]173.01[] 173.01[]-[H2O]154.998[]
610_0	610	1.774867	200.0565	514435.1875	[M-H]-	200.0565	[M-H]-	C8H11NO5	0.6009999999889715	0.992802010513378	0.0	MKG175759	HBHDLVKQKVYRSR-UHFFFAOYSA-N	COC(=O)CN=C(CC(C)=O)C(=O)O	GENC175759					0.8584905660377359	1.0086189000955816	0.6439135222910523	2	1.9230434855637966	2.0694208439288175	200.056[]-[CO2]156.067[] 200.056[]-[C3H6O3]110.025[] 156.067[]-[C2H4]128.036[] 156.067[]-[C2H4O2]96.049[] 156.067[]-[C4H7O]85.027[] 154.051[]-[CO]126.059[] 154.051[]-[C2H2O]112.038[] 154.051[]-[C2H4O2]94.029[] 128.036[]-[H2O]110.025[] 128.036[]-[C2H3O]85.027[] 128.036[]-[CO2]84.046[] 126.059[]-[C2H4]98.022[] 126.059[]-[CH4O]94.029[] 126.059[]-[C2H2O]84.046[] 112.038[]-[H2O]94.029[] 112.038[]-[CO]…
610_1	610	1.774867	200.0565	514435.1875	[M-H]-	200.0565	[M-H]-	C8H11NO5	0.6009999999889715	0.992802010513378	201.064	1-(1-carboxyethyl)-5-oxopyrrolidine-2-carboxylic acid	SMNZRNHRKMEAHH-UHFFFAOYSA-N	O=C(O)C(N1C(=O)CCC1C(=O)O)C	293902	Organic compounds	Organic acids and derivatives	Carboxylic acids and derivatives	Amino acids	0.828125	1.126944067461687	0.4690951392854848	2	1.61097526512946	2.0317119010777547	200.056[]-[CO2]156.067[] 200.056[]-[C3H6O3]110.025[] 156.067[]-[H2O]138.052[] 156.067[]-[C2H4]128.036[] 138.052[]-[C2H4]110.025[] 128.036[]-[H2O]110.025[] 128.036[]-[CO2]84.046[] 110.025[]-[CO]82.031[] 84.046[]-[C2H4]56.013[]
610_2	610	1.774867	200.0565	514435.1875	[M-H]-	200.0565	[M-H]-	C8H11NO5	0.6009999999889715	0.992802010513378	0.0	MKG175518	DWSIIEKWKUSGPP-UHFFFAOYSA-N	O=C(O)CCC(=O)N1CCC1C(=O)O	GENC175518					0.803030303030303	1.0084459221270077	0.5558207258369025	2	1.445151713702288	1.8303019800294895	200.056[]-[CO2]156.067[] 200.056[]-[C3H6O3]110.025[] 200.056[]-[C5H8O5]52.018[] 156.067[]-[H2O]138.052[] 156.067[]-[C2H4]128.036[] 138.052[]-[C2H4]110.025[] 128.036[]-[H2O]110.025[] 128.036[]-[CO2]84.046[] 110.025[]-[CO]82.031[] 98.022[]-[C2H2O]56.013[] 98.022[]-[CO2]54.035[] 84.046[]-[C2H4]56.013[] 84.046[]-[CH4O]52.018[] 82.031[]-[CO]54.035[]
610_3	610	1.774867	200.0565	514435.1875	[M-H]-	200.0565	[M-H]-	C8H11NO5	0.6009999999889715	0.992802010513378	0.0	MKG69938	DLFFRVCIYZOBMF-UHFFFAOYSA-N	O=C(O)CCC=NC(=O)CCC(=O)O	GENC69938					0.803030303030303	1.0084306278361808	0.5558207258369025	2	1.4451373842788335	1.8302795210269354	200.056[]-[CO2]156.067[] 200.056[]-[C3H6O3]110.025[] 200.056[]-[C5H8O5]52.018[] 156.067[]-[H2O]138.052[] 156.067[]-[C2H4]128.036[] 138.052[]-[C2H4]110.025[] 128.036[]-[H2O]110.025[] 128.036[]-[CO2]84.046[] 110.025[]-[CO]82.031[] 98.022[]-[C2H2O]56.013[] 98.022[]-[CO2]54.035[] 84.046[]-[C2H4]56.013[] 84.046[]-[CH4O]52.018[] 82.031[]-[CO]54.035[]
610_4	610	1.774867	200.0565	514435.1875	[M-H]-	200.0565	[M-H]-	C8H11NO5	0.6009999999889715	0.992802010513378	0.0	MKG108867	AHNYNBXZDLXPDY-UHFFFAOYSA-N	O=C(O)C=NCC=CC(O)CC(=O)O	GENC108867					0.7959183673469388	1.0083526239012408	0.38940712217064866	2	0.865726094622663	1.5404958722639102	200.056[]-[CO2]156.067[] 200.056[]-[C3H6O3]110.025[] 156.067[]-[H2O]138.052[] 156.067[]-[C2H4]128.036[] 154.051[]-[C2H2O]112.038[] 138.052[]-[C2H4]110.025[] 128.036[]-[H2O]110.025[] 128.036[]-[CO2]84.046[] 112.038[]-[CO]84.046[] 110.025[]-[CO]82.031[]
610_5	610	1.774867	200.0565	514435.1875	[M-H]-	200.0565	[M-H]-	C8H11NO5	0.6009999999889715	0.992802010513378	0.0	MKG65858	XUPAPYNUCOAZHW-UHFFFAOYSA-N	COC(=O)CN1C(=O)C2(O)OC(C)C12	GENC65858					0.9107142857142857	1.1190396752987983	0.21727439946056473	2	0.5346541027823318	1.485646927741302	200.056[]-[C3H6O3]110.025[] 128.036[]-[H2O]110.025[]
610_6	610	1.774867	200.0565	514435.1875	[M-H]-	200.0565	[M-H]-	C8H11NO5	0.6009999999889715	0.992802010513378	0.0	MKG62905	JBQUHJBQUBEMQY-UHFFFAOYSA-N	COC(=O)C1C(C)=NC(O)C1(O)C=O	GENC62905					0.9074074074074074	0.0011932137418074274	0.21716977626967235	2	0.000390941467335739	0.1006688855268131	200.056[]-[C3H6O3]110.025[] 154.051[]-[C2H2O]112.038[]
610_7	610	1.774867	200.0565	514435.1875	[M-H]-	200.0565	[M-H]-	C8H11NO5	0.6009999999889715	0.992802010513378	0.0	MKG225708	HOODTQOFMALKRI-UHFFFAOYSA-N	NC1CC2C(O)(C(=O)O)CC2(O)C1=O	GENC225708					0.8709677419354839	0.0007877513189468502	0.17306323584343675	2	0.0002852836785041218	0.10021059420953672	200.056[]-[CO2]156.067[] 156.067[]-[H2O]138.052[]
610_8	610	1.774867	200.0565	514435.1875	[M-H]-	200.0565	[M-H]-	C8H11NO5	0.6009999999889715	0.992802010513378	0.0	MKG122317	JLJFHXYVMGBOAJ-UHFFFAOYSA-N	CCC1(C(=O)O)CC(C(=O)O)C(=O)N1	GENC122317					0.84	0.0007849405348561242	0.17306323584343675	2	0.00028411565115472946	0.1002071994117713	200.056[]-[CO2]156.067[] 156.067[]-[H2O]138.052[]
610_9	610	1.774867	200.0565	514435.1875	[M-H]-	200.0565	[M-H]-	C8H11NO5	0.6009999999889715	0.992802010513378	0.0	MKG72862	FPYUYKXZGDNWAR-UHFFFAOYSA-N	COC(=O)C1=CN(CCO)C(=O)C1O	GENC72862					0.9552238805970149	0.0007418314879427294	0.13027955975837438	2	0.0	0.10002203253928053
622_0	622	1.774867	290.0881	1609213.5	[M-H]-	290.0881	[M-H]-	C11H17NO8	0.5060000000298714	0.9948923685356178	291.095	5-oxo-1-(3,4,5,6-tetrahydroxy-2-oxohexyl)pyrrolidine-2-carboxylic acid	SJSYSMGHHNTWTD-UHFFFAOYSA-N	O=C(O)C1N(C(=O)CC1)CC(=O)C(O)C(O)C(O)CO	291767	Organic compounds	Organic acids and derivatives	Carboxylic acids and derivatives	Amino acids	0.8333333333333334	1.1266809328973515	0.2870053050124022	2	2.1753012464136217	2.313820792957724	290.088[]-[H2O]272.078[] 290.088[]-[C4H8O4]170.046[] 290.088[]-[C6H10O5]128.036[] 290.088[]-[C6H10O7]96.046[] 272.078[]-[H2O]254.067[] 272.078[]-[C5H8O5]124.039[] 254.067[]-[C6H6O3]128.036[] 170.046[]-[C2H2O]128.036[] 170.046[]-[CO2]126.056[] 143.035[]-[C2H2O]101.024[] 128.036[]-[CO2]84.046[] 126.056[]-[CO]98.061[] 126.056[]-[C2H2O]84.046[] 126.056[]-[CH3NO]81.035[] 124.039[]-[CO]96.046[] 124.039…
622_1	622	1.774867	290.0881	1609213.5	[M-H]-	290.0881	[M-H]-	C11H17NO8	0.5060000000298714	0.9948923685356178	291.095	5-oxo-1-{[2,3,4-trihydroxy-5-(hydroxymethyl)oxolan-2-yl]methyl}pyrrolidine-2-carboxylic acid	VMOJEEZNLOLYBG-UHFFFAOYSA-N	O=C(O)C1N(C(=O)CC1)CC2(O)OC(CO)C(O)C2O	330805	Organic compounds	Organic acids and derivatives	Carboxylic acids and derivatives	Amino acids	0.7948717948717948	1.1206297096597708	0.1620639434357183	2	1.62465304496972	2.032445468998193	290.088[]-[H2O]272.078[] 290.088[]-[C6H10O5]128.036[] 272.078[]-[H2O]254.067[] 254.067[]-[C6H6O3]128.036[] 128.036[]-[CO2]84.046[]
622_2	622	1.774867	290.0881	1609213.5	[M-H]-	290.0881	[M-H]-	C11H17NO8	0.5060000000298714	0.9948923685356178	0.0	MKG115488	HSWSRZRBUPALMO-UHFFFAOYSA-N	CC#CC(NC(=O)O)OC1OC(CO)C(O)C(O)C1O	GENC115488					0.8214285714285714	1.0875770807660896	0.28864183512881364	2	1.5777485999945589	1.975940617616931	290.088[]-[H2O]272.078[] 290.088[]-[C2H4O2]230.067[] 290.088[]-[C6H10O5]128.036[] 272.078[]-[H2O]254.067[] 272.078[]-[C2H2O]230.067[] 272.078[]-[C2H4O2]212.056[] 254.067[]-[C2H2O]212.056[] 254.067[]-[C6H6O3]128.036[] 230.067[]-[H2O]212.056[] 230.067[]-[C3H5NO2]143.035[] 230.067[]-[C5H8O5]82.029[] 128.036[]-[CO2]84.046[] 112.04[]-[CO]84.046[]
622_3	622	1.774867	290.0881	1609213.5	[M-H]-	290.0881	[M-H]-	C11H17NO8	0.5060000000298714	0.9948923685356178	291.095	3-(hydroxymethyl)-3-({[3,4,5-trihydroxy-6-(hydroxymethyl)oxan-2-yl]oxy}methyl)oxirane-2-carbonitrile	AGBINTPCVYIOJW-UHFFFAOYSA-N	N#CC1OC1(CO)COC2OC(CO)C(O)C(O)C2O	6177	Organic compounds	Organic oxygen compounds	Organooxygen compounds	Carbohydrates and carbohydrate conjugates	0.8181818181818182	1.086283244720664	0.12494109915741113	2	1.0510155863206863	1.711280274734569	290.088[]-[H2O]272.078[] 290.088[]-[C6H10O5]128.036[] 272.078[]-[H2O]254.067[] 254.067[]-[C6H6O3]128.036[]
622_4	622	1.774867	290.0881	1609213.5	[M-H]-	290.0881	[M-H]-	C11H17NO8	0.5060000000298714	0.9948923685356178	291.095	Sarmentosin Epoxide	MGWCXJDKHMCXRL-UHFFFAOYSA-N	N#CC1(OC1COC2OC(CO)C(O)C(O)C2O)CO	189202	Organic compounds	Organic oxygen compounds	Organooxygen compounds	Carbohydrates and carbohydrate conjugates	0.7777777777777778	1.086283244720664	0.12494109915741114	2	1.0510155863206863	1.711280274734569	290.088[]-[H2O]272.078[] 290.088[]-[C6H10O5]128.036[] 272.078[]-[H2O]254.067[] 254.067[]-[C6H6O3]128.036[]
622_5	622	1.774867	290.0881	1609213.5	[M-H]-	290.0881	[M-H]-	C11H17NO8	0.5060000000298714	0.9948923685356178	0.0	MKG179147	BJVXXUXKGIVIMJ-UHFFFAOYSA-N	OCC1OC(OC2OC3CC(=NO)C32)C(O)C(O)C1O	GENC179147					0.8181818181818182	1.0862816572023264	0.12494109915741114	2	1.0510140678981317	1.7112779280049542	290.088[]-[H2O]272.078[] 290.088[]-[C6H10O5]128.036[] 272.078[]-[H2O]254.067[] 254.067[]-[C6H6O3]128.036[]
622_6	622	1.774867	290.0881	1609213.5	[M-H]-	290.0881	[M-H]-	C11H17NO8	0.5060000000298714	0.9948923685356178	0.0	MKG75216	WQPZENWKEOPRCB-UHFFFAOYSA-N	O=CC(O)COC1OCC(NC2COC(=O)C2O)C1O	GENC75216					0.839622641509434	0.15086818640500793	0.3498663939475571	2	0.21829239320824537	0.3595036198626924	290.088[]-[H2O]272.078[] 290.088[]-[C3H6O3]200.057[] 290.088[]-[C4H8O4]170.046[] 272.078[]-[H2O]254.067[] 272.078[]-[C3H6O3]182.046[] 242.068[]-[C2H2O]200.057[] 242.068[]-[C2H4O2]182.046[] 200.057[]-[H2O]182.046[] 170.046[]-[C3H5NO2]83.014[] 143.035[]-[C2H2O]101.024[] 143.035[]-[C2H4O2]83.014[] 101.024[]-[H2O]83.014[] 101.024[]-[CO]73.03[] 101.024[]-[C2H2O]59.014[] 101.024[]-[C2H3O]58.006[] 97.02…
622_7	622	1.774867	290.0881	1609213.5	[M-H]-	290.0881	[M-H]-	C11H17NO8	0.5060000000298714	0.9948923685356178	0.0	MKG175969	CHEIVSCKNVUNKO-UHFFFAOYSA-N	CCOC(=O)C(=O)N1CC2OC(CO)C(O)C(O)C2O1	GENC175969					0.864406779661017	0.09919167379289537	0.16656909699688272	2	0.049469638026565496	0.2234157296597399	290.088[]-[H2O]272.078[] 290.088[]-[C3H6O3]200.057[] 290.088[]-[C4H8O4]170.046[] 272.078[]-[H2O]254.067[] 101.024[]-[CO]73.03[]
622_8	622	1.774867	290.0881	1609213.5	[M-H]-	290.0881	[M-H]-	C11H17NO8	0.5060000000298714	0.9948923685356178	291.095	7-(1,2-dihydroxyethyl)-2-acetamido-3-hydroxy-6,8-dioxabicyclo[3.2.1]octane-5-carboxylic acid	NCMJSVDTRDLWJE-UHFFFAOYSA-N	O=C(O)C12OC(C(O)CO)C(O1)C(NC(=O)C)C(O)C2	202532	Organic compounds	Organoheterocyclic compounds	Oxepanes		0.9242424242424242	0.0953546099383202	0.10410250418818512	2	0.047720451985651405	0.2187040727847077	290.088[]-[H2O]272.078[] 290.088[]-[C2H4O2]230.067[] 290.088[]-[C3H6O3]200.057[] 272.078[]-[H2O]254.067[] 272.078[]-[C2H2O]230.067[]
622_9	622	1.774867	290.0881	1609213.5	[M-H]-	290.0881	[M-H]-	C11H17NO8	0.5060000000298714	0.9948923685356178	291.095	3-acetamido-4-hydroxy-2-(1,2,3-trihydroxypropyl)-3,4-dihydro-2H-pyran-6-carboxylic acid	JINJZWSZQKHCIP-UHFFFAOYSA-N	O=C(O)C=1OC(C(O)C(O)CO)C(NC(=O)C)C(O)C1	139735	Organic compounds	Organic acids and derivatives	Carboxylic acids and derivatives	Carboxylic acid derivatives	0.9242424242424242	0.09099477227666948	0.10410250418818512	2	0.04561129646005174	0.21328965736025712	290.088[]-[H2O]272.078[] 290.088[]-[C2H4O2]230.067[] 290.088[]-[C3H6O3]200.057[] 272.078[]-[H2O]254.067[] 272.078[]-[C2H2O]230.067[]
632_0	632	1.774867	581.1835	270941.0625	[M-H]-	581.1835	[M-H]-	C27H34O14	-3.5349999999425563	0.7788595847565886	582.195	1-(4-{[4,5-dihydroxy-6-(hydroxymethyl)-3-[(3,4,5-trihydroxy-6-methyloxan-2-yl)oxy]oxan-2-yl]oxy}-2,6-dihydroxyphenyl)-3-(4-hydroxyphenyl)propan-1-one	CWBZAESOUBENAP-UHFFFAOYSA-N	O=C(C1=C(O)C=C(OC2OC(CO)C(O)C(O)C2OC3OC(C)C(O)C(O)C3O)C=C1O)CCC4=CC=C(O)C=C4	47560	Organic compounds	Phenylpropanoids and polyketides	Flavonoids	Flavonoid glycosides	0.9639564124057	1.5276266295216532	0.8225923729144943	2	2.4082246049545235	2.809624890474574	290.089[]-[H2O]272.078[] 290.089[]-[C2H4O2]230.067[] 290.089[]-[C3H6O3]200.057[] 290.089[]-[C4H8O4]170.046[] 290.089[]-[C6H10O5]128.036[] 272.078[]-[H2O]254.067[] 272.078[]-[C2H2O]230.067[] 272.078[]-[C2H4O2]212.057[] 272.078[]-[C3H6O3]182.046[] 260.079[]-[H2O]242.067[] 260.079[]-[C2H4O2]200.057[] 260.079[]-[C3H6O3]170.046[] 260.079[]-[C5H8O5]112.04[] 254.067[]-[C2H2O]212.057[] 254.067[]-[CO2]210…
632_1	632	1.774867	581.1835	270941.0625	[M-H]-	581.1835	[M-H]-	C34H30O9	2.3400000000037835	0.8962714090403513	582.189	2,6-Dihydroxy-4-Methoxy-5-C-Methyl-3-C-[5,7-Dihydroxy-3-Methoxyflavon-8-Yl]Dihydrochalcone	YXMTUTAPALPCHU-UHFFFAOYSA-N	O=C1C(OC)=C(OC=2C1=C(O)C=C(O)C2CC=3C(O)=C(C(=O)CCC=4C=CC=CC4)C(O)=C(C3OC)C)C=5C=CC=CC5	388889	Organic compounds	Phenylpropanoids and polyketides	Diarylheptanoids	Linear diarylheptanoids	0.9735973597359736	1.4052027283405524	0.7676346756920892	2	2.315224087437098	2.6524419129631367	290.089[]-[H2O]272.078[] 290.089[]-[C2H4O2]230.067[] 290.089[]-[C3H6O3]200.057[] 290.089[]-[C4H8O4]170.046[] 290.089[]-[C6H10O5]128.036[] 272.078[]-[H2O]254.067[] 272.078[]-[C2H2O]230.067[] 272.078[]-[C2H4O2]212.057[] 272.078[]-[C3H6O3]182.046[] 260.079[]-[H2O]242.067[] 260.079[]-[C2H4O2]200.057[] 260.079[]-[C3H6O3]170.046[] 260.079[]-[C5H8O5]112.04[] 254.067[]-[H2O]236.057[] 254.067[]-[C2H2O]212…
632_2	632	1.774867	581.1835	270941.0625	[M-H]-	581.1835	[M-H]-	C34H30O9	2.3400000000037835	0.8962714090403513	582.189	Alopecurone F	WQIMBMVBFTYBSK-UHFFFAOYSA-N	O=C1C=2C(O)=C3C(OC(C4=CC=C(O)C=C4)C3C=5C=C(O)C=C(O)C5)=C(C2OC(C6=CC=C(O)C=C6O)C1)CC=C(C)C	349935	Organic compounds	Phenylpropanoids and polyketides			0.9778560644187216	1.3017732288433967	0.8409488811514756	2	2.3153564887489706	2.5490786141219175	290.089[]-[H2O]272.078[] 290.089[]-[C2H4O2]230.067[] 290.089[]-[C3H6O3]200.057[] 290.089[]-[C4H8O4]170.046[] 290.089[]-[C6H10O5]128.036[] 272.078[]-[H2O]254.067[] 272.078[]-[C2H2O]230.067[] 272.078[]-[C2H4O2]212.057[] 272.078[]-[C3H6O3]182.046[] 260.079[]-[H2O]242.067[] 260.079[]-[C2H4O2]200.057[] 260.079[]-[C3H6O3]170.046[] 260.079[]-[C5H8O5]112.04[] 254.067[]-[H2O]236.057[] 254.067[]-[C2H2O]212…
632_3	632	1.774867	581.1835	270941.0625	[M-H]-	581.1835	[M-H]-	C34H30O9	2.3400000000037835	0.8962714090403513	582.189	Sophoraflavanone H	LERWTIGGXDMTNB-UHFFFAOYSA-N	O=C1C2=C(O)C=C(O)C(=C2OC(C=3C=C4C(OC(C5=CC=C(O)C=C5)C4C=6C=C(O)C=C(O)C6)=CC3O)C1)CC=C(C)C	170598	Organic compounds	Phenylpropanoids and polyketides			0.9777892561983471	1.292789381918451	0.8173619669631844	2	2.2884299984674144	2.5266315220561935	290.089[]-[H2O]272.078[] 290.089[]-[C2H4O2]230.067[] 290.089[]-[C3H6O3]200.057[] 290.089[]-[C4H8O4]170.046[] 290.089[]-[C6H10O5]128.036[] 272.078[]-[H2O]254.067[] 272.078[]-[C2H2O]230.067[] 272.078[]-[C2H4O2]212.057[] 272.078[]-[C3H6O3]182.046[] 260.079[]-[H2O]242.067[] 260.079[]-[C2H4O2]200.057[] 260.079[]-[C3H6O3]170.046[] 260.079[]-[C5H8O5]112.04[] 254.067[]-[H2O]236.057[] 254.067[]-[C2H2O]212…
632_4	632	1.774867	581.1835	270941.0625	[M-H]-	581.1835	[M-H]-	C27H34O14	-3.5349999999425563	0.7788595847565886	582.195	2-{4-[3a,6a-dihydroxy-4-(4-hydroxy-3-methoxyphenyl)-hexahydrofuro[3,4-c]furan-1-yl]-2,6-dimethoxyphenoxy}-6-(hydroxymethyl)oxane-3,4,5-triol	DLHKWKLJJLXZPM-UHFFFAOYSA-N	OC1=CC=C(C=C1OC)C2OCC3(O)C(OCC23O)C4=CC(OC)=C(OC5OC(CO)C(O)C(O)C5O)C(OC)=C4	57546	Organic compounds	Lignans	Lignan glycosides		0.9706703910614525	1.3633636072894462	0.8037069244731704	2	2.0643205474040287	2.4734098394671196	290.089[]-[H2O]272.078[] 290.089[]-[C2H4O2]230.067[] 290.089[]-[C3H6O3]200.057[] 290.089[]-[C4H8O4]170.046[] 290.089[]-[C6H10O5]128.036[] 272.078[]-[H2O]254.067[] 272.078[]-[C2H2O]230.067[] 272.078[]-[C2H4O2]212.057[] 272.078[]-[C3H6O3]182.046[] 260.079[]-[H2O]242.067[] 260.079[]-[C2H4O2]200.057[] 260.079[]-[C3H6O3]170.046[] 260.079[]-[C5H8O5]112.04[] 254.067[]-[H2O]236.057[] 254.067[]-[C2H2O]212…
632_5	632	1.774867	581.1835	270941.0625	[M-H]-	581.1835	[M-H]-	C34H30O9	2.3400000000037835	0.8962714090403513	582.189	Semecarpetin	PUZBENASFBKDLA-UHFFFAOYSA-N	O=C1C2=CC=C(OC)C=C2OC(C=3C=CC(OC)=C(C3)C4=C(O)C=CC=5C(=O)CC(OC54)C6=CC=C(OC)C(OC)=C6)C1	248907	Organic compounds	Phenylpropanoids and polyketides	Flavonoids	Biflavonoids and polyflavonoids	0.9740458015267176	1.351600964505265	0.6526629952357524	2	1.9986310986447704	2.440543654731685	290.089[]-[H2O]272.078[] 290.089[]-[C2H4O2]230.067[] 290.089[]-[C3H6O3]200.057[] 290.089[]-[C4H8O4]170.046[] 290.089[]-[C6H10O5]128.036[] 272.078[]-[H2O]254.067[] 272.078[]-[C2H2O]230.067[] 272.078[]-[C2H4O2]212.057[] 272.078[]-[C3H6O3]182.046[] 260.079[]-[H2O]242.067[] 260.079[]-[C2H4O2]200.057[] 260.079[]-[C3H6O3]170.046[] 254.067[]-[H2O]236.057[] 254.067[]-[C2H2O]212.057[] 254.067[]-[CO2]210.0…
632_6	632	1.774867	581.1835	270941.0625	[M-H]-	581.1835	[M-H]-	C27H34O14	-3.5349999999425563	0.7788595847565886	0.0	MKG75723	NWSURHOZFNXENM-UHFFFAOYSA-N	CCC(C)OC(=O)c1c(O)cc(O)cc1C(=O)OCCc1cc(O)c(OC2OC(CO)C(O)C(O)C2O)c(OC)c1	GENC75723					0.9723947550034506	1.3573733662113496	0.762698479303679	2	1.9704626713066726	2.420490660340345	290.089[]-[H2O]272.078[] 290.089[]-[C2H4O2]230.067[] 290.089[]-[C3H6O3]200.057[] 290.089[]-[C4H8O4]170.046[] 290.089[]-[C6H10O5]128.036[] 272.078[]-[C2H2O]230.067[] 272.078[]-[C2H4O2]212.057[] 272.078[]-[C3H6O3]182.046[] 260.079[]-[H2O]242.067[] 260.079[]-[C2H4O2]200.057[] 260.079[]-[C3H6O3]170.046[] 260.079[]-[C5H8O5]112.04[] 242.067[]-[CO]214.072[] 242.067[]-[C2H2O]200.057[] 242.067[]-[C2H4O2]1…
632_7	632	1.774867	581.1835	270941.0625	[M-H]-	581.1835	[M-H]-	C34H30O9	2.3400000000037835	0.8962714090403513	582.189	methyl 3-{4-[2-(4-methoxyphenyl)ethoxy]phenyl}-3-(5,6,7-trihydroxy-4-oxo-2-phenyl-4H-chromen-8-yl)propanoate	LGBNHYANENALML-UHFFFAOYSA-N	O=C1C=C(OC=2C1=C(O)C(O)=C(O)C2C(C3=CC=C(OCCC4=CC=C(OC)C=C4)C=C3)CC(=O)OC)C=5C=CC=CC5	172179	Organic compounds	Phenylpropanoids and polyketides	Diarylheptanoids	Linear diarylheptanoids	0.968682505399568	1.4267331045650185	0.57123913141369	2	1.8080872941843062	2.4204038925612066	290.089[]-[C2H4O2]230.067[] 290.089[]-[C3H6O3]200.057[] 290.089[]-[C4H8O4]170.046[] 290.089[]-[C6H10O5]128.036[] 260.079[]-[H2O]242.067[] 260.079[]-[C2H4O2]200.057[] 260.079[]-[C3H6O3]170.046[] 242.067[]-[CO]214.072[] 242.067[]-[C2H2O]200.057[] 242.067[]-[C2H4O2]182.046[] 230.067[]-[H2O]212.057[] 230.067[]-[CH4O]198.04[] 230.067[]-[C2H4O2]170.046[] 230.067[]-[C3H5NO2]143.034[] 214.072[]-[C2H4]186…
632_8	632	1.774867	581.1835	270941.0625	[M-H]-	581.1835	[M-H]-	C34H30O9	2.3400000000037835	0.8962714090403513	582.189	methyl 3-{2-[2-(4-methoxyphenyl)ethoxy]phenyl}-3-(5,6,7-trihydroxy-4-oxo-2-phenyl-4H-chromen-8-yl)propanoate	PYSHFRONZRCDKZ-UHFFFAOYSA-N	O=C1C=C(OC=2C1=C(O)C(O)=C(O)C2C(C=3C=CC=CC3OCCC4=CC=C(OC)C=C4)CC(=O)OC)C=5C=CC=CC5	250780	Organic compounds	Phenylpropanoids and polyketides	Diarylheptanoids	Linear diarylheptanoids	0.968682505399568	1.4267331045650185	0.57123913141369	2	1.8080872941843062	2.4204038925612066	290.089[]-[C2H4O2]230.067[] 290.089[]-[C3H6O3]200.057[] 290.089[]-[C4H8O4]170.046[] 290.089[]-[C6H10O5]128.036[] 260.079[]-[H2O]242.067[] 260.079[]-[C2H4O2]200.057[] 260.079[]-[C3H6O3]170.046[] 242.067[]-[CO]214.072[] 242.067[]-[C2H2O]200.057[] 242.067[]-[C2H4O2]182.046[] 230.067[]-[H2O]212.057[] 230.067[]-[CH4O]198.04[] 230.067[]-[C2H4O2]170.046[] 230.067[]-[C3H5NO2]143.034[] 214.072[]-[C2H4]186…
632_9	632	1.774867	581.1835	270941.0625	[M-H]-	581.1835	[M-H]-	C34H30O9	2.3400000000037835	0.8962714090403513	582.189	methyl 3-[3-methoxy-2-(2-phenylethoxy)phenyl]-3-(5,6,7-trihydroxy-4-oxo-2-phenyl-4H-chromen-8-yl)propanoate	HAHCOVJCZSVKSS-UHFFFAOYSA-N	O=C1C=C(OC=2C1=C(O)C(O)=C(O)C2C(C=3C=CC=C(OC)C3OCCC=4C=CC=CC4)CC(=O)OC)C=5C=CC=CC5	100944	Organic compounds	Phenylpropanoids and polyketides	Diarylheptanoids	Linear diarylheptanoids	0.9725877192982456	1.4367471409995007	0.5001103206666087	2	1.6636799236119018	2.3582142437094866	290.089[]-[C2H4O2]230.067[] 290.089[]-[C3H6O3]200.057[] 290.089[]-[C4H8O4]170.046[] 290.089[]-[C6H10O5]128.036[] 260.079[]-[H2O]242.067[] 260.079[]-[C2H4O2]200.057[] 260.079[]-[C3H6O3]170.046[] 242.067[]-[CO]214.072[] 242.067[]-[C2H2O]200.057[] 242.067[]-[C2H4O2]182.046[] 230.067[]-[H2O]212.057[] 230.067[]-[CH4O]198.04[] 230.067[]-[C2H4O2]170.046[] 230.067[]-[C3H5NO2]143.034[] 214.072[]-[C2H4]186…
659_0	659	1.902833	323.0984	807682.875	[M-H]-	323.0984	[M-H]-	C18H16N2O4	-4.782999999974891	0.6328373885316906	324.111	4-[4-(2,3-dihydro-1,4-benzodioxin-6-yl)-5-methyl-1H-pyrazol-3-yl]benzene-1,3-diol	SQSSUJCNDQSVLG-UHFFFAOYSA-N	OC=1C=CC(=C(O)C1)C2=NNC(=C2C3=CC=C4OCCOC4=C3)C	296351	Organic compounds	Organoheterocyclic compounds	Azoles	Pyrazoles	0.9397260273972603	0.626064997805961	0.6232443517190773	2	1.5171740902233457	1.447935781770803	323.098[]-[CO2]279.106[] 323.098[]-[C6H10O5]161.046[] 323.098[]-[C6H12O6]143.035[] 323.098[]-[C7H12O6]131.034[] 279.106[]-[C6H12O6]99.045[] 161.046[]-[H2O]143.035[] 161.046[]-[C2H2O]119.035[] 161.046[]-[C2H4O2]101.025[] 161.046[]-[C3H6O3]71.014[] 143.035[]-[CO]115.04[] 143.035[]-[C2H2O]101.025[] 143.035[]-[CO2]99.045[] 143.035[]-[C2H3O2]84.021[] 143.035[]-[C2H4O2]83.013[] 131.034[]-[H2O]113.024[]…
659_1	659	1.902833	323.0984	807682.875	[M-H]-	323.0984	[M-H]-	C18H16N2O4	-4.782999999974891	0.6328373885316906	0.0	MKG186607	QMPKGOMRLKUHTA-UHFFFAOYSA-N	CC(=NCC(=O)O)n1c2ccccc2c2cc3c(cc21)OCCO3	GENC186607					0.8958333333333334	1.0291728625876166	0.13659676029378362	2	0.5133474073114457	1.3491303050965087	323.098[]-[CO2]279.106[] 279.106[]-[C6H12O6]99.045[] 99.045[]-[CO2]55.055[]
659_2	659	1.902833	323.0984	807682.875	[M-H]-	323.0984	[M-H]-	C18H16N2O4	-4.782999999974891	0.6328373885316906	324.111	1-(3,4-dihydroxyphenyl)-1H,2H,3H,4H,9H-pyrido[3,4-b]indole-3-carboxylic acid	LNQLXMJBKUUMHY-UHFFFAOYSA-N	O=C(O)C1NC(C2=CC=C(O)C(O)=C2)C=3NC=4C=CC=CC4C3C1	177290	Organic compounds	Alkaloids and derivatives	Harmala alkaloids		0.9535714285714286	0.6247096425359423	0.385380088257667	2	1.190130960545135	1.283058861661679	323.098[]-[CO2]279.106[] 279.106[]-[C6H12O6]99.045[] 179.056[]-[C4H8O4]59.014[] 99.045[]-[CH3]84.021[] 99.045[]-[C2H4]71.014[] 99.045[]-[C2H2O]57.034[] 85.029[]-[CO]57.034[] 84.021[]-[H3N]66.994[]
659_3	659	1.902833	323.0984	807682.875	[M-H]-	323.0984	[M-H]-	C18H16N2O4	-4.782999999974891	0.6328373885316906	324.111	Pyrenochaetamide A	VWGGETBJRXKRST-UHFFFAOYSA-N	OC=NC=CC=1C=CC(O)=C(C1)C2=CC(C=CN=CO)=CC=C2O	338715	Organic compounds	Benzenoids	Benzene and substituted derivatives	Biphenyls and derivatives	0.9759174311926605	0.44655273023802644	0.6124661168176925	2	1.082972978985152	1.0513229585837716	323.098[]-[CO2]279.106[] 323.098[]-[C6H10O5]161.046[] 323.098[]-[C6H12O6]143.035[] 323.098[]-[C7H12O6]131.034[] 279.106[]-[C6H12O6]99.045[] 179.056[]-[H2O]161.046[] 179.056[]-[C2H4O2]119.035[] 179.056[]-[C3H6O3]89.025[] 161.046[]-[H2O]143.035[] 161.046[]-[C2H2O]119.035[] 161.046[]-[C2H4O2]101.025[] 149.046[]-[H2O]131.034[] 149.046[]-[C2H2O]107.034[] 149.046[]-[C2H4O2]89.025[] 143.035[]-[C2H2O]101…
659_4	659	1.902833	323.0984	807682.875	[M-H]-	323.0984	[M-H]-	C18H16N2O4	-4.782999999974891	0.6328373885316906	324.111	2-(7-hydroxy-4-methyl-2-oxo-2H-chromen-3-yl)-N-[(pyridin-3-yl)methyl]acetamide	JDATWGBNPXPWRT-UHFFFAOYSA-N	O=C1OC=2C=C(O)C=CC2C(=C1CC(=O)NCC=3C=NC=CC3)C	136308	Organic compounds	Phenylpropanoids and polyketides	Coumarins and derivatives	Hydroxycoumarins	0.9772151898734177	0.5737977841664192	0.2582210574042274	2	0.2798403403331296	0.7770016931861531	323.098[]-[C6H10O5]161.046[] 179.056[]-[H2O]161.046[] 99.045[]-[C2H2O]57.034[] 95.014[]-[CO2]51.023[]
659_5	659	1.902833	323.0984	807682.875	[M-H]-	323.0984	[M-H]-	C18H16N2O4	-4.782999999974891	0.6328373885316906	324.111	2-(7-hydroxy-4-methyl-2-oxo-2H-chromen-3-yl)-N-[(pyridin-4-yl)methyl]acetamide	SHCPSRRKGBJFAW-UHFFFAOYSA-N	O=C1OC=2C=C(O)C=CC2C(=C1CC(=O)NCC=3C=CN=CC3)C	290325	Organic compounds	Phenylpropanoids and polyketides	Coumarins and derivatives	Hydroxycoumarins	0.9772151898734177	0.5737977841664192	0.2582210574042274	2	0.2798403403331296	0.7770016931861531	323.098[]-[C6H10O5]161.046[] 179.056[]-[H2O]161.046[] 99.045[]-[C2H2O]57.034[] 95.014[]-[CO2]51.023[]
659_6	659	1.902833	323.0984	807682.875	[M-H]-	323.0984	[M-H]-	C18H16N2O4	-4.782999999974891	0.6328373885316906	324.111	2-(7-hydroxy-4-methyl-2-oxo-2H-chromen-3-yl)-N-[(pyridin-2-yl)methyl]acetamide	MXMUSMXTSOHUMY-UHFFFAOYSA-N	O=C1OC=2C=C(O)C=CC2C(=C1CC(=O)NCC3=NC=CC=C3)C	200361	Organic compounds	Phenylpropanoids and polyketides	Coumarins and derivatives	Hydroxycoumarins	0.9772151898734177	0.5737977841664192	0.2582210574042274	2	0.2798403403331296	0.7770016931861531	323.098[]-[C6H10O5]161.046[] 179.056[]-[H2O]161.046[] 99.045[]-[C2H2O]57.034[] 95.014[]-[CO2]51.023[]
659_7	659	1.902833	323.0984	807682.875	[M-H]-	323.0984	[M-H]-	C18H16N2O4	-4.782999999974891	0.6328373885316906	324.111	Botryllamide H	QHXMNLNSFJHXAQ-UHFFFAOYSA-N	OC1=CC=C(C=CN=C(O)C(O)=CC2=CC=C(O)C=C2N=C)C=C1	256436	Organic compounds	Phenylpropanoids and polyketides	Cinnamic acids and derivatives	Hydroxycinnamic acids and derivatives	0.9816849816849816	0.5150856570535347	0.3880756371665552	2	0.3935980341835111	0.7751684129984593	323.098[]-[CO2]279.106[] 323.098[]-[C6H10O5]161.046[] 279.106[]-[C6H12O6]99.045[] 179.056[]-[H2O]161.046[] 179.056[]-[C2H4O2]119.035[] 179.056[]-[C3H6O3]89.025[] 161.046[]-[C2H2O]119.035[] 161.046[]-[C2H4O2]101.025[] 149.046[]-[C2H2O]107.034[] 149.046[]-[C2H4O2]89.025[] 119.035[]-[H2O]101.025[] 119.035[]-[CH4O]87.008[] 107.034[]-[H2O]89.025[] 101.025[]-[CO2]57.034[] 99.045[]-[C2H2O]57.034[] 99.04…
659_8	659	1.902833	323.0984	807682.875	[M-H]-	323.0984	[M-H]-	C12H20O10	0.5750000000261934	0.9934093144683174	0.0	MKG188475	AHIOBPVTYFJAFH-UHFFFAOYSA-N	COC(=O)C(OC1OC(CO)C(O)C(O)C1O)C(O)C(C)=O	GENC188475					0.8715596330275229	0.04781869891844193	0.42393950092837773	2	0.09903508250975204	0.1966771716201497	323.098[]-[C6H10O5]161.046[] 323.098[]-[C6H12O6]143.035[] 323.098[]-[C7H12O6]131.034[] 179.056[]-[H2O]161.046[] 179.056[]-[C2H4O2]119.035[] 179.056[]-[C4H8O4]59.014[] 161.046[]-[H2O]143.035[] 161.046[]-[C2H2O]119.035[] 161.046[]-[C2H4O2]101.025[] 143.035[]-[CO]115.04[] 143.035[]-[C2H2O]101.025[] 143.035[]-[C2H3O2]84.021[] 143.035[]-[C2H4O2]83.013[] 131.034[]-[H2O]113.024[] 131.034[]-[CO]103.038[]…
659_9	659	1.902833	323.0984	807682.875	[M-H]-	323.0984	[M-H]-	C12H20O10	0.5750000000261934	0.9934093144683174	0.0	MKG70355	SJRGHHPIXNBJBG-UHFFFAOYSA-N	COC(=O)C1COC(OC2OC(CO)C(O)C(O)C2O)C1O	GENC70355					0.8266666666666667	0.04763489526291849	0.3936918782417838	2	0.08903869789966316	0.1914951756595818	323.098[]-[C6H10O5]161.046[] 323.098[]-[C6H12O6]143.035[] 323.098[]-[C7H12O6]131.034[] 179.056[]-[H2O]161.046[] 179.056[]-[C4H8O4]59.014[] 161.046[]-[H2O]143.035[] 161.046[]-[C2H4O2]101.025[] 143.035[]-[CO]115.04[] 143.035[]-[C2H2O]101.025[] 143.035[]-[C2H3O2]84.021[] 143.035[]-[C2H4O2]83.013[] 131.034[]-[H2O]113.024[] 131.034[]-[CO]103.038[] 115.04[]-[CH4O]83.013[] 113.024[]-[CO]85.029[] 103.038…
673_0	673	2.044333	130.0874	130175.859375	[M-H]-	130.0874	[M-H]-	C6H13NO2	0.5960000000015953	0.9929208560264975	0.0	MKG74153	IRIOFUVLMGOLFE-UHFFFAOYSA-N	CCCNCCC(=O)O	GENC74153					0.9534883720930233	1.8637962002657371	0.9989630037705747	2	0.8916158007293091	2.4088961862330414	130.088[]-[C3H6]88.041[]
673_1	673	2.044333	130.0874	130175.859375	[M-H]-	130.0874	[M-H]-	C6H13NO2	0.5960000000015953	0.9929208560264975	0.0	MKG210690	GTOKAWYXANYGFG-UHFFFAOYSA-N	CCCNC(=O)OCC	GENC210690					0.9545454545454546	1.8637962002657371	0.9989630037705747	2	0.8916158007293091	2.4088961862330414	130.088[]-[C3H6]88.041[]
673_2	673	2.044333	130.0874	130175.859375	[M-H]-	130.0874	[M-H]-	C6H13NO2	0.5960000000015953	0.9929208560264975	0.0	MKG204573	VKKVHMLNLRBECT-UHFFFAOYSA-N	C=CCNCC(O)CO	GENC204573					0.9393939393939394	1.8637962002657371	0.9989630037705747	2	0.8916158007293091	2.4088961862330414	130.088[]-[C3H6]88.041[]
673_3	673	2.044333	130.0874	130175.859375	[M-H]-	130.0874	[M-H]-	C6H13NO2	0.5960000000015953	0.9929208560264975	0.0	MKG202779	DJALWYUGTGGHDC-UHFFFAOYSA-N	COCC(=O)NC(C)C	GENC202779					0.9655172413793104	1.8637962002657371	0.9989630037705747	2	0.8916158007293091	2.4088961862330414	130.088[]-[C3H6]88.041[]
673_4	673	2.044333	130.0874	130175.859375	[M-H]-	130.0874	[M-H]-	C6H13NO2	0.5960000000015953	0.9929208560264975	0.0	MKG100384	XSMITZREGIIBIN-UHFFFAOYSA-N	CCCN(CC)C(=O)O	GENC100384					0.9534883720930233	1.8637962002657371	0.9989630037705747	2	0.8916158007293091	2.4088961862330414	130.088[]-[C3H6]88.041[]
673_5	673	2.044333	130.0874	130175.859375	[M-H]-	130.0874	[M-H]-	C6H13NO2	0.5960000000015953	0.9929208560264975	0.0	MKG153197	ITUZHDUQGXUSHA-UHFFFAOYSA-N	C=CCN(O)CCCO	GENC153197					0.9354838709677419	1.8637962002657371	0.9989630037705747	2	0.8916158007293091	2.4088961862330414	130.088[]-[C3H6]88.041[]
673_6	673	2.044333	130.0874	130175.859375	[M-H]-	130.0874	[M-H]-	C6H13NO2	0.5960000000015953	0.9929208560264975	0.0	MKG27293	JGRPZAGOYKNIAC-UHFFFAOYSA-N	CCOC(=O)NC(C)C	GENC27293					0.9545454545454546	1.8637962002657371	0.9989630037705747	2	0.8916158007293091	2.4088961862330414	130.088[]-[C3H6]88.041[]
673_7	673	2.044333	130.0874	130175.859375	[M-H]-	130.0874	[M-H]-	C6H13NO2	0.5960000000015953	0.9929208560264975	0.0	MKG18775	JFDSZJZAEPWYJL-UHFFFAOYSA-N	COC(=O)CNC(C)C	GENC18775					0.96875	1.8637962002657371	0.9989630037705747	2	0.8916158007293091	2.4088961862330414	130.088[]-[C3H6]88.041[]
673_8	673	2.044333	130.0874	130175.859375	[M-H]-	130.0874	[M-H]-	C6H13NO2	0.5960000000015953	0.9929208560264975	0.0	MKG79701	VPIANGLUWAQPGA-UHFFFAOYSA-N	CCCNC(=O)C(C)O	GENC79701					0.9534883720930233	1.8637962002657371	0.9989630037705747	2	0.8916158007293091	2.4088961862330414	130.088[]-[C3H6]88.041[]
673_9	673	2.044333	130.0874	130175.859375	[M-H]-	130.0874	[M-H]-	C6H13NO2	0.5960000000015953	0.9929208560264975	0.0	MKG214821	JYSNRZNGUVBJQZ-UHFFFAOYSA-N	CCCOC(=O)CCN	GENC214821					0.9512195121951219	1.8415296051437862	0.9989630037705747	2	0.8810307743341304	2.381337077913501	130.088[]-[C3H6]88.041[]
674_0	674	2.044333	292.1402	182269.21875	[M-H]-	292.1402	[M-H]-	C12H23NO7	0.5710000000362925	0.9935003944090836	293.147	4-methyl-2-({[2,3,4-trihydroxy-5-(hydroxymethyl)oxolan-2-yl]methyl}amino)pentanoic acid	KGTRBDVOUPALMB-UHFFFAOYSA-N	O=C(O)C(NCC1(O)OC(CO)C(O)C1O)CC(C)C	155903	Organic compounds	Organic acids and derivatives	Carboxylic acids and derivatives	Amino acids	0.9058823529411765	1.1181457921487699	0.2142573116727709	2	0.546033251502855	1.4905124573411057	292.1402[C12H23NO7]-[C2H4O2]232.118[C10H19O5N] 292.1402[C12H23NO7]-[C6H10O5]130.087[C6H13O2N] 232.118[C10H19O5N]-[C8H6O]114.068[C2H13O4N] 232.118[C10H19O5N]-[C5H10O5]82.066[C5H9N]
674_1	674	2.044333	292.1402	182269.21875	[M-H]-	292.1402	[M-H]-	C12H23NO7	0.5710000000362925	0.9935003944090836	293.147	3-methyl-2-({[2,3,4-trihydroxy-5-(hydroxymethyl)oxolan-2-yl]methyl}amino)pentanoic acid	VYGRYVGDPYFVCA-UHFFFAOYSA-N	O=C(O)C(NCC1(O)OC(CO)C(O)C1O)C(C)CC	339315	Organic compounds	Organic acids and derivatives	Carboxylic acids and derivatives	Amino acids	0.9058823529411765	1.1181457921487699	0.2142573116727709	2	0.546033251502855	1.4905124573411057	292.1402[C12H23NO7]-[C2H4O2]232.118[C10H19O5N] 292.1402[C12H23NO7]-[C6H10O5]130.087[C6H13O2N] 232.118[C10H19O5N]-[C8H6O]114.068[C2H13O4N] 232.118[C10H19O5N]-[C5H10O5]82.066[C5H9N]
674_2	674	2.044333	292.1402	182269.21875	[M-H]-	292.1402	[M-H]-	C12H23NO7	0.5710000000362925	0.9935003944090836	0.0	MKG143384	UQKGOGHORYVKSN-UHFFFAOYSA-N	CCC1OCC(N)C1OC1OC(CO)C(O)C(O)C1O	GENC143384					0.8809523809523809	1.0846522890932808	0.12987814306186343	2	0.5297300637754645	1.4488673604219213	292.1402[C12H23NO7]-[C6H10O5]130.087[C6H13O2N]
674_3	674	2.044333	292.1402	182269.21875	[M-H]-	292.1402	[M-H]-	C12H23NO7	0.5710000000362925	0.9935003944090836	0.0	MKG182168	LBHLEESISIWYNI-UHFFFAOYSA-N	CC1(O)CC(N)C(O)C1OC1CC(O)C(O)(CO)C1O	GENC182168					0.8809523809523809	1.0846522890932808	0.1298781430618634	2	0.5297300637754645	1.4488673604219213	292.1402[C12H23NO7]-[C6H10O5]130.087[C6H13O2N]
674_4	674	2.044333	292.1402	182269.21875	[M-H]-	292.1402	[M-H]-	C12H23NO7	0.5710000000362925	0.9935003944090836	0.0	MKG197655	JJRRETREXXZLOB-UHFFFAOYSA-N	CC1CC(N)C(O)C1OC1OC(CO)C(O)C(O)C1O	GENC197655					0.8958333333333334	1.0846522890932808	0.1298781430618634	2	0.5297300637754645	1.4488673604219213	292.1402[C12H23NO7]-[C6H10O5]130.087[C6H13O2N]
674_5	674	2.044333	292.1402	182269.21875	[M-H]-	292.1402	[M-H]-	C12H23NO7	0.5710000000362925	0.9935003944090836	0.0	MKG104467	OXMZJWJYERTBFW-UHFFFAOYSA-N	COC1C(O)C(O)C1OC1C(O)C(O)C(O)C1N(C)C	GENC104467					0.9896907216494846	0.0003681431946467377	0.027021889001962607	2	0.0	0.09971818263555511
674_6	674	2.044333	292.1402	182269.21875	[M-H]-	292.1402	[M-H]-	C12H23NO7	0.5710000000362925	0.9935003944090836	0.0	MKG29624	DZONKUIRUNXYPO-UHFFFAOYSA-N	CCOC1OC(C)C(NC2OC(CO)C(O)C2O)C1O	GENC29624					0.953125	7.784989441615231e-05	0.07211228156699018	2	0.0	0.09942788933532452
674_7	674	2.044333	292.1402	182269.21875	[M-H]-	292.1402	[M-H]-	C18H19N3O	-4.786999999964792	0.6323530736476506	0.0	MKG75790	KTPWEJGKSBGYOS-UHFFFAOYSA-N	Cc1ccc(C(=O)Nc2c[nH]c3ccc(N(C)C)cc23)cc1	GENC75790					0.9473684210526315	0.0006521861293858295	0.0913257821197332	2	0.0001939040029138528	0.0639844454956078	292.1402[C18H19N3O]-[C3H6O3]202.108[] 292.1402[C18H19N3O]-[C4H8O4]172.097[]
674_8	674	2.044333	292.1402	182269.21875	[M-H]-	292.1402	[M-H]-	C18H19N3O	-4.786999999964792	0.6323530736476506	293.153	N-[1-(1H-1,3-benzodiazol-2-yl)butyl]benzamide	BKFBGAGULYVCCT-UHFFFAOYSA-N	O=C(NC(C1=NC=2C=CC=CC2N1)CCC)C=3C=CC=CC3	24516	Organic compounds	Organoheterocyclic compounds	Benzimidazoles		0.9375	0.00044165127490518644	0.07776496014105443	2	0.0003757219522787059	0.0638648196158096	292.1402[C18H19N3O]-[C4H8O4]172.097[] 214.107[]-[C2H2O]172.097[]
674_9	674	2.044333	292.1402	182269.21875	[M-H]-	292.1402	[M-H]-	C18H19N3O	-4.786999999964792	0.6323530736476506	293.153	N-[4-methyl-6-(prop-1-en-2-yl)-5H,6H,7H-cyclopenta[d]pyrimidin-2-yl]benzamide	DVXIGDWGOQJSOW-UHFFFAOYSA-N	O=C(NC=1N=C(C2=C(N1)CC(C(=C)C)C2)C)C=3C=CC=CC3	64741	Organic compounds	Benzenoids	Benzene and substituted derivatives	Benzoic acids and derivatives	0.9411764705882353	0.00039619977710361824	0.07776496014105443	2	0.00033635649956502043	0.06379968539165118	292.1402[C18H19N3O]-[C4H8O4]172.097[] 214.107[]-[C2H2O]172.097[]
677_0	677	2.057417	202.1086	108232.1640625	[M-H]-	202.1086	[M-H]-	C9H17NO4	0.6659999999953925	0.9911681122879925	203.116	methyl 2-{[(tert-butoxy)carbonyl](methyl)amino}acetate	LTBDTYJYKRLTRN-UHFFFAOYSA-N	O=C(OC(C)(C)C)N(C)CC(=O)OC	179148	Organic compounds	Organic acids and derivatives	Carboxylic acids and derivatives	Amino acids	0.9921259842519685	1.118033988749895	0.9999998750000078	2	0.0	1.2171507999786941
677_1	677	2.057417	202.1086	108232.1640625	[M-H]-	202.1086	[M-H]-	C9H17NO4	0.6659999999953925	0.9911681122879925	203.116	2-{[(tert-butoxy)carbonyl](methyl)amino}propanoic acid	VLHQXRIIQSTJCQ-UHFFFAOYSA-N	O=C(OC(C)(C)C)N(C)C(C(=O)O)C	331014	Organic compounds	Organic acids and derivatives	Carboxylic acids and derivatives	Amino acids	0.9915966386554622	1.118033988749895	0.9999998750000078	2	0.0	1.2171507999786941
677_2	677	2.057417	202.1086	108232.1640625	[M-H]-	202.1086	[M-H]-	C9H17NO4	0.6659999999953925	0.9911681122879925	203.116	1,5-diethyl 3-aminopentanedioate	BERJDKNLNWRJSZ-UHFFFAOYSA-N	O=C(OCC)CC(N)CC(=O)OCC	20432	Organic compounds	Lipids and lipid	Fatty Acyls	Fatty acid esters	0.99	1.0	0.9999998750000078	2	0.0	1.0991168112287992
677_3	677	2.057417	202.1086	108232.1640625	[M-H]-	202.1086	[M-H]-	C9H17NO4	0.6659999999953925	0.9911681122879925	203.116	2-(2-hydroxypropanamido)-4-methylpentanoic acid	BUMIGZVUJKNXCO-UHFFFAOYSA-N	O=C(O)C(NC(=O)C(O)C)CC(C)C	30790	Organic compounds	Organic acids and derivatives	Carboxylic acids and derivatives	Amino acids	0.9914529914529915	1.0	0.9999998750000078	2	0.0	1.0991168112287992
677_4	677	2.057417	202.1086	108232.1640625	[M-H]-	202.1086	[M-H]-	C9H17NO4	0.6659999999953925	0.9911681122879925	203.116	ethyl 2-{[(tert-butoxy)carbonyl]amino}acetate	CNIBHMMDDXGDNR-UHFFFAOYSA-N	O=C(OC(C)(C)C)NCC(=O)OCC	41827	Organic compounds	Organic acids and derivatives	Carboxylic acids and derivatives	Amino acids	0.9927007299270073	1.0	0.9999998750000078	2	0.0	1.0991168112287992
677_5	677	2.057417	202.1086	108232.1640625	[M-H]-	202.1086	[M-H]-	C9H17NO4	0.6659999999953925	0.9911681122879925	203.116	Methyl 2-(2-Hydroxypropanoylamino)-3-Methylbutanoate	WDKOBPGTYYAAKJ-UHFFFAOYSA-N	O=C(OC)C(NC(=O)C(O)C)C(C)C	342069	Organic compounds	Organic acids and derivatives	Carboxylic acids and derivatives	Amino acids	0.991869918699187	1.0	0.9999998750000078	2	0.0	1.0991168112287992
677_6	677	2.057417	202.1086	108232.1640625	[M-H]-	202.1086	[M-H]-	C9H17NO4	0.6659999999953925	0.9911681122879925	0.0	MKG20558	SNOYXXHTCLXVKY-UHFFFAOYSA-N	COC(=O)CC(=O)OCCNC(C)C	GENC20558					0.9924812030075187	1.0	0.9999998750000078	2	0.0	1.0991168112287992
677_7	677	2.057417	202.1086	108232.1640625	[M-H]-	202.1086	[M-H]-	C9H17NO4	0.6659999999953925	0.9911681122879925	0.0	MKG92833	TYEVULBOOVAVPI-UHFFFAOYSA-N	CCOC(=O)CCCC(N)CC(=O)O	GENC92833					0.9864864864864865	1.0	0.9999998750000078	2	0.0	1.0991168112287992
677_8	677	2.057417	202.1086	108232.1640625	[M-H]-	202.1086	[M-H]-	C9H17NO4	0.6659999999953925	0.9911681122879925	0.0	MKG92902	HMSZIQWWDAHSTD-UHFFFAOYSA-N	CCOC(=O)CCC(=O)NCCOC	GENC92902					0.9923076923076923	1.0	0.9999998750000078	2	0.0	1.0991168112287992
677_9	677	2.057417	202.1086	108232.1640625	[M-H]-	202.1086	[M-H]-	C9H17NO4	0.6659999999953925	0.9911681122879925	0.0	MKG125652	LYXZBQQHQKBGKD-UHFFFAOYSA-N	CCOC(=O)NC1CCOC(C)(O)C1	GENC125652					0.9846153846153847	1.0	0.9999998750000078	2	0.0	1.0991168112287992
685_0	685	2.2009	202.1085	113329.6015625	[M-H]-	202.1085	[M-H]-	C9H17NO4	0.5659999999920728	0.9936133618270058	203.116	2-{[(tert-butoxy)carbonyl](methyl)amino}propanoic acid	VLHQXRIIQSTJCQ-UHFFFAOYSA-N	O=C(OC(C)(C)C)N(C)C(C(=O)O)C	331014	Organic compounds	Organic acids and derivatives	Carboxylic acids and derivatives	Amino acids	0.9831932773109243	1.1219314959660525	0.9186247222270942	2	0.556468952818826	1.499527308558166	130.087[]-[H3N]113.06[]
685_1	685	2.2009	202.1085	113329.6015625	[M-H]-	202.1085	[M-H]-	C9H17NO4	0.5659999999920728	0.9936133618270058	203.116	methyl 2-{[(tert-butoxy)carbonyl](methyl)amino}acetate	LTBDTYJYKRLTRN-UHFFFAOYSA-N	O=C(OC(C)(C)C)N(C)CC(=O)OC	179148	Organic compounds	Organic acids and derivatives	Carboxylic acids and derivatives	Amino acids	0.984251968503937	1.1219314959660525	0.9186247222270942	2	0.556468952818826	1.499527308558166	130.087[]-[H3N]113.06[]
685_2	685	2.2009	202.1085	113329.6015625	[M-H]-	202.1085	[M-H]-	C9H17NO4	0.5659999999920728	0.9936133618270058	0.0	MKG125652	LYXZBQQHQKBGKD-UHFFFAOYSA-N	CCOC(=O)NC1CCOC(C)(O)C1	GENC125652					0.9692307692307692	1.005511907564537	0.9999854376275684	2	0.49950549163751345	1.3546259895659942	130.087[]-[H3N]113.06[]
685_3	685	2.2009	202.1085	113329.6015625	[M-H]-	202.1085	[M-H]-	C9H17NO4	0.5659999999920728	0.9936133618270058	203.116	2-(2-hydroxypropanamido)-4-methylpentanoic acid	BUMIGZVUJKNXCO-UHFFFAOYSA-N	O=C(O)C(NC(=O)C(O)C)CC(C)C	30790	Organic compounds	Organic acids and derivatives	Carboxylic acids and derivatives	Amino acids	0.9829059829059829	1.005511907564537	0.9999854376275684	2	0.49950549163751345	1.3546259895659942	130.087[]-[H3N]113.06[]
685_4	685	2.2009	202.1085	113329.6015625	[M-H]-	202.1085	[M-H]-	C9H17NO4	0.5659999999920728	0.9936133618270058	203.116	Methyl 2-(2-Hydroxypropanoylamino)-3-Methylbutanoate	WDKOBPGTYYAAKJ-UHFFFAOYSA-N	O=C(OC)C(NC(=O)C(O)C)C(C)C	342069	Organic compounds	Organic acids and derivatives	Carboxylic acids and derivatives	Amino acids	0.983739837398374	1.005511907564537	0.9999854376275684	2	0.49950549163751345	1.3546259895659942	130.087[]-[H3N]113.06[]
685_5	685	2.2009	202.1085	113329.6015625	[M-H]-	202.1085	[M-H]-	C9H17NO4	0.5659999999920728	0.9936133618270058	203.116	1,5-diethyl 3-aminopentanedioate	BERJDKNLNWRJSZ-UHFFFAOYSA-N	O=C(OCC)CC(N)CC(=O)OCC	20432	Organic compounds	Lipids and lipid	Fatty Acyls	Fatty acid esters	0.98	1.0036746050430247	0.9999854376275684	2	0.4985905076423792	1.352331195046915	130.087[]-[H3N]113.06[]
685_6	685	2.2009	202.1085	113329.6015625	[M-H]-	202.1085	[M-H]-	C9H17NO4	0.5659999999920728	0.9936133618270058	0.0	MKG215884	INDAIIPZVVRYBB-UHFFFAOYSA-N	CCOC(=O)C(CCC(=O)O)C(C)N	GENC215884					0.972972972972973	1.0036746050430247	0.9999854376275684	2	0.4985905076423792	1.352331195046915	130.087[]-[H3N]113.06[]
685_7	685	2.2009	202.1085	113329.6015625	[M-H]-	202.1085	[M-H]-	C9H17NO4	0.5659999999920728	0.9936133618270058	0.0	MKG92833	TYEVULBOOVAVPI-UHFFFAOYSA-N	CCOC(=O)CCCC(N)CC(=O)O	GENC92833					0.972972972972973	1.0036746050430247	0.9999854376275684	2	0.4985905076423792	1.352331195046915	130.087[]-[H3N]113.06[]
685_8	685	2.2009	202.1085	113329.6015625	[M-H]-	202.1085	[M-H]-	C9H17NO4	0.5659999999920728	0.9936133618270058	0.0	MKG222964	WDZFOWSMJZWELQ-UHFFFAOYSA-N	CCOC(=O)CCCCC(N)C(=O)O	GENC222964					0.972972972972973	1.0036746050430247	0.9999854376275684	2	0.4985905076423792	1.352331195046915	130.087[]-[H3N]113.06[]
685_9	685	2.2009	202.1085	113329.6015625	[M-H]-	202.1085	[M-H]-	C9H17NO4	0.5659999999920728	0.9936133618270058	0.0	MKG92902	HMSZIQWWDAHSTD-UHFFFAOYSA-N	CCOC(=O)CCC(=O)NCCOC	GENC92902					0.9846153846153847	1.0036246080869224	0.9186247222270942	2	0.49775913962101936	1.3518655140801328	130.087[]-[H3N]113.06[]
689_0	689	2.318133	374.1091	118375.2734375	[M-H]-	374.1091	[M-H]-	C21H17N3O4	-4.981999999984055	0.6087141606482972	375.122		OGGVUJDQEKSMQN-UHFFFAOYSA-N	O=C1C=2C=CC=CC2C(=O)N1CNC=3C=CC(=CC3)C4=CC=C(C=C4)[NH+]([O-])O	222203	Organic compounds	Organoheterocyclic compounds	Isoindoles and derivatives	Isoindolines	0.8869565217391304	0.8698193571196133	0.27550893194661635	2	0.4517066629000463	1.1565441046344662	374.111[]-[H2O]356.098[] 374.111[]-[C7H12O6]182.048[] 168.065[]-[C2H4O2]108.046[] 165.056[]-[CH3]150.033[] 165.056[]-[C2H3O]122.038[] 150.033[]-[CO]122.038[] 107.037[]-[H2O]89.025[]
689_1	689	2.318133	374.1091	118375.2734375	[M-H]-	374.1091	[M-H]-	C21H17N3O4	-4.981999999984055	0.6087141606482972	375.122	10-(3-hydroxy-4-methoxyphenyl)-6,14-dimethyl-8-oxa-13,14,16-triazatetracyclo[7.7.0.0虏,鈦?0鹿鹿,鹿鈦礭hexadeca-1(16),2,4,6,9,11(15),12-heptaen-5-ol	NWTFYOZTLOWAKS-UHFFFAOYSA-N	OC=1C=C(C=CC1OC)C=2C=3OC4=C(C=CC(O)=C4C)C3N=C5C2C=NN5C	215939	Organic compounds	Organoheterocyclic compounds	Pyridines and derivatives	Phenylpyridines	0.9656786271450858	0.16927554168790096	0.48116453002411397	2	0.09640284394941648	0.2783483797274389	374.111[]-[H2O]356.098[] 374.111[]-[C3H6O3]284.078[] 374.111[]-[C6H10O5]212.056[] 374.111[]-[C6H12O6]194.046[] 374.111[]-[C7H12O6]182.048[] 356.098[]-[C6H10O5]194.046[] 284.078[]-[C3H6O3]194.046[] 212.056[]-[H2O]194.046[] 182.048[]-[C3H5NO2]95.014[] 174.055[]-[C4H7O2]87.009[] 107.037[]-[H2O]89.025[] 94.03[]-[CO]66.035[] 89.025[]-[H2O]71.014[] 87.009[]-[CO]59.014[] 85.03[]-[CO]57.034[] 73.03[]-[H2…
689_2	689	2.318133	374.1091	118375.2734375	[M-H]-	374.1091	[M-H]-	C21H17N3O4	-4.981999999984055	0.6087141606482972	375.122	4-[5-hydroxy-14-(propan-2-yl)-8-oxa-13,14,16-triazatetracyclo[7.7.0.0虏,鈦?0鹿鹿,鹿鈦礭hexadeca-1(16),2,4,6,9,11(15),12-heptaen-10-yl]benzene-1,2-diol	YYCZTTLYVCRIHK-UHFFFAOYSA-N	OC=1C=CC2=C(OC3=C2N=C4C(C=NN4C(C)C)=C3C=5C=CC(O)=C(O)C5)C1	389045	Organic compounds	Organoheterocyclic compounds	Pyridines and derivatives	Phenylpyridines	0.9749582637729549	0.12713268645355208	0.34492761133719574	2	0.035731999927619815	0.20587010248219173	374.111[]-[H2O]356.098[] 374.111[]-[C3H6O3]284.078[] 374.111[]-[C6H12O6]194.046[] 374.111[]-[C7H12O6]182.048[] 356.098[]-[C6H10O5]194.046[] 284.078[]-[C3H6O3]194.046[] 182.048[]-[C3H5NO2]95.014[] 85.03[]-[CO]57.034[] 73.03[]-[H2O]55.019[]
689_3	689	2.318133	374.1091	118375.2734375	[M-H]-	374.1091	[M-H]-	C15H21NO10	0.3760000000170294	0.9971764736694727	375.117	[3,4,5-tris(acetyloxy)-6-carbamoyloxan-2-yl]methyl acetate	HCTJYUJESYMOGS-UHFFFAOYSA-N	O=C(OCC1OC(C(=O)N)C(OC(=O)C)C(OC(=O)C)C1OC(=O)C)C	102617	Organic compounds	Organic acids and derivatives	Carboxylic acids and derivatives	Tetracarboxylic acids and derivatives	0.9753086419753086	0.10418810784725727	0.04743115855335499	2	0.0	0.20390575521420454
689_4	689	2.318133	374.1091	118375.2734375	[M-H]-	374.1091	[M-H]-	C21H17N3O4	-4.981999999984055	0.6087141606482972	375.122	10-[4-(propan-2-yloxy)phenyl]-8-oxa-13,14,16-triazatetracyclo[7.7.0.0虏,鈦?0鹿鹿,鹿鈦礭hexadeca-1(16),2,4,6,9,11(15),12-heptaene-5,6-diol	LGFNHLZTKKVXOJ-UHFFFAOYSA-N	OC=1C=CC=2C=3N=C4NN=CC4=C(C=5C=CC(OC(C)C)=CC5)C3OC2C1O	172027	Organic compounds	Organoheterocyclic compounds	Pyridines and derivatives	Phenylpyridines	0.9765395894428153	0.12019346824792067	0.18906831984911288	2	0.01920009657454186	0.19066493260002132	374.111[]-[H2O]356.098[] 85.03[]-[CO]57.034[] 73.03[]-[H2O]55.019[]
689_5	689	2.318133	374.1091	118375.2734375	[M-H]-	374.1091	[M-H]-	C21H17N3O4	-4.981999999984055	0.6087141606482972	375.122	5,6-dihydroxy-10-phenyl-14-(propan-2-yl)-8-oxa-13,14,16-triazatetracyclo[7.7.0.0虏,鈦?0鹿鹿,鹿鈦礭hexadeca-1(9),2,4,6,10,15-hexaen-12-one	ZQKGRRVDKAHGIX-UHFFFAOYSA-N	O=C1NN(C2=NC3=C(OC=4C(O)=C(O)C=CC34)C(C=5C=CC=CC5)=C12)C(C)C	400737	Organic compounds	Organoheterocyclic compounds	Pyridines and derivatives	Phenylpyridines	0.9727891156462585	0.12004303464338614	0.1890683198491129	2	0.019125105084543997	0.1904770032504879	374.111[]-[H2O]356.098[] 85.03[]-[CO]57.034[] 73.03[]-[H2O]55.019[]
689_6	689	2.318133	374.1091	118375.2734375	[M-H]-	374.1091	[M-H]-	C21H17N3O4	-4.981999999984055	0.6087141606482972	375.122	10-(2,4-dimethoxyphenyl)-14-methyl-8-oxa-13,14,16-triazatetracyclo[7.7.0.0虏,鈦?0鹿鹿,鹿鈦礭hexadeca-1(16),2,4,6,9,11(15),12-heptaen-5-ol	WHBIWZMATNXTKX-UHFFFAOYSA-N	OC=1C=CC2=C(OC3=C2N=C4C(C=NN4C)=C3C=5C=CC(OC)=CC5OC)C1	344564	Organic compounds	Organoheterocyclic compounds	Pyridines and derivatives	Phenylpyridines	0.9718804920913884	0.08882161090129229	0.35835333137664976	2	0.05074694572129172	0.17506649982676786	374.111[]-[H2O]356.098[] 374.111[]-[C6H10O5]212.056[] 374.111[]-[C6H12O6]194.046[] 374.111[]-[C7H12O6]182.048[] 356.098[]-[C6H10O5]194.046[] 212.056[]-[H2O]194.046[] 182.048[]-[C3H5NO2]95.014[] 122.038[]-[C2H3O]79.02[] 121.029[]-[CO]93.035[] 121.029[]-[C2H2O]79.02[] 85.03[]-[CO]57.034[]
689_7	689	2.318133	374.1091	118375.2734375	[M-H]-	374.1091	[M-H]-	C21H17N3O4	-4.981999999984055	0.6087141606482972	375.122	methyl 3-{2-hydroxy-4-oxo-4H-pyrido[1,2-a]pyrimidin-3-yl}-3-(quinolin-6-yl)propanoate	JEGZIYPXVHYPPV-UHFFFAOYSA-N	O=C(OC)CC(C1=CC=C2N=CC=CC2=C1)C3=C(O)N=C4C=CC=CN4C3=O	137331	Organic compounds	Organoheterocyclic compounds	Pyridopyrimidines		0.9166666666666666	0.09743456974423642	0.07012122944710807	2	0.005215529805261291	0.16091375071169678	374.111[]-[H2O]356.098[]
689_8	689	2.318133	374.1091	118375.2734375	[M-H]-	374.1091	[M-H]-	C21H17N3O4	-4.981999999984055	0.6087141606482972	0.0	MKG127797	WGCXCARDPFPNAT-UHFFFAOYSA-N	COc1ccc(-c2ccc3oc(=O)cc(C(=O)Nc4cncn4C)cc2-3)cc1	GENC127797					0.9318181818181818	0.07889271556245375	0.12655959671453657	2	0.018814025977273434	0.14917114461592018	122.038[]-[C2H3O]79.02[] 94.03[]-[CO]66.035[]
689_9	689	2.318133	374.1091	118375.2734375	[M-H]-	374.1091	[M-H]-	C21H17N3O4	-4.981999999984055	0.6087141606482972	0.0	MKG150233	CSUBJBMSXAHYCL-UHFFFAOYSA-N	O=C(O)c1ccccc1CNC(=O)c1ccncc1N=C(O)c1ccccc1	GENC150233					0.9210526315789473	0.06121509213295488	0.19308018859788348	2	0.006964416462421871	0.12556871642899553	374.111[]-[H2O]356.098[] 117.019[]-[CO]89.025[]
710_0	710	3.377567	164.0716	213809.75	[M-H]-	164.0716	[M-H]-	C9H11NO2	0.4459999999824049	0.9960295830315878	0.0	MKG177438	SESZQUZMMJEHST-UHFFFAOYSA-N	Cc1cc(C)c(C(N)=O)c(O)c1	GENC177438					0.9808917197452229	1.9946225959891704	0.9741659197484145	2	1.7543806875630472	2.971415898073853	164.071[]-[H3N]147.045[] 164.071[]-[C3H5NO2]77.039[] 147.045[]-[CO2]103.055[] 103.055[]-[CH5N]72.009[]
710_1	710	3.377567	164.0716	213809.75	[M-H]-	164.0716	[M-H]-	C9H11NO2	0.4459999999824049	0.9960295830315878	165.079	3-amino-3-phenylpropanoic acid	UJOYFRCOTPUKAK-UHFFFAOYSA-N	O=C(O)CC(N)C=1C=CC=CC1	312631	Organic compounds	Organic acids and derivatives	Carboxylic acids and derivatives	Amino acids	0.875	1.8909495190725099	0.4999149667339922	2	1.477920698416129	2.7295128265837327	164.071[]-[H3N]147.045[] 147.045[]-[CO2]103.055[]
710_2	710	3.377567	164.0716	213809.75	[M-H]-	164.0716	[M-H]-	C9H11NO2	0.4459999999824049	0.9960295830315878	165.079	2-amino-2-phenylpropanoic acid	HTCSFFGLRQDZDE-UHFFFAOYSA-N	O=C(O)C(N)(C=1C=CC=CC1)C	113321	Organic compounds	Organic acids and derivatives	Carboxylic acids and derivatives	Amino acids	0.9210526315789473	1.8909495190725099	0.4999149667339922	2	1.477920698416129	2.7295128265837327	164.071[]-[H3N]147.045[] 147.045[]-[CO2]103.055[]
710_3	710	3.377567	164.0716	213809.75	[M-H]-	164.0716	[M-H]-	C9H11NO2	0.4459999999824049	0.9960295830315878	165.079	L-Phe	COLNVLDHVKWLRT-UHFFFAOYSA-N	O=C(O)C(N)CC=1C=CC=CC1	43207	Organic compounds	Organic acids and derivatives	Carboxylic acids and derivatives	Amino acids	0.875	1.8909495190725099	0.4999149667339922	2	1.477920698416129	2.7295128265837327	164.071[]-[H3N]147.045[] 147.045[]-[CO2]103.055[]
710_4	710	3.377567	164.0716	213809.75	[M-H]-	164.0716	[M-H]-	C9H11NO2	0.4459999999824049	0.9960295830315878	0.0	MKG138889	OEHZEBOCZWCVMK-UHFFFAOYSA-N	NC(=O)CCc1ccc(O)cc1	GENC138889					0.979253112033195	1.7608412719424535	0.833220135190618	2	1.3675241183653362	2.5442062894282804	164.071[]-[H3N]147.045[] 164.071[]-[C3H5NO2]77.039[] 147.045[]-[CO2]103.055[]
710_5	710	3.377567	164.0716	213809.75	[M-H]-	164.0716	[M-H]-	C9H11NO2	0.4459999999824049	0.9960295830315878	0.0	MKG126033	LDJLLJYEHWTXLF-UHFFFAOYSA-N	NC(=O)CCc1ccccc1O	GENC126033					0.9809160305343512	1.7608412719424535	0.833220135190618	2	1.3675241183653362	2.5442062894282804	164.071[]-[H3N]147.045[] 164.071[]-[C3H5NO2]77.039[] 147.045[]-[CO2]103.055[]
710_6	710	3.377567	164.0716	213809.75	[M-H]-	164.0716	[M-H]-	C9H11NO2	0.4459999999824049	0.9960295830315878	0.0	MKG55972	JQVYUNTUKFXNAX-UHFFFAOYSA-N	Cc1c(O)cccc1CC(N)=O	GENC55972					0.9809160305343512	1.7606445898551342	0.833220135190618	2	1.3674274349893216	2.5439612656529533	164.071[]-[H3N]147.045[] 164.071[]-[C3H5NO2]77.039[] 147.045[]-[CO2]103.055[]
710_7	710	3.377567	164.0716	213809.75	[M-H]-	164.0716	[M-H]-	C9H11NO2	0.4459999999824049	0.9960295830315878	0.0	MKG30358	MGFFSFXUXCGTSF-UHFFFAOYSA-N	NC(=O)C(O)Cc1ccccc1	GENC30358					0.875	1.762923542302575	0.4999149667339922	2	1.3572321436184795	2.541142572414974	164.071[]-[H3N]147.045[] 147.045[]-[CO2]103.055[]
710_8	710	3.377567	164.0716	213809.75	[M-H]-	164.0716	[M-H]-	C9H11NO2	0.4459999999824049	0.9960295830315878	0.0	MKG178882	SBHFVSXLYOBZKD-UHFFFAOYSA-N	Nc1cccc(CCC(=O)O)c1	GENC178882					0.875	1.7352297298918788	0.4999149667339922	2	1.3435572464445529	2.5066113114173136	164.071[]-[H3N]147.045[] 147.045[]-[CO2]103.055[]
710_9	710	3.377567	164.0716	213809.75	[M-H]-	164.0716	[M-H]-	C9H11NO2	0.4459999999824049	0.9960295830315878	0.0	MKG204873	AQVKFJZUSUMLPL-UHFFFAOYSA-N	Cc1cc(C)c(C(=O)O)c(N)c1	GENC204873					0.875	1.7028075300813676	0.4999149667339922	2	1.3275475240565293	2.466184250412791	164.071[]-[H3N]147.045[] 147.045[]-[CO2]103.055[]
712_0	712	3.377567	236.0927	196815.09375	[M-H]-	236.0927	[M-H]-	C12H15NO4	0.4160000000013042	0.9965448627714518	237.1		IIRJJZHHNGABMQ-UHFFFAOYSA-N	O=C(O)C(NC(=O)C(O)C)CC=1C=CC=CC1	123623	Organic compounds	Organic acids and derivatives	Carboxylic acids and derivatives	Amino acids	0.9607843137254902	2.2158398802334536	0.6406448373755403	2	1.645716903830665	3.1383528184259313	164.071[]-[H3N]147.045[] 147.045[]-[CO2]103.055[] 103.055[]-[CH5N]72.009[]
712_1	712	3.377567	236.0927	196815.09375	[M-H]-	236.0927	[M-H]-	C12H15NO4	0.4160000000013042	0.9965448627714518	0.0	MKG74851	DULXMUGIXKAXJO-UHFFFAOYSA-N	COCC(=O)Nc1c(C)cc(C)cc1C(=O)O	GENC74851					0.9629629629629629	2.0938602582663077	0.6406448373755403	2	1.525905816367106	2.956467652727006	164.071[]-[H3N]147.045[] 147.045[]-[CO2]103.055[] 103.055[]-[CH5N]72.009[]
712_2	712	3.377567	236.0927	196815.09375	[M-H]-	236.0927	[M-H]-	C12H15NO4	0.4160000000013042	0.9965448627714518	237.1	3-[2-(4-methoxyphenyl)acetamido]propanoic acid	LRWUDULKXRWXAS-UHFFFAOYSA-N	O=C(O)CCNC(=O)CC1=CC=C(OC)C=C1	180415	Organic compounds	Organic acids and derivatives	Carboxylic acids and derivatives	Amino acids	0.9741379310344828	2.1806434663951637	0.4739783582087682	2	1.0396490531300884	2.8001224792373534	164.071[]-[H3N]147.045[]
712_3	712	3.377567	236.0927	196815.09375	[M-H]-	236.0927	[M-H]-	C12H15NO4	0.4160000000013042	0.9965448627714518	237.1	2-{[(benzyloxy)carbonyl](methyl)amino}propanoic acid	QGEQKVZQPWSOTI-UHFFFAOYSA-N	O=C(O)C(N(C(=O)OCC=1C=CC=CC1)C)C	255401	Organic compounds	Organic acids and derivatives	Carboxylic acids and derivatives	Amino acids	0.9739130434782609	1.9713113138121887	0.4438777621723804	2	0.7591557525953067	2.4505436763869874	164.071[]-[H3N]147.045[]
712_4	712	3.377567	236.0927	196815.09375	[M-H]-	236.0927	[M-H]-	C12H15NO4	0.4160000000013042	0.9965448627714518	0.0	MKG131058	GLQLOSGVVOYHDF-UHFFFAOYSA-N	CCOC(=O)C(NC(=O)OC)c1ccccc1	GENC131058					0.9622641509433962	1.837709163172812	0.6046138551283692	2	0.9335819718212066	2.4041546353605607	164.071[]-[H3N]147.045[] 147.045[]-[CO2]103.055[] 103.055[]-[CH5N]72.009[]
712_5	712	3.377567	236.0927	196815.09375	[M-H]-	236.0927	[M-H]-	C12H15NO4	0.4160000000013042	0.9965448627714518	0.0	MKG9023	VUCJTXAWPCSEKB-UHFFFAOYSA-N	COc1cccc(CNC(=O)CCC(=O)O)c1	GENC9023					0.9655172413793104	1.8310496855275429	0.5786747273565287	2	0.9183680444022428	2.3898881940058097	164.071[]-[H3N]147.045[] 147.045[]-[CO2]103.055[] 103.055[]-[CH5N]72.009[]
712_6	712	3.377567	236.0927	196815.09375	[M-H]-	236.0927	[M-H]-	C12H15NO4	0.4160000000013042	0.9965448627714518	0.0	MKG58017	KEEJUOCOFVUDIF-UHFFFAOYSA-N	CCN(C(=O)O)C(=O)COCc1ccccc1	GENC58017					0.9831932773109243	1.7448859924999298	0.3332778171270602	2	0.8566341503630495	2.2728575539586	164.071[]-[H3N]147.045[]
712_7	712	3.377567	236.0927	196815.09375	[M-H]-	236.0927	[M-H]-	C12H15NO4	0.4160000000013042	0.9965448627714518	237.1	ethyl 2-[(4-methoxyphenyl)formamido]acetate	ZFELUNTWQDERLR-UHFFFAOYSA-N	O=C(OCC)CNC(=O)C1=CC=C(OC)C=C1	393974	Organic compounds	Benzenoids	Benzene and substituted derivatives	Benzoic acids and derivatives	0.9811320754716981	1.7912890712214233	0.4438777621723804	2	0.6864798183647169	2.234183466680927	164.071[]-[H3N]147.045[]
712_8	712	3.377567	236.0927	196815.09375	[M-H]-	236.0927	[M-H]-	C12H15NO4	0.4160000000013042	0.9965448627714518	237.1	ethyl 2-[(3-methoxyphenyl)formamido]acetate	DCKSICRIKDQGSP-UHFFFAOYSA-N	O=C(OCC)CN=C(O)C=1C=CC=C(OC)C1	52210	Organic compounds	Benzenoids	Benzene and substituted derivatives	Benzoic acids and derivatives	0.9716981132075472	1.7912890712214233	0.4438777621723804	2	0.6864798183647169	2.234183466680927	164.071[]-[H3N]147.045[]
712_9	712	3.377567	236.0927	196815.09375	[M-H]-	236.0927	[M-H]-	C12H15NO4	0.4160000000013042	0.9965448627714518	0.0	MKG136519	SEERBWMNLBXORL-UHFFFAOYSA-N	CC(=O)C1OC(c2cccnc2)CC(O)C1O	GENC136519					0.9838056680161943	1.6083210324921735	0.5786747273565286	2	0.806948342509266	2.1114496900239517	164.071[]-[H3N]147.045[] 147.045[]-[CO2]103.055[] 103.055[]-[CH5N]72.009[]
715_0	715	3.377567	326.1242	231518.296875	[M-H]-	326.1242	[M-H]-	C15H21NO7	0.22100000001046283	0.9990236569332585	0.0	MKG140724	MFCBLISEDHVZQG-UHFFFAOYSA-N	CCC(=O)Nc1ccc(OC2OC(CO)C(O)C(O)C2O)cc1	GENC140724					0.93	1.0846593601610928	0.16548285880754265	2	2.0717787494209734	2.2204511005649055	326.1242[C15H21NO7]-[C6H10O5]164.072[C9H11O2N] 326.1242[C15H21NO7]-[C6H12O6]146.06[C9H9ON] 164.072[C9H11O2N]-[H2O]146.06[C9H9ON] 164.072[C9H11O2N]-[CH3NO]119.05[C8H8O] 164.072[C9H11O2N]-[C3H5NO2]77.04[C6H6] 161.046[]-[H2O]143.034[] 119.05[C8H8O]-[CO]91.055[C7H8] 119.05[C8H8O]-[C2H2O]77.04[C6H6]
715_1	715	3.377567	326.1242	231518.296875	[M-H]-	326.1242	[M-H]-	C15H21NO7	0.22100000001046283	0.9990236569332585	327.132	N-(1-Deoxy-1-Fructosyl)Phenylalanine	FAVRCIXPIVJIPN-UHFFFAOYSA-N	O=C(O)C(NCC1(O)OC(CO)C(O)C1O)CC=2C=CC=CC2	67849	Organic compounds	Organic acids and derivatives	Carboxylic acids and derivatives	Amino acids	0.7936507936507936	1.1598186456894408	0.31356452949609837	2	1.6431566182485076	2.0812993205070205	326.1242[C15H21NO7]-[C6H10O5]164.072[C9H11O2N] 326.1242[C15H21NO7]-[C6H12O6]146.06[C9H9ON] 164.072[C9H11O2N]-[H3N]147.045[C9H8O2] 164.072[C9H11O2N]-[H2O]146.06[C9H9ON] 161.046[]-[H2O]143.034[] 161.046[]-[C2H4O2]101.024[] 149.062[]-[H2O]131.053[] 149.062[]-[CO2]105.071[] 147.045[C9H8O2]-[CO2]103.055[C8H8] 146.06[C9H9ON]-[CO]118.067[C8H9N] 143.034[]-[C2H2O]101.024[] 131.053[]-[CO]103.055[] 116.051[…
715_2	715	3.377567	326.1242	231518.296875	[M-H]-	326.1242	[M-H]-	C15H21NO7	0.22100000001046283	0.9990236569332585	0.0	MKG205698	KVHZXWGKUFTIJS-UHFFFAOYSA-N	O=C(O)C(Cc1ccccc1)NC(CO)C1OC(O)C(O)C1O	GENC205698					0.7936507936507936	1.1598186456894408	0.31356452949609837	2	1.6431566182485076	2.0812993205070205	326.1242[C15H21NO7]-[C6H10O5]164.072[C9H11O2N] 326.1242[C15H21NO7]-[C6H12O6]146.06[C9H9ON] 164.072[C9H11O2N]-[H3N]147.045[C9H8O2] 164.072[C9H11O2N]-[H2O]146.06[C9H9ON] 161.046[]-[H2O]143.034[] 161.046[]-[C2H4O2]101.024[] 149.062[]-[H2O]131.053[] 149.062[]-[CO2]105.071[] 147.045[C9H8O2]-[CO2]103.055[C8H8] 146.06[C9H9ON]-[CO]118.067[C8H9N] 143.034[]-[C2H2O]101.024[] 131.053[]-[CO]103.055[] 116.051[…
715_3	715	3.377567	326.1242	231518.296875	[M-H]-	326.1242	[M-H]-	C15H21NO7	0.22100000001046283	0.9990236569332585	327.132	[2,3,4-trihydroxy-5-(hydroxymethyl)oxolan-2-yl]methyl 2-amino-3-phenylpropanoate	SUMXZMNALTXVRH-UHFFFAOYSA-N	O=C(OCC1(O)OC(CO)C(O)C1O)C(N)CC=2C=CC=CC2	298404	Organic compounds	Organic acids and derivatives	Carboxylic acids and derivatives	Amino acids	0.8548387096774194	1.1159954922890238	0.2186476913850685	2	1.584836741851957	2.0083162289083285	326.1242[C15H21NO7]-[C6H10O5]164.072[C9H11O2N] 326.1242[C15H21NO7]-[C6H12O6]146.06[C9H9ON] 164.072[C9H11O2N]-[H3N]147.045[C9H8O2] 164.072[C9H11O2N]-[H2O]146.06[C9H9ON] 161.046[]-[H2O]143.034[] 161.046[]-[C2H4O2]101.024[] 147.045[C9H8O2]-[CO2]103.055[C8H8] 146.06[C9H9ON]-[CO]118.067[C8H9N] 143.034[]-[C2H2O]101.024[] 131.053[]-[CO]103.055[]
715_4	715	3.377567	326.1242	231518.296875	[M-H]-	326.1242	[M-H]-	C15H21NO7	0.22100000001046283	0.9990236569332585	0.0	MKG172230	SYWWCGJKFNDQHM-UHFFFAOYSA-N	CN1CCc2cc(OC3OC(CO)C(O)C(O)C3O)ccc2O1	GENC172230					0.8333333333333334	1.1083965068902073	0.15831450153702004	2	1.5600329748252726	1.9883153599961694	326.1242[C15H21NO7]-[C6H10O5]164.072[C9H11O2N] 326.1242[C15H21NO7]-[C6H12O6]146.06[C9H9ON] 164.072[C9H11O2N]-[H3N]147.045[C9H8O2] 164.072[C9H11O2N]-[H2O]146.06[C9H9ON] 161.046[]-[H2O]143.034[] 149.062[]-[H2O]131.053[]
715_5	715	3.377567	326.1242	231518.296875	[M-H]-	326.1242	[M-H]-	C15H21NO7	0.22100000001046283	0.9990236569332585	327.132		YXZQVDUYZDQKCK-UHFFFAOYSA-N	N#CC=C1C=CC(OC)CC1OC2OC(CO)C(O)C(O)C2O	389001	Organic compounds	Organic oxygen compounds	Organooxygen compounds	Carbohydrates and carbohydrate conjugates	0.8070175438596491	1.1080447212531257	0.2533971493960035	2	1.5599411134637051	1.9879176436783041	326.1242[C15H21NO7]-[C6H10O5]164.072[C9H11O2N] 326.1242[C15H21NO7]-[C6H12O6]146.06[C9H9ON] 278.102[]-[C6H10O5]116.051[] 164.072[C9H11O2N]-[H3N]147.045[C9H8O2] 164.072[C9H11O2N]-[H2O]146.06[C9H9ON] 161.046[]-[H2O]143.034[] 149.062[]-[H2O]131.053[] 146.06[C9H9ON]-[CO]118.067[C8H9N]
715_6	715	3.377567	326.1242	231518.296875	[M-H]-	326.1242	[M-H]-	C15H21NO7	0.22100000001046283	0.9990236569332585	327.132	methyl N-({4-[(3,4,5-trihydroxy-6-methyloxan-2-yl)oxy]phenyl}methyl)carbamate	VONHIBQETRIZNS-UHFFFAOYSA-N	OC(=NCC1=CC=C(OC2OC(C)C(O)C(O)C2O)C=C1)OC	332546	Organic compounds	Organic oxygen compounds	Organooxygen compounds	Carbohydrates and carbohydrate conjugates	0.8782608695652174	1.0232219906501034	0.31151163651397884	2	1.4385492124296009	1.8423989625582295	326.1242[C15H21NO7]-[C3H6O3]236.093[C12H15O4N] 326.1242[C15H21NO7]-[C6H10O5]164.072[C9H11O2N] 326.1242[C15H21NO7]-[C6H12O6]146.06[C9H9ON] 278.102[]-[C2H2O]236.093[] 236.093[]-[C3H5NO2]149.062[] 236.093[]-[C3H6O3]146.06[] 164.072[C9H11O2N]-[H3N]147.045[C9H8O2] 164.072[C9H11O2N]-[H2O]146.06[C9H9ON] 161.046[]-[H2O]143.034[] 149.062[]-[H2O]131.053[] 146.06[C9H9ON]-[C3H5O2]73.029[] 146.06[C9H9ON]-[C4H…
715_7	715	3.377567	326.1242	231518.296875	[M-H]-	326.1242	[M-H]-	C15H21NO7	0.22100000001046283	0.9990236569332585	0.0	MKG53587	PWUGKMGFPCOLHZ-UHFFFAOYSA-N	COc1ccc(C=NC2OC(CO)C(O)C(O)C2O)cc1OC	GENC53587					0.8571428571428571	1.0224240459738612	0.1831786416121359	2	1.4384185075208729	1.8415356654276234	326.1242[C15H21NO7]-[C6H10O5]164.072[C9H11O2N] 326.1242[C15H21NO7]-[C6H12O6]146.06[C9H9ON] 164.072[C9H11O2N]-[H3N]147.045[C9H8O2] 164.072[C9H11O2N]-[H2O]146.06[C9H9ON] 161.046[]-[H2O]143.034[] 149.062[]-[H2O]131.053[]
715_8	715	3.377567	326.1242	231518.296875	[M-H]-	326.1242	[M-H]-	C15H21NO7	0.22100000001046283	0.9990236569332585	0.0	MKG172622	FZGYTFYVWNSFAY-UHFFFAOYSA-N	CC(O)=NCc1ccc(OC2OC(CO)C(O)C(O)C2O)cc1	GENC172622					0.9122807017543859	1.0846593601610928	0.1249272240647485	2	1.035888450469893	1.7025059510893652	326.1242[C15H21NO7]-[C6H10O5]164.072[C9H11O2N] 326.1242[C15H21NO7]-[C6H12O6]146.06[C9H9ON] 164.072[C9H11O2N]-[H2O]146.06[C9H9ON] 161.046[]-[H2O]143.034[]
715_9	715	3.377567	326.1242	231518.296875	[M-H]-	326.1242	[M-H]-	C16H17N5O3	-1.1150000000270666	0.9754420754741063	0.0	MKG12975	UMSKCWZXBZMIQP-UHFFFAOYSA-N	NC(=O)C(NC(=O)CNC(=O)c1ccc(N)cc1)c1cccnc1	GENC12975					0.9051094890510949	0.7381807417674888	0.2783650260549294	2	1.0860854406908649	1.378767669660332	326.1242[C16H17N5O3]-[C4H8O4]206.083[] 326.1242[C16H17N5O3]-[C6H10O5]164.072[] 326.1242[C16H17N5O3]-[C6H12O6]146.06[] 206.083[]-[C2H2O]164.072[] 206.083[]-[C2H4O2]146.06[] 206.083[]-[C3H5NO2]119.05[] 164.072[]-[H3N]147.045[] 164.072[]-[H2O]146.06[] 164.072[]-[CH3NO]119.05[] 161.046[]-[C2H4O2]101.024[] 161.046[]-[C3H6O3]71.014[] 149.062[]-[H2O]131.053[] 149.062[]-[C6H6]71.014[] 147.045[]-[CO]119.0…
720_0	720	3.45525	315.0721	276864.6875	[M-H]-	315.0721	[M-H]-	C13H16O9	0.49000000001342414	0.9952095111688226	0.0	MKG91792	MOBYACALHPXMHU-UHFFFAOYSA-N	O=C(OC1OC(CO)C(O)C(O)C1O)c1ccc(O)c(O)c1	GENC91792					0.9287833827893175	2.017790264565119	0.5432631953893949	2	2.1366827278051654	3.185652579584584	315.073[]-[C3H6O3]225.04[] 315.073[]-[C6H10O5]153.02[] 315.073[]-[C6H12O6]135.009[] 225.04[]-[H2O]207.034[] 225.04[]-[C3H5O2]152.011[] 225.04[]-[C3H6O3]135.009[] 225.04[]-[C7H4O4]73.031[] 207.034[]-[C7H4O3]71.014[] 207.034[]-[C7H4O4]55.019[] 153.02[]-[H2O]135.009[] 153.02[]-[CO2]109.03[] 152.011[]-[CO2]108.022[] 136.018[]-[CO]108.022[] 135.009[]-[CO]107.014[] 113.024[]-[CO]85.029[] 113.024[]-[C2H…
720_1	720	3.45525	315.0721	276864.6875	[M-H]-	315.0721	[M-H]-	C13H16O9	0.49000000001342414	0.9952095111688226	316.079	(3,4,5,6-tetrahydroxyoxan-2-yl)methyl 3,4-dihydroxybenzoate	JBLVGFKMCLXCOP-UHFFFAOYSA-N	O=C(OCC1OC(O)C(O)C(O)C1O)C2=CC=C(O)C(O)=C2	134898	Organic compounds	Benzenoids	Benzene and substituted derivatives	Benzoic acids and derivatives	0.9287833827893175	2.017790264565119	0.5432631953893949	2	2.1366827278051654	3.185652579584584	315.073[]-[C3H6O3]225.04[] 315.073[]-[C6H10O5]153.02[] 315.073[]-[C6H12O6]135.009[] 225.04[]-[H2O]207.034[] 225.04[]-[C3H5O2]152.011[] 225.04[]-[C3H6O3]135.009[] 225.04[]-[C7H4O4]73.031[] 207.034[]-[C7H4O3]71.014[] 207.034[]-[C7H4O4]55.019[] 153.02[]-[H2O]135.009[] 153.02[]-[CO2]109.03[] 152.011[]-[CO2]108.022[] 136.018[]-[CO]108.022[] 135.009[]-[CO]107.014[] 113.024[]-[CO]85.029[] 113.024[]-[C2H…
720_2	720	3.45525	315.0721	276864.6875	[M-H]-	315.0721	[M-H]-	C13H16O9	0.49000000001342414	0.9952095111688226	316.079	2-hydroxy-3-{[3,4,5-trihydroxy-6-(hydroxymethyl)oxan-2-yl]oxy}benzoic acid	KVRUHZSAKSIVTD-UHFFFAOYSA-N	O=C(O)C=1C=CC=C(OC2OC(CO)C(O)C(O)C2O)C1O	165702	Organic compounds	Organic oxygen compounds	Organooxygen compounds	Carbohydrates and carbohydrate conjugates	0.9347826086956522	1.764851214459425	0.6166681003115624	2	2.62812842568539	3.1784363784190024	315.073[]-[C3H6O3]225.04[] 315.073[]-[C4H8O4]195.029[] 315.073[]-[C6H10O5]153.02[] 315.073[]-[C6H12O6]135.009[] 225.04[]-[H2O]207.034[] 225.04[]-[C3H5O2]152.011[] 225.04[]-[C3H6O3]135.009[] 225.04[]-[C6H11O2]109.973[] 225.04[]-[C7H4O4]73.031[] 207.034[]-[C7H4O3]71.014[] 207.034[]-[C7H4O4]55.019[] 195.029[]-[C2H2O]153.02[] 195.029[]-[C2H3O]152.011[] 195.029[]-[C2H3O2]136.018[] 195.029[]-[C2H4O2]13…
720_3	720	3.45525	315.0721	276864.6875	[M-H]-	315.0721	[M-H]-	C13H16O9	0.49000000001342414	0.9952095111688226	316.079	2,5-Dihydroxybenzoic Acid 5-O-Beta-D-Glucoside	CBTFERBMQQAROP-UHFFFAOYSA-N	O=C(O)C1=CC(OC2OC(CO)C(O)C(O)C2O)=CC=C1O	34708	Organic compounds	Organic oxygen compounds	Organooxygen compounds	Carbohydrates and carbohydrate conjugates	0.9345549738219895	1.764823447047934	0.5725520631459174	2	2.353325923722887	3.04100736002626	315.073[]-[C3H6O3]225.04[] 315.073[]-[C4H8O4]195.029[] 315.073[]-[C6H10O5]153.02[] 315.073[]-[C6H12O6]135.009[] 225.04[]-[H2O]207.034[] 225.04[]-[C3H5O2]152.011[] 225.04[]-[C3H6O3]135.009[] 207.034[]-[C7H4O3]71.014[] 207.034[]-[C7H4O4]55.019[] 195.029[]-[C2H2O]153.02[] 195.029[]-[C2H3O]152.011[] 195.029[]-[C2H3O2]136.018[] 195.029[]-[C2H4O2]135.009[] 195.029[]-[C7H4O3]59.014[] 153.02[]-[H2O]135.0…
720_4	720	3.45525	315.0721	276864.6875	[M-H]-	315.0721	[M-H]-	C13H16O9	0.49000000001342414	0.9952095111688226	316.079	4-(Beta-D-Glucosyloxy)-3-Hydroxy-Benzoic Acid	HFFREILXLCWCQH-UHFFFAOYSA-N	O=C(O)C1=CC=C(OC2OC(CO)C(O)C(O)C2O)C(O)=C1	104066	Organic compounds	Organic oxygen compounds	Organooxygen compounds	Carbohydrates and carbohydrate conjugates	0.9333333333333333	1.7648237504015216	0.5730917239078345	2	2.3528486760708476	3.040769039553828	315.073[]-[C3H6O3]225.04[] 315.073[]-[C4H8O4]195.029[] 315.073[]-[C6H10O5]153.02[] 315.073[]-[C6H12O6]135.009[] 225.04[]-[C3H5O2]152.011[] 225.04[]-[C3H6O3]135.009[] 225.04[]-[C7H4O4]73.031[] 195.029[]-[C2H2O]153.02[] 195.029[]-[C2H3O]152.011[] 195.029[]-[C2H3O2]136.018[] 195.029[]-[C2H4O2]135.009[] 195.029[]-[C7H4O3]59.014[] 153.02[]-[H2O]135.009[] 153.02[]-[CO2]109.03[] 152.011[]-[CO2]108.022[]…
720_5	720	3.45525	315.0721	276864.6875	[M-H]-	315.0721	[M-H]-	C13H16O9	0.49000000001342414	0.9952095111688226	316.079	3,4,5-trihydroxy-6-(hydroxymethyl)oxan-2-yl 2,5-dihydroxybenzoate	ZDYMSMNATFVIJZ-UHFFFAOYSA-N	O=C(OC1OC(CO)C(O)C(O)C1O)C2=CC(O)=CC=C2O	392718	Organic compounds	Organic oxygen compounds	Organooxygen compounds	Carbohydrates and carbohydrate conjugates	0.9301587301587302	2.017636632554271	0.4967939598010333	2	1.7658439322937407	3.0000795498180235	315.073[]-[C6H10O5]153.02[] 315.073[]-[C6H12O6]135.009[] 207.034[]-[C7H4O3]71.014[] 207.034[]-[C7H4O4]55.019[] 153.02[]-[H2O]135.009[] 153.02[]-[CO2]109.03[] 152.011[]-[CO2]108.022[] 136.018[]-[CO]108.022[] 135.009[]-[CO]107.014[] 113.024[]-[CO]85.029[] 113.024[]-[C2H2O]71.014[] 109.03[]-[CO]81.035[] 107.014[]-[CO]79.019[] 101.026[]-[H2O]83.012[] 101.026[]-[CO]73.031[] 101.026[]-[C2H2O]59.014[] 1…
720_6	720	3.45525	315.0721	276864.6875	[M-H]-	315.0721	[M-H]-	C13H16O9	0.49000000001342414	0.9952095111688226	316.079	2-hydroxy-6-{[3,4,5-trihydroxy-6-(hydroxymethyl)oxan-2-yl]oxy}benzoic acid	AYXMGGSPWUBIBI-UHFFFAOYSA-N	O=C(O)C=1C(O)=CC=CC1OC2OC(CO)C(O)C(O)C2O	16171	Organic compounds	Organic oxygen compounds	Organooxygen compounds	Carbohydrates and carbohydrate conjugates	0.9348958333333334	1.7646084450209347	0.570772107142032	2	2.1682259285122525	2.948242360393943	315.073[]-[C3H6O3]225.04[] 315.073[]-[C6H10O5]153.02[] 315.073[]-[C6H12O6]135.009[] 225.04[]-[C3H5O2]152.011[] 225.04[]-[C3H6O3]135.009[] 225.04[]-[C6H11O2]109.973[] 225.04[]-[C7H4O4]73.031[] 153.02[]-[H2O]135.009[] 153.02[]-[CO2]109.03[] 152.011[]-[C3H6]109.973[] 152.011[]-[CO2]108.022[] 136.018[]-[CO]108.022[] 135.009[]-[CO]107.014[] 113.024[]-[CO]85.029[] 113.024[]-[C2H2O]71.014[] 109.03[]-[CO…
720_7	720	3.45525	315.0721	276864.6875	[M-H]-	315.0721	[M-H]-	C13H16O9	0.49000000001342414	0.9952095111688226	316.079	4-hydroxy-3-{[3,4,5-trihydroxy-6-(hydroxymethyl)oxan-2-yl]oxy}benzoic acid	ZABGRNGGJZBHDJ-UHFFFAOYSA-N	O=C(O)C1=CC=C(O)C(OC2OC(CO)C(O)C(O)C2O)=C1	389822	Organic compounds	Phenylpropanoids and polyketides	Tannins	Hydrolyzable tannins	0.9327731092436975	1.7647887560141637	0.5498366541284856	2	1.8935985160083502	2.811108965135221	315.073[]-[C3H6O3]225.04[] 315.073[]-[C6H10O5]153.02[] 315.073[]-[C6H12O6]135.009[] 225.04[]-[C3H5O2]152.011[] 225.04[]-[C3H6O3]135.009[] 225.04[]-[C7H4O4]73.031[] 153.02[]-[H2O]135.009[] 153.02[]-[CO2]109.03[] 152.011[]-[CO2]108.022[] 136.018[]-[CO]108.022[] 135.009[]-[CO]107.014[] 113.024[]-[CO]85.029[] 113.024[]-[C2H2O]71.014[] 109.03[]-[CO]81.035[] 107.014[]-[CO]79.019[] 101.026[]-[H2O]83.012…
720_8	720	3.45525	315.0721	276864.6875	[M-H]-	315.0721	[M-H]-	C13H16O9	0.49000000001342414	0.9952095111688226	316.079	4-hydroxy-2-{[3,4,5-trihydroxy-6-(hydroxymethyl)oxan-2-yl]oxy}benzoic acid	OPHLJAQTOYKXTB-UHFFFAOYSA-N	O=C(O)C1=CC=C(O)C=C1OC2OC(CO)C(O)C(O)C2O	228613	Organic compounds	Organic oxygen compounds	Organooxygen compounds	Carbohydrates and carbohydrate conjugates	0.9347826086956522	1.7647860602016452	0.5498366541284856	2	1.89359614199342	2.8111050823152373	315.073[]-[C3H6O3]225.04[] 315.073[]-[C6H10O5]153.02[] 315.073[]-[C6H12O6]135.009[] 225.04[]-[C3H5O2]152.011[] 225.04[]-[C3H6O3]135.009[] 225.04[]-[C7H4O4]73.031[] 153.02[]-[H2O]135.009[] 153.02[]-[CO2]109.03[] 152.011[]-[CO2]108.022[] 136.018[]-[CO]108.022[] 135.009[]-[CO]107.014[] 113.024[]-[CO]85.029[] 113.024[]-[C2H2O]71.014[] 109.03[]-[CO]81.035[] 107.014[]-[CO]79.019[] 101.026[]-[H2O]83.012…
720_9	720	3.45525	315.0721	276864.6875	[M-H]-	315.0721	[M-H]-	C13H16O9	0.49000000001342414	0.9952095111688226	316.079	2,5-Dihydroxybenzoic Acid 2-O-Beta-D-Glucoside	GEZJVEGHJRPQEX-UHFFFAOYSA-N	O=C(O)C1=CC(O)=CC=C1OC2OC(CO)C(O)C(O)C2O	87301	Organic compounds	Organic oxygen compounds	Organooxygen compounds	Carbohydrates and carbohydrate conjugates	0.9342465753424658	1.764784332961012	0.5498366541284856	2	1.8935993988013387	2.8111049834785637	315.073[]-[C3H6O3]225.04[] 315.073[]-[C6H10O5]153.02[] 315.073[]-[C6H12O6]135.009[] 225.04[]-[C3H5O2]152.011[] 225.04[]-[C3H6O3]135.009[] 225.04[]-[C7H4O4]73.031[] 153.02[]-[H2O]135.009[] 153.02[]-[CO2]109.03[] 152.011[]-[CO2]108.022[] 136.018[]-[CO]108.022[] 135.009[]-[CO]107.014[] 113.024[]-[CO]85.029[] 113.024[]-[C2H2O]71.014[] 109.03[]-[CO]81.035[] 107.014[]-[CO]79.019[] 101.026[]-[H2O]83.012…
729_0	729	3.960783	358.1505	389257.1875	[M+FA-H]-	358.1505	[M+FA-H]-	C15H23NO6	0.30600000002323213	0.9981290324456978	0.0	MKG11191	PYHINRGPNYWINV-UHFFFAOYSA-N	COc1cc(COC2CCC(N)C(O)C2O)cc(OC)c1O	GENC11191					0.9779116465863453	1.8100026691384836	0.48802048818689575	2	1.190923030076932	2.5052770874215193	358.1505[C15H23NO6]-[C2H4O2]298.128[C13H19O4N] 312.144[]-[H2O]294.132[] 312.144[]-[CO]284.15[] 294.132[]-[CO]266.141[] 294.132[]-[C2H3O]251.118[] 284.15[]-[H2O]266.141[] 266.141[]-[CH3]251.118[] 165.053[]-[CH3]150.031[]
729_1	729	3.960783	358.1505	389257.1875	[M+FA-H]-	358.1505	[M+FA-H]-	C15H23NO6	0.30600000002323213	0.9981290324456978	0.0	MKG137310	TWBZTBPTKVMGHG-UHFFFAOYSA-N	COc1cc(CNC2COC(CO)C2O)cc(OC)c1OC	GENC137310					0.9782608695652174	1.7921585245966647	0.44275623049331164	2	1.1299366625616072	2.4569397591220383	358.1505[C15H23NO6]-[C2H4O2]298.128[C13H19O4N] 312.144[]-[H2O]294.132[] 312.144[]-[CO]284.15[] 294.132[]-[C2H3O]251.118[] 149.06[]-[CH3]134.037[]
729_2	729	3.960783	358.1505	389257.1875	[M+FA-H]-	358.1505	[M+FA-H]-	C15H23NO6	0.30600000002323213	0.9981290324456978	0.0	MKG150412	MSIQFMJSMGGPSM-UHFFFAOYSA-N	CCOC(=O)CCCC(O)C12CC(=O)N(CC1C(=O)O)C2C	GENC150412					0.896551724137931	1.20362026452667	0.27029250645401576	2	1.169815881217482	1.8883411083799808	312.144[]-[H2O]294.132[] 312.144[]-[C4H8O4]192.102[] 294.132[]-[CO]266.141[] 294.132[]-[C2H3O]251.118[] 266.141[]-[CH3]251.118[] 266.141[]-[H2O]248.124[] 251.118[]-[C2H3O2]192.102[]
729_3	729	3.960783	358.1505	389257.1875	[M+FA-H]-	358.1505	[M+FA-H]-	C15H23NO6	0.30600000002323213	0.9981290324456978	0.0	MKG101455	OZRNJULGTOOZGB-UHFFFAOYSA-N	CC(=O)OCC12CN(C)CC1C(=O)C(C)(O)C(C)(C(=O)O)C2	GENC101455					0.8955223880597015	1.2157919849709693	0.315711501118204	2	0.6188190625307913	1.6250144194809348	312.144[]-[H2O]294.132[] 294.132[]-[CO]266.141[] 294.132[]-[C2H3O]251.118[] 266.141[]-[CH3]251.118[] 266.141[]-[H2O]248.124[]
729_4	729	3.960783	358.1505	389257.1875	[M+FA-H]-	358.1505	[M+FA-H]-	C15H23NO6	0.30600000002323213	0.9981290324456978	0.0	MKG49383	RAEIOWXSSWMCLE-UHFFFAOYSA-N	CC(=O)OC1CC2(C(=O)O)C(O)CN(C)C3C1C(C)(C)OC32	GENC49383					0.8955223880597015	1.2157919849709693	0.315711501118204	2	0.6188190625307913	1.6250144194809348	312.144[]-[H2O]294.132[] 294.132[]-[CO]266.141[] 294.132[]-[C2H3O]251.118[] 266.141[]-[CH3]251.118[] 266.141[]-[H2O]248.124[]
729_5	729	3.960783	358.1505	389257.1875	[M+FA-H]-	358.1505	[M+FA-H]-	C15H23NO6	0.30600000002323213	0.9981290324456978	0.0	MKG179753	BLLZIIOWSKUINQ-UHFFFAOYSA-N	CNC1C(O)C(O)C1OC1C2CC(O)C(O)C2C=CC2OC21	GENC179753					0.9545454545454546	1.222825005429246	0.13603368218603365	2	0.5415389103478222	1.5934073638477269	312.144[]-[H2O]294.132[]
729_6	729	3.960783	358.1505	389257.1875	[M+FA-H]-	358.1505	[M+FA-H]-	C15H23NO6	0.30600000002323213	0.9981290324456978	313.153	2-{1-[({6-hydroxy-hexahydrofuro[3,2-b]furan-3-yl}carbamoyl)methyl]cyclopentyl}acetic acid	KRLWMUQLQFGDGD-UHFFFAOYSA-N	O=C(O)CC1(CC(=O)NC2COC3C(O)COC23)CCCC1	161848	Organic compounds	Organoheterocyclic compounds	Furofurans		0.9404761904761905	1.1892751133182062	0.22515083576666992	2	0.5848172922708368	1.5814966626981946	312.144[]-[H2O]294.132[] 294.132[]-[CO]266.141[] 266.141[]-[H2O]248.124[]
729_7	729	3.960783	358.1505	389257.1875	[M+FA-H]-	358.1505	[M+FA-H]-	C15H23NO6	0.30600000002323213	0.9981290324456978	0.0	MKG66457	LLXHIEALPIKPQH-UHFFFAOYSA-N	C=CCCC=CC(O)CCC(O)=NC(CCC(=O)O)C(=O)O	GENC66457					0.9090909090909091	1.1752814701185244	0.17970210812159443	2	0.5848172922708368	1.5675030194985125	312.144[]-[H2O]294.132[] 294.132[]-[CO]266.141[] 266.141[]-[H2O]248.124[]
729_8	729	3.960783	358.1505	389257.1875	[M+FA-H]-	358.1505	[M+FA-H]-	C15H23NO6	0.30600000002323213	0.9981290324456978	0.0	MKG221729	QDTYARLNLRHJFO-UHFFFAOYSA-N	CCOC(=O)C1=CC(O)C(N2CCOCC2)CC1C(=O)OC	GENC221729					0.9545454545454546	1.1846296741327493	0.2717517900085352	2	0.5591132791438473	1.563999216949243	312.144[]-[H2O]294.132[] 294.132[]-[C2H3O]251.118[]
729_9	729	3.960783	358.1505	389257.1875	[M+FA-H]-	358.1505	[M+FA-H]-	C15H23NO6	0.30600000002323213	0.9981290324456978	0.0	MKG16806	VSFOZOAJYSPUCR-UHFFFAOYSA-N	CC(=O)OC1CC(C)C(=O)NCCC2C(C1)OC(=O)C2(C)O	GENC16806					0.8571428571428571	1.1789458786058946	0.22663151507195575	2	0.5591132791438473	1.558315421422388	312.144[]-[H2O]294.132[] 294.132[]-[C2H3O]251.118[]
737_0	737	4.797383	203.0823	171851.296875	[M-H]-	203.0823	[M-H]-	C11H12N2O2	0.24700000000166256	0.9987805641169168	204.09	n(3-hydroxyethyl)-indole-3-carboxamide	HCNTVRWDNCJMFZ-UHFFFAOYSA-N	O=C(NCCO)C1=CNC=2C=CC=CC21	102658	Organic compounds	Organoheterocyclic compounds	Indoles and derivatives	Indolecarboxylic acids and derivatives	0.9583333333333334	0.9295519962874252	0.15370913359879407	2	0.44309370146933547	1.2509769034337848	203.083[]-[C3H5NO2]116.051[]
737_1	737	4.797383	203.0823	171851.296875	[M-H]-	203.0823	[M-H]-	C11H12N2O2	0.24700000000166256	0.9987805641169168	204.09	Vasicinol	WEFMOGRHGUPGMA-UHFFFAOYSA-N	OC=1C=CC=2N=C3N(CC2C1)CCC3O	343040	Organic compounds	Organoheterocyclic compounds	Diazanaphthalenes	Benzodiazines	0.956989247311828	0.8208334820267436	0.5560327147356964	2	0.23132085928141777	1.0363719680791441	203.083[]-[CO2]159.088[] 203.083[]-[C3H5NO2]116.051[] 159.088[]-[H3N]142.066[] 159.088[]-[C5H9O]74.025[] 157.076[]-[C5H9O]72.009[]
737_2	737	4.797383	203.0823	171851.296875	[M-H]-	203.0823	[M-H]-	C11H12N2O2	0.24700000000166256	0.9987805641169168	204.09	1H,2H,3H,9H-pyrrolo[2,1-b]quinazoline-3,6-diol	LUOCZSSCKBGSBD-UHFFFAOYSA-N	OC=1C=CC2=C(N=C3N(C2)CCC3O)C1	180309	Organic compounds	Organoheterocyclic compounds	Diazanaphthalenes	Benzodiazines	0.956989247311828	0.8208334820267436	0.5560327147356964	2	0.23132085928141777	1.0363719680791441	203.083[]-[CO2]159.088[] 203.083[]-[C3H5NO2]116.051[] 159.088[]-[H3N]142.066[] 159.088[]-[C5H9O]74.025[] 157.076[]-[C5H9O]72.009[]
737_3	737	4.797383	203.0823	171851.296875	[M-H]-	203.0823	[M-H]-	C11H12N2O2	0.24700000000166256	0.9987805641169168	0.0	MKG119711	GEXLSVVQVFFBSU-UHFFFAOYSA-N	NC(=CO)Cc1c[nH]c2cccc(O)c12	GENC119711					0.966789667896679	0.8055796169948565	0.6326379501242894	2	0.25980191462022206	1.0353586307166591	203.083[]-[H3N]186.054[] 203.083[]-[CO2]159.088[] 203.083[]-[C3H5NO2]116.051[] 186.054[]-[CO2]142.066[] 159.088[]-[H3N]142.066[] 159.088[]-[C5H9O]74.025[] 157.076[]-[C5H9O]72.009[]
737_4	737	4.797383	203.0823	171851.296875	[M-H]-	203.0823	[M-H]-	C11H12N2O2	0.24700000000166256	0.9987805641169168	204.09	1H,2H,3H,4H,9H-pyrido[3,4-b]indole-1,6-diol	MXAUKXXHSHERRL-UHFFFAOYSA-N	OC=1C=CC=2NC3=C(C2C1)CCNC3O	199123	Organic compounds	Organoheterocyclic compounds	Indoles and derivatives	Pyridoindoles	0.956989247311828	0.8193989600996906	0.5560327147356964	2	0.23086316895979456	1.0347086009912796	203.083[]-[CO2]159.088[] 203.083[]-[C3H5NO2]116.051[] 159.088[]-[H3N]142.066[] 159.088[]-[C5H9O]74.025[] 157.076[]-[C5H9O]72.009[]
737_5	737	4.797383	203.0823	171851.296875	[M-H]-	203.0823	[M-H]-	C11H12N2O2	0.24700000000166256	0.9987805641169168	204.09	2-acetamido-3-phenylprop-2-enamide	CGSKTFVSAVYFAX-UHFFFAOYSA-N	O=C(N)C(=CC=1C=CC=CC1)NC(=O)C	38114	Organic compounds	Organic acids and derivatives	Carboxylic acids and derivatives	Amino acids	0.9245283018867925	0.6941601962828639	0.2774837710748494	2	0.34652001768905744	0.9672982615390843	203.083[]-[H3N]186.054[] 203.083[]-[CO2]159.088[] 203.083[]-[C3H5NO2]116.051[]
737_6	737	4.797383	203.0823	171851.296875	[M-H]-	203.0823	[M-H]-	C11H12N2O2	0.24700000000166256	0.9987805641169168	0.0	MKG218829	NMUOCZJYUIEOBP-UHFFFAOYSA-N	CC(=O)Nc1ccc2c(c1)CN2C(C)=O	GENC218829					0.9591836734693877	0.7237878482986959	0.1371668921454202	2	0.1839705466336375	0.9156511780272063	203.083[]-[C3H5NO2]116.051[]
737_7	737	4.797383	203.0823	171851.296875	[M-H]-	203.0823	[M-H]-	C11H12N2O2	0.24700000000166256	0.9987805641169168	0.0	MKG1918	HITQWMQCQGOETC-UHFFFAOYSA-N	CC(=O)NCC(C#N)c1ccccc1O	GENC1918					0.9879518072289156	0.6733162563301098	0.2809907971269865	2	0.2613420847104409	0.9038653550970219	203.083[]-[C3H5NO2]116.051[]
737_8	737	4.797383	203.0823	171851.296875	[M-H]-	203.0823	[M-H]-	C11H12N2O2	0.24700000000166256	0.9987805641169168	0.0	MKG78051	AMUXEICCQPAHAS-UHFFFAOYSA-N	C=CC(=O)Nc1ccc(NC(C)=O)cc1	GENC78051					0.974025974025974	0.2535971941487012	0.1464061842569883	2	0.0	0.35347525056039286
737_9	737	4.797383	203.0823	171851.296875	[M-H]-	203.0823	[M-H]-	C11H12N2O2	0.24700000000166256	0.9987805641169168	0.0	MKG103710	NRKYPKPNOUKSSK-UHFFFAOYSA-N	CC=C(C)C(O)=Nc1ccc(N=O)cc1	GENC103710					0.9230769230769231	0.23295491213661426	0.1464061842569883	2	0.0	0.33283296854830596
738_0	738	4.797383	275.1031	143947.5	[M-H]-	275.1031	[M-H]-	C14H16N2O4	-0.08300000001781882	0.9998622294911691	0.0	MKG209350	BLCYGRYBZVFUER-UHFFFAOYSA-N	CC(NC(=O)CCc1c[nH]c2ccc(O)cc12)C(=O)O	GENC209350					0.9863945578231292	1.26191525072013	0.7064397270633056	2	1.1251615914734867	1.9244822694059902	203.083[]-[H3N]186.054[] 203.083[]-[C3H5NO2]116.051[] 186.054[]-[CO2]142.066[]
738_1	738	4.797383	275.1031	143947.5	[M-H]-	275.1031	[M-H]-	C14H16N2O4	-0.08300000001781882	0.9998622294911691	276.111	methyl 2-[2-(7-methoxy-1H-indol-1-yl)acetamido]acetate	NIOCDLABMYPOEC-UHFFFAOYSA-N	O=C(OC)CNC(=O)CN1C=CC=2C=CC=C(OC)C21	206700	Organic compounds	Organic acids and derivatives	Carboxylic acids and derivatives	Amino acids	0.9736842105263158	1.2157007218396436	0.431869885802979	2	1.1104112921549396	1.8708925908662302	203.083[]-[H3N]186.054[] 203.083[]-[C3H5NO2]116.051[]
738_2	738	4.797383	275.1031	143947.5	[M-H]-	275.1031	[M-H]-	C14H16N2O4	-0.08300000001781882	0.9998622294911691	276.111	3-[2-(5-methoxy-1H-indol-1-yl)acetamido]propanoic acid	HIGPHNAFQWUBQH-UHFFFAOYSA-N	O=C(O)CCNC(=O)CN1C=CC=2C=C(OC)C=CC21	105689	Organic compounds	Organic acids and derivatives	Peptidomimetics	Hybrid peptides	0.9735099337748344	1.2157007218396436	0.431869885802979	2	1.1104112921549396	1.8708925908662302	203.083[]-[H3N]186.054[] 203.083[]-[C3H5NO2]116.051[]
738_3	738	4.797383	275.1031	143947.5	[M-H]-	275.1031	[M-H]-	C14H16N2O4	-0.08300000001781882	0.9998622294911691	276.111	2-[2-(5-methoxy-1H-indol-1-yl)acetamido]propanoic acid	AZDGRLGDDAABIF-UHFFFAOYSA-N	O=C(O)C(NC(=O)CN1C=CC=2C=C(OC)C=CC21)C	16309	Organic compounds	Organic acids and derivatives	Carboxylic acids and derivatives	Amino acids	0.9767441860465116	1.2157007218396436	0.431869885802979	2	1.1104112921549396	1.8708925908662302	203.083[]-[H3N]186.054[] 203.083[]-[C3H5NO2]116.051[]
738_4	738	4.797383	275.1031	143947.5	[M-H]-	275.1031	[M-H]-	C14H16N2O4	-0.08300000001781882	0.9998622294911691	276.111	3-[2-(4-methoxy-1H-indol-1-yl)acetamido]propanoic acid	YOGLDNMGNXJGKC-UHFFFAOYSA-N	O=C(O)CCNC(=O)CN1C=CC=2C(OC)=CC=CC21	383402	Organic compounds	Organic acids and derivatives	Peptidomimetics	Hybrid peptides	0.9735099337748344	1.2157007218396436	0.431869885802979	2	1.1104112921549396	1.8708925908662302	203.083[]-[H3N]186.054[] 203.083[]-[C3H5NO2]116.051[]
738_5	738	4.797383	275.1031	143947.5	[M-H]-	275.1031	[M-H]-	C14H16N2O4	-0.08300000001781882	0.9998622294911691	276.111	2-[2-(4-methoxy-1H-indol-1-yl)acetamido]propanoic acid	KSILTXQDGYTWCJ-UHFFFAOYSA-N	O=C(O)C(NC(=O)CN1C=CC=2C(OC)=CC=CC21)C	163802	Organic compounds	Organic acids and derivatives	Carboxylic acids and derivatives	Amino acids	0.9767441860465116	1.2157007218396436	0.431869885802979	2	1.1104112921549396	1.8708925908662302	203.083[]-[H3N]186.054[] 203.083[]-[C3H5NO2]116.051[]
738_6	738	4.797383	275.1031	143947.5	[M-H]-	275.1031	[M-H]-	C14H16N2O4	-0.08300000001781882	0.9998622294911691	276.111	2-[(5-methoxy-1-methyl-1H-indol-2-yl)formamido]propanoic acid	YKFDTLBKYGTMOI-UHFFFAOYSA-N	O=C(O)C(NC(=O)C1=CC=2C=C(OC)C=CC2N1C)C	380649	Organic compounds	Organic acids and derivatives	Carboxylic acids and derivatives	Amino acids	0.967479674796748	1.2046753179954441	0.4665712949002645	2	1.1088842291718548	1.8591036555304883	203.083[]-[H3N]186.054[] 203.083[]-[C3H5NO2]116.051[]
738_7	738	4.797383	275.1031	143947.5	[M-H]-	275.1031	[M-H]-	C14H16N2O4	-0.08300000001781882	0.9998622294911691	276.111	2-(2-methyl-4-oxo-3,4-dihydroquinazolin-3-yl)ethyl 2-methoxyacetate	VLSSDDRYPVGPKS-UHFFFAOYSA-N	O=C(OCCN1C(=O)C=2C=CC=CC2N=C1C)COC	331413	Organic compounds	Organoheterocyclic compounds	Diazanaphthalenes	Benzodiazines	0.96875	1.0927984716401893	0.35446050262244944	2	1.0110934975416532	1.6983314433601326	203.083[]-[H3N]186.054[] 203.083[]-[C3H5NO2]116.051[]
738_8	738	4.797383	275.1031	143947.5	[M-H]-	275.1031	[M-H]-	C14H16N2O4	-0.08300000001781882	0.9998622294911691	0.0	MKG23217	IKXRXHVGRPCDHK-UHFFFAOYSA-N	CCOC(=O)NC(Cc1c[nH]c2ccccc12)C(=O)O	GENC23217					0.9506172839506173	1.0601667178345577	0.49914506710661777	2	1.030398568365511	1.67535222496643	203.083[]-[H3N]186.054[] 203.083[]-[CO2]159.094[] 186.054[]-[CO2]142.066[] 159.094[]-[H3N]142.066[]
738_9	738	4.797383	275.1031	143947.5	[M-H]-	275.1031	[M-H]-	C14H16N2O4	-0.08300000001781882	0.9998622294911691	0.0	MKG149284	BQIQDPZBQNLNGM-UHFFFAOYSA-N	CC(=NO)NC1C(O)=C2C=CC=C2OC2(C)C(=O)CC12	GENC149284					0.9512195121951219	1.1255546307142192	0.20469126597177745	2	0.31582863108284265	1.3834551692047574	203.083[]-[H3N]186.054[]
740_0	740	4.797383	365.1349	169301.515625	[M-H]-	365.1349	[M-H]-	C17H22N2O7	0.022000000058142177	0.9999903200467999	0.0	MKG215893	FHAPARODNCMTCN-UHFFFAOYSA-N	N=C(N)C=CC=Cc1ccc(OC2OC(CO)C(O)C(O)C2O)c(O)c1	GENC215893					0.9478079331941545	1.163149093598249	0.5208660821740231	2	3.292291602050385	2.9092939266281217	365.1349[C17H22N2O7]-[C6H10O5]203.083[C11H12O2N2] 203.083[C11H12O2N2]-[H3N]186.055[C11H9O2N] 203.083[C11H12O2N2]-[C3H6]161.046[C8H6O2N2] 203.083[C11H12O2N2]-[CO2]159.092[C10H12N2] 203.083[C11H12O2N2]-[CH3NO]158.061[C10H9ON] 203.083[C11H12O2N2]-[C3H5NO2]116.05[C8H7N] 188.071[]-[CO2]144.082[] 188.071[]-[C2H3O2]129.059[] 188.071[]-[C2H4O2]128.048[] 188.071[]-[C4H7O2]101.025[] 188.071[]-[C8H6O]70.029…
740_1	740	4.797383	365.1349	169301.515625	[M-H]-	365.1349	[M-H]-	C17H22N2O7	0.022000000058142177	0.9999903200467999	0.0	MKG13532	QLYLIRJGWCPBPS-UHFFFAOYSA-N	NC1=CC(OC2OC(CO)C(O)C(O)C2O)N2Cc3cc(O)ccc3C12	GENC13532					0.9429347826086957	1.152201233468519	0.4263528375506853	2	3.2254332782601662	2.864916904603282	365.1349[C17H22N2O7]-[C6H10O5]203.083[C11H12O2N2] 203.083[C11H12O2N2]-[H3N]186.055[C11H9O2N] 203.083[C11H12O2N2]-[C3H6]161.046[C8H6O2N2] 203.083[C11H12O2N2]-[CO2]159.092[C10H12N2] 203.083[C11H12O2N2]-[CH3NO]158.061[C10H9ON] 203.083[C11H12O2N2]-[C3H5NO2]116.05[C8H7N] 188.071[]-[CO2]144.082[] 188.071[]-[C2H3O2]129.059[] 188.071[]-[C2H4O2]128.048[] 188.071[]-[C8H6O]70.029[] 186.055[C11H9O2N]-[CO]158…
740_2	740	4.797383	365.1349	169301.515625	[M-H]-	365.1349	[M-H]-	C17H22N2O7	0.022000000058142177	0.9999903200467999	366.143	3-(1H-indol-3-yl)-2-({[2,3,4-trihydroxy-5-(hydroxymethyl)oxolan-2-yl]methyl}amino)propanoic acid	QWGZQROFKDGNKL-UHFFFAOYSA-N	O=C(O)C(NCC1(O)OC(CO)C(O)C1O)CC2=CNC=3C=CC=CC32	265843	Organic compounds	Organic oxygen compounds	Organooxygen compounds	Carbohydrates and carbohydrate conjugates	0.8253968253968254	1.1287098065691101	0.24285745641205325	2	2.734338010989129	2.5958778440683545	365.1349[C17H22N2O7]-[C6H10O5]203.083[C11H12O2N2] 203.083[C11H12O2N2]-[H3N]186.055[C11H9O2N] 203.083[C11H12O2N2]-[C3H6]161.046[C8H6O2N2] 203.083[C11H12O2N2]-[CO2]159.092[C10H12N2] 203.083[C11H12O2N2]-[CH3NO]158.061[C10H9ON] 188.071[]-[CO2]144.082[] 186.055[C11H9O2N]-[CO]158.061[C10H9ON] 186.055[C11H9O2N]-[CO2]142.066[C10H9N] 159.092[C10H12N2]-[H3N]142.066[C10H9N] 158.061[C10H9ON]-[H2O]140.049[C10…
740_3	740	4.797383	365.1349	169301.515625	[M-H]-	365.1349	[M-H]-	C17H22N2O7	0.022000000058142177	0.9999903200467999	366.143	2-amino-3-{1-[3,4,5-trihydroxy-6-(hydroxymethyl)oxan-2-yl]-1H-indol-3-yl}propanoic acid	ZHBHZDMTVVJASV-UHFFFAOYSA-N	O=C(O)C(N)CC1=CN(C=2C=CC=CC21)C3OC(CO)C(O)C(O)C3O	394497	Organic compounds	Nucleosides	Nucleoside and nucleotide analogues		0.8888888888888888	1.124009755789291	0.13557610273619453	2	2.181598581853613	2.3148080787207777	365.1349[C17H22N2O7]-[C6H10O5]203.083[C11H12O2N2] 203.083[C11H12O2N2]-[H3N]186.055[C11H9O2N] 203.083[C11H12O2N2]-[C3H6]161.046[C8H6O2N2] 203.083[C11H12O2N2]-[CO2]159.092[C10H12N2]
740_4	740	4.797383	365.1349	169301.515625	[M-H]-	365.1349	[M-H]-	C17H22N2O7	0.022000000058142177	0.9999903200467999	366.143	(3,4,5,6-tetrahydroxyoxan-2-yl)methyl 2-amino-3-(1H-indol-3-yl)propanoate	NOAYAAOAAXLNPD-UHFFFAOYSA-N	O=C(OCC1OC(O)C(O)C(O)C1O)C(N)CC2=CNC=3C=CC=CC32	210646	Organic compounds	Organic acids and derivatives	Carboxylic acids and derivatives	Amino acids	0.8870967741935484	1.0965393773247065	0.15890181745406823	2	2.1253102540373723	2.259193536348073	365.1349[C17H22N2O7]-[C6H10O5]203.083[C11H12O2N2] 203.083[C11H12O2N2]-[H3N]186.055[C11H9O2N] 203.083[C11H12O2N2]-[C3H6]161.046[C8H6O2N2] 203.083[C11H12O2N2]-[CO2]159.092[C10H12N2] 186.055[C11H9O2N]-[CO2]142.066[C10H9N] 159.092[C10H12N2]-[H3N]142.066[C10H9N] 157.075[]-[H3N]140.049[]
740_5	740	4.797383	365.1349	169301.515625	[M-H]-	365.1349	[M-H]-	C22H22O5	-3.999999999962256	0.7261490370780762	366.147	6-ethyl-7-hydroxy-2-methyl-3-(2,3,4,5-tetrahydro-1,6-benzodioxocin-8-yl)-4H-chromen-4-one	NNFVCPZXIDVVLY-UHFFFAOYSA-N	O=C1C2=CC(=C(O)C=C2OC(=C1C=3C=CC=4OCCCCOC4C3)C)CC	210070	Organic compounds	Phenylpropanoids and polyketides	Isoflavonoids	Isoflav	0.9480122324159022	0.9887118007921755	0.6687561252408787	2	1.8941566943953765	2.0084050516976713	365.1349[C22H22O5]-[C3H6O3]275.103[C19H16O2] 365.1349[C22H22O5]-[C4H8O4]245.092[C18H14O] 365.1349[C22H22O5]-[C5H10O5]215.081[C17H12] 365.1349[C22H22O5]-[C6H10O5]203.083[C16H12] 317.114[]-[C2H2O]275.103[] 287.102[]-[C2H2O]245.092[] 287.102[]-[CO2]243.112[] 275.103[]-[C2H4O2]215.081[] 275.103[]-[C3H5NO2]188.071[] 245.092[]-[C2H2O]203.083[] 245.092[]-[CO2]201.106[] 245.092[]-[C3H5NO2]158.061[] 243.1…
740_6	740	4.797383	365.1349	169301.515625	[M-H]-	365.1349	[M-H]-	C17H22N2O7	0.022000000058142177	0.9999903200467999	366.143	Semilepidinoside B	ASPNXCICLVYQCJ-UHFFFAOYSA-N	OCC1OC(OC2=CC=C(C=C2OC)CC3=NC=CN3)C(O)C(O)C1O	12143	Organic compounds	Organic oxygen compounds	Organooxygen compounds	Carbohydrates and carbohydrate conjugates	0.8596491228070176	1.0856490764966862	0.17389354230763257	2	1.585468345164814	1.9783822810837732	365.1349[C17H22N2O7]-[C6H10O5]203.083[C11H12O2N2] 203.083[C11H12O2N2]-[H3N]186.055[C11H9O2N] 203.083[C11H12O2N2]-[C3H6]161.046[C8H6O2N2]
740_7	740	4.797383	365.1349	169301.515625	[M-H]-	365.1349	[M-H]-	C22H22O5	-3.999999999962256	0.7261490370780762	366.147	Curcumin Iii; 3'-Methoxy	RGMADVSAJHLTDE-UHFFFAOYSA-N	O=C(C=CCC1=CC=C(O)C=C1)CC(=O)C=CCC2=CC=C(O)C(OC)=C2	272838	Organic compounds	Benzenoids	Phenols	Methoxyphenols	0.9606815203145478	1.0859642895633361	0.5993801261369799	2	1.5369227225022641	1.9270405545222757	365.1349[C22H22O5]-[C3H6O3]275.103[C19H16O2] 365.1349[C22H22O5]-[C5H10O5]215.081[C17H12] 365.1349[C22H22O5]-[C6H10O5]203.083[C16H12] 317.114[]-[C2H2O]275.103[] 317.114[]-[C5H8O5]169.076[] 317.114[]-[C5H10O5]167.063[] 275.103[]-[C2H4O2]215.081[] 275.103[]-[C3H5NO2]188.071[] 243.112[]-[H2O]225.101[] 243.112[]-[C2H4]215.081[] 243.112[]-[C2H2O]201.106[] 243.112[]-[C2H4O2]183.091[] 243.112[]-[C4H7O2]1…
740_8	740	4.797383	365.1349	169301.515625	[M-H]-	365.1349	[M-H]-	C22H22O5	-3.999999999962256	0.7261490370780762	0.0	MKG38901	PIMYYYQVHIOCKV-UHFFFAOYSA-N	COc1ccc2ccc(=O)oc2c1CCc1cc2c(cc1OCO)CCC2	GENC38901					0.896	1.091148605582624	0.2513559078216472	2	1.4762100695838505	1.901868544082357	365.1349[C22H22O5]-[C6H10O5]203.083[C16H12] 203.083[C16H12]-[C3H6]161.046[C13H6] 203.083[C16H12]-[CO2]159.092[] 203.083[C16H12]-[CH3NO]158.061[] 203.083[C16H12]-[C3H5NO2]116.05[] 159.092[]-[H3N]142.066[] 159.092[]-[CH5N]128.048[] 158.061[]-[CO]130.065[] 158.061[]-[C2H2O]116.05[] 144.082[]-[CH3]129.059[] 144.082[]-[C2H4]116.05[]
740_9	740	4.797383	365.1349	169301.515625	[M-H]-	365.1349	[M-H]-	C17H22N2O7	0.022000000058142177	0.9999903200467999	0.0	MKG79407	JJPBDMHCWGPZIV-UHFFFAOYSA-N	CC1OC(OC2CC(C(=O)NCc3cccnc3)C2=O)C(O)C(O)C1O	GENC79407					0.94	1.084796163606941	0.1312400319039576	2	1.0568253481534258	1.7132078696883337	365.1349[C17H22N2O7]-[C6H10O5]203.083[C11H12O2N2] 203.083[C11H12O2N2]-[C3H6]161.046[C8H6O2N2]
775_0	775	8.10965	210.0767	124187.203125	[M-H]-	210.0767	[M-H]-	C10H13NO4	0.06599999997547457	0.9999128837949017	0.0	MKG52316	RIBUEFQXMOWRGU-UHFFFAOYSA-N	COC(=O)c1c(O)cc(O)cc1N(C)C	GENC52316					0.9552631578947368	1.3647097167469286	0.7633335444922327	2	2.1635503214133704	2.546476165833104	210.077[]-[C6H10O4]64.02[] 134.058[]-[C2H4]106.03[] 134.058[]-[C3H5O]77.029[] 124.041[]-[H2O]106.03[] 124.041[]-[CO]96.046[] 124.041[]-[CO2]80.05[] 124.041[]-[C2H4O2]64.02[] 122.025[]-[CO]94.03[] 122.025[]-[CO2]78.035[] 106.03[]-[CO]78.035[] 106.03[]-[C2H2O]64.02[] 96.046[]-[H2O]78.035[] 96.046[]-[CH4O]64.02[] 96.046[]-[CH3NO]51.024[] 94.03[]-[H2O]76.018[] 94.03[]-[CO]66.035[] 94.03[]-[C2H2O]52.0…
775_1	775	8.10965	210.0767	124187.203125	[M-H]-	210.0767	[M-H]-	C10H13NO4	0.06599999997547457	0.9999128837949017	0.0	MKG215483	AHFJGYWAZYVGIR-UHFFFAOYSA-N	COc1ccc(NCCC(=O)O)cc1O	GENC215483					0.9549763033175356	1.2684947969516127	0.8313252966027168	2	2.0523474027892887	2.3946597867257475	210.077[]-[C6H10O4]64.02[] 148.076[]-[CH4O]116.053[] 148.076[]-[C3H6]106.03[] 148.076[]-[C4H7O]77.029[] 134.058[]-[H2O]116.053[] 134.058[]-[C2H4]106.03[] 134.058[]-[C3H5O]77.029[] 124.041[]-[H2O]106.03[] 124.041[]-[CO]96.046[] 124.041[]-[CO2]80.05[] 124.041[]-[C2H4O2]64.02[] 122.025[]-[CO]94.03[] 122.025[]-[CO2]78.035[] 106.03[]-[CO]78.035[] 106.03[]-[C2H2O]64.02[] 96.046[]-[H2O]78.035[] 96.046[]…
775_2	775	8.10965	210.0767	124187.203125	[M-H]-	210.0767	[M-H]-	C10H13NO4	0.06599999997547457	0.9999128837949017	211.084	(5-formyl-1H-pyrrol-2-yl)methyl 4-hydroxybutanoate	XTIJPTNHTWIKHV-UHFFFAOYSA-N	O=CC1=CC=C(N1)COC(=O)CCCO	370302	Organic compounds	Lipids and lipid	Fatty Acyls	Fatty acid esters	0.8305084745762712	1.4264909008795554	0.45403145613567236	2	1.7348839744136804	2.3939241764658856	124.041[]-[H2O]106.03[] 124.041[]-[CO]96.046[] 124.041[]-[CO2]80.05[] 122.025[]-[CO]94.03[] 122.025[]-[CO2]78.035[] 106.03[]-[CO]78.035[] 96.046[]-[H2O]78.035[] 94.03[]-[H2O]76.018[]
775_3	775	8.10965	210.0767	124187.203125	[M-H]-	210.0767	[M-H]-	C10H13NO4	0.06599999997547457	0.9999128837949017	211.084	methyl 2-amino-3-(3,4-dihydroxyphenyl)propanoate	XBBDACCLCFWBSI-UHFFFAOYSA-N	O=C(OC)C(N)CC1=CC=C(O)C(O)=C1	356944	Organic compounds	Organic acids and derivatives	Carboxylic acids and derivatives	Amino acids	0.9546599496221663	1.2628446780884541	0.7933228497178505	2	2.0386044120299034	2.382138172482896	210.077[]-[C6H10O4]64.02[] 134.058[]-[H2O]116.053[] 134.058[]-[C2H4]106.03[] 134.058[]-[C3H5O]77.029[] 124.041[]-[H2O]106.03[] 124.041[]-[CO]96.046[] 124.041[]-[CO2]80.05[] 124.041[]-[C2H4O2]64.02[] 122.025[]-[CO]94.03[] 122.025[]-[CO2]78.035[] 106.03[]-[CO]78.035[] 106.03[]-[C2H2O]64.02[] 96.046[]-[H2O]78.035[] 96.046[]-[CH4O]64.02[] 96.046[]-[CH3NO]51.024[] 94.03[]-[H2O]76.018[] 94.03[]-[CO]66.…
775_4	775	8.10965	210.0767	124187.203125	[M-H]-	210.0767	[M-H]-	C10H13NO4	0.06599999997547457	0.9999128837949017	0.0	MKG136993	QVLDAQFWIYVKPZ-UHFFFAOYSA-N	CONC(=O)CCc1ccc(O)c(O)c1	GENC136993					0.9591346153846154	1.2729989213803736	0.6942807079677408	2	2.0071898834339343	2.376585151476831	210.077[]-[C6H10O4]64.02[] 124.041[]-[H2O]106.03[] 124.041[]-[CO]96.046[] 124.041[]-[CO2]80.05[] 124.041[]-[C2H4O2]64.02[] 122.025[]-[CO]94.03[] 122.025[]-[CO2]78.035[] 106.03[]-[CO]78.035[] 106.03[]-[C2H2O]64.02[] 96.046[]-[H2O]78.035[] 96.046[]-[CH4O]64.02[] 96.046[]-[CH3NO]51.024[] 94.03[]-[H2O]76.018[] 94.03[]-[CO]66.035[] 94.03[]-[C2H2O]52.019[] 80.05[]-[C2H4]52.019[] 78.035[]-[C2H4]50.002[]
775_5	775	8.10965	210.0767	124187.203125	[M-H]-	210.0767	[M-H]-	C10H13NO4	0.06599999997547457	0.9999128837949017	0.0	MKG175175	QRXPIKKZQGWJMW-UHFFFAOYSA-N	COc1ccc(CC(N)C(=O)O)cc1O	GENC175175					0.955503512880562	1.2510390567709913	0.8387687539484232	2	2.0180953747657027	2.360078032533333	210.077[]-[C6H10O4]64.02[] 148.076[]-[CH4O]116.053[] 148.076[]-[C3H6]106.03[] 148.076[]-[C4H7O]77.029[] 134.058[]-[H2O]116.053[] 134.058[]-[C2H4]106.03[] 134.058[]-[C3H5O]77.029[] 124.041[]-[H2O]106.03[] 124.041[]-[CO]96.046[] 124.041[]-[CO2]80.05[] 124.041[]-[C2H4O2]64.02[] 122.025[]-[CO]94.03[] 122.025[]-[CO2]78.035[] 106.03[]-[CO]78.035[] 106.03[]-[C2H2O]64.02[] 96.046[]-[H2O]78.035[] 96.046[]…
775_6	775	8.10965	210.0767	124187.203125	[M-H]-	210.0767	[M-H]-	C10H13NO4	0.06599999997547457	0.9999128837949017	211.084	3-amino-3-(3-hydroxy-4-methoxyphenyl)propanoic acid	MVPHRWQFARWHIX-UHFFFAOYSA-N	O=C(O)CC(N)C1=CC=C(OC)C(O)=C1	198265	Organic compounds	Organic acids and derivatives	Carboxylic acids and derivatives	Amino acids	0.955503512880562	1.251039056770991	0.8387687539484233	2	2.0180953747657027	2.3600780325333326	210.077[]-[C6H10O4]64.02[] 148.076[]-[CH4O]116.053[] 148.076[]-[C3H6]106.03[] 148.076[]-[C4H7O]77.029[] 134.058[]-[H2O]116.053[] 134.058[]-[C2H4]106.03[] 134.058[]-[C3H5O]77.029[] 124.041[]-[H2O]106.03[] 124.041[]-[CO]96.046[] 124.041[]-[CO2]80.05[] 124.041[]-[C2H4O2]64.02[] 122.025[]-[CO]94.03[] 122.025[]-[CO2]78.035[] 106.03[]-[CO]78.035[] 106.03[]-[C2H2O]64.02[] 96.046[]-[H2O]78.035[] 96.046[]…
775_7	775	8.10965	210.0767	124187.203125	[M-H]-	210.0767	[M-H]-	C10H13NO4	0.06599999997547457	0.9999128837949017	211.084	3-O-Methyldopa	PFDUUKDQEHURQC-UHFFFAOYSA-N	O=C(O)C(N)CC1=CC=C(O)C(OC)=C1	238779	Organic compounds	Organic acids and derivatives	Carboxylic acids and derivatives	Amino acids	0.9549763033175356	1.251039056770991	0.8387687539484233	2	2.0180953747657027	2.3600780325333326	210.077[]-[C6H10O4]64.02[] 148.076[]-[CH4O]116.053[] 148.076[]-[C3H6]106.03[] 148.076[]-[C4H7O]77.029[] 134.058[]-[H2O]116.053[] 134.058[]-[C2H4]106.03[] 134.058[]-[C3H5O]77.029[] 124.041[]-[H2O]106.03[] 124.041[]-[CO]96.046[] 124.041[]-[CO2]80.05[] 124.041[]-[C2H4O2]64.02[] 122.025[]-[CO]94.03[] 122.025[]-[CO2]78.035[] 106.03[]-[CO]78.035[] 106.03[]-[C2H2O]64.02[] 96.046[]-[H2O]78.035[] 96.046[]…
775_8	775	8.10965	210.0767	124187.203125	[M-H]-	210.0767	[M-H]-	C10H13NO4	0.06599999997547457	0.9999128837949017	211.084	2-amino-3-[4-hydroxy-3-(hydroxymethyl)phenyl]propanoic acid	RDBXZNZJKNWRCZ-UHFFFAOYSA-N	O=C(O)C(N)CC1=CC=C(O)C(=C1)CO	270940	Organic compounds	Organic acids and derivatives	Carboxylic acids and derivatives	Amino acids	0.9491978609625669	1.2510333561982552	0.8387687539484233	2	2.0180879854749394	2.360068637315215	210.077[]-[C6H10O4]64.02[] 148.076[]-[CH4O]116.053[] 148.076[]-[C3H6]106.03[] 148.076[]-[C4H7O]77.029[] 134.058[]-[H2O]116.053[] 134.058[]-[C2H4]106.03[] 134.058[]-[C3H5O]77.029[] 124.041[]-[H2O]106.03[] 124.041[]-[CO]96.046[] 124.041[]-[CO2]80.05[] 124.041[]-[C2H4O2]64.02[] 122.025[]-[CO]94.03[] 122.025[]-[CO2]78.035[] 106.03[]-[CO]78.035[] 106.03[]-[C2H2O]64.02[] 96.046[]-[H2O]78.035[] 96.046[]…
775_9	775	8.10965	210.0767	124187.203125	[M-H]-	210.0767	[M-H]-	C10H13NO4	0.06599999997547457	0.9999128837949017	0.0	MKG186418	GGPLTNNIKARJEX-UHFFFAOYSA-N	CNC(Cc1cc(O)ccc1O)C(=O)O	GENC186418					0.9525065963060686	1.2478467151055554	0.77561919005365	2	1.7735007528178781	2.2345883798939847	210.077[]-[C6H10O4]64.02[] 148.076[]-[H2O]130.063[] 148.076[]-[CH4O]116.053[] 148.076[]-[C3H6]106.03[] 134.058[]-[H2O]116.053[] 134.058[]-[C2H4]106.03[] 130.063[]-[C6H6]52.019[] 124.041[]-[H2O]106.03[] 124.041[]-[CO]96.046[] 124.041[]-[CO2]80.05[] 124.041[]-[C2H4O2]64.02[] 122.025[]-[CO]94.03[] 122.025[]-[CO2]78.035[] 106.03[]-[CO]78.035[] 106.03[]-[C2H2O]64.02[] 96.046[]-[H2O]78.035[] 96.046[]-[…
798_0	798	8.925867	308.1132	249284.921875	[M-H]-	308.1132	[M-H]-	C15H19NO6	-0.2139999999712927	0.9990844993269357	309.121	Sporovexin C	AQYVBRADYQRCEE-UHFFFAOYSA-N	O=C(O)CCNC(=O)C1=CC=C(OCCC(C(=O)O)C)C=C1	10833	Organic compounds	Organic acids and derivatives	Carboxylic acids and derivatives	Amino acids	0.883495145631068	1.1519745755437512	0.5556935940297938	2	0.6988409105650415	1.6013034807589654	308.112[]-[CH3]293.089[] 308.112[]-[C2H3O2]249.098[] 308.112[]-[C2H4O2]248.094[] 308.112[]-[C3H6O3]218.081[] 308.112[]-[C6H10O4]162.056[] 293.089[]-[CO2]249.098[] 249.098[]-[CH4O]217.069[] 249.098[]-[C2H4O2]189.08[] 249.098[]-[C3H5NO2]162.056[] 249.098[]-[C6H11O2]134.025[] 248.094[]-[C2H3O2]189.08[] 248.094[]-[C4H7O2]161.049[] 246.11[]-[C2H4]218.081[] 246.11[]-[C3H5O]189.08[] 246.11[]-[C5H9O]161.…
798_1	798	8.925867	308.1132	249284.921875	[M-H]-	308.1132	[M-H]-	C15H19NO6	-0.2139999999712927	0.9990844993269357	0.0	MKG73915	ONEHIWHACNAIHW-UHFFFAOYSA-N	CCOC(=O)C(C)NC(=O)Cc1c(O)cc(C)cc1C(=O)O	GENC73915					0.945054945054945	0.9746825915609337	0.9015725278689564	2	0.7021165815848639	1.4256493322860593	308.112[]-[CH3]293.089[] 308.112[]-[C2H3O2]249.098[] 308.112[]-[C2H4O2]248.094[] 308.112[]-[C3H6O3]218.081[] 308.112[]-[C6H10O4]162.056[] 293.089[]-[CO2]249.098[] 293.089[]-[C6H10O4]147.032[] 293.089[]-[C5H12NO5P]96.045[] 249.098[]-[H2O]231.09[] 249.098[]-[CH4O]217.069[] 249.098[]-[C2H4O2]189.08[] 249.098[]-[C3H5NO2]162.056[] 249.098[]-[C6H11O2]134.025[] 248.094[]-[CO]220.094[] 248.094[]-[C2H3O2]…
798_2	798	8.925867	308.1132	249284.921875	[M-H]-	308.1132	[M-H]-	C15H19NO6	-0.2139999999712927	0.9990844993269357	0.0	MKG51302	MHZYAMBZYGPMKA-UHFFFAOYSA-N	CC(=O)OCC(C)NC(=O)C(OC(C)=O)c1ccc(O)cc1	GENC51302					0.9477756286266924	1.1383242956313686	0.6318197176994335	2	0.21990234521861443	1.3481839181733695	308.112[]-[CH3]293.089[] 308.112[]-[C2H3O2]249.098[] 308.112[]-[C2H4O2]248.094[] 308.112[]-[C3H6O3]218.081[] 293.089[]-[CO2]249.098[] 293.089[]-[C6H10O4]147.032[] 249.098[]-[H2O]231.09[] 249.098[]-[CH4O]217.069[] 249.098[]-[C2H4O2]189.08[] 249.098[]-[C6H11O2]134.025[] 248.094[]-[CO]220.094[] 248.094[]-[C2H3O2]189.08[] 248.094[]-[C5H9O2]147.032[] 231.09[]-[C2H2O]189.08[] 231.09[]-[C6H10O4]85.027[]…
798_3	798	8.925867	308.1132	249284.921875	[M-H]-	308.1132	[M-H]-	C16H15N5O2	-1.5499999999519787	0.9530861315823859	309.123	N-(2-{2-methyl-4-oxo-3H,4H-pyrido[2,3-d]pyrimidin-3-yl}ethyl)pyridine-3-carboxamide	WZMJEOQRFDNVIM-UHFFFAOYSA-N	O=C(NCCN1C(=O)C=2C=CC=NC2N=C1C)C=3C=NC=CC3	356919	Organic compounds	Organoheterocyclic compounds	Pyridopyrimidines	Pyrido	0.9041095890410958	1.2099464960227688	0.15389228327352691	2	0.02664662537949356	1.3185784218707541	308.112[]-[CH3]293.089[] 231.09[]-[C4H7O]160.041[]
798_4	798	8.925867	308.1132	249284.921875	[M-H]-	308.1132	[M-H]-	C15H19NO6	-0.2139999999712927	0.9990844993269357	0.0	MKG38012	SJJHXHRAIVSIDA-UHFFFAOYSA-N	COCC(=O)N1CCC(OC(=O)c2ccccc2)C(O)C1O	GENC38012					0.924812030075188	1.1738756128392844	0.21876258438117868	2	0.04704446633203266	1.2973062959379944	308.112[]-[CH3]293.089[] 308.112[]-[C3H6O3]218.081[] 231.09[]-[C2H2O]189.08[] 218.081[]-[C6H6]140.033[] 217.069[]-[CO]189.08[] 140.033[]-[CO]112.041[]
798_5	798	8.925867	308.1132	249284.921875	[M-H]-	308.1132	[M-H]-	C16H15N5O2	-1.5499999999519787	0.9530861315823859	309.123	N-({11-oxa-1,8-diazatricyclo[7.4.0.0虏,鈦穄trideca-2,4,6,8-tetraen-13-yl}methyl)pyrazine-2-carboxamide	YSLSGEPRMPWGIN-UHFFFAOYSA-N	O=C(NCC1N2C(=NC=3C=CC=CC32)COC1)C4=NC=CN=C4	386859	Organic compounds	Organoheterocyclic compounds	Benzimidazoles		0.875	1.1886534206762152	0.09084401453966674	2	0.0	1.2839620338344537
798_6	798	8.925867	308.1132	249284.921875	[M-H]-	308.1132	[M-H]-	C16H15N5O2	-1.5499999999519787	0.9530861315823859	309.123	N-({11-oxa-1,8-diazatricyclo[7.4.0.0虏,鈦穄trideca-2,4,6,8-tetraen-13-yl}methyl)pyrimidine-5-carboxamide	AOQXAYFIYPZKRX-UHFFFAOYSA-N	O=C(NCC1N2C(=NC=3C=CC=CC32)COC1)C=4C=NC=NC4	7939	Organic compounds	Organoheterocyclic compounds	Benzimidazoles		0.875	1.1886534206762152	0.09084401453966674	2	0.0	1.2839620338344537
798_7	798	8.925867	308.1132	249284.921875	[M-H]-	308.1132	[M-H]-	C16H15N5O2	-1.5499999999519787	0.9530861315823859	309.123	N-({11-oxa-1,3,8-triazatricyclo[7.4.0.0虏,鈦穄trideca-2,4,6,8-tetraen-13-yl}methyl)pyridine-2-carboxamide	LQVSEGJMZKENDK-UHFFFAOYSA-N	O=C(NCC1N2C=3N=CC=CC3N=C2COC1)C4=NC=CC=C4	178613	Organic compounds	Organoheterocyclic compounds	Imidazopyridines		0.875	1.178054144405071	0.09164052716560674	2	0.0	1.2733627575633095
798_8	798	8.925867	308.1132	249284.921875	[M-H]-	308.1132	[M-H]-	C16H15N5O2	-1.5499999999519787	0.9530861315823859	309.123	N-({11-oxa-1,3,8-triazatricyclo[7.4.0.0虏,鈦穄trideca-2,4,6,8-tetraen-13-yl}methyl)pyridine-4-carboxamide	CFVDZMSAZKAGDV-UHFFFAOYSA-N	O=C(NCC1N2C=3N=CC=CC3N=C2COC1)C=4C=CN=CC4	37901	Organic compounds	Organoheterocyclic compounds	Imidazopyridines		0.875	1.178054144405071	0.09164052716560674	2	0.0	1.2733627575633095
798_9	798	8.925867	308.1132	249284.921875	[M-H]-	308.1132	[M-H]-	C16H15N5O2	-1.5499999999519787	0.9530861315823859	309.123	N-({11-oxa-1,3,8-triazatricyclo[7.4.0.0虏,鈦穄trideca-2,4,6,8-tetraen-13-yl}methyl)pyridine-3-carboxamide	BTUORFUYAQJUKD-UHFFFAOYSA-N	O=C(NCC1N2C=3N=CC=CC3N=C2COC1)C=4C=NC=CC4	28904	Organic compounds	Organoheterocyclic compounds	Imidazopyridines		0.875	1.178054144405071	0.09164052716560674	2	0.0	1.2733627575633095
820_0	820	9.891517	633.26	165787.28125	[M+FA-H]-	633.26	[M+FA-H]-	C31H40O11	5.2799999999706415	0.572599934909311	0.0	MKG27691	KDVDNKIDIXYJHH-UHFFFAOYSA-N	C=C1C(=O)OC2C(OC(=O)C(C)CCCC)C(OC)C(OC(C)=O)C(OC(=O)C=Cc3cccc(O)c3)C2C1OCC	GENC27691					0.977922077922078	1.1307557299343411	0.3670652873149529	2	0.43117797521971735	1.4036047110351308	587.254[]-[C6H10O5]425.202[] 407.116[]-[C12H20O9]99.009[] 125.024[]-[CO]97.029[] 125.024[]-[C2H2O]83.012[] 125.024[]-[CO2]81.034[] 119.035[]-[H2O]101.024[] 119.035[]-[C2H4O2]59.014[] 101.024[]-[H2O]83.012[] 101.024[]-[C2H2O]59.014[] 99.009[]-[CO2]55.019[] 97.029[]-[CO]69.033[] 97.029[]-[C2H2O]55.019[] 83.012[]-[CO]55.019[]
820_1	820	9.891517	633.26	165787.28125	[M+FA-H]-	633.26	[M+FA-H]-	C31H40O11	5.2799999999706415	0.572599934909311	588.257	Humilinolide A	ADDLXGZBTXNVDS-UHFFFAOYSA-N	O=C1OC(C2=COC=C2)C3(C)CCC4C5(OC5C6(O)C(=O)C4(C)C(C(O)C(=O)OC)C(C)(C)C6OC(=O)C(C)C)C3C1	3828	Organic compounds	Lipids and lipid	Prenol lipids	Triterpenoids	0.9738562091503268	1.1265786760896919	0.6716816204180047	2	0.43508683012700317	1.4013820846441245	587.254[]-[C6H10O5]425.202[] 323.099[]-[H2O]305.092[] 323.099[]-[C3H6O3]233.065[] 323.099[]-[C4H8O4]203.055[] 323.099[]-[C5H10O5]173.046[] 323.099[]-[C6H10O5]161.045[] 323.099[]-[C6H12O6]143.035[] 323.099[]-[C7H12O6]131.034[] 305.092[]-[C2H4O2]245.066[] 305.092[]-[C4H8O4]185.046[] 305.092[]-[C6H6O3]179.055[] 305.092[]-[C6H10O4]159.029[] 305.092[]-[C6H10O5]143.035[] 305.092[]-[C6H12O6]125.024[] 24…
820_2	820	9.891517	633.26	165787.28125	[M+FA-H]-	633.26	[M+FA-H]-	C31H40O11	5.2799999999706415	0.572599934909311	588.257	Toonayunnanin H	OCAKPJOYADXKLF-UHFFFAOYSA-N	O=C(OCC1(C(=O)CC2OC3CC4(C)C(C5=COC=C5)CC6OC64C(O)(C)C3C2(C)C1C(OC(=O)C)C(=O)OC)C)C	220538	Organic compounds	Lipids and lipid	Prenol lipids	Triterpenoids	0.9630911188004614	1.1268080548241017	0.6841949352128425	2	0.4340248311032471	1.4010804638666563	587.254[]-[C6H10O5]425.202[] 407.116[]-[C12H20O9]99.009[] 323.099[]-[H2O]305.092[] 323.099[]-[C3H6O3]233.065[] 323.099[]-[C4H8O4]203.055[] 323.099[]-[C5H10O5]173.046[] 323.099[]-[C6H10O5]161.045[] 323.099[]-[C6H12O6]143.035[] 321.083[]-[C5H8O5]173.046[] 321.083[]-[C6H10O5]159.029[] 321.083[]-[C6H12O6]141.02[] 305.092[]-[C4H8O4]185.046[] 305.092[]-[C6H6O3]179.055[] 305.092[]-[C6H10O4]159.029[] 305…
820_3	820	9.891517	633.26	165787.28125	[M+FA-H]-	633.26	[M+FA-H]-	C31H40O11	5.2799999999706415	0.572599934909311	588.257	14-(acetyloxy)-3,5,22-trihydroxy-11,15,17,22-tetramethyl-4,21-dioxo-8,20-dioxaheptacyclo[13.10.0.0虏,鹿虏.0鈦?鹿鹿.0鈦?鈦?0鹿鈦?虏鈦?0鹿鈦?虏鲁]pentacos-18-en-10-yl acetate	CEGHWDQGLKYNLC-UHFFFAOYSA-N	O=C(OC1CC2C(C(O)C(=O)C3(O)CC4OC4C(OC(=O)C)C23C)C5CC6C7C(OC(=O)C7(O)C)=CC(C)C6C15C)C	36779	Organic compounds	Lipids and lipid	Steroids and steroid derivatives	Steroid lactones	0.9749134948096886	1.1262106539681846	0.6420331033824676	2	0.43506554219888166	1.4010034185585565	587.254[]-[C6H10O5]425.202[] 425.202[]-[C6H10O5]263.149[] 323.099[]-[C4H8O4]203.055[] 323.099[]-[C6H10O5]161.045[] 245.066[]-[C2H2O]203.055[] 245.066[]-[C2H4O2]185.046[] 245.066[]-[C3H6O3]155.034[] 245.066[]-[C4H8O4]125.024[] 245.066[]-[C6H10O4]99.009[] 245.066[]-[C5H8O5]97.029[] 245.066[]-[C5H10O5]95.013[] 245.066[]-[C6H10O5]83.012[] 221.067[]-[H2O]203.055[] 221.067[]-[C2H4O2]161.045[] 221.067[]…
820_4	820	9.891517	633.26	165787.28125	[M+FA-H]-	633.26	[M+FA-H]-	C31H40O11	5.2799999999706415	0.572599934909311	588.257	Meliatoosenin H	BDDJYJXRSCPZJV-UHFFFAOYSA-N	O=C(OC1C(=O)C2C(C)(C(O)CC3C4(C)C(OC)OCC23C(O)CC4OC(=O)C)C5C(=O)CC(C6=COC=C6)C15C)C	19375	Organic compounds	Lipids and lipid	Prenol lipids	Triterpenoids	0.9704142011834319	1.1265714014941715	0.5391365720630465	2	0.43369092026939976	1.4006768551198023	587.254[]-[C6H10O5]425.202[] 407.116[]-[C12H20O9]99.009[] 305.092[]-[C6H6O3]179.055[] 305.092[]-[C6H10O4]159.029[] 305.092[]-[C7H12O6]113.025[] 233.065[]-[C2H4O2]173.046[] 233.065[]-[C4H8O4]113.025[] 233.065[]-[C5H8O5]85.029[] 233.065[]-[C5H10O5]83.012[] 233.065[]-[C6H10O5]71.014[] 221.067[]-[H2O]203.055[] 221.067[]-[C2H2O]179.055[] 221.067[]-[C2H4O2]161.045[] 221.067[]-[C4H8O4]101.024[] 221.067[…
820_5	820	9.891517	633.26	165787.28125	[M+FA-H]-	633.26	[M+FA-H]-	C31H40O11	5.2799999999706415	0.572599934909311	588.257	21-(acetyloxy)-6-(furan-3-yl)-12,19-dihydroxy-16-methoxy-5,11,15-trimethyl-3-oxo-9,17-dioxahexacyclo[13.3.3.0鹿,鹿鈦?0虏,鹿鹿.0鈦?鹿鈦?0鈦?鹿鈦癩henicosan-4-yl acetate	UICGOCDRWSFAHT-UHFFFAOYSA-N	O=C(OC1C(=O)C2C34COC(OC)C(C)(C(OC(=O)C)CC3O)C4CC(O)C2(C)C56OC6CC(C7=COC=C7)C15C)C	311728	Organic compounds	Lipids and lipid	Prenol lipids	Triterpenoids	0.9700239808153477	1.1265714014941715	0.5391365720630465	2	0.43369092026939976	1.4006768551198023	587.254[]-[C6H10O5]425.202[] 407.116[]-[C12H20O9]99.009[] 305.092[]-[C6H6O3]179.055[] 305.092[]-[C6H10O4]159.029[] 305.092[]-[C7H12O6]113.025[] 233.065[]-[C2H4O2]173.046[] 233.065[]-[C4H8O4]113.025[] 233.065[]-[C5H8O5]85.029[] 233.065[]-[C5H10O5]83.012[] 233.065[]-[C6H10O5]71.014[] 221.067[]-[H2O]203.055[] 221.067[]-[C2H2O]179.055[] 221.067[]-[C2H4O2]161.045[] 221.067[]-[C4H8O4]101.024[] 221.067[…
820_6	820	9.891517	633.26	165787.28125	[M+FA-H]-	633.26	[M+FA-H]-	C31H40O11	5.2799999999706415	0.572599934909311	588.257	21-(acetyloxy)-6-(furan-3-yl)-12,16,19-trihydroxy-5,11,15,16-tetramethyl-3-oxo-9,17-dioxahexacyclo[13.3.3.0鹿,鹿鈦?0虏,鹿鹿.0鈦?鹿鈦?0鈦?鹿鈦癩henicosan-4-yl acetate	IFBIWFOZKZTIMV-UHFFFAOYSA-N	O=C(OC1C(=O)C2C34COC(O)(C)C(C)(C(OC(=O)C)CC3O)C4CC(O)C2(C)C56OC6CC(C7=COC=C7)C15C)C	121042	Organic compounds	Lipids and lipid	Prenol lipids	Triterpenoids	0.9700956937799043	1.1265714014941715	0.5391365720630465	2	0.43369092026939976	1.4006768551198023	587.254[]-[C6H10O5]425.202[] 407.116[]-[C12H20O9]99.009[] 305.092[]-[C6H6O3]179.055[] 305.092[]-[C6H10O4]159.029[] 305.092[]-[C7H12O6]113.025[] 233.065[]-[C2H4O2]173.046[] 233.065[]-[C4H8O4]113.025[] 233.065[]-[C5H8O5]85.029[] 233.065[]-[C5H10O5]83.012[] 233.065[]-[C6H10O5]71.014[] 221.067[]-[H2O]203.055[] 221.067[]-[C2H2O]179.055[] 221.067[]-[C2H4O2]161.045[] 221.067[]-[C4H8O4]101.024[] 221.067[…
820_7	820	9.891517	633.26	165787.28125	[M+FA-H]-	633.26	[M+FA-H]-	C31H40O11	5.2799999999706415	0.572599934909311	588.257	4,8-bis(acetyloxy)-2,6,10-trihydroxy-3a-(2-hydroxypropan-2-yl)-1,8a-dimethyl-3,3a,4,4a,6,7,8,8a,9,10-decahydro-2H-spiro[cyclohexa[f]azulene-5,2'-oxiran]-9-yl benzoate	VXDWKDPOYAZLDR-UHFFFAOYSA-N	O=C(OC1C(O)C2=C(C)C(O)CC2(C(OC(=O)C)C3C4(OC4)C(O)CC(OC(=O)C)C13C)C(O)(C)C)C=5C=CC=CC5	338998	Organic compounds	Lipids and lipid	Prenol lipids	Diterpenoids	0.9666048237476809	1.1270733015628265	0.42113470322987584	2	0.4310641075553275	1.3998653488314212	587.254[]-[C6H10O5]425.202[] 155.034[]-[C2H2O]113.025[] 155.034[]-[C2H4O2]95.013[] 143.035[]-[CH4O]111.007[] 143.035[]-[C2H2O]101.024[] 143.035[]-[C2H4O2]83.012[] 141.02[]-[CO]113.025[] 141.02[]-[C2H2O]99.009[] 141.02[]-[CO2]97.029[] 113.025[]-[H2O]95.013[] 113.025[]-[CO]85.029[] 113.025[]-[C2H2O]71.014[] 111.007[]-[CO]83.012[] 101.024[]-[H2O]83.012[] 101.024[]-[CO]73.029[] 101.024[]-[C2H2O]59.01…
820_8	820	9.891517	633.26	165787.28125	[M+FA-H]-	633.26	[M+FA-H]-	C31H40O11	5.2799999999706415	0.572599934909311	588.257	Taxuyunnanine X	XGNNYIHANWCDJK-UHFFFAOYSA-N	O=C(OC1C(O)C2=C(C)C(O)CC2(C3OC4(OCC5(O4)C(O)CC(OC(=O)C)C1(C)C35)C)C(O)(C)C)C=6C=CC=CC6	360576	Organic compounds	Lipids and lipid	Prenol lipids	Sesquiterpenoids	0.9670588235294117	1.1270028812788635	0.32596064108695966	2	0.4307083329514958	1.3996170412455424	587.254[]-[C6H10O5]425.202[] 113.025[]-[H2O]95.013[] 113.025[]-[CO]85.029[] 113.025[]-[C2H2O]71.014[] 101.024[]-[H2O]83.012[] 101.024[]-[CO]73.029[] 101.024[]-[C2H2O]59.014[] 99.009[]-[CO]71.014[] 99.009[]-[CO2]55.019[] 97.029[]-[C2H2O]55.019[] 83.012[]-[CO]55.019[] 73.029[]-[H2O]55.019[]
820_9	820	9.891517	633.26	165787.28125	[M+FA-H]-	633.26	[M+FA-H]-	C31H40O11	5.2799999999706415	0.572599934909311	588.257	Taxayuntin B	OGAJKHIMOFQOPT-UHFFFAOYSA-N	O=C(OC1CC2OCC2(OC(=O)C)C3C(OC(=O)C)C4(C(=C(C)C(O)C4)C(O)C(O)C13C)C(O)(C)C)C=5C=CC=CC5	222038	Organic compounds	Lipids and lipid	Prenol lipids	Diterpenoids	0.9625668449197861	1.1268260467701576	0.47513004694103034	2	0.43100745390333234	1.3995897672127549	587.254[]-[C6H10O5]425.202[] 221.067[]-[H2O]203.055[] 221.067[]-[C5H8O5]73.029[] 221.067[]-[C5H10O5]71.014[] 221.067[]-[C6H10O5]59.014[] 203.055[]-[H2O]185.046[] 203.055[]-[C3H6O3]113.025[] 203.055[]-[C4H8O4]83.012[] 203.055[]-[C5H8O5]55.019[] 185.046[]-[C2H4O2]125.024[] 185.046[]-[C3H6O3]95.013[] 185.046[]-[C6H6O3]59.014[] 155.034[]-[C2H2O]113.025[] 155.034[]-[C2H4O2]95.013[] 149.046[]-[C3H6O3]5…
836_0	836	10.22675	325.0923	184802.234375	[M-H]-	325.0923	[M-H]-	C15H18O8	-0.04499999994322934	0.9999595008202161	326.1	3,4,5-trihydroxy-6-(hydroxymethyl)oxan-2-yl 3-(2-hydroxyphenyl)prop-2-enoate	KDNJTHIKZATBIB-UHFFFAOYSA-N	O=C(OC1OC(CO)C(O)C(O)C1O)C=CC=2C=CC=CC2O	153864	Organic compounds	Phenylpropanoids and polyketides	Cinnamic acids and derivatives	Hydroxycinnamic acids and derivatives	0.9562841530054644	0.9234892071170825	0.49210722800515816	2	0.9099644398890118	1.4784673771436099	325.093[]-[C6H10O5]163.04[] 163.04[]-[CO2]119.05[] 161.046[]-[H2O]143.031[] 143.031[]-[C2H4O2]83.013[] 119.05[]-[CO]91.055[] 113.024[]-[H2O]95.013[] 113.024[]-[CO]85.029[] 85.029[]-[CO]57.034[] 83.013[]-[CO]55.019[]
836_1	836	10.22675	325.0923	184802.234375	[M-H]-	325.0923	[M-H]-	C15H18O8	-0.04499999994322934	0.9999595008202161	326.1	3,4,5-trihydroxy-6-(hydroxymethyl)oxan-2-yl 3-(4-hydroxyphenyl)prop-2-enoate	DSNCQKUYZOSARM-UHFFFAOYSA-N	O=C(OC1OC(CO)C(O)C(O)C1O)C=CC2=CC=C(O)C=C2	60851	Organic compounds	Phenylpropanoids and polyketides	Cinnamic acids and derivatives	Hydroxycinnamic acids and derivatives	0.9571428571428572	0.9234529624909671	0.46085724363015423	2	0.909901902289175	1.4783998637175761	325.093[]-[C6H10O5]163.04[] 163.04[]-[CO2]119.05[] 161.046[]-[H2O]143.031[] 143.031[]-[C2H4O2]83.013[] 119.05[]-[CO]91.055[] 85.029[]-[CO]57.034[] 83.013[]-[CO]55.019[]
836_2	836	10.22675	325.0923	184802.234375	[M-H]-	325.0923	[M-H]-	C15H18O8	-0.04499999994322934	0.9999595008202161	326.1	(3,4,5,6-tetrahydroxyoxan-2-yl)methyl 3-(4-hydroxyphenyl)prop-2-enoate	GKUSDFCBGXFHIL-UHFFFAOYSA-N	O=C(OCC1OC(O)C(O)C(O)C1O)C=CC2=CC=C(O)C=C2	91264	Organic compounds	Phenylpropanoids and polyketides	Cinnamic acids and derivatives	Hydroxycinnamic acids and derivatives	0.9571428571428572	0.9234529624909671	0.46085724363015423	2	0.909901902289175	1.4783998637175761	325.093[]-[C6H10O5]163.04[] 163.04[]-[CO2]119.05[] 161.046[]-[H2O]143.031[] 143.031[]-[C2H4O2]83.013[] 119.05[]-[CO]91.055[] 85.029[]-[CO]57.034[] 83.013[]-[CO]55.019[]
836_3	836	10.22675	325.0923	184802.234375	[M-H]-	325.0923	[M-H]-	C15H18O8	-0.04499999994322934	0.9999595008202161	326.1	4,5,6-trihydroxy-2-(hydroxymethyl)oxan-3-yl 3-(4-hydroxyphenyl)prop-2-enoate	VZAHCKYRIIDFRU-UHFFFAOYSA-N	O=C(OC1C(O)C(O)C(O)OC1CO)C=CC2=CC=C(O)C=C2	337938	Organic compounds	Phenylpropanoids and polyketides	Cinnamic acids and derivatives	Hydroxycinnamic acids and derivatives	0.9571428571428572	0.9234529624909671	0.46085724363015423	2	0.909901902289175	1.4783998637175761	325.093[]-[C6H10O5]163.04[] 163.04[]-[CO2]119.05[] 161.046[]-[H2O]143.031[] 143.031[]-[C2H4O2]83.013[] 119.05[]-[CO]91.055[] 85.029[]-[CO]57.034[] 83.013[]-[CO]55.019[]
836_4	836	10.22675	325.0923	184802.234375	[M-H]-	325.0923	[M-H]-	C15H18O8	-0.04499999994322934	0.9999595008202161	326.1	2,3,4,5,6-pentahydroxycyclohexyl 3-(4-hydroxyphenyl)prop-2-enoate	BLAKLJDVFMLDKM-UHFFFAOYSA-N	O=C(OC1C(O)C(O)C(O)C(O)C1O)C=CC2=CC=C(O)C=C2	24927	Organic compounds	Phenylpropanoids and polyketides	Cinnamic acids and derivatives	Hydroxycinnamic acids and derivatives	0.9571428571428572	0.9234529624909671	0.46085724363015423	2	0.909901902289175	1.4783998637175761	325.093[]-[C6H10O5]163.04[] 163.04[]-[CO2]119.05[] 161.046[]-[H2O]143.031[] 143.031[]-[C2H4O2]83.013[] 119.05[]-[CO]91.055[] 85.029[]-[CO]57.034[] 83.013[]-[CO]55.019[]
836_5	836	10.22675	325.0923	184802.234375	[M-H]-	325.0923	[M-H]-	C15H18O8	-0.04499999994322934	0.9999595008202161	326.1	2,4,5-trihydroxy-6-(hydroxymethyl)oxan-3-yl 3-(4-hydroxyphenyl)prop-2-enoate	ROJVJYZGYUIFEF-UHFFFAOYSA-N	O=C(OC1C(O)OC(CO)C(O)C1O)C=CC2=CC=C(O)C=C2	277973	Organic compounds	Phenylpropanoids and polyketides	Cinnamic acids and derivatives	Hydroxycinnamic acids and derivatives	0.9571428571428572	0.9234529624909671	0.46085724363015423	2	0.909901902289175	1.4783998637175761	325.093[]-[C6H10O5]163.04[] 163.04[]-[CO2]119.05[] 161.046[]-[H2O]143.031[] 143.031[]-[C2H4O2]83.013[] 119.05[]-[CO]91.055[] 85.029[]-[CO]57.034[] 83.013[]-[CO]55.019[]
836_6	836	10.22675	325.0923	184802.234375	[M-H]-	325.0923	[M-H]-	C15H18O8	-0.04499999994322934	0.9999595008202161	326.1	3-[5-(3,4-dihydroxy-4-methyl-5-oxooxolan-2-yl)-2-hydroxy-4-methoxyphenyl]propanoic acid	BNLUQONOBPMVBG-UHFFFAOYSA-N	O=C(O)CCC=1C=C(C(OC)=CC1O)C2OC(=O)C(O)(C)C2O	25273	Organic compounds	Phenylpropanoids and polyketides	Phenylpropanoic acids		0.9661290322580646	0.8863595596885389	0.6089144261322482	2	0.3924438041526136	1.1825774118468673	325.093[]-[C6H10O5]163.04[] 163.04[]-[CO2]119.05[] 161.046[]-[H2O]143.031[] 161.046[]-[CH4O]129.019[] 161.046[]-[C3H6O3]71.014[] 159.028[]-[C2H4O2]99.007[] 143.031[]-[C2H4O2]83.013[] 129.019[]-[C2H2O]87.008[] 129.019[]-[CO2]85.029[] 119.05[]-[H2O]101.039[] 113.024[]-[H2O]95.013[] 113.024[]-[CO]85.029[] 113.024[]-[C2H2O]71.014[] 99.007[]-[CO]71.014[] 99.007[]-[CO2]55.019[] 87.008[]-[CO]59.013[] 85…
836_7	836	10.22675	325.0923	184802.234375	[M-H]-	325.0923	[M-H]-	C15H18O8	-0.04499999994322934	0.9999595008202161	326.1	2-(4-{[3,4,5-trihydroxy-6-(hydroxymethyl)oxan-2-yl]oxy}phenyl)prop-2-enoic acid	SZYJRGMLXAMCNX-UHFFFAOYSA-N	O=C(O)C(=C)C1=CC=C(OC2OC(CO)C(O)C(O)C2O)C=C1	302926	Organic compounds	Organic oxygen compounds	Organooxygen compounds	Carbohydrates and carbohydrate conjugates	0.8	0.7128405453418759	0.3276947159663232	2	0.6995081061999808	1.1625905485238879	325.093[]-[C6H10O5]163.04[] 163.04[]-[CO2]119.05[] 161.046[]-[H2O]143.031[] 161.046[]-[CH4O]129.019[] 159.028[]-[C2H4O2]99.007[] 119.05[]-[H2O]101.039[]
836_8	836	10.22675	325.0923	184802.234375	[M-H]-	325.0923	[M-H]-	C15H18O8	-0.04499999994322934	0.9999595008202161	326.1	Melilotoside	GVRIYIMNJGULCZ-UHFFFAOYSA-N	O=C(O)C=CC=1C=CC=CC1OC2OC(CO)C(O)C(O)C2O	98260	Organic compounds	Organic oxygen compounds	Organooxygen compounds	Carbohydrates and carbohydrate conjugates	0.8	0.7128405453418759	0.3276947159663232	2	0.6995081061999808	1.1625905485238879	325.093[]-[C6H10O5]163.04[] 163.04[]-[CO2]119.05[] 161.046[]-[H2O]143.031[] 161.046[]-[CH4O]129.019[] 159.028[]-[C2H4O2]99.007[] 119.05[]-[H2O]101.039[]
836_9	836	10.22675	325.0923	184802.234375	[M-H]-	325.0923	[M-H]-	C15H18O8	-0.04499999994322934	0.9999595008202161	326.1	3-phenyl-2-{[3,4,5-trihydroxy-6-(hydroxymethyl)oxan-2-yl]oxy}prop-2-enoic acid	IFJZNZBKGRGNSP-UHFFFAOYSA-N	O=C(O)C(OC1OC(CO)C(O)C(O)C1O)=CC=2C=CC=CC2	121434	Organic compounds	Lipids and lipid	Fatty Acyls	Fatty acyl glycosides	0.8	0.7128405453418759	0.3276947159663232	2	0.6995081061999808	1.1625905485238879	325.093[]-[C6H10O5]163.04[] 163.04[]-[CO2]119.05[] 161.046[]-[H2O]143.031[] 161.046[]-[CH4O]129.019[] 159.028[]-[C2H4O2]99.007[] 119.05[]-[H2O]101.039[]
858_0	858	10.77485	677.2286	485492.09375	[M-H]-	677.2286	[M-H]-	C29H42O18	-0.6949999999505962	0.9903860127322393	678.237	5-{[3-(3,5-dimethoxy-4-{[3,4,5-trihydroxy-6-(hydroxymethyl)oxan-2-yl]oxy}phenyl)prop-2-en-1-yl]oxy}-3-methyl-5-oxo-3-{[3,4,5-trihydroxy-6-(hydroxymethyl)oxan-2-yl]oxy}pentanoic acid	ABKPQICIFGNRAA-UHFFFAOYSA-N	O=C(O)CC(OC1OC(CO)C(O)C(O)C1O)(C)CC(=O)OCC=CC2=CC(OC)=C(OC3OC(CO)C(O)C(O)C3O)C(OC)=C2	3455	Organic compounds	Organic oxygen compounds	Organooxygen compounds	Carbohydrates and carbohydrate conjugates	0.9720207253886011	1.442179794997499	0.698669838703527	2	2.853469805666623	2.967953299104034	677.23[]-[C6H12O6]497.166[] 677.23[]-[C12H22O11]335.109[] 497.166[]-[H2O]479.164[] 497.166[]-[CO2]453.177[] 497.166[]-[C6H10O5]335.109[] 453.177[]-[C6H10O5]291.124[] 335.109[]-[CO2]291.124[] 335.109[]-[C2H3O2]276.102[] 323.1[]-[C6H10O5]161.045[] 323.1[]-[C6H12O6]143.035[] 291.124[]-[CH3]276.102[] 291.124[]-[C2H3O2]232.108[] 276.102[]-[CO2]232.108[] 261.098[]-[C4H8O4]141.055[] 261.098[]-[C6H10O5]9…
858_1	858	10.77485	677.2286	485492.09375	[M-H]-	677.2286	[M-H]-	C29H42O18	-0.6949999999505962	0.9903860127322393	0.0	MKG77944	CEDBPFNMYFJZTK-UHFFFAOYSA-N	CC(=O)C1OC(OC(=O)CCc2cccc(O)c2CO)C(O)C(O)C1OC1OC(C)C(O)C(OC2OC(CO)C(O)C(O)C2O)C1O	GENC77944					0.9746974697469747	1.130610291814876	0.6027849157976521	2	2.3211234441728235	2.3902106151745115	677.23[]-[C6H12O6]497.166[] 677.23[]-[C12H22O11]335.109[] 497.166[]-[H2O]479.164[] 497.166[]-[C6H10O5]335.109[] 323.1[]-[C6H10O5]161.045[] 323.1[]-[C6H12O6]143.035[] 323.1[]-[C7H12O6]131.033[] 261.098[]-[C4H8O4]141.055[] 261.098[]-[C6H10O5]99.045[] 179.055[]-[H2O]161.045[] 179.055[]-[C2H4O2]119.035[] 165.053[]-[C2H2O]123.045[] 165.053[]-[C6H6O]71.014[] 161.045[]-[H2O]143.035[] 161.045[]-[C2H2O]11…
858_2	858	10.77485	677.2286	485492.09375	[M-H]-	677.2286	[M-H]-	C35H38N2O12	-6.05299999995168	0.480572979356935	678.242	2-hydroxy-2-methylpropanoyl 6,7,20,21-tetramethoxy-4,13,13,18-tetramethyl-3,17-dioxo-12,26-dioxa-4,18-diazahexacyclo[12.12.0.0虏,鹿鹿.0鈦?鹿鈦?0鹿鈦?虏鈦?0鹿鈦?虏鈦碷hexacosa-2(11),5,7,9,16(25),19,21,23-octaene-15-c	RVOYQNQUPDGTEY-UHFFFAOYSA-N	O=C(OC(=O)C(O)(C)C)C1C=2C(=O)N(C=3C(OC)=C(OC)C=CC3C2OC4C=5C(=O)N(C=6C(OC)=C(OC)C=CC6C5OC(C)(C)C41)C)C	282645	Organic compounds	Organoheterocyclic compounds	Quinolines and derivatives	Quinolones and derivatives	0.9365079365079365	0.0010402286616693498	0.21496081366840095	2	8.491536660706046e-05	0.049139984280666384	131.033[]-[H2O]113.026[] 131.033[]-[C2H4O2]71.014[] 113.026[]-[CO]85.029[] 113.026[]-[C2H2O]71.014[] 101.025[]-[CO2]57.033[] 85.029[]-[CO]57.033[]
858_3	858	10.77485	677.2286	485492.09375	[M-H]-	677.2286	[M-H]-	C35H38N2O12	-6.05299999995168	0.480572979356935	678.242	3,4,5-trihydroxy-21'-(3-hydroxyphenyl)-5',6'-dimethoxy-6,8'-bis[(methylamino)methyl]-3',12',18'-trioxaspiro[oxane-2,17'-pentacyclo[11.8.0.0虏,鹿鈦?0鈦?鈦?0鹿鈦?鹿鈦筣henicosane]-1'(13'),4'(9'),5',7',14'(19'),15	YOJFJROJNBUMNQ-UHFFFAOYSA-N	O=C(O)C1(OC2(OC3=CC(C=4C=CC=C(O)C4)=C5C(OCC6C7=C(OC56)C(OC)=C(OC)C=C7CNC)=C3C=C2)C(O)C(O)C1O)CNC	382453	Organic compounds	Phenylpropanoids and polyketides	Isoflavonoids	Furanoisoflavonoids	0.9938271604938271	0.0009998362675862444	0.0800944080844945	2	0.0	0.04905713420327974
861_0	861	10.83792	192.0661	173872.203125	[M-H]-	192.0661	[M-H]-	C10H11NO3	0.031000000006997652	0.9999807801846944	0.0	MKG196827	FYAKJPGNBWCDQM-UHFFFAOYSA-N	CC(N=Cc1ccc(O)cc1)C(=O)O	GENC196827					0.9685314685314685	0.7394472935336743	0.4707356475938882	2	1.0592683537908991	1.3690795484475935	192.058[]-[H2O]174.054[] 192.058[]-[CO2]148.076[] 174.054[]-[CO2]130.066[] 174.054[]-[C2H3O2]115.04[] 148.076[]-[H2O]130.066[] 148.076[]-[CO]120.08[] 130.066[]-[CH3]115.04[]
861_1	861	10.83792	192.0661	173872.203125	[M-H]-	192.0661	[M-H]-	C10H11NO3	0.031000000006997652	0.9999807801846944	0.0	MKG173520	WQTOOVAQGWLHKC-UHFFFAOYSA-N	O=C(O)C1NCCc2cc(O)ccc21	GENC173520					0.9672131147540983	0.7309567136639561	0.42791148901653714	2	1.0592683537908991	1.3605889685778751	192.058[]-[H2O]174.054[] 192.058[]-[CO2]148.076[] 174.054[]-[CO2]130.066[] 174.054[]-[C2H3O2]115.04[] 148.076[]-[H2O]130.066[] 148.076[]-[CO]120.08[] 130.066[]-[CH3]115.04[]
861_2	861	10.83792	192.0661	173872.203125	[M-H]-	192.0661	[M-H]-	C10H11NO3	0.031000000006997652	0.9999807801846944	0.0	MKG185477	QBCURMALTJZCPZ-UHFFFAOYSA-N	CC(C(=O)O)C(O)=Nc1ccccc1	GENC185477					0.8285714285714286	0.7282787572750293	0.31778474520019245	2	1.056785909452647	1.3566697900198224	192.058[]-[H2O]174.054[] 192.058[]-[CO2]148.076[] 174.054[]-[CO2]130.066[] 174.054[]-[C2H3O2]115.04[] 148.076[]-[H2O]130.066[] 130.066[]-[CH3]115.04[]
861_3	861	10.83792	192.0661	173872.203125	[M-H]-	192.0661	[M-H]-	C10H11NO3	0.031000000006997652	0.9999807801846944	193.074	4-hydroxy-1,2,3,4-tetrahydroquinoline-4-carboxylic acid	XMBFPFCDVMKUIN-UHFFFAOYSA-N	O=C(O)C1(O)C=2C=CC=CC2NCC1	364339	Organic compounds	Organoheterocyclic compounds	Quinolines and derivatives	Quinoline carboxylic acids	0.75	0.7508644378706046	0.2730874318367923	2	0.7323267470560005	1.2170258894170745	192.058[]-[H2O]174.054[] 192.058[]-[CO2]148.076[] 174.054[]-[CO2]130.066[] 148.076[]-[H2O]130.066[]
861_4	861	10.83792	192.0661	173872.203125	[M-H]-	192.0661	[M-H]-	C10H11NO3	0.031000000006997652	0.9999807801846944	193.074	2-(phenylformamido)propanoic acid	UAQVHNZEONHPQG-UHFFFAOYSA-N	O=C(O)C(N=C(O)C=1C=CC=CC1)C	306859	Organic compounds	Organic acids and derivatives	Carboxylic acids and derivatives	Amino acids	0.9074074074074074	0.7222903239796395	0.2730874318367923	2	0.7044255990999299	1.174501201548074	192.058[]-[H2O]174.054[] 192.058[]-[CO2]148.076[] 174.054[]-[CO2]130.066[] 148.076[]-[H2O]130.066[]
861_5	861	10.83792	192.0661	173872.203125	[M-H]-	192.0661	[M-H]-	C10H11NO3	0.031000000006997652	0.9999807801846944	0.0	MKG177914	SOLPCIYUCWCJTA-UHFFFAOYSA-N	O=C(O)C1CCC(c2cccnc2)O1	GENC177914					0.9457364341085271	0.6980435219081266	0.372582975205973	2	0.6750927639029053	1.1355879818780488	192.058[]-[H2O]174.054[] 192.058[]-[CO2]148.076[] 174.054[]-[CO2]130.066[] 148.076[]-[H2O]130.066[] 148.076[]-[CO]120.08[]
861_6	861	10.83792	192.0661	173872.203125	[M-H]-	192.0661	[M-H]-	C10H11NO3	0.031000000006997652	0.9999807801846944	0.0	MKG191420	DERVIZNSHJFZIV-UHFFFAOYSA-N	O=C(O)C(O)=NCCc1ccccc1	GENC191420					0.8571428571428571	0.6888710651949984	0.2730874318367923	2	0.6717664970314747	1.1247523917292053	192.058[]-[H2O]174.054[] 192.058[]-[CO2]148.076[] 174.054[]-[CO2]130.066[] 148.076[]-[H2O]130.066[]
861_7	861	10.83792	192.0661	173872.203125	[M-H]-	192.0661	[M-H]-	C10H11NO3	0.031000000006997652	0.9999807801846944	0.0	MKG78251	UUEJSSNOWXNKAP-UHFFFAOYSA-N	COc1cc(CC#N)cc(OC)c1O	GENC78251					0.9758620689655172	0.6182244448544076	0.35797572805846645	2	0.5085718716551766	0.9725084587004653	192.058[]-[H2O]174.054[] 174.054[]-[CO2]130.066[] 174.054[]-[C2H3O2]115.04[] 130.066[]-[CH3]115.04[]
861_8	861	10.83792	192.0661	173872.203125	[M-H]-	192.0661	[M-H]-	C10H11NO3	0.031000000006997652	0.9999807801846944	193.074	3,4,5-trimethoxybenzonitrile	OSBQUSPVORCDCU-UHFFFAOYSA-N	N#CC=1C=C(OC)C(OC)=C(OC)C1	229125	Organic compounds	Benzenoids	Benzene and substituted derivatives	Benzonitriles	0.9771863117870723	0.6287389183495468	0.3135114278703864	2	0.2574465242547196	0.8574602584953761	130.066[]-[CH3]115.04[]
861_9	861	10.83792	192.0661	173872.203125	[M-H]-	192.0661	[M-H]-	C10H11NO3	0.031000000006997652	0.9999807801846944	0.0	MKG197284	KLYQALDVCLMPHF-UHFFFAOYSA-N	COc1cc2c(c(O)c1C(N)=O)CC2	GENC197284					0.9862258953168044	0.6187061130692982	0.23049636113604033	2	0.2745667636676683	0.8559875729216018	192.058[]-[H2O]174.054[] 174.054[]-[CO2]130.066[] 174.054[]-[C2H3O2]115.04[] 130.066[]-[CH3]115.04[]
888_0	888	11.68602	425.2019	215198.484375	[M-H]-	425.2019	[M-H]-	C19H30N4O7	-1.7259999999623687	0.9421587256837125	426.211		OTUONICRNCZQKJ-UHFFFAOYSA-N	O=C(O)CCC(NC(=O)C1=CC(NC(=O)NC2CCCCC2)C(O)C(O)C1)C(=O)N	231290	Organic compounds	Organic acids and derivatives	Carboxylic acids and derivatives	Amino acids	0.9715447154471545	3.617065005095991	0.3327102386439797	2	1.05105386182286	4.236807808575793	425.202[]-[C6H10O5]263.148[] 113.022[]-[CO]85.03[]
888_1	888	11.68602	425.2019	215198.484375	[M-H]-	425.2019	[M-H]-	C18H34O11	-0.38999999992483936	0.9969626221950765	0.0	MKG207106	PDCNWSPTHLMXBF-UHFFFAOYSA-N	COCCOC1OC(COC2OCC(O)C(O)C2OC(C)(C)C)C(O)C(O)C1O	GENC207106					0.9518072289156626	3.665378477067752	0.38306075804621587	2	0.0	3.7650747392872597
888_2	888	11.68602	425.2019	215198.484375	[M-H]-	425.2019	[M-H]-	C18H34O11	-0.38999999992483936	0.9969626221950765	0.0	MKG203530	OSTOHGILDNLXQR-UHFFFAOYSA-N	CCCCC(O)COC1OC(COC2OC(C)C(O)C(O)C2O)C(O)C(O)C1O	GENC203530					0.921875	2.8985945745091497	0.24612933293392306	2	1.2809171486864097	3.638749411071862	425.202[]-[C6H10O5]263.148[] 323.09[]-[C6H10O5]161.046[]
888_3	888	11.68602	425.2019	215198.484375	[M-H]-	425.2019	[M-H]-	C18H34O11	-0.38999999992483936	0.9969626221950765	426.21	2-{[2-(hexyloxy)-4,5-dihydroxy-6-(hydroxymethyl)oxan-3-yl]oxy}-6-(hydroxymethyl)oxane-3,4,5-triol	XNWGHCFQUWCLDV-UHFFFAOYSA-N	OCC1OC(OC2C(O)C(O)C(OC2OCCCCCC)CO)C(O)C(O)C1O	365513	Organic compounds	Lipids and lipid	Fatty Acyls	Fatty acyl glycosides	0.935064935064935	2.8985945745091497	0.246129332933923	2	1.2809171486864097	3.638749411071862	425.202[]-[C6H10O5]263.148[] 323.09[]-[C6H10O5]161.046[]
888_4	888	11.68602	425.2019	215198.484375	[M-H]-	425.2019	[M-H]-	C18H34O11	-0.38999999992483936	0.9969626221950765	426.21	2-(hydroxymethyl)-6-({3,4,5-trihydroxy-6-[(4-methylpentyl)oxy]oxan-2-yl}methoxy)oxane-3,4,5-triol	CZLBBFWEMIWQQB-UHFFFAOYSA-N	OCC1OC(OCC2OC(OCCCC(C)C)C(O)C(O)C2O)C(O)C(O)C1O	50512	Organic compounds	Lipids and lipid	Fatty Acyls	Fatty acyl glycosides	0.9375	2.8985945745091497	0.246129332933923	2	1.2809171486864097	3.638749411071862	425.202[]-[C6H10O5]263.148[] 323.09[]-[C6H10O5]161.046[]
888_5	888	11.68602	425.2019	215198.484375	[M-H]-	425.2019	[M-H]-	C18H34O11	-0.38999999992483936	0.9969626221950765	426.21	2-{[6-(hexyloxy)-3,4,5-trihydroxyoxan-2-yl]methoxy}-6-(hydroxymethyl)oxane-3,4,5-triol	CDKSSTRSYLYARI-UHFFFAOYSA-N	OCC1OC(OCC2OC(OCCCCCC)C(O)C(O)C2O)C(O)C(O)C1O	36172	Organic compounds	Lipids and lipid	Fatty Acyls	Fatty acyl glycosides	0.935064935064935	2.8985945745091497	0.246129332933923	2	1.2809171486864097	3.638749411071862	425.202[]-[C6H10O5]263.148[] 323.09[]-[C6H10O5]161.046[]
888_6	888	11.68602	425.2019	215198.484375	[M-H]-	425.2019	[M-H]-	C26H26N4O2	4.1490000000408145	0.7087276066415713	0.0	MKG171187	JWVHKXUZCKUXRO-UHFFFAOYSA-N	COc1ccc2c(c1)[nH]c1ccc(NC(C)C(=O)NCCc3c[nH]c4ccccc34)cc12	GENC171187					0.9516129032258065	2.098362944296628	0.27852727366436253	2	0.3389487442583427	2.338710077089956	85.03[]-[CO]57.035[] 83.014[]-[CO]55.019[]
888_7	888	11.68602	425.2019	215198.484375	[M-H]-	425.2019	[M-H]-	C20H26N8O3	-3.0619999999430547	0.8290151242927764	426.213	N-(3-methylbutyl)-6-{5-[4-(1H-1,2,4-triazol-1-yl)phenoxy]-1H-1,2,3,4-tetrazol-1-yl}-hexahydrofuro[3,2-b]furan-3-amine	OLMMXYLWFDWQRS-UHFFFAOYSA-N	N=1N=C(OC2=CC=C(C=C2)N3N=CN=C3)N(N1)C4COC5C4OCC5NCCC(C)C	226520	Organic compounds	Organic oxygen compounds	Organooxygen compounds	Ethers	0.9562043795620438	2.1662731227814733	0.2530159024089033	2	0.0	2.249174635210751
888_8	888	11.68602	425.2019	215198.484375	[M-H]-	425.2019	[M-H]-	C26H26N4O2	4.1490000000408145	0.7087276066415713	426.206	N-benzyl-5-[(4-methoxynaphthalen-1-yl)methyl]-1H,4H,5H,6H,7H-imidazo[4,5-c]pyridine-6-carboxamide	AQGILGRYOACPMR-UHFFFAOYSA-N	O=C(NCC=1C=CC=CC1)C2N(CC=3N=CNC3C2)CC4=CC=C(OC)C=5C=CC=CC54	9474	Organic compounds	Benzenoids	Naphthalenes		0.9595959595959596	1.87661275637844	0.1746153145830807	2	0.16527450957693113	2.0301227718310626	161.046[]-[C2H2O]119.033[]
888_9	888	11.68602	425.2019	215198.484375	[M-H]-	425.2019	[M-H]-	C26H26N4O2	4.1490000000408145	0.7087276066415713	426.206	N-cyclohexyl-2-{14-oxo-3,13,21-triazapentacyclo[11.8.0.0虏,鹿鈦?0鈦?鈦?0鹿鈦?虏鈦癩henicosa-1(21),2(10),4,6,8,15,17,19-octaen-3-yl}acetamide	VZYGSSHPCYLJPP-UHFFFAOYSA-N	O=C1C=2C=CC=CC2N=C3C4=C(C=5C=CC=CC5N4CC(=O)NC6CCCCC6)CCN13	339968	Organic compounds	Organoheterocyclic compounds	Indoles and derivatives	Pyridoindoles	0.9433962264150944	1.575852737000772	0.12945123932049393	2	0.0	1.646725497664929
892_0	892	11.68602	471.2073	291284.5	[M+FA-H]-	471.2073	[M+FA-H]-	C18H34O11	-0.47000000000707587	0.9955917450054407	426.21	2-{[6-(hexyloxy)-3,4,5-trihydroxyoxan-2-yl]methoxy}-6-(hydroxymethyl)oxane-3,4,5-triol	CDKSSTRSYLYARI-UHFFFAOYSA-N	OCC1OC(OCC2OC(OCCCCCC)C(O)C(O)C2O)C(O)C(O)C1O	36172	Organic compounds	Lipids and lipid	Fatty Acyls	Fatty acyl glycosides	0.9090909090909091	1.326489441952269	0.17935621661046908	2	0.6755802269301746	1.7638387299179006	425.202[]-[C6H10O5]263.15[] 323.096[]-[C6H10O5]161.045[] 323.096[]-[C6H12O6]143.035[] 179.057[]-[H2O]161.045[] 161.045[]-[H2O]143.035[]
892_1	892	11.68602	471.2073	291284.5	[M+FA-H]-	471.2073	[M+FA-H]-	C18H34O11	-0.47000000000707587	0.9955917450054407	426.21	2-{[2-(hexyloxy)-4,5-dihydroxy-6-(hydroxymethyl)oxan-3-yl]oxy}-6-(hydroxymethyl)oxane-3,4,5-triol	XNWGHCFQUWCLDV-UHFFFAOYSA-N	OCC1OC(OC2C(O)C(O)C(OC2OCCCCCC)CO)C(O)C(O)C1O	365513	Organic compounds	Lipids and lipid	Fatty Acyls	Fatty acyl glycosides	0.9090909090909091	1.326489441952269	0.17935621661046908	2	0.6755802269301746	1.7638387299179006	425.202[]-[C6H10O5]263.15[] 323.096[]-[C6H10O5]161.045[] 323.096[]-[C6H12O6]143.035[] 179.057[]-[H2O]161.045[] 161.045[]-[H2O]143.035[]
892_2	892	11.68602	471.2073	291284.5	[M+FA-H]-	471.2073	[M+FA-H]-	C18H34O11	-0.47000000000707587	0.9955917450054407	426.21	2-(hydroxymethyl)-6-({3,4,5-trihydroxy-6-[(4-methylpentyl)oxy]oxan-2-yl}methoxy)oxane-3,4,5-triol	CZLBBFWEMIWQQB-UHFFFAOYSA-N	OCC1OC(OCC2OC(OCCCC(C)C)C(O)C(O)C2O)C(O)C(O)C1O	50512	Organic compounds	Lipids and lipid	Fatty Acyls	Fatty acyl glycosides	0.9125	1.326489441952269	0.17935621661046908	2	0.6755802269301746	1.7638387299179006	425.202[]-[C6H10O5]263.15[] 323.096[]-[C6H10O5]161.045[] 323.096[]-[C6H12O6]143.035[] 179.057[]-[H2O]161.045[] 161.045[]-[H2O]143.035[]
892_3	892	11.68602	471.2073	291284.5	[M+FA-H]-	471.2073	[M+FA-H]-	C18H34O11	-0.47000000000707587	0.9955917450054407	0.0	MKG203530	OSTOHGILDNLXQR-UHFFFAOYSA-N	CCCCC(O)COC1OC(COC2OC(C)C(O)C(O)C2O)C(O)C(O)C1O	GENC203530					0.890625	1.326448142603237	0.17935621661046908	2	0.6755602575610186	1.7637874458842906	425.202[]-[C6H10O5]263.15[] 323.096[]-[C6H10O5]161.045[] 323.096[]-[C6H12O6]143.035[] 179.057[]-[H2O]161.045[] 161.045[]-[H2O]143.035[]
892_4	892	11.68602	471.2073	291284.5	[M+FA-H]-	471.2073	[M+FA-H]-	C19H30N4O7	-1.8060000000446053	0.9368494144074694	426.211		OTUONICRNCZQKJ-UHFFFAOYSA-N	O=C(O)CCC(NC(=O)C1=CC(NC(=O)NC2CCCCC2)C(O)C(O)C1)C(=O)N	231290	Organic compounds	Organic acids and derivatives	Carboxylic acids and derivatives	Amino acids	0.959349593495935	1.2678226195369828	0.238862196313148	2	0.5520428428837747	1.637528982419617	425.202[]-[C6H10O5]263.15[] 323.096[]-[C6H12O6]143.035[] 143.035[]-[H2O]125.024[] 143.035[]-[C2H4O2]83.014[] 125.024[]-[CO]97.03[] 125.024[]-[C2H2O]83.014[] 113.025[]-[CO]85.03[]
892_5	892	11.68602	471.2073	291284.5	[M+FA-H]-	471.2073	[M+FA-H]-	C26H26N4O2	4.068999999958578	0.7181080599081507	426.206	N-benzyl-5-[(4-methoxynaphthalen-1-yl)methyl]-1H,4H,5H,6H,7H-imidazo[4,5-c]pyridine-6-carboxamide	AQGILGRYOACPMR-UHFFFAOYSA-N	O=C(NCC=1C=CC=CC1)C2N(CC=3N=CNC3C2)CC4=CC=C(OC)C=5C=CC=CC54	9474	Organic compounds	Benzenoids	Naphthalenes		0.9292929292929293	1.1348027271353582	0.14304892175855619	2	0.4645590624830618	1.4388930643677043	425.202[]-[C4H8O4]305.157[] 161.045[]-[C2H2O]119.034[] 149.043[]-[C2H4O2]89.024[]
[truncated: 1,191 more rows]
