# Supplementary material for: Knowledge-based in silico fragmentation and annotation of mass spectra for natural products with MassKG
Source: Comput Struct Biotechnol J. 2024 Sep 7;23:3327–41. doi: 10.1016/j.csbj.2024.09.001 (PMC11415640; doi:10.1016/j.csbj.2024.09.001)
Supplement: Supplementary file 10 — Supplementary material [file mmc10.zip › Supplementary File 10.csv]

ID_Rank	ID	Rt	Mz	Size	Adduct	pepmass	Adduct	Formula	ppm	formulascore	Exact_mass	NAME	InChIKey	SMILES	MassKGID	Kingdom	Superclass	Class	Subclass	punish_score	structure_score	fragmes_mse	level	nlscore	final_score	fragments
46_0	46	1.103833	131.0463	147680.859375	[M-H]-	131.0463	[M-H]-	C4H8N2O3	0.6319999999959691	0.9920433431106473	0.0	MKG212541	AWEZYTUWDZADKR-UHFFFAOYSA-N	NC(=O)CNCC(=O)O	GENC212541					0.7540983606557377	2.9408035684006624	0.6514658387132363	2	4.129262083071181	5.104638944247317	131.046[]-[H3N]114.02[] 131.046[]-[H2O]113.036[] 131.046[]-[CO2]87.054[] 131.046[]-[CH3NO]86.024[] 131.046[]-[C2H4O2]71.024[] 114.02[]-[H2O]96.009[] 114.02[]-[CO]86.024[] 114.02[]-[C2H2O]72.009[] 114.02[]-[CO2]70.03[] 113.036[]-[H3N]96.009[] 113.036[]-[CO]85.04[] 113.036[]-[C2H2O]71.024[] 113.036[]-[CH3NO]68.014[] 96.009[]-[CO]68.014[] 88.038[]-[H2O]70.03[] 87.054[]-[H3N]70.03[] 86.024[]-[H2O]68.…
46_1	46	1.103833	131.0463	147680.859375	[M-H]-	131.0463	[M-H]-	C4H8N2O3	0.6319999999959691	0.9920433431106473	132.053	Ureidopropionate	JSJWCHRYRHKBBW-UHFFFAOYSA-N	O=C(N)NCCC(=O)O	145812	Organic compounds	Organic acids and derivatives	Organic carbonic acids and derivatives	Ureas	0.7	2.9408035684006624	0.6220598920755489	2	3.8695840578655125	4.974799931644483	131.046[]-[H3N]114.02[] 131.046[]-[H2O]113.036[] 131.046[]-[CO2]87.054[] 131.046[]-[CH3NO]86.024[] 131.046[]-[C2H4O2]71.024[] 114.02[]-[H2O]96.009[] 114.02[]-[CO]86.024[] 114.02[]-[C2H2O]72.009[] 114.02[]-[CO2]70.03[] 113.036[]-[H3N]96.009[] 113.036[]-[CO]85.04[] 113.036[]-[C2H2O]71.024[] 113.036[]-[CH3NO]68.014[] 96.009[]-[CO]68.014[] 88.038[]-[H2O]70.03[] 87.054[]-[H3N]70.03[] 86.024[]-[H2O]68.…
46_2	46	1.103833	131.0463	147680.859375	[M-H]-	131.0463	[M-H]-	C4H8N2O3	0.6319999999959691	0.9920433431106473	0.0	MKG177315	PUPJJWSKFYGKFM-UHFFFAOYSA-N	NC(=O)CNC(=O)CO	GENC177315					0.8059701492537313	3.009156685564606	0.5646851837047849	2	3.649499820162135	4.933110929956738	131.046[]-[H3N]114.02[] 131.046[]-[H2O]113.036[] 131.046[]-[CH3NO]86.024[] 131.046[]-[C2H4O2]71.024[] 114.02[]-[H2O]96.009[] 114.02[]-[CO]86.024[] 114.02[]-[C2H2O]72.009[] 114.02[]-[CO2]70.03[] 113.036[]-[H3N]96.009[] 113.036[]-[C2H2O]71.024[] 113.036[]-[CH3NO]68.014[] 96.009[]-[CO]68.014[] 88.038[]-[H2O]70.03[] 86.024[]-[H2O]68.014[] 86.024[]-[CO]58.03[]
46_3	46	1.103833	131.0463	147680.859375	[M-H]-	131.0463	[M-H]-	C4H8N2O3	0.6319999999959691	0.9920433431106473	132.053	2-(carbamoylamino)propanoic acid	LUSWEUMSEVLFEQ-UHFFFAOYSA-N	O=C(N)NC(C(=O)O)C	180503	Organic compounds	Organic acids and derivatives	Carboxylic acids and derivatives	Amino acids	0.7916666666666666	2.9591776296913577	0.6058280080541227	2	3.4283095579018013	4.7725367429533225	131.046[]-[H3N]114.02[] 131.046[]-[H2O]113.036[] 131.046[]-[CO2]87.054[] 131.046[]-[CH3NO]86.024[] 131.046[]-[C2H4O2]71.024[] 114.02[]-[H2O]96.009[] 114.02[]-[CO]86.024[] 114.02[]-[C2H2O]72.009[] 114.02[]-[CO2]70.03[] 113.036[]-[H3N]96.009[] 113.036[]-[CO]85.04[] 113.036[]-[C2H2O]71.024[] 113.036[]-[CH3NO]68.014[] 96.009[]-[CO]68.014[] 88.038[]-[H2O]70.03[] 87.054[]-[H3N]70.03[] 86.024[]-[H2O]68.…
46_4	46	1.103833	131.0463	147680.859375	[M-H]-	131.0463	[M-H]-	C4H8N2O3	0.6319999999959691	0.9920433431106473	132.053	Glycyl-Glycine	YMAWOPBAYDPSLA-UHFFFAOYSA-N	O=C(O)CNC(=O)CN	382040	Organic compounds	Organic acids and derivatives	Carboxylic acids and derivatives	Amino acids	0.8088235294117647	2.921110822579845	0.5647353006146562	2	3.389381410485881	4.71500586213385	131.046[]-[H3N]114.02[] 131.046[]-[H2O]113.036[] 131.046[]-[CO2]87.054[] 131.046[]-[C2H4O2]71.024[] 114.02[]-[H2O]96.009[] 114.02[]-[C2H2O]72.009[] 114.02[]-[CO2]70.03[] 113.036[]-[H3N]96.009[] 113.036[]-[CO]85.04[] 113.036[]-[C2H2O]71.024[] 113.036[]-[CH3NO]68.014[] 96.009[]-[CO]68.014[] 87.054[]-[H3N]70.03[] 85.04[]-[H3N]68.014[]
46_5	46	1.103833	131.0463	147680.859375	[M-H]-	131.0463	[M-H]-	C4H8N2O3	0.6319999999959691	0.9920433431106473	0.0	MKG128498	COVMBDWAODLWIB-UHFFFAOYSA-N	NC(=O)C(=O)NCCO	GENC128498					0.7692307692307693	2.843907167040349	0.5064983840984515	2	3.540864414176457	4.713543708439642	131.046[]-[H3N]114.02[] 131.046[]-[H2O]113.036[] 131.046[]-[CH3NO]86.024[] 131.046[]-[C2H4O2]71.024[] 114.02[]-[H2O]96.009[] 114.02[]-[CO]86.024[] 114.02[]-[C2H2O]72.009[] 114.02[]-[CO2]70.03[] 113.036[]-[H3N]96.009[] 113.036[]-[C2H2O]71.024[] 113.036[]-[CH3NO]68.014[] 96.009[]-[CO]68.014[] 88.038[]-[H2O]70.03[] 86.024[]-[H2O]68.014[] 86.024[]-[CO]58.03[]
46_6	46	1.103833	131.0463	147680.859375	[M-H]-	131.0463	[M-H]-	C4H8N2O3	0.6319999999959691	0.9920433431106473	0.0	MKG133058	JSJWCHRYRHKBBW-UHFFFAOYSA-N	NC(O)=NCCC(=O)O	GENC133058					0.7222222222222222	2.837581760064022	0.6222420655062743	2	3.3706576742407823	4.622114931495478	131.046[]-[H3N]114.02[] 131.046[]-[H2O]113.036[] 131.046[]-[CO2]87.054[] 131.046[]-[C2H4O2]71.024[] 114.02[]-[H2O]96.009[] 114.02[]-[C2H2O]72.009[] 114.02[]-[CO2]70.03[] 113.036[]-[H3N]96.009[] 113.036[]-[H2O]95.025[] 113.036[]-[CO]85.04[] 113.036[]-[C2H2O]71.024[] 113.036[]-[CH3NO]68.014[] 96.009[]-[CO]68.014[] 95.025[]-[CO]67.029[] 87.054[]-[H3N]70.03[] 85.04[]-[H3N]68.014[] 85.04[]-[H2O]67.029…
46_7	46	1.103833	131.0463	147680.859375	[M-H]-	131.0463	[M-H]-	C4H8N2O3	0.6319999999959691	0.9920433431106473	0.0	MKG175100	LHTOIEZFHXSGKJ-UHFFFAOYSA-N	CNC(C(N)=O)C(=O)O	GENC175100					0.7972972972972973	2.587787713754035	0.6352339546918101	2	3.508420960979433	4.4412025285548165	131.046[]-[H3N]114.02[] 131.046[]-[H2O]113.036[] 131.046[]-[CO2]87.054[] 131.046[]-[CH3NO]86.024[] 131.046[]-[C2H4O2]71.024[] 114.02[]-[H2O]96.009[] 114.02[]-[CO]86.024[] 114.02[]-[C2H2O]72.009[] 114.02[]-[CO2]70.03[] 113.036[]-[H3N]96.009[] 113.036[]-[CO]85.04[] 113.036[]-[C2H2O]71.024[] 113.036[]-[CH3NO]68.014[] 96.009[]-[CO]68.014[] 88.038[]-[H2O]70.03[] 87.054[]-[H3N]70.03[] 86.024[]-[H2O]68.…
46_8	46	1.103833	131.0463	147680.859375	[M-H]-	131.0463	[M-H]-	C4H8N2O3	0.6319999999959691	0.9920433431106473	132.053	3-amino-3-carbamoylpropanoic acid	PMLJIHNCYNOQEQ-UHFFFAOYSA-N	O=C(O)CC(N)C(=O)N	243181	Organic compounds	Organic acids and derivatives	Carboxylic acids and derivatives	Amino acids	0.6486486486486487	2.278017943655534	0.5514116348114549	2	3.8684776535174588	4.3114611047253275	131.046[]-[H3N]114.02[] 131.046[]-[H2O]113.036[] 131.046[]-[CO2]87.054[] 131.046[]-[CH3NO]86.024[] 131.046[]-[C2H4O2]71.024[] 114.02[]-[H2O]96.009[] 114.02[]-[CO]86.024[] 114.02[]-[C2H2O]72.009[] 114.02[]-[CO2]70.03[] 113.036[]-[H3N]96.009[] 113.036[]-[CO]85.04[] 113.036[]-[C2H2O]71.024[] 113.036[]-[CH3NO]68.014[] 96.009[]-[CO]68.014[] 88.038[]-[H2O]70.03[] 87.054[]-[H3N]70.03[] 86.024[]-[H2O]68.…
46_9	46	1.103833	131.0463	147680.859375	[M-H]-	131.0463	[M-H]-	C4H8N2O3	0.6319999999959691	0.9920433431106473	132.053	Hasp	DCXYFEDJOCDNAF-UHFFFAOYSA-N	O=C(O)C(N)CC(=O)N	52357	Organic compounds	Organic acids and derivatives	Carboxylic acids and derivatives	Amino acids	0.6486486486486487	2.278017943655534	0.5514116348114549	2	3.8684776535174588	4.3114611047253275	131.046[]-[H3N]114.02[] 131.046[]-[H2O]113.036[] 131.046[]-[CO2]87.054[] 131.046[]-[CH3NO]86.024[] 131.046[]-[C2H4O2]71.024[] 114.02[]-[H2O]96.009[] 114.02[]-[CO]86.024[] 114.02[]-[C2H2O]72.009[] 114.02[]-[CO2]70.03[] 113.036[]-[H3N]96.009[] 113.036[]-[CO]85.04[] 113.036[]-[C2H2O]71.024[] 113.036[]-[CH3NO]68.014[] 96.009[]-[CO]68.014[] 88.038[]-[H2O]70.03[] 87.054[]-[H3N]70.03[] 86.024[]-[H2O]68.…
57_0	57	1.1165	293.0988	113452.546875	[M-H]-	293.0988	[M-H]-	C10H18N2O8	0.3070000000207074	0.9981167954588029	294.106	2-amino-3-{[3,4,5-trihydroxy-6-(hydroxymethyl)oxan-2-yl]carbamoyl}propanoic acid	RDVZONQWDDILKB-UHFFFAOYSA-N	O=C(O)C(N)CC(=O)NC1OC(CO)C(O)C(O)C1O	271078	Organic compounds	Organic acids and derivatives	Carboxylic acids and derivatives	Amino acids	0.8155339805825242	1.7523471746998602	0.41019287196546556	2	4.400409095880314	4.052363402185898	293.099[]-[H2O]275.086[] 293.099[]-[C6H10O5]131.046[] 293.099[]-[C6H12O6]113.036[] 275.086[]-[C6H10O5]113.036[] 178.072[]-[H2O]160.061[] 178.072[]-[C3H6O3]88.04[] 160.061[]-[C3H6O3]70.03[] 131.046[]-[H3N]114.02[] 131.046[]-[H2O]113.036[] 131.046[]-[CH3NO]86.024[] 131.046[]-[C2H4O2]71.025[] 116.033[]-[H2O]98.025[] 116.033[]-[CO]88.04[] 114.02[]-[H2O]96.009[] 114.02[]-[CO]86.024[] 114.02[]-[C2H2O]7…
57_1	57	1.1165	293.0988	113452.546875	[M-H]-	293.0988	[M-H]-	C15H18O6	-3.7149999999996908	0.7587943400722095	294.11	4-(2,3-dihydroxy-4-methylphenyl)-5-methyl-2-oxooxan-3-yl acetate	KGGZFQSTZDCSND-UHFFFAOYSA-N	O=C(OC1C(=O)OCC(C)C1C2=CC=C(C(O)=C2O)C)C	155632	Organic compounds	Benzenoids	Phenols	Benzenediols	0.9445145018915511	1.3387342766727401	0.8462769084270393	2	2.5494011446902487	2.6893142830250856	293.099[]-[H2O]275.086[] 293.099[]-[C3H6O3]203.067[] 293.099[]-[C4H8O4]173.057[] 293.099[]-[C6H10O5]131.046[] 293.099[]-[C6H12O6]113.036[] 275.086[]-[C3H6O3]185.057[] 275.086[]-[C8H6O]157.052[] 275.086[]-[C4H8O4]155.046[] 275.086[]-[C5H8O5]127.048[] 275.086[]-[C6H10O5]113.036[] 275.086[]-[C6H12O6]95.025[] 245.077[]-[H2O]227.066[] 245.077[]-[C2H2O]203.067[] 245.077[]-[C2H4O2]185.057[] 245.077[]-[C…
57_2	57	1.1165	293.0988	113452.546875	[M-H]-	293.0988	[M-H]-	C10H18N2O8	0.3070000000207074	0.9981167954588029	0.0	MKG158222	IAPZYWCHDVDDFK-UHFFFAOYSA-N	O=C(NCC1(O)OC(CO)C(O)C1O)C(O)=NCCO	GENC158222					0.8450704225352113	1.413716143468898	0.24415415516783925	2	2.0665166961827013	2.546786171106129	293.099[]-[H2O]275.086[] 293.099[]-[C6H10O5]131.046[] 178.072[]-[H2O]160.061[] 178.072[]-[C3H6O3]88.04[] 131.046[]-[H3N]114.02[] 131.046[]-[CH3NO]86.024[] 116.033[]-[CO]88.04[] 114.02[]-[CO]86.024[] 114.02[]-[C2H2O]72.009[]
57_3	57	1.1165	293.0988	113452.546875	[M-H]-	293.0988	[M-H]-	C10H18N2O8	0.3070000000207074	0.9981167954588029	294.106	2-[(3-carboxy-3-hydroxypropyl)amino]-4-[(carboxymethyl)amino]-3-hydroxybutanoic acid	SEATYFZPTMHEIW-UHFFFAOYSA-N	O=C(O)CNCC(O)C(NCCC(O)C(=O)O)C(=O)O	288891	Organic compounds	Organic acids and derivatives	Carboxylic acids and derivatives	Amino acids	0.8666666666666667	1.0604497053295336	0.3713115230799901	2	2.41048737159173	2.365505070671279	293.099[]-[H2O]275.086[] 293.099[]-[C3H6O3]203.067[] 293.099[]-[C4H8O4]173.057[] 293.099[]-[C6H10O5]131.046[] 275.086[]-[C8H6O]157.052[] 203.067[]-[C3H5NO2]116.033[] 173.057[]-[C2H2O]131.046[] 173.057[]-[C3H5NO2]86.024[] 131.046[]-[H3N]114.02[] 131.046[]-[CH3NO]86.024[] 131.046[]-[C2H4O2]71.025[] 116.033[]-[H2O]98.025[] 114.02[]-[CO]86.024[] 114.02[]-[C2H2O]72.009[] 114.02[]-[CO2]70.03[] 101.024[…
57_4	57	1.1165	293.0988	113452.546875	[M-H]-	293.0988	[M-H]-	C10H18N2O8	0.3070000000207074	0.9981167954588029	294.106	4-({1-carboxy-3-[(carboxymethyl)amino]-3-hydroxypropyl}amino)-2-hydroxybutanoic acid	MQDGZZFOZKWSKP-UHFFFAOYSA-N	O=C(O)CNC(O)CC(NCCC(O)C(=O)O)C(=O)O	195438	Organic compounds	Organic acids and derivatives	Carboxylic acids and derivatives	Amino acids	0.8666666666666667	1.0604497053295336	0.3713115230799901	2	2.41048737159173	2.365505070671279	293.099[]-[H2O]275.086[] 293.099[]-[C3H6O3]203.067[] 293.099[]-[C4H8O4]173.057[] 293.099[]-[C6H10O5]131.046[] 275.086[]-[C8H6O]157.052[] 203.067[]-[C3H5NO2]116.033[] 173.057[]-[C2H2O]131.046[] 173.057[]-[C3H5NO2]86.024[] 131.046[]-[H3N]114.02[] 131.046[]-[CH3NO]86.024[] 131.046[]-[C2H4O2]71.025[] 116.033[]-[H2O]98.025[] 114.02[]-[CO]86.024[] 114.02[]-[C2H2O]72.009[] 114.02[]-[CO2]70.03[] 101.024[…
57_5	57	1.1165	293.0988	113452.546875	[M-H]-	293.0988	[M-H]-	C15H18O6	-3.7149999999996908	0.7587943400722095	294.11	Macrophyllilactone G	OIIRJSNFKWXNDR-UHFFFAOYSA-N	O=C1OC2CC3(C(O)=CC=C(C3=CC2C1(O)CO)C)CO	223865	Organic compounds	Lipids and lipid	Prenol lipids	Terpene lactones	0.9221411192214112	1.1921113806685308	0.6251117270992848	2	2.084548357750329	2.3102649935509163	293.099[]-[H2O]275.086[] 293.099[]-[C3H6O3]203.067[] 293.099[]-[C4H8O4]173.057[] 293.099[]-[C6H10O5]131.046[] 293.099[]-[C6H12O6]113.036[] 275.086[]-[C3H6O3]185.057[] 275.086[]-[C5H8O5]127.048[] 275.086[]-[C6H10O5]113.036[] 275.086[]-[C6H12O6]95.025[] 245.077[]-[C2H2O]203.067[] 245.077[]-[C2H4O2]185.057[] 245.077[]-[C5H10O5]95.025[] 213.09[]-[C2H4]185.057[] 203.067[]-[H2O]185.057[] 203.067[]-[C3H…
57_6	57	1.1165	293.0988	113452.546875	[M-H]-	293.0988	[M-H]-	C15H18O6	-3.7149999999996908	0.7587943400722095	0.0	MKG54585	VPUBVKBZBASRQF-UHFFFAOYSA-N	COc1cc(C2C(C(=O)O)=CCCC2O)cc(OC)c1O	GENC54585					0.9225352112676056	0.973400475464159	0.639716129062459	2	2.3101795712748228	2.204369695108791	293.099[]-[H2O]275.086[] 293.099[]-[C3H6O3]203.067[] 293.099[]-[C4H8O4]173.057[] 293.099[]-[C6H10O5]131.046[] 293.099[]-[C6H12O6]113.036[] 275.086[]-[C5H8O5]127.048[] 275.086[]-[C6H10O5]113.036[] 275.086[]-[C6H12O6]95.025[] 245.077[]-[C2H2O]203.067[] 245.077[]-[C5H10O5]95.025[] 203.067[]-[C3H5NO2]116.033[] 203.067[]-[C3H6O3]113.036[] 178.072[]-[H2O]160.061[] 178.072[]-[C4H8O4]58.03[] 173.057[]-[C…
57_7	57	1.1165	293.0988	113452.546875	[M-H]-	293.0988	[M-H]-	C15H18O6	-3.7149999999996908	0.7587943400722095	0.0	MKG168023	IFWFDHNJDBELSX-UHFFFAOYSA-N	COc1cc2c(O)c(CC(C)C)oc2c(O)c1CC(=O)O	GENC168023					0.9184782608695652	0.9742791869119813	0.5857248347779158	2	2.2721926624922584	2.1862549521653314	293.099[]-[H2O]275.086[] 293.099[]-[C3H6O3]203.067[] 293.099[]-[C4H8O4]173.057[] 293.099[]-[C6H10O5]131.046[] 293.099[]-[C6H12O6]113.036[] 275.086[]-[C8H6O]157.052[] 275.086[]-[C4H8O4]155.046[] 275.086[]-[C5H8O5]127.048[] 275.086[]-[C6H10O5]113.036[] 275.086[]-[C6H12O6]95.025[] 245.077[]-[C2H2O]203.067[] 245.077[]-[C3H6O3]155.046[] 245.077[]-[C5H10O5]95.025[] 203.067[]-[C3H5NO2]116.033[] 203.067[…
57_8	57	1.1165	293.0988	113452.546875	[M-H]-	293.0988	[M-H]-	C15H18O6	-3.7149999999996908	0.7587943400722095	0.0	MKG130241	CFCUJHFAFPJGSC-UHFFFAOYSA-N	O=C(O)CCC1OC(O)c2ccc(O)c(C3CCCO3)c21	GENC130241					0.9337474120082816	1.1374574035737042	0.6101693564037914	2	1.9307302854215065	2.1787019802916783	293.099[]-[H2O]275.086[] 293.099[]-[C3H6O3]203.067[] 293.099[]-[C6H10O5]131.046[] 293.099[]-[C6H12O6]113.036[] 275.086[]-[C8H6O]157.052[] 275.086[]-[C4H8O4]155.046[] 275.086[]-[C6H10O5]113.036[] 275.086[]-[C6H12O6]95.025[] 245.077[]-[H2O]227.066[] 245.077[]-[C2H2O]203.067[] 245.077[]-[C3H6O3]155.046[] 245.077[]-[C5H10O5]95.025[] 227.066[]-[CO2]183.077[] 203.067[]-[C3H5NO2]116.033[] 203.067[]-[C3H…
57_9	57	1.1165	293.0988	113452.546875	[M-H]-	293.0988	[M-H]-	C15H18O6	-3.7149999999996908	0.7587943400722095	294.11	3-methoxy-4-methyl-5-[(3-methylbut-2-en-1-yl)oxy]benzene-1,2-dicarboxylic acid	PNTLAVIGYRYGQW-UHFFFAOYSA-N	O=C(O)C1=CC(OCC=C(C)C)=C(C(OC)=C1C(=O)O)C	244149	Organic compounds	Benzenoids	Benzene and substituted derivatives	Benzoic acids and derivatives	0.9420783645655877	0.9337130005712077	0.6634515741287964	2	2.0265055018154703	2.0228451854861635	293.099[]-[H2O]275.086[] 293.099[]-[C3H6O3]203.067[] 293.099[]-[C4H8O4]173.057[] 293.099[]-[C6H10O5]131.046[] 293.099[]-[C6H12O6]113.036[] 275.086[]-[C3H6O3]185.057[] 275.086[]-[C8H6O]157.052[] 275.086[]-[C4H8O4]155.046[] 275.086[]-[C5H8O5]127.048[] 275.086[]-[C6H10O5]113.036[] 275.086[]-[C6H12O6]95.025[] 245.077[]-[C2H2O]203.067[] 245.077[]-[C2H4O2]185.057[] 245.077[]-[C3H6O3]155.046[] 245.077[]…
98_0	98	1.141833	539.1384	194927.796875	[M-H]-	539.1384	[M-H]-	C31H24O9	4.19000000010783	0.7038978730637636	540.142	6-[5,7-dihydroxy-2-(4-hydroxyphenyl)-4-oxo-3,4-dihydro-2H-1-benzopyran-8-yl]-5,7-dihydroxy-2-(4-methylphenyl)-3,4-dihydro-2H-1-benzopyran-4-one	CBGKJSZVQOWLBY-UHFFFAOYSA-N	O=C1C=2C(O)=CC(O)=C(C2OC(C3=CC=C(O)C=C3)C1)C=4C(O)=CC=5OC(C6=CC=C(C=C6)C)CC(=O)C5C4O	34510	Organic compounds	Phenylpropanoids and polyketides	Flavonoids	Biflavonoids and polyflavonoids	0.9813866914844114	1.4120234116665298	0.8024081024415408	2	1.523287036187144	2.2440567170664782	539.137[]-[C6H10O5]377.085[] 539.137[]-[C6H12O6]359.073[] 503.161[]-[C4H8O4]383.116[] 503.161[]-[C6H10O5]341.109[] 503.161[]-[C6H12O6]323.097[] 503.161[]-[C12H20O9]195.051[] 503.161[]-[C12H22O11]161.045[] 383.116[]-[C2H2O]341.109[] 383.116[]-[C2H4O2]323.097[] 383.116[]-[C3H6O3]293.089[] 383.116[]-[C4H8O4]263.074[] 383.116[]-[C5H10O5]233.066[] 383.116[]-[C6H10O5]221.067[] 383.116[]-[C12H20O9]75.00…
98_1	98	1.141833	539.1384	194927.796875	[M-H]-	539.1384	[M-H]-	C31H24O9	4.19000000010783	0.7038978730637636	540.142	Afzelone A	YBNWSGJTIRDUAL-UHFFFAOYSA-N	O=C1C=2C(O)=C3C(OC(C4=CC=C(OC)C=C4)C3C(=O)C5=CC=C(O)C=C5O)=CC2OC(C6=CC=C(O)C=C6)C1	374783	Organic compounds	Phenylpropanoids and polyketides			0.9749661705006766	1.409098540016627	0.7543343895187594	2	1.5165582596483025	2.2377674571471546	539.137[]-[C6H10O5]377.085[] 539.137[]-[C6H12O6]359.073[] 503.161[]-[C4H8O4]383.116[] 503.161[]-[C6H10O5]341.109[] 503.161[]-[C6H12O6]323.097[] 503.161[]-[C12H20O9]195.051[] 503.161[]-[C12H22O11]161.045[] 383.116[]-[C2H2O]341.109[] 383.116[]-[C2H4O2]323.097[] 383.116[]-[C3H6O3]293.089[] 383.116[]-[C4H8O4]263.074[] 383.116[]-[C5H10O5]233.066[] 383.116[]-[C6H10O5]221.067[] 383.116[]-[C12H20O9]75.00…
98_2	98	1.141833	539.1384	194927.796875	[M-H]-	539.1384	[M-H]-	C31H24O9	4.19000000010783	0.7038978730637636	540.142	Floribundiquinone C	JQICCSAZSNANIX-UHFFFAOYSA-N	O=C1C=C(OC)C(=O)C=2C1=C(O)C3=C(C2C=4C=CC=5C(=O)C6=CC(=CC(O)=C6C(=O)C5C4O)C)CC(OC3C)C	145516	Organic compounds	Phenylpropanoids and polyketides	Isochromanequinones		0.9793438639125152	1.3996951416091326	0.6742092222198453	2	1.357445790717634	2.1488078242743263	539.137[]-[C6H10O5]377.085[] 539.137[]-[C6H12O6]359.073[] 503.161[]-[C6H10O5]341.109[] 503.161[]-[C6H12O6]323.097[] 503.161[]-[C12H20O9]195.051[] 503.161[]-[C12H22O11]161.045[] 377.085[]-[H2O]359.073[] 377.085[]-[C6H10O5]215.03[] 377.085[]-[C6H13O7P]149.045[] 359.073[]-[C6H13O7P]131.035[] 341.109[]-[H2O]323.097[] 341.109[]-[C2H4O2]281.087[] 341.109[]-[C3H6O3]251.076[] 341.109[]-[C4H8O4]221.067[] …
98_3	98	1.141833	539.1384	194927.796875	[M-H]-	539.1384	[M-H]-	C24H28O14	-1.684999999952197	0.9447976513266839	540.148	2-(3-{[3,4-dihydroxy-5-(hydroxymethyl)oxolan-2-yl]oxy}-5-hydroxy-2-(3-hydroxy-5-methoxybenzoyl)phenoxy)oxane-3,4,5-triol	RNRQELYENMLWFW-UHFFFAOYSA-N	O=C(C=1C=C(O)C=C(OC)C1)C=2C(OC3OCC(O)C(O)C3O)=CC(O)=CC2OC4OC(CO)C(O)C4O	277669	Organic compounds	Organic oxygen compounds	Organooxygen compounds	Carbohydrates and carbohydrate conjugates	0.9745845552297165	1.3955721583067637	0.5440946978742838	2	1.1678988237054708	2.074001335292168	539.137[]-[C6H10O5]377.085[] 539.137[]-[C6H12O6]359.073[] 503.161[]-[C6H10O5]341.109[] 503.161[]-[C12H20O9]195.051[] 503.161[]-[C12H22O11]161.045[] 377.085[]-[H2O]359.073[] 377.085[]-[C6H10O5]215.03[] 377.085[]-[C6H13O7P]149.045[] 359.073[]-[C6H13O7P]131.035[] 359.073[]-[C6H12O8S]115.041[] 341.109[]-[C3H6O3]251.076[] 341.109[]-[C4H8O4]221.067[] 341.109[]-[C6H10O4]195.051[] 341.109[]-[C6H10O5]179.…
98_4	98	1.141833	539.1384	194927.796875	[M-H]-	539.1384	[M-H]-	C31H24O9	4.19000000010783	0.7038978730637636	540.142	5,9,20,30-tetrahydroxy-25-methoxy-27-methyl-22-oxaheptacyclo[15.13.0.0鹿,虏鹿.0鲁,鹿鈦?0鈦?鹿鈦?0鈦?鹿鲁.0虏鈦?虏鈦筣triaconta-3,5,8(13),9,11,15,18,24(29),25,27-decaene-7,14,23-trione	UYIPOCQHTAYRMA-UHFFFAOYSA-N	O=C1OC2C(O)C=CC3C4=C5C(=O)C=6C=CC=C(O)C6C(=O)C5=C(O)C=C4CC32C(O)C7=CC(=CC(OC)=C17)C	320878	Organic compounds	Benzenoids	Anthracenes	Anthraquinones	0.9757343550446999	1.381113575312547	0.3840364276069016	2	1.057350896580289	1.9801788109090677	539.137[]-[C6H10O5]377.085[] 539.137[]-[C6H12O6]359.073[] 503.161[]-[C6H12O6]323.097[] 503.161[]-[C12H20O9]195.051[] 377.085[]-[H2O]359.073[] 377.085[]-[C6H10O5]215.03[] 377.085[]-[C6H13O7P]149.045[] 323.097[]-[H2O]305.088[] 323.097[]-[C2H2O]281.087[] 305.088[]-[C6H6O3]179.056[] 305.088[]-[C6H12O6]125.027[] 305.088[]-[C7H12O6]113.024[] 293.089[]-[C6H12O6]113.024[] 195.051[]-[C3H6]152.995[] 195.05…
98_5	98	1.141833	539.1384	194927.796875	[M-H]-	539.1384	[M-H]-	C24H28O14	-1.684999999952197	0.9447976513266839	540.148	3,4,5-trihydroxy-6-[(4-hydroxy-3,5-dimethoxybenzoyloxy)methyl]oxan-2-yl 4-hydroxy-3,5-dimethoxybenzoate	LZKYMETUECJMGF-UHFFFAOYSA-N	O=C(OCC1OC(OC(=O)C2=CC(OC)=C(O)C(OC)=C2)C(O)C(O)C1O)C3=CC(OC)=C(O)C(OC)=C3	184433	Organic compounds	Phenylpropanoids and polyketides	Tannins	Hydrolyzable tannins	0.9735935706084959	1.3992425214657291	0.49736593227979514	2	0.2678644000165298	1.6276544866066625	503.161[]-[C4H8O4]383.116[] 503.161[]-[C12H22O11]161.045[] 383.116[]-[C4H8O4]263.074[] 383.116[]-[C5H10O5]233.066[] 383.116[]-[C6H10O5]221.067[] 305.088[]-[C2H2O]263.074[] 305.088[]-[C6H6O3]179.056[] 305.088[]-[C5H10O5]155.034[] 305.088[]-[C6H10O5]143.035[] 305.088[]-[C6H12O6]125.027[] 305.088[]-[C7H12O6]113.024[] 263.074[]-[C2H2O]221.067[] 263.074[]-[C4H8O4]143.035[] 263.074[]-[C5H8O5]115.041[] …
98_6	98	1.141833	539.1384	194927.796875	[M-H]-	539.1384	[M-H]-	C24H28O14	-1.684999999952197	0.9447976513266839	540.148	Alpha-Sorinin	OCGVUJOAGGZNKK-UHFFFAOYSA-N	O=C1OCC2=CC=3C=C(OC)C=C(OC4OC(COC5OCC(O)C(O)C5O)C(O)C(O)C4O)C3C(O)=C12	220719	Organic compounds	Organic oxygen compounds	Organooxygen compounds	Carbohydrates and carbohydrate conjugates	0.96513470681458	0.9702315223688186	0.4865708627333978	2	0.873453395710287	1.5014379853566304	539.137[]-[C6H10O5]377.085[] 539.137[]-[C6H12O6]359.073[] 383.116[]-[C2H4O2]323.097[] 383.116[]-[C3H6O3]293.089[] 383.116[]-[C4H8O4]263.074[] 377.085[]-[H2O]359.073[] 377.085[]-[C6H10O5]215.03[] 377.085[]-[C6H13O7P]149.045[] 359.073[]-[C6H13O7P]131.035[] 359.073[]-[C6H12O8S]115.041[] 323.097[]-[H2O]305.088[] 323.097[]-[C2H4O2]263.074[] 323.097[]-[C6H6]245.042[] 323.097[]-[C6H10O5]161.045[] 323.09…
98_7	98	1.141833	539.1384	194927.796875	[M-H]-	539.1384	[M-H]-	C24H28O14	-1.684999999952197	0.9447976513266839	540.148	7-[(4-carboxy-2-hydroxybenzoyloxy)methyl]-1-{[3,4,5-trihydroxy-6-(hydroxymethyl)oxan-2-yl]oxy}-1H,4aH,5H,6H,7H,7aH-cyclopenta[c]pyran-4-carboxylic acid	IKKHLCMKDCDLIP-UHFFFAOYSA-N	O=C(O)C1=CC=C(C(=O)OCC2CCC3C(=COC(OC4OC(CO)C(O)C(O)C4O)C32)C(=O)O)C(O)=C1	123381	Organic compounds	Lipids and lipid	Prenol lipids	Terpene glycosides	0.9477351916376306	0.973791316754099	0.3086403680413645	2	0.86290809860983	1.4997251311916824	539.137[]-[C6H10O5]377.085[] 539.137[]-[C6H12O6]359.073[] 383.116[]-[C2H2O]341.109[] 383.116[]-[C3H6O3]293.089[] 383.116[]-[C4H8O4]263.074[] 377.085[]-[H2O]359.073[] 341.109[]-[C3H6O3]251.076[] 341.109[]-[C6H10O4]195.051[] 341.109[]-[C6H10O5]179.056[] 341.109[]-[C6H12O6]161.045[] 293.089[]-[C2H2O]251.076[] 293.089[]-[C6H12O6]113.024[] 263.074[]-[C5H10O5]113.024[] 263.074[]-[C7H12O6]71.014[] 251.0…
98_8	98	1.141833	539.1384	194927.796875	[M-H]-	539.1384	[M-H]-	C31H24O9	4.19000000010783	0.7038978730637636	540.142	13-(6-methyl-4-oxo-4H-chromen-3-yl)-4-[(2,3,4-trimethoxyphenyl)methylidene]-3,10-dioxatricyclo[7.4.0.0虏,鈦禲trideca-1,6,8-triene-5,11-dione	OPUXZGAJZYNSNJ-UHFFFAOYSA-N	O=C1OC2=CC=C3C(=O)C(OC3=C2C(C4=COC5=CC=C(C=C5C4=O)C)C1)=CC6=CC=C(OC)C(OC)=C6OC	228421	Organic compounds	Phenylpropanoids and polyketides	Aurone flavonoids		0.9810659186535764	0.9729032439281222	0.5526854993409493	2	0.8250789486850058	1.4558325055770014	539.137[]-[C6H10O5]377.085[] 539.137[]-[C6H12O6]359.073[] 383.116[]-[C2H2O]341.109[] 383.116[]-[C2H4O2]323.097[] 377.085[]-[H2O]359.073[] 377.085[]-[C6H10O5]215.03[] 359.073[]-[C6H12O8S]115.041[] 341.109[]-[H2O]323.097[] 341.109[]-[C2H4O2]281.087[] 341.109[]-[C6H10O4]195.051[] 323.097[]-[H2O]305.088[] 323.097[]-[C2H2O]281.087[] 323.097[]-[C6H6]245.042[] 323.097[]-[C6H12O6]143.035[] 305.088[]-[C5H…
98_9	98	1.141833	539.1384	194927.796875	[M-H]-	539.1384	[M-H]-	C24H28O14	-1.684999999952197	0.9447976513266839	540.148	methyl 1-({6-[(2,5-dihydroxybenzoyloxy)methyl]-3,4,5-trihydroxyoxan-2-yl}oxy)-8-methyl-6-oxo-1H,4aH,5H,6H,8H,8aH-pyrano[3,4-c]pyran-4-carboxylate	XYEKHHIJBMQORM-UHFFFAOYSA-N	O=C(OC)C1=COC(OC2OC(COC(=O)C3=CC(O)=CC=C3O)C(O)C(O)C2O)C4C(OC(=O)CC14)C	372641	Organic compounds	Organic oxygen compounds	Organooxygen compounds	Carbohydrates and carbohydrate conjugates	0.9580745341614907	0.9831346320775098	0.5968449655184622	2	0.11378147219600301	1.1345051333081797	383.116[]-[C3H6O3]293.089[] 383.116[]-[C4H8O4]263.074[] 383.116[]-[C5H10O5]233.066[] 383.116[]-[C6H10O5]221.067[] 305.088[]-[C2H2O]263.074[] 305.088[]-[C6H6O3]179.056[] 305.088[]-[C6H10O5]143.035[] 305.088[]-[C6H12O6]125.027[] 305.088[]-[C7H12O6]113.024[] 293.089[]-[C2H2O]251.076[] 293.089[]-[C2H4O2]233.066[] 293.089[]-[C5H10O5]143.035[] 293.089[]-[C6H10O5]131.035[] 293.089[]-[C6H12O6]113.024[] 2…
102_0	102	1.141833	601.1376	311260.625	[M+FA-H]-	601.1376	[M+FA-H]-	C31H24O10	2.99500000005537	0.8357711060256297	556.137	7''-O-Methyltetrahydroamentoflavone	WDIOPJPBCMUINT-UHFFFAOYSA-N	O=C1C=2C(O)=CC(O)=CC2OC(C3=CC=C(O)C(=C3)C4=C(OC)C=C(O)C=5C(=O)CC(OC54)C6=CC=C(O)C=C6)C1	341940	Organic compounds	Phenylpropanoids and polyketides	Flavonoids	Biflavonoids and polyflavonoids	0.9886025768087215	0.46328294803533443	0.5088790172339811	2	0.40232958879404657	0.7480248530349207	601.1376[C31H24O10]-[H3O4P]503.161[] 601.1376[C31H24O10]-[C6H10O5]439.086[C25H14O5] 601.1376[C31H24O10]-[C6H12O6]421.074[C25H12O4] 601.1376[C31H24O10]-[C12H22O11]259.022[] 517.135[]-[C6H6]439.086[] 517.135[]-[C6H10O7]323.096[] 503.161[]-[C6H10O5]341.109[] 503.161[]-[C6H12O6]323.096[] 503.161[]-[C12H22O11]161.045[] 439.086[]-[H2O]421.074[] 439.086[]-[H3O4P]341.109[] 439.086[]-[C6H12O6]259.022[] 43…
102_1	102	1.141833	601.1376	311260.625	[M+FA-H]-	601.1376	[M+FA-H]-	C31H24O10	2.99500000005537	0.8357711060256297	556.137	4,6,8',11'-tetrahydroxy-5'-(4-hydroxyphenyl)-12'-(4-methoxyphenyl)-3H-6',13'-dioxaspiro[1-benzofuran-2,4'-tricyclo[7.4.0.0鲁,鈦穄tridecane]-1',3'(7'),8'-trien-3-one	MEROAFNWWVBWTI-UHFFFAOYSA-N	O=C1C=2C(O)=CC(O)=CC2OC13C4=CC=5OC(C6=CC=C(OC)C=C6)C(O)CC5C(O)=C4OC3C7=CC=C(O)C=C7	187541	Organic compounds	Phenylpropanoids and polyketides			0.9877970456005138	0.0041626392110917084	0.4158078466158307	2	0.004997397203401422	0.09023844841535539	601.1376[C31H24O10]-[H3O4P]503.161[] 601.1376[C31H24O10]-[C6H10O5]439.086[C25H14O5] 601.1376[C31H24O10]-[C6H12O6]421.074[C25H12O4] 601.1376[C31H24O10]-[C12H22O11]259.022[] 517.135[]-[C6H6]439.086[] 517.135[]-[C6H10O7]323.096[] 503.161[]-[C6H10O5]341.109[] 503.161[]-[C6H12O6]323.096[] 503.161[]-[C12H22O11]161.045[] 439.086[]-[H2O]421.074[] 439.086[]-[H3O4P]341.109[] 439.086[]-[C6H12O6]259.022[] 43…
102_2	102	1.141833	601.1376	311260.625	[M+FA-H]-	601.1376	[M+FA-H]-	C31H24O10	2.99500000005537	0.8357711060256297	556.137	7-O-Methyltetrahydroochnaflavone	RTASEZGPNDVJDB-UHFFFAOYSA-N	O=C1C=2C(O)=CC(O)=CC2OC(C3=CC=C(OC4=CC(=CC=C4O)C5OC6=CC(OC)=CC(O)=C6C(=O)C5)C=C3)C1	280900	Organic compounds	Phenylpropanoids and polyketides	Flavonoids	Biflavonoids and polyflavonoids	0.9880332986472424	0.004144593245303024	0.5089351350693315	2	0.005017685679641766	0.09023054668768687	601.1376[C31H24O10]-[H3O4P]503.161[] 601.1376[C31H24O10]-[C6H10O5]439.086[C25H14O5] 601.1376[C31H24O10]-[C6H12O6]421.074[C25H12O4] 601.1376[C31H24O10]-[C12H22O11]259.022[] 517.135[]-[C6H6]439.086[] 517.135[]-[C6H10O7]323.096[] 503.161[]-[C6H10O5]341.109[] 503.161[]-[C6H12O6]323.096[] 503.161[]-[C12H22O11]161.045[] 439.086[]-[H2O]421.074[] 439.086[]-[H3O4P]341.109[] 439.086[]-[C6H12O6]259.022[] 43…
102_3	102	1.141833	601.1376	311260.625	[M+FA-H]-	601.1376	[M+FA-H]-	C31H24O10	2.99500000005537	0.8357711060256297	556.137	8-[5,7-dihydroxy-2-(4-hydroxyphenyl)-4-oxo-3,4-dihydro-2H-1-benzopyran-3-yl]-5,7-dihydroxy-2-(4-methoxyphenyl)-3,4-dihydro-2H-1-benzopyran-4-one	YGPVDEZLRZYRBA-UHFFFAOYSA-N	O=C1C2=C(O)C=C(O)C(=C2OC(C3=CC=C(OC)C=C3)C1)C4C(=O)C=5C(O)=CC(O)=CC5OC4C6=CC=C(O)C=C6	378564	Organic compounds	Phenylpropanoids and polyketides	Flavonoids	Biflavonoids and polyflavonoids	0.9892735251097026	0.004159314633009149	0.48591504101720745	2	0.004982735662998866	0.09022779306707154	601.1376[C31H24O10]-[H3O4P]503.161[] 601.1376[C31H24O10]-[C6H10O5]439.086[C25H14O5] 601.1376[C31H24O10]-[C6H12O6]421.074[C25H12O4] 601.1376[C31H24O10]-[C12H22O11]259.022[] 517.135[]-[C6H6]439.086[] 517.135[]-[C6H10O7]323.096[] 503.161[]-[C6H10O5]341.109[] 503.161[]-[C6H12O6]323.096[] 503.161[]-[C12H22O11]161.045[] 439.086[]-[H2O]421.074[] 439.086[]-[H3O4P]341.109[] 439.086[]-[C6H12O6]259.022[] 43…
102_4	102	1.141833	601.1376	311260.625	[M+FA-H]-	601.1376	[M+FA-H]-	C31H24O10	2.99500000005537	0.8357711060256297	556.137	Curtisian A	QDZWMWAQPMOEEQ-UHFFFAOYSA-N	O=C(OC=1C(OC(=O)C)=C(C2=CC=C(O)C=C2)C(OC(=O)C)=C(OC(=O)C)C1C=3C=CC(O)=CC3)C=4C=CC=CC4	254885	Organic compounds	Phenylpropanoids and polyketides	Depsides and depsidones		0.9885321100917431	0.004146269235969959	0.4530401989693796	2	0.004974595693523928	0.0902106776852949	601.1376[C31H24O10]-[H3O4P]503.161[] 601.1376[C31H24O10]-[C6H10O5]439.086[C25H14O5] 601.1376[C31H24O10]-[C6H12O6]421.074[C25H12O4] 601.1376[C31H24O10]-[C12H22O11]259.022[] 517.135[]-[C6H6]439.086[] 517.135[]-[C6H10O7]323.096[] 503.161[]-[C6H10O5]341.109[] 503.161[]-[C6H12O6]323.096[] 503.161[]-[C12H22O11]161.045[] 439.086[]-[H2O]421.074[] 439.086[]-[H3O4P]341.109[] 439.086[]-[C6H12O6]259.022[] 43…
102_5	102	1.141833	601.1376	311260.625	[M+FA-H]-	601.1376	[M+FA-H]-	C31H24O10	2.99500000005537	0.8357711060256297	556.137	8-[5-(5,7-dihydroxy-4-oxo-3,4-dihydro-2H-1-benzopyran-2-yl)-2-methoxyphenyl]-5,7-dihydroxy-2-(4-hydroxyphenyl)-3,4-dihydro-2H-1-benzopyran-4-one	DWGPMSMQBSMPQG-UHFFFAOYSA-N	O=C1C=2C(O)=CC(O)=CC2OC(C3=CC=C(OC)C(=C3)C4=C(O)C=C(O)C=5C(=O)CC(OC54)C6=CC=C(O)C=C6)C1	64961	Organic compounds	Phenylpropanoids and polyketides	Flavonoids	Biflavonoids and polyflavonoids	0.9876126126126126	0.004145140186101533	0.48350429456876964	2	0.004963406509859341	0.09020395404359417	601.1376[C31H24O10]-[H3O4P]503.161[] 601.1376[C31H24O10]-[C6H10O5]439.086[C25H14O5] 601.1376[C31H24O10]-[C6H12O6]421.074[C25H12O4] 601.1376[C31H24O10]-[C12H22O11]259.022[] 517.135[]-[C6H6]439.086[] 517.135[]-[C6H10O7]323.096[] 503.161[]-[C6H10O5]341.109[] 503.161[]-[C6H12O6]323.096[] 503.161[]-[C12H22O11]161.045[] 439.086[]-[H2O]421.074[] 439.086[]-[H3O4P]341.109[] 439.086[]-[C6H12O6]259.022[] 43…
102_6	102	1.141833	601.1376	311260.625	[M+FA-H]-	601.1376	[M+FA-H]-	C31H24O10	2.99500000005537	0.8357711060256297	556.137	Sikokianin A	QOPUSVUZHPIYER-UHFFFAOYSA-N	O=C1C=2C(O)=CC(O)=CC2OC(C3=CC=C(O)C=C3)C1C4C(=O)C=5C(O)=CC(O)=CC5OC4C6=CC=C(OC)C=C6	260827	Organic compounds	Phenylpropanoids and polyketides	Flavonoids	Biflavonoids and polyflavonoids	0.9886302111532215	0.004140312204447851	0.46564188330387307	2	0.004955209622729906	0.09019502761837578	601.1376[C31H24O10]-[H3O4P]503.161[] 601.1376[C31H24O10]-[C6H10O5]439.086[C25H14O5] 601.1376[C31H24O10]-[C6H12O6]421.074[C25H12O4] 517.135[]-[C6H6]439.086[] 517.135[]-[C6H10O7]323.096[] 503.161[]-[C6H10O5]341.109[] 503.161[]-[C6H12O6]323.096[] 503.161[]-[C12H22O11]161.045[] 439.086[]-[H2O]421.074[] 439.086[]-[H3O4P]341.109[] 439.086[]-[C6H10O7]245.042[] 421.074[]-[H3O4P]323.096[] 341.109[]-[H2O]3…
102_7	102	1.141833	601.1376	311260.625	[M+FA-H]-	601.1376	[M+FA-H]-	C31H24O10	2.99500000005537	0.8357711060256297	556.137	1,9,17,19-tetrahydroxy-13-(4-hydroxyphenyl)-5-(4-methoxyphenyl)-4,12,14-trioxapentacyclo[11.8.0.0虏,鹿鹿.0鲁,鈦?0鹿鈦?虏鈦癩henicosa-2(11),3(8),9,15,17,19-hexaen-21-one	HLTBNGYEXZTHQF-UHFFFAOYSA-N	O=C1C=2C(O)=CC(O)=CC2OC3(OC4=CC(O)=C5C(OC(C6=CC=C(OC)C=C6)CC5)=C4C13O)C7=CC=C(O)C=C7	108760	Organic compounds	Phenylpropanoids and polyketides	Flavonoids	Biflavonoids and polyflavonoids	0.9887525562372188	0.004139421083058765	0.48261587576491227	2	0.004954247903360572	0.09019365563730201	601.1376[C31H24O10]-[H3O4P]503.161[] 601.1376[C31H24O10]-[C6H10O5]439.086[C25H14O5] 601.1376[C31H24O10]-[C6H12O6]421.074[C25H12O4] 601.1376[C31H24O10]-[C12H22O11]259.022[] 517.135[]-[C6H6]439.086[] 517.135[]-[C6H10O7]323.096[] 503.161[]-[C6H10O5]341.109[] 503.161[]-[C6H12O6]323.096[] 503.161[]-[C12H22O11]161.045[] 439.086[]-[H2O]421.074[] 439.086[]-[H3O4P]341.109[] 439.086[]-[C6H12O6]259.022[] 43…
102_8	102	1.141833	601.1376	311260.625	[M+FA-H]-	601.1376	[M+FA-H]-	C31H24O10	2.99500000005537	0.8357711060256297	556.137	4,6,8'-trihydroxy-4',12'-bis(4-hydroxyphenyl)-4'-methoxy-3H-5',13'-dioxaspiro[1-benzofuran-2,3'-tricyclo[7.4.0.0虏,鈦禲tridecane]-1'(9'),2'(6'),7'-trien-3-one	HQHVQBHXVMYSEV-UHFFFAOYSA-N	O=C1C=2C(O)=CC(O)=CC2OC13C=4C(OC3(OC)C5=CC=C(O)C=C5)=CC(O)=C6C4OC(C7=CC=C(O)C=C7)CC6	111289	Organic compounds	Phenylpropanoids and polyketides			0.9871559633027523	0.004134643729821933	0.46287963175856944	2	0.0049594920405486576	0.09019150035265923	601.1376[C31H24O10]-[H3O4P]503.161[] 601.1376[C31H24O10]-[C6H10O5]439.086[C25H14O5] 601.1376[C31H24O10]-[C6H12O6]421.074[C25H12O4] 601.1376[C31H24O10]-[C12H22O11]259.022[] 517.135[]-[C6H6]439.086[] 517.135[]-[C6H10O7]323.096[] 503.161[]-[C6H10O5]341.109[] 503.161[]-[C6H12O6]323.096[] 503.161[]-[C12H22O11]161.045[] 439.086[]-[H2O]421.074[] 439.086[]-[H3O4P]341.109[] 439.086[]-[C6H12O6]259.022[] 43…
102_9	102	1.141833	601.1376	311260.625	[M+FA-H]-	601.1376	[M+FA-H]-	C31H24O10	2.99500000005537	0.8357711060256297	556.137	5,7-dihydroxy-3-[7-hydroxy-4-(4-hydroxyphenyl)-5-methoxy-2-oxo-3,4-dihydro-2H-1-benzopyran-3-yl]-4-(4-hydroxyphenyl)-3,4-dihydro-2H-1-benzopyran-2-one	HVVDVYRZAXRYLC-UHFFFAOYSA-N	O=C1OC=2C=C(O)C=C(O)C2C(C3=CC=C(O)C=C3)C1C4C(=O)OC5=CC(O)=CC(OC)=C5C4C6=CC=C(O)C=C6	115277	Organic compounds	Phenylpropanoids and polyketides	Neoflavonoids	Neoflavans	0.9874626865671642	0.004140433457084397	0.4559809030178643	2	0.004941629760409004	0.09018835893985187	601.1376[C31H24O10]-[H3O4P]503.161[] 601.1376[C31H24O10]-[C6H10O5]439.086[C25H14O5] 601.1376[C31H24O10]-[C6H12O6]421.074[C25H12O4] 601.1376[C31H24O10]-[C12H22O11]259.022[] 517.135[]-[C6H6]439.086[] 517.135[]-[C6H10O7]323.096[] 503.161[]-[C6H10O5]341.109[] 503.161[]-[C6H12O6]323.096[] 503.161[]-[C12H22O11]161.045[] 439.086[]-[H2O]421.074[] 439.086[]-[H3O4P]341.109[] 439.086[]-[C6H12O6]259.022[] 43…
114_0	114	1.1544	195.0511	619904.3125	[M-H]-	195.0511	[M-H]-	C12H8N2O	-4.73800000000324	0.6382834087046962	196.064	phenazin-2-ol	RETSEGNZNUBJRB-UHFFFAOYSA-N	OC1=CC=C2N=C3C=CC=CC3=NC2=C1	271566	Organic compounds	Organoheterocyclic compounds	Diazanaphthalenes	Benzodiazines	0.9219858156028369	0.5686556853802781	0.2957667978312279	2	0.15408999245762536	0.7095290224795604	195.051[]-[H2O]177.04[] 195.051[]-[C4H8O4]75.009[] 101.025[]-[C2H4]72.993[] 101.025[]-[CO2]57.035[] 69.034[]-[H2O]51.024[]
114_1	114	1.1544	195.0511	619904.3125	[M-H]-	195.0511	[M-H]-	C6H12O7	0.6199999999978445	0.9923414770837421	196.058	Gulonate	RGHNJXZEOKUKBD-UHFFFAOYSA-N	O=C(O)C(O)C(O)C(O)C(O)CO	272787	Organic compounds	Organic acids and derivatives	Hydroxy acids and derivatives	Medium	0.75	0.02290198796897594	0.14274922392453818	2	0.021413629603026275	0.1328429504788633	195.051[]-[H2O]177.04[] 195.051[]-[CO2]151.061[] 177.04[]-[H2O]159.03[] 177.04[]-[CO]149.045[]
114_2	114	1.1544	195.0511	619904.3125	[M-H]-	195.0511	[M-H]-	C6H12O7	0.6199999999978445	0.9923414770837421	196.058	2,3,4,5-tetrahydroxy-2-(hydroxymethyl)pentanoic acid	XONDRGRALZTVKD-UHFFFAOYSA-N	O=C(O)C(O)(CO)C(O)C(O)CO	365644	Organic compounds	Lipids and lipid	Fatty Acyls	Fatty acids and conjugates	0.75	0.02290198796897594	0.14274922392453818	2	0.021413629603026275	0.1328429504788633	195.051[]-[H2O]177.04[] 195.051[]-[CO2]151.061[] 177.04[]-[H2O]159.03[] 177.04[]-[CO]149.045[]
114_3	114	1.1544	195.0511	619904.3125	[M-H]-	195.0511	[M-H]-	C7H8N4O3	-0.7160000000112632	0.9897992640483693	196.06	3,7-Dimethyluric Acid	HMLZLHKHNBLLJD-UHFFFAOYSA-N	O=C1N=C(O)C2=C(N=C(O)N2C)N1C	109081	Organic compounds	Organoheterocyclic compounds	Imidazopyrimidines	Purines and purine derivatives	0.8333333333333334	0.022885073949475858	0.0856446010647067	2	0.011164107978221972	0.1274470543434238	195.051[]-[H2O]177.04[] 177.04[]-[H2O]159.03[]
114_4	114	1.1544	195.0511	619904.3125	[M-H]-	195.0511	[M-H]-	C7H8N4O3	-0.7160000000112632	0.9897992640483693	196.06	1,3-dimethyl-2,3,6,7,8,9-hexahydro-1H-purine-2,6,8-trione	OTSBKHHWSQYEHK-UHFFFAOYSA-N	O=C1C=2N=C(O)NC2N(C(=O)N1C)C	231010	Organic compounds	Organoheterocyclic compounds	Imidazopyrimidines	Purines and purine derivatives	0.8666666666666667	0.022779007932297875	0.05710958141823739	2	0.011041410926805544	0.12727963980053758	195.051[]-[H2O]177.04[]
114_5	114	1.1544	195.0511	619904.3125	[M-H]-	195.0511	[M-H]-	C7H8N4O3	-0.7160000000112632	0.9897992640483693	196.06	3,9-dimethyl-2,3,6,7,8,9-hexahydro-1H-purine-2,6,8-trione	HCUXKVFCFSVKHK-UHFFFAOYSA-N	O=C1NC(=O)N(C2=C1NC(=O)N2C)C	102666	Organic compounds	Organoheterocyclic compounds	Imidazopyrimidines	Purines and purine derivatives	0.8333333333333334	0.022629007932297874	0.02855770329776117	2	0.0	0.12160893433713481
114_6	114	1.1544	195.0511	619904.3125	[M-H]-	195.0511	[M-H]-	C7H8N4O3	-0.7160000000112632	0.9897992640483693	196.06	1,7-Dimethyluric Acid	NOFNCLGCUJJPKU-UHFFFAOYSA-N	O=C1NC=2NC(=O)N(C2C(=O)N1C)C	210718	Organic compounds	Organoheterocyclic compounds	Imidazopyrimidines	Purines and purine derivatives	0.8333333333333334	0.022629007932297874	0.02855770329776117	2	0.0	0.12160893433713481
114_7	114	1.1544	195.0511	619904.3125	[M-H]-	195.0511	[M-H]-	C7H8N4O3	-0.7160000000112632	0.9897992640483693	196.06	1,9-dimethyl-2,3,6,7,8,9-hexahydro-1H-purine-2,6,8-trione	UARKDOLETOEBCU-UHFFFAOYSA-N	O=C1NC=2C(=O)N(C(=O)NC2N1C)C	306871	Organic compounds	Organoheterocyclic compounds	Imidazopyrimidines	Purines and purine derivatives	0.8333333333333334	0.022629007932297874	0.02855770329776117	2	0.0	0.12160893433713481
114_8	114	1.1544	195.0511	619904.3125	[M-H]-	195.0511	[M-H]-	C7H8N4O3	-0.7160000000112632	0.9897992640483693	196.06	7,9-dimethyl-2,3,6,7,8,9-hexahydro-1H-purine-2,6,8-trione	ZWFQLYWQCGUUNB-UHFFFAOYSA-N	O=C1NC(=O)C2=C(N1)N(C(=O)N2C)C	404818	Organic compounds	Organoheterocyclic compounds	Imidazopyrimidines	Purines and purine derivatives	0.8333333333333334	0.022629007932297874	0.02855770329776117	2	0.0	0.12160893433713481
114_9	114	1.1544	195.0511	619904.3125	[M-H]-	195.0511	[M-H]-	C12H8N2O	-4.73800000000324	0.6382834087046962	196.064	3H,4H-benzo[h]quinazolin-4-one	BJVYARVTSUNBMW-UHFFFAOYSA-N	OC1=NC=NC2=C1C=CC=3C=CC=CC32	24084	Organic compounds	Organoheterocyclic compounds	Diazanaphthalenes	Benzodiazines	0.6	0.022779007932297875	0.05559938524520878	2	0.009039942683138413	0.09112732014433671	195.051[]-[H2O]177.04[]
128_0	128	1.16695	377.0857	434305.15625	[M-H]-	377.0857	[M-H]-	C18H18O9	-1.5599999999835745	0.9524934963353501	0.0	MKG215912	AJYJZLNWQFPMIG-UHFFFAOYSA-N	COc1cc(CCC(=O)c2c(O)c(O)c(OC)c(O)c2C(=O)O)ccc1O	GENC215912					0.9679752066115702	1.7522907129080534	0.6325992967810097	2	2.8741708249770843	3.2846254750301305	377.086[]-[C6H10O5]215.033[] 377.086[]-[C6H12O6]197.021[] 377.086[]-[C6H13O7P]149.046[] 341.11[]-[C2H4O2]281.086[] 341.11[]-[C3H6O3]251.08[] 341.11[]-[C4H8O4]221.065[] 341.11[]-[C6H10O4]195.051[] 341.11[]-[C6H10O5]179.056[] 341.11[]-[C6H12O6]161.046[] 341.11[]-[C7H12O6]149.046[] 281.086[]-[C2H4O2]221.065[] 281.086[]-[C4H8O4]161.046[] 281.086[]-[C5H10O5]131.035[] 281.086[]-[C6H10O5]119.035[] 281.0…
128_1	128	1.16695	377.0857	434305.15625	[M-H]-	377.0857	[M-H]-	C18H18O9	-1.5599999999835745	0.9524934963353501	378.095	2-(2,3-dihydroxy-4-methoxyphenyl)-5,6-dihydroxy-3,7-dimethoxy-3,4-dihydro-2H-1-benzopyran-4-one	KBYNNCARPAANNO-UHFFFAOYSA-N	O=C1C2=C(O)C(O)=C(OC)C=C2OC(C3=CC=C(OC)C(O)=C3O)C1OC	152574	Organic compounds	Phenylpropanoids and polyketides	Flavonoids	O	0.9716060337178349	1.7171228093508368	0.6482110869980134	2	2.898929147977391	3.2618367329730673	377.086[]-[C6H10O5]215.033[] 377.086[]-[C6H12O6]197.021[] 377.086[]-[C6H13O7P]149.046[] 341.11[]-[C2H4O2]281.086[] 341.11[]-[C3H6O3]251.08[] 341.11[]-[C4H8O4]221.065[] 341.11[]-[C6H10O4]195.051[] 341.11[]-[C6H10O5]179.056[] 341.11[]-[C6H12O6]161.046[] 341.11[]-[C7H12O6]149.046[] 281.086[]-[C2H4O2]221.065[] 281.086[]-[C4H8O4]161.046[] 281.086[]-[C5H10O5]131.035[] 281.086[]-[C6H10O5]119.035[] 281.0…
128_2	128	1.16695	377.0857	434305.15625	[M-H]-	377.0857	[M-H]-	C18H18O9	-1.5599999999835745	0.9524934963353501	0.0	MKG206790	DLMCPTYMCNNORX-UHFFFAOYSA-N	CC(=O)c1c(O)c(C)c(O)c(O)c1C(C)OC(=O)c1ccc(O)c(O)c1O	GENC206790					0.9662162162162162	1.7950353569007218	0.6287910073599154	2	2.6873508410835667	3.23396012707604	377.086[]-[C6H10O5]215.033[] 377.086[]-[C6H13O7P]149.046[] 341.11[]-[C2H4O2]281.086[] 341.11[]-[C3H6O3]251.08[] 341.11[]-[C4H8O4]221.065[] 341.11[]-[C6H10O4]195.051[] 341.11[]-[C6H10O5]179.056[] 341.11[]-[C7H12O6]149.046[] 281.086[]-[C2H4O2]221.065[] 281.086[]-[C5H10O5]131.035[] 281.086[]-[C6H12O6]101.025[] 281.086[]-[C7H12O6]89.024[] 251.08[]-[C4H8O4]131.035[] 251.08[]-[C5H10O5]101.025[] 251.08[…
128_3	128	1.16695	377.0857	434305.15625	[M-H]-	377.0857	[M-H]-	C18H18O9	-1.5599999999835745	0.9524934963353501	0.0	MKG183332	XVFUZIXAUCLSTM-UHFFFAOYSA-N	COc1cc(OC)c2c(oc3cc(O)c(OC(C)=O)c(OC)c32)c1OCO	GENC183332					0.9675745784695201	1.8877408216178286	0.5238923009193829	2	2.079508076394088	3.022744209448408	377.086[]-[C6H10O5]215.033[] 341.11[]-[C2H4O2]281.086[] 341.11[]-[C3H6O3]251.08[] 341.11[]-[C4H8O4]221.065[] 341.11[]-[C6H10O4]195.051[] 341.11[]-[C6H10O5]179.056[] 281.086[]-[C2H4O2]221.065[] 281.086[]-[C6H12O6]101.025[] 281.086[]-[C7H12O6]89.024[] 251.08[]-[C5H10O5]101.025[] 251.08[]-[C6H10O5]89.024[] 251.08[]-[C6H12O6]71.014[] 251.08[]-[C7H12O6]59.014[] 251.08[]-[C6H10O7]57.035[] 221.065[]-[C2…
128_4	128	1.16695	377.0857	434305.15625	[M-H]-	377.0857	[M-H]-	C18H18O9	-1.5599999999835745	0.9524934963353501	0.0	MKG199896	CRAKYSFHSGTEAB-UHFFFAOYSA-N	Cc1c(O)c(-c2cc(O)c(O)c(O)c2)c(O)c(C(O)CC=CC(=O)O)c1O	GENC199896					0.9699624530663329	1.8036210755603495	0.49547484487430343	2	1.9506047350544586	2.874172792721114	377.086[]-[C6H10O5]215.033[] 341.11[]-[C2H4O2]281.086[] 341.11[]-[C3H6O3]251.08[] 341.11[]-[C4H8O4]221.065[] 341.11[]-[C6H10O4]195.051[] 341.11[]-[C6H10O5]179.056[] 281.086[]-[C2H4O2]221.065[] 281.086[]-[C6H12O6]101.025[] 281.086[]-[C7H12O6]89.024[] 251.08[]-[C5H10O5]101.025[] 251.08[]-[C6H10O5]89.024[] 251.08[]-[C6H12O6]71.014[] 251.08[]-[C7H12O6]59.014[] 251.08[]-[C6H10O7]57.035[] 221.065[]-[C2…
128_5	128	1.16695	377.0857	434305.15625	[M-H]-	377.0857	[M-H]-	C18H18O9	-1.5599999999835745	0.9524934963353501	0.0	MKG22134	DVKFIIQMXHCIBC-UHFFFAOYSA-N	COc1cc(OCC2CC(=O)Oc3cc(O)c(O)c(O)c32)cc(OC)c1O	GENC22134					0.9657631954350927	1.765667283901448	0.5010154312340707	2	1.9183428665463853	2.8200880668081756	377.086[]-[C6H10O5]215.033[] 341.11[]-[C2H4O2]281.086[] 341.11[]-[C3H6O3]251.08[] 341.11[]-[C4H8O4]221.065[] 341.11[]-[C6H10O4]195.051[] 341.11[]-[C6H10O5]179.056[] 281.086[]-[C2H4O2]221.065[] 281.086[]-[C6H12O6]101.025[] 281.086[]-[C7H12O6]89.024[] 251.08[]-[C5H10O5]101.025[] 251.08[]-[C6H10O5]89.024[] 251.08[]-[C6H12O6]71.014[] 251.08[]-[C7H12O6]59.014[] 251.08[]-[C6H10O7]57.035[] 221.065[]-[C2…
128_6	128	1.16695	377.0857	434305.15625	[M-H]-	377.0857	[M-H]-	C18H18O9	-1.5599999999835745	0.9524934963353501	0.0	MKG153029	JWZFBNKYWGZHEN-UHFFFAOYSA-N	COc1cc(OC(=O)c2c(C)c(O)cc(O)c2O)cc(OC(C)=O)c1OC	GENC153029					0.9660606060606061	1.7419394630818321	0.5937194344094437	2	1.7715558571435852	2.7229667412871597	377.086[]-[C6H10O5]215.033[] 341.11[]-[C2H4O2]281.086[] 341.11[]-[C3H6O3]251.08[] 341.11[]-[C4H8O4]221.065[] 341.11[]-[C6H10O4]195.051[] 281.086[]-[C2H4O2]221.065[] 281.086[]-[C5H10O5]131.035[] 281.086[]-[C6H12O6]101.025[] 281.086[]-[C7H12O6]89.024[] 251.08[]-[C4H8O4]131.035[] 251.08[]-[C5H10O5]101.025[] 251.08[]-[C6H10O5]89.024[] 251.08[]-[C6H12O6]71.014[] 251.08[]-[C7H12O6]59.014[] 251.08[]-[C6…
128_7	128	1.16695	377.0857	434305.15625	[M-H]-	377.0857	[M-H]-	C18H18O9	-1.5599999999835745	0.9524934963353501	0.0	MKG184633	MMEXUPHFHLFRLL-UHFFFAOYSA-N	CC(CCC(=O)O)c1c(O)c(O)c(O)c(C(=O)c2ccc(O)c(O)c2)c1O	GENC184633					0.9698324022346368	1.6440410440033848	0.5739336341844568	2	1.6192997135979696	2.5489402504359044	377.086[]-[C6H10O5]215.033[] 341.11[]-[C2H4O2]281.086[] 341.11[]-[C3H6O3]251.08[] 341.11[]-[C4H8O4]221.065[] 341.11[]-[C6H10O4]195.051[] 281.086[]-[C2H4O2]221.065[] 281.086[]-[C5H10O5]131.035[] 281.086[]-[C6H12O6]101.025[] 281.086[]-[C7H12O6]89.024[] 251.08[]-[C4H8O4]131.035[] 251.08[]-[C5H10O5]101.025[] 251.08[]-[C6H10O5]89.024[] 251.08[]-[C6H12O6]71.014[] 251.08[]-[C7H12O6]59.014[] 251.08[]-[C6…
128_8	128	1.16695	377.0857	434305.15625	[M-H]-	377.0857	[M-H]-	C18H18O9	-1.5599999999835745	0.9524934963353501	378.095	Flavimycin A	VJXHTAZAWHMKML-UHFFFAOYSA-N	OC=1C(O)=C(C2=C(C1O)C(OC2)C3OC(O)C=4C(=C(O)C(O)=C(O)C43)C)C	329196	Organic compounds	Organoheterocyclic compounds	Isocoumarans		0.9680616740088106	1.3929704100522005	0.6101807995886092	2	2.0350755165332792	2.505757517952375	377.086[]-[C6H10O5]215.033[] 377.086[]-[C6H12O6]197.021[] 281.086[]-[C2H4O2]221.065[] 281.086[]-[C4H8O4]161.046[] 281.086[]-[C5H10O5]131.035[] 281.086[]-[C6H12O6]101.025[] 281.086[]-[C7H12O6]89.024[] 251.08[]-[C3H6O3]161.046[] 251.08[]-[C4H8O4]131.035[] 251.08[]-[C5H10O5]101.025[] 251.08[]-[C6H10O5]89.024[] 251.08[]-[C6H12O6]71.014[] 251.08[]-[C7H12O6]59.014[] 251.08[]-[C6H10O7]57.035[] 221.065[]…
128_9	128	1.16695	377.0857	434305.15625	[M-H]-	377.0857	[M-H]-	C18H18O9	-1.5599999999835745	0.9524934963353501	0.0	MKG50781	UQQSSZXGUPYVMI-UHFFFAOYSA-N	O=C(O)COC1(Cc2ccc(O)cc2O)OC(c2ccc(O)c(CO)c2)O1	GENC50781					0.9720176730486009	1.6157789908782292	0.3964834415416815	2	1.543912384082911	2.48298453255322	377.086[]-[C6H10O5]215.033[] 377.086[]-[C6H12O6]197.021[] 341.11[]-[C2H4O2]281.086[] 341.11[]-[C3H6O3]251.08[] 341.11[]-[C4H8O4]221.065[] 341.11[]-[C6H10O4]195.051[] 281.086[]-[C2H4O2]221.065[] 251.08[]-[C6H12O6]71.014[] 251.08[]-[C7H12O6]59.014[] 251.08[]-[C6H10O7]57.035[] 221.065[]-[C6H10O4]75.009[] 221.065[]-[C5H8O5]73.029[] 221.065[]-[C5H10O5]71.014[] 221.065[]-[C6H10O5]59.014[] 215.059[]-[C4…
130_0	130	1.16695	379.0833	145748.96875	[M-H]-	379.0833	[M-H]-	C21H16O7	1.5200000000277214	0.954843334119005	0.0	MKG16365	FFCSXOSQVNARJQ-UHFFFAOYSA-N	O=C1Oc2cc(O)ccc2CC(c2c(O)cccc2-c2ccc(O)c(O)c2)O1	GENC16365					0.9720347155255545	1.3976832994418107	0.6934482163824435	2	1.6781257526871483	2.3322305091972853	379.084[]-[C6H10O5]217.03[] 379.084[]-[C6H12O6]199.019[] 343.115[]-[C6H10O5]181.059[] 341.109[]-[C2H4O2]281.086[] 341.109[]-[C6H10O5]179.056[] 341.109[]-[C6H12O6]161.046[] 341.109[]-[C7H12O6]149.045[] 281.086[]-[C4H8O4]161.046[] 281.086[]-[C5H10O5]131.036[] 281.086[]-[C6H10O5]119.035[] 281.086[]-[C6H12O6]101.025[] 281.086[]-[C7H12O6]89.024[] 217.03[]-[H2O]199.019[] 181.059[]-[C3H6O3]91.028[] 181.…
130_1	130	1.16695	379.0833	145748.96875	[M-H]-	379.0833	[M-H]-	C21H16O7	1.5200000000277214	0.954843334119005	380.09	6-acetyl-5-hydroxy-10-(4-hydroxyphenyl)-4-methyl-2H,8H,9H,10H-pyrano[2,3-h]chromene-2,8-dione	HBALIDGLDHLSDN-UHFFFAOYSA-N	O=C1OC2=C(C(O)=C(C(=O)C)C=3OC(=O)CC(C4=CC=C(O)C=C4)C23)C(=C1)C	102115	Organic compounds	Phenylpropanoids and polyketides	Neoflavonoids	Pyranoneoflavonoids	0.968503937007874	1.4009253537018274	0.6518959026517461	2	1.659009766406971	2.3259145703172135	379.084[]-[C6H10O5]217.03[] 379.084[]-[C6H12O6]199.019[] 343.115[]-[C6H10O5]181.059[] 341.109[]-[C2H4O2]281.086[] 341.109[]-[C6H10O5]179.056[] 341.109[]-[C6H12O6]161.046[] 341.109[]-[C7H12O6]149.045[] 281.086[]-[C4H8O4]161.046[] 281.086[]-[C5H10O5]131.036[] 281.086[]-[C6H10O5]119.035[] 281.086[]-[C6H12O6]101.025[] 281.086[]-[C7H12O6]89.024[] 217.03[]-[H2O]199.019[] 181.059[]-[C3H6O3]91.028[] 181.…
130_2	130	1.16695	379.0833	145748.96875	[M-H]-	379.0833	[M-H]-	C21H16O7	1.5200000000277214	0.954843334119005	380.09	6-acetyl-5-hydroxy-10-(3-hydroxyphenyl)-4-methyl-2H,8H,9H,10H-pyrano[2,3-h]chromene-2,8-dione	IEQMYPYXTDJDAK-UHFFFAOYSA-N	O=C1OC2=C(C(O)=C(C(=O)C)C=3OC(=O)CC(C=4C=CC=C(O)C4)C23)C(=C1)C	120975	Organic compounds	Phenylpropanoids and polyketides	Neoflavonoids	Pyranoneoflavonoids	0.9691629955947136	1.4009253537018274	0.6518959026517461	2	1.659009766406971	2.3259145703172135	379.084[]-[C6H10O5]217.03[] 379.084[]-[C6H12O6]199.019[] 343.115[]-[C6H10O5]181.059[] 341.109[]-[C2H4O2]281.086[] 341.109[]-[C6H10O5]179.056[] 341.109[]-[C6H12O6]161.046[] 341.109[]-[C7H12O6]149.045[] 281.086[]-[C4H8O4]161.046[] 281.086[]-[C5H10O5]131.036[] 281.086[]-[C6H10O5]119.035[] 281.086[]-[C6H12O6]101.025[] 281.086[]-[C7H12O6]89.024[] 217.03[]-[H2O]199.019[] 181.059[]-[C3H6O3]91.028[] 181.…
130_3	130	1.16695	379.0833	145748.96875	[M-H]-	379.0833	[M-H]-	C21H16O7	1.5200000000277214	0.954843334119005	0.0	MKG195996	LDXFWNZFCIBYIR-UHFFFAOYSA-N	C=C(C(=O)Oc1ccc2ccoc2c1)C1(O)CCc2cc(O)cc(O)c2C1=O	GENC195996					0.9530386740331491	1.3538816322583103	0.4018649426065183	2	1.3374480931769184	2.11809001225867	379.084[]-[C6H10O5]217.03[] 379.084[]-[C6H12O6]199.019[] 341.109[]-[C2H4O2]281.086[] 341.109[]-[C6H10O5]179.056[] 341.109[]-[C7H12O6]149.045[] 217.03[]-[H2O]199.019[] 181.059[]-[C3H6O3]91.028[] 180.057[]-[H2O]162.047[] 91.028[]-[H2O]73.016[] 85.029[]-[CO]57.034[]
130_4	130	1.16695	379.0833	145748.96875	[M-H]-	379.0833	[M-H]-	C21H16O7	1.5200000000277214	0.954843334119005	380.09	methyl 3,8,10,12-tetrahydroxy-1-methyl-11-oxo-6,11-dihydrotetracene-2-carboxylate	FHUWFKLKKCQTOL-UHFFFAOYSA-N	O=C(OC)C1=C(O)C=C2C=C3C(C(=O)C=4C(O)=CC(O)=CC4C3)=C(O)C2=C1C	72917	Organic compounds	Benzenoids	Naphthacenes		0.9711934156378601	1.3787222156590095	0.5134770401538035	2	1.2578294418273805	2.1031212699846007	379.084[]-[C6H12O6]199.019[] 341.109[]-[C2H4O2]281.086[] 341.109[]-[C6H10O5]179.056[] 341.109[]-[C6H12O6]161.046[] 341.109[]-[C7H12O6]149.045[] 281.086[]-[C4H8O4]161.046[] 281.086[]-[C6H12O6]101.025[] 179.056[]-[H2O]161.046[] 179.056[]-[C4H8O4]59.014[] 161.046[]-[C2H4O2]101.025[] 161.046[]-[C3H6O3]71.014[] 149.045[]-[C2H2O]107.035[] 149.045[]-[C3H6O3]59.014[] 113.024[]-[CO]85.029[] 113.024[]-[C2H…
130_5	130	1.16695	379.0833	145748.96875	[M-H]-	379.0833	[M-H]-	C21H16O7	1.5200000000277214	0.954843334119005	380.09	3-(6-acetyl-5-hydroxy-2-oxo-3,4-dihydro-2H-1-benzopyran-4-yl)-6-methoxy-4H-chromen-4-one	DPQJTGJHGZEEPI-UHFFFAOYSA-N	O=C1OC2=CC=C(C(=O)C)C(O)=C2C(C3=COC4=CC=C(OC)C=C4C3=O)C1	61730	Organic compounds	Organoheterocyclic compounds	Benzopyrans		0.9718640093786636	1.260155795127127	0.5816480634469944	2	1.4286538904230097	2.0699670737505325	379.084[]-[C6H10O5]217.03[] 379.084[]-[C6H12O6]199.019[] 341.109[]-[C2H4O2]281.086[] 341.109[]-[C6H10O5]179.056[] 341.109[]-[C6H12O6]161.046[] 341.109[]-[C7H12O6]149.045[] 281.086[]-[C4H8O4]161.046[] 281.086[]-[C6H12O6]101.025[] 217.03[]-[H2O]199.019[] 181.059[]-[C3H6O3]91.028[] 180.057[]-[H2O]162.047[] 180.057[]-[C3H5O2]107.035[] 179.056[]-[H2O]161.046[] 179.056[]-[C4H8O4]59.014[] 161.046[]-[H2O…
130_6	130	1.16695	379.0833	145748.96875	[M-H]-	379.0833	[M-H]-	C21H16O7	1.5200000000277214	0.954843334119005	380.09		QGYKATBWAIDMKB-UHFFFAOYSA-N	O=C1C=2C=CC=C(O)C2C(=O)C3=C(O)C=C4C(=O)C(O)(CC(=O)C4=C13)C(C)C	255917	Organic compounds	Phenylpropanoids and polyketides	Angucyclines		0.9742547425474255	1.3539815002849622	0.4609165571069631	2	1.0017432996367368	1.950337483515231	379.084[]-[C6H12O6]199.019[] 343.115[]-[C6H10O5]181.059[] 341.109[]-[C6H10O5]179.056[] 341.109[]-[C6H12O6]161.046[] 341.109[]-[C7H12O6]149.045[] 181.059[]-[C3H6O3]91.028[] 180.057[]-[H2O]162.047[] 179.056[]-[H2O]161.046[] 161.046[]-[C2H4O2]101.025[] 113.024[]-[CO]85.029[] 101.025[]-[CO2]57.034[] 91.028[]-[H2O]73.016[] 85.029[]-[CO]57.034[]
130_7	130	1.16695	379.0833	145748.96875	[M-H]-	379.0833	[M-H]-	C21H16O7	1.5200000000277214	0.954843334119005	0.0	MKG130648	UDTHJFAKUOFWRM-UHFFFAOYSA-N	O=C1CC(c2ccccc2O)Oc2c(ccc(O)c2O)Oc2cc(O)ccc21	GENC130648					0.9756468797564688	1.3605312579911482	0.3968203664570793	2	0.9025601031913165	1.907295642998707	379.084[]-[C6H10O5]217.03[] 379.084[]-[C6H12O6]199.019[] 341.109[]-[C2H4O2]281.086[] 217.03[]-[H2O]199.019[] 91.028[]-[H2O]73.016[] 85.029[]-[CO]57.034[]
130_8	130	1.16695	379.0833	145748.96875	[M-H]-	379.0833	[M-H]-	C21H16O7	1.5200000000277214	0.954843334119005	0.0	MKG191903	WVRLRTFRPRABMW-UHFFFAOYSA-N	O=C1CC(c2ccc(O)c(O)c2)Oc2cc(O)cc(c2)Oc2cc(O)ccc21	GENC191903					0.9721254355400697	1.359850623631801	0.39392523737801005	2	0.9038351756931393	1.907252544890271	379.084[]-[C6H10O5]217.03[] 379.084[]-[C6H12O6]199.019[] 343.115[]-[C6H10O5]181.059[] 341.109[]-[C2H4O2]281.086[] 217.03[]-[H2O]199.019[] 181.059[]-[C3H6O3]91.028[] 91.028[]-[H2O]73.016[] 85.029[]-[CO]57.034[]
130_9	130	1.16695	379.0833	145748.96875	[M-H]-	379.0833	[M-H]-	C21H16O7	1.5200000000277214	0.954843334119005	0.0	MKG51330	AUGDYPXMJXJJFD-UHFFFAOYSA-N	COC(=O)c1c(-c2ccc(O)cc2O)oc2cc(OCc3ccco3)ccc12	GENC51330					0.9712556732223904	1.3663027692198086	0.47627377239111446	2	0.5784701269947464	1.7510221661290823	379.084[]-[C6H12O6]199.019[] 341.109[]-[C2H4O2]281.086[] 281.086[]-[C6H12O6]101.025[] 181.059[]-[C3H6O3]91.028[] 180.057[]-[H2O]162.047[] 143.035[]-[H2O]125.025[] 143.035[]-[C2H2O]101.025[] 113.024[]-[CO]85.029[] 113.024[]-[C2H2O]71.014[] 101.025[]-[C2H2O]59.014[] 101.025[]-[CO2]57.034[] 91.028[]-[H2O]73.016[] 85.029[]-[CO]57.034[]
132_0	132	1.16695	439.0853	300485.53125	[M-H]-	439.0853	[M-H]-	C19H20O12	-2.354999999965912	0.895009899390638	0.0	MKG70200	XOBHYIQSSONYDH-UHFFFAOYSA-N	O=C(O)COc1cc(OC2OCC(O)C(O)C2O)c(O)c(-c2ccc(O)c(O)c2)c1O	GENC70200					0.9859525899912204	0.007759155881924272	0.43090292167727917	2	0.010042626245390006	0.10228145894368308	439.085[]-[H3O4P]341.107[] 439.085[]-[C6H10O5]277.029[] 439.085[]-[C6H12O6]259.021[] 341.107[]-[C6H10O5]179.056[] 323.042[]-[CH5N]292.002[] 277.029[]-[H2O]259.021[] 277.029[]-[H3O4P]179.056[] 179.056[]-[C2H4O2]119.034[] 179.056[]-[C3H6O3]89.022[] 179.056[]-[C4H8O4]59.013[] 119.034[]-[H2O]101.023[] 119.034[]-[C2H4O2]59.013[] 113.026[]-[C2H2O]71.013[] 101.023[]-[C2H2O]59.013[] 89.022[]-[H2O]71.013[]
132_1	132	1.16695	439.0853	300485.53125	[M-H]-	439.0853	[M-H]-	C19H20O12	-2.354999999965912	0.895009899390638	440.095	[6-(3,5-dihydroxyphenoxy)-3,4,5-trihydroxyoxan-2-yl]methyl 3,4,5-trihydroxybenzoate	WVHDGXKUZIDTIN-UHFFFAOYSA-N	O=C(OCC1OC(OC=2C=C(O)C=C(O)C2)C(O)C(O)C1O)C3=CC(O)=C(O)C(O)=C3	353545	Organic compounds	Organic oxygen compounds	Organooxygen compounds	Carbohydrates and carbohydrate conjugates	0.9812080536912752	0.007774689293116627	0.37802207594944964	2	0.006699167221049461	0.10062526284270516	439.085[]-[H3O4P]341.107[] 439.085[]-[C6H10O5]277.029[] 341.107[]-[C6H10O5]179.056[] 323.042[]-[CH5N]292.002[] 277.029[]-[H3O4P]179.056[] 179.056[]-[C3H6O3]89.022[] 179.056[]-[C4H8O4]59.013[] 113.026[]-[C2H2O]71.013[] 101.023[]-[C2H2O]59.013[] 94.981[]-[CH4O]62.964[] 89.022[]-[H2O]71.013[]
132_2	132	1.16695	439.0853	300485.53125	[M-H]-	439.0853	[M-H]-	C19H20O12	-2.354999999965912	0.895009899390638	440.095	4-[(2-carboxyacetyl)oxy]-3-{[3-(3,4-dihydroxyphenyl)prop-2-enoyl]oxy}-1,5-dihydroxycyclohexane-1-carboxylic acid	NLKDIVHPFIDOEG-UHFFFAOYSA-N	O=C(O)CC(=O)OC1C(O)CC(O)(C(=O)O)CC1OC(=O)C=CC2=CC=C(O)C(O)=C2	209701	Organic compounds	Organic oxygen compounds	Organooxygen compounds	Alcohols and polyols	0.9851239669421488	0.007759155881924272	0.2335662677726613	2	0.006695084163593337	0.10060768790278474	439.085[]-[H3O4P]341.107[] 439.085[]-[C6H10O5]277.029[] 323.042[]-[CH5N]292.002[] 89.022[]-[H2O]71.013[]
132_3	132	1.16695	439.0853	300485.53125	[M-H]-	439.0853	[M-H]-	C19H20O12	-2.354999999965912	0.895009899390638	440.095	3-[(2-carboxyacetyl)oxy]-4-{[3-(3,4-dihydroxyphenyl)prop-2-enoyl]oxy}-1,5-dihydroxycyclohexane-1-carboxylic acid	QANFMVGDQHBVKF-UHFFFAOYSA-N	O=C(O)CC(=O)OC1CC(O)(C(=O)O)CC(O)C1OC(=O)C=CC2=CC=C(O)C(O)=C2	252851	Organic compounds	Organic oxygen compounds	Organooxygen compounds	Alcohols and polyols	0.9851239669421488	0.007759155881924272	0.2335662677726613	2	0.006695084163593337	0.10060768790278474	439.085[]-[H3O4P]341.107[] 439.085[]-[C6H10O5]277.029[] 323.042[]-[CH5N]292.002[] 89.022[]-[H2O]71.013[]
132_4	132	1.16695	439.0853	300485.53125	[M-H]-	439.0853	[M-H]-	C19H20O12	-2.354999999965912	0.895009899390638	440.095	(1S,3R,4R,5R)-3-[(2-Carboxyacetyl)Oxy]-5-{[(2E)-3-(3,4-Dihydroxyphenyl)Prop-2-Enoyl]Oxy}-1,4-Dihydroxycyclohexane-1-Carboxylic Acid	RAENWJBLJWGEGB-UHFFFAOYSA-N	O=C(O)CC(=O)OC1CC(O)(C(=O)O)CC(OC(=O)C=CC2=CC=C(O)C(O)=C2)C1O	268645	Organic compounds	Organic oxygen compounds	Organooxygen compounds	Alcohols and polyols	0.9851239669421488	0.007759155881924272	0.2335662677726613	2	0.006695084163593337	0.10060768790278474	439.085[]-[H3O4P]341.107[] 439.085[]-[C6H10O5]277.029[] 323.042[]-[CH5N]292.002[] 89.022[]-[H2O]71.013[]
132_5	132	1.16695	439.0853	300485.53125	[M-H]-	439.0853	[M-H]-	C19H20O12	-2.354999999965912	0.895009899390638	440.095	{3,4,5-trihydroxy-6-[(2-methyl-4-oxo-4H-pyran-3-yl)oxy]oxan-2-yl}methyl 3,4,5-trihydroxybenzoate	KJEHWCNZDXNILH-UHFFFAOYSA-N	O=C(OCC1OC(OC=2C(=O)C=COC2C)C(O)C(O)C1O)C3=CC(O)=C(O)C(O)=C3	157278	Organic compounds	Benzenoids	Benzene and substituted derivatives	Benzoic acids and derivatives	0.9769230769230769	0.007774689293116627	0.3417568535846935	2	0.003351625139252792	0.09895149180180682	439.085[]-[H3O4P]341.107[] 341.107[]-[C6H10O5]179.056[] 179.056[]-[C3H6O3]89.022[] 179.056[]-[C4H8O4]59.013[] 113.026[]-[C2H2O]71.013[] 101.023[]-[C2H2O]59.013[] 94.981[]-[CH4O]62.964[] 89.022[]-[H2O]71.013[]
132_6	132	1.16695	439.0853	300485.53125	[M-H]-	439.0853	[M-H]-	C26H16O7	3.520000000037271	0.7805097867675628	440.09	4-[(5-methylfuran-2-yl)methylidene]-13-(4-oxo-4H-chromen-3-yl)-3,10-dioxatricyclo[7.4.0.0虏,鈦禲trideca-1,6,8-triene-5,11-dione	MKPYKACNVRQWAS-UHFFFAOYSA-N	O=C1OC2=CC=C3C(=O)C(OC3=C2C(C4=COC=5C=CC=CC5C4=O)C1)=CC=6OC(=CC6)C	191755	Organic compounds	Phenylpropanoids and polyketides	Coumarins and derivatives	Furanocoumarins	0.9863013698630136	0.007759155881924272	0.15261510714334217	2	0.0033308461460050494	0.08747555763168308	439.085[]-[C6H12O6]259.021[]
132_7	132	1.16695	439.0853	300485.53125	[M-H]-	439.0853	[M-H]-	C26H16O7	3.520000000037271	0.7805097867675628	440.09	2-[(2H-chromen-3-yl)methylidene]-3-oxo-2,3-dihydro-1-benzofuran-6-yl 2H-1,3-benzodioxole-5-carboxylate	OZIDDBQPOCEBOI-UHFFFAOYSA-N	O=C(OC1=CC=C2C(OC(=CC3=CC=4C=CC=CC4OC3)C2=O)=C1)C5=CC=C6OCOC6=C5	234083	Organic compounds	Organoheterocyclic compounds	Benzopyrans		0.9285714285714286	0.007759155881924272	0.05776698808744617	2	0.0	0.08581013455868056
142_0	142	1.16695	549.1669	209020.046875	[M-H]-	549.1669	[M-H]-	C32H26N2O7	0.7220000001098015	0.9896284790203019	550.174	2-(2-{4,9-dimethyl-7-oxo-3-phenyl-7H-furo[2,3-f]chromen-8-yl}acetamido)-3-(5-hydroxy-1H-indol-3-yl)propanoic acid	LAFGHKNSNPLSMP-UHFFFAOYSA-N	O=C1OC2=CC(=C3C(OC=C3C=4C=CC=CC4)=C2C(=C1CC(=O)NC(C(=O)O)CC5=CNC=6C=CC(O)=CC65)C)C	167816	Organic compounds	Organoheterocyclic compounds	Indoles and derivatives	Tryptamines and derivatives	0.9789081885856079	1.036632733645654	0.35981401894311876	2	1.0158126296753511	1.6435018963853598	503.162[]-[C6H10O5]341.108[] 503.162[]-[C12H22O11]161.046[] 341.108[]-[C4H8O4]221.067[] 341.108[]-[C6H10O5]179.056[] 341.108[]-[C6H12O6]161.046[] 341.108[]-[C7H12O6]149.046[] 221.067[]-[H2O]203.055[] 221.067[]-[C2H2O]179.056[] 221.067[]-[C2H4O2]161.046[] 221.067[]-[C4H8O4]101.025[] 203.055[]-[C2H2O]161.046[] 203.055[]-[C5H8O5]55.019[] 179.056[]-[H2O]161.046[] 179.056[]-[C2H4O2]119.035[] 161.046[]…
142_1	142	1.16695	549.1669	209020.046875	[M-H]-	549.1669	[M-H]-	C32H26N2O7	0.7220000001098015	0.9896284790203019	550.174	3-(5-hydroxy-1H-indol-3-yl)-2-(3-{5-methyl-7-oxo-3-phenyl-7H-furo[3,2-g]chromen-6-yl}propanamido)propanoic acid	ZJLHDQPGAVQTFM-UHFFFAOYSA-N	O=C1OC=2C=C3OC=C(C=4C=CC=CC4)C3=CC2C(=C1CCC(=O)NC(C(=O)O)CC5=CNC=6C=CC(O)=CC65)C	396387	Organic compounds	Organoheterocyclic compounds	Indoles and derivatives	Tryptamines and derivatives	0.9789081885856079	1.036632733645654	0.35981401894311876	2	1.0158126296753511	1.6435018963853598	503.162[]-[C6H10O5]341.108[] 503.162[]-[C12H22O11]161.046[] 341.108[]-[C4H8O4]221.067[] 341.108[]-[C6H10O5]179.056[] 341.108[]-[C6H12O6]161.046[] 341.108[]-[C7H12O6]149.046[] 221.067[]-[H2O]203.055[] 221.067[]-[C2H2O]179.056[] 221.067[]-[C2H4O2]161.046[] 221.067[]-[C4H8O4]101.025[] 203.055[]-[C2H2O]161.046[] 203.055[]-[C5H8O5]55.019[] 179.056[]-[H2O]161.046[] 179.056[]-[C2H4O2]119.035[] 161.046[]…
142_2	142	1.16695	549.1669	209020.046875	[M-H]-	549.1669	[M-H]-	C32H26N2O7	0.7220000001098015	0.9896284790203019	550.174	2-(2-{2,5-dimethyl-7-oxo-3-phenyl-7H-furo[3,2-g]chromen-6-yl}acetamido)-3-(5-hydroxy-1H-indol-3-yl)propanoic acid	UKTDGCRCGCXXIQ-UHFFFAOYSA-N	O=C1OC=2C=C3OC(=C(C=4C=CC=CC4)C3=CC2C(=C1CC(=O)NC(C(=O)O)CC5=CNC=6C=CC(O)=CC65)C)C	313523	Organic compounds	Organoheterocyclic compounds	Indoles and derivatives	Tryptamines and derivatives	0.978391356542617	1.0365377961804774	0.3727449180785561	2	0.5159599219953727	1.3934806050801938	503.162[]-[C12H22O11]161.046[] 233.066[]-[C4H8O4]113.025[] 221.067[]-[H2O]203.055[] 221.067[]-[C2H2O]179.056[] 221.067[]-[C2H4O2]161.046[] 221.067[]-[C3H6O3]131.035[] 221.067[]-[C4H8O4]101.025[] 203.055[]-[C2H2O]161.046[] 203.055[]-[C3H6O3]113.025[] 203.055[]-[C5H8O5]55.019[] 179.056[]-[H2O]161.046[] 161.046[]-[CH4O]129.02[] 161.046[]-[C2H4O2]101.025[] 159.03[]-[CO]131.035[] 159.03[]-[C2H4O2]99.0…
142_3	142	1.16695	549.1669	209020.046875	[M-H]-	549.1669	[M-H]-	C32H26N2O7	0.7220000001098015	0.9896284790203019	0.0	MKG147067	JTCTWJUYJIZMMW-UHFFFAOYSA-N	CC(=O)c1c(-c2ccccc2)noc1C(=O)NC(CCOC(=O)c1ccc(C)cc1)c1cc2ccccc2oc1=O	GENC147067					0.9602649006622517	0.027168942467453626	0.11909771729044233	2	0.00011463637816313182	0.12618910855856538	203.055[]-[C2H4O2]143.035[]
146_0	146	1.179433	503.1617	200239.3125	[M-H]-	503.1617	[M-H]-	C18H32O16	0.48500000002604793	0.9953065488264294	504.169	1-{[2-({[3,4-dihydroxy-2,5-bis(hydroxymethyl)oxolan-2-yl]oxy}methyl)-3,4-dihydroxy-5-(hydroxymethyl)oxolan-2-yl]oxy}-3,4,5,6-tetrahydroxyhexan-2-one	UVEIHXHNEIMXTD-UHFFFAOYSA-N	O=C(COC1(OC(CO)C(O)C1O)COC2(OC(CO)C(O)C2O)CO)C(O)C(O)C(O)CO	320043	Organic compounds	Organic oxygen compounds	Organooxygen compounds	Carbohydrates and carbohydrate conjugates	0.8958333333333334	1.9685240072067836	0.2940030834763096	2	3.346390004807203	3.741249664493028	503.161[]-[C6H10O5]341.109[] 503.161[]-[C6H12O6]323.098[] 503.161[]-[C12H22O11]161.045[] 341.109[]-[H2O]323.098[] 341.109[]-[C4H8O4]221.066[] 341.109[]-[C6H10O5]179.057[] 341.109[]-[C6H12O6]161.045[] 341.109[]-[C7H12O6]149.045[] 323.098[]-[C6H10O5]161.045[] 323.098[]-[C6H12O6]143.034[] 221.066[]-[C2H2O]179.057[] 221.066[]-[C2H4O2]161.045[] 221.066[]-[C6H10O5]59.014[] 179.057[]-[H2O]161.045[] 179.…
146_1	146	1.179433	503.1617	200239.3125	[M-H]-	503.1617	[M-H]-	C31H24N2O5	1.002000000028147	0.9801201821387194	504.169	4-{[4-(propan-2-yl)phenyl]methylidene}-13-[3-(pyrimidin-2-yloxy)phenyl]-3,10-dioxatricyclo[7.4.0.0虏,鈦禲trideca-1,6,8-triene-5,11-dione	PASWQFSGRBJASG-UHFFFAOYSA-N	O=C1OC2=CC=C3C(=O)C(OC3=C2C(C=4C=CC=C(OC5=NC=CC=N5)C4)C1)=CC6=CC=C(C=C6)C(C)C	235693	Organic compounds	Phenylpropanoids and polyketides	Diarylheptanoids	Linear diarylheptanoids	0.949685534591195	2.5277332067673743	0.39906254031981103	2	2.135479619969241	3.6934850349658666	263.077[]-[C6H10O5]101.025[] 263.077[]-[C7H12O6]71.014[] 149.045[]-[H2O]131.036[] 149.045[]-[C2H2O]107.032[] 149.045[]-[C2H4O2]89.024[] 149.045[]-[C3H6O3]59.014[] 131.036[]-[CH4O]99.008[] 131.036[]-[C2H2O]89.024[] 131.036[]-[C2H4O2]71.014[] 119.035[]-[H2O]101.025[] 119.035[]-[CH4O]87.009[] 119.035[]-[C2H4O2]59.014[] 115.003[]-[CO]87.009[] 115.003[]-[CO2]71.014[] 107.032[]-[H2O]89.024[] 101.025[]-…
146_2	146	1.179433	503.1617	200239.3125	[M-H]-	503.1617	[M-H]-	C26H24N4O7	5.024000000048545	0.6036193348723623	504.164	6-{[4-(2H-1,3-benzodioxol-5-yl)pyrimidin-2-yl]amino}-hexahydrofuro[3,2-b]furan-3-yl N-(3-acetylphenyl)carbamate	DKOJXKYCTNYRME-UHFFFAOYSA-N	O=C(OC1COC2C1OCC2NC3=NC=CC(=N3)C=4C=CC=5OCOC5C4)NC6=CC=CC(=C6)C(=O)C	57132	Organic compounds	Organic oxygen compounds	Organooxygen compounds	Carbonyl compounds	0.9487179487179487	2.519378590359377	0.2190065911266289	2	1.1571689198520958	3.158324983772661	503.161[]-[C6H10O5]341.109[] 503.161[]-[C12H22O11]161.045[] 341.109[]-[C6H12O6]161.045[] 161.045[]-[C2H2O]119.035[] 142.051[]-[H3N]125.025[] 119.035[]-[C2H4O2]59.014[]
146_3	146	1.179433	503.1617	200239.3125	[M-H]-	503.1617	[M-H]-	C18H32O16	0.48500000002604793	0.9953065488264294	504.169	3-({4,5-dihydroxy-6-methoxy-3-[(3,4,5-trihydroxy-6-methoxyoxan-2-yl)oxy]oxan-2-yl}oxy)-6-methoxyoxane-2,4,5-triol	AQLTXZIRIZCVKJ-UHFFFAOYSA-N	OC1OC(OC)C(O)C(O)C1OC2OC(OC)C(O)C(O)C2OC3OC(OC)C(O)C(O)C3O	9893	Organic compounds	Organic oxygen compounds	Organooxygen compounds	Carbohydrates and carbohydrate conjugates	0.9021739130434783	1.2481186541900204	0.264542527846803	2	1.8981606546257535	2.29672963638554	503.161[]-[C6H10O5]341.109[] 503.161[]-[C6H12O6]323.098[] 503.161[]-[C12H22O11]161.045[] 341.109[]-[H2O]323.098[] 341.109[]-[C6H10O5]179.057[] 341.109[]-[C6H12O6]161.045[] 341.109[]-[C7H12O6]149.045[] 323.098[]-[C6H10O5]161.045[] 323.098[]-[C6H12O6]143.034[] 323.098[]-[C7H12O6]131.036[] 293.087[]-[C5H10O5]143.034[] 293.087[]-[C6H10O5]131.036[] 179.057[]-[H2O]161.045[] 161.045[]-[H2O]143.034[] 149…
146_4	146	1.179433	503.1617	200239.3125	[M-H]-	503.1617	[M-H]-	C18H32O16	0.48500000002604793	0.9953065488264294	504.169	4-{[3,5-dihydroxy-6-(hydroxymethyl)-4-{[3,4,5-trihydroxy-6-(hydroxymethyl)oxan-2-yl]oxy}oxan-2-yl]oxy}-2,3,5,6-tetrahydroxyhexanal	KZZUYHVLNLDKLB-UHFFFAOYSA-N	O=CC(O)C(O)C(OC1OC(CO)C(O)C(OC2OC(CO)C(O)C(O)C2O)C1O)C(O)CO	167584	Organic compounds	Organic oxygen compounds	Organooxygen compounds	Carbohydrates and carbohydrate conjugates	0.8636363636363636	1.2477859103464433	0.264542527846803	2	1.897713006059017	2.296173068258595	503.161[]-[C6H10O5]341.109[] 503.161[]-[C6H12O6]323.098[] 503.161[]-[C12H22O11]161.045[] 341.109[]-[H2O]323.098[] 341.109[]-[C6H10O5]179.057[] 341.109[]-[C6H12O6]161.045[] 341.109[]-[C7H12O6]149.045[] 323.098[]-[C6H10O5]161.045[] 323.098[]-[C6H12O6]143.034[] 323.098[]-[C7H12O6]131.036[] 293.087[]-[C5H10O5]143.034[] 293.087[]-[C6H10O5]131.036[] 179.057[]-[H2O]161.045[] 161.045[]-[H2O]143.034[] 149…
146_5	146	1.179433	503.1617	200239.3125	[M-H]-	503.1617	[M-H]-	C18H32O16	0.48500000002604793	0.9953065488264294	504.169	4-{[3,4-dihydroxy-6-(hydroxymethyl)-5-{[3,4,5-trihydroxy-6-(hydroxymethyl)oxan-2-yl]oxy}oxan-2-yl]oxy}-2,3,5,6-tetrahydroxyhexanal	RXVWSYJTUUKTEA-UHFFFAOYSA-N	O=CC(O)C(O)C(OC1OC(CO)C(OC2OC(CO)C(O)C(O)C2O)C(O)C1O)C(O)CO	283800	Organic compounds	Organic oxygen compounds	Organooxygen compounds	Carbohydrates and carbohydrate conjugates	0.8636363636363636	1.2477859103464433	0.264542527846803	2	1.897713006059017	2.296173068258595	503.161[]-[C6H10O5]341.109[] 503.161[]-[C6H12O6]323.098[] 503.161[]-[C12H22O11]161.045[] 341.109[]-[H2O]323.098[] 341.109[]-[C6H10O5]179.057[] 341.109[]-[C6H12O6]161.045[] 341.109[]-[C7H12O6]149.045[] 323.098[]-[C6H10O5]161.045[] 323.098[]-[C6H12O6]143.034[] 323.098[]-[C7H12O6]131.036[] 293.087[]-[C5H10O5]143.034[] 293.087[]-[C6H10O5]131.036[] 179.057[]-[H2O]161.045[] 161.045[]-[H2O]143.034[] 149…
146_6	146	1.179433	503.1617	200239.3125	[M-H]-	503.1617	[M-H]-	C18H32O16	0.48500000002604793	0.9953065488264294	504.169	2,3,4,5-tetrahydroxy-6-{[3,4,5-trihydroxy-6-({[3,4,5-trihydroxy-6-(hydroxymethyl)oxan-2-yl]oxy}methyl)oxan-2-yl]oxy}hexanal	FZWBNHMXJMCXLU-UHFFFAOYSA-N	O=CC(O)C(O)C(O)C(O)COC1OC(COC2OC(CO)C(O)C(O)C2O)C(O)C(O)C1O	84081	Organic compounds	Lipids and lipid	Fatty Acyls	Fatty acyl glycosides	0.8636363636363636	1.2477859103464433	0.264542527846803	2	1.897713006059017	2.296173068258595	503.161[]-[C6H10O5]341.109[] 503.161[]-[C6H12O6]323.098[] 503.161[]-[C12H22O11]161.045[] 341.109[]-[H2O]323.098[] 341.109[]-[C6H10O5]179.057[] 341.109[]-[C6H12O6]161.045[] 341.109[]-[C7H12O6]149.045[] 323.098[]-[C6H10O5]161.045[] 323.098[]-[C6H12O6]143.034[] 323.098[]-[C7H12O6]131.036[] 293.087[]-[C5H10O5]143.034[] 293.087[]-[C6H10O5]131.036[] 179.057[]-[H2O]161.045[] 161.045[]-[H2O]143.034[] 149…
146_7	146	1.179433	503.1617	200239.3125	[M-H]-	503.1617	[M-H]-	C18H32O16	0.48500000002604793	0.9953065488264294	504.169	2,4,5,6-tetrahydroxy-3-{[3,4,5-trihydroxy-6-({[3,4,5-trihydroxy-6-(hydroxymethyl)oxan-2-yl]oxy}methyl)oxan-2-yl]oxy}hexanal	VSBOYJHFFIFVLV-UHFFFAOYSA-N	O=CC(O)C(OC1OC(COC2OC(CO)C(O)C(O)C2O)C(O)C(O)C1O)C(O)C(O)CO	335061	Organic compounds	Organic oxygen compounds	Organooxygen compounds	Carbohydrates and carbohydrate conjugates	0.8636363636363636	1.2477859103464433	0.264542527846803	2	1.897713006059017	2.296173068258595	503.161[]-[C6H10O5]341.109[] 503.161[]-[C6H12O6]323.098[] 503.161[]-[C12H22O11]161.045[] 341.109[]-[H2O]323.098[] 341.109[]-[C6H10O5]179.057[] 341.109[]-[C6H12O6]161.045[] 341.109[]-[C7H12O6]149.045[] 323.098[]-[C6H10O5]161.045[] 323.098[]-[C6H12O6]143.034[] 323.098[]-[C7H12O6]131.036[] 293.087[]-[C5H10O5]143.034[] 293.087[]-[C6H10O5]131.036[] 179.057[]-[H2O]161.045[] 161.045[]-[H2O]143.034[] 149…
146_8	146	1.179433	503.1617	200239.3125	[M-H]-	503.1617	[M-H]-	C18H32O16	0.48500000002604793	0.9953065488264294	504.169	3-{[3,4-dihydroxy-6-(hydroxymethyl)-5-{[3,4,5-trihydroxy-6-(hydroxymethyl)oxan-2-yl]oxy}oxan-2-yl]oxy}-2,4,5,6-tetrahydroxyhexanal	FUDJYMOUSAYSQT-UHFFFAOYSA-N	O=CC(O)C(OC1OC(CO)C(OC2OC(CO)C(O)C(O)C2O)C(O)C1O)C(O)C(O)CO	79409	Organic compounds	Organic oxygen compounds	Organooxygen compounds	Carbohydrates and carbohydrate conjugates	0.8636363636363636	1.2477859103464433	0.264542527846803	2	1.897713006059017	2.296173068258595	503.161[]-[C6H10O5]341.109[] 503.161[]-[C6H12O6]323.098[] 503.161[]-[C12H22O11]161.045[] 341.109[]-[H2O]323.098[] 341.109[]-[C6H10O5]179.057[] 341.109[]-[C6H12O6]161.045[] 341.109[]-[C7H12O6]149.045[] 323.098[]-[C6H10O5]161.045[] 323.098[]-[C6H12O6]143.034[] 323.098[]-[C7H12O6]131.036[] 293.087[]-[C5H10O5]143.034[] 293.087[]-[C6H10O5]131.036[] 179.057[]-[H2O]161.045[] 161.045[]-[H2O]143.034[] 149…
146_9	146	1.179433	503.1617	200239.3125	[M-H]-	503.1617	[M-H]-	C18H32O16	0.48500000002604793	0.9953065488264294	504.169	3-{[3,5-dihydroxy-6-(hydroxymethyl)-4-{[3,4,5-trihydroxy-6-(hydroxymethyl)oxan-2-yl]oxy}oxan-2-yl]oxy}-2,4,5,6-tetrahydroxyhexanal	UAMQRLTXHIUDST-UHFFFAOYSA-N	O=CC(O)C(OC1OC(CO)C(O)C(OC2OC(CO)C(O)C(O)C2O)C1O)C(O)C(O)CO	306754	Organic compounds	Organic oxygen compounds	Organooxygen compounds	Carbohydrates and carbohydrate conjugates	0.8636363636363636	1.2477859103464433	0.264542527846803	2	1.897713006059017	2.296173068258595	503.161[]-[C6H10O5]341.109[] 503.161[]-[C6H12O6]323.098[] 503.161[]-[C12H22O11]161.045[] 341.109[]-[H2O]323.098[] 341.109[]-[C6H10O5]179.057[] 341.109[]-[C6H12O6]161.045[] 341.109[]-[C7H12O6]149.045[] 323.098[]-[C6H10O5]161.045[] 323.098[]-[C6H12O6]143.034[] 323.098[]-[C7H12O6]131.036[] 293.087[]-[C5H10O5]143.034[] 293.087[]-[C6H10O5]131.036[] 179.057[]-[H2O]161.045[] 161.045[]-[H2O]143.034[] 149…
158_0	158	1.191683	341.1091	5935624.0	[M-H]-	341.1091	[M-H]-	C18H18N2O5	-4.647999999974672	0.6491586883989693	342.122	methyl 2-({[3-(methylcarbamoyl)phenyl]carbamoyl}methoxy)benzoate	YYKUSGQISGTARE-UHFFFAOYSA-N	O=C(OC)C=1C=CC=CC1OCC(=O)NC2=CC=CC(=C2)C(=O)NC	390126	Organic compounds	Benzenoids	Benzene and substituted derivatives	Benzoic acids and derivatives	0.9289099526066351	1.4070268774423766	0.3534269902829161	2	1.5940554359614556	2.2689704642630013	341.109[]-[C2H4O2]281.087[] 341.109[]-[C6H12O6]161.046[] 341.109[]-[C7H12O6]149.046[] 281.087[]-[C4H8O4]161.046[] 281.087[]-[C5H10O5]131.034[] 281.087[]-[C6H10O5]119.035[] 281.087[]-[C7H12O6]89.025[] 161.046[]-[C2H2O]119.035[] 161.046[]-[C3H6O3]71.014[] 149.046[]-[H2O]131.034[] 149.046[]-[C2H2O]107.035[] 149.046[]-[C2H4O2]89.025[] 149.046[]-[C3H6O3]59.014[] 131.034[]-[C2H2O]89.025[] 131.034[]-[C2…
158_1	158	1.191683	341.1091	5935624.0	[M-H]-	341.1091	[M-H]-	C18H18N2O5	-4.647999999974672	0.6491586883989693	342.122	methyl 2-({[4-(methylcarbamoyl)phenyl]carbamoyl}methoxy)benzoate	KTBQNEHKIYYTHN-UHFFFAOYSA-N	O=C(OC)C=1C=CC=CC1OCC(=O)NC2=CC=C(C=C2)C(=O)NC	164294	Organic compounds	Benzenoids	Benzene and substituted derivatives	Benzoic acids and derivatives	0.9289099526066351	1.4070268774423766	0.3534269902829161	2	1.5940554359614556	2.2689704642630013	341.109[]-[C2H4O2]281.087[] 341.109[]-[C6H12O6]161.046[] 341.109[]-[C7H12O6]149.046[] 281.087[]-[C4H8O4]161.046[] 281.087[]-[C5H10O5]131.034[] 281.087[]-[C6H10O5]119.035[] 281.087[]-[C7H12O6]89.025[] 161.046[]-[C2H2O]119.035[] 161.046[]-[C3H6O3]71.014[] 149.046[]-[H2O]131.034[] 149.046[]-[C2H2O]107.035[] 149.046[]-[C2H4O2]89.025[] 149.046[]-[C3H6O3]59.014[] 131.034[]-[C2H2O]89.025[] 131.034[]-[C2…
158_2	158	1.191683	341.1091	5935624.0	[M-H]-	341.1091	[M-H]-	C18H18N2O5	-4.647999999974672	0.6491586883989693	342.122	2-(4-{6,7-dimethyl-2,5-dioxo-2H,3H,4H,5H,6H-pyrano[3,2-c]pyridin-4-yl}phenoxy)acetamide	ADLUOIGWFQUFIZ-UHFFFAOYSA-N	O=C1OC=2C=C(N(C(=O)C2C(C3=CC=C(OCC(=O)N)C=C3)C1)C)C	4098	Organic compounds	Organoheterocyclic compounds	Pyranopyridines		0.9463722397476341	1.0561931296482292	0.3829296303313827	2	2.258831161416265	2.2505245791962585	341.109[]-[C2H4O2]281.087[] 341.109[]-[C6H10O5]179.056[] 341.109[]-[C6H12O6]161.046[] 341.109[]-[C7H12O6]149.046[] 281.087[]-[C4H8O4]161.046[] 281.087[]-[C5H10O5]131.034[] 281.087[]-[C6H10O5]119.035[] 281.087[]-[C6H12O6]101.024[] 281.087[]-[C7H12O6]89.025[] 179.056[]-[H2O]161.046[] 179.056[]-[C2H4O2]119.035[] 179.056[]-[C3H6O3]89.025[] 179.056[]-[C4H8O4]59.014[] 161.046[]-[CH4O]129.017[] 161.046[…
158_3	158	1.191683	341.1091	5935624.0	[M-H]-	341.1091	[M-H]-	C12H22O11	0.7100000000264117	0.9899686529905146	342.116	Turanose	RULSWEULPANCDV-UHFFFAOYSA-N	O=C(CO)C(OC1OC(CO)C(O)C(O)C1O)C(O)C(O)CO	281737	Organic compounds	Lipids and lipid	Fatty Acyls	Fatty acyl glycosides	0.8309859154929577	1.0483790890392763	0.31549806053357643	2	2.0093945309323535	2.152073219804505	341.109[]-[C2H4O2]281.087[] 341.109[]-[C6H10O5]179.056[] 341.109[]-[C6H12O6]161.046[] 341.109[]-[C7H12O6]149.046[] 281.087[]-[C4H8O4]161.046[] 281.087[]-[C5H10O5]131.034[] 281.087[]-[C6H10O5]119.035[] 281.087[]-[C6H12O6]101.024[] 179.056[]-[H2O]161.046[] 179.056[]-[C2H4O2]119.035[] 179.056[]-[C4H8O4]59.014[] 161.046[]-[H2O]143.035[] 161.046[]-[CH4O]129.017[] 161.046[]-[C2H2O]119.035[] 161.046[]-[…
158_4	158	1.191683	341.1091	5935624.0	[M-H]-	341.1091	[M-H]-	C12H22O11	0.7100000000264117	0.9899686529905146	342.116	1,3,4,5-tetrahydroxy-6-{[3,4,5-trihydroxy-6-(hydroxymethyl)oxan-2-yl]oxy}hexan-2-one	RJPPRBMGVWEZRR-UHFFFAOYSA-N	O=C(CO)C(O)C(O)C(O)COC1OC(CO)C(O)C(O)C1O	274259	Organic compounds	Lipids and lipid	Fatty Acyls	Fatty acyl glycosides	0.8309859154929577	1.0483790890392766	0.31549806053357643	2	2.0093945309323535	2.152073219804505	341.109[]-[C2H4O2]281.087[] 341.109[]-[C6H10O5]179.056[] 341.109[]-[C6H12O6]161.046[] 341.109[]-[C7H12O6]149.046[] 281.087[]-[C4H8O4]161.046[] 281.087[]-[C5H10O5]131.034[] 281.087[]-[C6H10O5]119.035[] 281.087[]-[C6H12O6]101.024[] 179.056[]-[H2O]161.046[] 179.056[]-[C2H4O2]119.035[] 179.056[]-[C4H8O4]59.014[] 161.046[]-[H2O]143.035[] 161.046[]-[CH4O]129.017[] 161.046[]-[C2H2O]119.035[] 161.046[]-[…
158_5	158	1.191683	341.1091	5935624.0	[M-H]-	341.1091	[M-H]-	C12H22O11	0.7100000000264117	0.9899686529905146	342.116	1,3,4,6-tetrahydroxy-5-{[3,4,5-trihydroxy-6-(hydroxymethyl)oxan-2-yl]oxy}hexan-2-one	DXALOGXSFLZLLN-UHFFFAOYSA-N	O=C(CO)C(O)C(O)C(OC1OC(CO)C(O)C(O)C1O)CO	65349	Organic compounds	Lipids and lipid	Fatty Acyls	Fatty acyl glycosides	0.8309859154929577	1.0483790890392766	0.31549806053357643	2	2.0093945309323535	2.152073219804505	341.109[]-[C2H4O2]281.087[] 341.109[]-[C6H10O5]179.056[] 341.109[]-[C6H12O6]161.046[] 341.109[]-[C7H12O6]149.046[] 281.087[]-[C4H8O4]161.046[] 281.087[]-[C5H10O5]131.034[] 281.087[]-[C6H10O5]119.035[] 281.087[]-[C6H12O6]101.024[] 179.056[]-[H2O]161.046[] 179.056[]-[C2H4O2]119.035[] 179.056[]-[C4H8O4]59.014[] 161.046[]-[H2O]143.035[] 161.046[]-[CH4O]129.017[] 161.046[]-[C2H2O]119.035[] 161.046[]-[…
158_6	158	1.191683	341.1091	5935624.0	[M-H]-	341.1091	[M-H]-	C12H22O11	0.7100000000264117	0.9899686529905146	342.116	1,3,5,6-tetrahydroxy-4-{[3,4,5-trihydroxy-6-(hydroxymethyl)oxan-2-yl]oxy}hexan-2-one	PFCRQPBOOFTZGQ-UHFFFAOYSA-N	O=C(CO)C(O)C(OC1OC(CO)C(O)C(O)C1O)C(O)CO	238770	Organic compounds	Lipids and lipid	Fatty Acyls	Fatty acyl glycosides	0.8309859154929577	1.0483790890392766	0.31549806053357643	2	2.0093945309323535	2.152073219804505	341.109[]-[C2H4O2]281.087[] 341.109[]-[C6H10O5]179.056[] 341.109[]-[C6H12O6]161.046[] 341.109[]-[C7H12O6]149.046[] 281.087[]-[C4H8O4]161.046[] 281.087[]-[C5H10O5]131.034[] 281.087[]-[C6H10O5]119.035[] 281.087[]-[C6H12O6]101.024[] 179.056[]-[H2O]161.046[] 179.056[]-[C2H4O2]119.035[] 179.056[]-[C4H8O4]59.014[] 161.046[]-[H2O]143.035[] 161.046[]-[CH4O]129.017[] 161.046[]-[C2H2O]119.035[] 161.046[]-[…
158_7	158	1.191683	341.1091	5935624.0	[M-H]-	341.1091	[M-H]-	C12H22O11	0.7100000000264117	0.9899686529905146	342.116	6-{[3,4-dihydroxy-2,5-bis(hydroxymethyl)oxolan-2-yl]oxy}-1,3,4,5-tetrahydroxyhexan-2-one	MOBDYHVKUQMFMM-UHFFFAOYSA-N	O=C(CO)C(O)C(O)C(O)COC1(OC(CO)C(O)C1O)CO	193973	Organic compounds	Lipids and lipid	Fatty Acyls	Fatty acyl glycosides	0.8309859154929577	1.0483790890392766	0.31549806053357643	2	2.0093945309323535	2.152073219804505	341.109[]-[C2H4O2]281.087[] 341.109[]-[C6H10O5]179.056[] 341.109[]-[C6H12O6]161.046[] 341.109[]-[C7H12O6]149.046[] 281.087[]-[C4H8O4]161.046[] 281.087[]-[C5H10O5]131.034[] 281.087[]-[C6H10O5]119.035[] 281.087[]-[C6H12O6]101.024[] 179.056[]-[H2O]161.046[] 179.056[]-[C2H4O2]119.035[] 179.056[]-[C4H8O4]59.014[] 161.046[]-[H2O]143.035[] 161.046[]-[CH4O]129.017[] 161.046[]-[C2H2O]119.035[] 161.046[]-[…
158_8	158	1.191683	341.1091	5935624.0	[M-H]-	341.1091	[M-H]-	C18H18N2O5	-4.647999999974672	0.6491586883989693	342.122	methyl 2-amino-4-(4-methoxyphenyl)-7-methyl-5-oxo-4H,5H,6H-pyrano[3,2-c]pyridine-3-carboxylate	CYTLSYCGVLNAOS-UHFFFAOYSA-N	O=C(OC)C1=C(OC=2C=C(NC(=O)C2C1C3=CC=C(OC)C=C3)C)N	49477	Organic compounds	Organoheterocyclic compounds	Pyranopyridines		0.9247311827956989	1.14522693119803	0.467889037665458	2	1.4336087974243763	1.9269471987501152	341.109[]-[C2H4O2]281.087[] 341.109[]-[C6H12O6]161.046[] 281.087[]-[C4H8O4]161.046[] 281.087[]-[C6H10O5]119.035[] 281.087[]-[C6H12O6]101.024[] 281.087[]-[C7H12O6]89.025[] 161.046[]-[C2H2O]119.035[] 161.046[]-[C2H4O2]101.024[] 119.035[]-[H2O]101.024[] 119.035[]-[CH4O]87.008[] 119.035[]-[C2H4O2]59.014[] 115.04[]-[H2O]97.028[] 115.04[]-[C2H4]87.008[] 115.04[]-[CH4O]83.014[] 115.04[]-[C3H5O]58.006[] …
158_9	158	1.191683	341.1091	5935624.0	[M-H]-	341.1091	[M-H]-	C13H18N4O7	-0.6259999999542742	0.9921931132791261	342.118	N-({[3,4,5-trihydroxy-6-(hydroxymethyl)oxan-2-yl]carbamoyl}amino)pyridine-4-carboxamide	KPGYIOMDVKQYDK-UHFFFAOYSA-N	O=C(NNC(=O)C=1C=CN=CC1)NC2OC(CO)C(O)C(O)C2O	161052	Organic compounds	Organic oxygen compounds	Organooxygen compounds	Carbohydrates and carbohydrate conjugates	0.8867924528301887	1.068195241647752	0.3011323090362743	2	1.19688740713333	1.7658582565423298	341.109[]-[C6H10O5]179.056[] 341.109[]-[C6H12O6]161.046[] 179.056[]-[H2O]161.046[] 179.056[]-[C2H4O2]119.035[] 179.056[]-[C4H8O4]59.014[] 161.046[]-[H2O]143.035[] 161.046[]-[C2H2O]119.035[] 161.046[]-[C2H4O2]101.024[] 161.046[]-[C3H6O3]71.014[] 143.035[]-[C2H2O]101.024[] 119.035[]-[H2O]101.024[] 119.035[]-[CH4O]87.008[] 119.035[]-[C2H4O2]59.014[] 101.024[]-[CO]73.029[] 101.024[]-[C2H2O]59.014[] 1…
164_0	164	1.191683	387.1143	2042970.875	[M+FA-H]-	387.1143	[M+FA-H]-	C18H18N2O5	-4.928000000006705	0.615264095360322	342.122	2-(4-{6,7-dimethyl-2,5-dioxo-2H,3H,4H,5H,6H-pyrano[3,2-c]pyridin-4-yl}phenoxy)acetamide	ADLUOIGWFQUFIZ-UHFFFAOYSA-N	O=C1OC=2C=C(N(C(=O)C2C(C3=CC=C(OCC(=O)N)C=C3)C1)C)C	4098	Organic compounds	Organoheterocyclic compounds	Pyranopyridines		0.9369085173501577	2.7138146235636538	0.4065598744561232	2	6.255995390604867	5.90333872840212	341.11[]-[C2H4O2]281.088[] 341.11[]-[C4H8O4]221.068[] 341.11[]-[C6H10O5]179.056[] 341.11[]-[C6H12O6]161.046[] 341.11[]-[C7H12O6]149.046[] 281.088[]-[C2H4O2]221.068[] 281.088[]-[C4H8O4]161.046[] 281.088[]-[C5H10O5]131.035[] 281.088[]-[C6H10O5]119.035[] 281.088[]-[C6H12O6]101.025[] 281.088[]-[C7H12O6]89.025[] 221.068[]-[C2H2O]179.056[] 221.068[]-[C2H4O2]161.046[] 221.068[]-[C3H6O3]131.035[] 221.068…
164_1	164	1.191683	387.1143	2042970.875	[M+FA-H]-	387.1143	[M+FA-H]-	C12H22O11	0.4299999999943793	0.9963088291813986	342.116	1,3,5,6-tetrahydroxy-4-{[3,4,5-trihydroxy-6-(hydroxymethyl)oxan-2-yl]oxy}hexan-2-one	PFCRQPBOOFTZGQ-UHFFFAOYSA-N	O=C(CO)C(O)C(OC1OC(CO)C(O)C(O)C1O)C(O)CO	238770	Organic compounds	Lipids and lipid	Fatty Acyls	Fatty acyl glycosides	0.8028169014084507	2.637922082235869	0.33265834403800093	2	5.150244549474497	5.312675239891258	341.11[]-[C2H4O2]281.088[] 341.11[]-[C6H10O5]179.056[] 341.11[]-[C6H12O6]161.046[] 341.11[]-[C7H12O6]149.046[] 281.088[]-[C4H8O4]161.046[] 281.088[]-[C5H10O5]131.035[] 281.088[]-[C6H10O5]119.035[] 281.088[]-[C6H12O6]101.025[] 179.056[]-[H2O]161.046[] 179.056[]-[C2H4O2]119.035[] 179.056[]-[C4H8O4]59.014[] 161.046[]-[H2O]143.035[] 161.046[]-[CH4O]129.02[] 161.046[]-[C2H2O]119.035[] 161.046[]-[C2H4O…
164_2	164	1.191683	387.1143	2042970.875	[M+FA-H]-	387.1143	[M+FA-H]-	C12H22O11	0.4299999999943793	0.9963088291813986	342.116	6-{[3,4-dihydroxy-2,5-bis(hydroxymethyl)oxolan-2-yl]oxy}-1,3,4,5-tetrahydroxyhexan-2-one	MOBDYHVKUQMFMM-UHFFFAOYSA-N	O=C(CO)C(O)C(O)C(O)COC1(OC(CO)C(O)C1O)CO	193973	Organic compounds	Lipids and lipid	Fatty Acyls	Fatty acyl glycosides	0.8028169014084507	2.637922082235869	0.33265834403800093	2	5.150244549474497	5.312675239891258	341.11[]-[C2H4O2]281.088[] 341.11[]-[C6H10O5]179.056[] 341.11[]-[C6H12O6]161.046[] 341.11[]-[C7H12O6]149.046[] 281.088[]-[C4H8O4]161.046[] 281.088[]-[C5H10O5]131.035[] 281.088[]-[C6H10O5]119.035[] 281.088[]-[C6H12O6]101.025[] 179.056[]-[H2O]161.046[] 179.056[]-[C2H4O2]119.035[] 179.056[]-[C4H8O4]59.014[] 161.046[]-[H2O]143.035[] 161.046[]-[CH4O]129.02[] 161.046[]-[C2H2O]119.035[] 161.046[]-[C2H4O…
164_3	164	1.191683	387.1143	2042970.875	[M+FA-H]-	387.1143	[M+FA-H]-	C12H22O11	0.4299999999943793	0.9963088291813986	342.116	1,3,4,5-tetrahydroxy-6-{[3,4,5-trihydroxy-6-(hydroxymethyl)oxan-2-yl]oxy}hexan-2-one	RJPPRBMGVWEZRR-UHFFFAOYSA-N	O=C(CO)C(O)C(O)C(O)COC1OC(CO)C(O)C(O)C1O	274259	Organic compounds	Lipids and lipid	Fatty Acyls	Fatty acyl glycosides	0.8028169014084507	2.637922082235869	0.33265834403800093	2	5.150244549474497	5.312675239891258	341.11[]-[C2H4O2]281.088[] 341.11[]-[C6H10O5]179.056[] 341.11[]-[C6H12O6]161.046[] 341.11[]-[C7H12O6]149.046[] 281.088[]-[C4H8O4]161.046[] 281.088[]-[C5H10O5]131.035[] 281.088[]-[C6H10O5]119.035[] 281.088[]-[C6H12O6]101.025[] 179.056[]-[H2O]161.046[] 179.056[]-[C2H4O2]119.035[] 179.056[]-[C4H8O4]59.014[] 161.046[]-[H2O]143.035[] 161.046[]-[CH4O]129.02[] 161.046[]-[C2H2O]119.035[] 161.046[]-[C2H4O…
164_4	164	1.191683	387.1143	2042970.875	[M+FA-H]-	387.1143	[M+FA-H]-	C12H22O11	0.4299999999943793	0.9963088291813986	342.116	Turanose	RULSWEULPANCDV-UHFFFAOYSA-N	O=C(CO)C(OC1OC(CO)C(O)C(O)C1O)C(O)C(O)CO	281737	Organic compounds	Lipids and lipid	Fatty Acyls	Fatty acyl glycosides	0.8028169014084507	2.637922082235869	0.33265834403800093	2	5.150244549474497	5.312675239891258	341.11[]-[C2H4O2]281.088[] 341.11[]-[C6H10O5]179.056[] 341.11[]-[C6H12O6]161.046[] 341.11[]-[C7H12O6]149.046[] 281.088[]-[C4H8O4]161.046[] 281.088[]-[C5H10O5]131.035[] 281.088[]-[C6H10O5]119.035[] 281.088[]-[C6H12O6]101.025[] 179.056[]-[H2O]161.046[] 179.056[]-[C2H4O2]119.035[] 179.056[]-[C4H8O4]59.014[] 161.046[]-[H2O]143.035[] 161.046[]-[CH4O]129.02[] 161.046[]-[C2H2O]119.035[] 161.046[]-[C2H4O…
164_5	164	1.191683	387.1143	2042970.875	[M+FA-H]-	387.1143	[M+FA-H]-	C12H22O11	0.4299999999943793	0.9963088291813986	342.116	1,3,4,6-tetrahydroxy-5-{[3,4,5-trihydroxy-6-(hydroxymethyl)oxan-2-yl]oxy}hexan-2-one	DXALOGXSFLZLLN-UHFFFAOYSA-N	O=C(CO)C(O)C(O)C(OC1OC(CO)C(O)C(O)C1O)CO	65349	Organic compounds	Lipids and lipid	Fatty Acyls	Fatty acyl glycosides	0.8028169014084507	2.637922082235869	0.33265834403800093	2	5.150244549474497	5.312675239891258	341.11[]-[C2H4O2]281.088[] 341.11[]-[C6H10O5]179.056[] 341.11[]-[C6H12O6]161.046[] 341.11[]-[C7H12O6]149.046[] 281.088[]-[C4H8O4]161.046[] 281.088[]-[C5H10O5]131.035[] 281.088[]-[C6H10O5]119.035[] 281.088[]-[C6H12O6]101.025[] 179.056[]-[H2O]161.046[] 179.056[]-[C2H4O2]119.035[] 179.056[]-[C4H8O4]59.014[] 161.046[]-[H2O]143.035[] 161.046[]-[CH4O]129.02[] 161.046[]-[C2H2O]119.035[] 161.046[]-[C2H4O…
164_6	164	1.191683	387.1143	2042970.875	[M+FA-H]-	387.1143	[M+FA-H]-	C13H18N4O7	-0.9059999999863066	0.9837172999566812	342.118	N-({[3,4,5-trihydroxy-6-(hydroxymethyl)oxan-2-yl]carbamoyl}amino)pyridine-4-carboxamide	KPGYIOMDVKQYDK-UHFFFAOYSA-N	O=C(NNC(=O)C=1C=CN=CC1)NC2OC(CO)C(O)C(O)C2O	161052	Organic compounds	Organic oxygen compounds	Organooxygen compounds	Carbohydrates and carbohydrate conjugates	0.8773584905660378	2.7342042790184147	0.29449428221523555	2	4.525579816484296	5.095365917256231	341.11[]-[C4H8O4]221.068[] 341.11[]-[C6H10O5]179.056[] 341.11[]-[C6H12O6]161.046[] 221.068[]-[C2H2O]179.056[] 221.068[]-[C2H4O2]161.046[] 221.068[]-[C4H8O4]101.025[] 221.068[]-[C5H8O5]73.03[] 221.068[]-[C5H10O5]71.014[] 221.068[]-[C6H10O5]59.014[] 179.056[]-[H2O]161.046[] 179.056[]-[C2H4O2]119.035[] 179.056[]-[C4H8O4]59.014[] 161.046[]-[H2O]143.035[] 161.046[]-[C2H2O]119.035[] 161.046[]-[C2H4O2]1…
164_7	164	1.191683	387.1143	2042970.875	[M+FA-H]-	387.1143	[M+FA-H]-	C18H18N2O5	-4.928000000006705	0.615264095360322	342.122	methyl 2-({[3-(methylcarbamoyl)phenyl]carbamoyl}methoxy)benzoate	YYKUSGQISGTARE-UHFFFAOYSA-N	O=C(OC)C=1C=CC=CC1OCC(=O)NC2=CC=CC(=C2)C(=O)NC	390126	Organic compounds	Benzenoids	Benzene and substituted derivatives	Benzoic acids and derivatives	0.919431279620853	2.7913229565818645	0.36444137111457353	2	3.733949704227486	4.71982421823164	341.11[]-[C2H4O2]281.088[] 341.11[]-[C6H12O6]161.046[] 341.11[]-[C7H12O6]149.046[] 281.088[]-[C4H8O4]161.046[] 281.088[]-[C5H10O5]131.035[] 281.088[]-[C6H10O5]119.035[] 281.088[]-[C7H12O6]89.025[] 161.046[]-[C2H2O]119.035[] 161.046[]-[C3H6O3]71.014[] 159.026[]-[CO]131.035[] 159.026[]-[C2H2O]117.018[] 149.046[]-[H2O]131.035[] 149.046[]-[CH4O]117.018[] 149.046[]-[C2H2O]107.035[] 149.046[]-[C2H4O2]8…
164_8	164	1.191683	387.1143	2042970.875	[M+FA-H]-	387.1143	[M+FA-H]-	C18H18N2O5	-4.928000000006705	0.615264095360322	342.122	methyl 2-({[4-(methylcarbamoyl)phenyl]carbamoyl}methoxy)benzoate	KTBQNEHKIYYTHN-UHFFFAOYSA-N	O=C(OC)C=1C=CC=CC1OCC(=O)NC2=CC=C(C=C2)C(=O)NC	164294	Organic compounds	Benzenoids	Benzene and substituted derivatives	Benzoic acids and derivatives	0.919431279620853	2.7913229565818645	0.36444137111457353	2	3.733949704227486	4.71982421823164	341.11[]-[C2H4O2]281.088[] 341.11[]-[C6H12O6]161.046[] 341.11[]-[C7H12O6]149.046[] 281.088[]-[C4H8O4]161.046[] 281.088[]-[C5H10O5]131.035[] 281.088[]-[C6H10O5]119.035[] 281.088[]-[C7H12O6]89.025[] 161.046[]-[C2H2O]119.035[] 161.046[]-[C3H6O3]71.014[] 159.026[]-[CO]131.035[] 159.026[]-[C2H2O]117.018[] 149.046[]-[H2O]131.035[] 149.046[]-[CH4O]117.018[] 149.046[]-[C2H2O]107.035[] 149.046[]-[C2H4O2]8…
164_9	164	1.191683	387.1143	2042970.875	[M+FA-H]-	387.1143	[M+FA-H]-	C12H22O11	0.4299999999943793	0.9963088291813986	342.116	1-{[3,4-dihydroxy-2,5-bis(hydroxymethyl)oxolan-2-yl]oxy}-3,4,5,6-tetrahydroxyhexan-2-one	QGQYPBMXRYBEPG-UHFFFAOYSA-N	O=C(COC1(OC(CO)C(O)C1O)CO)C(O)C(O)C(O)CO	255748	Organic compounds	Lipids and lipid	Fatty Acyls	Fatty acyl glycosides	0.8360655737704918	2.3473993679872525	0.23745038140802655	2	4.455668181992836	4.67486434190181	341.11[]-[C4H8O4]221.068[] 341.11[]-[C6H10O5]179.056[] 341.11[]-[C6H12O6]161.046[] 341.11[]-[C7H12O6]149.046[] 221.068[]-[C2H2O]179.056[] 221.068[]-[C2H4O2]161.046[] 221.068[]-[C6H10O5]59.014[] 179.056[]-[H2O]161.046[] 179.056[]-[C2H4O2]119.035[] 179.056[]-[C4H8O4]59.014[] 161.046[]-[H2O]143.035[] 161.046[]-[C2H2O]119.035[] 149.046[]-[C3H6O3]59.014[] 119.035[]-[C2H4O2]59.014[]
168_0	168	1.191683	404.1046	705130.375	[M-H]-	404.1046	[M-H]-	C22H17N2O6	3.7620000000515574	0.7534799427810025	405.109		BEFGSQDBAZKPSX-UHFFFAOYSA-M	O=C([O-])CO[C]1[CH][CH][C]2[C]([CH]1)[C]3[CH][CH][NH2+][C]4[C]5[CH][CH][C](OC)[C](OC)[C]5C(=O)N2[C]34	20017	Organic compounds	Lipids and lipid	Steroids and steroid derivatives		0.9927184466019418	6.708203932499368e-05	0.14098852426808944	2	0.0	0.07541507631742525
182_0	182	1.191683	683.225	2120432.75	[M-H]-	683.225	[M-H]-	C31H40O17	6.270000000085929	0.4555462639589874	684.227	7-methyl-1-{[3,4,5-trihydroxy-6-(hydroxymethyl)oxan-2-yl]oxy}-6-{[3-(4-{[3,4,5-trihydroxy-6-(hydroxymethyl)oxan-2-yl]oxy}phenyl)prop-2-enoyl]oxy}-1H,4aH,5H,6H,7H,7aH-cyclopenta[c]pyran-4-carboxylic ac	IZDNHCQZHNEUGA-UHFFFAOYSA-N	O=C(O)C1=COC(OC2OC(CO)C(O)C(O)C2O)C3C1CC(OC(=O)C=CC4=CC=C(OC5OC(CO)C(O)C(O)C5O)C=C4)C3C	133919	Organic compounds	Lipids and lipid	Prenol lipids	Terpene glycosides	0.9631578947368421	0.7931693779326817	0.28743816611798434	2	1.1477273201982165	1.4125876644276887	683.223[]-[C12H22O11]341.109[] 341.109[]-[C2H4O2]281.087[] 341.109[]-[C6H10O5]179.056[] 341.109[]-[C6H12O6]161.046[] 281.087[]-[C4H8O4]161.046[] 281.087[]-[C5H10O5]131.035[] 281.087[]-[C6H10O5]119.035[] 281.087[]-[C6H12O6]101.025[] 179.056[]-[H2O]161.046[] 179.056[]-[C2H4O2]119.035[] 161.046[]-[CH4O]129.017[] 161.046[]-[C2H2O]119.035[] 161.046[]-[C2H4O2]101.025[] 129.017[]-[CO]101.025[] 119.035[]…
182_1	182	1.191683	683.225	2120432.75	[M-H]-	683.225	[M-H]-	C37H36N2O11	0.9120000000848449	0.9835027155947034	684.232	2-[5,9-dihydroxy-2-(2-hydroxypropan-2-yl)-10-methoxy-11-methyl-6-oxo-1H,2H,6H,11H-furo[2,3-c]acridin-1-yl]-1-hydroxy-3,5,6-trimethoxy-10-methyl-9,10-dihydroacridin-9-one	BDURUBOYNAVRCF-UHFFFAOYSA-N	O=C1C2=CC=C(O)C(OC)=C2N(C=3C1=C(O)C=C4OC(C(C=5C(O)=C6C(=O)C7=CC=C(OC)C(OC)=C7N(C6=CC5OC)C)C43)C(O)(C)C)C	19037	Organic compounds	Organoheterocyclic compounds	Quinolines and derivatives	Benzoquinolines	0.9869835880022637	0.6422795940217517	0.4970904326148738	2	0.7418185792541172	1.1115391552082807	683.223[]-[C12H22O11]341.109[] 342.112[]-[C6H10O5]180.058[] 341.109[]-[C2H4O2]281.087[] 341.109[]-[C4H8O4]221.066[] 341.109[]-[C6H10O5]179.056[] 341.109[]-[C6H12O6]161.046[] 341.109[]-[C7H12O6]149.046[] 281.087[]-[C2H4O2]221.066[] 281.087[]-[C4H8O4]161.046[] 281.087[]-[C5H10O5]131.035[] 281.087[]-[C6H10O5]119.035[] 221.066[]-[C2H2O]179.056[] 221.066[]-[C2H4O2]161.046[] 221.066[]-[C3H6O3]131.035[]…
182_2	182	1.191683	683.225	2120432.75	[M-H]-	683.225	[M-H]-	C32H36N4O13	4.9340000000484	0.6145363978923237	684.228	3-[2-amino-1-(6-{[3-(6-aminopyridin-3-yl)-14,15-dimethoxy-8,17-dioxatetracyclo[8.7.0.0虏,鈦?0鹿鹿,鹿鈦禲heptadeca-2,4,6,11(16),12,14-hexaen-5-yl]oxy}-3,4,5-trihydroxyoxan-2-yl)-2-azaniumylethoxy]-3-oxopropan	UTLRWDXRQXEAFT-UHFFFAOYSA-N	O=C(O)CC(=O)OC(C(N)N)C1OC(OC2=CC=3OCC4C5=CC=C(OC)C(OC)=C5OC4C3C(=C2)C=6C=NC(N)=CC6)C(O)C(O)C1O	317748	Organic compounds	Phenylpropanoids and polyketides	Isoflavonoids	Furanoisoflavonoids	0.9756944444444444	0.713159311810072	0.14793036219385777	2	0.4709038508193346	1.0100648770089717	683.223[]-[C12H22O11]341.109[] 341.109[]-[C2H4O2]281.087[] 341.109[]-[C4H8O4]221.066[] 281.087[]-[C2H4O2]221.066[] 221.066[]-[C6H10O5]59.014[] 87.009[]-[CO]59.014[]
182_3	182	1.191683	683.225	2120432.75	[M-H]-	683.225	[M-H]-	C32H36N4O13	4.9340000000484	0.6145363978923237	684.228		YIBGFZMDZAOXLC-UHFFFAOYSA-N	O=C(O)C1OC(OC2=CC=3OC(=CC(=O)C3C(O)=C2OC)C=4C=CC(OCC(O)C5=CC=C(N)N5)=CC4)C(O)C(O)C1(O)CC6NCNC6	378261	Organic compounds	Phenylpropanoids and polyketides	Flavonoids	Flavonoid glycosides	0.984486102133161	0.6292542831674475	0.5185347966414126	2	0.5320487129260548	0.9567322794197072	683.223[]-[C12H22O11]341.109[] 341.109[]-[C2H4O2]281.087[] 341.109[]-[C4H8O4]221.066[] 281.087[]-[C2H4O2]221.066[] 281.087[]-[C5H10O5]131.035[] 281.087[]-[C6H10O5]119.035[] 281.087[]-[C6H12O6]101.025[] 221.066[]-[C3H6O3]131.035[] 221.066[]-[C4H8O4]101.025[] 221.066[]-[C5H8O5]73.029[] 221.066[]-[C5H10O5]71.014[] 143.035[]-[H2O]125.024[] 143.035[]-[CO]115.039[] 143.035[]-[C2H2O]101.025[] 143.035[]-…
182_4	182	1.191683	683.225	2120432.75	[M-H]-	683.225	[M-H]-	C31H40O17	6.270000000085929	0.4555462639589874	684.227	3,5-dihydroxy-2-{[2-(hydroxymethyl)-10-{[3,4,5-trihydroxy-6-(hydroxymethyl)oxan-2-yl]oxy}-3,9-dioxatricyclo[4.4.0.0虏,鈦碷dec-7-en-5-yl]oxy}-6-methyloxan-4-yl 3-(3-hydroxy-4-methoxyphenyl)prop-2-enoate	JHANNGATDMZMHI-UHFFFAOYSA-N	O=C(OC1C(O)C(OC(C)C1O)OC2C3OC3(CO)C4C(OC=CC24)OC5OC(CO)C(O)C(O)C5O)C=CC6=CC=C(OC)C(O)=C6	137754	Organic compounds	Phenylpropanoids and polyketides	Cinnamic acids and derivatives	Hydroxycinnamic acids and derivatives	0.9740990990990991	0.026527493805497997	0.48930614205620115	2	0.029859378491935484	0.08701180944736449	342.112[]-[C6H10O5]180.058[] 281.087[]-[C4H8O4]161.046[] 281.087[]-[C6H10O5]119.035[] 180.058[]-[C3H5O2]107.035[] 179.056[]-[H2O]161.046[] 179.056[]-[C2H4O2]119.035[] 179.056[]-[C4H8O4]59.014[] 161.046[]-[H2O]143.035[] 161.046[]-[CH4O]129.017[] 161.046[]-[C2H2O]119.035[] 161.046[]-[C3H6O3]71.014[] 149.046[]-[C2H2O]107.035[] 149.046[]-[C3H6O3]59.014[] 143.035[]-[H2O]125.024[] 143.035[]-[CO2]99.044…
182_5	182	1.191683	683.225	2120432.75	[M-H]-	683.225	[M-H]-	C31H40O17	6.270000000085929	0.4555462639589874	684.227	4,5-dihydroxy-2-{[2-(hydroxymethyl)-10-{[3,4,5-trihydroxy-6-(hydroxymethyl)oxan-2-yl]oxy}-3,9-dioxatricyclo[4.4.0.0虏,鈦碷dec-7-en-5-yl]oxy}-6-methyloxan-3-yl 3-(3-hydroxy-4-methoxyphenyl)prop-2-enoate	LUCUVVSDSLWPMZ-UHFFFAOYSA-N	O=C(OC1C(O)C(O)C(OC1OC2C3OC3(CO)C4C(OC=CC24)OC5OC(CO)C(O)C(O)C5O)C)C=CC6=CC=C(OC)C(O)=C6	180976	Organic compounds	Phenylpropanoids and polyketides	Cinnamic acids and derivatives	Hydroxycinnamic acids and derivatives	0.9740990990990991	0.026527493805497994	0.48930614205620115	2	0.029859378491935484	0.08701180944736447	342.112[]-[C6H10O5]180.058[] 281.087[]-[C4H8O4]161.046[] 281.087[]-[C6H10O5]119.035[] 180.058[]-[C3H5O2]107.035[] 179.056[]-[H2O]161.046[] 179.056[]-[C2H4O2]119.035[] 179.056[]-[C4H8O4]59.014[] 161.046[]-[H2O]143.035[] 161.046[]-[CH4O]129.017[] 161.046[]-[C2H2O]119.035[] 161.046[]-[C3H6O3]71.014[] 149.046[]-[C2H2O]107.035[] 149.046[]-[C3H6O3]59.014[] 143.035[]-[H2O]125.024[] 143.035[]-[CO2]99.044…
182_6	182	1.191683	683.225	2120432.75	[M-H]-	683.225	[M-H]-	C31H40O17	6.270000000085929	0.4555462639589874	684.227	4,5-dihydroxy-6-{[2-(hydroxymethyl)-10-{[3,4,5-trihydroxy-6-(hydroxymethyl)oxan-2-yl]oxy}-3,9-dioxatricyclo[4.4.0.0虏,鈦碷dec-7-en-5-yl]oxy}-2-methyloxan-3-yl 3-(3-hydroxy-4-methoxyphenyl)prop-2-enoate	VEBQLXDMHALCLY-UHFFFAOYSA-N	O=C(OC1C(O)C(O)C(OC1C)OC2C3OC3(CO)C4C(OC=CC24)OC5OC(CO)C(O)C(O)C5O)C=CC6=CC=C(OC)C(O)=C6	325403	Organic compounds	Phenylpropanoids and polyketides	Cinnamic acids and derivatives	Hydroxycinnamic acids and derivatives	0.9740990990990991	0.026527493805497994	0.48930614205620115	2	0.029859378491935484	0.08701180944736447	342.112[]-[C6H10O5]180.058[] 281.087[]-[C4H8O4]161.046[] 281.087[]-[C6H10O5]119.035[] 180.058[]-[C3H5O2]107.035[] 179.056[]-[H2O]161.046[] 179.056[]-[C2H4O2]119.035[] 179.056[]-[C4H8O4]59.014[] 161.046[]-[H2O]143.035[] 161.046[]-[CH4O]129.017[] 161.046[]-[C2H2O]119.035[] 161.046[]-[C3H6O3]71.014[] 149.046[]-[C2H2O]107.035[] 149.046[]-[C3H6O3]59.014[] 143.035[]-[H2O]125.024[] 143.035[]-[CO2]99.044…
182_7	182	1.191683	683.225	2120432.75	[M-H]-	683.225	[M-H]-	C31H40O17	6.270000000085929	0.4555462639589874	684.227	4,5-dihydroxy-2-{[2-(hydroxymethyl)-10-{[3,4,5-trihydroxy-6-(hydroxymethyl)oxan-2-yl]oxy}-3,9-dioxatricyclo[4.4.0.0虏,鈦碷dec-7-en-5-yl]oxy}-6-methyloxan-3-yl 3-(4-hydroxy-3-methoxyphenyl)prop-2-enoate	OKDURJFCTBLRIG-UHFFFAOYSA-N	O=C(OC1C(O)C(O)C(OC1OC2C3OC3(CO)C4C(OC=CC24)OC5OC(CO)C(O)C(O)C5O)C)C=CC6=CC=C(O)C(OC)=C6	225018	Organic compounds	Phenylpropanoids and polyketides	Cinnamic acids and derivatives	Hydroxycinnamic acids and derivatives	0.9744483159117305	0.026527493805497994	0.46605214489220853	2	0.029804387247086075	0.08698431382493978	342.112[]-[C6H10O5]180.058[] 281.087[]-[C4H8O4]161.046[] 281.087[]-[C6H10O5]119.035[] 180.058[]-[C3H5O2]107.035[] 179.056[]-[H2O]161.046[] 179.056[]-[C2H4O2]119.035[] 179.056[]-[C4H8O4]59.014[] 161.046[]-[H2O]143.035[] 161.046[]-[CH4O]129.017[] 161.046[]-[C2H2O]119.035[] 161.046[]-[C3H6O3]71.014[] 149.046[]-[C2H2O]107.035[] 149.046[]-[C3H6O3]59.014[] 143.035[]-[CO2]99.044[] 143.035[]-[C2H4O2]83.0…
182_8	182	1.191683	683.225	2120432.75	[M-H]-	683.225	[M-H]-	C31H40O17	6.270000000085929	0.4555462639589874	684.227	4,5-dihydroxy-6-{[2-(hydroxymethyl)-10-{[3,4,5-trihydroxy-6-(hydroxymethyl)oxan-2-yl]oxy}-3,9-dioxatricyclo[4.4.0.0虏,鈦碷dec-7-en-5-yl]oxy}-2-methyloxan-3-yl 3-(4-hydroxy-3-methoxyphenyl)prop-2-enoate	VHEDPUBPGAYIFA-UHFFFAOYSA-N	O=C(OC1C(O)C(O)C(OC1C)OC2C3OC3(CO)C4C(OC=CC24)OC5OC(CO)C(O)C(O)C5O)C=CC6=CC=C(O)C(OC)=C6	327182	Organic compounds	Phenylpropanoids and polyketides	Cinnamic acids and derivatives	Hydroxycinnamic acids and derivatives	0.9744483159117305	0.026527493805497994	0.46605214489220853	2	0.029804387247086075	0.08698431382493978	342.112[]-[C6H10O5]180.058[] 281.087[]-[C4H8O4]161.046[] 281.087[]-[C6H10O5]119.035[] 180.058[]-[C3H5O2]107.035[] 179.056[]-[H2O]161.046[] 179.056[]-[C2H4O2]119.035[] 179.056[]-[C4H8O4]59.014[] 161.046[]-[H2O]143.035[] 161.046[]-[CH4O]129.017[] 161.046[]-[C2H2O]119.035[] 161.046[]-[C3H6O3]71.014[] 149.046[]-[C2H2O]107.035[] 149.046[]-[C3H6O3]59.014[] 143.035[]-[CO2]99.044[] 143.035[]-[C2H4O2]83.0…
182_9	182	1.191683	683.225	2120432.75	[M-H]-	683.225	[M-H]-	C31H40O17	6.270000000085929	0.4555462639589874	684.227	3,5-dihydroxy-2-{[2-(hydroxymethyl)-10-{[3,4,5-trihydroxy-6-(hydroxymethyl)oxan-2-yl]oxy}-3,9-dioxatricyclo[4.4.0.0虏,鈦碷dec-7-en-5-yl]oxy}-6-methyloxan-4-yl 3-(4-hydroxy-3-methoxyphenyl)prop-2-enoate	WOLULVRGBCBAIJ-UHFFFAOYSA-N	O=C(OC1C(O)C(OC(C)C1O)OC2C3OC3(CO)C4C(OC=CC24)OC5OC(CO)C(O)C(O)C5O)C=CC6=CC=C(O)C(OC)=C6	349277	Organic compounds	Phenylpropanoids and polyketides	Cinnamic acids and derivatives	Hydroxycinnamic acids and derivatives	0.9744483159117305	0.026527493805497997	0.46605214489220853	2	0.029804387247086075	0.08698431382493978	342.112[]-[C6H10O5]180.058[] 281.087[]-[C4H8O4]161.046[] 281.087[]-[C6H10O5]119.035[] 180.058[]-[C3H5O2]107.035[] 179.056[]-[H2O]161.046[] 179.056[]-[C2H4O2]119.035[] 179.056[]-[C4H8O4]59.014[] 161.046[]-[H2O]143.035[] 161.046[]-[CH4O]129.017[] 161.046[]-[C2H2O]119.035[] 161.046[]-[C3H6O3]71.014[] 149.046[]-[C2H2O]107.035[] 149.046[]-[C3H6O3]59.014[] 143.035[]-[CO2]99.044[] 143.035[]-[C2H4O2]83.0…
185_0	185	1.191683	729.2298	142826.59375	[M+FA-H]-	729.2298	[M+FA-H]-	C31H40O17	5.589999999983775	0.5352817688416797	684.227	7-methyl-1-{[3,4,5-trihydroxy-6-(hydroxymethyl)oxan-2-yl]oxy}-6-{[3-(4-{[3,4,5-trihydroxy-6-(hydroxymethyl)oxan-2-yl]oxy}phenyl)prop-2-enoyl]oxy}-1H,4aH,5H,6H,7H,7aH-cyclopenta[c]pyran-4-carboxylic ac	IZDNHCQZHNEUGA-UHFFFAOYSA-N	O=C(O)C1=COC(OC2OC(CO)C(O)C(O)C2O)C3C1CC(OC(=O)C=CC4=CC=C(OC5OC(CO)C(O)C(O)C5O)C=C4)C3C	133919	Organic compounds	Lipids and lipid	Prenol lipids	Terpene glycosides	0.9631578947368421	0.7899905848484248	0.30516162673169245	2	1.1382841658571796	1.4126608446611826	683.225[]-[C12H22O11]341.109[] 341.109[]-[C2H4O2]281.086[] 341.109[]-[C6H10O5]179.057[] 341.109[]-[C6H12O6]161.046[] 315.094[]-[C3H6O3]225.058[] 281.086[]-[C4H8O4]161.046[] 281.086[]-[C5H10O5]131.035[] 281.086[]-[C6H10O5]119.035[] 281.086[]-[C6H12O6]101.024[] 179.057[]-[H2O]161.046[] 179.057[]-[C2H4O2]119.035[] 161.046[]-[C2H2O]119.035[] 161.046[]-[C2H4O2]101.024[] 119.035[]-[H2O]101.024[]
185_1	185	1.191683	729.2298	142826.59375	[M+FA-H]-	729.2298	[M+FA-H]-	C37H36N2O11	0.2319999999826905	0.9989240991969058	684.232	2-[5,9-dihydroxy-2-(2-hydroxypropan-2-yl)-10-methoxy-11-methyl-6-oxo-1H,2H,6H,11H-furo[2,3-c]acridin-1-yl]-1-hydroxy-3,5,6-trimethoxy-10-methyl-9,10-dihydroacridin-9-one	BDURUBOYNAVRCF-UHFFFAOYSA-N	O=C1C2=CC=C(O)C(OC)=C2N(C=3C1=C(O)C=C4OC(C(C=5C(O)=C6C(=O)C7=CC=C(OC)C(OC)=C7N(C6=CC5OC)C)C43)C(O)(C)C)C	19037	Organic compounds	Organoheterocyclic compounds	Quinolines and derivatives	Benzoquinolines	0.9852857951329937	0.6465660134785753	0.5822432839132423	2	0.8538838152811268	1.1734003310388292	729.2298[C37H36N2O11]-[C12H22O11]387.115[C25H14N2] 683.225[]-[C12H22O11]341.109[] 387.115[C25H14N2]-[C6H10O5]225.058[] 341.109[]-[C2H4O2]281.086[] 341.109[]-[C3H6O3]251.077[] 341.109[]-[C4H8O4]221.065[] 341.109[]-[C6H10O5]179.057[] 341.109[]-[C6H12O6]161.046[] 341.109[]-[C7H12O6]149.046[] 315.094[]-[C3H6O3]225.058[] 281.086[]-[C2H4O2]221.065[] 281.086[]-[C4H8O4]161.046[] 281.086[]-[C5H10O5]131.03…
185_2	185	1.191683	729.2298	142826.59375	[M+FA-H]-	729.2298	[M+FA-H]-	C32H36N4O13	4.253999999946245	0.6963308864939015	684.228	3-[2-amino-1-(6-{[3-(6-aminopyridin-3-yl)-14,15-dimethoxy-8,17-dioxatetracyclo[8.7.0.0虏,鈦?0鹿鹿,鹿鈦禲heptadeca-2,4,6,11(16),12,14-hexaen-5-yl]oxy}-3,4,5-trihydroxyoxan-2-yl)-2-azaniumylethoxy]-3-oxopropan	UTLRWDXRQXEAFT-UHFFFAOYSA-N	O=C(O)CC(=O)OC(C(N)N)C1OC(OC2=CC=3OCC4C5=CC=C(OC)C(OC)=C5OC4C3C(=C2)C=6C=NC(N)=CC6)C(O)C(O)C1O	317748	Organic compounds	Phenylpropanoids and polyketides	Isoflavonoids	Furanoisoflavonoids	0.9722222222222222	0.7183753176751714	0.17963793028343877	2	0.6289288511419866	1.1024728318955548	683.225[]-[C12H22O11]341.109[] 341.109[]-[C2H4O2]281.086[] 341.109[]-[C3H6O3]251.077[] 341.109[]-[C4H8O4]221.065[] 281.086[]-[C2H4O2]221.065[] 251.077[]-[C7H12O6]59.014[] 221.065[]-[C6H10O5]59.014[] 87.008[]-[CO]59.014[]
185_3	185	1.191683	729.2298	142826.59375	[M+FA-H]-	729.2298	[M+FA-H]-	C32H36N4O13	4.253999999946245	0.6963308864939015	684.228		YIBGFZMDZAOXLC-UHFFFAOYSA-N	O=C(O)C1OC(OC2=CC=3OC(=CC(=O)C3C(O)=C2OC)C=4C=CC(OCC(O)C5=CC=C(N)N5)=CC4)C(O)C(O)C1(O)CC6NCNC6	378261	Organic compounds	Phenylpropanoids and polyketides	Flavonoids	Flavonoid glycosides	0.9831932773109243	0.6388076794359538	0.5827067477487649	2	0.7109787724327652	1.0639301543017265	729.2298[C32H36N4O13]-[C12H22O11]387.115[C20H14O2N4] 683.225[]-[C12H22O11]341.109[] 387.115[C20H14O2N4]-[C6H10O5]225.058[] 341.109[]-[C2H4O2]281.086[] 341.109[]-[C3H6O3]251.077[] 341.109[]-[C4H8O4]221.065[] 315.094[]-[C3H6O3]225.058[] 281.086[]-[C2H4O2]221.065[] 281.086[]-[C5H10O5]131.035[] 281.086[]-[C6H10O5]119.035[] 281.086[]-[C6H12O6]101.024[] 251.077[]-[C4H8O4]131.035[] 251.077[]-[C5H10O5]10…
185_4	185	1.191683	729.2298	142826.59375	[M+FA-H]-	729.2298	[M+FA-H]-	C31H40O17	5.589999999983775	0.5352817688416797	684.227	3,5-dihydroxy-2-{[2-(hydroxymethyl)-10-{[3,4,5-trihydroxy-6-(hydroxymethyl)oxan-2-yl]oxy}-3,9-dioxatricyclo[4.4.0.0虏,鈦碷dec-7-en-5-yl]oxy}-6-methyloxan-4-yl 3-(3-hydroxy-4-methoxyphenyl)prop-2-enoate	JHANNGATDMZMHI-UHFFFAOYSA-N	O=C(OC1C(O)C(OC(C)C1O)OC2C3OC3(CO)C4C(OC=CC24)OC5OC(CO)C(O)C(O)C5O)C=CC6=CC=C(OC)C(O)=C6	137754	Organic compounds	Phenylpropanoids and polyketides	Cinnamic acids and derivatives	Hydroxycinnamic acids and derivatives	0.9752252252252253	0.023250639913519392	0.4933389523356094	2	0.01812401087854989	0.08584082223696231	315.094[]-[C3H6O3]225.058[] 281.086[]-[C4H8O4]161.046[] 281.086[]-[C6H10O5]119.035[] 251.077[]-[C3H6O3]161.046[] 251.077[]-[C6H12O6]71.014[] 251.077[]-[C7H12O6]59.014[] 251.077[]-[C6H10O7]57.033[] 179.057[]-[H2O]161.046[] 179.057[]-[C2H4O2]119.035[] 179.057[]-[C4H8O4]59.014[] 161.046[]-[H2O]143.035[] 161.046[]-[C2H2O]119.035[] 161.046[]-[C3H6O3]71.014[] 149.046[]-[C2H2O]107.035[] 149.046[]-[C3H6O…
185_5	185	1.191683	729.2298	142826.59375	[M+FA-H]-	729.2298	[M+FA-H]-	C31H40O17	5.589999999983775	0.5352817688416797	684.227	4,5-dihydroxy-2-{[2-(hydroxymethyl)-10-{[3,4,5-trihydroxy-6-(hydroxymethyl)oxan-2-yl]oxy}-3,9-dioxatricyclo[4.4.0.0虏,鈦碷dec-7-en-5-yl]oxy}-6-methyloxan-3-yl 3-(3-hydroxy-4-methoxyphenyl)prop-2-enoate	LUCUVVSDSLWPMZ-UHFFFAOYSA-N	O=C(OC1C(O)C(O)C(OC1OC2C3OC3(CO)C4C(OC=CC24)OC5OC(CO)C(O)C(O)C5O)C)C=CC6=CC=C(OC)C(O)=C6	180976	Organic compounds	Phenylpropanoids and polyketides	Cinnamic acids and derivatives	Hydroxycinnamic acids and derivatives	0.9752252252252253	0.023250639913519396	0.4933389523356094	2	0.01812401087854989	0.08584082223696231	315.094[]-[C3H6O3]225.058[] 281.086[]-[C4H8O4]161.046[] 281.086[]-[C6H10O5]119.035[] 251.077[]-[C3H6O3]161.046[] 251.077[]-[C6H12O6]71.014[] 251.077[]-[C7H12O6]59.014[] 251.077[]-[C6H10O7]57.033[] 179.057[]-[H2O]161.046[] 179.057[]-[C2H4O2]119.035[] 179.057[]-[C4H8O4]59.014[] 161.046[]-[H2O]143.035[] 161.046[]-[C2H2O]119.035[] 161.046[]-[C3H6O3]71.014[] 149.046[]-[C2H2O]107.035[] 149.046[]-[C3H6O…
185_6	185	1.191683	729.2298	142826.59375	[M+FA-H]-	729.2298	[M+FA-H]-	C31H40O17	5.589999999983775	0.5352817688416797	684.227	4,5-dihydroxy-6-{[2-(hydroxymethyl)-10-{[3,4,5-trihydroxy-6-(hydroxymethyl)oxan-2-yl]oxy}-3,9-dioxatricyclo[4.4.0.0虏,鈦碷dec-7-en-5-yl]oxy}-2-methyloxan-3-yl 3-(3-hydroxy-4-methoxyphenyl)prop-2-enoate	VEBQLXDMHALCLY-UHFFFAOYSA-N	O=C(OC1C(O)C(O)C(OC1C)OC2C3OC3(CO)C4C(OC=CC24)OC5OC(CO)C(O)C(O)C5O)C=CC6=CC=C(OC)C(O)=C6	325403	Organic compounds	Phenylpropanoids and polyketides	Cinnamic acids and derivatives	Hydroxycinnamic acids and derivatives	0.9752252252252253	0.023250639913519396	0.49538589788249937	2	0.01812401087854989	0.08584082223696231	315.094[]-[C3H6O3]225.058[] 281.086[]-[C4H8O4]161.046[] 281.086[]-[C6H10O5]119.035[] 251.077[]-[C3H6O3]161.046[] 251.077[]-[C6H12O6]71.014[] 251.077[]-[C7H12O6]59.014[] 251.077[]-[C6H10O7]57.033[] 179.057[]-[H2O]161.046[] 179.057[]-[C2H4O2]119.035[] 179.057[]-[C4H8O4]59.014[] 161.046[]-[H2O]143.035[] 161.046[]-[C2H2O]119.035[] 161.046[]-[C3H6O3]71.014[] 149.046[]-[C2H2O]107.035[] 149.046[]-[C3H6O…
185_7	185	1.191683	729.2298	142826.59375	[M+FA-H]-	729.2298	[M+FA-H]-	C31H40O17	5.589999999983775	0.5352817688416797	684.227	4,5-dihydroxy-2-{[2-(hydroxymethyl)-10-{[3,4,5-trihydroxy-6-(hydroxymethyl)oxan-2-yl]oxy}-3,9-dioxatricyclo[4.4.0.0虏,鈦碷dec-7-en-5-yl]oxy}-6-methyloxan-3-yl 3-(4-hydroxy-3-methoxyphenyl)prop-2-enoate	OKDURJFCTBLRIG-UHFFFAOYSA-N	O=C(OC1C(O)C(O)C(OC1OC2C3OC3(CO)C4C(OC=CC24)OC5OC(CO)C(O)C(O)C5O)C)C=CC6=CC=C(O)C(OC)=C6	225018	Organic compounds	Phenylpropanoids and polyketides	Cinnamic acids and derivatives	Hydroxycinnamic acids and derivatives	0.975609756097561	0.023250639913519396	0.4704111975723701	2	0.018087368374483395	0.08582250098492906	315.094[]-[C3H6O3]225.058[] 281.086[]-[C4H8O4]161.046[] 281.086[]-[C6H10O5]119.035[] 251.077[]-[C3H6O3]161.046[] 251.077[]-[C6H12O6]71.014[] 251.077[]-[C7H12O6]59.014[] 251.077[]-[C6H10O7]57.033[] 179.057[]-[H2O]161.046[] 179.057[]-[C2H4O2]119.035[] 179.057[]-[C4H8O4]59.014[] 161.046[]-[H2O]143.035[] 161.046[]-[C2H2O]119.035[] 161.046[]-[C3H6O3]71.014[] 149.046[]-[C2H2O]107.035[] 149.046[]-[C3H6O…
185_8	185	1.191683	729.2298	142826.59375	[M+FA-H]-	729.2298	[M+FA-H]-	C31H40O17	5.589999999983775	0.5352817688416797	684.227	4,5-dihydroxy-6-{[2-(hydroxymethyl)-10-{[3,4,5-trihydroxy-6-(hydroxymethyl)oxan-2-yl]oxy}-3,9-dioxatricyclo[4.4.0.0虏,鈦碷dec-7-en-5-yl]oxy}-2-methyloxan-3-yl 3-(4-hydroxy-3-methoxyphenyl)prop-2-enoate	VHEDPUBPGAYIFA-UHFFFAOYSA-N	O=C(OC1C(O)C(O)C(OC1C)OC2C3OC3(CO)C4C(OC=CC24)OC5OC(CO)C(O)C(O)C5O)C=CC6=CC=C(O)C(OC)=C6	327182	Organic compounds	Phenylpropanoids and polyketides	Cinnamic acids and derivatives	Hydroxycinnamic acids and derivatives	0.975609756097561	0.023250639913519396	0.46836425202548027	2	0.018087368374483395	0.08582250098492906	315.094[]-[C3H6O3]225.058[] 281.086[]-[C4H8O4]161.046[] 281.086[]-[C6H10O5]119.035[] 251.077[]-[C3H6O3]161.046[] 251.077[]-[C6H12O6]71.014[] 251.077[]-[C7H12O6]59.014[] 251.077[]-[C6H10O7]57.033[] 179.057[]-[H2O]161.046[] 179.057[]-[C2H4O2]119.035[] 179.057[]-[C4H8O4]59.014[] 161.046[]-[H2O]143.035[] 161.046[]-[C2H2O]119.035[] 161.046[]-[C3H6O3]71.014[] 149.046[]-[C2H2O]107.035[] 149.046[]-[C3H6O…
185_9	185	1.191683	729.2298	142826.59375	[M+FA-H]-	729.2298	[M+FA-H]-	C31H40O17	5.589999999983775	0.5352817688416797	684.227	3,5-dihydroxy-2-{[2-(hydroxymethyl)-10-{[3,4,5-trihydroxy-6-(hydroxymethyl)oxan-2-yl]oxy}-3,9-dioxatricyclo[4.4.0.0虏,鈦碷dec-7-en-5-yl]oxy}-6-methyloxan-4-yl 3-(4-hydroxy-3-methoxyphenyl)prop-2-enoate	WOLULVRGBCBAIJ-UHFFFAOYSA-N	O=C(OC1C(O)C(OC(C)C1O)OC2C3OC3(CO)C4C(OC=CC24)OC5OC(CO)C(O)C(O)C5O)C=CC6=CC=C(O)C(OC)=C6	349277	Organic compounds	Phenylpropanoids and polyketides	Cinnamic acids and derivatives	Hydroxycinnamic acids and derivatives	0.975609756097561	0.023250639913519392	0.46836425202548015	2	0.018087368374483395	0.08582250098492906	315.094[]-[C3H6O3]225.058[] 281.086[]-[C4H8O4]161.046[] 281.086[]-[C6H10O5]119.035[] 251.077[]-[C3H6O3]161.046[] 251.077[]-[C6H12O6]71.014[] 251.077[]-[C7H12O6]59.014[] 251.077[]-[C6H10O7]57.033[] 179.057[]-[H2O]161.046[] 179.057[]-[C2H4O2]119.035[] 179.057[]-[C4H8O4]59.014[] 161.046[]-[H2O]143.035[] 161.046[]-[C2H2O]119.035[] 161.046[]-[C3H6O3]71.014[] 149.046[]-[C2H2O]107.035[] 149.046[]-[C3H6O…
202_0	202	1.20395	517.1884	1017135.3125	[M-H]-	517.1884	[M-H]-	C30H30O8	2.1550000000161162	0.9113023944244546	0.0	MKG33276	BSQYWUBIBKRGNA-UHFFFAOYSA-N	COc1cc(C(=O)C2=CC(c3c(Oc4ccccc4OCC=C(C)C)cc(O)c(O)c3O)C2C)ccc1O	GENC33276					0.9799283154121864	1.3996515120923687	0.6826337983063712	2	1.8921607089078178	2.436862105988723	517.188[]-[C12H22O11]175.073[] 341.109[]-[C4H8O4]221.067[] 341.109[]-[C6H10O5]179.056[] 341.109[]-[C6H12O6]161.046[] 341.109[]-[C7H12O6]149.046[] 221.067[]-[C2H2O]179.056[] 221.067[]-[C2H4O2]161.046[] 221.067[]-[C3H6O3]131.034[] 221.067[]-[C4H8O4]101.024[] 221.067[]-[C5H10O5]71.014[] 221.067[]-[C6H10O5]59.014[] 179.056[]-[H2O]161.046[] 179.056[]-[C2H4O2]119.035[] 179.056[]-[C3H6O3]89.024[] 179.05…
202_1	202	1.20395	517.1884	1017135.3125	[M-H]-	517.1884	[M-H]-	C23H34O13	-3.7199999999302236	0.7582303861640509	518.2	2-[2,6-dimethoxy-4-(prop-2-en-1-yl)phenoxy]-6-({[3,4,5-trihydroxy-6-(hydroxymethyl)oxan-2-yl]oxy}methyl)oxane-3,4,5-triol	MEQABCBSWBJKFR-UHFFFAOYSA-N	OCC1OC(OCC2OC(OC3=C(OC)C=C(C=C3OC)CC=C)C(O)C(O)C2O)C(O)C(O)C1O	187823	Organic compounds	Organic oxygen compounds	Organooxygen compounds	Carbohydrates and carbohydrate conjugates	0.9671897289586305	1.3241691049819748	0.5575831987076987	2	1.8355920242879835	2.3177881557423716	517.188[]-[C12H22O11]175.073[] 341.109[]-[C6H10O5]179.056[] 341.109[]-[C6H12O6]161.046[] 341.109[]-[C7H12O6]149.046[] 179.056[]-[H2O]161.046[] 179.056[]-[C2H4O2]119.035[] 179.056[]-[C3H6O3]89.024[] 175.073[]-[C2H2O]133.061[] 175.073[]-[C2H4O2]115.051[] 175.073[]-[C8H6O]57.022[] 161.046[]-[H2O]143.034[] 161.046[]-[CO]133.061[] 161.046[]-[C2H2O]119.035[] 161.046[]-[C3H6O3]71.014[] 149.046[]-[H2O]13…
202_2	202	1.20395	517.1884	1017135.3125	[M-H]-	517.1884	[M-H]-	C23H34O13	-3.7199999999302236	0.7582303861640509	0.0	MKG140731	PQVUNQUQHCTECY-UHFFFAOYSA-N	CC(=O)OCC(COC1OC(CO)C(O)C(O)C1OC1OC(CO)C(O)C(O)C1O)c1ccccc1	GENC140731					0.9069767441860465	1.0991279122836195	0.3091503586879488	2	1.4019381393208443	1.8759200205604467	517.188[]-[C12H22O11]175.073[] 341.109[]-[C6H10O5]179.056[] 341.109[]-[C6H12O6]161.046[] 341.109[]-[C7H12O6]149.046[] 179.056[]-[H2O]161.046[] 179.056[]-[C4H8O4]59.014[] 175.073[]-[C2H2O]133.061[] 175.073[]-[C2H4O2]115.051[] 161.046[]-[H2O]143.034[] 161.046[]-[CO]133.061[] 149.046[]-[H2O]131.034[] 149.046[]-[C3H6O3]59.014[] 133.061[]-[H2O]115.051[] 131.034[]-[C3H5O2]58.006[]
202_3	202	1.20395	517.1884	1017135.3125	[M-H]-	517.1884	[M-H]-	C23H34O13	-3.7199999999302236	0.7582303861640509	0.0	MKG135631	HJFDHTZYXRAJHO-UHFFFAOYSA-N	CCCCC(=O)c1cc(OC2OC(CO)C(O)C(O)C2OC2OC(CO)C(O)C(O)C2O)ccc1O	GENC135631					0.976911976911977	1.0866939936050695	0.3961991841152949	2	1.2912048024248288	1.808119433433889	517.188[]-[C12H22O11]175.073[] 341.109[]-[C6H10O5]179.056[] 341.109[]-[C6H12O6]161.046[] 341.109[]-[C7H12O6]149.046[] 179.056[]-[H2O]161.046[] 179.056[]-[C2H4O2]119.035[] 175.073[]-[C2H2O]133.061[] 175.073[]-[C8H6O]57.022[] 161.046[]-[H2O]143.034[] 161.046[]-[CO]133.061[] 161.046[]-[C2H2O]119.035[] 161.046[]-[C3H6O3]71.014[] 149.046[]-[H2O]131.034[] 149.046[]-[C2H2O]107.034[] 133.061[]-[C6H6]55.0…
202_4	202	1.20395	517.1884	1017135.3125	[M-H]-	517.1884	[M-H]-	C23H34O13	-3.7199999999302236	0.7582303861640509	518.2	2-[4-(3-hydroxyprop-1-en-1-yl)-2,6-dimethoxyphenoxy]-6-{[(3,4,5-trihydroxy-6-methyloxan-2-yl)oxy]methyl}oxane-3,4,5-triol	VBEPBHLFGZQHJK-UHFFFAOYSA-N	OCC=CC1=CC(OC)=C(OC2OC(COC3OC(C)C(O)C(O)C3O)C(O)C(O)C2O)C(OC)=C1	323994	Organic compounds	Organic oxygen compounds	Organooxygen compounds	Carbohydrates and carbohydrate conjugates	0.9713896457765667	1.0546584818633888	0.5057618506530055	2	1.0700490754003806	1.6655060581799843	517.188[]-[C12H22O11]175.073[] 341.109[]-[C6H10O5]179.056[] 341.109[]-[C6H12O6]161.046[] 341.109[]-[C7H12O6]149.046[] 179.056[]-[H2O]161.046[] 179.056[]-[C2H4O2]119.035[] 175.073[]-[C2H4O2]115.051[] 175.073[]-[C8H6O]57.022[] 161.046[]-[H2O]143.034[] 161.046[]-[C2H2O]119.035[] 161.046[]-[C3H6O3]71.014[] 149.046[]-[H2O]131.034[] 149.046[]-[C2H2O]107.034[] 131.034[]-[H2O]113.024[] 131.034[]-[C2H4O2]…
202_5	202	1.20395	517.1884	1017135.3125	[M-H]-	517.1884	[M-H]-	C30H30O8	2.1550000000161162	0.9113023944244546	518.194	4-(3,4-dihydroxyphenyl)-1-{4-[4-(4-hydroxy-3-methoxyphenyl)-hexahydrofuro[3,4-c]furan-1-yl]-2-methoxyphenyl}but-3-en-2-one	ZPTCOYVTIXOTHP-UHFFFAOYSA-N	O=C(C=CC1=CC=C(O)C(O)=C1)CC2=CC=C(C=C2OC)C3OCC4C(OCC34)C5=CC=C(O)C(OC)=C5	400355	Organic compounds	Lignans	Furanoid lignans		0.9816053511705686	1.0204465874513302	0.5197478276584396	2	0.9782148963734514	1.6006842750805013	517.188[]-[C12H22O11]175.073[] 221.067[]-[C2H2O]179.056[] 221.067[]-[C2H4O2]161.046[] 221.067[]-[C3H6O3]131.034[] 221.067[]-[C5H10O5]71.014[] 221.067[]-[C6H10O5]59.014[] 179.056[]-[H2O]161.046[] 179.056[]-[C2H4O2]119.035[] 179.056[]-[C4H8O4]59.014[] 175.073[]-[C2H2O]133.061[] 175.073[]-[C8H6O]57.022[] 161.046[]-[CO]133.061[] 161.046[]-[C2H2O]119.035[] 161.046[]-[C3H6O3]71.014[] 149.046[]-[H2O]131…
202_6	202	1.20395	517.1884	1017135.3125	[M-H]-	517.1884	[M-H]-	C23H34O13	-3.7199999999302236	0.7582303861640509	518.2	1-{2,6-dihydroxy-4-[(3,4,5-trihydroxy-6-{[(3,4,5-trihydroxy-6-methyloxan-2-yl)oxy]methyl}oxan-2-yl)oxy]phenyl}-3-methylbutan-1-one	AWKJLCKLSFPZQK-UHFFFAOYSA-N	O=C(C1=C(O)C=C(OC2OC(COC3OC(C)C(O)C(O)C3O)C(O)C(O)C2O)C=C1O)CC(C)C	14777	Organic compounds	Organic oxygen compounds	Organooxygen compounds	Carbohydrates and carbohydrate conjugates	0.9730094466936572	0.7910788036761964	0.49588539958246736	2	0.9576406749420977	1.3457221797636505	517.188[]-[C12H22O11]175.073[] 341.109[]-[C6H10O5]179.056[] 341.109[]-[C6H12O6]161.046[] 341.109[]-[C7H12O6]149.046[] 179.056[]-[H2O]161.046[] 179.056[]-[C2H4O2]119.035[] 175.073[]-[C2H4O2]115.051[] 175.073[]-[C8H6O]57.022[] 161.046[]-[H2O]143.034[] 161.046[]-[C2H2O]119.035[] 161.046[]-[C2H4O2]101.024[] 161.046[]-[C3H6O3]71.014[] 149.046[]-[H2O]131.034[] 149.046[]-[C2H2O]107.034[] 143.034[]-[C2H2…
202_7	202	1.20395	517.1884	1017135.3125	[M-H]-	517.1884	[M-H]-	C30H30O8	2.1550000000161162	0.9113023944244546	518.194	8-[(3-acetyl-2,4,6-trihydroxy-5-methylphenyl)methyl]-5,7-dihydroxy-6-(3-methylbut-2-en-1-yl)-2-phenyl-3,4-dihydro-2H-1-benzopyran-4-one	NMVQTCAUGXWCNZ-UHFFFAOYSA-N	O=C(C=1C(O)=C(C(O)=C(C1O)CC2=C(O)C(=C(O)C=3C(=O)CC(OC32)C=4C=CC=CC4)CC=C(C)C)C)C	209310	Organic compounds	Phenylpropanoids and polyketides	Flavonoids	Flavans	0.9862385321100917	0.6850522737183532	0.6452617127113857	2	1.0797332291924524	1.316049127757025	517.188[]-[C12H22O11]175.073[] 341.109[]-[C4H8O4]221.067[] 341.109[]-[C6H10O5]179.056[] 341.109[]-[C6H12O6]161.046[] 341.109[]-[C7H12O6]149.046[] 221.067[]-[C2H2O]179.056[] 221.067[]-[C2H4O2]161.046[] 221.067[]-[C3H6O3]131.034[] 221.067[]-[C4H8O4]101.024[] 221.067[]-[C5H10O5]71.014[] 179.056[]-[H2O]161.046[] 179.056[]-[C2H4O2]119.035[] 179.056[]-[C3H6O3]89.024[] 175.073[]-[C2H2O]133.061[] 175.073…
202_8	202	1.20395	517.1884	1017135.3125	[M-H]-	517.1884	[M-H]-	C30H30O8	2.1550000000161162	0.9113023944244546	518.194	7,7'-dihydroxy-6,6'-dimethoxy-3,3'-dimethyl-5,5'-bis(propan-2-yl)-1H,1'H,4H,4'H-[2,2'-binaphthalene]-1,1',4,4'-tetrone	LFLDOFKTOALMOV-UHFFFAOYSA-N	O=C1C2=CC(O)=C(OC)C(=C2C(=O)C(=C1C=3C(=O)C4=CC(O)=C(OC)C(=C4C(=O)C3C)C(C)C)C)C(C)C	171101	Organic compounds	Benzenoids	Naphthalenes	Naphthoquinones	0.9819277108433735	0.5880852813013661	0.4270394805332048	2	0.6974949246122798	1.0279629830499513	517.188[]-[C12H22O11]175.073[] 341.109[]-[C6H12O6]161.046[] 341.109[]-[C7H12O6]149.046[] 175.073[]-[C2H2O]133.061[] 175.073[]-[C8H6O]57.022[] 161.046[]-[H2O]143.034[] 161.046[]-[CO]133.061[] 161.046[]-[C2H2O]119.035[] 161.046[]-[C3H6O3]71.014[] 149.046[]-[H2O]131.034[] 149.046[]-[C2H2O]107.034[] 133.061[]-[C6H6]55.019[] 131.034[]-[C2H4O2]71.014[] 131.034[]-[C3H5O2]58.006[] 118.051[]-[H2O]100.041[…
202_9	202	1.20395	517.1884	1017135.3125	[M-H]-	517.1884	[M-H]-	C31H26N4O4	0.8189999999785869	0.986674363025088	518.195	5'-(4-acetylphenyl)-3'-[(1H-indol-3-yl)methyl]-5-methyl-1,2,3',3'a,4',5',6',6'a-octahydro-2'H-spiro[indole-3,1'-pyrrolo[3,4-c]pyrrole]-2,4',6'-trione	DCNZOUZVSZWKDG-UHFFFAOYSA-N	O=C(C1=CC=C(C=C1)N2C(=O)C3C(NC4(C(=O)NC5=CC=C(C=C54)C)C3C2=O)CC6=CNC=7C=CC=CC76)C	52197	Organic compounds	Organic oxygen compounds	Organooxygen compounds	Carbonyl compounds	0.8974358974358975	0.44610387742880253	0.09621726747321917	2	0.0	0.5447713137313114
214_0	214	1.2162	447.1354	145293.625	[M+FA-H]-	447.1354	[M+FA-H]-	C22H18N4O4	4.9389999999789325	0.6139299655297048	402.133	N1,N4-bis(2-carbamoylphenyl)benzene-1,4-dicarboxamide	PIDYOOGTVDDMEE-UHFFFAOYSA-N	O=C(N)C=1C=CC=CC1NC(=O)C2=CC=C(C=C2)C(=O)NC=3C=CC=CC3C(=O)N	240152	Organic compounds	Benzenoids	Benzene and substituted derivatives	Anilides	0.8645833333333334	0.67763153976318	0.3323462979073354	2	0.4965604856438742	0.9873047791380876	447.1354[C22H18N4O4]-[C12H22O11]105.02[] 341.11[]-[C6H12O6]161.046[] 161.046[]-[C2H2O]119.035[] 161.046[]-[C2H4O2]101.022[] 161.046[]-[C4H7O2]73.998[] 119.035[]-[H2O]101.022[] 119.035[]-[C2H2O]77.025[] 105.02[]-[CO]77.025[] 105.02[]-[CH4O]72.993[] 104.033[]-[CH5N]72.993[] 103.003[]-[CO]75.009[] 101.022[]-[C2H4]72.993[] 89.024[]-[CH3]73.998[]
214_1	214	1.2162	447.1354	145293.625	[M+FA-H]-	447.1354	[M+FA-H]-	C22H18N4O4	4.9389999999789325	0.6139299655297048	402.133	N1,N3-bis(2-carbamoylphenyl)benzene-1,3-dicarboxamide	DZUSXOUPLZPIHW-UHFFFAOYSA-N	O=C(N)C=1C=CC=CC1NC(=O)C2=CC=CC(=C2)C(=O)NC=3C=CC=CC3C(=O)N	67060	Organic compounds	Benzenoids	Benzene and substituted derivatives	Anilides	0.8645833333333334	0.67763153976318	0.3323462979073354	2	0.4965604856438742	0.9873047791380876	447.1354[C22H18N4O4]-[C12H22O11]105.02[] 341.11[]-[C6H12O6]161.046[] 161.046[]-[C2H2O]119.035[] 161.046[]-[C2H4O2]101.022[] 161.046[]-[C4H7O2]73.998[] 119.035[]-[H2O]101.022[] 119.035[]-[C2H2O]77.025[] 105.02[]-[CO]77.025[] 105.02[]-[CH4O]72.993[] 104.033[]-[CH5N]72.993[] 103.003[]-[CO]75.009[] 101.022[]-[C2H4]72.993[] 89.024[]-[CH3]73.998[]
214_2	214	1.2162	447.1354	145293.625	[M+FA-H]-	447.1354	[M+FA-H]-	C20H22N2O7	-4.9579999999878055	0.6116253971742771	402.143	methyl 2-amino-7-methyl-5-oxo-4-(3,4,5-trimethoxyphenyl)-4H,5H,6H-pyrano[3,2-c]pyridine-3-carboxylate	FFJWSMVBAUKGFO-UHFFFAOYSA-N	O=C(OC)C1=C(OC=2C=C(NC(=O)C2C1C3=CC(OC)=C(OC)C(OC)=C3)C)N	70755	Organic compounds	Organoheterocyclic compounds	Pyranopyridines		0.9903474903474904	0.7377067597304562	0.2878806416516577	2	0.34843093805061687	0.9730847684731924	447.1354[C20H22N2O7]-[C12H22O11]105.02[] 341.11[]-[C6H10O5]179.057[] 341.11[]-[C6H12O6]161.046[] 179.057[]-[H2O]161.046[] 179.057[]-[C4H8O4]59.014[] 161.046[]-[C2H4O2]101.022[] 161.046[]-[C3H6O3]71.013[] 113.024[]-[C2H2O]71.013[] 104.033[]-[CH3NO]59.014[] 101.022[]-[C2H2O]59.014[]
214_3	214	1.2162	447.1354	145293.625	[M+FA-H]-	447.1354	[M+FA-H]-	C22H18N4O4	4.9389999999789325	0.6139299655297048	402.133	Pontemazine B	AITTUGLNHIAIHC-UHFFFAOYSA-N	O=C(O)C=1C=CC=C2N=C3C(=NC21)C(OC)=CC=C3CNC=4C=CC=CC4C(=O)N	2725	Organic compounds	Organoheterocyclic compounds	Diazanaphthalenes	Benzodiazines	0.9236111111111112	0.0034324042129370924	0.28764702117162116	2	0.0008457686861046366	0.06524828510895989	119.035[]-[H2O]101.022[] 119.035[]-[C2H2O]77.025[] 104.033[]-[CH5N]72.993[] 103.003[]-[CO]75.009[] 101.022[]-[C2H4]72.993[] 89.024[]-[CH3]73.998[]
214_4	214	1.2162	447.1354	145293.625	[M+FA-H]-	447.1354	[M+FA-H]-	C20H22N2O7	-4.9579999999878055	0.6116253971742771	402.143	2-{2-[2-({7-methyl-4-oxo-1H,2H,3H,4H-cyclopenta[c]chromen-9-yl}oxy)propanamido]acetamido}acetic acid	MCVZDCFVPSXAAF-UHFFFAOYSA-N	O=C1OC2=CC(=CC(OC(C(=O)NCC(=O)NCC(=O)O)C)=C2C3=C1CCC3)C	186518	Organic compounds	Organic acids and derivatives	Carboxylic acids and derivatives	Amino acids	0.9708333333333333	0.003052232789287212	0.2016179203627679	2	0.001325358720532311	0.06487745186698109	113.024[]-[C2H2O]71.013[] 101.022[]-[C2H2O]59.014[]
214_5	214	1.2162	447.1354	145293.625	[M+FA-H]-	447.1354	[M+FA-H]-	C20H22N2O7	-4.9579999999878055	0.6116253971742771	402.143	2-{2-[2-({6-methyl-4-oxo-1H,2H,3H,4H-cyclopenta[c]chromen-7-yl}oxy)propanamido]acetamido}acetic acid	RGFKBWJCRHLDSR-UHFFFAOYSA-N	O=C1OC2=C(C=CC(OC(C(=O)NCC(=O)NCC(=O)O)C)=C2C)C3=C1CCC3	272473	Organic compounds	Organic acids and derivatives	Carboxylic acids and derivatives	Amino acids	0.9708333333333333	0.003052232789287212	0.2016179203627679	2	0.001325358720532311	0.06487745186698109	113.024[]-[C2H2O]71.013[] 101.022[]-[C2H2O]59.014[]
214_6	214	1.2162	447.1354	145293.625	[M+FA-H]-	447.1354	[M+FA-H]-	C20H22N2O7	-4.9579999999878055	0.6116253971742771	402.143	2-{2-[2-({6-oxo-6H,7H,8H,9H,10H-cyclohexa[c]chromen-3-yl}oxy)propanamido]acetamido}acetic acid	MGZCBXZUADDEJT-UHFFFAOYSA-N	O=C1OC=2C=C(OC(C(=O)NCC(=O)NCC(=O)O)C)C=CC2C3=C1CCCC3	188889	Organic compounds	Organic acids and derivatives	Carboxylic acids and derivatives	Amino acids	0.9694323144104804	0.0030522327892872126	0.2016179203627679	2	0.001325358720532311	0.06487745186698109	113.024[]-[C2H2O]71.013[] 101.022[]-[C2H2O]59.014[]
214_7	214	1.2162	447.1354	145293.625	[M+FA-H]-	447.1354	[M+FA-H]-	C20H22N2O7	-4.9579999999878055	0.6116253971742771	402.143	5'-ethyl 3'-(2-methoxyethyl) 2'-amino-6'-methyl-2-oxo-1,2-dihydrospiro[indole-3,4'-pyran]-3',5'-dicarboxylate	VIHABALHLMDFRC-UHFFFAOYSA-N	O=C(OCC)C1=C(OC(N)=C(C(=O)OCCOC)C21C(=O)NC=3C=CC=CC32)C	329054	Organic compounds	Organoheterocyclic compounds	Indoles and derivatives	Indolines	0.9625	0.0020062926830888774	0.18100849728793403	2	0.001743101051774688	0.06404038292640393	101.022[]-[C2H2O]59.014[] 87.007[]-[CO]59.014[]
214_8	214	1.2162	447.1354	145293.625	[M+FA-H]-	447.1354	[M+FA-H]-	C20H22N2O7	-4.9579999999878055	0.6116253971742771	402.143	3'-ethyl 5'-(2-methoxyethyl) 2'-amino-6'-methyl-2-oxo-1,2-dihydrospiro[indole-3,4'-pyran]-3',5'-dicarboxylate	PBNUBEIHHNXYJI-UHFFFAOYSA-N	O=C(OCC)C1=C(OC(=C(C(=O)OCCOC)C21C(=O)NC=3C=CC=CC32)C)N	236248	Organic compounds	Organoheterocyclic compounds	Indoles and derivatives	Indolines	0.9625	0.0020062926830888774	0.18100849728793403	2	0.001743101051774688	0.06404038292640393	101.022[]-[C2H2O]59.014[] 87.007[]-[CO]59.014[]
214_9	214	1.2162	447.1354	145293.625	[M+FA-H]-	447.1354	[M+FA-H]-	C20H22N2O7	-4.9579999999878055	0.6116253971742771	0.0	MKG147028	XWHZSNROBCUJQZ-UHFFFAOYSA-N	COC1=CC=C(C(=O)O)C2CCN(C(=O)CO)CC2=Cn2cccc2C(O)=C1O	GENC147028					0.961038961038961	0.0027300000000000002	0.09597007368479676	2	0.0	0.06389253971742771
254_0	254	1.25315	133.0143	148853.21875	[M-H]-	133.0143	[M-H]-	C4H6O5	0.5999999999914962	0.992825857904016	0.0	MKG154448	UCKKJLQTXHILBL-UHFFFAOYSA-N	CC(=O)OCC(=O)OO	GENC154448					0.9122807017543859	2.1000690027921625	0.499711720058216	2	1.8808475143731758	3.139775345769152	133.014[]-[H2O]115.004[] 133.014[]-[C2H4O2]72.993[] 115.004[]-[C2H2O]72.993[] 115.004[]-[CO2]71.014[]
254_1	254	1.25315	133.0143	148853.21875	[M-H]-	133.0143	[M-H]-	C4H6O5	0.5999999999914962	0.992825857904016	0.0	MKG149838	PQQRBNAMXNZVAL-UHFFFAOYSA-N	COC(=O)C(O)C(=O)O	GENC149838					0.851063829787234	1.7921326032771119	0.6996735994226595	2	2.3958465823825894	3.0893384802588084	133.014[]-[H2O]115.004[] 133.014[]-[CO2]89.024[] 133.014[]-[C2H4O2]72.993[] 115.004[]-[CO]87.008[] 115.004[]-[C2H2O]72.993[] 115.004[]-[CO2]71.014[] 89.024[]-[H2O]71.014[] 87.008[]-[CO]59.014[]
254_2	254	1.25315	133.0143	148853.21875	[M-H]-	133.0143	[M-H]-	C4H6O5	0.5999999999914962	0.992825857904016	0.0	MKG63814	SCSGVVIUUUPOOJ-UHFFFAOYSA-N	O=C(O)C(O)C(=O)CO	GENC63814					0.8157894736842105	1.7921326032771114	0.6996735994226595	2	2.3958465823825894	3.0893384802588075	133.014[]-[H2O]115.004[] 133.014[]-[CO2]89.024[] 133.014[]-[C2H4O2]72.993[] 115.004[]-[CO]87.008[] 115.004[]-[C2H2O]72.993[] 115.004[]-[CO2]71.014[] 89.024[]-[H2O]71.014[] 87.008[]-[CO]59.014[]
254_3	254	1.25315	133.0143	148853.21875	[M-H]-	133.0143	[M-H]-	C4H6O5	0.5999999999914962	0.992825857904016	0.0	MKG183232	CODPBKJMVNZFKR-UHFFFAOYSA-N	O=C(O)C(=O)C(O)CO	GENC183232					0.7878787878787878	1.7547470863641914	0.6996735994226595	2	2.3601060551725785	3.0340826997408823	133.014[]-[H2O]115.004[] 133.014[]-[CO2]89.024[] 133.014[]-[C2H4O2]72.993[] 115.004[]-[CO]87.008[] 115.004[]-[C2H2O]72.993[] 115.004[]-[CO2]71.014[] 89.024[]-[H2O]71.014[] 87.008[]-[CO]59.014[]
254_4	254	1.25315	133.0143	148853.21875	[M-H]-	133.0143	[M-H]-	C4H6O5	0.5999999999914962	0.992825857904016	134.022		QEVGZEDELICMKH-UHFFFAOYSA-N	O=C(O)COCC(=O)O	254765	Organic compounds	Organic acids and derivatives	Carboxylic acids and derivatives	Dicarboxylic acids and derivatives	0.8292682926829268	1.7369334902913285	0.6996735994226595	2	2.2916098948944015	2.982021023528931	133.014[]-[H2O]115.004[] 133.014[]-[CO2]89.024[] 133.014[]-[C2H4O2]72.993[] 115.004[]-[CO]87.008[] 115.004[]-[C2H2O]72.993[] 115.004[]-[CO2]71.014[] 89.024[]-[H2O]71.014[] 87.008[]-[CO]59.014[]
254_5	254	1.25315	133.0143	148853.21875	[M-H]-	133.0143	[M-H]-	C4H6O5	0.5999999999914962	0.992825857904016	134.022	2-hydroxy-2-methylpropanedioic acid	LNRVTEQEGXVMEF-UHFFFAOYSA-N	O=C(O)C(O)(C(=O)O)C	177027	Organic compounds	Organic acids and derivatives	Carboxylic acids and derivatives	Dicarboxylic acids and derivatives	0.8064516129032258	1.6981548610634376	0.5997073937111033	2	2.3045153727121686	2.9496951332099233	133.014[]-[H2O]115.004[] 133.014[]-[CO2]89.024[] 133.014[]-[C2H4O2]72.993[] 115.004[]-[CO]87.008[] 115.004[]-[C2H2O]72.993[] 115.004[]-[CO2]71.014[] 89.024[]-[H2O]71.014[]
254_6	254	1.25315	133.0143	148853.21875	[M-H]-	133.0143	[M-H]-	C4H6O5	0.5999999999914962	0.992825857904016	0.0	MKG117764	WBOQHFMXKCEWSQ-UHFFFAOYSA-N	O=C(O)CCC(=O)OO	GENC117764					0.8888888888888888	1.7452049248108805	0.4997140059924824	2	2.011251515991588	2.850113268597076	133.014[]-[H2O]115.004[] 133.014[]-[CO2]89.024[] 115.004[]-[CO]87.008[] 115.004[]-[CO2]71.014[] 89.024[]-[H2O]71.014[]
254_7	254	1.25315	133.0143	148853.21875	[M-H]-	133.0143	[M-H]-	C4H6O5	0.5999999999914962	0.992825857904016	134.022	2-methoxypropanedioic acid	VLDSMCHWNWDAKQ-UHFFFAOYSA-N	O=C(O)C(OC)C(=O)O	330961	Organic compounds	Organic acids and derivatives	Carboxylic acids and derivatives	Dicarboxylic acids and derivatives	0.8478260869565217	1.6203855452169944	0.6996735994226595	2	2.1769780147610267	2.8081571383879096	133.014[]-[H2O]115.004[] 133.014[]-[CO2]89.024[] 133.014[]-[C2H4O2]72.993[] 115.004[]-[CO]87.008[] 115.004[]-[C2H2O]72.993[] 115.004[]-[CO2]71.014[] 89.024[]-[H2O]71.014[] 87.008[]-[CO]59.014[]
254_8	254	1.25315	133.0143	148853.21875	[M-H]-	133.0143	[M-H]-	C4H6O5	0.5999999999914962	0.992825857904016	134.022	Malate	BJEPYKJPYRNKOW-UHFFFAOYSA-N	O=C(O)CC(O)C(=O)O	23713	Organic compounds	Organic acids and derivatives	Hydroxy acids and derivatives	Beta hydroxy acids and derivatives	0.75	1.4586026032771118	0.4997140059924824	2	1.7271456326494312	2.421458005392229	133.014[]-[H2O]115.004[] 133.014[]-[CO2]89.024[] 115.004[]-[CO]87.008[] 115.004[]-[CO2]71.014[] 89.024[]-[H2O]71.014[]
254_9	254	1.25315	133.0143	148853.21875	[M-H]-	133.0143	[M-H]-	C4H6O5	0.5999999999914962	0.992825857904016	134.022	dimethyl dicarbonate	GZDFHIJNHHMENY-UHFFFAOYSA-N	O=C(OC(=O)OC)OC	99783	Organic compounds	Organic acids and derivatives	Organic carbonic acids and derivatives		0.90625	0.3411326311234993	0.2999451444741398	2	0.16694946489595416	0.523889949361878	133.014[]-[C2H4O2]72.993[]
256_0	256	1.25315	191.0198	247098.5	[M-H]-	191.0198	[M-H]-	C6H8O7	0.6199999999978445	0.9923414770837421	192.027	2,5-Didehydro-D-Gluconic Acid	RXMWXENJQAINCC-UHFFFAOYSA-N	O=C(O)C(=O)C(O)C(O)C(=O)CO	283741	Organic compounds	Organic acids and derivatives	Keto acids and derivatives	Medium	0.7966101694915254	0.056557554767816175	0.37454708587012087	2	0.10692145294707622	0.2092524289497285	191.019[]-[H2O]173.009[] 191.019[]-[CO2]147.03[] 191.019[]-[C2H4O2]130.999[] 173.009[]-[H2O]154.998[] 173.009[]-[C2H2O]130.999[] 173.009[]-[CO2]129.019[] 147.03[]-[H2O]129.019[] 147.03[]-[C2H4O2]87.009[] 130.999[]-[CO2]87.009[] 129.019[]-[CO]101.024[] 129.019[]-[C2H2O]87.009[] 117.019[]-[H2O]99.007[] 117.019[]-[C2H3O2]58.008[] 101.024[]-[C2H2O]59.014[] 101.024[]-[C2H3O]58.008[] 87.009[]-[CO]59.01…
256_1	256	1.25315	191.0198	247098.5	[M-H]-	191.0198	[M-H]-	C6H8O7	0.6199999999978445	0.9923414770837421	192.027	2,3-Diketogulonate	GJQWCDSAOUMKSE-UHFFFAOYSA-N	O=C(O)C(=O)C(=O)C(O)C(O)CO	90521	Organic compounds	Organic oxygen compounds	Organooxygen compounds	Carbohydrates and carbohydrate conjugates	0.8043478260869565	0.0008454121609510584	0.28115145363279764	2	0.0008692892425910439	0.10051420449062079	191.019[]-[H2O]173.009[] 191.019[]-[CO2]147.03[] 173.009[]-[H2O]154.998[] 173.009[]-[CO2]129.019[] 147.03[]-[H2O]129.019[] 129.019[]-[CO]101.024[] 117.019[]-[H2O]99.007[] 117.019[]-[CO2]73.029[] 101.024[]-[CO]73.029[]
256_2	256	1.25315	191.0198	247098.5	[M-H]-	191.0198	[M-H]-	C6H8O7	0.6199999999978445	0.9923414770837421	192.027	Citrate	KRKNYBCHXYNGOX-UHFFFAOYSA-N	O=C(O)CC(O)(C(=O)O)CC(=O)O	163101	Organic compounds	Organic acids and derivatives	Carboxylic acids and derivatives	Tricarboxylic acids and derivatives	0.68	0.0007792475640065236	0.24991821676984338	2	0.000808348594713011	0.10041756956973724	191.019[]-[H2O]173.009[] 191.019[]-[CO2]147.03[] 173.009[]-[H2O]154.998[] 173.009[]-[CO2]129.019[] 147.03[]-[H2O]129.019[] 147.03[]-[CO2]103.04[] 129.019[]-[CO]101.024[]
256_3	256	1.25315	191.0198	247098.5	[M-H]-	191.0198	[M-H]-	C6H8O7	0.6199999999978445	0.9923414770837421	0.0	MKG205556	TYLVLIWLWVFDQS-UHFFFAOYSA-N	O=C(O)CCC(O)(C(=O)O)C(=O)O	GENC205556					0.68	0.0007792475640065236	0.24991821676984338	2	0.000808348594713011	0.10041756956973724	191.019[]-[H2O]173.009[] 191.019[]-[CO2]147.03[] 173.009[]-[H2O]154.998[] 173.009[]-[CO2]129.019[] 147.03[]-[H2O]129.019[] 147.03[]-[CO2]103.04[] 129.019[]-[CO]101.024[]
256_4	256	1.25315	191.0198	247098.5	[M-H]-	191.0198	[M-H]-	C6H8O7	0.6199999999978445	0.9923414770837421	192.027	Isocitrate	ODBLHEXUDAPZAU-UHFFFAOYSA-N	O=C(O)CC(C(=O)O)C(O)C(=O)O	219758	Organic compounds	Organic acids and derivatives	Carboxylic acids and derivatives	Tricarboxylic acids and derivatives	0.68	0.0007699686888434126	0.24991821676984335	2	0.0007973489947354992	0.10040279089458538	191.019[]-[H2O]173.009[] 191.019[]-[CO2]147.03[] 173.009[]-[H2O]154.998[] 173.009[]-[CO2]129.019[] 147.03[]-[H2O]129.019[] 147.03[]-[CO2]103.04[] 129.019[]-[CO]101.024[]
256_5	256	1.25315	191.0198	247098.5	[M-H]-	191.0198	[M-H]-	C6H8O7	0.6199999999978445	0.9923414770837421	192.027	2-(3,4-dihydroxy-5-oxooxolan-2-yl)-2-hydroxyacetic acid	XECPAIJNBXCOBO-UHFFFAOYSA-N	O=C(O)C(O)C1OC(=O)C(O)C1O	358441	Organic compounds	Organoheterocyclic compounds	Lactones	Gamma butyrolactones	0.75	0.0007792475640065236	0.1561816754518469	2	0.000735667786295008	0.10038122916552825	191.019[]-[H2O]173.009[] 191.019[]-[CO2]147.03[] 173.009[]-[H2O]154.998[] 173.009[]-[CO2]129.019[] 147.03[]-[H2O]129.019[]
256_6	256	1.25315	191.0198	247098.5	[M-H]-	191.0198	[M-H]-	C6H8O7	0.6199999999978445	0.9923414770837421	192.027	Galactarolactone	YLKFQNUGXOLRNI-UHFFFAOYSA-N	O=C(O)C1OC(=O)C(O)C(O)C1O	380403	Organic compounds	Organic oxygen compounds	Organooxygen compounds	Carbohydrates and carbohydrate conjugates	0.75	0.0007792475640065236	0.1561816754518469	2	0.000735667786295008	0.10038122916552825	191.019[]-[H2O]173.009[] 191.019[]-[CO2]147.03[] 173.009[]-[H2O]154.998[] 173.009[]-[CO2]129.019[] 147.03[]-[H2O]129.019[]
256_7	256	1.25315	191.0198	247098.5	[M-H]-	191.0198	[M-H]-	C6H8O7	0.6199999999978445	0.9923414770837421	192.027		ZNJUNWARRIXWAA-UHFFFAOYSA-N	O=C(O)C1(O)C(=O)OC(CO)C1O	398263	Organic compounds	Organic oxygen compounds	Organooxygen compounds	Carbohydrates and carbohydrate conjugates	0.75	0.0007792475640065236	0.1561816754518469	2	0.000735667786295008	0.10038122916552825	191.019[]-[H2O]173.009[] 191.019[]-[CO2]147.03[] 173.009[]-[H2O]154.998[] 173.009[]-[CO2]129.019[] 147.03[]-[H2O]129.019[]
256_8	256	1.25315	191.0198	247098.5	[M-H]-	191.0198	[M-H]-	C6H8O7	0.6199999999978445	0.9923414770837421	192.027	3,3,3a,6-tetrahydroxy-hexahydrofuro[3,2-b]furan-2-one	QPPOKIPSRPKDEM-UHFFFAOYSA-N	O=C1OC2C(O)COC2(O)C1(O)O	261711	Organic compounds	Organoheterocyclic compounds	Furofurans	Isosorbides	0.625	0.0006353796762631182	0.09374374660667628	2	0.0003177149547401418	0.10002838486200741	191.019[]-[H2O]173.009[] 173.009[]-[H2O]154.998[]
256_9	256	1.25315	191.0198	247098.5	[M-H]-	191.0198	[M-H]-	C6H8O7	0.6199999999978445	0.9923414770837421	0.0	MKG2906	SLBXSBDUPVRPFF-UHFFFAOYSA-N	O=C1OCC2(O)OC1OC2(O)CO	GENC2906					0.625	0.0006353796762631182	0.09374374660667628	2	0.0003177149547401418	0.10002838486200741	191.019[]-[H2O]173.009[] 173.009[]-[H2O]154.998[]
270_0	270	1.291217	470.1518	461210.59375	[M-H]-	470.1518	[M-H]-	C23H25N3O8	-4.542000000014923	0.6619301249820425	0.0	MKG94347	LRWVRQRECQDNFY-UHFFFAOYSA-N	COc1ccc(C(=O)OC2CNC(=O)C(N3CCN(c4ccccc4)C(=O)C3O)C2O)cc1O	GENC94347					0.9786910197869102	0.7492544625082932	0.3836552636282469	2	1.0895299765269093	1.3602124632699522	470.151[]-[C6H10O5]308.093[] 470.151[]-[C12H22O11]128.036[] 308.093[]-[C6H12O6]128.036[] 143.036[]-[C2H2O]101.023[] 128.036[]-[H2O]110.027[] 113.026[]-[CO]85.029[] 113.026[]-[C2H2O]71.014[] 110.027[]-[CO]82.029[] 101.023[]-[C2H2O]59.013[]
270_1	270	1.291217	470.1518	461210.59375	[M-H]-	470.1518	[M-H]-	C23H25N3O8	-4.542000000014923	0.6619301249820425	471.164	2-{2-[2-(3-{2,3,5-trimethyl-7-oxo-7H-furo[3,2-g]chromen-6-yl}propanamido)acetamido]acetamido}acetic acid	CMGBUQIVQLOQST-UHFFFAOYSA-N	O=C1OC=2C=C3OC(=C(C3=CC2C(=C1CCC(=O)NCC(=O)NCC(=O)NCC(=O)O)C)C)C	42221	Organic compounds	Organic acids and derivatives	Carboxylic acids and derivatives	Amino acids	0.9483568075117371	0.7491349473819046	0.2706542092003436	2	0.44393296125399395	1.0372944405071058	470.151[]-[C12H22O11]128.036[] 143.036[]-[C2H2O]101.023[] 131.037[]-[H2O]113.026[] 131.037[]-[C2H4O2]71.014[] 128.036[]-[CO2]84.045[] 113.026[]-[CO]85.029[] 113.026[]-[C2H2O]71.014[] 101.023[]-[C2H2O]59.013[]
270_2	270	1.291217	470.1518	461210.59375	[M-H]-	470.1518	[M-H]-	C17H29NO14	0.8159999999861611	0.9867711605276942	471.159	5-acetamido-4-hydroxy-2-{[2,3,5-trihydroxy-6-(hydroxymethyl)oxan-4-yl]oxy}-6-(1,2,3-trihydroxypropyl)oxane-2-carboxylic acid	GKHDMBQTTHCDCR-UHFFFAOYSA-N	O=C(O)C1(OC2C(O)C(O)OC(CO)C2O)OC(C(O)C(O)CO)C(NC(=O)C)C(O)C1	90925	Organic compounds	Organic oxygen compounds	Organooxygen compounds	Carbohydrates and carbohydrate conjugates	0.9612403100775194	0.0037887999538758787	0.14167615417439916	2	0.0018842927524175279	0.10340806238285406	470.151[]-[C6H10O5]308.093[] 179.057[]-[H2O]161.045[] 161.045[]-[H2O]143.036[]
270_3	270	1.291217	470.1518	461210.59375	[M-H]-	470.1518	[M-H]-	C30H21N3O3	1.3329999999882602	0.9650862725824703	471.158	1-{3,5-bis[2-(phenylimino)acetyl]phenyl}-2-(phenylimino)ethan-1-one	GXQHBEFUBNHVIY-UHFFFAOYSA-N	O=C(C=NC=1C=CC=CC1)C=2C=C(C=C(C2)C(=O)C=NC=3C=CC=CC3)C(=O)C=NC=4C=CC=CC4	99347	Organic compounds	Benzenoids	Benzene and substituted derivatives	Benzoyl derivatives	0.967741935483871	0.0037454138623121474	0.05710702976242318	2	0.0	0.10025404112055918
270_4	270	1.291217	470.1518	461210.59375	[M-H]-	470.1518	[M-H]-	C23H25N3O8	-4.542000000014923	0.6619301249820425	0.0	MKG221772	IUBHLCFTLIPRMN-UHFFFAOYSA-N	COc1ccc(CN2C(=O)CN3CC(=O)NC(c4ccc(O)c(OC)c4)C(=O)OC2C3O)cc1	GENC221772					0.9699074074074074	0.003920530704911508	0.32185812657089147	2	0.0014717592991849403	0.07084942285270823	470.151[]-[C6H10O5]308.093[] 119.035[]-[CH4O]87.008[] 119.035[]-[C2H4O2]59.013[] 110.027[]-[CO]82.029[] 89.024[]-[H2O]71.014[] 87.008[]-[CO]59.013[]
270_5	270	1.291217	470.1518	461210.59375	[M-H]-	470.1518	[M-H]-	C23H25N3O8	-4.542000000014923	0.6619301249820425	471.164	N-[(1,3-dimethyl-2,6-dioxo-1,2,3,6-tetrahydropyrimidin-4-yl)methyl]-3-(4-hydroxy-3-methoxyphenyl)-3-(3-hydroxy-6-methyl-4-oxo-4H-pyran-2-yl)propanamide	YOANGZLVCLKUFB-UHFFFAOYSA-N	O=C1C=C(OC(=C1O)C(C2=CC=C(O)C(OC)=C2)CC(=O)NCC3=CC(=O)N(C(=O)N3C)C)C	382305	Organic compounds	Benzenoids	Phenols	Methoxyphenols	0.9829642248722317	0.003916471923970996	0.2545317605918034	2	6.477571866337741e-05	0.07014187228150694	341.108[]-[C6H10O5]179.057[] 179.057[]-[C4H8O4]59.013[] 110.027[]-[CO]82.029[]
273_0	273	1.303817	439.0814	145765.140625	[M-H]-	439.0814	[M-H]-	C26H16O7	-0.38000000000693035	0.9971161662602099	440.09	4-[(5-methylfuran-2-yl)methylidene]-13-(4-oxo-4H-chromen-3-yl)-3,10-dioxatricyclo[7.4.0.0虏,鈦禲trideca-1,6,8-triene-5,11-dione	MKPYKACNVRQWAS-UHFFFAOYSA-N	O=C1OC2=CC=C3C(=O)C(OC3=C2C(C4=COC=5C=CC=CC5C4=O)C1)=CC=6OC(=CC6)C	191755	Organic compounds	Phenylpropanoids and polyketides	Coumarins and derivatives	Furanocoumarins	0.9931506849315068	0.0030152693460960963	0.18369870438203875	2	0.0012414244674507158	0.10334759820584245	439.086[]-[C6H12O6]259.023[]
273_1	273	1.303817	439.0814	145765.140625	[M-H]-	439.0814	[M-H]-	C26H16O7	-0.38000000000693035	0.9971161662602099	440.09	2-[(2H-chromen-3-yl)methylidene]-3-oxo-2,3-dihydro-1-benzofuran-6-yl 2H-1,3-benzodioxole-5-carboxylate	OZIDDBQPOCEBOI-UHFFFAOYSA-N	O=C(OC1=CC=C2C(OC(=CC3=CC=4C=CC=CC4OC3)C2=O)=C1)C5=CC=C6OCOC6=C5	234083	Organic compounds	Organoheterocyclic compounds	Benzopyrans		0.9642857142857143	0.0029851507499622193	0.07019053334948773	2	0.0	0.10269676737598323
278_0	278	1.34155	387.1145	1030223.0625	[M+FA-H]-	387.1145	[M+FA-H]-	C18H18N2O5	-4.7280000000000655	0.6394929514463287	342.122	2-(4-{6,7-dimethyl-2,5-dioxo-2H,3H,4H,5H,6H-pyrano[3,2-c]pyridin-4-yl}phenoxy)acetamide	ADLUOIGWFQUFIZ-UHFFFAOYSA-N	O=C1OC=2C=C(N(C(=O)C2C(C3=CC=C(OCC(=O)N)C=C3)C1)C)C	4098	Organic compounds	Organoheterocyclic compounds	Pyranopyridines		0.943217665615142	2.019169412303789	0.36299943565923043	2	4.699338036136581	4.432787725516713	341.11[]-[C2H4O2]281.088[] 341.11[]-[C4H8O4]221.066[] 341.11[]-[C6H10O5]179.057[] 341.11[]-[C6H12O6]161.046[] 341.11[]-[C7H12O6]149.046[] 281.088[]-[C2H4O2]221.066[] 281.088[]-[C4H8O4]161.046[] 281.088[]-[C5H10O5]131.035[] 281.088[]-[C6H10O5]119.035[] 281.088[]-[C6H12O6]101.025[] 281.088[]-[C7H12O6]89.025[] 223.084[]-[C5H10O5]73.03[] 221.066[]-[C2H2O]179.057[] 221.066[]-[C2H4O2]161.046[] 221.066[…
278_1	278	1.34155	387.1145	1030223.0625	[M+FA-H]-	387.1145	[M+FA-H]-	C12H22O11	0.6300000000010186	0.9920934227224798	342.116	1,3,4,5-tetrahydroxy-6-{[3,4,5-trihydroxy-6-(hydroxymethyl)oxan-2-yl]oxy}hexan-2-one	RJPPRBMGVWEZRR-UHFFFAOYSA-N	O=C(CO)C(O)C(O)C(O)COC1OC(CO)C(O)C(O)C1O	274259	Organic compounds	Lipids and lipid	Fatty Acyls	Fatty acyl glycosides	0.8450704225352113	2.171889858233605	0.26152209787374003	2	4.079473242816497	4.310835821914101	341.11[]-[C2H4O2]281.088[] 341.11[]-[C6H10O5]179.057[] 341.11[]-[C6H12O6]161.046[] 341.11[]-[C7H12O6]149.046[] 281.088[]-[C4H8O4]161.046[] 281.088[]-[C5H10O5]131.035[] 281.088[]-[C6H10O5]119.035[] 281.088[]-[C6H12O6]101.025[] 179.057[]-[H2O]161.046[] 179.057[]-[C2H4O2]119.035[] 179.057[]-[C4H8O4]59.014[] 161.046[]-[H2O]143.035[] 161.046[]-[C2H2O]119.035[] 161.046[]-[C2H4O2]101.025[] 149.046[]-[H2…
278_2	278	1.34155	387.1145	1030223.0625	[M+FA-H]-	387.1145	[M+FA-H]-	C12H22O11	0.6300000000010186	0.9920934227224798	342.116	1,3,4,6-tetrahydroxy-5-{[3,4,5-trihydroxy-6-(hydroxymethyl)oxan-2-yl]oxy}hexan-2-one	DXALOGXSFLZLLN-UHFFFAOYSA-N	O=C(CO)C(O)C(O)C(OC1OC(CO)C(O)C(O)C1O)CO	65349	Organic compounds	Lipids and lipid	Fatty Acyls	Fatty acyl glycosides	0.8450704225352113	2.171889858233605	0.26152209787374003	2	4.079473242816497	4.310835821914101	341.11[]-[C2H4O2]281.088[] 341.11[]-[C6H10O5]179.057[] 341.11[]-[C6H12O6]161.046[] 341.11[]-[C7H12O6]149.046[] 281.088[]-[C4H8O4]161.046[] 281.088[]-[C5H10O5]131.035[] 281.088[]-[C6H10O5]119.035[] 281.088[]-[C6H12O6]101.025[] 179.057[]-[H2O]161.046[] 179.057[]-[C2H4O2]119.035[] 179.057[]-[C4H8O4]59.014[] 161.046[]-[H2O]143.035[] 161.046[]-[C2H2O]119.035[] 161.046[]-[C2H4O2]101.025[] 149.046[]-[H2…
278_3	278	1.34155	387.1145	1030223.0625	[M+FA-H]-	387.1145	[M+FA-H]-	C12H22O11	0.6300000000010186	0.9920934227224798	342.116	6-{[3,4-dihydroxy-2,5-bis(hydroxymethyl)oxolan-2-yl]oxy}-1,3,4,5-tetrahydroxyhexan-2-one	MOBDYHVKUQMFMM-UHFFFAOYSA-N	O=C(CO)C(O)C(O)C(O)COC1(OC(CO)C(O)C1O)CO	193973	Organic compounds	Lipids and lipid	Fatty Acyls	Fatty acyl glycosides	0.8450704225352113	2.171889858233605	0.26152209787374003	2	4.079473242816497	4.310835821914101	341.11[]-[C2H4O2]281.088[] 341.11[]-[C6H10O5]179.057[] 341.11[]-[C6H12O6]161.046[] 341.11[]-[C7H12O6]149.046[] 281.088[]-[C4H8O4]161.046[] 281.088[]-[C5H10O5]131.035[] 281.088[]-[C6H10O5]119.035[] 281.088[]-[C6H12O6]101.025[] 179.057[]-[H2O]161.046[] 179.057[]-[C2H4O2]119.035[] 179.057[]-[C4H8O4]59.014[] 161.046[]-[H2O]143.035[] 161.046[]-[C2H2O]119.035[] 161.046[]-[C2H4O2]101.025[] 149.046[]-[H2…
278_4	278	1.34155	387.1145	1030223.0625	[M+FA-H]-	387.1145	[M+FA-H]-	C12H22O11	0.6300000000010186	0.9920934227224798	342.116	Turanose	RULSWEULPANCDV-UHFFFAOYSA-N	O=C(CO)C(OC1OC(CO)C(O)C(O)C1O)C(O)C(O)CO	281737	Organic compounds	Lipids and lipid	Fatty Acyls	Fatty acyl glycosides	0.8450704225352113	2.171889858233605	0.26152209787374003	2	4.079473242816497	4.310835821914101	341.11[]-[C2H4O2]281.088[] 341.11[]-[C6H10O5]179.057[] 341.11[]-[C6H12O6]161.046[] 341.11[]-[C7H12O6]149.046[] 281.088[]-[C4H8O4]161.046[] 281.088[]-[C5H10O5]131.035[] 281.088[]-[C6H10O5]119.035[] 281.088[]-[C6H12O6]101.025[] 179.057[]-[H2O]161.046[] 179.057[]-[C2H4O2]119.035[] 179.057[]-[C4H8O4]59.014[] 161.046[]-[H2O]143.035[] 161.046[]-[C2H2O]119.035[] 161.046[]-[C2H4O2]101.025[] 149.046[]-[H2…
278_5	278	1.34155	387.1145	1030223.0625	[M+FA-H]-	387.1145	[M+FA-H]-	C12H22O11	0.6300000000010186	0.9920934227224798	342.116	1,3,5,6-tetrahydroxy-4-{[3,4,5-trihydroxy-6-(hydroxymethyl)oxan-2-yl]oxy}hexan-2-one	PFCRQPBOOFTZGQ-UHFFFAOYSA-N	O=C(CO)C(O)C(OC1OC(CO)C(O)C(O)C1O)C(O)CO	238770	Organic compounds	Lipids and lipid	Fatty Acyls	Fatty acyl glycosides	0.8450704225352113	2.171889858233605	0.26152209787374003	2	4.079473242816497	4.310835821914101	341.11[]-[C2H4O2]281.088[] 341.11[]-[C6H10O5]179.057[] 341.11[]-[C6H12O6]161.046[] 341.11[]-[C7H12O6]149.046[] 281.088[]-[C4H8O4]161.046[] 281.088[]-[C5H10O5]131.035[] 281.088[]-[C6H10O5]119.035[] 281.088[]-[C6H12O6]101.025[] 179.057[]-[H2O]161.046[] 179.057[]-[C2H4O2]119.035[] 179.057[]-[C4H8O4]59.014[] 161.046[]-[H2O]143.035[] 161.046[]-[C2H2O]119.035[] 161.046[]-[C2H4O2]101.025[] 149.046[]-[H2…
278_6	278	1.34155	387.1145	1030223.0625	[M+FA-H]-	387.1145	[M+FA-H]-	C12H22O11	0.6300000000010186	0.9920934227224798	342.116	1-{[3,4-dihydroxy-2,5-bis(hydroxymethyl)oxolan-2-yl]oxy}-3,4,5,6-tetrahydroxyhexan-2-one	QGQYPBMXRYBEPG-UHFFFAOYSA-N	O=C(COC1(OC(CO)C(O)C1O)CO)C(O)C(O)C(O)CO	255748	Organic compounds	Lipids and lipid	Fatty Acyls	Fatty acyl glycosides	0.8524590163934426	1.9196515736997295	0.21404179384209363	2	4.119898803494898	4.078810317719427	341.11[]-[C4H8O4]221.066[] 341.11[]-[C5H10O5]191.056[] 341.11[]-[C6H10O5]179.057[] 341.11[]-[C6H12O6]161.046[] 341.11[]-[C7H12O6]149.046[] 221.066[]-[C2H2O]179.057[] 221.066[]-[C2H4O2]161.046[] 221.066[]-[C6H10O5]59.014[] 191.056[]-[C2H2O]149.046[] 179.057[]-[H2O]161.046[] 179.057[]-[C2H4O2]119.035[] 179.057[]-[C4H8O4]59.014[] 161.046[]-[H2O]143.035[] 161.046[]-[C2H2O]119.035[] 149.046[]-[C3H6O3]…
278_7	278	1.34155	387.1145	1030223.0625	[M+FA-H]-	387.1145	[M+FA-H]-	C18H18N2O5	-4.7280000000000655	0.6394929514463287	342.122	methyl 2-amino-4-(4-methoxyphenyl)-7-methyl-5-oxo-4H,5H,6H-pyrano[3,2-c]pyridine-3-carboxylate	CYTLSYCGVLNAOS-UHFFFAOYSA-N	O=C(OC)C1=C(OC=2C=C(NC(=O)C2C1C3=CC=C(OC)C=C3)C)N	49477	Organic compounds	Organoheterocyclic compounds	Pyranopyridines		0.9175627240143369	2.0757038681726456	0.4592786995620266	2	3.5096191395587395	3.894462733096648	341.11[]-[C2H4O2]281.088[] 341.11[]-[C4H8O4]221.066[] 341.11[]-[C5H10O5]191.056[] 341.11[]-[C6H12O6]161.046[] 281.088[]-[C2H4O2]221.066[] 281.088[]-[C3H6O3]191.056[] 281.088[]-[C4H8O4]161.046[] 281.088[]-[C6H10O5]119.035[] 281.088[]-[C6H12O6]101.025[] 281.088[]-[C7H12O6]89.025[] 223.084[]-[CH4O]191.056[] 221.066[]-[C2H4O2]161.046[] 221.066[]-[C4H8O4]101.025[] 221.066[]-[C6H10O5]59.014[] 191.056[]…
278_8	278	1.34155	387.1145	1030223.0625	[M+FA-H]-	387.1145	[M+FA-H]-	C18H18N2O5	-4.7280000000000655	0.6394929514463287	342.122	2-[(5-hydroxy-2,2-dimethyl-4-oxo-3,4-dihydro-2H-1-benzopyran-7-yl)oxy]-N-(pyridin-3-yl)acetamide	BAFQCNNJAQPFCU-UHFFFAOYSA-N	O=C(NC=1C=NC=CC1)COC=2C=C(O)C3=C(OC(C)(C)CC3=O)C2	17021	Organic compounds	Organoheterocyclic compounds	Benzopyrans		0.9560229445506692	1.8937676898080944	0.4766559305631313	2	3.6187027606059354	3.7670683652556947	341.11[]-[C4H8O4]221.066[] 341.11[]-[C5H10O5]191.056[] 341.11[]-[C6H10O5]179.057[] 341.11[]-[C6H12O6]161.046[] 341.11[]-[C7H12O6]149.046[] 223.084[]-[CH4O]191.056[] 223.084[]-[C5H10O5]73.03[] 221.066[]-[C2H2O]179.057[] 221.066[]-[C2H4O2]161.046[] 221.066[]-[C5H8O5]73.03[] 221.066[]-[C5H10O5]71.014[] 221.066[]-[C6H10O5]59.014[] 191.056[]-[C2H2O]149.046[] 191.056[]-[C4H8O4]71.014[] 179.057[]-[H2O]1…
278_9	278	1.34155	387.1145	1030223.0625	[M+FA-H]-	387.1145	[M+FA-H]-	C18H18N2O5	-4.7280000000000655	0.6394929514463287	342.122	methyl 2-{[(2H-1,3-benzodioxol-5-yl)carbamoyl]amino}-3-phenylpropanoate	TVECFPSQVODOOV-UHFFFAOYSA-N	O=C(OC)C(NC(=O)NC1=CC=C2OCOC2=C1)CC=3C=CC=CC3	303410	Organic compounds	Organic acids and derivatives	Carboxylic acids and derivatives	Amino acids	0.9285714285714286	2.152510392576587	0.16896300997626662	2	2.7588407461010567	3.5958800607717483	341.11[]-[C2H4O2]281.088[] 341.11[]-[C5H10O5]191.056[] 341.11[]-[C6H10O5]179.057[] 341.11[]-[C6H12O6]161.046[] 281.088[]-[C3H6O3]191.056[] 281.088[]-[C4H8O4]161.046[] 281.088[]-[C5H10O5]131.035[] 281.088[]-[C6H12O6]101.025[] 191.056[]-[C2H4O2]131.035[] 191.056[]-[C3H6O3]101.025[] 179.057[]-[H2O]161.046[] 179.057[]-[C4H8O4]59.014[] 161.046[]-[C2H4O2]101.025[] 101.025[]-[C2H2O]59.014[]
281_0	281	1.354133	341.1092	2819908.25	[M-H]-	341.1092	[M-H]-	C18H18N2O5	-4.5479999999997744	0.661208485257392	342.122	2-(4-{6,7-dimethyl-2,5-dioxo-2H,3H,4H,5H,6H-pyrano[3,2-c]pyridin-4-yl}phenoxy)acetamide	ADLUOIGWFQUFIZ-UHFFFAOYSA-N	O=C1OC=2C=C(N(C(=O)C2C(C3=CC=C(OCC(=O)N)C=C3)C1)C)C	4098	Organic compounds	Organoheterocyclic compounds	Pyranopyridines		0.9463722397476341	1.4326768266221261	0.4099555142729505	2	2.621689921217799	2.8096426357567648	341.109[]-[C6H10O5]179.056[] 341.109[]-[C6H12O6]161.046[] 341.109[]-[C7H12O6]149.046[] 179.056[]-[H2O]161.046[] 179.056[]-[C2H4O2]119.035[] 179.056[]-[C3H6O3]89.025[] 179.056[]-[C4H8O4]59.014[] 161.046[]-[CH4O]129.019[] 161.046[]-[C2H2O]119.035[] 161.046[]-[C2H4O2]101.025[] 149.046[]-[H2O]131.036[] 149.046[]-[C2H2O]107.035[] 149.046[]-[C2H4O2]89.025[] 149.046[]-[C3H6O3]59.014[] 131.036[]-[CH4O]99…
281_1	281	1.354133	341.1092	2819908.25	[M-H]-	341.1092	[M-H]-	C18H18N2O5	-4.5479999999997744	0.661208485257392	342.122	methyl 2-({[3-(methylcarbamoyl)phenyl]carbamoyl}methoxy)benzoate	YYKUSGQISGTARE-UHFFFAOYSA-N	O=C(OC)C=1C=CC=CC1OCC(=O)NC2=CC=CC(=C2)C(=O)NC	390126	Organic compounds	Benzenoids	Benzene and substituted derivatives	Benzoic acids and derivatives	0.933649289099526	1.7340669907329846	0.35040038894417525	2	1.8450839200155238	2.7227297992664856	341.109[]-[C6H12O6]161.046[] 341.109[]-[C7H12O6]149.046[] 161.046[]-[C2H2O]119.035[] 161.046[]-[C3H6O3]71.014[] 149.046[]-[H2O]131.036[] 149.046[]-[C2H2O]107.035[] 149.046[]-[C2H4O2]89.025[] 149.046[]-[C3H6O3]59.014[] 131.036[]-[C2H2O]89.025[] 131.036[]-[C2H4O2]71.014[] 131.036[]-[C3H5O2]58.006[] 119.035[]-[C2H4O2]59.014[] 107.035[]-[H2O]89.025[] 89.025[]-[H2O]71.014[] 73.03[]-[CH3]58.006[] 73.03…
281_2	281	1.354133	341.1092	2819908.25	[M-H]-	341.1092	[M-H]-	C18H18N2O5	-4.5479999999997744	0.661208485257392	342.122	methyl 2-({[4-(methylcarbamoyl)phenyl]carbamoyl}methoxy)benzoate	KTBQNEHKIYYTHN-UHFFFAOYSA-N	O=C(OC)C=1C=CC=CC1OCC(=O)NC2=CC=C(C=C2)C(=O)NC	164294	Organic compounds	Benzenoids	Benzene and substituted derivatives	Benzoic acids and derivatives	0.933649289099526	1.7340669907329846	0.35040038894417525	2	1.8450839200155238	2.7227297992664856	341.109[]-[C6H12O6]161.046[] 341.109[]-[C7H12O6]149.046[] 161.046[]-[C2H2O]119.035[] 161.046[]-[C3H6O3]71.014[] 149.046[]-[H2O]131.036[] 149.046[]-[C2H2O]107.035[] 149.046[]-[C2H4O2]89.025[] 149.046[]-[C3H6O3]59.014[] 131.036[]-[C2H2O]89.025[] 131.036[]-[C2H4O2]71.014[] 131.036[]-[C3H5O2]58.006[] 119.035[]-[C2H4O2]59.014[] 107.035[]-[H2O]89.025[] 89.025[]-[H2O]71.014[] 73.03[]-[CH3]58.006[] 73.03…
281_3	281	1.354133	341.1092	2819908.25	[M-H]-	341.1092	[M-H]-	C12H22O11	0.8100000000013097	0.9869637181013546	342.116	1,3,4,5-tetrahydroxy-6-{[3,4,5-trihydroxy-6-(hydroxymethyl)oxan-2-yl]oxy}hexan-2-one	RJPPRBMGVWEZRR-UHFFFAOYSA-N	O=C(CO)C(O)C(O)C(O)COC1OC(CO)C(O)C(O)C1O	274259	Organic compounds	Lipids and lipid	Fatty Acyls	Fatty acyl glycosides	0.8309859154929577	1.3242498591529797	0.3265119206964905	2	2.4004428011542287	2.6231676315402295	341.109[]-[C6H10O5]179.056[] 341.109[]-[C6H12O6]161.046[] 341.109[]-[C7H12O6]149.046[] 179.056[]-[H2O]161.046[] 179.056[]-[C2H4O2]119.035[] 179.056[]-[C4H8O4]59.014[] 161.046[]-[H2O]143.035[] 161.046[]-[CH4O]129.019[] 161.046[]-[C2H2O]119.035[] 161.046[]-[C2H4O2]101.025[] 149.046[]-[H2O]131.036[] 149.046[]-[C3H6O3]59.014[] 143.035[]-[C2H2O]101.025[] 131.036[]-[C3H5O2]58.006[] 129.019[]-[CO]101.02…
281_4	281	1.354133	341.1092	2819908.25	[M-H]-	341.1092	[M-H]-	C12H22O11	0.8100000000013097	0.9869637181013546	342.116	Turanose	RULSWEULPANCDV-UHFFFAOYSA-N	O=C(CO)C(OC1OC(CO)C(O)C(O)C1O)C(O)C(O)CO	281737	Organic compounds	Lipids and lipid	Fatty Acyls	Fatty acyl glycosides	0.8309859154929577	1.3242498591529797	0.3265119206964905	2	2.4004428011542287	2.6231676315402295	341.109[]-[C6H10O5]179.056[] 341.109[]-[C6H12O6]161.046[] 341.109[]-[C7H12O6]149.046[] 179.056[]-[H2O]161.046[] 179.056[]-[C2H4O2]119.035[] 179.056[]-[C4H8O4]59.014[] 161.046[]-[H2O]143.035[] 161.046[]-[CH4O]129.019[] 161.046[]-[C2H2O]119.035[] 161.046[]-[C2H4O2]101.025[] 149.046[]-[H2O]131.036[] 149.046[]-[C3H6O3]59.014[] 143.035[]-[C2H2O]101.025[] 131.036[]-[C3H5O2]58.006[] 129.019[]-[CO]101.02…
281_5	281	1.354133	341.1092	2819908.25	[M-H]-	341.1092	[M-H]-	C12H22O11	0.8100000000013097	0.9869637181013546	342.116	1,3,5,6-tetrahydroxy-4-{[3,4,5-trihydroxy-6-(hydroxymethyl)oxan-2-yl]oxy}hexan-2-one	PFCRQPBOOFTZGQ-UHFFFAOYSA-N	O=C(CO)C(O)C(OC1OC(CO)C(O)C(O)C1O)C(O)CO	238770	Organic compounds	Lipids and lipid	Fatty Acyls	Fatty acyl glycosides	0.8309859154929577	1.3242498591529797	0.3265119206964905	2	2.4004428011542287	2.6231676315402295	341.109[]-[C6H10O5]179.056[] 341.109[]-[C6H12O6]161.046[] 341.109[]-[C7H12O6]149.046[] 179.056[]-[H2O]161.046[] 179.056[]-[C2H4O2]119.035[] 179.056[]-[C4H8O4]59.014[] 161.046[]-[H2O]143.035[] 161.046[]-[CH4O]129.019[] 161.046[]-[C2H2O]119.035[] 161.046[]-[C2H4O2]101.025[] 149.046[]-[H2O]131.036[] 149.046[]-[C3H6O3]59.014[] 143.035[]-[C2H2O]101.025[] 131.036[]-[C3H5O2]58.006[] 129.019[]-[CO]101.02…
281_6	281	1.354133	341.1092	2819908.25	[M-H]-	341.1092	[M-H]-	C12H22O11	0.8100000000013097	0.9869637181013546	342.116	1,3,4,6-tetrahydroxy-5-{[3,4,5-trihydroxy-6-(hydroxymethyl)oxan-2-yl]oxy}hexan-2-one	DXALOGXSFLZLLN-UHFFFAOYSA-N	O=C(CO)C(O)C(O)C(OC1OC(CO)C(O)C(O)C1O)CO	65349	Organic compounds	Lipids and lipid	Fatty Acyls	Fatty acyl glycosides	0.8309859154929577	1.3242498591529797	0.3265119206964905	2	2.4004428011542287	2.6231676315402295	341.109[]-[C6H10O5]179.056[] 341.109[]-[C6H12O6]161.046[] 341.109[]-[C7H12O6]149.046[] 179.056[]-[H2O]161.046[] 179.056[]-[C2H4O2]119.035[] 179.056[]-[C4H8O4]59.014[] 161.046[]-[H2O]143.035[] 161.046[]-[CH4O]129.019[] 161.046[]-[C2H2O]119.035[] 161.046[]-[C2H4O2]101.025[] 149.046[]-[H2O]131.036[] 149.046[]-[C3H6O3]59.014[] 143.035[]-[C2H2O]101.025[] 131.036[]-[C3H5O2]58.006[] 129.019[]-[CO]101.02…
281_7	281	1.354133	341.1092	2819908.25	[M-H]-	341.1092	[M-H]-	C12H22O11	0.8100000000013097	0.9869637181013546	342.116	6-{[3,4-dihydroxy-2,5-bis(hydroxymethyl)oxolan-2-yl]oxy}-1,3,4,5-tetrahydroxyhexan-2-one	MOBDYHVKUQMFMM-UHFFFAOYSA-N	O=C(CO)C(O)C(O)C(O)COC1(OC(CO)C(O)C1O)CO	193973	Organic compounds	Lipids and lipid	Fatty Acyls	Fatty acyl glycosides	0.8309859154929577	1.3242498591529797	0.3265119206964905	2	2.4004428011542287	2.6231676315402295	341.109[]-[C6H10O5]179.056[] 341.109[]-[C6H12O6]161.046[] 341.109[]-[C7H12O6]149.046[] 179.056[]-[H2O]161.046[] 179.056[]-[C2H4O2]119.035[] 179.056[]-[C4H8O4]59.014[] 161.046[]-[H2O]143.035[] 161.046[]-[CH4O]129.019[] 161.046[]-[C2H2O]119.035[] 161.046[]-[C2H4O2]101.025[] 149.046[]-[H2O]131.036[] 149.046[]-[C3H6O3]59.014[] 143.035[]-[C2H2O]101.025[] 131.036[]-[C3H5O2]58.006[] 129.019[]-[CO]101.02…
281_8	281	1.354133	341.1092	2819908.25	[M-H]-	341.1092	[M-H]-	C18H18N2O5	-4.5479999999997744	0.661208485257392	342.122	methyl 2-amino-4-(4-methoxyphenyl)-7-methyl-5-oxo-4H,5H,6H-pyrano[3,2-c]pyridine-3-carboxylate	CYTLSYCGVLNAOS-UHFFFAOYSA-N	O=C(OC)C1=C(OC=2C=C(NC(=O)C2C1C3=CC=C(OC)C=C3)C)N	49477	Organic compounds	Organoheterocyclic compounds	Pyranopyridines		0.9354838709677419	1.5121816831434471	0.41771569332652636	2	1.50328275277888	2.329943908058626	341.109[]-[C6H12O6]161.046[] 161.046[]-[C2H2O]119.035[] 161.046[]-[C2H4O2]101.025[] 119.035[]-[H2O]101.025[] 119.035[]-[CH4O]87.009[] 119.035[]-[C2H4O2]59.014[] 115.04[]-[C2H4]87.009[] 115.04[]-[CH4O]83.014[] 115.04[]-[C3H5O]58.006[] 115.04[]-[C2H4O2]55.019[] 113.025[]-[CO]85.029[] 107.035[]-[H2O]89.025[] 101.025[]-[H2O]83.014[] 101.025[]-[C2H2O]59.014[] 101.025[]-[C2H3O]58.006[] 101.025[]-[CO2]5…
281_9	281	1.354133	341.1092	2819908.25	[M-H]-	341.1092	[M-H]-	C13H18N4O7	-0.5259999999793763	0.9944817617219963	342.118	N-({[3,4,5-trihydroxy-6-(hydroxymethyl)oxan-2-yl]carbamoyl}amino)pyridine-4-carboxamide	KPGYIOMDVKQYDK-UHFFFAOYSA-N	O=C(NNC(=O)C=1C=CN=CC1)NC2OC(CO)C(O)C(O)C2O	161052	Organic compounds	Organic oxygen compounds	Organooxygen compounds	Carbohydrates and carbohydrate conjugates	0.8867924528301887	1.2871813461650528	0.3175484717210592	2	1.4241488898873333	2.098703967280919	341.109[]-[C6H10O5]179.056[] 341.109[]-[C6H12O6]161.046[] 179.056[]-[H2O]161.046[] 179.056[]-[C2H4O2]119.035[] 179.056[]-[C4H8O4]59.014[] 161.046[]-[H2O]143.035[] 161.046[]-[C2H2O]119.035[] 161.046[]-[C2H4O2]101.025[] 161.046[]-[C3H6O3]71.014[] 143.035[]-[C2H2O]101.025[] 119.035[]-[H2O]101.025[] 119.035[]-[CH4O]87.009[] 119.035[]-[C2H4O2]59.014[] 101.025[]-[CO]73.03[] 101.025[]-[C2H2O]59.014[] 10…
283_0	283	1.379383	683.2247	192511.0625	[M-H]-	683.2247	[M-H]-	C31H40O17	5.970000000047548	0.49026069437833636	684.227	7-methyl-1-{[3,4,5-trihydroxy-6-(hydroxymethyl)oxan-2-yl]oxy}-6-{[3-(4-{[3,4,5-trihydroxy-6-(hydroxymethyl)oxan-2-yl]oxy}phenyl)prop-2-enoyl]oxy}-1H,4aH,5H,6H,7H,7aH-cyclopenta[c]pyran-4-carboxylic ac	IZDNHCQZHNEUGA-UHFFFAOYSA-N	O=C(O)C1=COC(OC2OC(CO)C(O)C(O)C2O)C3C1CC(OC(=O)C=CC4=CC=C(OC5OC(CO)C(O)C(O)C5O)C=C4)C3C	133919	Organic compounds	Lipids and lipid	Prenol lipids	Terpene glycosides	0.9605263157894737	0.8067472278009356	0.3060438771693145	2	1.3906640538216894	1.551105324149614	683.226[]-[C12H22O11]341.11[] 341.11[]-[C2H4O2]281.084[] 341.11[]-[C3H6O3]251.073[] 341.11[]-[C6H10O5]179.056[] 341.11[]-[C6H12O6]161.046[] 281.084[]-[C4H8O4]161.046[] 281.084[]-[C5H10O5]131.035[] 281.084[]-[C6H10O5]119.036[] 281.084[]-[C6H12O6]101.025[] 251.073[]-[C3H6O3]161.046[] 251.073[]-[C4H8O4]131.035[] 251.073[]-[C5H10O5]101.025[] 179.056[]-[H2O]161.046[] 179.056[]-[C2H4O2]119.036[] 161.04…
283_1	283	1.379383	683.2247	192511.0625	[M-H]-	683.2247	[M-H]-	C37H36N2O11	0.6120000000464643	0.9925371067151461	684.232	2-[5,9-dihydroxy-2-(2-hydroxypropan-2-yl)-10-methoxy-11-methyl-6-oxo-1H,2H,6H,11H-furo[2,3-c]acridin-1-yl]-1-hydroxy-3,5,6-trimethoxy-10-methyl-9,10-dihydroacridin-9-one	BDURUBOYNAVRCF-UHFFFAOYSA-N	O=C1C2=CC=C(O)C(OC)=C2N(C=3C1=C(O)C=C4OC(C(C=5C(O)=C6C(=O)C7=CC=C(OC)C(OC)=C7N(C6=CC5OC)C)C43)C(O)(C)C)C	19037	Organic compounds	Organoheterocyclic compounds	Quinolines and derivatives	Benzoquinolines	0.987549518958687	0.6304975129138547	0.497082229909748	2	0.8737872921934196	1.166644869682079	683.226[]-[C12H22O11]341.11[] 341.11[]-[C2H4O2]281.084[] 341.11[]-[C3H6O3]251.073[] 341.11[]-[C6H10O5]179.056[] 341.11[]-[C6H12O6]161.046[] 341.11[]-[C7H12O6]149.046[] 281.084[]-[C4H8O4]161.046[] 281.084[]-[C5H10O5]131.035[] 281.084[]-[C6H10O5]119.036[] 251.073[]-[C3H6O3]161.046[] 251.073[]-[C4H8O4]131.035[] 251.073[]-[C6H12O6]71.014[] 251.073[]-[C7H12O6]59.014[] 179.056[]-[H2O]161.046[] 179.056[…
283_2	283	1.379383	683.2247	192511.0625	[M-H]-	683.2247	[M-H]-	C32H36N4O13	4.634000000010019	0.6508480201614457	684.228	3-[2-amino-1-(6-{[3-(6-aminopyridin-3-yl)-14,15-dimethoxy-8,17-dioxatetracyclo[8.7.0.0虏,鈦?0鹿鹿,鹿鈦禲heptadeca-2,4,6,11(16),12,14-hexaen-5-yl]oxy}-3,4,5-trihydroxyoxan-2-yl)-2-azaniumylethoxy]-3-oxopropan	UTLRWDXRQXEAFT-UHFFFAOYSA-N	O=C(O)CC(=O)OC(C(N)N)C1OC(OC2=CC=3OCC4C5=CC=C(OC)C(OC)=C5OC4C3C(=C2)C=6C=NC(N)=CC6)C(O)C(O)C1O	317748	Organic compounds	Phenylpropanoids and polyketides	Isoflavonoids	Furanoisoflavonoids	0.9722222222222222	0.7170722571612599	0.17220259411153804	2	0.4572934065617276	1.0108037624582682	683.226[]-[C12H22O11]341.11[] 341.11[]-[C2H4O2]281.084[] 341.11[]-[C3H6O3]251.073[] 251.073[]-[C7H12O6]59.014[] 87.009[]-[CO]59.014[]
283_3	283	1.379383	683.2247	192511.0625	[M-H]-	683.2247	[M-H]-	C32H36N4O13	4.634000000010019	0.6508480201614457	684.228		YIBGFZMDZAOXLC-UHFFFAOYSA-N	O=C(O)C1OC(OC2=CC=3OC(=CC(=O)C3C(O)=C2OC)C=4C=CC(OCC(O)C5=CC=C(N)N5)=CC4)C(O)C(O)C1(O)CC6NCNC6	378261	Organic compounds	Phenylpropanoids and polyketides	Flavonoids	Flavonoid glycosides	0.9857789269553976	0.6278819523491851	0.4682597980244421	2	0.5100669398310138	0.9480002242808365	683.226[]-[C12H22O11]341.11[] 341.11[]-[C2H4O2]281.084[] 341.11[]-[C3H6O3]251.073[] 281.084[]-[C5H10O5]131.035[] 281.084[]-[C6H10O5]119.036[] 281.084[]-[C6H12O6]101.025[] 251.073[]-[C4H8O4]131.035[] 251.073[]-[C5H10O5]101.025[] 251.073[]-[C6H12O6]71.014[] 143.035[]-[C2H2O]101.025[] 143.035[]-[C2H4O2]83.014[] 131.035[]-[H2O]113.025[] 131.035[]-[C2H4O2]71.014[] 129.019[]-[CO]101.025[] 129.019[]-[CO…
283_4	283	1.379383	683.2247	192511.0625	[M-H]-	683.2247	[M-H]-	C31H40O17	5.970000000047548	0.49026069437833636	684.227	3,5-dihydroxy-2-{[2-(hydroxymethyl)-10-{[3,4,5-trihydroxy-6-(hydroxymethyl)oxan-2-yl]oxy}-3,9-dioxatricyclo[4.4.0.0虏,鈦碷dec-7-en-5-yl]oxy}-6-methyloxan-4-yl 3-(3-hydroxy-4-methoxyphenyl)prop-2-enoate	JHANNGATDMZMHI-UHFFFAOYSA-N	O=C(OC1C(O)C(OC(C)C1O)OC2C3OC3(CO)C4C(OC=CC24)OC5OC(CO)C(O)C(O)C5O)C=CC6=CC=C(OC)C(O)=C6	137754	Organic compounds	Phenylpropanoids and polyketides	Cinnamic acids and derivatives	Hydroxycinnamic acids and derivatives	0.9774774774774775	0.044770045309489165	0.4258743894152771	2	0.0637865050472694	0.1256893672709575	281.084[]-[C4H8O4]161.046[] 281.084[]-[C6H10O5]119.036[] 251.073[]-[C3H6O3]161.046[] 251.073[]-[C6H12O6]71.014[] 251.073[]-[C7H12O6]59.014[] 179.056[]-[H2O]161.046[] 179.056[]-[C2H4O2]119.036[] 179.056[]-[C4H8O4]59.014[] 161.046[]-[H2O]143.035[] 161.046[]-[C2H2O]119.036[] 161.046[]-[C3H6O3]71.014[] 149.046[]-[CH3]134.016[] 149.046[]-[C2H2O]107.034[] 149.046[]-[C3H6O3]59.014[] 143.035[]-[C2H4O2]83…
283_5	283	1.379383	683.2247	192511.0625	[M-H]-	683.2247	[M-H]-	C31H40O17	5.970000000047548	0.49026069437833636	684.227	4,5-dihydroxy-2-{[2-(hydroxymethyl)-10-{[3,4,5-trihydroxy-6-(hydroxymethyl)oxan-2-yl]oxy}-3,9-dioxatricyclo[4.4.0.0虏,鈦碷dec-7-en-5-yl]oxy}-6-methyloxan-3-yl 3-(3-hydroxy-4-methoxyphenyl)prop-2-enoate	LUCUVVSDSLWPMZ-UHFFFAOYSA-N	O=C(OC1C(O)C(O)C(OC1OC2C3OC3(CO)C4C(OC=CC24)OC5OC(CO)C(O)C(O)C5O)C)C=CC6=CC=C(OC)C(O)=C6	180976	Organic compounds	Phenylpropanoids and polyketides	Cinnamic acids and derivatives	Hydroxycinnamic acids and derivatives	0.9774774774774775	0.04477004530948917	0.4258743894152772	2	0.0637865050472694	0.1256893672709575	281.084[]-[C4H8O4]161.046[] 281.084[]-[C6H10O5]119.036[] 251.073[]-[C3H6O3]161.046[] 251.073[]-[C6H12O6]71.014[] 251.073[]-[C7H12O6]59.014[] 179.056[]-[H2O]161.046[] 179.056[]-[C2H4O2]119.036[] 179.056[]-[C4H8O4]59.014[] 161.046[]-[H2O]143.035[] 161.046[]-[C2H2O]119.036[] 161.046[]-[C3H6O3]71.014[] 149.046[]-[CH3]134.016[] 149.046[]-[C2H2O]107.034[] 149.046[]-[C3H6O3]59.014[] 143.035[]-[C2H4O2]83…
283_6	283	1.379383	683.2247	192511.0625	[M-H]-	683.2247	[M-H]-	C31H40O17	5.970000000047548	0.49026069437833636	684.227	4,5-dihydroxy-2-{[2-(hydroxymethyl)-10-{[3,4,5-trihydroxy-6-(hydroxymethyl)oxan-2-yl]oxy}-3,9-dioxatricyclo[4.4.0.0虏,鈦碷dec-7-en-5-yl]oxy}-6-methyloxan-3-yl 3-(4-hydroxy-3-methoxyphenyl)prop-2-enoate	OKDURJFCTBLRIG-UHFFFAOYSA-N	O=C(OC1C(O)C(O)C(OC1OC2C3OC3(CO)C4C(OC=CC24)OC5OC(CO)C(O)C(O)C5O)C)C=CC6=CC=C(O)C(OC)=C6	225018	Organic compounds	Phenylpropanoids and polyketides	Cinnamic acids and derivatives	Hydroxycinnamic acids and derivatives	0.9767711962833914	0.04477004530948917	0.4258169572480459	2	0.0637865050472694	0.1256893672709575	281.084[]-[C4H8O4]161.046[] 281.084[]-[C6H10O5]119.036[] 251.073[]-[C3H6O3]161.046[] 251.073[]-[C6H12O6]71.014[] 251.073[]-[C7H12O6]59.014[] 179.056[]-[H2O]161.046[] 179.056[]-[C2H4O2]119.036[] 179.056[]-[C4H8O4]59.014[] 161.046[]-[H2O]143.035[] 161.046[]-[C2H2O]119.036[] 161.046[]-[C3H6O3]71.014[] 149.046[]-[CH3]134.016[] 149.046[]-[C2H2O]107.034[] 149.046[]-[C3H6O3]59.014[] 143.035[]-[C2H4O2]83…
283_7	283	1.379383	683.2247	192511.0625	[M-H]-	683.2247	[M-H]-	C31H40O17	5.970000000047548	0.49026069437833636	684.227	4,5-dihydroxy-6-{[2-(hydroxymethyl)-10-{[3,4,5-trihydroxy-6-(hydroxymethyl)oxan-2-yl]oxy}-3,9-dioxatricyclo[4.4.0.0虏,鈦碷dec-7-en-5-yl]oxy}-2-methyloxan-3-yl 3-(3-hydroxy-4-methoxyphenyl)prop-2-enoate	VEBQLXDMHALCLY-UHFFFAOYSA-N	O=C(OC1C(O)C(O)C(OC1C)OC2C3OC3(CO)C4C(OC=CC24)OC5OC(CO)C(O)C(O)C5O)C=CC6=CC=C(OC)C(O)=C6	325403	Organic compounds	Phenylpropanoids and polyketides	Cinnamic acids and derivatives	Hydroxycinnamic acids and derivatives	0.9774774774774775	0.04477004530948917	0.4258169572480459	2	0.0637865050472694	0.1256893672709575	281.084[]-[C4H8O4]161.046[] 281.084[]-[C6H10O5]119.036[] 251.073[]-[C3H6O3]161.046[] 251.073[]-[C6H12O6]71.014[] 251.073[]-[C7H12O6]59.014[] 179.056[]-[H2O]161.046[] 179.056[]-[C2H4O2]119.036[] 179.056[]-[C4H8O4]59.014[] 161.046[]-[H2O]143.035[] 161.046[]-[C2H2O]119.036[] 161.046[]-[C3H6O3]71.014[] 149.046[]-[CH3]134.016[] 149.046[]-[C2H2O]107.034[] 149.046[]-[C3H6O3]59.014[] 143.035[]-[C2H4O2]83…
283_8	283	1.379383	683.2247	192511.0625	[M-H]-	683.2247	[M-H]-	C31H40O17	5.970000000047548	0.49026069437833636	684.227	4,5-dihydroxy-6-{[2-(hydroxymethyl)-10-{[3,4,5-trihydroxy-6-(hydroxymethyl)oxan-2-yl]oxy}-3,9-dioxatricyclo[4.4.0.0虏,鈦碷dec-7-en-5-yl]oxy}-2-methyloxan-3-yl 3-(4-hydroxy-3-methoxyphenyl)prop-2-enoate	VHEDPUBPGAYIFA-UHFFFAOYSA-N	O=C(OC1C(O)C(O)C(OC1C)OC2C3OC3(CO)C4C(OC=CC24)OC5OC(CO)C(O)C(O)C5O)C=CC6=CC=C(O)C(OC)=C6	327182	Organic compounds	Phenylpropanoids and polyketides	Cinnamic acids and derivatives	Hydroxycinnamic acids and derivatives	0.9767711962833914	0.04477004530948917	0.4258743894152772	2	0.0637865050472694	0.1256893672709575	281.084[]-[C4H8O4]161.046[] 281.084[]-[C6H10O5]119.036[] 251.073[]-[C3H6O3]161.046[] 251.073[]-[C6H12O6]71.014[] 251.073[]-[C7H12O6]59.014[] 179.056[]-[H2O]161.046[] 179.056[]-[C2H4O2]119.036[] 179.056[]-[C4H8O4]59.014[] 161.046[]-[H2O]143.035[] 161.046[]-[C2H2O]119.036[] 161.046[]-[C3H6O3]71.014[] 149.046[]-[CH3]134.016[] 149.046[]-[C2H2O]107.034[] 149.046[]-[C3H6O3]59.014[] 143.035[]-[C2H4O2]83…
283_9	283	1.379383	683.2247	192511.0625	[M-H]-	683.2247	[M-H]-	C31H40O17	5.970000000047548	0.49026069437833636	684.227	3,5-dihydroxy-2-{[2-(hydroxymethyl)-10-{[3,4,5-trihydroxy-6-(hydroxymethyl)oxan-2-yl]oxy}-3,9-dioxatricyclo[4.4.0.0虏,鈦碷dec-7-en-5-yl]oxy}-6-methyloxan-4-yl 3-(4-hydroxy-3-methoxyphenyl)prop-2-enoate	WOLULVRGBCBAIJ-UHFFFAOYSA-N	O=C(OC1C(O)C(OC(C)C1O)OC2C3OC3(CO)C4C(OC=CC24)OC5OC(CO)C(O)C(O)C5O)C=CC6=CC=C(O)C(OC)=C6	349277	Organic compounds	Phenylpropanoids and polyketides	Cinnamic acids and derivatives	Hydroxycinnamic acids and derivatives	0.9767711962833914	0.044770045309489165	0.4258743894152771	2	0.0637865050472694	0.1256893672709575	281.084[]-[C4H8O4]161.046[] 281.084[]-[C6H10O5]119.036[] 251.073[]-[C3H6O3]161.046[] 251.073[]-[C6H12O6]71.014[] 251.073[]-[C7H12O6]59.014[] 179.056[]-[H2O]161.046[] 179.056[]-[C2H4O2]119.036[] 179.056[]-[C4H8O4]59.014[] 161.046[]-[H2O]143.035[] 161.046[]-[C2H2O]119.036[] 161.046[]-[C3H6O3]71.014[] 149.046[]-[CH3]134.016[] 149.046[]-[C2H2O]107.034[] 149.046[]-[C3H6O3]59.014[] 143.035[]-[C2H4O2]83…
296_0	296	1.788733	191.0198	173888.734375	[M-H]-	191.0198	[M-H]-	C6H8O7	0.6199999999978445	0.9923414770837421	192.027	2,5-Didehydro-D-Gluconic Acid	RXMWXENJQAINCC-UHFFFAOYSA-N	O=C(O)C(=O)C(O)C(O)C(=O)CO	283741	Organic compounds	Organic acids and derivatives	Keto acids and derivatives	Medium	0.847457627118644	0.7094939820406891	0.34585542112174783	2	1.3461446325786282	1.4818004460383774	191.02[]-[H2O]173.008[] 191.02[]-[CO2]147.029[] 191.02[]-[C2H4O2]130.997[] 173.008[]-[H2O]154.998[] 173.008[]-[C2H2O]130.997[] 173.008[]-[CO2]129.02[] 147.029[]-[H2O]129.02[] 147.029[]-[C2H4O2]87.009[] 130.997[]-[CO2]87.009[] 129.02[]-[CO]101.025[] 129.02[]-[C2H2O]87.009[] 101.025[]-[C2H2O]59.014[] 87.009[]-[CO]59.014[]
296_1	296	1.788733	191.0198	173888.734375	[M-H]-	191.0198	[M-H]-	C6H8O7	0.6199999999978445	0.9923414770837421	192.027	Citrate	KRKNYBCHXYNGOX-UHFFFAOYSA-N	O=C(O)CC(O)(C(=O)O)CC(=O)O	163101	Organic compounds	Organic acids and derivatives	Carboxylic acids and derivatives	Tricarboxylic acids and derivatives	0.72	0.006535746450175924	0.26901592648259787	2	0.007351693488658753	0.10944574090287952	191.02[]-[H2O]173.008[] 191.02[]-[CO2]147.029[] 173.008[]-[H2O]154.998[] 173.008[]-[CO2]129.02[] 147.029[]-[H2O]129.02[] 147.029[]-[CO2]103.039[] 129.02[]-[CO]101.025[]
296_2	296	1.788733	191.0198	173888.734375	[M-H]-	191.0198	[M-H]-	C6H8O7	0.6199999999978445	0.9923414770837421	0.0	MKG205556	TYLVLIWLWVFDQS-UHFFFAOYSA-N	O=C(O)CCC(O)(C(=O)O)C(=O)O	GENC205556					0.72	0.006535746450175924	0.26901592648259787	2	0.007351693488658753	0.10944574090287952	191.02[]-[H2O]173.008[] 191.02[]-[CO2]147.029[] 173.008[]-[H2O]154.998[] 173.008[]-[CO2]129.02[] 147.029[]-[H2O]129.02[] 147.029[]-[CO2]103.039[] 129.02[]-[CO]101.025[]
296_3	296	1.788733	191.0198	173888.734375	[M-H]-	191.0198	[M-H]-	C6H8O7	0.6199999999978445	0.9923414770837421	192.027	Isocitrate	ODBLHEXUDAPZAU-UHFFFAOYSA-N	O=C(O)CC(C(=O)O)C(O)C(=O)O	219758	Organic compounds	Organic acids and derivatives	Carboxylic acids and derivatives	Tricarboxylic acids and derivatives	0.72	0.0064367904118637935	0.26901592648259787	2	0.00721155237752603	0.10927671430900102	191.02[]-[H2O]173.008[] 191.02[]-[CO2]147.029[] 173.008[]-[H2O]154.998[] 173.008[]-[CO2]129.02[] 147.029[]-[H2O]129.02[] 147.029[]-[CO2]103.039[] 129.02[]-[CO]101.025[]
296_4	296	1.788733	191.0198	173888.734375	[M-H]-	191.0198	[M-H]-	C6H8O7	0.6199999999978445	0.9923414770837421	192.027	2,3-Diketogulonate	GJQWCDSAOUMKSE-UHFFFAOYSA-N	O=C(O)C(=O)C(=O)C(O)C(O)CO	90521	Organic compounds	Organic oxygen compounds	Organooxygen compounds	Carbohydrates and carbohydrate conjugates	0.8695652173913043	0.006345119811098156	0.23059076023509315	2	0.007074061363596119	0.10911629820127043	191.02[]-[H2O]173.008[] 191.02[]-[CO2]147.029[] 173.008[]-[H2O]154.998[] 173.008[]-[CO2]129.02[] 147.029[]-[H2O]129.02[] 129.02[]-[CO]101.025[]
296_5	296	1.788733	191.0198	173888.734375	[M-H]-	191.0198	[M-H]-	C6H8O7	0.6199999999978445	0.9923414770837421	192.027	2-(3,4-dihydroxy-5-oxooxolan-2-yl)-2-hydroxyacetic acid	XECPAIJNBXCOBO-UHFFFAOYSA-N	O=C(O)C(O)C1OC(=O)C(O)C1O	358441	Organic compounds	Organoheterocyclic compounds	Lactones	Gamma butyrolactones	0.75	0.0064296804329979414	0.192152104386949	2	0.006074029437411232	0.10870084286007778	191.02[]-[H2O]173.008[] 191.02[]-[CO2]147.029[] 173.008[]-[H2O]154.998[] 173.008[]-[CO2]129.02[] 147.029[]-[H2O]129.02[]
296_6	296	1.788733	191.0198	173888.734375	[M-H]-	191.0198	[M-H]-	C6H8O7	0.6199999999978445	0.9923414770837421	192.027	Galactarolactone	YLKFQNUGXOLRNI-UHFFFAOYSA-N	O=C(O)C1OC(=O)C(O)C(O)C1O	380403	Organic compounds	Organic oxygen compounds	Organooxygen compounds	Carbohydrates and carbohydrate conjugates	0.75	0.0064296804329979414	0.192152104386949	2	0.006074029437411232	0.10870084286007778	191.02[]-[H2O]173.008[] 191.02[]-[CO2]147.029[] 173.008[]-[H2O]154.998[] 173.008[]-[CO2]129.02[] 147.029[]-[H2O]129.02[]
296_7	296	1.788733	191.0198	173888.734375	[M-H]-	191.0198	[M-H]-	C6H8O7	0.6199999999978445	0.9923414770837421	192.027		ZNJUNWARRIXWAA-UHFFFAOYSA-N	O=C(O)C1(O)C(=O)OC(CO)C1O	398263	Organic compounds	Organic oxygen compounds	Organooxygen compounds	Carbohydrates and carbohydrate conjugates	0.75	0.0064296804329979414	0.192152104386949	2	0.006074029437411232	0.10870084286007778	191.02[]-[H2O]173.008[] 191.02[]-[CO2]147.029[] 173.008[]-[H2O]154.998[] 173.008[]-[CO2]129.02[] 147.029[]-[H2O]129.02[]
296_8	296	1.788733	191.0198	173888.734375	[M-H]-	191.0198	[M-H]-	C6H8O7	0.6199999999978445	0.9923414770837421	192.027	3,3,3a,6-tetrahydroxy-hexahydrofuro[3,2-b]furan-2-one	QPPOKIPSRPKDEM-UHFFFAOYSA-N	O=C1OC2C(O)COC2(O)C1(O)O	261711	Organic compounds	Organoheterocyclic compounds	Furofurans	Isosorbides	0.625	0.003860355405984178	0.11527598532791086	2	0.001833316868462566	0.10401116154858968	191.02[]-[H2O]173.008[] 173.008[]-[H2O]154.998[]
296_9	296	1.788733	191.0198	173888.734375	[M-H]-	191.0198	[M-H]-	C6H8O7	0.6199999999978445	0.9923414770837421	0.0	MKG2906	SLBXSBDUPVRPFF-UHFFFAOYSA-N	O=C1OCC2(O)OC1OC2(O)CO	GENC2906					0.625	0.003860355405984178	0.11527598532791086	2	0.001833316868462566	0.10401116154858968	191.02[]-[H2O]173.008[] 173.008[]-[H2O]154.998[]
307_0	307	1.890633	383.12	188508.0625	[M-H]-	383.12	[M-H]-	C14H24O12	1.0450000000332693	0.9783962768113398	0.0	MKG71430	RJDGOHLUCMUJEE-UHFFFAOYSA-N	COC(=O)COC1OC(C)OC(O)C1OC1OC(CO)C(O)C(O)C1O	GENC71430					0.88	1.5392352872709512	0.4682010504414639	2	2.918230612442676	3.0961902211734236	383.119[]-[C2H4O2]323.1[] 383.119[]-[C6H10O5]221.067[] 323.1[]-[C6H10O5]161.045[] 323.1[]-[C6H12O6]143.034[] 323.1[]-[C7H12O6]131.034[] 221.067[]-[C2H2O]179.056[] 221.067[]-[C2H4O2]161.045[] 221.067[]-[C3H6O3]131.034[] 221.067[]-[C5H8O5]73.03[] 221.067[]-[C5H10O5]71.013[] 221.067[]-[C6H10O5]59.014[] 179.056[]-[H2O]161.045[] 179.056[]-[C3H6O3]89.024[] 179.056[]-[C4H8O4]59.014[] 161.045[]-[H2O]143.…
307_1	307	1.890633	383.12	188508.0625	[M-H]-	383.12	[M-H]-	C20H20N2O6	-4.312999999967815	0.6893270962924922	384.132	4-{2-[(5-hydroxy-2,2-dimethyl-4-oxo-3,4-dihydro-2H-1-benzopyran-7-yl)oxy]acetamido}benzamide	ZDFUQGRWLIOBRF-UHFFFAOYSA-N	O=C(N)C1=CC=C(C=C1)NC(=O)COC=2C=C(O)C3=C(OC(C)(C)CC3=O)C2	392755	Organic compounds	Benzenoids	Benzene and substituted derivatives	Benzoic acids and derivatives	0.9668109668109668	1.2985424028465828	0.6480061224858369	2	2.5144354767756045	2.6246928508636347	383.119[]-[C2H2O]341.109[] 383.119[]-[C2H4O2]323.1[] 383.119[]-[C6H10O5]221.067[] 341.109[]-[H2O]323.1[] 341.109[]-[C4H8O4]221.067[] 341.109[]-[C6H10O5]179.056[] 341.109[]-[C6H12O6]161.045[] 341.109[]-[C7H12O6]149.045[] 323.1[]-[C6H10O5]161.045[] 323.1[]-[C7H12O6]131.034[] 249.062[]-[CO]221.067[] 249.062[]-[C6H10O7]55.021[] 221.067[]-[C2H2O]179.056[] 221.067[]-[C2H4O2]161.045[] 221.067[]-[C3H6O3]…
307_2	307	1.890633	383.12	188508.0625	[M-H]-	383.12	[M-H]-	C20H20N2O6	-4.312999999967815	0.6893270962924922	384.132	2-{2-[(5-hydroxy-2,2-dimethyl-4-oxo-3,4-dihydro-2H-1-benzopyran-7-yl)oxy]acetamido}benzamide	YRHQZGXRCFENBY-UHFFFAOYSA-N	O=C(N)C=1C=CC=CC1NC(=O)COC=2C=C(O)C3=C(OC(C)(C)CC3=O)C2	385609	Organic compounds	Benzenoids	Benzene and substituted derivatives	Benzoic acids and derivatives	0.9668109668109668	1.2985424028465828	0.6480061224858369	2	2.5144354767756045	2.6246928508636347	383.119[]-[C2H2O]341.109[] 383.119[]-[C2H4O2]323.1[] 383.119[]-[C6H10O5]221.067[] 341.109[]-[H2O]323.1[] 341.109[]-[C4H8O4]221.067[] 341.109[]-[C6H10O5]179.056[] 341.109[]-[C6H12O6]161.045[] 341.109[]-[C7H12O6]149.045[] 323.1[]-[C6H10O5]161.045[] 323.1[]-[C7H12O6]131.034[] 249.062[]-[CO]221.067[] 249.062[]-[C6H10O7]55.021[] 221.067[]-[C2H2O]179.056[] 221.067[]-[C2H4O2]161.045[] 221.067[]-[C3H6O3]…
307_3	307	1.890633	383.12	188508.0625	[M-H]-	383.12	[M-H]-	C14H24O12	1.0450000000332693	0.9783962768113398	0.0	MKG145952	YKVFIEVMAKANMB-UHFFFAOYSA-N	CC(=O)OCC1OC(O)C(O)C(O)C1OC1OC(CO)C(O)C(O)C1O	GENC145952					0.8904109589041096	1.494269073195281	0.24967461185615467	2	1.973468568975721	2.578842985364276	383.119[]-[C2H2O]341.109[] 383.119[]-[C2H4O2]323.1[] 383.119[]-[C6H10O5]221.067[] 341.109[]-[H2O]323.1[] 341.109[]-[C4H8O4]221.067[] 341.109[]-[C6H10O5]179.056[] 341.109[]-[C6H12O6]161.045[] 323.1[]-[C6H10O5]161.045[] 323.1[]-[C6H12O6]143.034[] 221.067[]-[C2H2O]179.056[] 221.067[]-[C2H4O2]161.045[] 221.067[]-[C6H10O5]59.014[] 179.056[]-[H2O]161.045[] 179.056[]-[C4H8O4]59.014[] 161.045[]-[H2O]143.…
307_4	307	1.890633	383.12	188508.0625	[M-H]-	383.12	[M-H]-	C14H24O12	1.0450000000332693	0.9783962768113398	384.127	(3,4,5-trihydroxy-6-{[4,5,6-trihydroxy-2-(hydroxymethyl)oxan-3-yl]oxy}oxan-2-yl)methyl acetate	IJVLHLCOMOKFHH-UHFFFAOYSA-N	O=C(OCC1OC(OC2C(O)C(O)C(O)OC2CO)C(O)C(O)C1O)C	124246	Organic compounds	Organic oxygen compounds	Organooxygen compounds	Carbohydrates and carbohydrate conjugates	0.8805970149253731	1.494269073195281	0.24967461185615467	2	1.973468568975721	2.578842985364276	383.119[]-[C2H2O]341.109[] 383.119[]-[C2H4O2]323.1[] 383.119[]-[C6H10O5]221.067[] 341.109[]-[H2O]323.1[] 341.109[]-[C4H8O4]221.067[] 341.109[]-[C6H10O5]179.056[] 341.109[]-[C6H12O6]161.045[] 323.1[]-[C6H10O5]161.045[] 323.1[]-[C6H12O6]143.034[] 221.067[]-[C2H2O]179.056[] 221.067[]-[C2H4O2]161.045[] 221.067[]-[C6H10O5]59.014[] 179.056[]-[H2O]161.045[] 179.056[]-[C4H8O4]59.014[] 161.045[]-[H2O]143.…
307_5	307	1.890633	383.12	188508.0625	[M-H]-	383.12	[M-H]-	C14H24O12	1.0450000000332693	0.9783962768113398	384.127	4,5-dihydroxy-6-(hydroxymethyl)-2-{[4,5,6-trihydroxy-2-(hydroxymethyl)oxan-3-yl]oxy}oxan-3-yl acetate	YXXUALFWUPNWDH-UHFFFAOYSA-N	O=C(OC1C(O)C(O)C(OC1OC2C(O)C(O)C(O)OC2CO)CO)C	389567	Organic compounds	Organic oxygen compounds	Organooxygen compounds	Carbohydrates and carbohydrate conjugates	0.8904109589041096	1.494269073195281	0.24967461185615467	2	1.973468568975721	2.578842985364276	383.119[]-[C2H2O]341.109[] 383.119[]-[C2H4O2]323.1[] 383.119[]-[C6H10O5]221.067[] 341.109[]-[H2O]323.1[] 341.109[]-[C4H8O4]221.067[] 341.109[]-[C6H10O5]179.056[] 341.109[]-[C6H12O6]161.045[] 323.1[]-[C6H10O5]161.045[] 323.1[]-[C6H12O6]143.034[] 221.067[]-[C2H2O]179.056[] 221.067[]-[C2H4O2]161.045[] 221.067[]-[C6H10O5]59.014[] 179.056[]-[H2O]161.045[] 179.056[]-[C4H8O4]59.014[] 161.045[]-[H2O]143.…
307_6	307	1.890633	383.12	188508.0625	[M-H]-	383.12	[M-H]-	C14H24O12	1.0450000000332693	0.9783962768113398	0.0	MKG39691	QZUJLBCOVVFILL-UHFFFAOYSA-N	CC(=O)OCC1OC(OCC2OC(O)C(O)C(O)C2O)C(O)C(O)C1O	GENC39691					0.8805970149253731	1.494269073195281	0.24967461185615467	2	1.973468568975721	2.578842985364276	383.119[]-[C2H2O]341.109[] 383.119[]-[C2H4O2]323.1[] 383.119[]-[C6H10O5]221.067[] 341.109[]-[H2O]323.1[] 341.109[]-[C4H8O4]221.067[] 341.109[]-[C6H10O5]179.056[] 341.109[]-[C6H12O6]161.045[] 323.1[]-[C6H10O5]161.045[] 323.1[]-[C6H12O6]143.034[] 221.067[]-[C2H2O]179.056[] 221.067[]-[C2H4O2]161.045[] 221.067[]-[C6H10O5]59.014[] 179.056[]-[H2O]161.045[] 179.056[]-[C4H8O4]59.014[] 161.045[]-[H2O]143.…
307_7	307	1.890633	383.12	188508.0625	[M-H]-	383.12	[M-H]-	C20H20N2O6	-4.312999999967815	0.6893270962924922	384.132	2-{[3-(3,4-dimethoxyphenyl)-2-methyl-4-oxo-4H-chromen-7-yl]oxy}acetohydrazide	XVSWWVVFCYLFCA-UHFFFAOYSA-N	O=C1C2=CC=C(OCC(=O)NN)C=C2OC(=C1C=3C=CC(OC)=C(OC)C3)C	370264	Organic compounds	Phenylpropanoids and polyketides	Isoflavonoids	O	0.9493392070484582	1.5155377735404103	0.6192034747330324	2	1.8226192164602493	2.495780091399784	383.119[]-[C2H4O2]323.1[] 383.119[]-[C6H10O5]221.067[] 323.1[]-[C6H10O5]161.045[] 323.1[]-[C6H12O6]143.034[] 323.1[]-[C7H12O6]131.034[] 249.062[]-[CO]221.067[] 249.062[]-[C4H8O4]129.017[] 249.062[]-[C6H10O5]87.01[] 249.062[]-[C6H10O7]55.021[] 221.067[]-[C2H2O]179.056[] 221.067[]-[C2H4O2]161.045[] 221.067[]-[C3H6O3]131.034[] 221.067[]-[C5H8O5]73.03[] 221.067[]-[C5H10O5]71.013[] 221.067[]-[C6H10O5]…
307_8	307	1.890633	383.12	188508.0625	[M-H]-	383.12	[M-H]-	C14H24O12	1.0450000000332693	0.9783962768113398	0.0	MKG68571	FJAXRTODWNFLHH-UHFFFAOYSA-N	CC(=O)OC1C(O)C(O)C(O)C(O)C(O)C1OC1OC(CO)C(O)C1O	GENC68571					0.9113924050632911	1.4637839447430125	0.21844439110294298	2	1.0415497009466446	2.082398422897469	383.119[]-[C2H2O]341.109[] 383.119[]-[C2H4O2]323.1[] 341.109[]-[H2O]323.1[] 341.109[]-[C7H12O6]149.045[] 323.1[]-[C7H12O6]131.034[] 149.045[]-[H2O]131.034[] 149.045[]-[C3H6O3]59.014[]
307_9	307	1.890633	383.12	188508.0625	[M-H]-	383.12	[M-H]-	C20H20N2O6	-4.312999999967815	0.6893270962924922	384.132	N-({4-hydroxy-6-methyl-5-oxo-2H,5H,6H,7H,8H-[1,3]dioxolo[4,5-g]isoquinolin-9-yl}methyl)-2-phenoxyacetamide	BPUBXQLNZBGGQN-UHFFFAOYSA-N	O=C1C2=C(O)C=3OCOC3C(=C2CCN1C)CNC(=O)COC=4C=CC=CC4	26680	Organic compounds	Organoheterocyclic compounds	Isoquinolines and derivatives	Isoquinolones and derivatives	0.9689655172413794	1.0154148367050897	0.5301839238463206	2	1.4414056352568554	1.8050503639627664	383.119[]-[C2H2O]341.109[] 383.119[]-[C2H4O2]323.1[] 341.109[]-[H2O]323.1[] 341.109[]-[C6H12O6]161.045[] 341.109[]-[C7H12O6]149.045[] 323.1[]-[C6H10O5]161.045[] 323.1[]-[C7H12O6]131.034[] 161.045[]-[C2H2O]119.035[] 161.045[]-[C2H4O2]101.024[] 161.045[]-[C3H6O3]71.013[] 149.045[]-[H2O]131.034[] 149.045[]-[C3H6O3]59.014[] 131.034[]-[C2H4O2]71.013[] 119.035[]-[H2O]101.024[] 119.035[]-[C2H4O2]59.014[…
329_0	329	3.770483	431.1198	100755.9765625	[M-H]-	431.1198	[M-H]-	C18H24O12	0.84500000002663	0.9858209826903825	432.127	6-({[3,4-dihydroxy-4-(hydroxymethyl)oxolan-2-yl]oxy}methyl)-3,4,5-trihydroxyoxan-2-yl 4-hydroxybenzoate	QDXPYWCJJZAQEN-UHFFFAOYSA-N	O=C(OC1OC(COC2OCC(O)(CO)C2O)C(O)C(O)C1O)C3=CC=C(O)C=C3	254307	Organic compounds	Organic oxygen compounds	Organooxygen compounds	Carbohydrates and carbohydrate conjugates	0.946236559139785	1.5794908974709063	0.588852443693635	2	1.7267872483544244	2.541466619917157	431.12[]-[C5H10O5]281.065[] 431.12[]-[C6H10O5]269.065[] 367.119[]-[C6H10O4]221.052[] 367.119[]-[C12H20O9]59.014[] 299.078[]-[H2O]281.065[] 299.078[]-[C6H10O5]137.025[] 293.087[]-[C6H12O6]113.023[] 293.087[]-[C6H13O7P]65.04[] 281.065[]-[C2H4O2]221.052[] 221.052[]-[C7H4O3]85.028[] 191.054[]-[C4H8O4]71.015[] 161.047[]-[C6H6]83.01[] 161.047[]-[C3H6O3]71.015[] 137.025[]-[CO2]93.035[] 125.025[]-[C2H2O]…
329_1	329	3.770483	431.1198	100755.9765625	[M-H]-	431.1198	[M-H]-	C18H24O12	0.84500000002663	0.9858209826903825	432.127	Bretschneideroside B	HNPKQZLEUUJVIJ-UHFFFAOYSA-N	O=CC1=CC=C(OC2OC(COC3OCC(O)(CO)C3O)C(O)C(O)C2O)C(O)=C1	109907	Organic compounds	Organic oxygen compounds	Organooxygen compounds	Carbohydrates and carbohydrate conjugates	0.9471624266144814	1.457725287308233	0.6291557390958271	2	1.389534235315896	2.2510745032352193	431.12[]-[C5H10O5]281.065[] 431.12[]-[C6H10O5]269.065[] 367.119[]-[C6H10O4]221.052[] 367.119[]-[C12H20O9]59.014[] 328.085[]-[C2H3O2]269.065[] 328.085[]-[C8H18NO5P]88.987[] 299.078[]-[H2O]281.065[] 299.078[]-[C6H10O5]137.025[] 293.087[]-[C6H12O6]113.023[] 281.065[]-[C2H4O2]221.052[] 221.052[]-[CO2]177.068[] 221.052[]-[C7H4O3]85.028[] 191.054[]-[C4H8O4]71.015[] 177.068[]-[C6H11O2]61.989[] 161.047[]…
329_2	329	3.770483	431.1198	100755.9765625	[M-H]-	431.1198	[M-H]-	C18H24O12	0.84500000002663	0.9858209826903825	432.127		BSCPMDVFIYUUAA-UHFFFAOYSA-N	O=C(O)C1=CC=C(OC2OC(COC3OCC(O)(CO)C3O)C(O)C(O)C2O)C=C1	28315	Organic compounds	Organic oxygen compounds	Organooxygen compounds	Carbohydrates and carbohydrate conjugates	0.9038461538461539	1.46980009176648	0.23028509555314214	2	1.2182626628912714	2.177513521481154	431.12[]-[C5H10O5]281.065[] 299.078[]-[H2O]281.065[] 299.078[]-[C6H10O5]137.025[] 293.087[]-[C6H12O6]113.023[] 137.025[]-[CO2]93.035[]
329_3	329	3.770483	431.1198	100755.9765625	[M-H]-	431.1198	[M-H]-	C18H24O12	0.84500000002663	0.9858209826903825	432.127	Linderofruticoside B	RZVNYFCJWGTYBA-UHFFFAOYSA-N	O=C(OC)C1=CC(OC2OCC(O)C(OC3OCC(O)(CO)C3O)C2O)=CC=C1O	285154	Organic compounds	Organic oxygen compounds	Organooxygen compounds	Carbohydrates and carbohydrate conjugates	0.9494097807757167	1.1083671142501152	0.7055268743691949	2	1.4204983817031895	1.9171984033707483	431.12[]-[C4H8O4]311.077[] 431.12[]-[C5H10O5]281.065[] 431.12[]-[C6H10O5]269.065[] 345.127[]-[C4H8O4]225.087[] 328.085[]-[C2H3O2]269.065[] 328.085[]-[C8H18NO5P]88.987[] 311.077[]-[C2H2O]269.065[] 311.077[]-[C3H6O3]221.052[] 299.078[]-[H2O]281.065[] 299.078[]-[C4H8O4]179.033[] 299.078[]-[C6H10O5]137.025[] 293.087[]-[C6H12O6]113.023[] 293.087[]-[C7H12O6]101.025[] 281.065[]-[C2H4O2]221.052[] 269.065…
329_4	329	3.770483	431.1198	100755.9765625	[M-H]-	431.1198	[M-H]-	C24H20N2O6	-4.512999999974454	0.6654156606410275	432.132	5-hydroxy-3-(4-hydroxyphenyl)-10-[1-(propan-2-yl)-1H-pyrazol-4-yl]-4H,8H,9H,10H-pyrano[2,3-h]chromene-4,8-dione	SCHOYQFWXHFROD-UHFFFAOYSA-N	O=C1OC2=CC(O)=C3C(=O)C(=COC3=C2C(C=4C=NN(C4)C(C)C)C1)C=5C=CC(O)=CC5	286773	Organic compounds	Phenylpropanoids and polyketides	Isoflavonoids	Pyranoisoflavonoids	0.9796246648793566	1.1537896702780286	0.8330171752502186	2	1.3210358451084838	1.8808491588963732	431.12[]-[C4H8O4]311.077[] 431.12[]-[C5H10O5]281.065[] 431.12[]-[C6H10O5]269.065[] 367.119[]-[C6H10O4]221.052[] 367.119[]-[C12H20O9]59.014[] 345.127[]-[C4H8O4]225.087[] 341.118[]-[C3H6]299.078[] 341.118[]-[C6H12O6]161.047[] 328.085[]-[C2H3O2]269.065[] 328.085[]-[C8H18NO5P]88.987[] 311.077[]-[C2H2O]269.065[] 311.077[]-[C3H6O3]221.052[] 299.078[]-[H2O]281.065[] 299.078[]-[C4H8O4]179.033[] 299.078[]…
329_5	329	3.770483	431.1198	100755.9765625	[M-H]-	431.1198	[M-H]-	C24H20N2O6	-4.512999999974454	0.6654156606410275	432.132	5-hydroxy-3-(4-hydroxyphenyl)-10-[1-(propan-2-yl)-1H-pyrazol-5-yl]-4H,8H,9H,10H-pyrano[2,3-h]chromene-4,8-dione	RYDPNESHDRKPPM-UHFFFAOYSA-N	O=C1OC2=CC(O)=C3C(=O)C(=COC3=C2C(C4=CC=NN4C(C)C)C1)C=5C=CC(O)=CC5	284280	Organic compounds	Phenylpropanoids and polyketides	Isoflavonoids	Pyranoisoflavonoids	0.9796246648793566	1.1537896702780286	0.8330171752502186	2	1.3210358451084838	1.8808491588963732	431.12[]-[C4H8O4]311.077[] 431.12[]-[C5H10O5]281.065[] 431.12[]-[C6H10O5]269.065[] 367.119[]-[C6H10O4]221.052[] 367.119[]-[C12H20O9]59.014[] 345.127[]-[C4H8O4]225.087[] 341.118[]-[C3H6]299.078[] 341.118[]-[C6H12O6]161.047[] 328.085[]-[C2H3O2]269.065[] 328.085[]-[C8H18NO5P]88.987[] 311.077[]-[C2H2O]269.065[] 311.077[]-[C3H6O3]221.052[] 299.078[]-[H2O]281.065[] 299.078[]-[C4H8O4]179.033[] 299.078[]…
329_6	329	3.770483	431.1198	100755.9765625	[M-H]-	431.1198	[M-H]-	C24H20N2O6	-4.512999999974454	0.6654156606410275	0.0	MKG57534	OVOBWYFVTKLTGD-UHFFFAOYSA-N	COc1ccc(C2Nc3ccccc3C(=O)N2C(C)=O)cc1Oc1ccc(C(=O)O)cc1	GENC57534					0.9491525423728814	1.3726290588121728	0.13813776697872718	2	0.6408393728181998	1.7595903112853755	137.025[]-[CO2]93.035[]
329_7	329	3.770483	431.1198	100755.9765625	[M-H]-	431.1198	[M-H]-	C18H24O12	0.84500000002663	0.9858209826903825	0.0	MKG157682	RAVHSWZLUOTSHH-UHFFFAOYSA-N	COc1cc(C(=O)OC2OC(COC3OCC(O)C(O)C3O)C(O)C2O)ccc1O	GENC157682					0.9583333333333334	1.108217337810817	0.5620567385900922	2	1.0559046430102927	1.7347517575850016	431.12[]-[C5H10O5]281.065[] 431.12[]-[C6H10O5]269.065[] 328.085[]-[C2H3O2]269.065[] 328.085[]-[C8H18NO5P]88.987[] 299.078[]-[H2O]281.065[] 299.078[]-[C6H10O5]137.025[] 191.054[]-[C4H8O4]71.015[] 161.047[]-[C6H6]83.01[] 161.047[]-[C3H6O3]71.015[] 137.025[]-[CO2]93.035[] 125.025[]-[C2H2O]83.01[] 113.023[]-[CO]85.028[] 113.023[]-[C2H2O]71.015[] 93.035[]-[CH5N]61.989[] 83.01[]-[CO]55.019[] 73.029[]-[…
329_8	329	3.770483	431.1198	100755.9765625	[M-H]-	431.1198	[M-H]-	C24H20N2O6	-4.512999999974454	0.6654156606410275	432.132	2-{[3-(3,4-dimethoxyphenyl)-4-oxo-4H-chromen-7-yl]oxy}-N-(pyridin-4-yl)acetamide	KQFPHDOBYHRRDN-UHFFFAOYSA-N	O=C1C2=CC=C(OCC(=O)NC=3C=CN=CC3)C=C2OC=C1C=4C=CC(OC)=C(OC)C4	161270	Organic compounds	Phenylpropanoids and polyketides	Isoflavonoids	O	0.9474835886214442	1.1215923112741717	0.5094902470846664	2	0.746449969017434	1.5613588618469914	431.12[]-[C4H8O4]311.077[] 431.12[]-[C5H10O5]281.065[] 431.12[]-[C6H10O5]269.065[] 311.077[]-[C2H2O]269.065[] 311.077[]-[C3H6O3]221.052[] 293.087[]-[C7H12O6]101.025[] 281.065[]-[C2H4O2]221.052[] 269.065[]-[C3H6O3]179.033[] 221.052[]-[C2H2O]179.033[] 221.052[]-[CO2]177.068[] 191.054[]-[C3H6O3]101.025[] 191.054[]-[C4H8O4]71.015[] 190.036[]-[H3O4P]92.05[] 179.033[]-[C2H2O]137.025[] 177.068[]-[C2H2O]…
329_9	329	3.770483	431.1198	100755.9765625	[M-H]-	431.1198	[M-H]-	C24H20N2O6	-4.512999999974454	0.6654156606410275	432.132	5-methoxy-3-(4-methoxyphenyl)-10-(1-methyl-1H-pyrazol-4-yl)-4H,8H,9H,10H-pyrano[2,3-h]chromene-4,8-dione	LIKOXBJIIFQIOD-UHFFFAOYSA-N	O=C1OC=2C=C(OC)C=3C(=O)C(=COC3C2C(C=4C=NN(C4)C)C1)C=5C=CC(OC)=CC5	173377	Organic compounds	Phenylpropanoids and polyketides	Isoflavonoids	Pyranoisoflavonoids	0.9552906110283159	1.0269649802808183	0.6516019788059183	2	0.7093559064587989	1.4481844995743205	431.12[]-[C4H8O4]311.077[] 431.12[]-[C5H10O5]281.065[] 431.12[]-[C6H10O5]269.065[] 367.119[]-[C6H10O4]221.052[] 367.119[]-[C12H20O9]59.014[] 345.127[]-[C4H8O4]225.087[] 341.118[]-[C3H6]299.078[] 341.118[]-[C6H12O6]161.047[] 328.085[]-[C2H3O2]269.065[] 328.085[]-[C8H18NO5P]88.987[] 311.077[]-[C2H2O]269.065[] 311.077[]-[C3H6O3]221.052[] 299.078[]-[H2O]281.065[] 299.078[]-[C4H8O4]179.033[] 299.078[]…
334_0	334	4.99985	203.0825	106745.171875	[M-H]-	203.0825	[M-H]-	C11H12N2O2	0.44700000000830187	0.99601179410163	204.09	n(3-hydroxyethyl)-indole-3-carboxamide	HCNTVRWDNCJMFZ-UHFFFAOYSA-N	O=C(NCCO)C1=CNC=2C=CC=CC21	102658	Organic compounds	Organoheterocyclic compounds	Indoles and derivatives	Indolecarboxylic acids and derivatives	0.9166666666666666	0.9243945214293225	0.1657135758397118	2	0.9003376845577179	1.4741645431183446	203.083[]-[H2O]185.071[] 203.083[]-[CH3NO]158.067[] 203.083[]-[C3H5NO2]116.051[] 158.067[]-[C2H2O]116.051[]
334_1	334	4.99985	203.0825	106745.171875	[M-H]-	203.0825	[M-H]-	C11H12N2O2	0.44700000000830187	0.99601179410163	204.09	2-acetamido-3-phenylprop-2-enamide	CGSKTFVSAVYFAX-UHFFFAOYSA-N	O=C(N)C(=CC=1C=CC=CC1)NC(=O)C	38114	Organic compounds	Organic acids and derivatives	Carboxylic acids and derivatives	Amino acids	0.9056603773584906	0.6859229378577828	0.22513782397305881	2	0.6694417705542801	1.1202450025450859	203.083[]-[H3N]186.054[] 203.083[]-[CH3NO]158.067[] 203.083[]-[C3H5NO2]116.051[] 186.054[]-[CO]158.067[] 158.067[]-[C2H2O]116.051[]
334_2	334	4.99985	203.0825	106745.171875	[M-H]-	203.0825	[M-H]-	C11H12N2O2	0.44700000000830187	0.99601179410163	0.0	MKG1918	HITQWMQCQGOETC-UHFFFAOYSA-N	CC(=O)NCC(C#N)c1ccccc1O	GENC1918					0.9608433734939759	0.5583633106918072	0.5326539635592298	2	0.5312838244609608	0.9236064023324506	203.083[]-[H2O]185.071[] 203.083[]-[CH3NO]158.067[] 203.083[]-[C3H5NO2]116.051[] 185.071[]-[CH3NO]140.049[] 158.067[]-[H2O]140.049[] 158.067[]-[CO]130.067[] 158.067[]-[C2H2O]116.051[]
334_3	334	4.99985	203.0825	106745.171875	[M-H]-	203.0825	[M-H]-	C11H12N2O2	0.44700000000830187	0.99601179410163	0.0	MKG218829	NMUOCZJYUIEOBP-UHFFFAOYSA-N	CC(=O)Nc1ccc2c(c1)CN2C(C)=O	GENC218829					0.9387755102040817	0.7186107278717964	0.12681462036413896	2	0.18420237882916343	0.910313096696541	203.083[]-[C3H5NO2]116.051[]
334_4	334	4.99985	203.0825	106745.171875	[M-H]-	203.0825	[M-H]-	C11H12N2O2	0.44700000000830187	0.99601179410163	204.09	Vasicinol	WEFMOGRHGUPGMA-UHFFFAOYSA-N	OC=1C=CC=2N=C3N(CC2C1)CCC3O	343040	Organic compounds	Organoheterocyclic compounds	Diazanaphthalenes	Benzodiazines	0.9086021505376344	0.5528952994265798	0.6717832879152652	2	0.29520147719579376	0.8000972174346397	203.083[]-[H2O]185.071[] 203.083[]-[CO2]159.092[] 203.083[]-[CH3NO]158.067[] 203.083[]-[C3H5NO2]116.051[] 185.071[]-[CO]157.076[] 185.071[]-[CH3NO]140.049[] 159.092[]-[H3N]142.066[] 159.092[]-[CH5N]128.048[] 159.092[]-[C5H9O]74.025[] 158.067[]-[H2O]140.049[] 158.067[]-[CO]130.067[] 158.067[]-[C2H2O]116.051[] 157.076[]-[H3N]140.049[] 157.076[]-[C5H9O]72.009[] 157.076[]-[C5H9O2]56.013[] 74.025[]-[H…
334_5	334	4.99985	203.0825	106745.171875	[M-H]-	203.0825	[M-H]-	C11H12N2O2	0.44700000000830187	0.99601179410163	204.09	1H,2H,3H,9H-pyrrolo[2,1-b]quinazoline-3,6-diol	LUOCZSSCKBGSBD-UHFFFAOYSA-N	OC=1C=CC2=C(N=C3N(C2)CCC3O)C1	180309	Organic compounds	Organoheterocyclic compounds	Diazanaphthalenes	Benzodiazines	0.9086021505376344	0.5528952994265798	0.6717832879152652	2	0.29520147719579376	0.8000972174346397	203.083[]-[H2O]185.071[] 203.083[]-[CO2]159.092[] 203.083[]-[CH3NO]158.067[] 203.083[]-[C3H5NO2]116.051[] 185.071[]-[CO]157.076[] 185.071[]-[CH3NO]140.049[] 159.092[]-[H3N]142.066[] 159.092[]-[CH5N]128.048[] 159.092[]-[C5H9O]74.025[] 158.067[]-[H2O]140.049[] 158.067[]-[CO]130.067[] 158.067[]-[C2H2O]116.051[] 157.076[]-[H3N]140.049[] 157.076[]-[C5H9O]72.009[] 157.076[]-[C5H9O2]56.013[] 74.025[]-[H…
334_6	334	4.99985	203.0825	106745.171875	[M-H]-	203.0825	[M-H]-	C11H12N2O2	0.44700000000830187	0.99601179410163	204.09	1H,2H,3H,4H,9H-pyrido[3,4-b]indole-1,6-diol	MXAUKXXHSHERRL-UHFFFAOYSA-N	OC=1C=CC=2NC3=C(C2C1)CCNC3O	199123	Organic compounds	Organoheterocyclic compounds	Indoles and derivatives	Pyridoindoles	0.9086021505376344	0.5528088239965077	0.6717832879152653	2	0.2951466350982048	0.7999833209557731	203.083[]-[H2O]185.071[] 203.083[]-[CO2]159.092[] 203.083[]-[CH3NO]158.067[] 203.083[]-[C3H5NO2]116.051[] 185.071[]-[CO]157.076[] 185.071[]-[CH3NO]140.049[] 159.092[]-[H3N]142.066[] 159.092[]-[CH5N]128.048[] 159.092[]-[C5H9O]74.025[] 158.067[]-[H2O]140.049[] 158.067[]-[CO]130.067[] 158.067[]-[C2H2O]116.051[] 157.076[]-[H3N]140.049[] 157.076[]-[C5H9O]72.009[] 157.076[]-[C5H9O2]56.013[] 74.025[]-[H…
334_7	334	4.99985	203.0825	106745.171875	[M-H]-	203.0825	[M-H]-	C11H12N2O2	0.44700000000830187	0.99601179410163	0.0	MKG119711	GEXLSVVQVFFBSU-UHFFFAOYSA-N	NC(=CO)Cc1c[nH]c2cccc(O)c12	GENC119711					0.933579335793358	0.5422429219586513	0.717022294879925	2	0.2984260206069397	0.7910571116722842	203.083[]-[H3N]186.054[] 203.083[]-[H2O]185.071[] 203.083[]-[CO2]159.092[] 203.083[]-[CH3NO]158.067[] 203.083[]-[C3H5NO2]116.051[] 186.054[]-[CO]158.067[] 186.054[]-[CO2]142.066[] 185.071[]-[CO]157.076[] 185.071[]-[CH3NO]140.049[] 159.092[]-[H3N]142.066[] 159.092[]-[CH5N]128.048[] 159.092[]-[C5H9O]74.025[] 158.067[]-[H2O]140.049[] 158.067[]-[CO]130.067[] 158.067[]-[C2H2O]116.051[] 157.076[]-[H3N]…
334_8	334	4.99985	203.0825	106745.171875	[M-H]-	203.0825	[M-H]-	C11H12N2O2	0.44700000000830187	0.99601179410163	204.09	Htrp	QIVBCDIJIAJPQS-UHFFFAOYSA-N	O=C(O)C(N)CC1=CNC=2C=CC=CC21	257919	Organic compounds	Organoheterocyclic compounds	Indoles and derivatives	Indolyl carboxylic acids and derivatives	0.625	0.028311209665384935	0.39229855095714555	2	0.03918361685076856	0.14750419750093222	203.083[]-[H3N]186.054[] 203.083[]-[H2O]185.071[] 203.083[]-[CO2]159.092[] 203.083[]-[CH3NO]158.067[] 186.054[]-[CO]158.067[] 186.054[]-[CO2]142.066[] 185.071[]-[CO]157.076[] 185.071[]-[CH3NO]140.049[] 159.092[]-[H3N]142.066[] 158.067[]-[H2O]140.049[] 157.076[]-[H3N]140.049[]
334_9	334	4.99985	203.0825	106745.171875	[M-H]-	203.0825	[M-H]-	C11H12N2O2	0.44700000000830187	0.99601179410163	204.09	Isotryptophan	KYNMONSTYCGIDJ-UHFFFAOYSA-N	O=C(O)C(N)CC1=CC=2C=CC=CC2N1	167653	Organic compounds	Organoheterocyclic compounds	Indoles and derivatives	Indolyl carboxylic acids and derivatives	0.625	0.028311209665384935	0.39229855095714555	2	0.03918361685076856	0.14750419750093222	203.083[]-[H3N]186.054[] 203.083[]-[H2O]185.071[] 203.083[]-[CO2]159.092[] 203.083[]-[CH3NO]158.067[] 186.054[]-[CO]158.067[] 186.054[]-[CO2]142.066[] 185.071[]-[CO]157.076[] 185.071[]-[CH3NO]140.049[] 159.092[]-[H3N]142.066[] 158.067[]-[H2O]140.049[] 157.076[]-[H3N]140.049[]
336_0	336	5.590034	205.0717	159194.734375	[M-H]-	205.0717	[M-H]-	C8H14O6	0.4849999999976262	0.9953065488269782	206.079	methyl 2-[2-(2-methoxy-2-oxoethoxy)ethoxy]acetate	VGYYKZVYXBJBOU-UHFFFAOYSA-N	O=C(OC)COCCOCC(=O)OC	327787	Organic compounds	Organic acids and derivatives	Carboxylic acids and derivatives	Dicarboxylic acids and derivatives	0.8969072164948454	0.5285049426557277	0.30418037960870686	2	0.019401348274038343	0.6377362716754447	205.072[]-[C6H10O4]59.014[] 205.072[]-[C5H8O5]57.035[] 205.072[]-[C5H10O5]55.02[] 117.034[]-[H3N]100.015[] 100.015[]-[C2H2O]58.006[]
336_1	336	5.590034	205.0717	159194.734375	[M-H]-	205.0717	[M-H]-	C8H14O6	0.4849999999976262	0.9953065488269782	0.0	MKG53086	VUMIQZOKJASYFX-UHFFFAOYSA-N	COC1OC(CCC(=O)O)C(O)C1O	GENC53086					0.8478260869565217	0.2918691890263938	0.21815608767081957	2	0.15515297009370901	0.4689763289559461	205.072[]-[H2O]187.057[] 205.072[]-[CO2]161.081[] 187.057[]-[CO]159.066[] 187.057[]-[CO2]143.072[] 161.081[]-[H2O]143.072[] 161.081[]-[CH4O]129.056[] 159.066[]-[CO]131.071[]
336_2	336	5.590034	205.0717	159194.734375	[M-H]-	205.0717	[M-H]-	C8H14O6	0.4849999999976262	0.9953065488269782	0.0	MKG153555	MJEAKELRUWKNHK-UHFFFAOYSA-N	COC1CC(O)C(O)C(O)C1C(=O)O	GENC153555					0.8478260869565217	0.2918691890263938	0.21815608767081957	2	0.15515297009370901	0.4689763289559461	205.072[]-[H2O]187.057[] 205.072[]-[CO2]161.081[] 187.057[]-[CO]159.066[] 187.057[]-[CO2]143.072[] 161.081[]-[H2O]143.072[] 161.081[]-[CH4O]129.056[] 159.066[]-[CO]131.071[]
336_3	336	5.590034	205.0717	159194.734375	[M-H]-	205.0717	[M-H]-	C8H14O6	0.4849999999976262	0.9953065488269782	0.0	MKG12733	UDGGZJPXSYIBQG-UHFFFAOYSA-N	CC(=O)OC(CO)C(O)C(=O)CCO	GENC12733					0.8947368421052632	0.28495692751734475	0.2413056085719319	2	0.141401799726575	0.4551884822633301	205.072[]-[H2O]187.057[] 205.072[]-[C6H10O4]59.014[] 187.057[]-[C3H5NO2]100.015[] 129.056[]-[C4H7O]58.006[] 117.034[]-[H3N]100.015[] 100.015[]-[C2H2O]58.006[]
336_4	336	5.590034	205.0717	159194.734375	[M-H]-	205.0717	[M-H]-	C8H14O6	0.4849999999976262	0.9953065488269782	0.0	MKG141746	SMVRABBPJJXTIS-UHFFFAOYSA-N	CC(=O)OCC(O)C(CO)OC(C)=O	GENC141746					0.90625	0.28489487107868194	0.17885437854768474	2	0.14125261593555177	0.4550518339291557	205.072[]-[H2O]187.057[] 205.072[]-[C6H10O4]59.014[] 129.056[]-[C4H7O]58.006[]
336_5	336	5.590034	205.0717	159194.734375	[M-H]-	205.0717	[M-H]-	C8H14O6	0.4849999999976262	0.9953065488269782	0.0	MKG45399	RBUDFFKDRPOQRF-UHFFFAOYSA-N	COCC1OC(OC(C)=O)C(O)C1O	GENC45399					0.9264705882352942	0.28489487107868194	0.15562147857972342	2	0.14125261593555177	0.4550518339291557	205.072[]-[H2O]187.057[] 205.072[]-[C6H10O4]59.014[] 129.056[]-[C4H7O]58.006[]
336_6	336	5.590034	205.0717	159194.734375	[M-H]-	205.0717	[M-H]-	C8H14O6	0.4849999999976262	0.9953065488269782	0.0	MKG75673	VNWLUVCBYSFSIM-UHFFFAOYSA-N	CC(=O)OC1OC(C)C(O)C(O)C1O	GENC75673					0.868421052631579	0.28489487107868194	0.1556214785797234	2	0.14125261593555177	0.4550518339291557	205.072[]-[H2O]187.057[] 205.072[]-[C6H10O4]59.014[] 129.056[]-[C4H7O]58.006[]
336_7	336	5.590034	205.0717	159194.734375	[M-H]-	205.0717	[M-H]-	C8H14O6	0.4849999999976262	0.9953065488269782	0.0	MKG182861	ICWMURDTOOLBKM-UHFFFAOYSA-N	COC(=O)C1(O)CC(O)C(O)CC1O	GENC182861					0.8717948717948718	0.27341717246270736	0.1556214785797234	2	0.13578211001866514	0.4408388823547378	205.072[]-[H2O]187.057[] 205.072[]-[C6H10O4]59.014[] 129.056[]-[C4H7O]58.006[]
336_8	336	5.590034	205.0717	159194.734375	[M-H]-	205.0717	[M-H]-	C8H14O6	0.4849999999976262	0.9953065488269782	0.0	MKG167580	DVEHSKOCBZXGNX-UHFFFAOYSA-N	COC(=O)C1C(O)C(O)C(O)C1CO	GENC167580					0.8717948717948718	0.27341717246270736	0.1556214785797234	2	0.13578211001866514	0.4408388823547378	205.072[]-[H2O]187.057[] 205.072[]-[C6H10O4]59.014[] 129.056[]-[C4H7O]58.006[]
336_9	336	5.590034	205.0717	159194.734375	[M-H]-	205.0717	[M-H]-	C8H14O6	0.4849999999976262	0.9953065488269782	0.0	MKG158878	VCLYJBUEEKDUCP-UHFFFAOYSA-N	COC(=O)C1CC(O)C(O)C(O)C1O	GENC158878					0.8717948717948718	0.27341717246270736	0.1556214785797234	2	0.13578211001866514	0.4408388823547378	205.072[]-[H2O]187.057[] 205.072[]-[C6H10O4]59.014[] 129.056[]-[C4H7O]58.006[]
386_0	386	11.8595	287.1611	146709.28125	[M-H]-	287.1611	[M-H]-	C18H24O3	-3.620000000012169	0.769443309715593	288.173	6,10-dihydroxy-1,1,4a,7-tetramethyl-1,2,3,4,4a,9,10,10a-octahydrophenanthren-2-one	CRCGZPVGNSFIDX-UHFFFAOYSA-N	O=C1CCC2(C3=CC(O)=C(C=C3CC(O)C2C1(C)C)C)C	43911	Organic compounds	Lipids and lipid	Prenol lipids	Diterpenoids	0.9522546419098143	0.9737448530738424	0.4340918028190923	2	0.4147471534246921	1.258062760757748	186.113[]-[H2O]168.103[] 186.113[]-[CH3NO]141.091[] 168.103[]-[H2O]150.094[] 150.094[]-[C2H3O]107.069[] 150.094[]-[C6H6]72.045[] 118.051[]-[H2O]100.041[] 100.041[]-[CO]72.045[] 100.041[]-[CH3NO]55.019[] 99.009[]-[CO2]55.019[] 97.066[]-[C3H6]55.019[] 88.04[]-[H2O]70.029[] 72.045[]-[H3N]55.019[] 70.029[]-[H2O]52.019[]
386_1	386	11.8595	287.1611	146709.28125	[M-H]-	287.1611	[M-H]-	C18H24O3	-3.620000000012169	0.769443309715593	288.173	methyl 6-hydroxy-1,4a-dimethyl-1,2,3,4,4a,9,10,10a-octahydrophenanthrene-1-carboxylate	HRZWXLUBKWXXNM-UHFFFAOYSA-N	O=C(OC)C1(C)CCCC2(C3=CC(O)=CC=C3CCC12)C	112122	Organic compounds	Lipids and lipid	Prenol lipids	Diterpenoids	0.9498525073746312	0.9586169540671388	0.4220378667129642	2	0.3500372968650258	1.210579933471211	186.113[]-[H2O]168.103[] 118.051[]-[H2O]100.041[] 113.067[]-[C3H6]71.013[] 100.041[]-[CH3NO]55.019[] 99.009[]-[CO]71.013[] 99.009[]-[CO2]55.019[] 97.066[]-[C3H6]55.019[]
386_2	386	11.8595	287.1611	146709.28125	[M-H]-	287.1611	[M-H]-	C18H24O3	-3.620000000012169	0.769443309715593	288.173	Estriol	PROQIPRRNZUXQM-UHFFFAOYSA-N	OC1=CC=C2C(=C1)CCC3C2CCC4(C)C(O)C(O)CC34	246072	Organic compounds	Lipids and lipid	Steroids and steroid derivatives	Estrane steroids	0.9313725490196079	0.9059175888364059	0.3331348379169683	2	0.25616188735710826	1.1109428634865195	141.091[]-[C2H4]113.067[] 118.051[]-[H2O]100.041[] 116.034[]-[H3N]99.009[] 116.034[]-[H2O]98.025[] 98.025[]-[CO2]54.034[]
386_3	386	11.8595	287.1611	146709.28125	[M-H]-	287.1611	[M-H]-	C18H24O3	-3.620000000012169	0.769443309715593	288.173	15Alpha-Hydroxyestradiol	QVQMPLATUBCZMQ-UHFFFAOYSA-N	OC1=CC=C2C(=C1)CCC3C2CCC4(C)C(O)CC(O)C34	265299	Organic compounds	Lipids and lipid	Steroids and steroid derivatives	Estrane steroids	0.9313725490196079	0.9059175888364059	0.3331348379169683	2	0.25616188735710826	1.1109428634865195	141.091[]-[C2H4]113.067[] 118.051[]-[H2O]100.041[] 116.034[]-[H3N]99.009[] 116.034[]-[H2O]98.025[] 98.025[]-[CO2]54.034[]
386_4	386	11.8595	287.1611	146709.28125	[M-H]-	287.1611	[M-H]-	C18H24O3	-3.620000000012169	0.769443309715593	288.173	2-methoxy-4-{6,8,9-trimethyl-3-oxabicyclo[3.3.1]non-7-en-2-yl}phenol	SOHWVJPJRLXISV-UHFFFAOYSA-N	OC1=CC=C(C=C1OC)C2OCC3C(C=C(C)C2C3C)C	295465	Organic compounds	Benzenoids	Phenols	Methoxyphenols	0.9504761904761905	0.8218982238078675	0.6478808679728719	2	0.358568369582865	1.0781267395708594	287.162[]-[CO2]243.168[] 287.162[]-[C14H25O2]61.982[] 243.168[]-[C6H14N2O2]97.066[] 243.168[]-[C11H21O2]58.005[] 186.113[]-[H2O]168.103[] 186.113[]-[CH3NO]141.091[] 168.103[]-[H2O]150.094[] 150.094[]-[CO]122.097[] 150.094[]-[C2H3O]107.069[] 150.094[]-[C6H6]72.045[] 141.091[]-[C2H4]113.067[] 122.097[]-[CH3]107.069[] 118.051[]-[H2O]100.041[] 116.034[]-[H2O]98.025[] 116.034[]-[CO2]72.045[] 116.034[]…
386_5	386	11.8595	287.1611	146709.28125	[M-H]-	287.1611	[M-H]-	C18H24O3	-3.620000000012169	0.769443309715593	288.173	4-[5-(hydroxymethyl)-6,8,9-trimethyl-3-oxabicyclo[3.3.1]non-7-en-2-yl]phenol	DTZWKYVREFMAJA-UHFFFAOYSA-N	OC1=CC=C(C=C1)C2OCC3(CO)C(C=C(C)C2C3C)C	62611	Organic compounds	Benzenoids	Phenols		0.9490740740740741	0.810737509986981	0.5344586047170121	2	0.3451452952746757	1.0602544885958782	287.162[]-[CO2]243.168[] 287.162[]-[C14H25O2]61.982[] 243.168[]-[C6H14N2O2]97.066[] 199.09[]-[C5H9O2]98.025[] 186.113[]-[H2O]168.103[] 168.103[]-[H2O]150.094[] 150.094[]-[CO]122.097[] 150.094[]-[C2H3O]107.069[] 150.094[]-[C6H6]72.045[] 122.097[]-[CH3]107.069[] 118.051[]-[H2O]100.041[] 116.034[]-[H2O]98.025[] 116.034[]-[CO]88.04[] 116.034[]-[CO2]72.045[] 100.041[]-[CO]72.045[] 100.041[]-[CH3NO]55.…
386_6	386	11.8595	287.1611	146709.28125	[M-H]-	287.1611	[M-H]-	C18H24O3	-3.620000000012169	0.769443309715593	288.173	2-[5-(hydroxymethyl)-6,8,9-trimethyl-3-oxabicyclo[3.3.1]non-7-en-2-yl]phenol	GJLCIUAVBPZOAT-UHFFFAOYSA-N	OC=1C=CC=CC1C2OCC3(CO)C(C=C(C)C2C3C)C	90340	Organic compounds	Benzenoids	Phenols		0.9523809523809523	0.8020862406902874	0.5394527471425947	2	0.3081266817715638	1.0330939125476286	287.162[]-[CO2]243.168[] 287.162[]-[C14H25O2]61.982[] 243.168[]-[C6H14N2O2]97.066[] 199.09[]-[C5H9O2]98.025[] 186.113[]-[H2O]168.103[] 168.103[]-[H2O]150.094[] 150.094[]-[CO]122.097[] 150.094[]-[C2H3O]107.069[] 122.097[]-[CH3]107.069[] 118.051[]-[H2O]100.041[] 116.034[]-[H2O]98.025[] 116.034[]-[CO]88.04[] 116.034[]-[CH3NO]71.013[] 113.067[]-[C3H6]71.013[] 100.041[]-[CH3NO]55.019[] 98.025[]-[CO]70…
386_7	386	11.8595	287.1611	146709.28125	[M-H]-	287.1611	[M-H]-	C18H24O3	-3.620000000012169	0.769443309715593	0.0	MKG58727	FCPBNEKGRVKRCS-UHFFFAOYSA-N	COc1cc2c(c(O)c1C)CC1=C(C)CCC1(C)CC2O	GENC58727					0.9397163120567376	0.7382999637408344	0.4142473666103432	2	0.3027692935045222	0.9666289414646548	287.162[]-[CO2]243.168[] 186.113[]-[H2O]168.103[] 168.103[]-[H2O]150.094[] 150.094[]-[C2H3O]107.069[] 150.094[]-[C6H6]72.045[] 118.051[]-[H2O]100.041[] 116.034[]-[H2O]98.025[] 116.034[]-[CO2]72.045[] 100.041[]-[CO]72.045[] 100.041[]-[CH3NO]55.019[] 98.025[]-[CO]70.029[] 98.025[]-[CO2]54.034[] 72.045[]-[H3N]55.019[] 72.045[]-[H2O]54.034[] 70.029[]-[H2O]52.019[]
386_8	386	11.8595	287.1611	146709.28125	[M-H]-	287.1611	[M-H]-	C18H24O3	-3.620000000012169	0.769443309715593	0.0	MKG127706	FDEAMJXFUYZIBA-UHFFFAOYSA-N	C=C(C)C1Cc2c(O)cc(C)cc2C1OC(=O)CC(C)C	GENC127706					0.9517766497461929	0.7150425930201428	0.45707318308169614	2	0.23369449501882927	0.9088341715011168	203.066[]-[C3H5NO2]116.034[] 186.113[]-[H2O]168.103[] 168.103[]-[H2O]150.094[] 150.094[]-[C2H3O]107.069[] 118.051[]-[H2O]100.041[] 116.034[]-[H3N]99.009[] 116.034[]-[CO]88.04[] 88.04[]-[H2O]70.029[] 70.029[]-[H2O]52.019[]
386_9	386	11.8595	287.1611	146709.28125	[M-H]-	287.1611	[M-H]-	C18H24O3	-3.620000000012169	0.769443309715593	0.0	MKG204555	OLFJNODTDURNMU-UHFFFAOYSA-N	COc1c(C)c(OC)c2c(C)ccc(O)c2c1C(C)(C)C	GENC204555					0.9494949494949495	0.6705203855848406	0.484100315133189	2	0.2902788924339231	0.8926041627733614	203.066[]-[C3H5NO2]116.034[] 203.066[]-[C5H8O5]55.019[] 199.09[]-[C5H9O2]98.025[] 186.113[]-[H2O]168.103[] 168.103[]-[H2O]150.094[] 150.094[]-[C2H3O]107.069[] 150.094[]-[C6H6]72.045[] 118.051[]-[H2O]100.041[] 116.034[]-[H2O]98.025[] 116.034[]-[CO]88.04[] 116.034[]-[CO2]72.045[] 100.041[]-[CO]72.045[] 100.041[]-[CH3NO]55.019[] 98.025[]-[CO]70.029[] 97.066[]-[C3H6]55.019[] 88.04[]-[H2O]70.029[] 72.…
390_0	390	12.13975	283.061	320671.5	[M-H]-	283.061	[M-H]-	C16H12O5	0.35000000002582965	0.9975529988001189	284.068	8,4'-Dihydroxy-7-Methoxyisoflavone	UQSNZFOTDPKAEZ-UHFFFAOYSA-N	O=C1C(=COC2=C(O)C(OC)=CC=C12)C=3C=CC(O)=CC3	316845	Organic compounds	Phenylpropanoids and polyketides	Isoflavonoids	O	0.9632034632034632	1.1788169787652718	0.8528093628720345	2	2.26930983082714	2.413227194058854	283.06[]-[CH3]268.038[] 283.06[]-[CH4O]251.035[] 283.06[]-[C2H3O]240.042[] 283.06[]-[C2H3O2]224.049[] 283.06[]-[C2H4O2]223.04[] 283.06[]-[C3H5O2]210.03[] 268.038[]-[CO]240.042[] 268.038[]-[CO2]224.049[] 268.038[]-[C7H4O3]132.022[] 267.027[]-[CO]239.034[] 267.027[]-[CO2]223.04[] 251.035[]-[CO]223.04[] 240.042[]-[CO]212.048[] 240.042[]-[CO2]196.052[] 239.034[]-[CO]211.039[] 239.034[]-[CO2]195.045[]…
390_1	390	12.13975	283.061	320671.5	[M-H]-	283.061	[M-H]-	C16H12O5	0.35000000002582965	0.9975529988001189	284.068	7-hydroxy-2-(4-hydroxyphenyl)-3-methoxy-4H-chromen-4-one	BKGQDASNGPWTDI-UHFFFAOYSA-N	O=C1C(OC)=C(OC2=CC(O)=CC=C12)C=3C=CC(O)=CC3	23964	Organic compounds	Phenylpropanoids and polyketides	Flavonoids	O	0.9548472775564409	1.1775962079720534	0.8676080937868855	2	2.267916960733745	2.411309988218938	283.06[]-[CH3]268.038[] 283.06[]-[CH4O]251.035[] 283.06[]-[C2H3O]240.042[] 283.06[]-[C2H3O2]224.049[] 283.06[]-[C2H4O2]223.04[] 283.06[]-[C3H5O2]210.03[] 268.038[]-[CO]240.042[] 268.038[]-[CO2]224.049[] 268.038[]-[C7H4O3]132.022[] 267.027[]-[CO]239.034[] 267.027[]-[CO2]223.04[] 251.035[]-[CO]223.04[] 240.042[]-[CO]212.048[] 240.042[]-[CO2]196.052[] 239.034[]-[CO]211.039[] 239.034[]-[CO2]195.045[]…
390_2	390	12.13975	283.061	320671.5	[M-H]-	283.061	[M-H]-	C16H12O5	0.35000000002582965	0.9975529988001189	284.068	7-hydroxy-3-(4-hydroxyphenyl)-8-methoxy-4H-chromen-4-one	UBLJWIMJOYYSCU-UHFFFAOYSA-N	O=C1C(=COC2=C(OC)C(O)=CC=C12)C=3C=CC(O)=CC3	307380	Organic compounds	Phenylpropanoids and polyketides	Isoflavonoids	Isoflav	0.9623477297895903	1.1774832700170639	0.8528093628720347	2	2.2675116253410885	2.4109943825676203	283.06[]-[CH3]268.038[] 283.06[]-[CH4O]251.035[] 283.06[]-[C2H3O]240.042[] 283.06[]-[C2H3O2]224.049[] 283.06[]-[C2H4O2]223.04[] 283.06[]-[C3H5O2]210.03[] 268.038[]-[CO]240.042[] 268.038[]-[CO2]224.049[] 268.038[]-[C7H4O3]132.022[] 267.027[]-[CO]239.034[] 267.027[]-[CO2]223.04[] 251.035[]-[CO]223.04[] 240.042[]-[CO]212.048[] 240.042[]-[CO2]196.052[] 239.034[]-[CO]211.039[] 239.034[]-[CO2]195.045[]…
390_3	390	12.13975	283.061	320671.5	[M-H]-	283.061	[M-H]-	C16H12O5	0.35000000002582965	0.9975529988001189	284.068	Zuccagin	GFZSBWIGTNTNKS-UHFFFAOYSA-N	O=C1C(O)=C(OC2=C(OC)C(O)=CC=C12)C=3C=CC=CC3	87947	Organic compounds	Phenylpropanoids and polyketides	Flavonoids	Flavones	0.953360768175583	1.1772327670078782	0.8676080937868857	2	2.267555205749816	2.410765669762798	283.06[]-[CH3]268.038[] 283.06[]-[CH4O]251.035[] 283.06[]-[C2H3O]240.042[] 283.06[]-[C2H3O2]224.049[] 283.06[]-[C2H4O2]223.04[] 283.06[]-[C3H5O2]210.03[] 268.038[]-[CO]240.042[] 268.038[]-[CO2]224.049[] 268.038[]-[C7H4O3]132.022[] 267.027[]-[CO]239.034[] 267.027[]-[CO2]223.04[] 251.035[]-[CO]223.04[] 240.042[]-[CO]212.048[] 240.042[]-[CO2]196.052[] 239.034[]-[CO]211.039[] 239.034[]-[CO2]195.045[]…
390_4	390	12.13975	283.061	320671.5	[M-H]-	283.061	[M-H]-	C16H12O5	0.35000000002582965	0.9975529988001189	284.068	7,2'-Dihydroxy-5-Methoxyflavone	UIVFQXAYYFLAGO-UHFFFAOYSA-N	O=C1C=C(OC2=CC(O)=CC(OC)=C12)C=3C=CC=CC3O	312595	Organic compounds	Phenylpropanoids and polyketides	Flavonoids	O	0.9602803738317757	1.1773456137303224	0.8528093628720342	2	2.2672508249862586	2.4107263261034637	283.06[]-[CH3]268.038[] 283.06[]-[CH4O]251.035[] 283.06[]-[C2H3O]240.042[] 283.06[]-[C2H3O2]224.049[] 283.06[]-[C2H4O2]223.04[] 283.06[]-[C3H5O2]210.03[] 268.038[]-[CO]240.042[] 268.038[]-[CO2]224.049[] 268.038[]-[C7H4O3]132.022[] 267.027[]-[CO]239.034[] 267.027[]-[CO2]223.04[] 251.035[]-[CO]223.04[] 240.042[]-[CO]212.048[] 240.042[]-[CO2]196.052[] 239.034[]-[CO]211.039[] 239.034[]-[CO2]195.045[]…
390_5	390	12.13975	283.061	320671.5	[M-H]-	283.061	[M-H]-	C16H12O5	0.35000000002582965	0.9975529988001189	284.068	6-hydroxy-3-(4-hydroxyphenyl)-5-methoxy-4H-chromen-4-one	NNUVCMKMNCKPKN-UHFFFAOYSA-N	O=C1C(=COC2=CC=C(O)C(OC)=C12)C=3C=CC(O)=CC3	210410	Organic compounds	Phenylpropanoids and polyketides	Isoflavonoids	Isoflav	0.9623477297895903	1.1770191433031694	0.8676080937868857	2	2.266983577800944	2.410266232083653	283.06[]-[CH3]268.038[] 283.06[]-[CH4O]251.035[] 283.06[]-[C2H3O]240.042[] 283.06[]-[C2H3O2]224.049[] 283.06[]-[C2H4O2]223.04[] 283.06[]-[C3H5O2]210.03[] 268.038[]-[CO]240.042[] 268.038[]-[CO2]224.049[] 268.038[]-[C7H4O3]132.022[] 267.027[]-[CO]239.034[] 267.027[]-[CO2]223.04[] 251.035[]-[CO]223.04[] 240.042[]-[CO]212.048[] 240.042[]-[CO2]196.052[] 239.034[]-[CO]211.039[] 239.034[]-[CO2]195.045[]…
390_6	390	12.13975	283.061	320671.5	[M-H]-	283.061	[M-H]-	C16H12O5	0.35000000002582965	0.9975529988001189	284.068	6-hydroxy-2-(4-hydroxyphenyl)-5-methoxy-4H-chromen-4-one	LOZMSKIOLRIOMA-UHFFFAOYSA-N	O=C1C=C(OC2=CC=C(O)C(OC)=C12)C=3C=CC(O)=CC3	177711	Organic compounds	Phenylpropanoids and polyketides	Flavonoids	O	0.9620958751393534	1.176987986071584	0.8676080937868857	2	2.2669558811629744	2.4102212265330833	283.06[]-[CH3]268.038[] 283.06[]-[CH4O]251.035[] 283.06[]-[C2H3O]240.042[] 283.06[]-[C2H3O2]224.049[] 283.06[]-[C2H4O2]223.04[] 283.06[]-[C3H5O2]210.03[] 268.038[]-[CO]240.042[] 268.038[]-[CO2]224.049[] 268.038[]-[C7H4O3]132.022[] 267.027[]-[CO]239.034[] 267.027[]-[CO2]223.04[] 251.035[]-[CO]223.04[] 240.042[]-[CO]212.048[] 240.042[]-[CO2]196.052[] 239.034[]-[CO]211.039[] 239.034[]-[CO2]195.045[]…
390_7	390	12.13975	283.061	320671.5	[M-H]-	283.061	[M-H]-	C16H12O5	0.35000000002582965	0.9975529988001189	284.068	5-hydroxy-3-(4-hydroxyphenyl)-6-methoxy-4H-chromen-4-one	OWOLPTZIAWJNPY-UHFFFAOYSA-N	O=C1C(=COC2=CC=C(OC)C(O)=C12)C=3C=CC(O)=CC3	232664	Organic compounds	Phenylpropanoids and polyketides	Isoflavonoids	Isoflav	0.9632034632034632	1.1770199937011143	0.8676080937868857	2	2.2667989263430015	2.410174756752627	283.06[]-[CH3]268.038[] 283.06[]-[CH4O]251.035[] 283.06[]-[C2H3O]240.042[] 283.06[]-[C2H3O2]224.049[] 283.06[]-[C2H4O2]223.04[] 283.06[]-[C3H5O2]210.03[] 268.038[]-[CO]240.042[] 268.038[]-[CO2]224.049[] 268.038[]-[C7H4O3]132.022[] 267.027[]-[CO]239.034[] 267.027[]-[CO2]223.04[] 251.035[]-[CO]223.04[] 240.042[]-[CO]212.048[] 240.042[]-[CO2]196.052[] 239.034[]-[CO]211.039[] 239.034[]-[CO2]195.045[]…
390_8	390	12.13975	283.061	320671.5	[M-H]-	283.061	[M-H]-	C16H12O5	0.35000000002582965	0.9975529988001189	284.068	3,7-dihydroxy-2-(4-methoxyphenyl)-4H-chromen-4-one	IYFVCSURXCCUSJ-UHFFFAOYSA-N	O=C1C(O)=C(OC2=CC(O)=CC=C12)C=3C=CC(OC)=CC3	133568	Organic compounds	Phenylpropanoids and polyketides	Flavonoids	Flavones	0.9491017964071856	1.1766669021864755	0.8528093628720342	2	2.2662314905541017	2.4095379473435385	283.06[]-[CH3]268.038[] 283.06[]-[CH4O]251.035[] 283.06[]-[C2H3O]240.042[] 283.06[]-[C2H3O2]224.049[] 283.06[]-[C2H4O2]223.04[] 283.06[]-[C3H5O2]210.03[] 268.038[]-[CO]240.042[] 268.038[]-[CO2]224.049[] 268.038[]-[C7H4O3]132.022[] 267.027[]-[CO]239.034[] 267.027[]-[CO2]223.04[] 251.035[]-[CO]223.04[] 240.042[]-[CO]212.048[] 240.042[]-[CO2]196.052[] 239.034[]-[CO]211.039[] 239.034[]-[CO2]195.045[]…
390_9	390	12.13975	283.061	320671.5	[M-H]-	283.061	[M-H]-	C16H12O5	0.35000000002582965	0.9975529988001189	284.068	Glycitein	DXYUAIFZCFRPTH-UHFFFAOYSA-N	O=C1C(=COC2=CC(O)=C(OC)C=C12)C=3C=CC(O)=CC3	65833	Organic compounds	Phenylpropanoids and polyketides	Isoflavonoids	Isoflav	0.9595719381688466	1.1765247362299072	0.8528093628720347	2	2.265941415515392	2.409250743867615	283.06[]-[CH3]268.038[] 283.06[]-[CH4O]251.035[] 283.06[]-[C2H3O]240.042[] 283.06[]-[C2H3O2]224.049[] 283.06[]-[C2H4O2]223.04[] 283.06[]-[C3H5O2]210.03[] 268.038[]-[CO]240.042[] 268.038[]-[CO2]224.049[] 268.038[]-[C7H4O3]132.022[] 267.027[]-[CO]239.034[] 267.027[]-[CO2]223.04[] 251.035[]-[CO]223.04[] 240.042[]-[CO]212.048[] 240.042[]-[CO2]196.052[] 239.034[]-[CO]211.039[] 239.034[]-[CO2]195.045[]…
396_0	396	12.13975	491.1193	1320968.875	[M+FA-H]-	491.1193	[M+FA-H]-	C22H22O10	0.34499999998161	0.9976223311434205	446.121	Galangin 3-Methyl Ether 7-Glucoside	QECTUHFMZXVESZ-UHFFFAOYSA-N	O=C1C(OC)=C(OC2=CC(OC3OC(CO)C(O)C(O)C3O)=CC(O)=C12)C=4C=CC=CC4	254921	Organic compounds	Phenylpropanoids and polyketides	Flavonoids	Flavonoid glycosides	0.9610538373424972	1.4717416253576152	0.7570341630782679	2	4.692948989232946	3.9179783530884302	491.1193[C22H22O10]-[C6H10O7]297.081[C16H12O3] 445.113[]-[CH3]430.091[] 445.113[]-[C4H8O4]325.072[] 445.113[]-[C5H8O5]297.081[] 445.113[]-[C6H10O5]283.061[] 445.113[]-[C7H12O6]253.051[] 430.091[]-[C6H10O5]268.038[] 367.084[]-[C2H2O]325.072[] 325.072[]-[CO]297.081[] 325.072[]-[C2H2O]283.061[] 325.072[]-[C3H5O]268.038[] 325.072[]-[C3H5O2]252.042[] 325.072[]-[C2H8NO4P]184.052[] 305.081[]-[C6H6O]211.…
396_1	396	12.13975	491.1193	1320968.875	[M+FA-H]-	491.1193	[M+FA-H]-	C22H22O10	0.34499999998161	0.9976223311434205	446.121	Mutabilin	YEXYWLVVYFJMOU-UHFFFAOYSA-N	O=C1C(=COC2=CC(OC3OC(CO)C(O)C(O)C3O)=CC(O)=C12)C=4C=CC=C(OC)C4	376396	Organic compounds	Phenylpropanoids and polyketides	Isoflavonoids	Isoflavonoid O	0.9627659574468085	1.4717413062088835	0.7845608232666994	2	4.692939095432941	3.9179730870396963	491.1193[C22H22O10]-[C6H10O7]297.081[C16H12O3] 445.113[]-[CH3]430.091[] 445.113[]-[C4H8O4]325.072[] 445.113[]-[C5H8O5]297.081[] 445.113[]-[C6H10O5]283.061[] 445.113[]-[C7H12O6]253.051[] 430.091[]-[C6H10O5]268.038[] 367.084[]-[C2H2O]325.072[] 325.072[]-[CO]297.081[] 325.072[]-[C2H2O]283.061[] 325.072[]-[C3H5O]268.038[] 325.072[]-[C3H5O2]252.042[] 325.072[]-[C2H8NO4P]184.052[] 305.081[]-[C6H6O]211.…
396_2	396	12.13975	491.1193	1320968.875	[M+FA-H]-	491.1193	[M+FA-H]-	C22H22O10	0.34499999998161	0.9976223311434205	446.121	Astroside	LFEUICHQZGNOHD-UHFFFAOYSA-N	O=C1C(=COC2=CC(OC3OC(CO)C(O)C(O)C3O)=CC(O)=C12)C=4C=CC(OC)=CC4	171375	Organic compounds	Phenylpropanoids and polyketides	Isoflavonoids	Isoflavonoid O	0.9627659574468085	1.4717406996131641	0.7845608232666993	2	4.692938010776476	3.9179719381157447	491.1193[C22H22O10]-[C6H10O7]297.081[C16H12O3] 445.113[]-[CH3]430.091[] 445.113[]-[C4H8O4]325.072[] 445.113[]-[C5H8O5]297.081[] 445.113[]-[C6H10O5]283.061[] 445.113[]-[C7H12O6]253.051[] 430.091[]-[C6H10O5]268.038[] 367.084[]-[C2H2O]325.072[] 325.072[]-[CO]297.081[] 325.072[]-[C2H2O]283.061[] 325.072[]-[C3H5O]268.038[] 325.072[]-[C3H5O2]252.042[] 325.072[]-[C2H8NO4P]184.052[] 305.081[]-[C6H6O]211.…
396_3	396	12.13975	491.1193	1320968.875	[M+FA-H]-	491.1193	[M+FA-H]-	C22H22O10	0.34499999998161	0.9976223311434205	446.121	Tilianin	NLZCOTZRUWYPTP-UHFFFAOYSA-N	O=C1C=C(OC2=CC(OC3OC(CO)C(O)C(O)C3O)=CC(O)=C12)C=4C=CC(OC)=CC4	209904	Organic compounds	Phenylpropanoids and polyketides	Flavonoids	Flavonoid glycosides	0.9618834080717489	1.4717306237587269	0.761837652441946	2	4.692933067666262	3.9179593907062	491.1193[C22H22O10]-[C6H10O7]297.081[C16H12O3] 445.113[]-[CH3]430.091[] 445.113[]-[C4H8O4]325.072[] 445.113[]-[C5H8O5]297.081[] 445.113[]-[C6H10O5]283.061[] 445.113[]-[C7H12O6]253.051[] 430.091[]-[C6H10O5]268.038[] 367.084[]-[C2H2O]325.072[] 325.072[]-[CO]297.081[] 325.072[]-[C2H2O]283.061[] 325.072[]-[C3H5O]268.038[] 325.072[]-[C3H5O2]252.042[] 325.072[]-[C2H8NO4P]184.052[] 305.081[]-[C6H6O]211.…
396_4	396	12.13975	491.1193	1320968.875	[M+FA-H]-	491.1193	[M+FA-H]-	C22H22O10	0.34499999998161	0.9976223311434205	446.121	Retusin 7-O-Glucoside	CJPPXZWWEOEKFP-UHFFFAOYSA-N	O=C1C(=COC2=C(O)C(OC3OC(CO)C(O)C(O)C3O)=CC=C12)C=4C=CC(OC)=CC4	39985	Organic compounds	Phenylpropanoids and polyketides	Isoflavonoids	Isoflavonoid O	0.963402571711177	1.4717476334898885	0.7997573983721153	2	4.6928804064548855	3.917950069831673	491.1193[C22H22O10]-[C6H10O7]297.081[C16H12O3] 445.113[]-[CH3]430.091[] 445.113[]-[C4H8O4]325.072[] 445.113[]-[C5H8O5]297.081[] 445.113[]-[C6H10O5]283.061[] 445.113[]-[C7H12O6]253.051[] 430.091[]-[C6H10O5]268.038[] 367.084[]-[C2H2O]325.072[] 325.072[]-[CO]297.081[] 325.072[]-[C2H2O]283.061[] 325.072[]-[C3H5O]268.038[] 325.072[]-[C3H5O2]252.042[] 325.072[]-[C2H8NO4P]184.052[] 305.081[]-[CH3]290.05…
396_5	396	12.13975	491.1193	1320968.875	[M+FA-H]-	491.1193	[M+FA-H]-	C22H22O10	0.34499999998161	0.9976223311434205	446.121	Baicalein 6-Methyl Ether 7-Glucoside	RQZJKRNQAPBBAP-UHFFFAOYSA-N	O=C1C=C(OC=2C=C(OC3OC(CO)C(O)C(O)C3O)C(OC)=C(O)C12)C=4C=CC=CC4	279810	Organic compounds	Phenylpropanoids and polyketides	Flavonoids	Flavonoid glycosides	0.9619450317124736	1.4717224867728622	0.7666228436645267	2	4.69288833706776	3.9179288884210846	491.1193[C22H22O10]-[C6H10O7]297.081[C16H12O3] 445.113[]-[CH3]430.091[] 445.113[]-[C4H8O4]325.072[] 445.113[]-[C5H8O5]297.081[] 445.113[]-[C6H10O5]283.061[] 445.113[]-[C7H12O6]253.051[] 430.091[]-[C6H10O5]268.038[] 367.084[]-[C2H2O]325.072[] 325.072[]-[CO]297.081[] 325.072[]-[C2H2O]283.061[] 325.072[]-[C3H5O]268.038[] 325.072[]-[C3H5O2]252.042[] 325.072[]-[C2H8NO4P]184.052[] 305.081[]-[C6H6O]211.…
396_6	396	12.13975	491.1193	1320968.875	[M+FA-H]-	491.1193	[M+FA-H]-	C22H22O10	0.34499999998161	0.9976223311434205	446.121	7-{[5-(1,2-dihydroxyethyl)-3,4-dihydroxyoxolan-2-yl]oxy}-5-hydroxy-6-methoxy-2-phenyl-4H-chromen-4-one	QQDVLYDAYYEYFM-UHFFFAOYSA-N	O=C1C=C(OC=2C=C(OC3OC(C(O)CO)C(O)C3O)C(OC)=C(O)C12)C=4C=CC=CC4	262394	Organic compounds	Phenylpropanoids and polyketides	Flavonoids	Flavonoid glycosides	0.9619450317124736	1.4717224867728622	0.7666228436645267	2	4.69288833706776	3.9179288884210846	491.1193[C22H22O10]-[C6H10O7]297.081[C16H12O3] 445.113[]-[CH3]430.091[] 445.113[]-[C4H8O4]325.072[] 445.113[]-[C5H8O5]297.081[] 445.113[]-[C6H10O5]283.061[] 445.113[]-[C7H12O6]253.051[] 430.091[]-[C6H10O5]268.038[] 367.084[]-[C2H2O]325.072[] 325.072[]-[CO]297.081[] 325.072[]-[C2H2O]283.061[] 325.072[]-[C3H5O]268.038[] 325.072[]-[C3H5O2]252.042[] 325.072[]-[C2H8NO4P]184.052[] 305.081[]-[C6H6O]211.…
396_7	396	12.13975	491.1193	1320968.875	[M+FA-H]-	491.1193	[M+FA-H]-	C22H22O10	0.34499999998161	0.9976223311434205	446.121	7-hydroxy-3-(4-methoxyphenyl)-5-{[3,4,5-trihydroxy-6-(hydroxymethyl)oxan-2-yl]oxy}-4H-chromen-4-one	UMFFUUTVZCGFGQ-UHFFFAOYSA-N	O=C1C(=COC2=CC(O)=CC(OC3OC(CO)C(O)C(O)C3O)=C12)C=4C=CC(OC)=CC4	313850	Organic compounds	Phenylpropanoids and polyketides	Isoflavonoids	Isoflavonoid O	0.9637681159420289	1.4716891643435275	0.7676973717326079	2	4.692800814238119	3.9178518045769293	491.1193[C22H22O10]-[C6H10O7]297.081[C16H12O3] 445.113[]-[CH3]430.091[] 445.113[]-[C4H8O4]325.072[] 445.113[]-[C5H8O5]297.081[] 445.113[]-[C6H10O5]283.061[] 445.113[]-[C7H12O6]253.051[] 430.091[]-[C6H10O5]268.038[] 367.084[]-[C2H2O]325.072[] 325.072[]-[CO]297.081[] 325.072[]-[C2H2O]283.061[] 325.072[]-[C3H5O]268.038[] 325.072[]-[C3H5O2]252.042[] 325.072[]-[C2H8NO4P]184.052[] 305.081[]-[C6H6O]211.…
396_8	396	12.13975	491.1193	1320968.875	[M+FA-H]-	491.1193	[M+FA-H]-	C22H22O10	0.34499999998161	0.9976223311434205	446.121	5-O-Methylapigenin-7-Beta-D-Glucoside	FODVPXDSRQJMQU-UHFFFAOYSA-N	O=C1C=C(OC2=CC(OC3OC(CO)C(O)C(O)C3O)=CC(OC)=C12)C=4C=CC(O)=CC4	76852	Organic compounds	Phenylpropanoids and polyketides	Flavonoids	Flavonoid glycosides	0.9741800418702024	1.471667492527876	0.8092942086780901	2	4.692748877392312	3.9178041643383743	491.1193[C22H22O10]-[C6H10O7]297.081[C16H12O3] 445.113[]-[CH3]430.091[] 445.113[]-[C4H8O4]325.072[] 445.113[]-[C5H8O5]297.081[] 445.113[]-[C6H10O5]283.061[] 445.113[]-[C7H12O6]253.051[] 430.091[]-[C6H10O5]268.038[] 367.084[]-[H2O]349.068[] 367.084[]-[C2H2O]325.072[] 349.068[]-[CO2]305.081[] 349.068[]-[C6H6O3]223.039[] 325.072[]-[CO]297.081[] 325.072[]-[C2H2O]283.061[] 325.072[]-[C3H5O]268.038[] 3…
396_9	396	12.13975	491.1193	1320968.875	[M+FA-H]-	491.1193	[M+FA-H]-	C22H22O10	0.34499999998161	0.9976223311434205	446.121	5-O-Methylgenistein 7-O-Glucoside	KSVVGBSBNPMXJF-UHFFFAOYSA-N	O=C1C(=COC2=CC(OC3OC(CO)C(O)C(O)C3O)=CC(OC)=C12)C=4C=CC(O)=CC4	163611	Organic compounds	Phenylpropanoids and polyketides	Isoflavonoids	Isoflavonoid O	0.974500344589938	1.471667492527876	0.8092942086780901	2	4.692748877392312	3.9178041643383743	491.1193[C22H22O10]-[C6H10O7]297.081[C16H12O3] 445.113[]-[CH3]430.091[] 445.113[]-[C4H8O4]325.072[] 445.113[]-[C5H8O5]297.081[] 445.113[]-[C6H10O5]283.061[] 445.113[]-[C7H12O6]253.051[] 430.091[]-[C6H10O5]268.038[] 367.084[]-[H2O]349.068[] 367.084[]-[C2H2O]325.072[] 349.068[]-[CO2]305.081[] 349.068[]-[C6H6O3]223.039[] 325.072[]-[CO]297.081[] 325.072[]-[C2H2O]283.061[] 325.072[]-[C3H5O]268.038[] 3…
410_0	410	12.39492	595.166	101937.71875	[M-H]-	595.166	[M-H]-	C27H32O15	-0.29999999992469384	0.9982016190293392	596.174	Viscumneoside Iii	BYALYZGUSBVZQP-UHFFFAOYSA-N	O=C1C2=C(O)C=C(OC3OC(CO)C(O)C(O)C3OC4OCC(O)(CO)C4O)C=C2OC(C5=CC=C(O)C(OC)=C5)C1	33498	Organic compounds	Phenylpropanoids and polyketides	Flavonoids	Flavonoid glycosides	0.9762506316321374	2.404560612892986	0.9073904473984651	2	6.012475782686133	5.510618666138987	595.166[]-[H2O]577.156[] 595.166[]-[C4H8O4]475.123[] 595.166[]-[C6H10O4]449.107[] 595.166[]-[C6H10O5]433.119[] 595.166[]-[C12H20O9]287.055[] 577.156[]-[C8H6O]459.114[] 577.156[]-[C12H20O9]269.045[] 475.123[]-[C2H2O]433.119[] 475.123[]-[C8H6O]357.083[] 475.123[]-[C6H10O4]329.066[] 459.114[]-[H2O]441.102[] 459.114[]-[C6H10O5]297.061[] 459.114[]-[C6H12O6]279.049[] 459.114[]-[C12H20O9]151.004[] 449.1…
410_1	410	12.39492	595.166	101937.71875	[M-H]-	595.166	[M-H]-	C27H32O15	-0.29999999992469384	0.9982016190293392	596.174	7-[(3,4-dihydroxy-6-methyl-5-{[3,4,5-trihydroxy-6-(hydroxymethyl)oxan-2-yl]oxy}oxan-2-yl)oxy]-2-(3,4-dihydroxyphenyl)-5-hydroxy-3,4-dihydro-2H-1-benzopyran-4-one	VDNKVEPXAKTDRF-UHFFFAOYSA-N	O=C1C2=C(O)C=C(OC3OC(C)C(OC4OC(CO)C(O)C(O)C4O)C(O)C3O)C=C2OC(C5=CC=C(O)C(O)=C5)C1	325821	Organic compounds	Phenylpropanoids and polyketides	Flavonoids	Flavonoid glycosides	0.9739413680781759	2.3222284724419904	0.922908549376729	2	6.107538076068179	5.475817672379014	595.166[]-[H2O]577.156[] 595.166[]-[C4H8O4]475.123[] 595.166[]-[C6H10O4]449.107[] 595.166[]-[C6H10O5]433.119[] 595.166[]-[C12H20O9]287.055[] 577.156[]-[C8H6O]459.114[] 577.156[]-[C12H20O9]269.045[] 475.123[]-[C2H2O]433.119[] 475.123[]-[C8H6O]357.083[] 475.123[]-[C6H10O4]329.066[] 459.114[]-[H2O]441.102[] 459.114[]-[C4H8O4]339.071[] 459.114[]-[C6H10O5]297.061[] 459.114[]-[C6H12O6]279.049[] 459.114…
410_2	410	12.39492	595.166	101937.71875	[M-H]-	595.166	[M-H]-	C27H32O15	-0.29999999992469384	0.9982016190293392	596.174	5,7,4'-Trihydroxyflavanone 7-O-Galactosylglucoside	HMOGGANVPFSRNU-UHFFFAOYSA-N	O=C1C2=C(O)C=C(OC3OC(CO)C(OC4OC(CO)C(O)C(O)C4O)C(O)C3O)C=C2OC(C5=CC=C(O)C=C5)C1	109194	Organic compounds	Phenylpropanoids and polyketides	Flavonoids	Flavonoid glycosides	0.9761508596783139	2.2778374574586744	0.8026637111368619	2	5.986752009340583	5.3710336240319	595.166[]-[H2O]577.156[] 595.166[]-[C4H8O4]475.123[] 595.166[]-[C6H10O4]449.107[] 595.166[]-[C6H10O5]433.119[] 595.166[]-[C12H20O9]287.055[] 577.156[]-[C8H6O]459.114[] 577.156[]-[C12H20O9]269.045[] 475.123[]-[C2H2O]433.119[] 475.123[]-[C8H6O]357.083[] 475.123[]-[C6H10O4]329.066[] 459.114[]-[H2O]441.102[] 459.114[]-[C4H8O4]339.071[] 459.114[]-[C6H10O5]297.061[] 459.114[]-[C6H12O6]279.049[] 459.114…
410_3	410	12.39492	595.166	101937.71875	[M-H]-	595.166	[M-H]-	C27H32O15	-0.29999999992469384	0.9982016190293392	596.174	Arenariumoside I	QNZZFAKZCZFNLY-UHFFFAOYSA-N	O=C1C=2C(OC3OC(COC4OC(CO)C(O)C(O)C4O)C(O)C(O)C3O)=CC(O)=CC2OC(C5=CC=C(O)C=C5)C1	260499	Organic compounds	Phenylpropanoids and polyketides	Flavonoids	Flavonoid glycosides	0.9756235827664399	2.2774607631139303	0.8075726963723088	2	5.9870082747060955	5.3707850623699125	595.166[]-[H2O]577.156[] 595.166[]-[C4H8O4]475.123[] 595.166[]-[C6H10O4]449.107[] 595.166[]-[C6H10O5]433.119[] 595.166[]-[C12H20O9]287.055[] 577.156[]-[C8H6O]459.114[] 577.156[]-[C12H20O9]269.045[] 475.123[]-[C2H2O]433.119[] 475.123[]-[C8H6O]357.083[] 475.123[]-[C6H10O4]329.066[] 459.114[]-[H2O]441.102[] 459.114[]-[C4H8O4]339.071[] 459.114[]-[C6H10O5]297.061[] 459.114[]-[C6H12O6]279.049[] 459.114…
410_4	410	12.39492	595.166	101937.71875	[M-H]-	595.166	[M-H]-	C27H32O15	-0.29999999992469384	0.9982016190293392	596.174	Neoeriocitrin	OBKKEZLIABHSGY-UHFFFAOYSA-N	O=C1C2=C(O)C=C(OC3OC(CO)C(O)C(O)C3OC4OC(C)C(O)C(O)C4O)C=C2OC(C5=CC=C(O)C(O)=C5)C1	220168	Organic compounds	Phenylpropanoids and polyketides	Flavonoids	Flavonoid glycosides	0.974304068522484	2.320013375863194	0.9273814494231607	2	5.864189061800393	5.351928068666324	595.166[]-[H2O]577.156[] 595.166[]-[C4H8O4]475.123[] 595.166[]-[C6H10O4]449.107[] 595.166[]-[C6H10O5]433.119[] 595.166[]-[C12H20O9]287.055[] 577.156[]-[C8H6O]459.114[] 577.156[]-[C12H20O9]269.045[] 475.123[]-[C2H2O]433.119[] 475.123[]-[C8H6O]357.083[] 475.123[]-[C6H10O4]329.066[] 459.114[]-[H2O]441.102[] 459.114[]-[C6H10O5]297.061[] 459.114[]-[C6H12O6]279.049[] 459.114[]-[C12H20O9]151.004[] 449.1…
410_5	410	12.39492	595.166	101937.71875	[M-H]-	595.166	[M-H]-	C27H32O15	-0.29999999992469384	0.9982016190293392	596.174	Eriocitrin	OMQADRGFMLGFJF-UHFFFAOYSA-N	O=C1C2=C(O)C=C(OC3OC(COC4OC(C)C(O)C(O)C4O)C(O)C(O)C3O)C=C2OC(C5=CC=C(O)C(O)=C5)C1	226410	Organic compounds	Phenylpropanoids and polyketides	Flavonoids	Flavonoid glycosides	0.974304068522484	2.3200134385922793	0.9273814494231607	2	5.864184323491973	5.3519257622411995	595.166[]-[H2O]577.156[] 595.166[]-[C4H8O4]475.123[] 595.166[]-[C6H10O4]449.107[] 595.166[]-[C6H10O5]433.119[] 595.166[]-[C12H20O9]287.055[] 577.156[]-[C8H6O]459.114[] 577.156[]-[C12H20O9]269.045[] 475.123[]-[C2H2O]433.119[] 475.123[]-[C8H6O]357.083[] 475.123[]-[C6H10O4]329.066[] 459.114[]-[H2O]441.102[] 459.114[]-[C6H10O5]297.061[] 459.114[]-[C6H12O6]279.049[] 459.114[]-[C12H20O9]151.004[] 449.1…
410_6	410	12.39492	595.166	101937.71875	[M-H]-	595.166	[M-H]-	C27H32O15	-0.29999999992469384	0.9982016190293392	596.174	Aromadendrin 7-Rhamnosyl-(1->4)-Galactoside	KDBMTANIYMVILA-UHFFFAOYSA-N	O=C1C2=C(O)C=C(OC3OC(CO)C(OC4OC(C)C(O)C(O)C4O)C(O)C3O)C=C2OC(C5=CC=C(O)C=C5)C1O	153520	Organic compounds	Phenylpropanoids and polyketides	Flavonoids	Flavonoid glycosides	0.973109243697479	2.3193575448123607	0.9273814494231606	2	5.862432557027551	5.35039398522907	595.166[]-[H2O]577.156[] 595.166[]-[C4H8O4]475.123[] 595.166[]-[C6H10O4]449.107[] 595.166[]-[C6H10O5]433.119[] 595.166[]-[C12H20O9]287.055[] 577.156[]-[C8H6O]459.114[] 577.156[]-[C12H20O9]269.045[] 475.123[]-[C2H2O]433.119[] 475.123[]-[C8H6O]357.083[] 475.123[]-[C6H10O4]329.066[] 459.114[]-[H2O]441.102[] 459.114[]-[C6H10O5]297.061[] 459.114[]-[C6H12O6]279.049[] 459.114[]-[C12H20O9]151.004[] 449.1…
410_7	410	12.39492	595.166	101937.71875	[M-H]-	595.166	[M-H]-	C27H32O15	-0.29999999992469384	0.9982016190293392	596.174	2-(2,5-dihydroxyphenyl)-5-hydroxy-7-[(3,4,5-trihydroxy-6-{[(3,4,5-trihydroxy-6-methyloxan-2-yl)oxy]methyl}oxan-2-yl)oxy]-3,4-dihydro-2H-1-benzopyran-4-one	WGQQLWYEBJNTFC-UHFFFAOYSA-N	O=C1C2=C(O)C=C(OC3OC(COC4OC(C)C(O)C(O)C4O)C(O)C(O)C3O)C=C2OC(C5=CC(O)=CC=C5O)C1	344309	Organic compounds	Phenylpropanoids and polyketides	Flavonoids	Flavonoid glycosides	0.9733257661748014	2.320332382769039	0.9074139130474426	2	5.859019302641467	5.349662195992707	595.166[]-[H2O]577.156[] 595.166[]-[C4H8O4]475.123[] 595.166[]-[C6H10O4]449.107[] 595.166[]-[C6H10O5]433.119[] 595.166[]-[C12H20O9]287.055[] 577.156[]-[C8H6O]459.114[] 577.156[]-[C12H20O9]269.045[] 475.123[]-[C2H2O]433.119[] 475.123[]-[C8H6O]357.083[] 475.123[]-[C6H10O4]329.066[] 459.114[]-[H2O]441.102[] 459.114[]-[C6H10O5]297.061[] 459.114[]-[C6H12O6]279.049[] 459.114[]-[C12H20O9]151.004[] 449.1…
410_8	410	12.39492	595.166	101937.71875	[M-H]-	595.166	[M-H]-	C27H32O15	-0.29999999992469384	0.9982016190293392	596.174	5,7,2',5'-Tetrahydroxyflavanone 7-O-Rutinoside	LCHCRZVPDMFOIR-UHFFFAOYSA-N	O=C1C2=C(O)C=C(OC3OCC(O)(COC4OC(C)C(O)C(O)C4O)C(O)C3O)C=C2OC(C5=CC(O)=CC=C5O)C1	169450	Organic compounds	Phenylpropanoids and polyketides	Flavonoids	Flavonoid glycosides	0.9733257661748014	2.320327937114224	0.9074139130474427	2	5.859009343050862	5.349652770542589	595.166[]-[H2O]577.156[] 595.166[]-[C4H8O4]475.123[] 595.166[]-[C6H10O4]449.107[] 595.166[]-[C6H10O5]433.119[] 595.166[]-[C12H20O9]287.055[] 577.156[]-[C8H6O]459.114[] 577.156[]-[C12H20O9]269.045[] 475.123[]-[C2H2O]433.119[] 475.123[]-[C8H6O]357.083[] 475.123[]-[C6H10O4]329.066[] 459.114[]-[H2O]441.102[] 459.114[]-[C6H10O5]297.061[] 459.114[]-[C6H12O6]279.049[] 459.114[]-[C12H20O9]151.004[] 449.1…
410_9	410	12.39492	595.166	101937.71875	[M-H]-	595.166	[M-H]-	C27H32O15	-0.29999999992469384	0.9982016190293392	596.174	7-{[4,5-dihydroxy-6-(hydroxymethyl)-3-[(3,4,5-trihydroxy-6-methyloxan-2-yl)oxy]oxan-2-yl]oxy}-2-(3,5-dihydroxyphenyl)-5-hydroxy-3,4-dihydro-2H-1-benzopyran-4-one	VIZOIWONWPNYQB-UHFFFAOYSA-N	O=C1C2=C(O)C=C(OC3OC(CO)C(O)C(O)C3OC4OC(C)C(O)C(O)C4O)C=C2OC(C=5C=C(O)C=C(O)C5)C1	329465	Organic compounds	Phenylpropanoids and polyketides	Flavonoids	Flavonoid glycosides	0.9730363423212193	2.3192610479686038	0.887422911022747	2	5.856514346861118	5.347338383302097	595.166[]-[H2O]577.156[] 595.166[]-[C4H8O4]475.123[] 595.166[]-[C6H10O4]449.107[] 595.166[]-[C6H10O5]433.119[] 595.166[]-[C12H20O9]287.055[] 577.156[]-[C8H6O]459.114[] 577.156[]-[C12H20O9]269.045[] 475.123[]-[C2H2O]433.119[] 475.123[]-[C8H6O]357.083[] 475.123[]-[C6H10O4]329.066[] 459.114[]-[H2O]441.102[] 459.114[]-[C6H10O5]297.061[] 459.114[]-[C6H12O6]279.049[] 459.114[]-[C12H20O9]151.004[] 449.1…
445_0	445	13.5949	579.1714	126692.4375	[M-H]-	579.1714	[M-H]-	C27H32O14	0.01499999996212864	0.9999955000101477	580.179	2-(4-{[4,5-dihydroxy-6-(hydroxymethyl)-3-[(3,4,5-trihydroxy-6-methyloxan-2-yl)oxy]oxan-2-yl]oxy}phenyl)-5,7-dihydroxy-3,4-dihydro-2H-1-benzopyran-4-one	OMTDDSGSNPCORS-UHFFFAOYSA-N	O=C1C=2C(O)=CC(O)=CC2OC(C3=CC=C(OC4OC(CO)C(O)C(O)C4OC5OC(C)C(O)C(O)C5O)C=C3)C1	226550	Organic compounds	Phenylpropanoids and polyketides	Flavonoids	Flavonoid glycosides	0.9703915950334289	1.3362079755515446	0.7352103803564886	2	4.663052347081254	3.7677336990931867	579.171[]-[C12H20O9]271.061[] 459.112[]-[C12H20O9]151.004[] 313.072[]-[CO]285.075[] 313.072[]-[C2H2O]271.061[] 313.072[]-[C6H6O3]187.038[] 313.072[]-[C7H4O4]161.061[] 271.061[]-[C2H2O]229.05[] 271.061[]-[CO2]227.07[] 271.061[]-[C6H6]193.013[] 271.061[]-[C6H6O]177.019[] 271.061[]-[C6H6O3]145.028[] 271.061[]-[C7H4O4]119.05[] 229.05[]-[C2H2O]187.038[] 229.05[]-[CO2]185.059[] 229.05[]-[C6H6]151.004[]…
445_1	445	13.5949	579.1714	126692.4375	[M-H]-	579.1714	[M-H]-	C27H32O14	0.01499999996212864	0.9999955000101477	580.179	5,7,4'-Trihydroxyflavanone 4'-O-Rutinoside	RJPMXEPQESULBJ-UHFFFAOYSA-N	O=C1C=2C(O)=CC(O)=CC2OC(C3=CC=C(OC4OC(COC5OC(C)C(O)C(O)C5O)C(O)C(O)C4O)C=C3)C1	274257	Organic compounds	Phenylpropanoids and polyketides	Flavonoids	Flavonoid glycosides	0.9703915950334289	1.3362079755515448	0.7352103803564886	2	4.663052347081254	3.7677336990931867	579.171[]-[C12H20O9]271.061[] 459.112[]-[C12H20O9]151.004[] 313.072[]-[CO]285.075[] 313.072[]-[C2H2O]271.061[] 313.072[]-[C6H6O3]187.038[] 313.072[]-[C7H4O4]161.061[] 271.061[]-[C2H2O]229.05[] 271.061[]-[CO2]227.07[] 271.061[]-[C6H6]193.013[] 271.061[]-[C6H6O]177.019[] 271.061[]-[C6H6O3]145.028[] 271.061[]-[C7H4O4]119.05[] 229.05[]-[C2H2O]187.038[] 229.05[]-[CO2]185.059[] 229.05[]-[C6H6]151.004[]…
445_2	445	13.5949	579.1714	126692.4375	[M-H]-	579.1714	[M-H]-	C27H32O14	0.01499999996212864	0.9999955000101477	580.179	Narirutin	HXTFHSYLYXVTHC-UHFFFAOYSA-N	O=C1C2=C(O)C=C(OC3OC(COC4OC(C)C(O)C(O)C4O)C(O)C(O)C3O)C=C2OC(C5=CC=C(O)C=C5)C1	116312	Organic compounds	Phenylpropanoids and polyketides	Flavonoids	Flavonoid glycosides	0.9809310151430174	1.318850460625924	0.774412877889673	2	4.619044500943069	3.7283722610984733	579.171[]-[C12H20O9]271.061[] 459.112[]-[C12H20O9]151.004[] 313.072[]-[H2O]295.06[] 313.072[]-[CO]285.075[] 313.072[]-[C2H2O]271.061[] 313.072[]-[C6H6O3]187.038[] 313.072[]-[C7H4O4]161.061[] 295.06[]-[CO]267.063[] 295.06[]-[C8H6O]177.019[] 285.075[]-[H2O]267.063[] 271.061[]-[C2H2O]229.05[] 271.061[]-[CO2]227.07[] 271.061[]-[C6H6]193.013[] 271.061[]-[C6H6O]177.019[] 271.061[]-[C6H6O3]145.028[] 271…
445_3	445	13.5949	579.1714	126692.4375	[M-H]-	579.1714	[M-H]-	C27H32O14	0.01499999996212864	0.9999955000101477	580.179	7-[(4,5-dihydroxy-6-methyl-3-{[3,4,5-trihydroxy-6-(hydroxymethyl)oxan-2-yl]oxy}oxan-2-yl)oxy]-5-hydroxy-2-(4-hydroxyphenyl)-3,4-dihydro-2H-1-benzopyran-4-one	FCCYXTAFESYJMC-UHFFFAOYSA-N	O=C1C2=C(O)C=C(OC3OC(C)C(O)C(O)C3OC4OC(CO)C(O)C(O)C4O)C=C2OC(C5=CC=C(O)C=C5)C1	68772	Organic compounds	Phenylpropanoids and polyketides	Flavonoids	Flavonoid glycosides	0.9805230940456316	1.3188237986398281	0.8215474916956234	2	4.619014957528582	3.728330827405134	579.171[]-[C12H20O9]271.061[] 459.112[]-[C12H20O9]151.004[] 313.072[]-[H2O]295.06[] 313.072[]-[CO]285.075[] 313.072[]-[C2H2O]271.061[] 313.072[]-[C6H6O3]187.038[] 313.072[]-[C7H4O4]161.061[] 295.06[]-[CO]267.063[] 295.06[]-[C8H6O]177.019[] 285.075[]-[H2O]267.063[] 272.069[]-[C2H3O]229.05[] 271.061[]-[C2H2O]229.05[] 271.061[]-[CO2]227.07[] 271.061[]-[C6H6]193.013[] 271.061[]-[C6H6O]177.019[] 271.0…
445_4	445	13.5949	579.1714	126692.4375	[M-H]-	579.1714	[M-H]-	C27H32O14	0.01499999996212864	0.9999955000101477	580.179	Naringin	DFPMSGMNTNDNHN-UHFFFAOYSA-N	O=C1C2=C(O)C=C(OC3OC(CO)C(O)C(O)C3OC4OC(C)C(O)C(O)C4O)C=C2OC(C5=CC=C(O)C=C5)C1	53986	Organic compounds	Phenylpropanoids and polyketides	Flavonoids	Flavonoid glycosides	0.9809203142536476	1.318787951834007	0.7701001989423534	2	4.61889800136508	3.728236502517562	579.171[]-[C12H20O9]271.061[] 459.112[]-[C12H20O9]151.004[] 313.072[]-[H2O]295.06[] 313.072[]-[CO]285.075[] 313.072[]-[C2H2O]271.061[] 313.072[]-[C6H6O3]187.038[] 313.072[]-[C7H4O4]161.061[] 295.06[]-[CO]267.063[] 295.06[]-[C8H6O]177.019[] 285.075[]-[H2O]267.063[] 271.061[]-[C2H2O]229.05[] 271.061[]-[CO2]227.07[] 271.061[]-[C6H6]193.013[] 271.061[]-[C6H6O]177.019[] 271.061[]-[C6H6O3]145.028[] 271…
445_5	445	13.5949	579.1714	126692.4375	[M-H]-	579.1714	[M-H]-	C27H32O14	0.01499999996212864	0.9999955000101477	580.179	Naringenin 5-O-Neohesperidoside	MWQGOZLFAPRRTD-UHFFFAOYSA-N	O=C1C=2C(OC3OC(CO)C(O)C(O)C3OC4OC(C)C(O)C(O)C4O)=CC(O)=CC2OC(C5=CC=C(O)C=C5)C1	199063	Organic compounds	Phenylpropanoids and polyketides	Flavonoids	Flavonoid glycosides	0.9804934021801491	1.318701856709931	0.7897702019403975	2	4.618856297606705	3.728129555514298	579.171[]-[C12H20O9]271.061[] 459.112[]-[C12H20O9]151.004[] 313.072[]-[H2O]295.06[] 313.072[]-[CO]285.075[] 313.072[]-[C2H2O]271.061[] 313.072[]-[C6H6O3]187.038[] 313.072[]-[C7H4O4]161.061[] 295.06[]-[CO]267.063[] 295.06[]-[C8H6O]177.019[] 285.075[]-[H2O]267.063[] 271.061[]-[C2H2O]229.05[] 271.061[]-[CO2]227.07[] 271.061[]-[C6H6]193.013[] 271.061[]-[C6H6O]177.019[] 271.061[]-[C6H6O3]145.028[] 271…
445_6	445	13.5949	579.1714	126692.4375	[M-H]-	579.1714	[M-H]-	C27H32O14	0.01499999996212864	0.9999955000101477	580.179	7-[(4,5-dihydroxy-6-{[(3,4,5-trihydroxy-6-methyloxan-2-yl)oxy]methyl}oxan-2-yl)oxy]-2-(3,4-dihydroxyphenyl)-5-hydroxy-3,4-dihydro-2H-1-benzopyran-4-one	OZNJTBQBUXKVNL-UHFFFAOYSA-N	O=C1C2=C(O)C=C(OC3OC(COC4OC(C)C(O)C(O)C4O)C(O)C(O)C3)C=C2OC(C5=CC=C(O)C(O)=C5)C1	234986	Organic compounds	Phenylpropanoids and polyketides	Flavonoids	Flavonoid glycosides	0.9791094007696537	1.2340674123069433	0.9115198680177844	2	4.281739456373383	3.4749366904946495	579.171[]-[C12H20O9]271.061[] 459.112[]-[C12H20O9]151.004[] 313.072[]-[H2O]295.06[] 313.072[]-[CO]285.075[] 313.072[]-[C2H2O]271.061[] 313.072[]-[C6H6O3]187.038[] 313.072[]-[C7H4O4]161.061[] 295.06[]-[CO]267.063[] 295.06[]-[C6H6]217.013[] 295.06[]-[C8H6O]177.019[] 285.075[]-[H2O]267.063[] 272.069[]-[C2H3O]229.05[] 271.061[]-[C2H2O]229.05[] 271.061[]-[CO2]227.07[] 271.061[]-[C6H6]193.013[] 271.061…
445_7	445	13.5949	579.1714	126692.4375	[M-H]-	579.1714	[M-H]-	C27H32O14	0.01499999996212864	0.9999955000101477	580.179	7-({4,5-dihydroxy-6-methyl-3-[(3,4,5-trihydroxy-6-methyloxan-2-yl)oxy]oxan-2-yl}oxy)-5,6-dihydroxy-2-(4-hydroxyphenyl)-3,4-dihydro-2H-1-benzopyran-4-one	GLSNTDSPPICKOT-UHFFFAOYSA-N	O=C1C2=C(O)C(O)=C(OC3OC(C)C(O)C(O)C3OC4OC(C)C(O)C(O)C4O)C=C2OC(C5=CC=C(O)C=C5)C1	92191	Organic compounds	Phenylpropanoids and polyketides	Flavonoids	Flavonoid glycosides	0.9811031664964249	1.2320789851157423	0.8728950667296532	2	4.276134930513832	3.4701460003736733	579.171[]-[C12H20O9]271.061[] 459.112[]-[C12H20O9]151.004[] 313.072[]-[H2O]295.06[] 313.072[]-[CO]285.075[] 313.072[]-[C2H2O]271.061[] 313.072[]-[C6H6O3]187.038[] 313.072[]-[C7H4O4]161.061[] 295.06[]-[CO]267.063[] 295.06[]-[C6H6]217.013[] 295.06[]-[C8H6O]177.019[] 285.075[]-[H2O]267.063[] 271.061[]-[C2H2O]229.05[] 271.061[]-[CO2]227.07[] 271.061[]-[C6H6]193.013[] 271.061[]-[C6H6O]177.019[] 271.06…
445_8	445	13.5949	579.1714	126692.4375	[M-H]-	579.1714	[M-H]-	C27H32O14	0.01499999996212864	0.9999955000101477	580.179	Chalconaringenin 2'-Rhamnosyl-(1->4)-Glucoside	MTVKTIGIQSWAJE-UHFFFAOYSA-N	O=C(C=CC1=CC=C(O)C=C1)C=2C(O)=CC(O)=CC2OC3OC(CO)C(OC4OC(C)C(O)C(O)C4O)C(O)C3O	197488	Organic compounds	Phenylpropanoids and polyketides	Flavonoids	Flavonoid glycosides	0.9762489762489762	1.3256601425796468	0.670331278701203	2	3.463250388700045	3.157284886930684	579.171[]-[C12H20O9]271.061[] 459.112[]-[C12H20O9]151.004[] 313.072[]-[H2O]295.06[] 313.072[]-[CO]285.075[] 313.072[]-[C2H2O]271.061[] 313.072[]-[C6H6O3]187.038[] 313.072[]-[C7H4O4]161.061[] 295.06[]-[CO]267.063[] 285.075[]-[H2O]267.063[] 272.069[]-[C2H3O]229.05[] 271.061[]-[C2H2O]229.05[] 271.061[]-[CO2]227.07[] 271.061[]-[C6H6O3]145.028[] 271.061[]-[C7H4O4]119.05[] 267.063[]-[C6H6]189.02[] 267.…
445_9	445	13.5949	579.1714	126692.4375	[M-H]-	579.1714	[M-H]-	C27H32O14	0.01499999996212864	0.9999955000101477	580.179	1-(4-{[4,5-dihydroxy-6-(hydroxymethyl)-3-[(3,4,5-trihydroxy-6-methyloxan-2-yl)oxy]oxan-2-yl]oxy}-2,6-dihydroxyphenyl)-3-(4-hydroxyphenyl)prop-2-en-1-one	IXVXIWLKOMVSFY-UHFFFAOYSA-N	O=C(C=CC1=CC=C(O)C=C1)C2=C(O)C=C(OC3OC(CO)C(O)C(O)C3OC4OC(C)C(O)C(O)C4O)C=C2O	133083	Organic compounds	Phenylpropanoids and polyketides	Flavonoids	Flavonoid glycosides	0.9752559726962458	1.3256586163671793	0.670331278701203	2	3.4632482186412474	3.157282275688818	579.171[]-[C12H20O9]271.061[] 459.112[]-[C12H20O9]151.004[] 313.072[]-[H2O]295.06[] 313.072[]-[CO]285.075[] 313.072[]-[C2H2O]271.061[] 313.072[]-[C6H6O3]187.038[] 313.072[]-[C7H4O4]161.061[] 295.06[]-[CO]267.063[] 285.075[]-[H2O]267.063[] 272.069[]-[C2H3O]229.05[] 271.061[]-[C2H2O]229.05[] 271.061[]-[CO2]227.07[] 271.061[]-[C6H6O3]145.028[] 271.061[]-[C7H4O4]119.05[] 267.063[]-[C6H6]189.02[] 267.…
470_0	470	14.25445	579.1713	809706.4375	[M-H]-	579.1713	[M-H]-	C27H32O14	-0.0850000000127693	0.9998555104395788	580.179	5,7,4'-Trihydroxyflavanone 4'-O-Rutinoside	RJPMXEPQESULBJ-UHFFFAOYSA-N	O=C1C=2C(O)=CC(O)=CC2OC(C3=CC=C(OC4OC(COC5OC(C)C(O)C(O)C5O)C(O)C(O)C4O)C=C3)C1	274257	Organic compounds	Phenylpropanoids and polyketides	Flavonoids	Flavonoid glycosides	0.9656160458452722	2.198731736178208	0.7606577527474753	2	5.825010170143343	5.211222372293838	579.171[]-[C6H10O5]417.118[] 579.171[]-[C12H20O9]271.061[] 473.135[]-[C12H20O9]165.02[] 459.115[]-[C4H8O4]339.072[] 459.115[]-[C12H20O9]151.004[] 459.115[]-[C9H17O10P]143.05[] 417.118[]-[C6H6]339.072[] 417.118[]-[C6H10O4]271.061[] 415.102[]-[C2H2O]373.091[] 415.102[]-[C6H10O4]269.046[] 373.091[]-[C2H4O2]313.071[] 357.082[]-[H2O]339.072[] 357.082[]-[C3H5NO2]270.053[] 357.082[]-[C5H8O5]209.049[] 35…
470_1	470	14.25445	579.1713	809706.4375	[M-H]-	579.1713	[M-H]-	C27H32O14	-0.0850000000127693	0.9998555104395788	580.179	2-(4-{[4,5-dihydroxy-6-(hydroxymethyl)-3-[(3,4,5-trihydroxy-6-methyloxan-2-yl)oxy]oxan-2-yl]oxy}phenyl)-5,7-dihydroxy-3,4-dihydro-2H-1-benzopyran-4-one	OMTDDSGSNPCORS-UHFFFAOYSA-N	O=C1C=2C(O)=CC(O)=CC2OC(C3=CC=C(OC4OC(CO)C(O)C(O)C4OC5OC(C)C(O)C(O)C5O)C=C3)C1	226550	Organic compounds	Phenylpropanoids and polyketides	Flavonoids	Flavonoid glycosides	0.9656160458452722	2.1987316262243652	0.7606577527474753	2	5.825010043376262	5.211222198956455	579.171[]-[C6H10O5]417.118[] 579.171[]-[C12H20O9]271.061[] 473.135[]-[C12H20O9]165.02[] 459.115[]-[C4H8O4]339.072[] 459.115[]-[C12H20O9]151.004[] 459.115[]-[C9H17O10P]143.05[] 417.118[]-[C6H6]339.072[] 417.118[]-[C6H10O4]271.061[] 415.102[]-[C2H2O]373.091[] 415.102[]-[C6H10O4]269.046[] 373.091[]-[C2H4O2]313.071[] 357.082[]-[H2O]339.072[] 357.082[]-[C3H5NO2]270.053[] 357.082[]-[C5H8O5]209.049[] 35…
470_2	470	14.25445	579.1713	809706.4375	[M-H]-	579.1713	[M-H]-	C27H32O14	-0.0850000000127693	0.9998555104395788	580.179	Narirutin	HXTFHSYLYXVTHC-UHFFFAOYSA-N	O=C1C2=C(O)C=C(OC3OC(COC4OC(C)C(O)C(O)C4O)C(O)C(O)C3O)C=C2OC(C5=CC=C(O)C=C5)C1	116312	Organic compounds	Phenylpropanoids and polyketides	Flavonoids	Flavonoid glycosides	0.9775659001682557	2.196784137557465	0.8517162515256935	2	5.828186038735058	5.2108627079689525	579.171[]-[C6H10O5]417.118[] 579.171[]-[C12H20O9]271.061[] 473.135[]-[CH4O]441.105[] 473.135[]-[C12H20O9]165.02[] 459.115[]-[H2O]441.105[] 459.115[]-[C4H8O4]339.072[] 459.115[]-[C12H20O9]151.004[] 459.115[]-[C9H17O10P]143.05[] 441.105[]-[C6H10O4]295.047[] 433.133[]-[C12H20O9]125.025[] 417.118[]-[C6H6]339.072[] 417.118[]-[C6H10O4]271.061[] 415.102[]-[C2H2O]373.091[] 415.102[]-[C6H10O4]269.046[] 37…
470_3	470	14.25445	579.1713	809706.4375	[M-H]-	579.1713	[M-H]-	C27H32O14	-0.0850000000127693	0.9998555104395788	580.179	7-[(4,5-dihydroxy-6-methyl-3-{[3,4,5-trihydroxy-6-(hydroxymethyl)oxan-2-yl]oxy}oxan-2-yl)oxy]-5-hydroxy-2-(4-hydroxyphenyl)-3,4-dihydro-2H-1-benzopyran-4-one	FCCYXTAFESYJMC-UHFFFAOYSA-N	O=C1C2=C(O)C=C(OC3OC(C)C(O)C(O)C3OC4OC(CO)C(O)C(O)C4O)C=C2OC(C5=CC=C(O)C=C5)C1	68772	Organic compounds	Phenylpropanoids and polyketides	Flavonoids	Flavonoid glycosides	0.9777406789092933	2.1967790109543888	0.8577065473855836	2	5.828174689719492	5.210851906858093	579.171[]-[C6H10O5]417.118[] 579.171[]-[C12H20O9]271.061[] 473.135[]-[CH4O]441.105[] 473.135[]-[C12H20O9]165.02[] 459.115[]-[H2O]441.105[] 459.115[]-[C4H8O4]339.072[] 459.115[]-[C12H20O9]151.004[] 459.115[]-[C9H17O10P]143.05[] 441.105[]-[C6H10O4]295.047[] 433.133[]-[C12H20O9]125.025[] 417.118[]-[C6H6]339.072[] 417.118[]-[C6H10O4]271.061[] 415.102[]-[C2H2O]373.091[] 415.102[]-[C6H10O4]269.046[] 37…
470_4	470	14.25445	579.1713	809706.4375	[M-H]-	579.1713	[M-H]-	C27H32O14	-0.0850000000127693	0.9998555104395788	580.179	Naringin	DFPMSGMNTNDNHN-UHFFFAOYSA-N	O=C1C2=C(O)C=C(OC3OC(CO)C(O)C(O)C3OC4OC(C)C(O)C(O)C4O)C=C2OC(C5=CC=C(O)C=C5)C1	53986	Organic compounds	Phenylpropanoids and polyketides	Flavonoids	Flavonoid glycosides	0.9775533108866442	2.1967550845915174	0.8517162515256934	2	5.828117500450046	5.210799385860498	579.171[]-[C6H10O5]417.118[] 579.171[]-[C12H20O9]271.061[] 473.135[]-[CH4O]441.105[] 473.135[]-[C12H20O9]165.02[] 459.115[]-[H2O]441.105[] 459.115[]-[C4H8O4]339.072[] 459.115[]-[C12H20O9]151.004[] 459.115[]-[C9H17O10P]143.05[] 441.105[]-[C6H10O4]295.047[] 433.133[]-[C12H20O9]125.025[] 417.118[]-[C6H6]339.072[] 417.118[]-[C6H10O4]271.061[] 415.102[]-[C2H2O]373.091[] 415.102[]-[C6H10O4]269.046[] 37…
470_5	470	14.25445	579.1713	809706.4375	[M-H]-	579.1713	[M-H]-	C27H32O14	-0.0850000000127693	0.9998555104395788	580.179	Naringenin 5-O-Neohesperidoside	MWQGOZLFAPRRTD-UHFFFAOYSA-N	O=C1C=2C(OC3OC(CO)C(O)C(O)C3OC4OC(C)C(O)C(O)C4O)=CC(O)=CC2OC(C5=CC=C(O)C=C5)C1	199063	Organic compounds	Phenylpropanoids and polyketides	Flavonoids	Flavonoid glycosides	0.9770510613884108	2.1967135324765437	0.8577065473855838	2	5.82807471423708	5.2107364406390415	579.171[]-[C6H10O5]417.118[] 579.171[]-[C12H20O9]271.061[] 473.135[]-[CH4O]441.105[] 473.135[]-[C12H20O9]165.02[] 459.115[]-[H2O]441.105[] 459.115[]-[C4H8O4]339.072[] 459.115[]-[C12H20O9]151.004[] 459.115[]-[C9H17O10P]143.05[] 441.105[]-[C6H10O4]295.047[] 433.133[]-[C12H20O9]125.025[] 417.118[]-[C6H6]339.072[] 417.118[]-[C6H10O4]271.061[] 415.102[]-[C2H2O]373.091[] 415.102[]-[C6H10O4]269.046[] 37…
470_6	470	14.25445	579.1713	809706.4375	[M-H]-	579.1713	[M-H]-	C27H32O14	-0.0850000000127693	0.9998555104395788	580.179	7-({4,5-dihydroxy-6-methyl-3-[(3,4,5-trihydroxy-6-methyloxan-2-yl)oxy]oxan-2-yl}oxy)-5,6-dihydroxy-2-(4-hydroxyphenyl)-3,4-dihydro-2H-1-benzopyran-4-one	GLSNTDSPPICKOT-UHFFFAOYSA-N	O=C1C2=C(O)C(O)=C(OC3OC(C)C(O)C(O)C3OC4OC(C)C(O)C(O)C4O)C=C2OC(C5=CC=C(O)C=C5)C1	92191	Organic compounds	Phenylpropanoids and polyketides	Flavonoids	Flavonoid glycosides	0.9785495403472931	2.1162574605167173	0.9210552188034797	2	5.468693193029807	4.950589608075579	579.171[]-[C6H10O5]417.118[] 579.171[]-[C12H20O9]271.061[] 473.135[]-[CH4O]441.105[] 473.135[]-[C12H20O9]165.02[] 459.115[]-[H2O]441.105[] 459.115[]-[C4H8O4]339.072[] 459.115[]-[C12H20O9]151.004[] 459.115[]-[C9H17O10P]143.05[] 441.105[]-[C6H10O4]295.047[] 433.133[]-[C12H20O9]125.025[] 417.118[]-[C6H6]339.072[] 417.118[]-[C6H10O4]271.061[] 415.102[]-[C2H2O]373.091[] 415.102[]-[C6H10O4]269.046[] 37…
470_7	470	14.25445	579.1713	809706.4375	[M-H]-	579.1713	[M-H]-	C27H32O14	-0.0850000000127693	0.9998555104395788	580.179	7-[(4,5-dihydroxy-6-{[(3,4,5-trihydroxy-6-methyloxan-2-yl)oxy]methyl}oxan-2-yl)oxy]-2-(3,4-dihydroxyphenyl)-5-hydroxy-3,4-dihydro-2H-1-benzopyran-4-one	OZNJTBQBUXKVNL-UHFFFAOYSA-N	O=C1C2=C(O)C=C(OC3OC(COC4OC(C)C(O)C(O)C4O)C(O)C(O)C3)C=C2OC(C5=CC=C(O)C(O)=C5)C1	234986	Organic compounds	Phenylpropanoids and polyketides	Flavonoids	Flavonoid glycosides	0.976910390324354	2.1104218758858315	0.9022182548114636	2	5.446202527919624	4.933508690889602	579.171[]-[C6H10O5]417.118[] 579.171[]-[C12H20O9]271.061[] 473.135[]-[CH4O]441.105[] 473.135[]-[C12H20O9]165.02[] 459.115[]-[H2O]441.105[] 459.115[]-[C4H8O4]339.072[] 459.115[]-[C12H20O9]151.004[] 459.115[]-[C9H17O10P]143.05[] 441.105[]-[C6H10O4]295.047[] 433.133[]-[C12H20O9]125.025[] 417.118[]-[C6H6]339.072[] 417.118[]-[C6H10O4]271.061[] 415.102[]-[C2H2O]373.091[] 415.102[]-[C6H10O4]269.046[] 37…
470_8	470	14.25445	579.1713	809706.4375	[M-H]-	579.1713	[M-H]-	C27H32O14	-0.0850000000127693	0.9998555104395788	580.179	1-(4-{[4,5-dihydroxy-6-(hydroxymethyl)-3-[(3,4,5-trihydroxy-6-methyloxan-2-yl)oxy]oxan-2-yl]oxy}-2,6-dihydroxyphenyl)-3-(4-hydroxyphenyl)prop-2-en-1-one	IXVXIWLKOMVSFY-UHFFFAOYSA-N	O=C(C=CC1=CC=C(O)C=C1)C2=C(O)C=C(OC3OC(CO)C(O)C(O)C3OC4OC(C)C(O)C(O)C4O)C=C2O	133083	Organic compounds	Phenylpropanoids and polyketides	Flavonoids	Flavonoid glycosides	0.9735494880546075	2.204190876473886	0.6697261590231055	2	4.7768654973777025	4.6926091762066955	579.171[]-[C6H10O5]417.118[] 579.171[]-[C12H20O9]271.061[] 459.115[]-[H2O]441.105[] 459.115[]-[C12H20O9]151.004[] 459.115[]-[C9H17O10P]143.05[] 441.105[]-[C6H10O4]295.047[] 433.133[]-[C12H20O9]125.025[] 417.118[]-[C6H10O4]271.061[] 415.102[]-[C2H2O]373.091[] 415.102[]-[C6H10O4]269.046[] 373.091[]-[C2H4O2]313.071[] 373.091[]-[C6H6]295.047[] 357.082[]-[C3H5NO2]270.053[] 313.071[]-[C2H2O]271.061[] 3…
470_9	470	14.25445	579.1713	809706.4375	[M-H]-	579.1713	[M-H]-	C27H32O14	-0.0850000000127693	0.9998555104395788	580.179	Chalconaringenin 2'-Rhamnosyl-(1->4)-Glucoside	MTVKTIGIQSWAJE-UHFFFAOYSA-N	O=C(C=CC1=CC=C(O)C=C1)C=2C(O)=CC(O)=CC2OC3OC(CO)C(OC4OC(C)C(O)C(O)C4O)C(O)C3O	197488	Organic compounds	Phenylpropanoids and polyketides	Flavonoids	Flavonoid glycosides	0.9737919737919738	2.204190743524205	0.6924471570485372	2	4.776865432479266	4.692609010807796	579.171[]-[C6H10O5]417.118[] 579.171[]-[C12H20O9]271.061[] 459.115[]-[H2O]441.105[] 459.115[]-[C12H20O9]151.004[] 459.115[]-[C9H17O10P]143.05[] 441.105[]-[C6H10O4]295.047[] 433.133[]-[C12H20O9]125.025[] 417.118[]-[C6H10O4]271.061[] 415.102[]-[C2H2O]373.091[] 415.102[]-[C6H10O4]269.046[] 373.091[]-[C2H4O2]313.071[] 373.091[]-[C6H6]295.047[] 357.082[]-[C3H5NO2]270.053[] 343.082[]-[C3H5O2]270.053[] …
476_0	476	14.25445	642.1666	202733.578125	[M-H]-	642.1666	[M-H]-	C27H33NO17	-0.42899999994006066	0.9963259459150448	0.0	MKG34191	LMELTUAIKFRGMA-UHFFFAOYSA-N	O=C(C1=C(c2cc(O)c(O)c(O)c2)OC(CO)C(O)C1O)C1(O)NCCC(Oc2cc(O)cc(O)c2O)OC(CO)C(O)C1O	GENC34191					0.9939271255060729	0.01253280609271461	0.43711610527185607	2	0.0004291151284033213	0.11237995824842074	579.171[]-[C12H20O9]271.061[] 313.069[]-[C2H2O]271.061[]
491_0	491	14.7476	187.0973	340618.6875	[M-H]-	187.0973	[M-H]-	C9H16O4	0.26499999998463863	0.9985964858486922	0.0	MKG36183	NRTWJLPMMFJNBH-UHFFFAOYSA-N	CCOC1(CCC(=O)O)CCC1O	GENC36183					0.8367346938775511	1.1324629799416193	0.31980503523909	2	1.6561573402796295	2.0604012986663034	187.097[]-[H2O]169.087[] 187.097[]-[CO2]143.107[] 187.097[]-[C3H6O3]97.066[] 169.087[]-[CO]141.093[] 169.087[]-[CO2]125.097[] 143.107[]-[H2O]125.097[] 141.093[]-[H2O]123.081[] 125.097[]-[C2H4]97.066[] 123.081[]-[C2H4]95.05[]
491_1	491	14.7476	187.0973	340618.6875	[M-H]-	187.0973	[M-H]-	C9H16O4	0.26499999998463863	0.9985964858486922	0.0	MKG147991	IUQXVSOAJPJWJJ-UHFFFAOYSA-N	CC(C)CC(=O)CC(C)(O)C(=O)O	GENC147991					0.8085106382978723	1.1249372400149382	0.35949326482381183	2	1.4581458558337086	1.953869816516662	187.097[]-[H2O]169.087[] 187.097[]-[CO2]143.107[] 169.087[]-[CO]141.093[] 169.087[]-[CO2]125.097[] 143.107[]-[H2O]125.097[] 141.093[]-[H2O]123.081[] 125.097[]-[C3H6]83.052[] 83.052[]-[CO]55.053[]
491_2	491	14.7476	187.0973	340618.6875	[M-H]-	187.0973	[M-H]-	C9H16O4	0.26499999998463863	0.9985964858486922	0.0	MKG81937	SSJGSZRHSJQJLI-UHFFFAOYSA-N	CCCCOC=CC(O)CC(=O)O	GENC81937					0.8125	1.1180754431011009	0.3596074097210641	2	1.096792732723098	1.7663314580475191	187.097[]-[H2O]169.087[] 187.097[]-[CO2]143.107[] 169.087[]-[CO]141.093[] 169.087[]-[CO2]125.097[] 143.107[]-[H2O]125.097[] 141.093[]-[H2O]123.081[]
491_3	491	14.7476	187.0973	340618.6875	[M-H]-	187.0973	[M-H]-	C9H16O4	0.26499999998463863	0.9985964858486922	0.0	MKG89844	SBJVGUNXNNXCSG-UHFFFAOYSA-N	CCCCC(O)CC(=O)CC(=O)O	GENC89844					0.8909090909090909	1.117788096084627	0.23985113370717445	2	1.096792732723098	1.7660441110310452	187.097[]-[H2O]169.087[] 187.097[]-[CO2]143.107[] 169.087[]-[CO]141.093[] 169.087[]-[CO2]125.097[] 143.107[]-[H2O]125.097[] 141.093[]-[H2O]123.081[]
491_4	491	14.7476	187.0973	340618.6875	[M-H]-	187.0973	[M-H]-	C9H16O4	0.26499999998463863	0.9985964858486922	0.0	MKG115023	WVEQPCCFGFPQII-UHFFFAOYSA-N	CCC=CCC(O)C(O)CC(=O)O	GENC115023					0.7	1.117788096084627	0.23985113370717445	2	1.096792732723098	1.7660441110310452	187.097[]-[H2O]169.087[] 187.097[]-[CO2]143.107[] 169.087[]-[CO]141.093[] 169.087[]-[CO2]125.097[] 143.107[]-[H2O]125.097[] 141.093[]-[H2O]123.081[]
491_5	491	14.7476	187.0973	340618.6875	[M-H]-	187.0973	[M-H]-	C9H16O4	0.26499999998463863	0.9985964858486922	0.0	MKG154819	RUUYZTNDZOEUBY-UHFFFAOYSA-N	CC(O)C(O)CC=CCCC(=O)O	GENC154819					0.7	1.117788096084627	0.23985113370717445	2	1.096792732723098	1.7660441110310452	187.097[]-[H2O]169.087[] 187.097[]-[CO2]143.107[] 169.087[]-[CO]141.093[] 169.087[]-[CO2]125.097[] 143.107[]-[H2O]125.097[] 141.093[]-[H2O]123.081[]
491_6	491	14.7476	187.0973	340618.6875	[M-H]-	187.0973	[M-H]-	C9H16O4	0.26499999998463863	0.9985964858486922	188.105	Communiol C	IIIMOTPQTTVUFX-UHFFFAOYSA-N	O=C(O)CC1COC(C1)C(O)CC	123013	Organic compounds	Organoheterocyclic compounds	Tetrahydrofurans		0.8064516129032258	1.117788096084627	0.23985113370717445	2	1.096792732723098	1.7660441110310452	187.097[]-[H2O]169.087[] 187.097[]-[CO2]143.107[] 169.087[]-[CO]141.093[] 169.087[]-[CO2]125.097[] 143.107[]-[H2O]125.097[] 141.093[]-[H2O]123.081[]
491_7	491	14.7476	187.0973	340618.6875	[M-H]-	187.0973	[M-H]-	C9H16O4	0.26499999998463863	0.9985964858486922	0.0	MKG21586	VJFKKPOVEOAVMV-UHFFFAOYSA-N	C=CCCC(O)CC(O)CC(=O)O	GENC21586					0.7	1.117788096084627	0.23985113370717445	2	1.096792732723098	1.7660441110310452	187.097[]-[H2O]169.087[] 187.097[]-[CO2]143.107[] 169.087[]-[CO]141.093[] 169.087[]-[CO2]125.097[] 143.107[]-[H2O]125.097[] 141.093[]-[H2O]123.081[]
491_8	491	14.7476	187.0973	340618.6875	[M-H]-	187.0973	[M-H]-	C9H16O4	0.26499999998463863	0.9985964858486922	0.0	MKG28451	VJTYZFDMBFNVKH-UHFFFAOYSA-N	CCCC1OCC(CC(=O)O)C1O	GENC28451					0.7	1.117788096084627	0.23985113370717445	2	1.096792732723098	1.7660441110310452	187.097[]-[H2O]169.087[] 187.097[]-[CO2]143.107[] 169.087[]-[CO]141.093[] 169.087[]-[CO2]125.097[] 143.107[]-[H2O]125.097[] 141.093[]-[H2O]123.081[]
491_9	491	14.7476	187.0973	340618.6875	[M-H]-	187.0973	[M-H]-	C9H16O4	0.26499999998463863	0.9985964858486922	0.0	MKG193784	LUMZRGYNOOMBMF-UHFFFAOYSA-N	O=C(O)CCCC1CCC(O)C1O	GENC193784					0.7	1.117788096084627	0.23985113370717445	2	1.096792732723098	1.7660441110310452	187.097[]-[H2O]169.087[] 187.097[]-[CO2]143.107[] 169.087[]-[CO]141.093[] 169.087[]-[CO2]125.097[] 143.107[]-[H2O]125.097[] 141.093[]-[H2O]123.081[]
507_0	507	14.93687	283.0608	121182.859375	[M-H]-	283.0608	[M-H]-	C16H12O5	0.15000000001919034	0.9995501012346991	284.068	7-hydroxy-3-(4-hydroxyphenyl)-8-methoxy-4H-chromen-4-one	UBLJWIMJOYYSCU-UHFFFAOYSA-N	O=C1C(=COC2=C(OC)C(O)=CC=C12)C=3C=CC(O)=CC3	307380	Organic compounds	Phenylpropanoids and polyketides	Isoflavonoids	Isoflav	0.9579180509413068	1.1726118141054938	0.9852898263821392	2	2.3264849567374104	2.435809302597669	283.061[]-[CH3]268.037[] 283.061[]-[CH4O]251.033[] 283.061[]-[C2H3O]240.042[] 283.061[]-[C2H3O2]224.047[] 283.061[]-[C2H4O2]223.041[] 283.061[]-[C3H5O2]210.032[] 283.061[]-[C3H6O3]193.026[] 268.037[]-[CO]240.042[] 268.037[]-[CO2]224.047[] 268.037[]-[C7H4O3]132.02[] 267.03[]-[CO]239.035[] 267.03[]-[CO2]223.041[] 251.033[]-[CO]223.041[] 240.042[]-[CO]212.048[] 240.042[]-[C2H2O]198.032[] 240.042[]-[…
507_1	507	14.93687	283.0608	121182.859375	[M-H]-	283.0608	[M-H]-	C16H12O5	0.15000000001919034	0.9995501012346991	284.068	8,4'-Dihydroxy-7-Methoxyisoflavone	UQSNZFOTDPKAEZ-UHFFFAOYSA-N	O=C1C(=COC2=C(O)C(OC)=CC=C12)C=3C=CC(O)=CC3	316845	Organic compounds	Phenylpropanoids and polyketides	Isoflavonoids	O	0.9588744588744589	1.1724032050341031	0.9852898263821395	2	2.3265922084233654	2.435654319369256	283.061[]-[CH3]268.037[] 283.061[]-[CH4O]251.033[] 283.061[]-[C2H3O]240.042[] 283.061[]-[C2H3O2]224.047[] 283.061[]-[C2H4O2]223.041[] 283.061[]-[C3H5O2]210.032[] 283.061[]-[C3H6O3]193.026[] 268.037[]-[CO]240.042[] 268.037[]-[CO2]224.047[] 268.037[]-[C7H4O3]132.02[] 267.03[]-[CO]239.035[] 267.03[]-[CO2]223.041[] 251.033[]-[CO]223.041[] 240.042[]-[CO]212.048[] 240.042[]-[C2H2O]198.032[] 240.042[]-[…
507_2	507	14.93687	283.0608	121182.859375	[M-H]-	283.0608	[M-H]-	C16H12O5	0.15000000001919034	0.9995501012346991	284.068	7,2'-Dihydroxy-5-Methoxyflavone	UIVFQXAYYFLAGO-UHFFFAOYSA-N	O=C1C=C(OC2=CC(O)=CC(OC)=C12)C=3C=CC=CC3O	312595	Organic compounds	Phenylpropanoids and polyketides	Flavonoids	O	0.955607476635514	1.1719157794338455	0.9852898263821391	2	2.3264312239160505	2.4350864015153406	283.061[]-[CH3]268.037[] 283.061[]-[CH4O]251.033[] 283.061[]-[C2H3O]240.042[] 283.061[]-[C2H3O2]224.047[] 283.061[]-[C2H4O2]223.041[] 283.061[]-[C3H5O2]210.032[] 283.061[]-[C3H6O3]193.026[] 268.037[]-[CO]240.042[] 268.037[]-[CO2]224.047[] 268.037[]-[C7H4O3]132.02[] 267.03[]-[CO]239.035[] 267.03[]-[CO2]223.041[] 251.033[]-[CO]223.041[] 240.042[]-[CO]212.048[] 240.042[]-[C2H2O]198.032[] 240.042[]-[…
507_3	507	14.93687	283.0608	121182.859375	[M-H]-	283.0608	[M-H]-	C16H12O5	0.15000000001919034	0.9995501012346991	284.068	5-hydroxy-2-(3-hydroxyphenyl)-7-methoxy-4H-chromen-4-one	BQASOSNOLITMSO-UHFFFAOYSA-N	O=C1C=C(OC=2C=C(OC)C=C(O)C12)C=3C=CC=C(O)C3	27392	Organic compounds	Phenylpropanoids and polyketides	Flavonoids	O	0.9559164733178654	1.171493480033123	0.9852898263821392	2	2.3254600637431198	2.434178522028153	283.061[]-[CH3]268.037[] 283.061[]-[CH4O]251.033[] 283.061[]-[C2H3O]240.042[] 283.061[]-[C2H3O2]224.047[] 283.061[]-[C2H4O2]223.041[] 283.061[]-[C3H5O2]210.032[] 283.061[]-[C3H6O3]193.026[] 268.037[]-[CO]240.042[] 268.037[]-[CO2]224.047[] 268.037[]-[C7H4O3]132.02[] 267.03[]-[CO]239.035[] 267.03[]-[CO2]223.041[] 251.033[]-[CO]223.041[] 240.042[]-[CO]212.048[] 240.042[]-[C2H2O]198.032[] 240.042[]-[…
507_4	507	14.93687	283.0608	121182.859375	[M-H]-	283.0608	[M-H]-	C16H12O5	0.15000000001919034	0.9995501012346991	284.068	Zuccagin	GFZSBWIGTNTNKS-UHFFFAOYSA-N	O=C1C(O)=C(OC2=C(OC)C(O)=CC=C12)C=3C=CC=CC3	87947	Organic compounds	Phenylpropanoids and polyketides	Flavonoids	Flavones	0.9478737997256516	1.1713311467956486	0.9834430388747615	2	2.3251735407347374	2.433872927286487	283.061[]-[CH3]268.037[] 283.061[]-[CH4O]251.033[] 283.061[]-[C2H3O]240.042[] 283.061[]-[C2H3O2]224.047[] 283.061[]-[C2H4O2]223.041[] 283.061[]-[C3H5O2]210.032[] 283.061[]-[C3H6O3]193.026[] 268.037[]-[CO]240.042[] 268.037[]-[CO2]224.047[] 268.037[]-[C7H4O3]132.02[] 267.03[]-[CO]239.035[] 267.03[]-[CO2]223.041[] 251.033[]-[CO]223.041[] 240.042[]-[CO]212.048[] 240.042[]-[C2H2O]198.032[] 240.042[]-[…
507_5	507	14.93687	283.0608	121182.859375	[M-H]-	283.0608	[M-H]-	C16H12O5	0.15000000001919034	0.9995501012346991	284.068	7-hydroxy-2-(4-hydroxyphenyl)-3-methoxy-4H-chromen-4-one	BKGQDASNGPWTDI-UHFFFAOYSA-N	O=C1C(OC)=C(OC2=CC(O)=CC=C12)C=3C=CC(O)=CC3	23964	Organic compounds	Phenylpropanoids and polyketides	Flavonoids	O	0.949535192563081	1.1713192603623106	0.9928131242607489	2	2.325167598668864	2.4338580698202126	283.061[]-[CH3]268.037[] 283.061[]-[CH4O]251.033[] 283.061[]-[C2H3O]240.042[] 283.061[]-[C2H3O2]224.047[] 283.061[]-[C2H4O2]223.041[] 283.061[]-[C3H5O2]210.032[] 283.061[]-[C3H6O3]193.026[] 268.037[]-[CO]240.042[] 268.037[]-[CO2]224.047[] 268.037[]-[C7H4O3]132.02[] 267.03[]-[CO]239.035[] 267.03[]-[CO2]223.041[] 251.033[]-[CO]223.041[] 240.042[]-[CO]212.048[] 240.042[]-[C2H2O]198.032[] 240.042[]-[…
507_6	507	14.93687	283.0608	121182.859375	[M-H]-	283.0608	[M-H]-	C16H12O5	0.15000000001919034	0.9995501012346991	284.068	Echioidinin	PXFLNHWWYOVFDA-UHFFFAOYSA-N	O=C1C=C(OC=2C=C(OC)C=C(O)C12)C=3C=CC=CC3O	249672	Organic compounds	Phenylpropanoids and polyketides	Flavonoids	O	0.9567690557451649	1.1711052223611573	0.9852898263821392	2	2.324622347809394	2.4333714063893246	283.061[]-[CH3]268.037[] 283.061[]-[CH4O]251.033[] 283.061[]-[C2H3O]240.042[] 283.061[]-[C2H3O2]224.047[] 283.061[]-[C2H4O2]223.041[] 283.061[]-[C3H5O2]210.032[] 283.061[]-[C3H6O3]193.026[] 268.037[]-[CO]240.042[] 268.037[]-[CO2]224.047[] 268.037[]-[C7H4O3]132.02[] 267.03[]-[CO]239.035[] 267.03[]-[CO2]223.041[] 251.033[]-[CO]223.041[] 240.042[]-[CO]212.048[] 240.042[]-[C2H2O]198.032[] 240.042[]-[…
507_7	507	14.93687	283.0608	121182.859375	[M-H]-	283.0608	[M-H]-	C16H12O5	0.15000000001919034	0.9995501012346991	284.068	5-hydroxy-3-(4-hydroxyphenyl)-6-methoxy-4H-chromen-4-one	OWOLPTZIAWJNPY-UHFFFAOYSA-N	O=C1C(=COC2=CC=C(OC)C(O)=C12)C=3C=CC(O)=CC3	232664	Organic compounds	Phenylpropanoids and polyketides	Isoflavonoids	Isoflav	0.9588744588744589	1.1712473399344614	0.9928131242607489	2	2.324305098995622	2.433354899555743	283.061[]-[CH3]268.037[] 283.061[]-[CH4O]251.033[] 283.061[]-[C2H3O]240.042[] 283.061[]-[C2H3O2]224.047[] 283.061[]-[C2H4O2]223.041[] 283.061[]-[C3H5O2]210.032[] 283.061[]-[C3H6O3]193.026[] 268.037[]-[CO]240.042[] 268.037[]-[CO2]224.047[] 268.037[]-[C7H4O3]132.02[] 267.03[]-[CO]239.035[] 267.03[]-[CO2]223.041[] 251.033[]-[CO]223.041[] 240.042[]-[CO]212.048[] 240.042[]-[C2H2O]198.032[] 240.042[]-[…
507_8	507	14.93687	283.0608	121182.859375	[M-H]-	283.0608	[M-H]-	C16H12O5	0.15000000001919034	0.9995501012346991	284.068	7-hydroxy-3-(3-hydroxy-5-methoxyphenyl)-4H-chromen-4-one	CJAXVEMKKDGDQM-UHFFFAOYSA-N	O=C1C(=COC2=CC(O)=CC=C12)C=3C=C(O)C=C(OC)C3	39625	Organic compounds	Phenylpropanoids and polyketides	Isoflavonoids	O	0.9536585365853658	1.1703905308932354	0.9989708941216062	2	2.3245739066950044	2.4326324943642077	283.061[]-[CH3]268.037[] 283.061[]-[CH4O]251.033[] 283.061[]-[C2H3O]240.042[] 283.061[]-[C2H3O2]224.047[] 283.061[]-[C2H4O2]223.041[] 283.061[]-[C3H5O2]210.032[] 283.061[]-[C3H6O3]193.026[] 268.037[]-[CO]240.042[] 268.037[]-[CO2]224.047[] 268.037[]-[C7H4O3]132.02[] 267.03[]-[CO]239.035[] 267.03[]-[CO2]223.041[] 251.033[]-[CO]223.041[] 240.042[]-[CO]212.048[] 240.042[]-[C2H2O]198.032[] 240.042[]-[…
507_9	507	14.93687	283.0608	121182.859375	[M-H]-	283.0608	[M-H]-	C16H12O5	0.15000000001919034	0.9995501012346991	284.068	6-hydroxy-3-(4-hydroxyphenyl)-5-methoxy-4H-chromen-4-one	NNUVCMKMNCKPKN-UHFFFAOYSA-N	O=C1C(=COC2=CC=C(O)C(OC)=C12)C=3C=CC(O)=CC3	210410	Organic compounds	Phenylpropanoids and polyketides	Isoflavonoids	Isoflav	0.9579180509413068	1.1705911847473365	0.9928131242607486	2	2.323762608907982	2.4324274993247976	283.061[]-[CH3]268.037[] 283.061[]-[CH4O]251.033[] 283.061[]-[C2H3O]240.042[] 283.061[]-[C2H3O2]224.047[] 283.061[]-[C2H4O2]223.041[] 283.061[]-[C3H5O2]210.032[] 283.061[]-[C3H6O3]193.026[] 268.037[]-[CO]240.042[] 268.037[]-[CO2]224.047[] 268.037[]-[C7H4O3]132.02[] 267.03[]-[CO]239.035[] 267.03[]-[CO2]223.041[] 251.033[]-[CO]223.041[] 240.042[]-[CO]212.048[] 240.042[]-[C2H2O]198.032[] 240.042[]-[…
516_0	516	14.97422	609.1818	2125029.25	[M-H]-	609.1818	[M-H]-	C28H34O15	-0.15000000007603376	0.9995501012343582	610.19	7-[(3,4-dihydroxy-6-methyl-5-{[3,4,5-trihydroxy-6-(hydroxymethyl)oxan-2-yl]oxy}oxan-2-yl)oxy]-5-hydroxy-2-(3-hydroxy-4-methoxyphenyl)-3,4-dihydro-2H-1-benzopyran-4-one	KKOAVMPFXWZPNS-UHFFFAOYSA-N	O=C1C2=C(O)C=C(OC3OC(C)C(OC4OC(CO)C(O)C(O)C4O)C(O)C3O)C=C2OC(C5=CC=C(OC)C(O)=C5)C1	157988	Organic compounds	Phenylpropanoids and polyketides	Flavonoids	Flavonoid glycosides	0.9763581488933601	1.1085274816617912	0.9545938061027957	2	5.210833093481745	3.8138990385261	609.182[]-[C12H20O9]301.072[] 367.081[]-[C2H2O]325.071[] 367.081[]-[C2H4O2]307.061[] 367.081[]-[C6H6O3]241.05[] 355.083[]-[C3H5O2]282.053[] 355.083[]-[C4H7O2]268.037[] 355.083[]-[C2H8NO4P]214.063[] 355.083[]-[C5H12NO5P]158.037[] 343.082[]-[CH3]328.058[] 343.082[]-[H2O]325.071[] 343.082[]-[CO]315.086[] 343.082[]-[C2H2O]301.072[] 343.082[]-[C2H3O]300.067[] 343.082[]-[C3H5O]286.048[] 343.082[]-[C2H4…
516_1	516	14.97422	609.1818	2125029.25	[M-H]-	609.1818	[M-H]-	C28H34O15	-0.15000000007603376	0.9995501012343582	610.19	7-[(4,5-dihydroxy-6-methyl-3-{[3,4,5-trihydroxy-6-(hydroxymethyl)oxan-2-yl]oxy}oxan-2-yl)oxy]-5-hydroxy-2-(3-hydroxy-4-methoxyphenyl)-3,4-dihydro-2H-1-benzopyran-4-one	PQXNUIPEXANACD-UHFFFAOYSA-N	O=C1C2=C(O)C=C(OC3OC(C)C(O)C(O)C3OC4OC(CO)C(O)C(O)C4O)C=C2OC(C5=CC=C(OC)C(O)=C5)C1	246323	Organic compounds	Phenylpropanoids and polyketides	Flavonoids	Flavonoid glycosides	0.9763581488933601	1.1085274816617914	0.9545938061027958	2	5.210833093481745	3.8138990385261	609.182[]-[C12H20O9]301.072[] 367.081[]-[C2H2O]325.071[] 367.081[]-[C2H4O2]307.061[] 367.081[]-[C6H6O3]241.05[] 355.083[]-[C3H5O2]282.053[] 355.083[]-[C4H7O2]268.037[] 355.083[]-[C2H8NO4P]214.063[] 355.083[]-[C5H12NO5P]158.037[] 343.082[]-[CH3]328.058[] 343.082[]-[H2O]325.071[] 343.082[]-[CO]315.086[] 343.082[]-[C2H2O]301.072[] 343.082[]-[C2H3O]300.067[] 343.082[]-[C3H5O]286.048[] 343.082[]-[C2H4…
516_2	516	14.97422	609.1818	2125029.25	[M-H]-	609.1818	[M-H]-	C28H34O15	-0.15000000007603376	0.9995501012343582	610.19	7-{[4,5-dihydroxy-6-(hydroxymethyl)-3-[(3,4,5-trihydroxy-6-methyloxan-2-yl)oxy]oxan-2-yl]oxy}-5-hydroxy-2-(3-hydroxy-5-methoxyphenyl)-3,4-dihydro-2H-1-benzopyran-4-one	TWAZWVPPDIUVOD-UHFFFAOYSA-N	O=C1C2=C(O)C=C(OC3OC(CO)C(O)C(O)C3OC4OC(C)C(O)C(O)C4O)C=C2OC(C=5C=C(O)C=C(OC)C5)C1	303123	Organic compounds	Phenylpropanoids and polyketides	Flavonoids	Flavonoid glycosides	0.9748663101604278	1.1085440720551152	0.9412054756549845	2	5.210377337460795	3.813687750908948	609.182[]-[C12H20O9]301.072[] 367.081[]-[C2H2O]325.071[] 367.081[]-[C3H5O]310.048[] 367.081[]-[C2H4O2]307.061[] 367.081[]-[C6H6O3]241.05[] 355.083[]-[C3H5O2]282.053[] 355.083[]-[C4H7O2]268.037[] 355.083[]-[C2H8NO4P]214.063[] 355.083[]-[C5H12NO5P]158.037[] 343.082[]-[H2O]325.071[] 343.082[]-[CO]315.086[] 343.082[]-[C2H2O]301.072[] 343.082[]-[C2H3O]300.067[] 343.082[]-[C3H5O]286.048[] 343.082[]-[C2…
516_3	516	14.97422	609.1818	2125029.25	[M-H]-	609.1818	[M-H]-	C28H34O15	-0.15000000007603376	0.9995501012343582	610.19	8-hydroxy-2-(3-hydroxy-4-methoxyphenyl)-6-[(3,4,5-trihydroxy-6-{[(3,4,5-trihydroxy-6-methyloxan-2-yl)oxy]methyl}oxan-2-yl)oxy]-3,4-dihydro-2H-1-benzopyran-4-one	BKOYOXRFSCDPCC-UHFFFAOYSA-N	O=C1C2=CC(OC3OC(COC4OC(C)C(O)C(O)C4O)C(O)C(O)C3O)=CC(O)=C2OC(C5=CC=C(OC)C(O)=C5)C1	23614	Organic compounds	Phenylpropanoids and polyketides	Flavonoids	Flavonoid glycosides	0.9764764764764765	1.108541547717004	0.9382175786488319	2	5.210345446703204	3.813669281192042	609.182[]-[C12H20O9]301.072[] 367.081[]-[C2H2O]325.071[] 367.081[]-[C3H5O]310.048[] 367.081[]-[C2H4O2]307.061[] 367.081[]-[C6H6O3]241.05[] 355.083[]-[C3H5O2]282.053[] 355.083[]-[C4H7O2]268.037[] 355.083[]-[C2H8NO4P]214.063[] 355.083[]-[C5H12NO5P]158.037[] 343.082[]-[H2O]325.071[] 343.082[]-[CO]315.086[] 343.082[]-[C2H2O]301.072[] 343.082[]-[C2H3O]300.067[] 343.082[]-[C3H5O]286.048[] 343.082[]-[C2…
516_4	516	14.97422	609.1818	2125029.25	[M-H]-	609.1818	[M-H]-	C28H34O15	-0.15000000007603376	0.9995501012343582	610.19	Homoeriodictyol 7-Neohesperidoside	AODBEDTXATXPNK-UHFFFAOYSA-N	O=C1C2=C(O)C=C(OC3OC(CO)C(O)C(O)C3OC4OC(C)C(O)C(O)C4O)C=C2OC(C5=CC=C(O)C(OC)=C5)C1	8107	Organic compounds	Phenylpropanoids and polyketides	Flavonoids	Flavonoid glycosides	0.9762746087834427	1.1085380481586042	0.9458365227101765	2	5.2103289514050495	3.813657533984565	609.182[]-[C12H20O9]301.072[] 367.081[]-[C2H2O]325.071[] 367.081[]-[C3H5O]310.048[] 367.081[]-[C2H4O2]307.061[] 367.081[]-[C6H6O3]241.05[] 355.083[]-[C3H5O2]282.053[] 355.083[]-[C4H7O2]268.037[] 355.083[]-[C2H8NO4P]214.063[] 355.083[]-[C5H12NO5P]158.037[] 343.082[]-[H2O]325.071[] 343.082[]-[CO]315.086[] 343.082[]-[C2H2O]301.072[] 343.082[]-[C2H3O]300.067[] 343.082[]-[C3H5O]286.048[] 343.082[]-[C2…
516_5	516	14.97422	609.1818	2125029.25	[M-H]-	609.1818	[M-H]-	C28H34O15	-0.15000000007603376	0.9995501012343582	610.19	Neohesperidin	ARGKVCXINMKCAZ-UHFFFAOYSA-N	O=C1C2=C(O)C=C(OC3OC(CO)C(O)C(O)C3OC4OC(C)C(O)C(O)C4O)C=C2OC(C5=CC=C(OC)C(O)=C5)C1	11180	Organic compounds	Phenylpropanoids and polyketides	Flavonoids	Flavonoid glycosides	0.9764764764764765	1.1085380481586042	0.9458365227101763	2	5.2103289514050495	3.813657533984565	609.182[]-[C12H20O9]301.072[] 367.081[]-[C2H2O]325.071[] 367.081[]-[C3H5O]310.048[] 367.081[]-[C2H4O2]307.061[] 367.081[]-[C6H6O3]241.05[] 355.083[]-[C3H5O2]282.053[] 355.083[]-[C4H7O2]268.037[] 355.083[]-[C2H8NO4P]214.063[] 355.083[]-[C5H12NO5P]158.037[] 343.082[]-[H2O]325.071[] 343.082[]-[CO]315.086[] 343.082[]-[C2H2O]301.072[] 343.082[]-[C2H3O]300.067[] 343.082[]-[C3H5O]286.048[] 343.082[]-[C2…
516_6	516	14.97422	609.1818	2125029.25	[M-H]-	609.1818	[M-H]-	C28H34O15	-0.15000000007603376	0.9995501012343582	610.19	Clematin	APSNPMVGBGZYAJ-UHFFFAOYSA-N	O=C1C2=C(O)C=C(OC3OC(COC4OC(C)C(O)C(O)C4O)C(O)C(O)C3O)C=C2OC(C5=CC=C(O)C(OC)=C5)C1	10458	Organic compounds	Phenylpropanoids and polyketides	Flavonoids	Flavonoid glycosides	0.9762746087834427	1.108535640495378	0.9382175786488323	2	5.210320591729385	3.813650946483506	609.182[]-[C12H20O9]301.072[] 367.081[]-[C2H2O]325.071[] 367.081[]-[C3H5O]310.048[] 367.081[]-[C2H4O2]307.061[] 367.081[]-[C6H6O3]241.05[] 355.083[]-[C3H5O2]282.053[] 355.083[]-[C4H7O2]268.037[] 355.083[]-[C2H8NO4P]214.063[] 355.083[]-[C5H12NO5P]158.037[] 343.082[]-[H2O]325.071[] 343.082[]-[CO]315.086[] 343.082[]-[C2H2O]301.072[] 343.082[]-[C2H3O]300.067[] 343.082[]-[C3H5O]286.048[] 343.082[]-[C2…
516_7	516	14.97422	609.1818	2125029.25	[M-H]-	609.1818	[M-H]-	C28H34O15	-0.15000000007603376	0.9995501012343582	610.19	Ciratin	QUQPHWDTPGMPEX-UHFFFAOYSA-N	O=C1C2=C(O)C=C(OC3OC(COC4OC(C)C(O)C(O)C4O)C(O)C(O)C3O)C=C2OC(C5=CC=C(OC)C(O)=C5)C1	264737	Organic compounds	Phenylpropanoids and polyketides	Flavonoids	Flavonoid glycosides	0.9764764764764765	1.1085356404953777	0.9382175786488323	2	5.210320591729385	3.8136509464835058	609.182[]-[C12H20O9]301.072[] 367.081[]-[C2H2O]325.071[] 367.081[]-[C3H5O]310.048[] 367.081[]-[C2H4O2]307.061[] 367.081[]-[C6H6O3]241.05[] 355.083[]-[C3H5O2]282.053[] 355.083[]-[C4H7O2]268.037[] 355.083[]-[C2H8NO4P]214.063[] 355.083[]-[C5H12NO5P]158.037[] 343.082[]-[H2O]325.071[] 343.082[]-[CO]315.086[] 343.082[]-[C2H2O]301.072[] 343.082[]-[C2H3O]300.067[] 343.082[]-[C3H5O]286.048[] 343.082[]-[C2…
516_8	516	14.97422	609.1818	2125029.25	[M-H]-	609.1818	[M-H]-	C28H34O15	-0.15000000007603376	0.9995501012343582	610.19	5-hydroxy-2-(3-hydroxy-4-methoxyphenyl)-6-[(3,4,5-trihydroxy-6-{[(3,4,5-trihydroxy-6-methyloxan-2-yl)oxy]methyl}oxan-2-yl)oxy]-3,4-dihydro-2H-1-benzopyran-4-one	FVDPIELXHGKLGM-UHFFFAOYSA-N	O=C1C2=C(O)C(OC3OC(COC4OC(C)C(O)C(O)C4O)C(O)C(O)C3O)=CC=C2OC(C5=CC=C(OC)C(O)=C5)C1	81166	Organic compounds	Phenylpropanoids and polyketides	Flavonoids	Flavonoid glycosides	0.9780848022868033	1.1085402585162207	0.9227202841359857	2	5.210299168288795	3.813644852784054	609.182[]-[C12H20O9]301.072[] 355.083[]-[C3H5O2]282.053[] 355.083[]-[C4H7O2]268.037[] 355.083[]-[C2H8NO4P]214.063[] 355.083[]-[C5H12NO5P]158.037[] 343.082[]-[H2O]325.071[] 343.082[]-[CO]315.086[] 343.082[]-[C2H2O]301.072[] 343.082[]-[C2H3O]300.067[] 343.082[]-[C3H5O]286.048[] 343.082[]-[C2H4O2]283.061[] 343.082[]-[C6H6O3]217.051[] 325.071[]-[CH3]310.048[] 325.071[]-[H2O]307.061[] 325.071[]-[C2H2O…
516_9	516	14.97422	609.1818	2125029.25	[M-H]-	609.1818	[M-H]-	C28H34O15	-0.15000000007603376	0.9995501012343582	610.19	7-{[4,5-dihydroxy-6-(hydroxymethyl)-3-[(3,4,5-trihydroxy-6-methyloxan-2-yl)oxy]oxan-2-yl]oxy}-3,5-dihydroxy-2-(3-methoxyphenyl)-3,4-dihydro-2H-1-benzopyran-4-one	PLPVPNSQIQTQNK-UHFFFAOYSA-N	O=C1C2=C(O)C=C(OC3OC(CO)C(O)C(O)C3OC4OC(C)C(O)C(O)C4O)C=C2OC(C=5C=CC=C(OC)C5)C1O	242473	Organic compounds	Phenylpropanoids and polyketides	Flavonoids	Flavonoid glycosides	0.9635499207606973	1.108533436318094	0.9151708946930084	2	5.210207657400471	3.8135922751417657	609.182[]-[C12H20O9]301.072[] 367.081[]-[C2H2O]325.071[] 367.081[]-[C3H5O]310.048[] 367.081[]-[C2H4O2]307.061[] 367.081[]-[C6H6O3]241.05[] 355.083[]-[C3H5O2]282.053[] 355.083[]-[C4H7O2]268.037[] 355.083[]-[C2H8NO4P]214.063[] 355.083[]-[C5H12NO5P]158.037[] 343.082[]-[H2O]325.071[] 343.082[]-[CO]315.086[] 343.082[]-[C2H2O]301.072[] 343.082[]-[C2H3O]300.067[] 343.082[]-[C3H5O]286.048[] 343.082[]-[C2…
540_0	540	15.61443	609.1818	2258360.75	[M-H]-	609.1818	[M-H]-	C28H34O15	-0.15000000007603376	0.9995501012343582	610.19	7-[(3,4-dihydroxy-6-methyl-5-{[3,4,5-trihydroxy-6-(hydroxymethyl)oxan-2-yl]oxy}oxan-2-yl)oxy]-5-hydroxy-2-(3-hydroxy-4-methoxyphenyl)-3,4-dihydro-2H-1-benzopyran-4-one	KKOAVMPFXWZPNS-UHFFFAOYSA-N	O=C1C2=C(O)C=C(OC3OC(C)C(OC4OC(CO)C(O)C(O)C4O)C(O)C3O)C=C2OC(C5=CC=C(OC)C(O)=C5)C1	157988	Organic compounds	Phenylpropanoids and polyketides	Flavonoids	Flavonoid glycosides	0.9758551307847082	2.084666176765489	0.9678466263215818	2	8.887277482853762	6.6282599283158055	609.182[]-[CH3]594.157[] 609.182[]-[H2O]591.171[] 609.182[]-[C4H8O4]489.14[] 609.182[]-[C6H10O4]463.124[] 609.182[]-[C6H10O5]447.127[] 609.182[]-[C12H20O9]301.072[] 594.157[]-[C12H20O9]286.048[] 591.171[]-[C6H10O4]445.113[] 591.171[]-[C12H20O9]283.061[] 489.14[]-[C2H2O]447.127[] 489.14[]-[C6H10O4]343.081[] 463.124[]-[H2O]445.113[] 463.124[]-[C2H4O2]403.103[] 463.124[]-[C3H6O3]373.093[] 463.124[]-…
540_1	540	15.61443	609.1818	2258360.75	[M-H]-	609.1818	[M-H]-	C28H34O15	-0.15000000007603376	0.9995501012343582	610.19	7-[(4,5-dihydroxy-6-methyl-3-{[3,4,5-trihydroxy-6-(hydroxymethyl)oxan-2-yl]oxy}oxan-2-yl)oxy]-5-hydroxy-2-(3-hydroxy-4-methoxyphenyl)-3,4-dihydro-2H-1-benzopyran-4-one	PQXNUIPEXANACD-UHFFFAOYSA-N	O=C1C2=C(O)C=C(OC3OC(C)C(O)C(O)C3OC4OC(CO)C(O)C(O)C4O)C=C2OC(C5=CC=C(OC)C(O)=C5)C1	246323	Organic compounds	Phenylpropanoids and polyketides	Flavonoids	Flavonoid glycosides	0.9758551307847082	2.084666176765489	0.9678466263215818	2	8.887277482853762	6.6282599283158055	609.182[]-[CH3]594.157[] 609.182[]-[H2O]591.171[] 609.182[]-[C4H8O4]489.14[] 609.182[]-[C6H10O4]463.124[] 609.182[]-[C6H10O5]447.127[] 609.182[]-[C12H20O9]301.072[] 594.157[]-[C12H20O9]286.048[] 591.171[]-[C6H10O4]445.113[] 591.171[]-[C12H20O9]283.061[] 489.14[]-[C2H2O]447.127[] 489.14[]-[C6H10O4]343.081[] 463.124[]-[H2O]445.113[] 463.124[]-[C2H4O2]403.103[] 463.124[]-[C3H6O3]373.093[] 463.124[]-…
540_2	540	15.61443	609.1818	2258360.75	[M-H]-	609.1818	[M-H]-	C28H34O15	-0.15000000007603376	0.9995501012343582	610.19	Neohesperidin	ARGKVCXINMKCAZ-UHFFFAOYSA-N	O=C1C2=C(O)C=C(OC3OC(CO)C(O)C(O)C3OC4OC(C)C(O)C(O)C4O)C=C2OC(C5=CC=C(OC)C(O)=C5)C1	11180	Organic compounds	Phenylpropanoids and polyketides	Flavonoids	Flavonoid glycosides	0.9754754754754755	2.084875494522837	0.9763448746987592	2	8.886581633798766	6.628121321545656	609.182[]-[CH3]594.157[] 609.182[]-[H2O]591.171[] 609.182[]-[C4H8O4]489.14[] 609.182[]-[C6H10O4]463.124[] 609.182[]-[C6H10O5]447.127[] 609.182[]-[C12H20O9]301.072[] 594.157[]-[C12H20O9]286.048[] 591.171[]-[C6H10O4]445.113[] 591.171[]-[C12H20O9]283.061[] 489.14[]-[C2H2O]447.127[] 489.14[]-[C6H10O4]343.081[] 463.124[]-[H2O]445.113[] 463.124[]-[C2H4O2]403.103[] 463.124[]-[C3H6O3]373.093[] 463.124[]-…
540_3	540	15.61443	609.1818	2258360.75	[M-H]-	609.1818	[M-H]-	C28H34O15	-0.15000000007603376	0.9995501012343582	610.19	Homoeriodictyol 7-Neohesperidoside	AODBEDTXATXPNK-UHFFFAOYSA-N	O=C1C2=C(O)C=C(OC3OC(CO)C(O)C(O)C3OC4OC(C)C(O)C(O)C4O)C=C2OC(C5=CC=C(O)C(OC)=C5)C1	8107	Organic compounds	Phenylpropanoids and polyketides	Flavonoids	Flavonoid glycosides	0.9752650176678446	2.0848737768158476	0.9763448746987593	2	8.886577314258693	6.62811744406863	609.182[]-[CH3]594.157[] 609.182[]-[H2O]591.171[] 609.182[]-[C4H8O4]489.14[] 609.182[]-[C6H10O4]463.124[] 609.182[]-[C6H10O5]447.127[] 609.182[]-[C12H20O9]301.072[] 594.157[]-[C12H20O9]286.048[] 591.171[]-[C6H10O4]445.113[] 591.171[]-[C12H20O9]283.061[] 489.14[]-[C2H2O]447.127[] 489.14[]-[C6H10O4]343.081[] 463.124[]-[H2O]445.113[] 463.124[]-[C2H4O2]403.103[] 463.124[]-[C3H6O3]373.093[] 463.124[]-…
540_4	540	15.61443	609.1818	2258360.75	[M-H]-	609.1818	[M-H]-	C28H34O15	-0.15000000007603376	0.9995501012343582	610.19	8-hydroxy-2-(3-hydroxy-4-methoxyphenyl)-6-[(3,4,5-trihydroxy-6-{[(3,4,5-trihydroxy-6-methyloxan-2-yl)oxy]methyl}oxan-2-yl)oxy]-3,4-dihydro-2H-1-benzopyran-4-one	BKOYOXRFSCDPCC-UHFFFAOYSA-N	O=C1C2=CC(OC3OC(COC4OC(C)C(O)C(O)C4O)C(O)C(O)C3O)=CC(O)=C2OC(C5=CC=C(OC)C(O)=C5)C1	23614	Organic compounds	Phenylpropanoids and polyketides	Flavonoids	Flavonoid glycosides	0.9754754754754755	2.0848826403589085	0.9707275799754125	2	8.886483143287599	6.628079222126144	609.182[]-[CH3]594.157[] 609.182[]-[H2O]591.171[] 609.182[]-[C4H8O4]489.14[] 609.182[]-[C6H10O4]463.124[] 609.182[]-[C6H10O5]447.127[] 609.182[]-[C12H20O9]301.072[] 594.157[]-[C12H20O9]286.048[] 591.171[]-[C6H10O4]445.113[] 591.171[]-[C12H20O9]283.061[] 489.14[]-[C2H2O]447.127[] 489.14[]-[C6H10O4]343.081[] 463.124[]-[H2O]445.113[] 463.124[]-[C2H4O2]403.103[] 463.124[]-[C3H6O3]373.093[] 463.124[]-…
540_5	540	15.61443	609.1818	2258360.75	[M-H]-	609.1818	[M-H]-	C28H34O15	-0.15000000007603376	0.9995501012343582	610.19	Ciratin	QUQPHWDTPGMPEX-UHFFFAOYSA-N	O=C1C2=C(O)C=C(OC3OC(COC4OC(C)C(O)C(O)C4O)C(O)C(O)C3O)C=C2OC(C5=CC=C(OC)C(O)=C5)C1	264737	Organic compounds	Phenylpropanoids and polyketides	Flavonoids	Flavonoid glycosides	0.9754754754754755	2.084811611071088	0.9707275799754124	2	8.886265230507961	6.6278992364485045	609.182[]-[CH3]594.157[] 609.182[]-[H2O]591.171[] 609.182[]-[C4H8O4]489.14[] 609.182[]-[C6H10O4]463.124[] 609.182[]-[C6H10O5]447.127[] 609.182[]-[C12H20O9]301.072[] 594.157[]-[C12H20O9]286.048[] 591.171[]-[C6H10O4]445.113[] 591.171[]-[C12H20O9]283.061[] 489.14[]-[C2H2O]447.127[] 489.14[]-[C6H10O4]343.081[] 463.124[]-[H2O]445.113[] 463.124[]-[C2H4O2]403.103[] 463.124[]-[C3H6O3]373.093[] 463.124[]-…
540_6	540	15.61443	609.1818	2258360.75	[M-H]-	609.1818	[M-H]-	C28H34O15	-0.15000000007603376	0.9995501012343582	610.19	5-hydroxy-2-(3-hydroxy-4-methoxyphenyl)-6-[(3,4,5-trihydroxy-6-{[(3,4,5-trihydroxy-6-methyloxan-2-yl)oxy]methyl}oxan-2-yl)oxy]-3,4-dihydro-2H-1-benzopyran-4-one	FVDPIELXHGKLGM-UHFFFAOYSA-N	O=C1C2=C(O)C(OC3OC(COC4OC(C)C(O)C(O)C4O)C(O)C(O)C3O)=CC=C2OC(C5=CC=C(OC)C(O)=C5)C1	81166	Organic compounds	Phenylpropanoids and polyketides	Flavonoids	Flavonoid glycosides	0.9766555502620295	2.084867346214061	0.9717541465231312	2	8.886150030576022	6.627897371625508	609.182[]-[CH3]594.157[] 609.182[]-[H2O]591.171[] 609.182[]-[C4H8O4]489.14[] 609.182[]-[C6H10O4]463.124[] 609.182[]-[C6H10O5]447.127[] 609.182[]-[C12H20O9]301.072[] 594.157[]-[C12H20O9]286.048[] 591.171[]-[C6H10O4]445.113[] 591.171[]-[C12H20O9]283.061[] 489.14[]-[C2H2O]447.127[] 489.14[]-[C6H10O4]343.081[] 463.124[]-[H2O]445.113[] 463.124[]-[C2H4O2]403.103[] 463.124[]-[C3H6O3]373.093[] 463.124[]-…
540_7	540	15.61443	609.1818	2258360.75	[M-H]-	609.1818	[M-H]-	C28H34O15	-0.15000000007603376	0.9995501012343582	610.19	Clematin	APSNPMVGBGZYAJ-UHFFFAOYSA-N	O=C1C2=C(O)C=C(OC3OC(COC4OC(C)C(O)C(O)C4O)C(O)C(O)C3O)C=C2OC(C5=CC=C(O)C(OC)=C5)C1	10458	Organic compounds	Phenylpropanoids and polyketides	Flavonoids	Flavonoid glycosides	0.9752650176678446	2.0848105221766233	0.9707275799754125	2	8.886262879492197	6.627896972046157	609.182[]-[CH3]594.157[] 609.182[]-[H2O]591.171[] 609.182[]-[C4H8O4]489.14[] 609.182[]-[C6H10O4]463.124[] 609.182[]-[C6H10O5]447.127[] 609.182[]-[C12H20O9]301.072[] 594.157[]-[C12H20O9]286.048[] 591.171[]-[C6H10O4]445.113[] 591.171[]-[C12H20O9]283.061[] 489.14[]-[C2H2O]447.127[] 489.14[]-[C6H10O4]343.081[] 463.124[]-[H2O]445.113[] 463.124[]-[C2H4O2]403.103[] 463.124[]-[C3H6O3]373.093[] 463.124[]-…
540_8	540	15.61443	609.1818	2258360.75	[M-H]-	609.1818	[M-H]-	C28H34O15	-0.15000000007603376	0.9995501012343582	610.19	7-{[4,5-dihydroxy-6-(hydroxymethyl)-3-[(3,4,5-trihydroxy-6-methyloxan-2-yl)oxy]oxan-2-yl]oxy}-5-hydroxy-2-(3-hydroxy-5-methoxyphenyl)-3,4-dihydro-2H-1-benzopyran-4-one	TWAZWVPPDIUVOD-UHFFFAOYSA-N	O=C1C2=C(O)C=C(OC3OC(CO)C(O)C(O)C3OC4OC(C)C(O)C(O)C4O)C=C2OC(C=5C=C(O)C=C(OC)C5)C1	303123	Organic compounds	Phenylpropanoids and polyketides	Flavonoids	Flavonoid glycosides	0.9737967914438502	2.0843813104558415	0.9763448746987592	2	8.885605174779263	6.627138907968909	609.182[]-[CH3]594.157[] 609.182[]-[H2O]591.171[] 609.182[]-[C4H8O4]489.14[] 609.182[]-[C6H10O4]463.124[] 609.182[]-[C6H10O5]447.127[] 609.182[]-[C12H20O9]301.072[] 594.157[]-[C12H20O9]286.048[] 591.171[]-[C6H10O4]445.113[] 591.171[]-[C12H20O9]283.061[] 489.14[]-[C2H2O]447.127[] 489.14[]-[C6H10O4]343.081[] 463.124[]-[H2O]445.113[] 463.124[]-[C2H4O2]403.103[] 463.124[]-[C3H6O3]373.093[] 463.124[]-…
540_9	540	15.61443	609.1818	2258360.75	[M-H]-	609.1818	[M-H]-	C28H34O15	-0.15000000007603376	0.9995501012343582	610.19	7-{[4,5-dihydroxy-6-(hydroxymethyl)-3-[(3,4,5-trihydroxy-6-methyloxan-2-yl)oxy]oxan-2-yl]oxy}-3,5-dihydroxy-2-(3-methoxyphenyl)-3,4-dihydro-2H-1-benzopyran-4-one	PLPVPNSQIQTQNK-UHFFFAOYSA-N	O=C1C2=C(O)C=C(OC3OC(CO)C(O)C(O)C3OC4OC(C)C(O)C(O)C4O)C=C2OC(C=5C=CC=C(OC)C5)C1O	242473	Organic compounds	Phenylpropanoids and polyketides	Flavonoids	Flavonoid glycosides	0.9619651347068146	2.0850879285475212	0.9482404031193237	2	8.88119500128377	6.625640439312842	609.182[]-[CH3]594.157[] 609.182[]-[H2O]591.171[] 609.182[]-[C4H8O4]489.14[] 609.182[]-[C6H10O4]463.124[] 609.182[]-[C6H10O5]447.127[] 609.182[]-[C12H20O9]301.072[] 594.157[]-[C12H20O9]286.048[] 591.171[]-[C6H10O4]445.113[] 591.171[]-[C12H20O9]283.061[] 489.14[]-[C2H2O]447.127[] 489.14[]-[C6H10O4]343.081[] 463.124[]-[H2O]445.113[] 463.124[]-[C2H4O2]403.103[] 463.124[]-[C3H6O3]373.093[] 463.124[]-…
572_0	572	16.8309	267.066	313727.84375	[M-H]-	267.066	[M-H]-	C16H12O4	0.26500000001306034	0.9985964858483913	268.074	3-(3-hydroxyphenyl)-7-methoxy-4H-chromen-4-one	RTYXAOIUCGQLME-UHFFFAOYSA-N	O=C1C2=CC=C(OC)C=C2OC=C1C=3C=CC=C(O)C3	281483	Organic compounds	Phenylpropanoids and polyketides	Isoflavonoids	O	0.9608177172061328	1.2814467998576662	0.732700254493435	2	1.8712753675628913	2.316944132223951	267.067[]-[CH3]252.043[] 267.067[]-[C2H4]239.037[] 267.067[]-[C2H3O]224.048[] 267.067[]-[C2H3O2]208.053[] 267.067[]-[C2H4O2]207.042[] 267.067[]-[C3H5O2]194.036[] 252.043[]-[CO]224.048[] 252.043[]-[CO2]208.053[] 251.035[]-[CO]223.04[] 251.035[]-[CO2]207.042[] 239.037[]-[CO2]195.045[] 224.048[]-[CO]196.053[] 224.048[]-[CO2]180.057[] 224.048[]-[C6H10O5]61.986[] 223.04[]-[CO]195.045[] 223.04[]-[CO2]1…
572_1	572	16.8309	267.066	313727.84375	[M-H]-	267.066	[M-H]-	C16H12O4	0.26500000001306034	0.9985964858483913	268.074	5-hydroxy-8-methoxy-2-phenyl-4H-chromen-4-one	IQPHUSNSUKGSDE-UHFFFAOYSA-N	O=C1C=C(OC=2C(OC)=CC=C(O)C12)C=3C=CC=CC3	128397	Organic compounds	Phenylpropanoids and polyketides	Flavonoids	O	0.9577735124760077	1.2790855801810748	0.7050773977053343	2	1.8714392330237644	2.3146648452777963	267.067[]-[CH3]252.043[] 267.067[]-[C2H4]239.037[] 267.067[]-[C2H3O]224.048[] 267.067[]-[C2H3O2]208.053[] 267.067[]-[C2H4O2]207.042[] 267.067[]-[C3H5O2]194.036[] 252.043[]-[CO]224.048[] 252.043[]-[CO2]208.053[] 251.035[]-[CO]223.04[] 251.035[]-[CO2]207.042[] 239.037[]-[CO2]195.045[] 224.048[]-[CO]196.053[] 224.048[]-[CO2]180.057[] 224.048[]-[C6H10O5]61.986[] 223.04[]-[CO]195.045[] 223.04[]-[CO2]1…
572_2	572	16.8309	267.066	313727.84375	[M-H]-	267.066	[M-H]-	C16H12O4	0.26500000001306034	0.9985964858483913	268.074	2-(4-hydroxyphenyl)-6-methoxy-4H-chromen-4-one	IGELAJYEOYKEOS-UHFFFAOYSA-N	O=C1C=C(OC2=CC=C(OC)C=C12)C=3C=CC(O)=CC3	121590	Organic compounds	Phenylpropanoids and polyketides	Flavonoids	O	0.9587073608617595	1.2796474652723768	0.732700254493435	2	1.8677953589437826	2.313404793329107	267.067[]-[CH3]252.043[] 267.067[]-[C2H4]239.037[] 267.067[]-[C2H3O]224.048[] 267.067[]-[C2H3O2]208.053[] 267.067[]-[C2H4O2]207.042[] 267.067[]-[C3H5O2]194.036[] 252.043[]-[CO]224.048[] 252.043[]-[CO2]208.053[] 251.035[]-[CO]223.04[] 251.035[]-[CO2]207.042[] 239.037[]-[CO2]195.045[] 224.048[]-[CO]196.053[] 224.048[]-[CO2]180.057[] 224.048[]-[C6H10O5]61.986[] 223.04[]-[CO]195.045[] 223.04[]-[CO2]1…
572_3	572	16.8309	267.066	313727.84375	[M-H]-	267.066	[M-H]-	C16H12O4	0.26500000001306034	0.9985964858483913	268.074	Isoformononetin	LNIQZRIHAMVRJA-UHFFFAOYSA-N	O=C1C(=COC2=CC(OC)=CC=C21)C=3C=CC(O)=CC3	176587	Organic compounds	Phenylpropanoids and polyketides	Isoflavonoids	O	0.9594356261022927	1.2794835604467063	0.732700254493435	2	1.8668472688683821	2.3127668434657367	267.067[]-[CH3]252.043[] 267.067[]-[C2H4]239.037[] 267.067[]-[C2H3O]224.048[] 267.067[]-[C2H3O2]208.053[] 267.067[]-[C2H4O2]207.042[] 267.067[]-[C3H5O2]194.036[] 252.043[]-[CO]224.048[] 252.043[]-[CO2]208.053[] 251.035[]-[CO]223.04[] 251.035[]-[CO2]207.042[] 239.037[]-[CO2]195.045[] 224.048[]-[CO]196.053[] 224.048[]-[CO2]180.057[] 224.048[]-[C6H10O5]61.986[] 223.04[]-[CO]195.045[] 223.04[]-[CO2]1…
572_4	572	16.8309	267.066	313727.84375	[M-H]-	267.066	[M-H]-	C16H12O4	0.26500000001306034	0.9985964858483913	268.074	Isopratol	DZUKXCCSULKRJA-UHFFFAOYSA-N	O=C1C=C(OC2=CC(OC)=CC=C12)C=3C=CC(O)=CC3	67912	Organic compounds	Phenylpropanoids and polyketides	Flavonoids	O	0.9587073608617595	1.2794835604467065	0.732700254493435	2	1.8668472688683821	2.3127668434657367	267.067[]-[CH3]252.043[] 267.067[]-[C2H4]239.037[] 267.067[]-[C2H3O]224.048[] 267.067[]-[C2H3O2]208.053[] 267.067[]-[C2H4O2]207.042[] 267.067[]-[C3H5O2]194.036[] 252.043[]-[CO]224.048[] 252.043[]-[CO2]208.053[] 251.035[]-[CO]223.04[] 251.035[]-[CO2]207.042[] 239.037[]-[CO2]195.045[] 224.048[]-[CO]196.053[] 224.048[]-[CO2]180.057[] 224.048[]-[C6H10O5]61.986[] 223.04[]-[CO]195.045[] 223.04[]-[CO2]1…
572_5	572	16.8309	267.066	313727.84375	[M-H]-	267.066	[M-H]-	C16H12O4	0.26500000001306034	0.9985964858483913	268.074	7-hydroxy-3-methoxy-2-phenyl-4H-chromen-4-one	IDNRUSTZBHNIHZ-UHFFFAOYSA-N	O=C1C(OC)=C(OC2=CC(O)=CC=C21)C=3C=CC=CC3	120229	Organic compounds	Phenylpropanoids and polyketides	Flavonoids	O	0.9581749049429658	1.278124946236274	0.7050773977053342	2	1.868864275970551	2.3124167328063887	267.067[]-[CH3]252.043[] 267.067[]-[C2H4]239.037[] 267.067[]-[C2H3O]224.048[] 267.067[]-[C2H3O2]208.053[] 267.067[]-[C2H4O2]207.042[] 267.067[]-[C3H5O2]194.036[] 252.043[]-[CO]224.048[] 252.043[]-[CO2]208.053[] 251.035[]-[CO]223.04[] 251.035[]-[CO2]207.042[] 239.037[]-[CO2]195.045[] 224.048[]-[CO]196.053[] 224.048[]-[CO2]180.057[] 224.048[]-[C6H10O5]61.986[] 223.04[]-[CO]195.045[] 223.04[]-[CO2]1…
572_6	572	16.8309	267.066	313727.84375	[M-H]-	267.066	[M-H]-	C16H12O4	0.26500000001306034	0.9985964858483913	268.074	2-(2-hydroxyphenyl)-7-methoxy-4H-chromen-4-one	NETGDJXZUZMMCV-UHFFFAOYSA-N	O=C1C=C(OC2=CC(OC)=CC=C12)C=3C=CC=CC3O	204754	Organic compounds	Phenylpropanoids and polyketides	Flavonoids	O	0.9622641509433962	1.2790028548356638	0.7050773977053343	2	1.8662122421606342	2.3119686245008197	267.067[]-[CH3]252.043[] 267.067[]-[C2H4]239.037[] 267.067[]-[C2H3O]224.048[] 267.067[]-[C2H3O2]208.053[] 267.067[]-[C2H4O2]207.042[] 267.067[]-[C3H5O2]194.036[] 252.043[]-[CO]224.048[] 252.043[]-[CO2]208.053[] 251.035[]-[CO]223.04[] 251.035[]-[CO2]207.042[] 239.037[]-[CO2]195.045[] 224.048[]-[CO]196.053[] 224.048[]-[CO2]180.057[] 224.048[]-[C6H10O5]61.986[] 223.04[]-[CO]195.045[] 223.04[]-[CO2]1…
572_7	572	16.8309	267.066	313727.84375	[M-H]-	267.066	[M-H]-	C16H12O4	0.26500000001306034	0.9985964858483913	268.074	6-hydroxy-2-(2-methoxyphenyl)-4H-chromen-4-one	OOGPSPVFDWHSGX-UHFFFAOYSA-N	O=C1C=C(OC2=CC=C(O)C=C12)C=3C=CC=CC3OC	227818	Organic compounds	Phenylpropanoids and polyketides	Flavonoids	O	0.9583333333333334	1.2776832236802524	0.7050773977053344	2	1.8685730522224901	2.3118293983763367	267.067[]-[CH3]252.043[] 267.067[]-[C2H4]239.037[] 267.067[]-[C2H3O]224.048[] 267.067[]-[C2H3O2]208.053[] 267.067[]-[C2H4O2]207.042[] 267.067[]-[C3H5O2]194.036[] 252.043[]-[CO]224.048[] 252.043[]-[CO2]208.053[] 251.035[]-[CO]223.04[] 251.035[]-[CO2]207.042[] 239.037[]-[CO2]195.045[] 224.048[]-[CO]196.053[] 224.048[]-[CO2]180.057[] 224.048[]-[C6H10O5]61.986[] 223.04[]-[CO]195.045[] 223.04[]-[CO2]1…
572_8	572	16.8309	267.066	313727.84375	[M-H]-	267.066	[M-H]-	C16H12O4	0.26500000001306034	0.9985964858483913	268.074	7-hydroxy-2-(2-methoxyphenyl)-4H-chromen-4-one	PFEQKIBOPJQNBI-UHFFFAOYSA-N	O=C1C=C(OC2=CC(O)=CC=C12)C=3C=CC=CC3OC	238784	Organic compounds	Phenylpropanoids and polyketides	Flavonoids	O	0.9583333333333334	1.2776832236802522	0.7050773977053344	2	1.8685730522224901	2.3118293983763363	267.067[]-[CH3]252.043[] 267.067[]-[C2H4]239.037[] 267.067[]-[C2H3O]224.048[] 267.067[]-[C2H3O2]208.053[] 267.067[]-[C2H4O2]207.042[] 267.067[]-[C3H5O2]194.036[] 252.043[]-[CO]224.048[] 252.043[]-[CO2]208.053[] 251.035[]-[CO]223.04[] 251.035[]-[CO2]207.042[] 239.037[]-[CO2]195.045[] 224.048[]-[CO]196.053[] 224.048[]-[CO2]180.057[] 224.048[]-[C6H10O5]61.986[] 223.04[]-[CO]195.045[] 223.04[]-[CO2]1…
572_9	572	16.8309	267.066	313727.84375	[M-H]-	267.066	[M-H]-	C16H12O4	0.26500000001306034	0.9985964858483913	268.074	Formonetin	HKQYGTCOTHHOMP-UHFFFAOYSA-N	O=C1C(=COC2=CC(O)=CC=C21)C=3C=CC(OC)=CC3	107720	Organic compounds	Phenylpropanoids and polyketides	Isoflavonoids	O	0.9601449275362319	1.2773326690503826	0.7050773977053342	2	1.8684045634060271	2.3113945993382354	267.067[]-[CH3]252.043[] 267.067[]-[C2H4]239.037[] 267.067[]-[C2H3O]224.048[] 267.067[]-[C2H3O2]208.053[] 267.067[]-[C2H4O2]207.042[] 267.067[]-[C3H5O2]194.036[] 252.043[]-[CO]224.048[] 252.043[]-[CO2]208.053[] 251.035[]-[CO]223.04[] 251.035[]-[CO2]207.042[] 239.037[]-[CO2]195.045[] 224.048[]-[CO]196.053[] 224.048[]-[CO2]180.057[] 224.048[]-[C6H10O5]61.986[] 223.04[]-[CO]195.045[] 223.04[]-[CO2]1…
581_0	581	16.84345	475.1242	1017653.75	[M+FA-H]-	475.1242	[M+FA-H]-	C22H22O9	0.15999999993709935	0.9994881310500356	430.126	7-methoxy-2-phenyl-5-{[3,4,5-trihydroxy-6-(hydroxymethyl)oxan-2-yl]oxy}-4H-chromen-4-one	SFKYGNQGJSKDTB-UHFFFAOYSA-N	O=C1C=C(OC2=CC(OC)=CC(OC3OC(CO)C(O)C(O)C3O)=C12)C=4C=CC=CC4	289022	Organic compounds	Phenylpropanoids and polyketides	Flavonoids	Flavonoid glycosides	0.9722530521642619	1.3424034417219057	0.5637188077595405	2	4.367787869628264	3.6262461896410416	475.1242[C22H22O9]-[C6H10O7]281.082[C16H12O2] 429.118[]-[C4H8O4]309.076[] 429.118[]-[C5H8O5]281.082[] 429.118[]-[C6H10O5]267.066[] 309.076[]-[CO]281.082[] 309.076[]-[C2H2O]267.066[] 309.076[]-[C3H5O]252.043[] 309.076[]-[C3H5O2]236.046[] 309.076[]-[C2H8NO4P]168.054[] 289.085[]-[CH3]274.062[] 289.085[]-[C6H6O]195.045[] 281.082[]-[C3H5O]224.048[] 281.082[]-[C3H5O2]208.053[] 281.082[]-[C6H10O5]119.03…
581_1	581	16.84345	475.1242	1017653.75	[M+FA-H]-	475.1242	[M+FA-H]-	C22H22O9	0.15999999993709935	0.9994881310500356	430.126	5,7-Dihydroxy-6-Methoxyisoflavone 7-O-Rhamnoside	DAPATAKSYUBCLS-UHFFFAOYSA-N	O=C1C(=COC=2C=C(OC3OC(C)C(O)C(O)C3O)C(OC)=C(O)C12)C=4C=CC=CC4	50911	Organic compounds	Phenylpropanoids and polyketides	Isoflavonoids	Isoflavonoid O	0.974721941354904	1.2475201627167614	0.5911755235554804	2	4.05171190684927	3.3733249292464005	475.1242[C22H22O9]-[C6H10O7]281.082[C16H12O2] 429.118[]-[C4H8O4]309.076[] 429.118[]-[C5H8O5]281.082[] 429.118[]-[C6H10O5]267.066[] 309.076[]-[CO]281.082[] 309.076[]-[C2H2O]267.066[] 309.076[]-[C3H5O]252.043[] 309.076[]-[C3H5O2]236.046[] 309.076[]-[C2H8NO4P]168.054[] 289.085[]-[C6H6O]195.045[] 281.082[]-[C3H5O]224.048[] 281.082[]-[C3H5O2]208.053[] 281.082[]-[C6H10O5]119.037[] 280.073[]-[C2H4]252.0…
581_2	581	16.84345	475.1242	1017653.75	[M+FA-H]-	475.1242	[M+FA-H]-	C22H22O9	0.15999999993709935	0.9994881310500356	430.126	6-O-Methyl-7-O-Alpha-L-Rhamnopyranosyldaidzein	NOXWYBLOGTVDPC-UHFFFAOYSA-N	O=C1C(=COC=2C=C(OC3OC(C)C(O)C(O)C3O)C(OC)=CC12)C=4C=CC(O)=CC4	211117	Organic compounds	Phenylpropanoids and polyketides	Isoflavonoids	Isoflavonoid O	0.9750812567713976	1.2475127955773513	0.534175095705139	2	4.051636225854032	3.373279721609371	475.1242[C22H22O9]-[C6H10O7]281.082[C16H12O2] 429.118[]-[C4H8O4]309.076[] 429.118[]-[C5H8O5]281.082[] 429.118[]-[C6H10O5]267.066[] 309.076[]-[CO]281.082[] 309.076[]-[C2H2O]267.066[] 309.076[]-[C3H5O]252.043[] 309.076[]-[C3H5O2]236.046[] 309.076[]-[C2H8NO4P]168.054[] 289.085[]-[C6H6O]195.045[] 281.082[]-[C3H5O]224.048[] 281.082[]-[C3H5O2]208.053[] 281.082[]-[C6H10O5]119.037[] 280.073[]-[C2H4]252.0…
581_3	581	16.84345	475.1242	1017653.75	[M+FA-H]-	475.1242	[M+FA-H]-	C22H22O9	0.15999999993709935	0.9994881310500356	430.126	3,7-Dihydroxy-8-Methylflavone 7-Rhamnoside	YCDBRPYDIWNQMF-UHFFFAOYSA-N	O=C1C(O)=C(OC2=C(OC)C(OC3OC(C)C(O)C(O)C3O)=CC=C12)C=4C=CC=CC4	373863	Organic compounds	Phenylpropanoids and polyketides	Flavonoids	Flavonoid glycosides	0.9587242026266416	1.2473934425093056	0.48934866152184364	2	4.051346835043768	3.373015673136193	475.1242[C22H22O9]-[C6H10O7]281.082[C16H12O2] 429.118[]-[C4H8O4]309.076[] 429.118[]-[C5H8O5]281.082[] 429.118[]-[C6H10O5]267.066[] 309.076[]-[CO]281.082[] 309.076[]-[C2H2O]267.066[] 309.076[]-[C3H5O]252.043[] 309.076[]-[C3H5O2]236.046[] 289.085[]-[C6H6O]195.045[] 281.082[]-[C3H5O]224.048[] 281.082[]-[C3H5O2]208.053[] 281.082[]-[C6H10O5]119.037[] 280.073[]-[C2H4]252.043[] 280.073[]-[C3H5O]223.04[]…
581_4	581	16.84345	475.1242	1017653.75	[M+FA-H]-	475.1242	[M+FA-H]-	C22H22O9	0.15999999993709935	0.9994881310500356	430.126	4'-o-methyl-7-o-alpha-l-rhamnopyranosylgenistein	PRNMEQREUWHXQI-UHFFFAOYSA-N	O=C1C(=COC2=CC(OC3OC(C)C(O)C(O)C3O)=CC(O)=C12)C=4C=CC(OC)=CC4	246066	Organic compounds	Phenylpropanoids and polyketides	Isoflavonoids	Isoflavonoid O	0.9744136460554371	1.2472696260861125	0.5759572141381331	2	4.051207363888478	3.3728221211353553	475.1242[C22H22O9]-[C6H10O7]281.082[C16H12O2] 429.118[]-[C4H8O4]309.076[] 429.118[]-[C5H8O5]281.082[] 429.118[]-[C6H10O5]267.066[] 309.076[]-[CO]281.082[] 309.076[]-[C2H2O]267.066[] 309.076[]-[C3H5O]252.043[] 309.076[]-[C3H5O2]236.046[] 309.076[]-[C2H8NO4P]168.054[] 289.085[]-[C6H6O]195.045[] 281.082[]-[C3H5O]224.048[] 281.082[]-[C3H5O2]208.053[] 281.082[]-[C6H10O5]119.037[] 280.073[]-[C2H4]252.0…
581_5	581	16.84345	475.1242	1017653.75	[M+FA-H]-	475.1242	[M+FA-H]-	C22H22O9	0.15999999993709935	0.9994881310500356	430.126	Acacetin 7-O-Alpha-L-Rhamnopyranoside	SNYZBYGDUMJVSM-UHFFFAOYSA-N	O=C1C=C(OC2=CC(OC3OC(C)C(O)C(O)C3O)=CC(O)=C12)C=4C=CC(OC)=CC4	295107	Organic compounds	Phenylpropanoids and polyketides	Flavonoids	Flavonoid glycosides	0.9730337078651685	1.2472696260861125	0.5759572141381331	2	4.051207363888478	3.3728221211353553	475.1242[C22H22O9]-[C6H10O7]281.082[C16H12O2] 429.118[]-[C4H8O4]309.076[] 429.118[]-[C5H8O5]281.082[] 429.118[]-[C6H10O5]267.066[] 309.076[]-[CO]281.082[] 309.076[]-[C2H2O]267.066[] 309.076[]-[C3H5O]252.043[] 309.076[]-[C3H5O2]236.046[] 309.076[]-[C2H8NO4P]168.054[] 289.085[]-[C6H6O]195.045[] 281.082[]-[C3H5O]224.048[] 281.082[]-[C3H5O2]208.053[] 281.082[]-[C6H10O5]119.037[] 280.073[]-[C2H4]252.0…
581_6	581	16.84345	475.1242	1017653.75	[M+FA-H]-	475.1242	[M+FA-H]-	C22H22O9	0.15999999993709935	0.9994881310500356	430.126	5,7-Dihydroxy-6-Methoxyflavone 5-Rhamnoside	NNXFUYOQDUBSHH-UHFFFAOYSA-N	O=C1C=C(OC2=CC(O)=C(OC)C(OC3OC(C)C(O)C(O)C3O)=C12)C=4C=CC=CC4	210512	Organic compounds	Phenylpropanoids and polyketides	Flavonoids	Flavonoid glycosides	0.9746568109820486	1.2472532608780065	0.5458356537014314	2	4.051119488912397	3.3727618184392085	475.1242[C22H22O9]-[C6H10O7]281.082[C16H12O2] 429.118[]-[C4H8O4]309.076[] 429.118[]-[C5H8O5]281.082[] 429.118[]-[C6H10O5]267.066[] 309.076[]-[CO]281.082[] 309.076[]-[C2H2O]267.066[] 309.076[]-[C3H5O]252.043[] 309.076[]-[C3H5O2]236.046[] 309.076[]-[C2H8NO4P]168.054[] 289.085[]-[C6H6O]195.045[] 281.082[]-[C3H5O]224.048[] 281.082[]-[C3H5O2]208.053[] 281.082[]-[C6H10O5]119.037[] 280.073[]-[C2H4]252.0…
581_7	581	16.84345	475.1242	1017653.75	[M+FA-H]-	475.1242	[M+FA-H]-	C22H22O9	0.15999999993709935	0.9994881310500356	430.126	4'-O-Methylpuerarin	UWRLUNPRLSNXRR-UHFFFAOYSA-N	O=C1C(=COC=2C1=CC=C(O)C2C3OC(CO)C(O)C(O)C3O)C=4C=CC(OC)=CC4	322129	Organic compounds	Phenylpropanoids and polyketides	Isoflavonoids	Isoflavonoid C	0.9801980198019802	1.247173173714111	0.6226545761171531	2	4.0509683362341065	3.3726061549361677	475.1242[C22H22O9]-[C6H10O7]281.082[C16H12O2] 429.118[]-[C4H8O4]309.076[] 429.118[]-[C5H8O5]281.082[] 429.118[]-[C6H10O5]267.066[] 309.076[]-[CO]281.082[] 309.076[]-[C2H2O]267.066[] 309.076[]-[C3H5O]252.043[] 309.076[]-[C3H5O2]236.046[] 309.076[]-[C2H8NO4P]168.054[] 289.085[]-[CH3]274.062[] 289.085[]-[C6H6O]195.045[] 281.082[]-[C3H5O]224.048[] 281.082[]-[C3H5O2]208.053[] 281.082[]-[C6H10O5]119.03…
581_8	581	16.84345	475.1242	1017653.75	[M+FA-H]-	475.1242	[M+FA-H]-	C22H22O9	0.15999999993709935	0.9994881310500356	0.0	MKG168525	ZLPODNDEDUDKCU-UHFFFAOYSA-N	Cc1cccc(-c2coc3cc(OC4OC(CO)C(O)C(O)C4O)cc(O)c3c2=O)c1	GENC168525					0.9678770949720671	1.3318045467292918	0.5476792515835216	2	3.808387379830452	3.3359470497495214	475.1242[C22H22O9]-[C6H10O7]281.082[C16H12O2] 429.118[]-[C4H8O4]309.076[] 429.118[]-[C5H8O5]281.082[] 429.118[]-[C6H10O5]267.066[] 309.076[]-[CO]281.082[] 309.076[]-[C2H2O]267.066[] 309.076[]-[C3H5O]252.043[] 309.076[]-[C3H5O2]236.046[] 309.076[]-[C2H8NO4P]168.054[] 289.085[]-[CH3]274.062[] 289.085[]-[C6H6O]195.045[] 281.082[]-[C3H5O]224.048[] 281.082[]-[C3H5O2]208.053[] 280.073[]-[C2H4]252.043[]…
581_9	581	16.84345	475.1242	1017653.75	[M+FA-H]-	475.1242	[M+FA-H]-	C22H22O9	0.15999999993709935	0.9994881310500356	430.126	8-methoxy-2-phenyl-5-{[3,4,5-trihydroxy-6-(hydroxymethyl)oxan-2-yl]oxy}-4H-chromen-4-one	DGLBFMRIIDZOJI-UHFFFAOYSA-N	O=C1C=C(OC=2C(OC)=CC=C(OC3OC(CO)C(O)C(O)C3O)C12)C=4C=CC=CC4	54529	Organic compounds	Phenylpropanoids and polyketides	Flavonoids	Flavonoid glycosides	0.9389312977099237	1.3413165151834185	0.3597584425709963	2	3.7072397088725926	3.2948851827247183	475.1242[C22H22O9]-[C6H10O7]281.082[C16H12O2] 429.118[]-[C4H8O4]309.076[] 429.118[]-[C5H8O5]281.082[] 429.118[]-[C6H10O5]267.066[] 309.076[]-[CO]281.082[] 309.076[]-[C2H2O]267.066[] 309.076[]-[C3H5O]252.043[] 309.076[]-[C3H5O2]236.046[] 281.082[]-[C3H5O2]208.053[] 281.082[]-[C6H10O5]119.037[] 280.073[]-[C2H4]252.043[] 280.073[]-[C3H5O2]207.05[] 268.07[]-[H3N]251.034[] 268.07[]-[CH4O]236.046[] 268…
603_0	603	17.08325	533.1295	670471.4375	[M+FA-H]-	533.1295	[M+FA-H]-	C24H24O11	-0.020000000006348273	0.9999920000319948	488.132	4,5-dihydroxy-6-{[5-hydroxy-2-(4-methoxyphenyl)-4-oxo-4H-chromen-7-yl]oxy}-2-(hydroxymethyl)oxan-3-yl acetate	UFFCVJORVGEQDD-UHFFFAOYSA-N	O=C(OC1C(O)C(O)C(OC2=CC(O)=C3C(=O)C=C(OC3=C2)C=4C=CC(OC)=CC4)OC1CO)C	310315	Organic compounds	Phenylpropanoids and polyketides	Flavonoids	Flavonoid glycosides	0.9673704414587332	1.3503594203984584	0.8149977743173834	2	3.990220986696615	3.445469113749965	533.1295[C24H24O11]-[C6H13O7P]305.085[] 487.123[]-[CH3]472.098[] 487.123[]-[C4H8O4]367.081[] 487.123[]-[C6H10O5]325.071[] 472.098[]-[C5H10O5]322.039[] 367.081[]-[C2H2O]325.071[] 325.071[]-[CO]297.075[] 325.071[]-[C2H2O]283.061[] 325.071[]-[C2H3O]282.048[] 325.071[]-[C3H5O]268.037[] 325.071[]-[C3H5O2]252.045[] 325.071[]-[C2H8NO4P]184.053[] 305.085[]-[CH3]290.054[] 305.085[]-[C6H6O]211.04[] 297.075…
603_1	603	17.08325	533.1295	670471.4375	[M+FA-H]-	533.1295	[M+FA-H]-	C24H24O11	-0.020000000006348273	0.9999920000319948	488.132	methyl 4,5-dihydroxy-6-{[5-hydroxy-2-(4-methoxyphenyl)-4-oxo-4H-chromen-7-yl]oxy}-3-methoxyoxane-2-carboxylate	SQWURSZGOUXLIP-UHFFFAOYSA-N	O=C(OC)C1OC(OC2=CC(O)=C3C(=O)C=C(OC3=C2)C=4C=CC(OC)=CC4)C(O)C(O)C1OC	296463	Organic compounds	Phenylpropanoids and polyketides	Flavonoids	Flavonoid glycosides	0.9664031620553359	1.3503594203984584	0.8368013760052682	2	3.990220986696615	3.445469113749965	533.1295[C24H24O11]-[C6H13O7P]305.085[] 487.123[]-[CH3]472.098[] 487.123[]-[C4H8O4]367.081[] 487.123[]-[C6H10O5]325.071[] 472.098[]-[C5H10O5]322.039[] 367.081[]-[C2H2O]325.071[] 325.071[]-[CO]297.075[] 325.071[]-[C2H2O]283.061[] 325.071[]-[C2H3O]282.048[] 325.071[]-[C3H5O]268.037[] 325.071[]-[C3H5O2]252.045[] 325.071[]-[C2H8NO4P]184.053[] 305.085[]-[CH3]290.054[] 305.085[]-[C6H6O]211.04[] 297.075…
603_2	603	17.08325	533.1295	670471.4375	[M+FA-H]-	533.1295	[M+FA-H]-	C24H24O11	-0.020000000006348273	0.9999920000319948	488.132	3,5-dihydroxy-2-{[5-hydroxy-2-(4-methoxyphenyl)-4-oxo-4H-chromen-7-yl]oxy}-6-(hydroxymethyl)oxan-4-yl acetate	PHHUKAWWGOZQSD-UHFFFAOYSA-N	O=C(OC1C(O)C(OC2=CC(O)=C3C(=O)C=C(OC3=C2)C=4C=CC(OC)=CC4)OC(CO)C1O)C	239955	Organic compounds	Phenylpropanoids and polyketides	Flavonoids	Flavonoid glycosides	0.9673704414587332	1.3503594203984584	0.824017266242646	2	3.990220986696615	3.445469113749965	533.1295[C24H24O11]-[C6H13O7P]305.085[] 487.123[]-[CH3]472.098[] 487.123[]-[C4H8O4]367.081[] 487.123[]-[C6H10O5]325.071[] 472.098[]-[C5H10O5]322.039[] 367.081[]-[C2H2O]325.071[] 325.071[]-[CO]297.075[] 325.071[]-[C2H2O]283.061[] 325.071[]-[C2H3O]282.048[] 325.071[]-[C3H5O]268.037[] 325.071[]-[C3H5O2]252.045[] 325.071[]-[C2H8NO4P]184.053[] 305.085[]-[CH3]290.054[] 305.085[]-[C6H6O]211.04[] 297.075…
603_3	603	17.08325	533.1295	670471.4375	[M+FA-H]-	533.1295	[M+FA-H]-	C24H24O11	-0.020000000006348273	0.9999920000319948	488.132	(3,4,5-trihydroxy-6-{[5-hydroxy-2-(4-methoxyphenyl)-4-oxo-4H-chromen-7-yl]oxy}oxan-2-yl)methyl acetate	KSWNCDDLOQQQKB-UHFFFAOYSA-N	O=C(OCC1OC(OC2=CC(O)=C3C(=O)C=C(OC3=C2)C=4C=CC(OC)=CC4)C(O)C(O)C1O)C	162708	Organic compounds	Phenylpropanoids and polyketides	Flavonoids	Flavonoid glycosides	0.9673704414587332	1.3503594203984581	0.824017266242646	2	3.990220986696615	3.445469113749965	533.1295[C24H24O11]-[C6H13O7P]305.085[] 487.123[]-[CH3]472.098[] 487.123[]-[C4H8O4]367.081[] 487.123[]-[C6H10O5]325.071[] 472.098[]-[C5H10O5]322.039[] 367.081[]-[C2H2O]325.071[] 325.071[]-[CO]297.075[] 325.071[]-[C2H2O]283.061[] 325.071[]-[C2H3O]282.048[] 325.071[]-[C3H5O]268.037[] 325.071[]-[C3H5O2]252.045[] 325.071[]-[C2H8NO4P]184.053[] 305.085[]-[CH3]290.054[] 305.085[]-[C6H6O]211.04[] 297.075…
603_4	603	17.08325	533.1295	670471.4375	[M+FA-H]-	533.1295	[M+FA-H]-	C24H24O11	-0.020000000006348273	0.9999920000319948	488.132	Isoagastachoside	LADIAAQZFHPJSX-UHFFFAOYSA-N	O=C(OC1C(OC2=CC(O)=C3C(=O)C=C(OC3=C2)C=4C=CC(OC)=CC4)OC(CO)C(O)C1O)C	168489	Organic compounds	Phenylpropanoids and polyketides	Flavonoids	Flavonoid glycosides	0.9673704414587332	1.3503594203984584	0.8368013760052679	2	3.990220986696615	3.445469113749965	533.1295[C24H24O11]-[C6H13O7P]305.085[] 487.123[]-[CH3]472.098[] 487.123[]-[C4H8O4]367.081[] 487.123[]-[C6H10O5]325.071[] 472.098[]-[C5H10O5]322.039[] 367.081[]-[C2H2O]325.071[] 325.071[]-[CO]297.075[] 325.071[]-[C2H2O]283.061[] 325.071[]-[C2H3O]282.048[] 325.071[]-[C3H5O]268.037[] 325.071[]-[C3H5O2]252.045[] 325.071[]-[C2H8NO4P]184.053[] 305.085[]-[CH3]290.054[] 305.085[]-[C6H6O]211.04[] 297.075…
603_5	603	17.08325	533.1295	670471.4375	[M+FA-H]-	533.1295	[M+FA-H]-	C24H24O11	-0.020000000006348273	0.9999920000319948	488.132	(3,4,5-trihydroxy-6-{[3-(3-hydroxy-4-methoxyphenyl)-4-oxo-4H-chromen-7-yl]oxy}oxan-2-yl)methyl acetate	VPAMSOBSVIRWGX-UHFFFAOYSA-N	O=C(OCC1OC(OC2=CC=C3C(=O)C(=COC3=C2)C=4C=CC(OC)=C(O)C4)C(O)C(O)C1O)C	332578	Organic compounds	Phenylpropanoids and polyketides	Isoflavonoids	Isoflavonoid O	0.9711864406779661	1.3503357444868063	0.8501135803508876	2	3.9902388458815374	3.4454543674307745	533.1295[C24H24O11]-[C6H13O7P]305.085[] 487.123[]-[CH3]472.098[] 487.123[]-[C4H8O4]367.081[] 487.123[]-[C6H10O5]325.071[] 472.098[]-[C5H10O5]322.039[] 367.081[]-[C2H2O]325.071[] 325.071[]-[CO]297.075[] 325.071[]-[C2H2O]283.061[] 325.071[]-[C2H3O]282.048[] 325.071[]-[C3H5O]268.037[] 325.071[]-[C3H5O2]252.045[] 325.071[]-[C2H8NO4P]184.053[] 305.085[]-[C6H6O]211.04[] 297.075[]-[CH3]282.048[] 297.075…
603_6	603	17.08325	533.1295	670471.4375	[M+FA-H]-	533.1295	[M+FA-H]-	C24H24O11	-0.020000000006348273	0.9999920000319948	488.132	Echioidinin 2'-(6''-Acetylglucoside)	NYESETAMVRXBOD-UHFFFAOYSA-N	O=C(OCC1OC(OC=2C=CC=CC2C=3OC4=CC(OC)=CC(O)=C4C(=O)C3)C(O)C(O)C1O)C	216895	Organic compounds	Phenylpropanoids and polyketides	Flavonoids	O	0.9675834970530451	1.350330096600308	0.8318046277186658	2	3.990208529860548	3.445433561533781	533.1295[C24H24O11]-[C6H13O7P]305.085[] 487.123[]-[CH3]472.098[] 487.123[]-[C4H8O4]367.081[] 487.123[]-[C6H10O5]325.071[] 367.081[]-[C2H2O]325.071[] 325.071[]-[CO]297.075[] 325.071[]-[C2H2O]283.061[] 325.071[]-[C2H3O]282.048[] 325.071[]-[C3H5O]268.037[] 325.071[]-[C3H5O2]252.045[] 325.071[]-[C2H8NO4P]184.053[] 305.085[]-[C6H6O]211.04[] 297.075[]-[CH3]282.048[] 297.075[]-[CH3NO]252.045[] 297.075[]…
603_7	603	17.08325	533.1295	670471.4375	[M+FA-H]-	533.1295	[M+FA-H]-	C24H24O11	-0.020000000006348273	0.9999920000319948	488.132	Acetylglycitin	DUBPGEJGGVZKDD-UHFFFAOYSA-N	O=C(OCC1OC(OC2=CC=3OC=C(C(=O)C3C=C2OC)C=4C=CC(O)=CC4)C(O)C(O)C1O)C	62674	Organic compounds	Phenylpropanoids and polyketides	Isoflavonoids	Isoflavonoid O	0.9695528068506185	1.3503331908694718	0.7944826859542296	2	3.9900261459901	3.445345463867721	533.1295[C24H24O11]-[C6H13O7P]305.085[] 487.123[]-[CH3]472.098[] 487.123[]-[C4H8O4]367.081[] 487.123[]-[C6H10O5]325.071[] 367.081[]-[C2H2O]325.071[] 325.071[]-[CO]297.075[] 325.071[]-[C2H2O]283.061[] 325.071[]-[C2H3O]282.048[] 325.071[]-[C3H5O]268.037[] 325.071[]-[C3H5O2]252.045[] 325.071[]-[C2H8NO4P]184.053[] 305.085[]-[C6H6O]211.04[] 297.075[]-[CH3]282.048[] 297.075[]-[CH3NO]252.045[] 297.075[]…
603_8	603	17.08325	533.1295	670471.4375	[M+FA-H]-	533.1295	[M+FA-H]-	C24H24O11	-0.020000000006348273	0.9999920000319948	488.132	{3,4,5-trihydroxy-6-[(8-hydroxy-3-methoxy-6-methyl-9,10-dioxo-9,10-dihydroanthracen-1-yl)oxy]oxan-2-yl}methyl acetate	MRSWWDVNROIZCI-UHFFFAOYSA-N	O=C(OCC1OC(OC2=CC(OC)=CC=3C(=O)C4=CC(=CC(O)=C4C(=O)C23)C)C(O)C(O)C1O)C	196625	Organic compounds	Benzenoids	Anthracenes	Anthraquinones	0.9732225300092336	1.3503313273598527	0.6891257990342327	2	3.8583235779323455	3.379492316329225	533.1295[C24H24O11]-[C6H13O7P]305.085[] 487.123[]-[CH3]472.098[] 487.123[]-[C4H8O4]367.081[] 487.123[]-[C6H10O5]325.071[] 472.098[]-[C5H10O5]322.039[] 367.081[]-[C2H2O]325.071[] 325.071[]-[C2H2O]283.061[] 325.071[]-[C2H3O]282.048[] 325.071[]-[C3H5O]268.037[] 325.071[]-[C3H5O2]252.045[] 325.071[]-[C2H8NO4P]184.053[] 305.085[]-[C6H6O]211.04[] 284.064[]-[H3N]267.029[] 284.064[]-[CH4O]252.045[] 284.0…
603_9	603	17.08325	533.1295	670471.4375	[M+FA-H]-	533.1295	[M+FA-H]-	C24H24O11	-0.020000000006348273	0.9999920000319948	488.132	6-{[3,5-dihydroxy-2-(4-methoxyphenyl)-4-oxo-4H-chromen-7-yl]oxy}-4,5-dihydroxy-2-methyloxan-3-yl acetate	YSJHWLBXTXCGBS-UHFFFAOYSA-N	O=C(OC1C(O)C(O)C(OC2=CC(O)=C3C(=O)C(O)=C(OC3=C2)C=4C=CC(OC)=CC4)OC1C)C	386290	Organic compounds	Phenylpropanoids and polyketides	Flavonoids	Flavonoid glycosides	0.9713804713804713	1.254738572129178	0.8114540028136237	2	3.707685497966499	3.2085805211156266	533.1295[C24H24O11]-[C6H13O7P]305.085[] 487.123[]-[CH3]472.098[] 487.123[]-[C4H8O4]367.081[] 487.123[]-[C6H10O5]325.071[] 472.098[]-[C5H10O5]322.039[] 367.081[]-[C2H2O]325.071[] 325.071[]-[CO]297.075[] 325.071[]-[C2H2O]283.061[] 325.071[]-[C2H3O]282.048[] 325.071[]-[C3H5O]268.037[] 325.071[]-[C3H5O2]252.045[] 325.071[]-[C2H8NO4P]184.053[] 305.085[]-[CH3]290.054[] 305.085[]-[C6H6O]211.04[] 297.075…
658_0	658	18.36905	507.1499	602891.5625	[M+FA-H]-	507.1499	[M+FA-H]-	C23H26O10	-0.35500000001320586	0.9974826737928628	462.153	Aurapin	OVZNTQPOKHRJIN-UHFFFAOYSA-N	O=C1C2=C(O)C=C(OC)C=C2OC(C3=CC=C(OC)C=C3)C1OC4OC(C)C(O)C(O)C4O	232621	Organic compounds	Phenylpropanoids and polyketides	Flavonoids	Flavonoid glycosides	0.9781277340332458	1.5439328890832014	0.7847645819128012	2	3.0581665550207764	3.1727644339728758	461.142[]-[C6H10O5]299.092[] 300.091[]-[CH5N]269.045[] 300.091[]-[C3H5NO2]213.055[] 299.092[]-[CH3]284.068[] 299.092[]-[C4H7O2]212.046[] 284.068[]-[CH3]269.045[] 284.068[]-[H2O]266.058[] 284.068[]-[C2H3O]241.05[] 284.068[]-[C3H5O]227.031[] 284.068[]-[C2H3O2]225.054[] 282.091[]-[C3H5O]225.054[] 269.045[]-[CH3]254.022[] 269.045[]-[CO]241.05[] 269.045[]-[C2H2O]227.031[] 269.045[]-[C2H3O]226.022[] 26…
658_1	658	18.36905	507.1499	602891.5625	[M+FA-H]-	507.1499	[M+FA-H]-	C23H26O10	-0.35500000001320586	0.9974826737928628	462.153	(3-hydroxy-4-{[3,4,5-trihydroxy-6-(hydroxymethyl)oxan-2-yl]oxy}phenyl)methyl 3-(2-methoxyphenyl)prop-2-enoate	WOELJSTWJVLSSL-UHFFFAOYSA-N	O=C(OCC1=CC=C(OC2OC(CO)C(O)C(O)C2O)C(O)=C1)C=CC=3C=CC=CC3OC	349121	Organic compounds	Organic oxygen compounds	Organooxygen compounds	Carbohydrates and carbohydrate conjugates	0.9666666666666667	1.511158920066259	0.6950869887666239	2	2.8624475939865635	3.042130984438827	461.142[]-[C6H10O5]299.092[] 300.091[]-[CH5N]269.045[] 300.091[]-[C3H5NO2]213.055[] 299.092[]-[CH3]284.068[] 299.092[]-[C4H7O2]212.046[] 284.068[]-[CH3]269.045[] 284.068[]-[H2O]266.058[] 284.068[]-[C2H3O]241.05[] 284.068[]-[C3H5O]227.031[] 284.068[]-[C2H3O2]225.054[] 282.091[]-[C3H5O]225.054[] 269.045[]-[CO]241.05[] 269.045[]-[C2H2O]227.031[] 269.045[]-[C2H3O]226.022[] 269.045[]-[CO2]225.054[] 26…
658_2	658	18.36905	507.1499	602891.5625	[M+FA-H]-	507.1499	[M+FA-H]-	C23H26O10	-0.35500000001320586	0.9974826737928628	0.0	MKG174842	UFVASKMOEXPAMQ-UHFFFAOYSA-N	COc1ccc(C2CC(=O)c3ccc(OC)c(O)c32)cc1OC1OC(CO)C(O)C(O)C1O	GENC174842					0.9661590524534687	1.510853673410134	0.6293137251071395	2	2.778579389660593	2.9998916356197167	461.142[]-[C6H10O5]299.092[] 299.092[]-[CH3]284.068[] 299.092[]-[C4H7O2]212.046[] 284.068[]-[CH3]269.045[] 284.068[]-[H2O]266.058[] 284.068[]-[C2H3O]241.05[] 284.068[]-[C3H5O]227.031[] 284.068[]-[C2H3O2]225.054[] 282.091[]-[C3H5O]225.054[] 269.045[]-[CO]241.05[] 269.045[]-[C2H2O]227.031[] 269.045[]-[C2H3O]226.022[] 269.045[]-[CO2]225.054[] 267.031[]-[CO2]223.041[] 266.058[]-[C2H3O]223.041[] 266.0…
658_3	658	18.36905	507.1499	602891.5625	[M+FA-H]-	507.1499	[M+FA-H]-	C23H26O10	-0.35500000001320586	0.9974826737928628	462.153	Cyrtopterin	WBNRHHBGMFXQKL-UHFFFAOYSA-N	O=C1C=2C(O)=C(C(OC3OC(CO)C(O)C(O)C3O)=C(C2OC(C4=CC=C(O)C=C4)C1)C)C	340794	Organic compounds	Phenylpropanoids and polyketides	Flavonoids	Flavonoid glycosides	0.9850560398505604	1.468581107672631	0.7298307009670559	2	2.7351174830699114	2.935888116586873	461.142[]-[C6H10O5]299.092[] 300.091[]-[CH5N]269.045[] 300.091[]-[C3H5NO2]213.055[] 299.092[]-[CH3]284.068[] 299.092[]-[C4H7O2]212.046[] 284.068[]-[CH3]269.045[] 284.068[]-[H2O]266.058[] 284.068[]-[C2H3O]241.05[] 284.068[]-[C3H5O]227.031[] 284.068[]-[C2H3O2]225.054[] 282.091[]-[C3H5O]225.054[] 269.045[]-[CO]241.05[] 269.045[]-[C2H2O]227.031[] 269.045[]-[C2H3O]226.022[] 269.045[]-[CO2]225.054[] 26…
658_4	658	18.36905	507.1499	602891.5625	[M+FA-H]-	507.1499	[M+FA-H]-	C23H26O10	-0.35500000001320586	0.9974826737928628	462.153	Andrographidin A	HTJQSWAVTHDBPX-UHFFFAOYSA-N	O=C1C=2C(OC3OC(CO)C(O)C(O)C3O)=CC(OC)=C(OC)C2OC(C=4C=CC=CC4)C1	113210	Organic compounds	Phenylpropanoids and polyketides	Flavonoids	Flavonoid glycosides	0.9783737024221453	1.5109638049121226	0.7328277996424809	2	2.637706617685474	2.9295653811341458	461.142[]-[C6H10O5]299.092[] 300.091[]-[CH5N]269.045[] 300.091[]-[C3H5NO2]213.055[] 299.092[]-[CH3]284.068[] 299.092[]-[C4H7O2]212.046[] 284.068[]-[CH3]269.045[] 284.068[]-[H2O]266.058[] 284.068[]-[C2H3O]241.05[] 284.068[]-[C3H5O]227.031[] 284.068[]-[C2H3O2]225.054[] 282.091[]-[C3H5O]225.054[] 269.045[]-[CH3]254.022[] 269.045[]-[CO]241.05[] 269.045[]-[C2H2O]227.031[] 269.045[]-[C2H3O]226.022[] 26…
658_5	658	18.36905	507.1499	602891.5625	[M+FA-H]-	507.1499	[M+FA-H]-	C23H26O10	-0.35500000001320586	0.9974826737928628	462.153	6-O-Methylscorzocreticoside I	IVOVLKDBVRGIME-UHFFFAOYSA-N	O=C1OC(C2=CC=C(OC)C=C2)CC=3C=C(OC)C=C(OC4OC(CO)C(O)C(O)C4O)C13	131493	Organic compounds	Organic oxygen compounds	Organooxygen compounds	Carbohydrates and carbohydrate conjugates	0.9746450304259635	1.5038865210778807	0.7360300726111053	2	2.6262687731932046	2.916769175053769	461.142[]-[C6H10O5]299.092[] 300.091[]-[CH5N]269.045[] 300.091[]-[C3H5NO2]213.055[] 299.092[]-[CH3]284.068[] 299.092[]-[C4H7O2]212.046[] 284.068[]-[CH3]269.045[] 284.068[]-[H2O]266.058[] 284.068[]-[C2H3O]241.05[] 284.068[]-[C3H5O]227.031[] 284.068[]-[C2H3O2]225.054[] 282.091[]-[C3H5O]225.054[] 269.045[]-[CH3]254.022[] 269.045[]-[CO]241.05[] 269.045[]-[C2H2O]227.031[] 269.045[]-[C2H3O]226.022[] 26…
658_6	658	18.36905	507.1499	602891.5625	[M+FA-H]-	507.1499	[M+FA-H]-	C23H26O10	-0.35500000001320586	0.9974826737928628	462.153	(2-{[3,4,5-trihydroxy-6-(hydroxymethyl)oxan-2-yl]oxy}phenyl)methyl 3-(4-hydroxy-3-methoxyphenyl)prop-2-enoate	UOBTUSOWCOKTCM-UHFFFAOYSA-N	O=C(OCC=1C=CC=CC1OC2OC(CO)C(O)C(O)C2O)C=CC3=CC=C(O)C(OC)=C3	315497	Organic compounds	Organic oxygen compounds	Organooxygen compounds	Carbohydrates and carbohydrate conjugates	0.9684542586750788	1.5108276354779526	0.6349197462366436	2	2.485056102024931	2.8531039538697045	461.142[]-[C6H10O5]299.092[] 299.092[]-[CH3]284.068[] 299.092[]-[C4H7O2]212.046[] 284.068[]-[CH3]269.045[] 284.068[]-[H2O]266.058[] 284.068[]-[C2H3O]241.05[] 284.068[]-[C2H3O2]225.054[] 282.091[]-[C3H5O]225.054[] 269.045[]-[CO]241.05[] 269.045[]-[CO2]225.054[] 267.031[]-[CO2]223.041[] 266.058[]-[C2H3O]223.041[] 266.058[]-[C2H3O2]207.05[] 241.05[]-[H2O]223.041[] 241.05[]-[CO]213.055[] 225.054[]-[H…
658_7	658	18.36905	507.1499	602891.5625	[M+FA-H]-	507.1499	[M+FA-H]-	C23H26O10	-0.35500000001320586	0.9974826737928628	462.153	Desmethylagrimonolide 6-O-Beta-D-Glucopyranoside	QGOYZOZLRJZGAK-UHFFFAOYSA-N	O=C1OC(CC2=CC(OC3OC(CO)C(O)C(O)C3O)=CC(O)=C12)CCC4=CC=C(O)C=C4	256400	Organic compounds	Organic oxygen compounds	Organooxygen compounds	Carbohydrates and carbohydrate conjugates	0.9734748010610079	1.4385399676837747	0.5853388258015108	2	2.559341758845859	2.81795911448599	461.142[]-[C6H10O5]299.092[] 299.092[]-[CH3]284.068[] 299.092[]-[C4H7O2]212.046[] 284.068[]-[CH3]269.045[] 284.068[]-[H2O]266.058[] 284.068[]-[C2H3O]241.05[] 284.068[]-[C3H5O]227.031[] 284.068[]-[C2H3O2]225.054[] 282.091[]-[C3H5O]225.054[] 269.045[]-[CO]241.05[] 269.045[]-[C2H2O]227.031[] 269.045[]-[C2H3O]226.022[] 269.045[]-[CO2]225.054[] 267.031[]-[CO2]223.041[] 266.058[]-[C2H3O]223.041[] 241.0…
658_8	658	18.36905	507.1499	602891.5625	[M+FA-H]-	507.1499	[M+FA-H]-	C23H26O10	-0.35500000001320586	0.9974826737928628	462.153	2-{[1-(3,4-dihydroxyphenyl)-1-hydroxy-5-(4-hydroxyphenyl)pent-4-yn-2-yl]oxy}-6-(hydroxymethyl)oxane-3,4,5-triol	OKZOQIQDXNCAIO-UHFFFAOYSA-N	OC1=CC=C(C#CCC(OC2OC(CO)C(O)C(O)C2O)C(O)C3=CC=C(O)C(O)=C3)C=C1	226239	Organic compounds	Lipids and lipid	Fatty Acyls	Fatty acyl glycosides	0.9745042492917847	1.4382922700423648	0.5768335388986612	2	2.558848134778392	2.817464604810847	461.142[]-[C6H10O5]299.092[] 299.092[]-[CH3]284.068[] 299.092[]-[C4H7O2]212.046[] 284.068[]-[CH3]269.045[] 284.068[]-[H2O]266.058[] 284.068[]-[C2H3O]241.05[] 284.068[]-[C3H5O]227.031[] 284.068[]-[C2H3O2]225.054[] 282.091[]-[C3H5O]225.054[] 269.045[]-[CO]241.05[] 269.045[]-[C2H2O]227.031[] 269.045[]-[C2H3O]226.022[] 269.045[]-[CO2]225.054[] 267.031[]-[CO2]223.041[] 266.058[]-[C2H3O]223.041[] 266.0…
658_9	658	18.36905	507.1499	602891.5625	[M+FA-H]-	507.1499	[M+FA-H]-	C23H26O10	-0.35500000001320586	0.9974826737928628	462.153	1-(3,4-dihydroxyphenyl)-5-(4-hydroxy-3-{[3,4,5-trihydroxy-6-(hydroxymethyl)oxan-2-yl]oxy}phenyl)pent-4-en-1-one	QNHAEHZQGILIPY-UHFFFAOYSA-N	O=C(C1=CC=C(O)C(O)=C1)CCC=CC2=CC=C(O)C(OC3OC(CO)C(O)C(O)C3O)=C2	260592	Organic compounds	Organic oxygen compounds	Organooxygen compounds	Carbohydrates and carbohydrate conjugates	0.9781746031746031	1.431809873072036	0.6851169360773703	2	2.5404044622107143	2.8017603715566795	461.142[]-[C6H10O5]299.092[] 299.092[]-[CH3]284.068[] 299.092[]-[C4H7O2]212.046[] 284.068[]-[CH3]269.045[] 284.068[]-[H2O]266.058[] 284.068[]-[C2H3O]241.05[] 284.068[]-[C3H5O]227.031[] 284.068[]-[C2H3O2]225.054[] 282.091[]-[C3H5O]225.054[] 269.045[]-[CO]241.05[] 269.045[]-[C2H2O]227.031[] 269.045[]-[C2H3O]226.022[] 269.045[]-[CO2]225.054[] 267.031[]-[CO2]223.041[] 266.058[]-[C2H3O]223.041[] 266.0…
662_0	662	18.36905	845.4886	388960.6875	[M+FA-H]-	845.4886	[M+FA-H]-	C42H72O14	-1.2649999999894135	0.9685022238099031	800.492	2-[(2-{[14,18-dihydroxy-15-(5-hydroxy-6-methylheptan-2-yl)-7,7,12,16-tetramethylpentacyclo[9.7.0.0鹿,鲁.0鲁,鈦?0鹿虏,鹿鈦禲octadecan-6-yl]oxy}-4,5-dihydroxy-6-(hydroxymethyl)oxan-3-yl)oxy]-6-(hydroxymethyl)oxa	HOYODSXPOMCWPE-UHFFFAOYSA-N	OCC1OC(OC2C(O)C(O)C(OC2OC3CCC45CC65C(O)CC7(C)C(C(O)CC7(C)C6CCC4C3(C)C)C(C)CCC(O)C(C)C)CO)C(O)C(O)C1O	110332	Organic compounds	Lipids and lipid	Steroids and steroid derivatives	Steroidal glycosides	0.9822485207100592	0.5975799322306492	0.3469716487827772	2	0.573941149170407	0.981400729196843	799.483[]-[C6H10O5]637.43[] 799.483[]-[C6H12O6]619.419[] 637.43[]-[H2O]619.419[] 637.43[]-[C6H10O5]475.378[] 179.056[]-[H2O]161.045[] 179.056[]-[C2H4O2]119.035[] 179.056[]-[C3H6O3]89.024[] 161.045[]-[H2O]143.035[] 161.045[]-[C2H2O]119.035[] 159.029[]-[CO]131.035[] 149.046[]-[H2O]131.035[] 149.046[]-[C2H4O2]89.024[] 131.035[]-[C2H2O]89.024[] 119.035[]-[CH4O]87.008[]
662_1	662	18.36905	845.4886	388960.6875	[M+FA-H]-	845.4886	[M+FA-H]-	C42H72O14	-1.2649999999894135	0.9685022238099031	800.492	2-{[1-(5,6-dihydroxy-6-methylheptan-2-yl)-10-hydroxy-3a,6,6,9b,11a-pentamethyl-1H,2H,3H,3aH,3bH,4H,6H,7H,8H,9H,9aH,9bH,10H,11H,11aH-cyclopenta[a]phenanthren-7-yl]oxy}-6-({[3,4,5-trihydroxy-6-(hydroxym	SLAWMGMTBGDBFT-UHFFFAOYSA-N	OCC1OC(OCC2OC(OC3CCC4C(=CCC5C4(C)C(O)CC6(C)C(CCC56C)C(C)CCC(O)C(O)(C)C)C3(C)C)C(O)C(O)C2O)C(O)C(O)C1O	292724	Organic compounds	Lipids and lipid	Steroids and steroid derivatives	Steroidal glycosides	0.9850448654037887	0.5975721547109485	0.3469716487827772	2	0.5739357556269022	0.9813902549053899	799.483[]-[C6H10O5]637.43[] 799.483[]-[C6H12O6]619.419[] 637.43[]-[H2O]619.419[] 637.43[]-[C6H10O5]475.378[] 179.056[]-[H2O]161.045[] 179.056[]-[C2H4O2]119.035[] 179.056[]-[C3H6O3]89.024[] 161.045[]-[H2O]143.035[] 161.045[]-[C2H2O]119.035[] 159.029[]-[CO]131.035[] 149.046[]-[H2O]131.035[] 149.046[]-[C2H4O2]89.024[] 131.035[]-[C2H2O]89.024[] 119.035[]-[CH4O]87.008[]
662_2	662	18.36905	845.4886	388960.6875	[M+FA-H]-	845.4886	[M+FA-H]-	C42H72O14	-1.2649999999894135	0.9685022238099031	800.492	6-{[(6-{[(6-{7,10-dihydroxy-3a,6,6,9b,11a-pentamethyl-1H,2H,3H,3aH,3bH,4H,6H,7H,8H,9H,9aH,9bH,10H,11H,11aH-cyclopenta[a]phenanthren-1-yl}-2-hydroxy-2-methylheptan-3-yl)oxy]methyl}-3,4,5-trihydroxyoxan	PFGGLVMSSIGPIQ-UHFFFAOYSA-N	OC1OC(COC2OC(COC(CCC(C)C3CCC4(C)C5CC=C6C(CCC(O)C6(C)C)C5(C)C(O)CC34C)C(O)(C)C)C(O)C(O)C2O)C(O)C(O)C1O	238247	Organic compounds	Lipids and lipid	Steroids and steroid derivatives	Cucurbitacins	0.9830124575311439	0.5975421357833482	0.33409559880028095	2	0.5739047256361421	0.9813447209824097	799.483[]-[C6H10O5]637.43[] 799.483[]-[C6H12O6]619.419[] 637.43[]-[H2O]619.419[] 637.43[]-[C6H10O5]475.378[] 179.056[]-[H2O]161.045[] 179.056[]-[C2H4O2]119.035[] 179.056[]-[C3H6O3]89.024[] 161.045[]-[H2O]143.035[] 161.045[]-[C2H2O]119.035[] 159.029[]-[CO]131.035[] 131.035[]-[C2H2O]89.024[] 119.035[]-[CH4O]87.008[] 107.034[]-[H2O]89.024[]
662_3	662	18.36905	845.4886	388960.6875	[M+FA-H]-	845.4886	[M+FA-H]-	C42H72O14	-1.2649999999894135	0.9685022238099031	800.492	2-[(2-{[8,11-dihydroxy-1-(2-hydroxy-6-methylhept-5-en-2-yl)-3a,3b,6,6,9a-pentamethyl-hexadecahydro-1H-cyclopenta[a]phenanthren-7-yl]oxy}-4,5-dihydroxy-6-(hydroxymethyl)oxan-3-yl)oxy]-6-(hydroxymethyl)	LTJZMSTVPKBWKB-UHFFFAOYSA-N	OCC1OC(OC2C(O)C(O)C(OC2OC3C(O)CC4(C)C(CCC5(C)C4CC(O)C6C(CCC65C)C(O)(C)CCC=C(C)C)C3(C)C)CO)C(O)C(O)C1O	179430	Organic compounds	Lipids and lipid	Prenol lipids	Triterpenoids	0.9861224489795918	0.5974641060156671	0.3980150444089202	2	0.5737409417631821	0.9811847992782484	799.483[]-[C6H10O5]637.43[] 799.483[]-[C6H12O6]619.419[] 637.43[]-[H2O]619.419[] 637.43[]-[C6H10O5]475.378[] 179.056[]-[H2O]161.045[] 179.056[]-[C4H8O4]59.014[] 161.045[]-[H2O]143.035[] 161.045[]-[C3H6O3]71.014[] 159.029[]-[CO]131.035[] 149.046[]-[H2O]131.035[] 149.046[]-[C2H2O]107.034[] 149.046[]-[C3H6O3]59.014[] 131.035[]-[C2H4O2]71.014[] 73.029[]-[H2O]55.018[]
662_4	662	18.36905	845.4886	388960.6875	[M+FA-H]-	845.4886	[M+FA-H]-	C42H72O14	-1.2649999999894135	0.9685022238099031	800.492	2-[(2-{[15-(5,6-dihydroxy-6-methylheptan-2-yl)-14,18-dihydroxy-7,7,12,16-tetramethylpentacyclo[9.7.0.0鹿,鲁.0鲁,鈦?0鹿虏,鹿鈦禲octadecan-6-yl]oxy}-4,5-dihydroxy-6-(hydroxymethyl)oxan-3-yl)oxy]-6-methyloxane-3,	TUQDXUCIQMVHAY-UHFFFAOYSA-N	OCC1OC(OC2CCC34CC54C(O)CC6(C)C(C(O)CC6(C)C5CCC3C2(C)C)C(C)CCC(O)C(O)(C)C)C(OC7OC(C)C(O)C(O)C7O)C(O)C1O	301885	Organic compounds	Lipids and lipid	Steroids and steroid derivatives	Steroidal glycosides	0.9822904368358913	0.5974023533712401	0.33951373283026076	2	0.573643218300492	0.9810741849024764	799.483[]-[C6H10O5]637.43[] 799.483[]-[C6H12O6]619.419[] 637.43[]-[H2O]619.419[] 637.43[]-[C6H10O5]475.378[] 179.056[]-[H2O]161.045[] 179.056[]-[C2H4O2]119.035[] 179.056[]-[C3H6O3]89.024[] 161.045[]-[H2O]143.035[] 161.045[]-[C2H2O]119.035[] 159.029[]-[CO]131.035[] 131.035[]-[C2H2O]89.024[] 119.035[]-[CH4O]87.008[]
662_5	662	18.36905	845.4886	388960.6875	[M+FA-H]-	845.4886	[M+FA-H]-	C42H72O14	-1.2649999999894135	0.9685022238099031	800.492	2-({2-[7,11-dihydroxy-9a-(hydroxymethyl)-3a,3b,6,6-tetramethyl-hexadecahydro-1H-cyclopenta[a]phenanthren-1-yl]-6-methylhept-5-en-2-yl}oxy)-6-({[3,4,5-trihydroxy-6-(hydroxymethyl)oxan-2-yl]oxy}methyl)o	VJVAKCNCJNSFPD-UHFFFAOYSA-N	OCC1OC(OCC2OC(OC(C)(CCC=C(C)C)C3CCC4(C)C3C(O)CC5C4(C)CCC6C(C)(C)C(O)CCC65CO)C(O)C(O)C2O)C(O)C(O)C1O	329113	Organic compounds	Lipids and lipid	Prenol lipids	Triterpenoids	0.9852786540483701	0.5973206597442142	0.3281694627157869	2	0.573510802420349	0.980926283335379	799.483[]-[C6H10O5]637.43[] 799.483[]-[C6H12O6]619.419[] 637.43[]-[H2O]619.419[] 637.43[]-[C6H10O5]475.378[] 179.056[]-[H2O]161.045[] 179.056[]-[C2H4O2]119.035[] 161.045[]-[H2O]143.035[] 161.045[]-[C2H2O]119.035[] 159.029[]-[CO]131.035[] 149.046[]-[H2O]131.035[] 149.046[]-[C2H2O]107.034[]
662_6	662	18.36905	845.4886	388960.6875	[M+FA-H]-	845.4886	[M+FA-H]-	C42H72O14	-1.2649999999894135	0.9685022238099031	800.492	2-[(6-methyl-2-{5,7,11-trihydroxy-3a,3b,6,6,9a-pentamethyl-hexadecahydro-1H-cyclopenta[a]phenanthren-1-yl}hept-5-en-2-yl)oxy]-6-({[3,4,5-trihydroxy-6-(hydroxymethyl)oxan-2-yl]oxy}methyl)oxane-3,4,5-tr	RZNJATZIIIKWBE-UHFFFAOYSA-N	OCC1OC(OCC2OC(OC(C)(CCC=C(C)C)C3CCC4(C)C3C(O)CC5C6(C)CCC(O)C(C)(C)C6C(O)CC54C)C(O)C(O)C2O)C(O)C(O)C1O	284956	Organic compounds	Lipids and lipid	Prenol lipids	Triterpenoids	0.9857723577235772	0.5973206597442142	0.3281694627157869	2	0.573510802420349	0.980926283335379	799.483[]-[C6H10O5]637.43[] 799.483[]-[C6H12O6]619.419[] 637.43[]-[H2O]619.419[] 637.43[]-[C6H10O5]475.378[] 179.056[]-[H2O]161.045[] 179.056[]-[C2H4O2]119.035[] 161.045[]-[H2O]143.035[] 161.045[]-[C2H2O]119.035[] 159.029[]-[CO]131.035[] 149.046[]-[H2O]131.035[] 149.046[]-[C2H2O]107.034[]
662_7	662	18.36905	845.4886	388960.6875	[M+FA-H]-	845.4886	[M+FA-H]-	C42H72O14	-1.2649999999894135	0.9685022238099031	800.492	2-[(2-{[5,11-dihydroxy-1-(2-hydroxy-6-methylhept-5-en-2-yl)-3a,3b,6,6,9a-pentamethyl-hexadecahydro-1H-cyclopenta[a]phenanthren-7-yl]oxy}-4,5-dihydroxy-6-(hydroxymethyl)oxan-3-yl)oxy]-6-(hydroxymethyl)	XIRZPICFRDZXPF-UHFFFAOYSA-N	OCC1OC(OC2C(O)C(O)C(OC2OC3CCC4(C)C5CC(O)C6C(CCC6(C)C5(C)CC(O)C4C3(C)C)C(O)(C)CCC=C(C)C)CO)C(O)C(O)C1O	362270	Organic compounds	Lipids and lipid	Prenol lipids	Triterpenoids	0.9874326750448833	0.5973206597442141	0.3281694627157869	2	0.573510802420349	0.9809262833353789	799.483[]-[C6H10O5]637.43[] 799.483[]-[C6H12O6]619.419[] 637.43[]-[H2O]619.419[] 637.43[]-[C6H10O5]475.378[] 179.056[]-[H2O]161.045[] 179.056[]-[C2H4O2]119.035[] 161.045[]-[H2O]143.035[] 161.045[]-[C2H2O]119.035[] 159.029[]-[CO]131.035[] 149.046[]-[H2O]131.035[] 149.046[]-[C2H2O]107.034[]
662_8	662	18.36905	845.4886	388960.6875	[M+FA-H]-	845.4886	[M+FA-H]-	C42H72O14	-1.2649999999894135	0.9685022238099031	800.492	2-[(4,5-dihydroxy-2-{[11-hydroxy-1-(2-hydroxy-6-methylhept-5-en-2-yl)-9a-(hydroxymethyl)-3a,3b,6,6-tetramethyl-hexadecahydro-1H-cyclopenta[a]phenanthren-7-yl]oxy}-6-(hydroxymethyl)oxan-3-yl)oxy]-6-(hy	QMSHNTRDIWOFAS-UHFFFAOYSA-N	OCC1OC(OC2C(O)C(O)C(OC2OC3CCC4(CO)C(CCC5(C)C4CC(O)C6C(CCC65C)C(O)(C)CCC=C(C)C)C3(C)C)CO)C(O)C(O)C1O	260140	Organic compounds	Lipids and lipid	Prenol lipids	Triterpenoids	0.9865255052935515	0.5973206597442141	0.32816946271578684	2	0.573510802420349	0.9809262833353789	799.483[]-[C6H10O5]637.43[] 799.483[]-[C6H12O6]619.419[] 637.43[]-[H2O]619.419[] 637.43[]-[C6H10O5]475.378[] 179.056[]-[H2O]161.045[] 179.056[]-[C2H4O2]119.035[] 161.045[]-[H2O]143.035[] 161.045[]-[C2H2O]119.035[] 159.029[]-[CO]131.035[] 149.046[]-[H2O]131.035[] 149.046[]-[C2H2O]107.034[]
662_9	662	18.36905	845.4886	388960.6875	[M+FA-H]-	845.4886	[M+FA-H]-	C42H72O14	-1.2649999999894135	0.9685022238099031	800.492	2-[(5-hydroxy-6-methyl-2-{7,8,11-trihydroxy-3a,3b,6,6,9a-pentamethyl-hexadecahydro-1H-cyclopenta[a]phenanthren-1-yl}hept-6-en-2-yl)oxy]-6-{[(3,4,5-trihydroxy-6-methyloxan-2-yl)oxy]methyl}oxane-3,4,5-t	XGUPKUAHHYHICP-UHFFFAOYSA-N	OC(C(=C)C)CCC(OC1OC(COC2OC(C)C(O)C(O)C2O)C(O)C(O)C1O)(C)C3CCC4(C)C3C(O)CC5C6(C)CC(O)C(O)C(C)(C)C6CCC54C	361754	Organic compounds	Lipids and lipid	Prenol lipids	Triterpenoids	0.9885057471264368	0.5973624336387244	0.31005124186841004	2	0.5734258290731942	0.9809255705563118	799.483[]-[C6H10O5]637.43[] 799.483[]-[C6H12O6]619.419[] 637.43[]-[H2O]619.419[] 637.43[]-[C6H10O5]475.378[] 179.056[]-[H2O]161.045[] 179.056[]-[C4H8O4]59.014[] 161.045[]-[H2O]143.035[] 161.045[]-[C3H6O3]71.014[] 73.029[]-[H2O]55.018[]
720_0	720	18.95288	283.061	2573040.5	[M-H]-	283.061	[M-H]-	C16H12O5	0.35000000002582965	0.9975529988001189	284.068	8,4'-Dihydroxy-7-Methoxyisoflavone	UQSNZFOTDPKAEZ-UHFFFAOYSA-N	O=C1C(=COC2=C(O)C(OC)=CC=C12)C=3C=CC(O)=CC3	316845	Organic compounds	Phenylpropanoids and polyketides	Isoflavonoids	O	0.9458874458874459	1.1432675272297024	0.9889658984827284	2	2.18636125790842	2.336203456063924	283.061[]-[CH3]268.038[] 283.061[]-[CH4O]251.035[] 283.061[]-[C2H3O]240.043[] 283.061[]-[C2H3O2]224.048[] 283.061[]-[C2H4O2]223.04[] 283.061[]-[C3H5O2]210.032[] 283.061[]-[C2H8NO4P]142.042[] 268.038[]-[CO]240.043[] 268.038[]-[CO2]224.048[] 268.038[]-[C7H4O3]132.022[] 267.03[]-[CO]239.035[] 267.03[]-[CO2]223.04[] 251.035[]-[CO]223.04[] 240.043[]-[CO]212.048[] 240.043[]-[C2H2O]198.032[] 240.043[]-[…
720_1	720	18.95288	283.061	2573040.5	[M-H]-	283.061	[M-H]-	C16H12O5	0.35000000002582965	0.9975529988001189	284.068	7,2'-Dihydroxy-5-Methoxyflavone	UIVFQXAYYFLAGO-UHFFFAOYSA-N	O=C1C=C(OC2=CC(O)=CC(OC)=C12)C=3C=CC=CC3O	312595	Organic compounds	Phenylpropanoids and polyketides	Flavonoids	O	0.9415887850467289	1.1427974223985544	0.9889658984827284	2	2.185514388335357	2.335309916446245	283.061[]-[CH3]268.038[] 283.061[]-[CH4O]251.035[] 283.061[]-[C2H3O]240.043[] 283.061[]-[C2H3O2]224.048[] 283.061[]-[C2H4O2]223.04[] 283.061[]-[C3H5O2]210.032[] 283.061[]-[C2H8NO4P]142.042[] 268.038[]-[CO]240.043[] 268.038[]-[CO2]224.048[] 268.038[]-[C7H4O3]132.022[] 267.03[]-[CO]239.035[] 267.03[]-[CO2]223.04[] 251.035[]-[CO]223.04[] 240.043[]-[CO]212.048[] 240.043[]-[C2H2O]198.032[] 240.043[]-[…
720_2	720	18.95288	283.061	2573040.5	[M-H]-	283.061	[M-H]-	C16H12O5	0.35000000002582965	0.9975529988001189	284.068	5-hydroxy-3-(4-hydroxyphenyl)-6-methoxy-4H-chromen-4-one	OWOLPTZIAWJNPY-UHFFFAOYSA-N	O=C1C(=COC2=CC=C(OC)C(O)=C12)C=3C=CC(O)=CC3	232664	Organic compounds	Phenylpropanoids and polyketides	Isoflavonoids	Isoflav	0.9458874458874459	1.1424865315639248	0.9945181239383106	2	2.1848723345676366	2.3346779987277553	283.061[]-[CH3]268.038[] 283.061[]-[CH4O]251.035[] 283.061[]-[C2H3O]240.043[] 283.061[]-[C2H3O2]224.048[] 283.061[]-[C2H4O2]223.04[] 283.061[]-[C3H5O2]210.032[] 283.061[]-[C2H8NO4P]142.042[] 268.038[]-[CO]240.043[] 268.038[]-[CO2]224.048[] 268.038[]-[C7H4O3]132.022[] 267.03[]-[CO]239.035[] 267.03[]-[CO2]223.04[] 251.035[]-[CO]223.04[] 240.043[]-[CO]212.048[] 240.043[]-[C2H2O]198.032[] 240.043[]-[…
720_3	720	18.95288	283.061	2573040.5	[M-H]-	283.061	[M-H]-	C16H12O5	0.35000000002582965	0.9975529988001189	284.068	7-hydroxy-2-(4-hydroxyphenyl)-3-methoxy-4H-chromen-4-one	BKGQDASNGPWTDI-UHFFFAOYSA-N	O=C1C(OC)=C(OC2=CC(O)=CC=C12)C=3C=CC(O)=CC3	23964	Organic compounds	Phenylpropanoids and polyketides	Flavonoids	O	0.9335989375830013	1.1424467104225902	0.9945181239383103	2	2.184916293859375	2.3346601572322894	283.061[]-[CH3]268.038[] 283.061[]-[CH4O]251.035[] 283.061[]-[C2H3O]240.043[] 283.061[]-[C2H3O2]224.048[] 283.061[]-[C2H4O2]223.04[] 283.061[]-[C3H5O2]210.032[] 283.061[]-[C2H8NO4P]142.042[] 268.038[]-[CO]240.043[] 268.038[]-[CO2]224.048[] 268.038[]-[C7H4O3]132.022[] 267.03[]-[CO]239.035[] 267.03[]-[CO2]223.04[] 251.035[]-[CO]223.04[] 240.043[]-[CO]212.048[] 240.043[]-[C2H2O]198.032[] 240.043[]-[…
720_4	720	18.95288	283.061	2573040.5	[M-H]-	283.061	[M-H]-	C16H12O5	0.35000000002582965	0.9975529988001189	284.068	6-hydroxy-3-(4-hydroxyphenyl)-5-methoxy-4H-chromen-4-one	NNUVCMKMNCKPKN-UHFFFAOYSA-N	O=C1C(=COC2=CC=C(O)C(OC)=C12)C=3C=CC(O)=CC3	210410	Organic compounds	Phenylpropanoids and polyketides	Isoflavonoids	Isoflav	0.9446290143964563	1.1423858088706635	0.9945181239383107	2	2.1847558439818857	2.3345190307416184	283.061[]-[CH3]268.038[] 283.061[]-[CH4O]251.035[] 283.061[]-[C2H3O]240.043[] 283.061[]-[C2H3O2]224.048[] 283.061[]-[C2H4O2]223.04[] 283.061[]-[C3H5O2]210.032[] 283.061[]-[C2H8NO4P]142.042[] 268.038[]-[CO]240.043[] 268.038[]-[CO2]224.048[] 268.038[]-[C7H4O3]132.022[] 267.03[]-[CO]239.035[] 267.03[]-[CO2]223.04[] 251.035[]-[CO]223.04[] 240.043[]-[CO]212.048[] 240.043[]-[C2H2O]198.032[] 240.043[]-[…
720_5	720	18.95288	283.061	2573040.5	[M-H]-	283.061	[M-H]-	C16H12O5	0.35000000002582965	0.9975529988001189	284.068	6-hydroxy-2-(4-hydroxyphenyl)-5-methoxy-4H-chromen-4-one	LOZMSKIOLRIOMA-UHFFFAOYSA-N	O=C1C=C(OC2=CC=C(O)C(OC)=C12)C=3C=CC(O)=CC3	177711	Organic compounds	Phenylpropanoids and polyketides	Flavonoids	O	0.9442586399108138	1.1423643211247423	0.9945181239383107	2	2.1847253372333197	2.334482289621414	283.061[]-[CH3]268.038[] 283.061[]-[CH4O]251.035[] 283.061[]-[C2H3O]240.043[] 283.061[]-[C2H3O2]224.048[] 283.061[]-[C2H4O2]223.04[] 283.061[]-[C3H5O2]210.032[] 283.061[]-[C2H8NO4P]142.042[] 268.038[]-[CO]240.043[] 268.038[]-[CO2]224.048[] 268.038[]-[C7H4O3]132.022[] 267.03[]-[CO]239.035[] 267.03[]-[CO2]223.04[] 251.035[]-[CO]223.04[] 240.043[]-[CO]212.048[] 240.043[]-[C2H2O]198.032[] 240.043[]-[…
720_6	720	18.95288	283.061	2573040.5	[M-H]-	283.061	[M-H]-	C16H12O5	0.35000000002582965	0.9975529988001189	284.068	7-hydroxy-3-(3-hydroxy-5-methoxyphenyl)-4H-chromen-4-one	CJAXVEMKKDGDQM-UHFFFAOYSA-N	O=C1C(=COC2=CC(O)=CC=C12)C=3C=C(O)C=C(OC)C3	39625	Organic compounds	Phenylpropanoids and polyketides	Isoflavonoids	O	0.9390243902439024	1.1422262727459958	0.9995673836974788	2	2.184601946242504	2.33428254574726	283.061[]-[CH3]268.038[] 283.061[]-[CH4O]251.035[] 283.061[]-[C2H3O]240.043[] 283.061[]-[C2H3O2]224.048[] 283.061[]-[C2H4O2]223.04[] 283.061[]-[C3H5O2]210.032[] 283.061[]-[C2H8NO4P]142.042[] 268.038[]-[CO]240.043[] 268.038[]-[CO2]224.048[] 268.038[]-[C7H4O3]132.022[] 267.03[]-[CO]239.035[] 267.03[]-[CO2]223.04[] 251.035[]-[CO]223.04[] 240.043[]-[CO]212.048[] 240.043[]-[C2H2O]198.032[] 240.043[]-[…
720_7	720	18.95288	283.061	2573040.5	[M-H]-	283.061	[M-H]-	C16H12O5	0.35000000002582965	0.9975529988001189	284.068	3,7-dihydroxy-2-(4-methoxyphenyl)-4H-chromen-4-one	IYFVCSURXCCUSJ-UHFFFAOYSA-N	O=C1C(O)=C(OC2=CC(O)=CC=C12)C=3C=CC(OC)=CC3	133568	Organic compounds	Phenylpropanoids and polyketides	Flavonoids	Flavones	0.9251497005988024	1.1422389074545265	0.9889658984827282	2	2.1844620552592846	2.334225234964181	283.061[]-[CH3]268.038[] 283.061[]-[CH4O]251.035[] 283.061[]-[C2H3O]240.043[] 283.061[]-[C2H3O2]224.048[] 283.061[]-[C2H4O2]223.04[] 283.061[]-[C3H5O2]210.032[] 283.061[]-[C2H8NO4P]142.042[] 268.038[]-[CO]240.043[] 268.038[]-[CO2]224.048[] 268.038[]-[C7H4O3]132.022[] 267.03[]-[CO]239.035[] 267.03[]-[CO2]223.04[] 251.035[]-[CO]223.04[] 240.043[]-[CO]212.048[] 240.043[]-[C2H2O]198.032[] 240.043[]-[…
720_8	720	18.95288	283.061	2573040.5	[M-H]-	283.061	[M-H]-	C16H12O5	0.35000000002582965	0.9975529988001189	284.068	5-hydroxy-3-(4-hydroxy-3-methoxyphenyl)-4H-chromen-4-one	KQECJJMEIKTTJP-UHFFFAOYSA-N	O=C1C(=COC=2C=CC=C(O)C12)C=3C=CC(O)=C(OC)C3	161760	Organic compounds	Phenylpropanoids and polyketides	Isoflavonoids	O	0.9455930359085963	1.1421465802655832	0.9995673836974791	2	2.184428917769414	2.334116339030302	283.061[]-[CH3]268.038[] 283.061[]-[CH4O]251.035[] 283.061[]-[C2H3O]240.043[] 283.061[]-[C2H3O2]224.048[] 283.061[]-[C2H4O2]223.04[] 283.061[]-[C3H5O2]210.032[] 283.061[]-[C2H8NO4P]142.042[] 268.038[]-[CO]240.043[] 268.038[]-[CO2]224.048[] 268.038[]-[C7H4O3]132.022[] 267.03[]-[CO]239.035[] 267.03[]-[CO2]223.04[] 251.035[]-[CO]223.04[] 240.043[]-[CO]212.048[] 240.043[]-[C2H2O]198.032[] 240.043[]-[…
720_9	720	18.95288	283.061	2573040.5	[M-H]-	283.061	[M-H]-	C16H12O5	0.35000000002582965	0.9975529988001189	284.068	7,2'-Dihydroxy-5'-Methoxyisoflavone	RKJOOKNTHXOANR-UHFFFAOYSA-N	O=C1C(=COC2=CC(O)=CC=C12)C=3C=C(OC)C=CC3O	275402	Organic compounds	Phenylpropanoids and polyketides	Isoflavonoids	O	0.9399759903961584	1.1421385475542973	0.9945181239383103	2	2.184423649237051	2.334105672052835	283.061[]-[CH3]268.038[] 283.061[]-[CH4O]251.035[] 283.061[]-[C2H3O]240.043[] 283.061[]-[C2H3O2]224.048[] 283.061[]-[C2H4O2]223.04[] 283.061[]-[C3H5O2]210.032[] 283.061[]-[C2H8NO4P]142.042[] 268.038[]-[CO]240.043[] 268.038[]-[CO2]224.048[] 268.038[]-[C7H4O3]132.022[] 267.03[]-[CO]239.035[] 267.03[]-[CO2]223.04[] 251.035[]-[CO]223.04[] 240.043[]-[CO]212.048[] 240.043[]-[C2H2O]198.032[] 240.043[]-[…
721_0	721	18.95288	284.0642	457975.0	[M-H]-	284.0642	[M-H]-	C14H11N3O4	-2.9319999999302127	0.8420360255284779	285.075	6-(3,4-dihydroxyphenyl)-3-methyl-1H-pyrazolo[3,4-b]pyridine-4-carboxylic acid	ZSNXLATWYCISQA-UHFFFAOYSA-N	O=C(O)C=1C=C(N=C2NN=C(C21)C)C=3C=CC(O)=C(O)C3	403296	Organic compounds	Organoheterocyclic compounds	Pyridines and derivatives	Phenylpyridines	0.889937106918239	2.478823941855582	0.6967213542446821	2	4.664030990423928	4.895043039620394	284.067[]-[CH3]269.046[] 284.067[]-[CH4O]252.038[] 284.067[]-[C2H3O]241.046[] 284.067[]-[C2H3O2]225.051[] 284.067[]-[C2H4O2]224.044[] 284.067[]-[C3H5O2]211.039[] 284.067[]-[C2H8NO4P]143.048[] 269.046[]-[CO]241.046[] 269.046[]-[CO2]225.051[] 269.046[]-[C2H3O2]210.032[] 268.035[]-[CO]240.039[] 268.035[]-[CO2]224.044[] 252.038[]-[CO]224.044[] 252.038[]-[C2H2O]210.032[] 241.046[]-[H2O]223.039[] 241.0…
721_1	721	18.95288	284.0642	457975.0	[M-H]-	284.0642	[M-H]-	C14H11N3O4	-2.9319999999302127	0.8420360255284779	0.0	MKG38231	GQWRIWQVKPIVCA-UHFFFAOYSA-N	COc1cc2oc(=O)cc(-c3c[nH]c(N)n3)ccc=2c1=O	GENC38231					0.7916666666666666	1.5476489629904377	0.09609602757149943	2	0.711829869129494	1.9877675001080326	284.067[]-[CH3]269.046[] 284.067[]-[CH4O]252.038[]
721_2	721	18.95288	284.0642	457975.0	[M-H]-	284.0642	[M-H]-	C14H11N3O4	-2.9319999999302127	0.8420360255284779	285.075	Bezerramycin A	HNZCCGYVANEENU-UHFFFAOYSA-N	O=C(N)C=1C2=NC3=CC(=CC=C3OC2=CC(=O)C1N)CO	110085	Organic compounds	Organoheterocyclic compounds	Benzoxazines	Phenoxazines	0.6774193548387096	0.8528774811223215	0.1692269543080902	2	0.678907907647712	1.2765350374990254	284.067[]-[CH4O]252.038[] 284.067[]-[C2H3O]241.046[] 284.067[]-[C2H3O2]225.051[] 284.067[]-[C2H4O2]224.044[] 268.035[]-[CO]240.039[] 268.035[]-[CO2]224.044[] 267.028[]-[CO]239.035[] 267.028[]-[CO2]223.039[] 252.038[]-[CO]224.044[] 241.046[]-[H2O]223.039[]
721_3	721	18.95288	284.0642	457975.0	[M-H]-	284.0642	[M-H]-	C14H11N3O4	-2.9319999999302127	0.8420360255284779	285.075		YQLJCOLKHAVGLI-UHFFFAOYSA-N	O=C1C=2C=CC(=CC2N=C1N(O)C=3C=CC=CC3)[NH+]([O-])O	384264	Organic compounds	Organoheterocyclic compounds	Indoles and derivatives		0.9523809523809523	0.23415731182381547	0.0525012657671166	2	0.0	0.31836091437666325
732_0	732	19.1542	463.1602	374328.53125	[M-H]-	463.1602	[M-H]-	C23H28O10	-0.2250000000003638	0.9989880124051704	464.168	2-{[4-hydroxy-2-(4-hydroxyphenyl)-5,7-dimethoxy-3,4-dihydro-2H-1-benzopyran-3-yl]oxy}-6-methyloxane-3,4,5-triol	QSYDZIDOMAOKDV-UHFFFAOYSA-N	OC1=CC=C(C=C1)C2OC=3C=C(OC)C=C(OC)C3C(O)C2OC4OC(C)C(O)C(O)C4O	264311	Organic compounds	Phenylpropanoids and polyketides	Flavonoids	Flavonoid glycosides	0.9618117229129662	1.0955504070577875	0.9562306885691689	2	4.82698764081976	3.6089430287081843	463.159[]-[C4H8O4]343.115[] 463.159[]-[C6H10O5]301.108[] 463.159[]-[C6H12O6]283.097[] 343.115[]-[C2H2O]301.108[] 343.115[]-[C2H3O]300.102[] 343.115[]-[C3H5O]286.084[] 343.115[]-[C2H4O2]283.097[] 301.108[]-[CH3]286.084[] 301.108[]-[H2O]283.097[] 301.108[]-[CH5N]270.057[] 301.108[]-[CH4O]269.079[] 301.108[]-[C2H2O]259.096[] 301.108[]-[C3H5O]244.076[] 301.108[]-[C2H3O2]242.098[] 300.102[]-[CH3]285.0…
732_1	732	19.1542	463.1602	374328.53125	[M-H]-	463.1602	[M-H]-	C23H28O10	-0.2250000000003638	0.9989880124051704	464.168	Scorzodihydrostilbene A	YRCZOJOYJCLBDV-UHFFFAOYSA-N	O=C(C=1C(OC2OC(CO)C(O)C(O)C2O)=CC=C(O)C1CCC3=CC=C(O)C(OC)=C3)C	384480	Organic compounds	Phenylpropanoids and polyketides	Stilbenes	Stilbene glycosides	0.9638989169675091	1.0975916590336108	0.8660120602271507	2	4.291178709876844	3.34307981521255	463.159[]-[C6H10O5]301.108[] 463.159[]-[C6H12O6]283.097[] 301.108[]-[CH3]286.084[] 301.108[]-[H2O]283.097[] 301.108[]-[CH5N]270.057[] 301.108[]-[CH4O]269.079[] 301.108[]-[C2H2O]259.096[] 301.108[]-[C3H5O]244.076[] 301.108[]-[C2H3O2]242.098[] 300.102[]-[CH3]285.076[] 300.102[]-[CH4O]268.074[] 300.102[]-[C2H3O]257.081[] 300.102[]-[C3H5O]243.068[] 300.102[]-[C4H7O]229.051[] 300.102[]-[C3H5O2]227.071…
732_2	732	19.1542	463.1602	374328.53125	[M-H]-	463.1602	[M-H]-	C23H28O10	-0.2250000000003638	0.9989880124051704	464.168	1-(2,6-dimethoxyphenyl)-3-(5-hydroxy-2-{[3,4,5-trihydroxy-6-(hydroxymethyl)oxan-2-yl]oxy}phenyl)propan-1-one	ZXBNZMGQEGSALX-UHFFFAOYSA-N	O=C(C=1C(OC)=CC=CC1OC)CCC2=CC(O)=CC=C2OC3OC(CO)C(O)C(O)C3O	406072	Organic compounds	Phenylpropanoids and polyketides	Flavonoids	Flavonoid glycosides	0.9601634320735445	1.0945111996734616	0.8304573438301376	2	4.290084807776695	3.339452404802326	463.159[]-[C6H10O5]301.108[] 463.159[]-[C6H12O6]283.097[] 301.108[]-[CH3]286.084[] 301.108[]-[H2O]283.097[] 301.108[]-[CH5N]270.057[] 301.108[]-[CH4O]269.079[] 301.108[]-[C2H2O]259.096[] 301.108[]-[C3H5O]244.076[] 301.108[]-[C2H3O2]242.098[] 300.102[]-[CH3]285.076[] 300.102[]-[CH4O]268.074[] 300.102[]-[C2H3O]257.081[] 300.102[]-[C3H5O]243.068[] 300.102[]-[C4H7O]229.051[] 300.102[]-[C3H5O2]227.071…
732_3	732	19.1542	463.1602	374328.53125	[M-H]-	463.1602	[M-H]-	C23H28O10	-0.2250000000003638	0.9989880124051704	464.168	2-{[3-(3-hydroxy-2,4-dimethoxyphenyl)-3,4-dihydro-2H-1-benzopyran-7-yl]oxy}-6-(hydroxymethyl)oxane-3,4,5-triol	ABIQOWLHYABFIJ-UHFFFAOYSA-N	OC=1C(OC)=CC=C(C1OC)C2COC3=CC(OC4OC(CO)C(O)C(O)C4O)=CC=C3C2	3383	Organic compounds	Phenylpropanoids and polyketides	Isoflavonoids	Isoflavonoid O	0.954248366013072	1.0943731408198556	0.9236300504923478	2	4.290249225043231	3.339396554581988	463.159[]-[C6H10O5]301.108[] 463.159[]-[C6H12O6]283.097[] 301.108[]-[CH3]286.084[] 301.108[]-[H2O]283.097[] 301.108[]-[CH5N]270.057[] 301.108[]-[CH4O]269.079[] 301.108[]-[C2H2O]259.096[] 301.108[]-[C3H5O]244.076[] 301.108[]-[C2H3O2]242.098[] 300.102[]-[CH3]285.076[] 300.102[]-[CH4O]268.074[] 300.102[]-[C2H3O]257.081[] 300.102[]-[C3H5O]243.068[] 300.102[]-[C4H7O]229.051[] 300.102[]-[C3H5O2]227.071…
732_4	732	19.1542	463.1602	374328.53125	[M-H]-	463.1602	[M-H]-	C23H28O10	-0.2250000000003638	0.9989880124051704	464.168	2-{[3-(2-hydroxy-3,4-dimethoxyphenyl)-3,4-dihydro-2H-1-benzopyran-7-yl]oxy}-6-(hydroxymethyl)oxane-3,4,5-triol	SXHOGLPTLQBGDO-UHFFFAOYSA-N	OC1=C(OC)C(OC)=CC=C1C2COC3=CC(OC4OC(CO)C(O)C(O)C4O)=CC=C3C2	300581	Organic compounds	Phenylpropanoids and polyketides	Isoflavonoids	Isoflavonoid O	0.9548387096774194	1.0943628400553658	0.923630050492348	2	4.29021932588272	3.3393713042372433	463.159[]-[C6H10O5]301.108[] 463.159[]-[C6H12O6]283.097[] 301.108[]-[CH3]286.084[] 301.108[]-[H2O]283.097[] 301.108[]-[CH5N]270.057[] 301.108[]-[CH4O]269.079[] 301.108[]-[C2H2O]259.096[] 301.108[]-[C3H5O]244.076[] 301.108[]-[C2H3O2]242.098[] 300.102[]-[CH3]285.076[] 300.102[]-[CH4O]268.074[] 300.102[]-[C2H3O]257.081[] 300.102[]-[C3H5O]243.068[] 300.102[]-[C4H7O]229.051[] 300.102[]-[C3H5O2]227.071…
732_5	732	19.1542	463.1602	374328.53125	[M-H]-	463.1602	[M-H]-	C23H28O10	-0.2250000000003638	0.9989880124051704	464.168	2-{[2-(4-hydroxy-3-methoxyphenyl)-7-methoxy-3,4-dihydro-2H-1-benzopyran-5-yl]oxy}-6-(hydroxymethyl)oxane-3,4,5-triol	CAHDEOGSDDFSTK-UHFFFAOYSA-N	OC1=CC=C(C=C1OC)C2OC=3C=C(OC)C=C(OC4OC(CO)C(O)C(O)C4O)C3CC2	33627	Organic compounds	Phenylpropanoids and polyketides	Flavonoids	Flavonoid glycosides	0.9646166807076664	1.094252375599523	0.904791936033252	2	4.2900197254595485	3.3391610395698144	463.159[]-[C6H10O5]301.108[] 463.159[]-[C6H12O6]283.097[] 301.108[]-[CH3]286.084[] 301.108[]-[H2O]283.097[] 301.108[]-[CH5N]270.057[] 301.108[]-[CH4O]269.079[] 301.108[]-[C2H2O]259.096[] 301.108[]-[C3H5O]244.076[] 301.108[]-[C2H3O2]242.098[] 300.102[]-[CH3]285.076[] 300.102[]-[CH4O]268.074[] 300.102[]-[C2H3O]257.081[] 300.102[]-[C3H5O]243.068[] 300.102[]-[C4H7O]229.051[] 300.102[]-[C3H5O2]227.071…
732_6	732	19.1542	463.1602	374328.53125	[M-H]-	463.1602	[M-H]-	C23H28O10	-0.2250000000003638	0.9989880124051704	464.168	2-[(5-hydroxy-3,4,6-trimethoxy-9,10-dihydrophenanthren-2-yl)oxy]-6-(hydroxymethyl)oxane-3,4,5-triol	GBELCHPDFBQBDG-UHFFFAOYSA-N	OC=1C(OC)=CC=C2C1C=3C(OC)=C(OC)C(OC4OC(CO)C(O)C(O)C4O)=CC3CC2	85039	Organic compounds	Organic oxygen compounds	Organooxygen compounds	Carbohydrates and carbohydrate conjugates	0.9654545454545455	1.0934004366694703	0.8268510296974324	2	4.284872452538103	3.335735464179039	463.159[]-[C6H10O5]301.108[] 463.159[]-[C6H12O6]283.097[] 301.108[]-[CH3]286.084[] 301.108[]-[H2O]283.097[] 301.108[]-[CH5N]270.057[] 301.108[]-[CH4O]269.079[] 301.108[]-[C2H2O]259.096[] 301.108[]-[C3H5O]244.076[] 301.108[]-[C2H3O2]242.098[] 300.102[]-[CH3]285.076[] 300.102[]-[CH4O]268.074[] 300.102[]-[C2H3O]257.081[] 300.102[]-[C3H5O]243.068[] 300.102[]-[C4H7O]229.051[] 300.102[]-[C3H5O2]227.071…
732_7	732	19.1542	463.1602	374328.53125	[M-H]-	463.1602	[M-H]-	C23H28O10	-0.2250000000003638	0.9989880124051704	464.168	2-[(7-hydroxy-3,4,6-trimethoxy-9,10-dihydrophenanthren-2-yl)oxy]-6-(hydroxymethyl)oxane-3,4,5-triol	FDGWKWZOIKIOGO-UHFFFAOYSA-N	OC1=CC2=C(C=C1OC)C3=C(OC)C(OC)=C(OC4OC(CO)C(O)C(O)C4O)C=C3CC2	69745	Organic compounds	Organic oxygen compounds	Organooxygen compounds	Carbohydrates and carbohydrate conjugates	0.9632139399806389	1.0933901359049805	0.816695512423911	2	4.284451783727655	3.335514829009325	463.159[]-[C6H10O5]301.108[] 463.159[]-[C6H12O6]283.097[] 301.108[]-[CH3]286.084[] 301.108[]-[H2O]283.097[] 301.108[]-[CH5N]270.057[] 301.108[]-[CH4O]269.079[] 301.108[]-[C2H2O]259.096[] 301.108[]-[C3H5O]244.076[] 301.108[]-[C2H3O2]242.098[] 300.102[]-[CH3]285.076[] 300.102[]-[CH4O]268.074[] 300.102[]-[C2H3O]257.081[] 300.102[]-[C3H5O]243.068[] 300.102[]-[C4H7O]229.051[] 300.102[]-[C3H5O2]227.071…
732_8	732	19.1542	463.1602	374328.53125	[M-H]-	463.1602	[M-H]-	C23H28O10	-0.2250000000003638	0.9989880124051704	464.168	4,7-Dihydroxy-2,3,6-Trimethoxy-9.10-Dihydrophenanthrene 4-O-Glucoside	PJYXGQUZRRCEQW-UHFFFAOYSA-N	OC1=CC2=C(C=C1OC)C3=C(OC4OC(CO)C(O)C(O)C4O)C(OC)=C(OC)C=C3CC2	241327	Organic compounds	Organic oxygen compounds	Organooxygen compounds	Carbohydrates and carbohydrate conjugates	0.9636015325670498	1.0933893179872716	0.8362529368377248	2	4.28444982499686	3.3355130317262187	463.159[]-[C6H10O5]301.108[] 463.159[]-[C6H12O6]283.097[] 301.108[]-[CH3]286.084[] 301.108[]-[H2O]283.097[] 301.108[]-[CH5N]270.057[] 301.108[]-[CH4O]269.079[] 301.108[]-[C2H2O]259.096[] 301.108[]-[C3H5O]244.076[] 301.108[]-[C2H3O2]242.098[] 300.102[]-[CH3]285.076[] 300.102[]-[CH4O]268.074[] 300.102[]-[C2H3O]257.081[] 300.102[]-[C3H5O]243.068[] 300.102[]-[C4H7O]229.051[] 300.102[]-[C3H5O2]227.071…
732_9	732	19.1542	463.1602	374328.53125	[M-H]-	463.1602	[M-H]-	C23H28O10	-0.2250000000003638	0.9989880124051704	464.168	Diffutin	ZNWIOJJMPZWSQO-UHFFFAOYSA-N	OC=1C=C(OC2OC(CO)C(O)C(O)C2O)C3=C(OC(C4=CC=C(OC)C(OC)=C4)CC3)C1	399741	Organic compounds	Phenylpropanoids and polyketides	Flavonoids	Flavonoid glycosides	0.9508408796895214	1.0922886601367874	0.8003257858104202	2	4.284392744056342	3.3343838334054756	463.159[]-[C6H10O5]301.108[] 463.159[]-[C6H12O6]283.097[] 301.108[]-[CH3]286.084[] 301.108[]-[H2O]283.097[] 301.108[]-[CH5N]270.057[] 301.108[]-[CH4O]269.079[] 301.108[]-[C2H2O]259.096[] 301.108[]-[C3H5O]244.076[] 301.108[]-[C2H3O2]242.098[] 300.102[]-[CH3]285.076[] 300.102[]-[CH4O]268.074[] 300.102[]-[C2H3O]257.081[] 300.102[]-[C3H5O]243.068[] 300.102[]-[C4H7O]229.051[] 300.102[]-[C3H5O2]227.071…
736_0	736	19.34455	267.0658	113600.03125	[M-H]-	267.0658	[M-H]-	C16H12O4	0.06500000006326445	0.9999155035698599	268.074	5-hydroxy-8-methoxy-2-phenyl-4H-chromen-4-one	IQPHUSNSUKGSDE-UHFFFAOYSA-N	O=C1C=C(OC=2C(OC)=CC=C(O)C12)C=3C=CC=CC3	128397	Organic compounds	Phenylpropanoids and polyketides	Flavonoids	O	0.9539347408829175	1.2063993694617923	0.7544760208536916	2	1.8445211270706692	2.228651483354113	267.066[]-[CH3]252.042[] 267.066[]-[C2H4]239.034[] 267.066[]-[C2H3O]224.048[] 267.066[]-[C2H3O2]208.052[] 267.066[]-[C3H5O2]194.037[] 267.066[]-[C6H6O]173.025[] 252.042[]-[CO]224.048[] 252.042[]-[CO2]208.052[] 251.034[]-[CO]223.04[] 239.034[]-[CO2]195.045[] 224.048[]-[H2O]206.038[] 224.048[]-[CO]196.052[] 224.048[]-[CO2]180.056[] 223.04[]-[CO]195.045[] 223.04[]-[CO2]179.049[] 208.052[]-[CO]180.05…
736_1	736	19.34455	267.0658	113600.03125	[M-H]-	267.0658	[M-H]-	C16H12O4	0.06500000006326445	0.9999155035698599	268.074	3-(3-hydroxyphenyl)-7-methoxy-4H-chromen-4-one	RTYXAOIUCGQLME-UHFFFAOYSA-N	O=C1C2=CC=C(OC)C=C2OC=C1C=3C=CC=C(O)C3	281483	Organic compounds	Phenylpropanoids and polyketides	Isoflavonoids	O	0.959114139693356	1.2041332936122529	0.7612319667161549	2	1.8408281177628465	2.224538902850662	267.066[]-[CH3]252.042[] 267.066[]-[C2H4]239.034[] 267.066[]-[C2H3O]224.048[] 267.066[]-[C2H3O2]208.052[] 267.066[]-[C3H5O2]194.037[] 267.066[]-[C6H6O]173.025[] 252.042[]-[CO]224.048[] 252.042[]-[CO2]208.052[] 251.034[]-[CO]223.04[] 239.034[]-[CO2]195.045[] 224.048[]-[H2O]206.038[] 224.048[]-[CO]196.052[] 224.048[]-[CO2]180.056[] 223.04[]-[CO]195.045[] 223.04[]-[CO2]179.049[] 208.052[]-[CO]180.05…
736_2	736	19.34455	267.0658	113600.03125	[M-H]-	267.0658	[M-H]-	C16H12O4	0.06500000006326445	0.9999155035698599	268.074	7-hydroxy-3-methoxy-2-phenyl-4H-chromen-4-one	IDNRUSTZBHNIHZ-UHFFFAOYSA-N	O=C1C(OC)=C(OC2=CC(O)=CC=C21)C=3C=CC=CC3	120229	Organic compounds	Phenylpropanoids and polyketides	Flavonoids	O	0.9543726235741445	1.204155258102167	0.7701787625404692	2	1.84055248681153	2.224423051864918	267.066[]-[CH3]252.042[] 267.066[]-[C2H4]239.034[] 267.066[]-[C2H3O]224.048[] 267.066[]-[C2H3O2]208.052[] 267.066[]-[C3H5O2]194.037[] 267.066[]-[C6H6O]173.025[] 252.042[]-[CO]224.048[] 252.042[]-[CO2]208.052[] 251.034[]-[CO]223.04[] 239.034[]-[CO2]195.045[] 224.048[]-[H2O]206.038[] 224.048[]-[CO]196.052[] 224.048[]-[CO2]180.056[] 223.04[]-[CO]195.045[] 223.04[]-[CO2]179.049[] 208.052[]-[CO]180.05…
736_3	736	19.34455	267.0658	113600.03125	[M-H]-	267.0658	[M-H]-	C16H12O4	0.06500000006326445	0.9999155035698599	268.074	8-Hydroxy-7-Methoxyflavone	YUFKWMXGTOJNRX-UHFFFAOYSA-N	O=C1C=C(OC2=C(O)C(OC)=CC=C12)C=3C=CC=CC3	385896	Organic compounds	Phenylpropanoids and polyketides	Flavonoids	O	0.9566787003610109	1.203871871011044	0.7453361958857917	2	1.8401604752692926	2.223943659002676	267.066[]-[CH3]252.042[] 267.066[]-[C2H4]239.034[] 267.066[]-[C2H3O]224.048[] 267.066[]-[C2H3O2]208.052[] 267.066[]-[C3H5O2]194.037[] 267.066[]-[C6H6O]173.025[] 252.042[]-[CO]224.048[] 252.042[]-[CO2]208.052[] 251.034[]-[CO]223.04[] 239.034[]-[CO2]195.045[] 224.048[]-[H2O]206.038[] 224.048[]-[CO]196.052[] 224.048[]-[CO2]180.056[] 223.04[]-[CO]195.045[] 223.04[]-[CO2]179.049[] 208.052[]-[CO]180.05…
736_4	736	19.34455	267.0658	113600.03125	[M-H]-	267.0658	[M-H]-	C16H12O4	0.06500000006326445	0.9999155035698599	268.074	7-hydroxy-2-(3-methoxyphenyl)-4H-chromen-4-one	PTXIWVJSAQPKEY-UHFFFAOYSA-N	O=C1C=C(OC2=CC(O)=CC=C12)C=3C=CC=C(OC)C3	247677	Organic compounds	Phenylpropanoids and polyketides	Flavonoids	O	0.9545454545454546	1.2037136036816163	0.7701787625404691	2	1.8402984610329323	2.2238543845550685	267.066[]-[CH3]252.042[] 267.066[]-[C2H4]239.034[] 267.066[]-[C2H3O]224.048[] 267.066[]-[C2H3O2]208.052[] 267.066[]-[C3H5O2]194.037[] 267.066[]-[C6H6O]173.025[] 252.042[]-[CO]224.048[] 252.042[]-[CO2]208.052[] 251.034[]-[CO]223.04[] 239.034[]-[CO2]195.045[] 224.048[]-[H2O]206.038[] 224.048[]-[CO]196.052[] 224.048[]-[CO2]180.056[] 223.04[]-[CO]195.045[] 223.04[]-[CO2]179.049[] 208.052[]-[CO]180.05…
736_5	736	19.34455	267.0658	113600.03125	[M-H]-	267.0658	[M-H]-	C16H12O4	0.06500000006326445	0.9999155035698599	268.074	6-hydroxy-2-(3-methoxyphenyl)-4H-chromen-4-one	JTOPPXPJVKFGSW-UHFFFAOYSA-N	O=C1C=C(OC2=CC=C(O)C=C12)C=3C=CC=C(OC)C3	147608	Organic compounds	Phenylpropanoids and polyketides	Flavonoids	O	0.9545454545454546	1.2037052703482831	0.7701787625404691	2	1.8402984610329323	2.2238460512217353	267.066[]-[CH3]252.042[] 267.066[]-[C2H4]239.034[] 267.066[]-[C2H3O]224.048[] 267.066[]-[C2H3O2]208.052[] 267.066[]-[C3H5O2]194.037[] 267.066[]-[C6H6O]173.025[] 252.042[]-[CO]224.048[] 252.042[]-[CO2]208.052[] 251.034[]-[CO]223.04[] 239.034[]-[CO2]195.045[] 224.048[]-[H2O]206.038[] 224.048[]-[CO]196.052[] 224.048[]-[CO2]180.056[] 223.04[]-[CO]195.045[] 223.04[]-[CO2]179.049[] 208.052[]-[CO]180.05…
736_6	736	19.34455	267.0658	113600.03125	[M-H]-	267.0658	[M-H]-	C16H12O4	0.06500000006326445	0.9999155035698599	268.074	6-hydroxy-5-methoxy-2-phenyl-4H-chromen-4-one	OIOAFLUQYGYCKL-UHFFFAOYSA-N	O=C1C=C(OC2=CC=C(O)C(OC)=C12)C=3C=CC=CC3	223140	Organic compounds	Phenylpropanoids and polyketides	Flavonoids	O	0.9558011049723757	1.2035756920269693	0.7542829917101058	2	1.8398786343304885	2.2235065595491994	267.066[]-[CH3]252.042[] 267.066[]-[C2H4]239.034[] 267.066[]-[C2H3O]224.048[] 267.066[]-[C2H3O2]208.052[] 267.066[]-[C3H5O2]194.037[] 267.066[]-[C6H6O]173.025[] 252.042[]-[CO]224.048[] 252.042[]-[CO2]208.052[] 251.034[]-[CO]223.04[] 239.034[]-[CO2]195.045[] 224.048[]-[H2O]206.038[] 224.048[]-[CO]196.052[] 224.048[]-[CO2]180.056[] 223.04[]-[CO]195.045[] 223.04[]-[CO2]179.049[] 208.052[]-[CO]180.05…
736_7	736	19.34455	267.0658	113600.03125	[M-H]-	267.0658	[M-H]-	C16H12O4	0.06500000006326445	0.9999155035698599	268.074	7-hydroxy-2-(2-methoxyphenyl)-4H-chromen-4-one	PFEQKIBOPJQNBI-UHFFFAOYSA-N	O=C1C=C(OC2=CC(O)=CC=C12)C=3C=CC=CC3OC	238784	Organic compounds	Phenylpropanoids and polyketides	Flavonoids	O	0.9545454545454546	1.2035153162275742	0.7634228166780058	2	1.839998167230791	2.2235059501999554	267.066[]-[CH3]252.042[] 267.066[]-[C2H4]239.034[] 267.066[]-[C2H3O]224.048[] 267.066[]-[C2H3O2]208.052[] 267.066[]-[C3H5O2]194.037[] 267.066[]-[C6H6O]173.025[] 252.042[]-[CO]224.048[] 252.042[]-[CO2]208.052[] 251.034[]-[CO]223.04[] 239.034[]-[CO2]195.045[] 224.048[]-[H2O]206.038[] 224.048[]-[CO]196.052[] 224.048[]-[CO2]180.056[] 223.04[]-[CO]195.045[] 223.04[]-[CO2]179.049[] 208.052[]-[CO]180.05…
736_8	736	19.34455	267.0658	113600.03125	[M-H]-	267.0658	[M-H]-	C16H12O4	0.06500000006326445	0.9999155035698599	268.074	6-hydroxy-2-(2-methoxyphenyl)-4H-chromen-4-one	OOGPSPVFDWHSGX-UHFFFAOYSA-N	O=C1C=C(OC2=CC=C(O)C=C12)C=3C=CC=CC3OC	227818	Organic compounds	Phenylpropanoids and polyketides	Flavonoids	O	0.9545454545454546	1.2035069828942409	0.7701787625404691	2	1.8400057363070674	2.2235014014047607	267.066[]-[CH3]252.042[] 267.066[]-[C2H4]239.034[] 267.066[]-[C2H3O]224.048[] 267.066[]-[C2H3O2]208.052[] 267.066[]-[C3H5O2]194.037[] 267.066[]-[C6H6O]173.025[] 252.042[]-[CO]224.048[] 252.042[]-[CO2]208.052[] 251.034[]-[CO]223.04[] 239.034[]-[CO2]195.045[] 224.048[]-[H2O]206.038[] 224.048[]-[CO]196.052[] 224.048[]-[CO2]180.056[] 223.04[]-[CO]195.045[] 223.04[]-[CO2]179.049[] 208.052[]-[CO]180.05…
736_9	736	19.34455	267.0658	113600.03125	[M-H]-	267.0658	[M-H]-	C16H12O4	0.06500000006326445	0.9999155035698599	268.074	Formonetin	HKQYGTCOTHHOMP-UHFFFAOYSA-N	O=C1C(=COC2=CC(O)=CC=C21)C=3C=CC(OC)=CC3	107720	Organic compounds	Phenylpropanoids and polyketides	Isoflavonoids	O	0.9565217391304348	1.2035022301883007	0.7634228166780058	2	1.8399773647525768	2.223482462921575	267.066[]-[CH3]252.042[] 267.066[]-[C2H4]239.034[] 267.066[]-[C2H3O]224.048[] 267.066[]-[C2H3O2]208.052[] 267.066[]-[C3H5O2]194.037[] 267.066[]-[C6H6O]173.025[] 252.042[]-[CO]224.048[] 252.042[]-[CO2]208.052[] 251.034[]-[CO]223.04[] 239.034[]-[CO2]195.045[] 224.048[]-[H2O]206.038[] 224.048[]-[CO]196.052[] 224.048[]-[CO2]180.056[] 223.04[]-[CO]195.045[] 223.04[]-[CO2]179.049[] 208.052[]-[CO]180.05…
827_0	827	22.03955	517.1339	429498.9375	[M+FA-H]-	517.1339	[M+FA-H]-	C24H24O10	-0.7049999999821921	0.99010874346732	472.137	Formononetin 7-O-(6''-Acetylglcoside)	HZJBDSMAAFNHHL-UHFFFAOYSA-N	O=C(OCC1OC(OC2=CC=C3C(=O)C(=COC3=C2)C=4C=CC(OC)=CC4)C(O)C(O)C1O)C	118065	Organic compounds	Phenylpropanoids and polyketides	Isoflavonoids	Isoflavonoid O	0.9655172413793104	1.106868648401103	0.4152149979466687	2	2.205269133479918	2.3085140894877942	351.088[]-[H2O]333.076[] 351.088[]-[C2H2O]309.076[] 309.076[]-[CO]281.08[] 309.076[]-[C2H2O]267.066[] 309.076[]-[C3H5O]252.042[] 309.076[]-[C2H4O2]249.058[] 309.076[]-[C3H5O2]236.045[] 281.08[]-[CH4O]249.058[] 281.08[]-[C3H5O2]208.053[] 280.067[]-[C2H4]252.042[] 280.067[]-[CH4O]248.043[] 280.067[]-[C5H8O5]132.02[] 267.066[]-[CH3]252.042[] 267.066[]-[H2O]249.058[] 267.066[]-[C2H3O2]208.053[] 252.0…
827_1	827	22.03955	517.1339	429498.9375	[M+FA-H]-	517.1339	[M+FA-H]-	C24H24O10	-0.7049999999821921	0.99010874346732	0.0	MKG82506	SBTVLEGTQQABRQ-UHFFFAOYSA-N	CC=CC(=O)C1C(=O)c2c(cc(OC3OC(CO)C(O)C(O)C3O)c(O)c2O)-c2ccccc21	GENC82506					0.9711340206185567	0.6397864284541079	0.4030049822880031	2	1.5929960657895987	1.5352953356956391	309.076[]-[CO]281.08[] 309.076[]-[C2H2O]267.066[] 309.076[]-[C3H5O]252.042[] 309.076[]-[C2H4O2]249.058[] 309.076[]-[C3H5O2]236.045[] 281.08[]-[C2H4]253.046[] 281.08[]-[CH4O]249.058[] 281.08[]-[C3H5O]224.045[] 281.08[]-[C3H5O2]208.053[] 280.067[]-[C2H4]252.042[] 280.067[]-[CH4O]248.043[] 280.067[]-[C3H5O]223.038[] 267.066[]-[CH3]252.042[] 267.066[]-[H2O]249.058[] 267.066[]-[C2H3O]224.045[] 267.066…
827_2	827	22.03955	517.1339	429498.9375	[M+FA-H]-	517.1339	[M+FA-H]-	C24H24O10	-0.7049999999821921	0.99010874346732	472.137	Lobariether C	TVYLNARNSQHLQF-UHFFFAOYSA-N	O=C(OC)C1=C(OC=2C(O)=C(C(O)=C3C(=O)OC(OC)C23)C)C(C=CC(=O)C)=C(OC)C=C1C	303368	Organic compounds	Organic oxygen compounds	Organooxygen compounds	Ethers	0.9828259172521467	0.516616017995522	0.5307625712650726	2	1.2698898304429764	1.2505718075637422	517.1339[C24H24O10]-[C6H13O7P]289.085[] 351.088[]-[H2O]333.076[] 351.088[]-[C2H2O]309.076[] 333.076[]-[CO2]289.085[] 309.076[]-[CO]281.08[] 309.076[]-[C2H2O]267.066[] 309.076[]-[C3H5O]252.042[] 309.076[]-[C2H4O2]249.058[] 309.076[]-[C3H5O2]236.045[] 309.076[]-[C2H8NO4P]168.059[] 289.085[]-[C6H6O]195.044[] 281.08[]-[C2H4]253.046[] 281.08[]-[CH4O]249.058[] 281.08[]-[C3H5O]224.045[] 281.08[]-[C3H5O2…
827_3	827	22.03955	517.1339	429498.9375	[M+FA-H]-	517.1339	[M+FA-H]-	C24H24O10	-0.7049999999821921	0.99010874346732	472.137	2-methoxy-5-{4-oxo-5-[(3,4,5-trihydroxy-6-methyloxan-2-yl)oxy]-4H-chromen-2-yl}phenyl acetate	URVIWHAOEMBTPJ-UHFFFAOYSA-N	O=C(OC=1C=C(C=CC1OC)C=2OC3=CC=CC(OC4OC(C)C(O)C(O)C4O)=C3C(=O)C2)C	317770	Organic compounds	Phenylpropanoids and polyketides	Flavonoids	Flavonoid glycosides	0.9703504043126685	0.7352333926740008	0.31546774647748677	2	0.7326790473629341	1.2005837907022	351.088[]-[C2H2O]309.076[] 309.076[]-[CO]281.08[] 309.076[]-[C2H2O]267.066[] 309.076[]-[C2H4O2]249.058[] 309.076[]-[C3H5O2]236.045[] 281.08[]-[CH4O]249.058[] 280.067[]-[CH4O]248.043[] 280.067[]-[C5H8O5]132.02[] 267.066[]-[H2O]249.058[]
827_4	827	22.03955	517.1339	429498.9375	[M+FA-H]-	517.1339	[M+FA-H]-	C24H24O10	-0.7049999999821921	0.99010874346732	472.137	4-(3,4-dihydroxyphenyl)-7-methoxy-6-[(3,4,5-trihydroxy-6-methyloxan-2-yl)oxy]naphthalene-2-carboxylic acid	WIFRALVUJRZNAA-UHFFFAOYSA-N	O=C(O)C1=CC=2C=C(OC)C(OC3OC(C)C(O)C(O)C3O)=CC2C(=C1)C=4C=CC(O)=C(O)C4	345489	Organic compounds	Organic oxygen compounds	Organooxygen compounds	Carbohydrates and carbohydrate conjugates	0.9768270944741533	0.5424004617025341	0.37895120230697343	2	1.0804880279141225	1.1816553500063274	351.088[]-[C2H2O]309.076[] 309.076[]-[CO]281.08[] 309.076[]-[C2H2O]267.066[] 309.076[]-[C3H5O]252.042[] 309.076[]-[C2H4O2]249.058[] 309.076[]-[C3H5O2]236.045[] 281.08[]-[C2H4]253.046[] 281.08[]-[CH4O]249.058[] 281.08[]-[C3H5O]224.045[] 280.067[]-[C2H4]252.042[] 280.067[]-[CH4O]248.043[] 280.067[]-[C3H5O]223.038[] 267.066[]-[CH3]252.042[] 267.066[]-[H2O]249.058[] 267.066[]-[C2H3O]224.045[] 252.042…
827_5	827	22.03955	517.1339	429498.9375	[M+FA-H]-	517.1339	[M+FA-H]-	C24H24O10	-0.7049999999821921	0.99010874346732	472.137	3-(2,3-dihydro-1,4-benzodioxin-6-yl)-2-methyl-7-{[3,4,5-trihydroxy-6-(hydroxymethyl)oxan-2-yl]oxy}-4H-chromen-4-one	GGRWRHLHBYOJFX-UHFFFAOYSA-N	O=C1C2=CC=C(OC3OC(CO)C(O)C(O)C3O)C=C2OC(=C1C=4C=CC=5OCCOC5C4)C	89066	Organic compounds	Phenylpropanoids and polyketides	Isoflavonoids	Isoflavonoid O	0.9683794466403162	0.6900833065208386	0.21123067444167956	2	0.31117305117963645	0.9446807064573888	309.076[]-[CO]281.08[] 309.076[]-[C2H2O]267.066[] 309.076[]-[C2H4O2]249.058[] 281.08[]-[CH4O]249.058[] 280.067[]-[CH4O]248.043[] 267.066[]-[H2O]249.058[]
827_6	827	22.03955	517.1339	429498.9375	[M+FA-H]-	517.1339	[M+FA-H]-	C24H24O10	-0.7049999999821921	0.99010874346732	472.137	3-(3,4-dihydro-2H-1,5-benzodioxepin-7-yl)-7-{[3,4,5-trihydroxy-6-(hydroxymethyl)oxan-2-yl]oxy}-4H-chromen-4-one	IENZDLRFOZZESC-UHFFFAOYSA-N	O=C1C2=CC=C(OC3OC(CO)C(O)C(O)C3O)C=C2OC=C1C=4C=CC=5OCCCOC5C4	120637	Organic compounds	Phenylpropanoids and polyketides	Isoflavonoids	Isoflavonoid O	0.9700854700854701	0.6900833065208386	0.17281798803251314	2	0.31117305117963645	0.9446807064573888	309.076[]-[CO]281.08[] 309.076[]-[C2H2O]267.066[] 309.076[]-[C2H4O2]249.058[] 281.08[]-[CH4O]249.058[] 267.066[]-[H2O]249.058[]
827_7	827	22.03955	517.1339	429498.9375	[M+FA-H]-	517.1339	[M+FA-H]-	C24H24O10	-0.7049999999821921	0.99010874346732	472.137	3-(2,3-dihydro-1,4-benzodioxin-6-yl)-7-{[3,4,5-trihydroxy-6-(hydroxymethyl)oxan-2-yl]methoxy}-4H-chromen-4-one	QEDQGHBIRSFRIX-UHFFFAOYSA-N	O=C1C2=CC=C(OCC3OC(CO)C(O)C(O)C3O)C=C2OC=C1C=4C=CC=5OCCOC5C4	254927	Organic compounds	Phenylpropanoids and polyketides	Isoflavonoids	Isoflav	0.9700854700854701	0.5383957033693524	0.19073555154890076	2	0.5365091851902691	0.905661170311219	309.076[]-[CO]281.08[] 309.076[]-[C2H2O]267.066[] 309.076[]-[C2H4O2]249.058[] 281.08[]-[CH4O]249.058[] 267.066[]-[H2O]249.058[]
827_8	827	22.03955	517.1339	429498.9375	[M+FA-H]-	517.1339	[M+FA-H]-	C24H24O10	-0.7049999999821921	0.99010874346732	472.137	3-(4-{[3,4,5-trihydroxy-6-({[3-(4-hydroxyphenyl)prop-2-enoyl]oxy}methyl)oxan-2-yl]oxy}phenyl)prop-2-enoic acid	KIUPQVRHLUTCHS-UHFFFAOYSA-N	O=C(O)C=CC1=CC=C(OC2OC(COC(=O)C=CC3=CC=C(O)C=C3)C(O)C(O)C2O)C=C1	157145	Organic compounds	Organic oxygen compounds	Organooxygen compounds	Carbohydrates and carbohydrate conjugates	0.971830985915493	0.5318534362107854	0.3779223600564946	2	0.4799799178899481	0.8708542695024915	517.1339[C24H24O10]-[C6H13O7P]289.085[] 351.088[]-[H2O]333.076[] 351.088[]-[C2H2O]309.076[] 333.076[]-[CO2]289.085[] 309.076[]-[CO]281.08[] 309.076[]-[C2H2O]267.066[] 309.076[]-[C3H5O]252.042[] 309.076[]-[C2H4O2]249.058[] 309.076[]-[C3H5O2]236.045[] 281.08[]-[C2H4]253.046[] 281.08[]-[CH4O]249.058[] 281.08[]-[C3H5O]224.045[] 280.067[]-[C2H4]252.042[] 280.067[]-[C3H5O]223.038[] 280.067[]-[C5H8O5]13…
827_9	827	22.03955	517.1339	429498.9375	[M+FA-H]-	517.1339	[M+FA-H]-	C24H24O10	-0.7049999999821921	0.99010874346732	472.137	3,4-dihydroxy-6-(hydroxymethyl)-5-{[3-(4-hydroxyphenyl)prop-2-enoyl]oxy}oxan-2-yl 3-(4-hydroxyphenyl)prop-2-enoate	GIJYWIUJRLGTDB-UHFFFAOYSA-N	O=C(OC1OC(CO)C(OC(=O)C=CC2=CC=C(O)C=C2)C(O)C1O)C=CC3=CC=C(O)C=C3	89952	Organic compounds	Phenylpropanoids and polyketides	Cinnamic acids and derivatives	Hydroxycinnamic acids and derivatives	0.9780521262002744	0.5318534362107855	0.3779223600564946	2	0.4799799178899481	0.8708542695024915	517.1339[C24H24O10]-[C6H13O7P]289.085[] 351.088[]-[H2O]333.076[] 351.088[]-[C2H2O]309.076[] 333.076[]-[CO2]289.085[] 309.076[]-[CO]281.08[] 309.076[]-[C2H2O]267.066[] 309.076[]-[C3H5O]252.042[] 309.076[]-[C2H4O2]249.058[] 309.076[]-[C3H5O2]236.045[] 281.08[]-[C2H4]253.046[] 281.08[]-[CH4O]249.058[] 281.08[]-[C3H5O]224.045[] 280.067[]-[C2H4]252.042[] 280.067[]-[C3H5O]223.038[] 280.067[]-[C5H8O5]13…
835_0	835	22.7082	299.0558	197779.75	[M-H]-	299.0558	[M-H]-	C16H12O6	0.23499999997511622	0.9988961097358536	300.063	methyl 2-[(1-hydroxy-9-oxo-9H-xanthen-3-yl)oxy]acetate	ORWIPODJYWLODD-UHFFFAOYSA-N	O=C(OC)COC=1C=C(O)C=2C(=O)C=3C=CC=CC3OC2C1	228945	Organic compounds	Organoheterocyclic compounds	Benzopyrans		0.8855721393034826	1.2875250952086892	0.9094521569692872	2	3.3097366395190413	3.0422830259417952	299.056[]-[CH3]284.032[] 299.056[]-[CH4O]267.029[] 299.056[]-[C2H3O]256.037[] 299.056[]-[C3H5O]242.021[] 299.056[]-[C2H3O2]240.043[] 299.056[]-[C2H4O2]239.035[] 299.056[]-[C2H8NO4P]158.037[] 284.032[]-[CO]256.037[] 284.032[]-[C2H2O]242.021[] 284.032[]-[CO2]240.043[] 284.032[]-[C7H4O3]148.016[] 283.024[]-[CO]255.029[] 283.024[]-[CO2]239.035[] 267.029[]-[CO]239.035[] 267.029[]-[CO2]223.039[] 256.03…
835_1	835	22.7082	299.0558	197779.75	[M-H]-	299.0558	[M-H]-	C16H12O6	0.23499999997511622	0.9988961097358536	300.063	Scutevulin	XCBMYKIKEHGYAR-UHFFFAOYSA-N	O=C1C=C(OC=2C(OC)=C(O)C=C(O)C12)C=3C=CC=CC3O	357896	Organic compounds	Phenylpropanoids and polyketides	Flavonoids	O	0.9475341028331584	1.2835863991203063	0.989164758494836	2	3.3039274011425306	3.0354397106651567	299.056[]-[CH3]284.032[] 299.056[]-[CH4O]267.029[] 299.056[]-[C2H3O]256.037[] 299.056[]-[C3H5O]242.021[] 299.056[]-[C2H3O2]240.043[] 299.056[]-[C2H4O2]239.035[] 299.056[]-[C2H8NO4P]158.037[] 284.032[]-[CO]256.037[] 284.032[]-[C2H2O]242.021[] 284.032[]-[CO2]240.043[] 284.032[]-[C7H4O3]148.016[] 283.024[]-[CO]255.029[] 283.024[]-[CO2]239.035[] 267.029[]-[CO]239.035[] 267.029[]-[CO2]223.039[] 256.03…
835_2	835	22.7082	299.0558	197779.75	[M-H]-	299.0558	[M-H]-	C16H12O6	0.23499999997511622	0.9988961097358536	300.063	2-(3,4-dihydroxyphenyl)-7-hydroxy-8-methoxy-4H-chromen-4-one	ZWPBZVHIAQOYML-UHFFFAOYSA-N	O=C1C=C(OC2=C(OC)C(O)=CC=C12)C=3C=CC(O)=C(O)C3	405492	Organic compounds	Phenylpropanoids and polyketides	Flavonoids	O	0.9458288190682557	1.2835556767027894	0.9941959483439432	2	3.3038572552637997	3.0353739153082744	299.056[]-[CH3]284.032[] 299.056[]-[CH4O]267.029[] 299.056[]-[C2H3O]256.037[] 299.056[]-[C3H5O]242.021[] 299.056[]-[C2H3O2]240.043[] 299.056[]-[C2H4O2]239.035[] 299.056[]-[C2H8NO4P]158.037[] 284.032[]-[CO]256.037[] 284.032[]-[C2H2O]242.021[] 284.032[]-[CO2]240.043[] 284.032[]-[C7H4O3]148.016[] 283.024[]-[CO]255.029[] 283.024[]-[CO2]239.035[] 267.029[]-[CO]239.035[] 267.029[]-[CO2]223.039[] 256.03…
835_3	835	22.7082	299.0558	197779.75	[M-H]-	299.0558	[M-H]-	C16H12O6	0.23499999997511622	0.9988961097358536	300.063	3,7-dihydroxy-2-(3-hydroxyphenyl)-5-methoxy-4H-chromen-4-one	IWVARKYODVJZLV-UHFFFAOYSA-N	O=C1C(O)=C(OC2=CC(O)=CC(OC)=C12)C=3C=CC=C(O)C3	132299	Organic compounds	Phenylpropanoids and polyketides	Flavonoids	Flavones	0.9441340782122905	1.2835070604651002	0.9890499323711414	2	3.3037395762739803	3.0352664595756758	299.056[]-[CH3]284.032[] 299.056[]-[CH4O]267.029[] 299.056[]-[C2H3O]256.037[] 299.056[]-[C3H5O]242.021[] 299.056[]-[C2H3O2]240.043[] 299.056[]-[C2H4O2]239.035[] 299.056[]-[C2H8NO4P]158.037[] 284.032[]-[CO]256.037[] 284.032[]-[C2H2O]242.021[] 284.032[]-[CO2]240.043[] 284.032[]-[C7H4O3]148.016[] 283.024[]-[CO]255.029[] 283.024[]-[CO2]239.035[] 267.029[]-[CO]239.035[] 267.029[]-[CO2]223.039[] 256.03…
835_4	835	22.7082	299.0558	197779.75	[M-H]-	299.0558	[M-H]-	C16H12O6	0.23499999997511622	0.9988961097358536	300.063	Psi-Tectorigenin	UYLQOGTYNFVQQX-UHFFFAOYSA-N	O=C1C(=COC=2C(OC)=C(O)C=C(O)C12)C=3C=CC(O)=CC3	323840	Organic compounds	Phenylpropanoids and polyketides	Isoflavonoids	Isoflav	0.9469214437367304	1.2832890496940133	0.9891647584948362	2	3.30317231617681	3.0347648187560035	299.056[]-[CH3]284.032[] 299.056[]-[CH4O]267.029[] 299.056[]-[C2H3O]256.037[] 299.056[]-[C3H5O]242.021[] 299.056[]-[C2H3O2]240.043[] 299.056[]-[C2H4O2]239.035[] 299.056[]-[C2H8NO4P]158.037[] 284.032[]-[CO]256.037[] 284.032[]-[C2H2O]242.021[] 284.032[]-[CO2]240.043[] 284.032[]-[C7H4O3]148.016[] 283.024[]-[CO]255.029[] 283.024[]-[CO2]239.035[] 267.029[]-[CO]239.035[] 267.029[]-[CO2]223.039[] 256.03…
835_5	835	22.7082	299.0558	197779.75	[M-H]-	299.0558	[M-H]-	C16H12O6	0.23499999997511622	0.9988961097358536	300.063	4'-Hydroxywogonin	OEZZJTAJYYSQKM-UHFFFAOYSA-N	O=C1C=C(OC=2C(OC)=C(O)C=C(O)C12)C=3C=CC(O)=CC3	221880	Organic compounds	Phenylpropanoids and polyketides	Flavonoids	O	0.946178686759957	1.2832689661623757	0.989164758494836	2	3.3031578410466897	3.034737497659306	299.056[]-[CH3]284.032[] 299.056[]-[CH4O]267.029[] 299.056[]-[C2H3O]256.037[] 299.056[]-[C3H5O]242.021[] 299.056[]-[C2H3O2]240.043[] 299.056[]-[C2H4O2]239.035[] 299.056[]-[C2H8NO4P]158.037[] 284.032[]-[CO]256.037[] 284.032[]-[C2H2O]242.021[] 284.032[]-[CO2]240.043[] 284.032[]-[C7H4O3]148.016[] 283.024[]-[CO]255.029[] 283.024[]-[CO2]239.035[] 267.029[]-[CO]239.035[] 267.029[]-[CO2]223.039[] 256.03…
835_6	835	22.7082	299.0558	197779.75	[M-H]-	299.0558	[M-H]-	C16H12O6	0.23499999997511622	0.9988961097358536	300.063	5,7-dihydroxy-2-(3-hydroxyphenyl)-6-methoxy-4H-chromen-4-one	GFHGMPAUUMPHET-UHFFFAOYSA-N	O=C1C=C(OC2=CC(O)=C(OC)C(O)=C12)C=3C=CC=C(O)C3	88002	Organic compounds	Phenylpropanoids and polyketides	Flavonoids	O	0.9480249480249481	1.28319481412913	0.9891647584948362	2	3.3029188985086804	3.0345438743570554	299.056[]-[CH3]284.032[] 299.056[]-[CH4O]267.029[] 299.056[]-[C2H3O]256.037[] 299.056[]-[C3H5O]242.021[] 299.056[]-[C2H3O2]240.043[] 299.056[]-[C2H4O2]239.035[] 299.056[]-[C2H8NO4P]158.037[] 284.032[]-[CO]256.037[] 284.032[]-[C2H2O]242.021[] 284.032[]-[CO2]240.043[] 284.032[]-[C7H4O3]148.016[] 283.024[]-[CO]255.029[] 283.024[]-[CO2]239.035[] 267.029[]-[CO]239.035[] 267.029[]-[CO2]223.039[] 256.03…
835_7	835	22.7082	299.0558	197779.75	[M-H]-	299.0558	[M-H]-	C16H12O6	0.23499999997511622	0.9988961097358536	300.063	Geraldol	WRFQRUBJBPLPAM-UHFFFAOYSA-N	O=C1C(O)=C(OC2=CC(O)=CC=C12)C=3C=CC(O)=C(OC)C3	351260	Organic compounds	Phenylpropanoids and polyketides	Flavonoids	Flavones	0.9464668094218416	1.283009929416621	0.9895857442970508	2	3.302611123272619	3.0342051020265157	299.056[]-[CH3]284.032[] 299.056[]-[CH4O]267.029[] 299.056[]-[C2H3O]256.037[] 299.056[]-[C3H5O]242.021[] 299.056[]-[C2H3O2]240.043[] 299.056[]-[C2H4O2]239.035[] 299.056[]-[C2H8NO4P]158.037[] 284.032[]-[CO]256.037[] 284.032[]-[C2H2O]242.021[] 284.032[]-[CO2]240.043[] 284.032[]-[C7H4O3]148.016[] 283.024[]-[CO]255.029[] 283.024[]-[CO2]239.035[] 267.029[]-[CO]239.035[] 267.029[]-[CO2]223.039[] 256.03…
835_8	835	22.7082	299.0558	197779.75	[M-H]-	299.0558	[M-H]-	C16H12O6	0.23499999997511622	0.9988961097358536	300.063	Fisetin 4'-Methyl Ether	QVYSSMFEUBQBEU-UHFFFAOYSA-N	O=C1C(O)=C(OC2=CC(O)=CC=C12)C=3C=CC(OC)=C(O)C3	265672	Organic compounds	Phenylpropanoids and polyketides	Flavonoids	Flavones	0.9464668094218416	1.2830061036079612	0.9895857442970507	2	3.3026042221641605	3.0341978256636266	299.056[]-[CH3]284.032[] 299.056[]-[CH4O]267.029[] 299.056[]-[C2H3O]256.037[] 299.056[]-[C3H5O]242.021[] 299.056[]-[C2H3O2]240.043[] 299.056[]-[C2H4O2]239.035[] 299.056[]-[C2H8NO4P]158.037[] 284.032[]-[CO]256.037[] 284.032[]-[C2H2O]242.021[] 284.032[]-[CO2]240.043[] 284.032[]-[C7H4O3]148.016[] 283.024[]-[CO]255.029[] 283.024[]-[CO2]239.035[] 267.029[]-[CO]239.035[] 267.029[]-[CO2]223.039[] 256.03…
835_9	835	22.7082	299.0558	197779.75	[M-H]-	299.0558	[M-H]-	C16H12O6	0.23499999997511622	0.9988961097358536	300.063	Irilin B	SRXIDIOVDWRHPY-UHFFFAOYSA-N	O=C1C(=COC2=CC(O)=C(OC)C(O)=C12)C=3C=CC=CC3O	297097	Organic compounds	Phenylpropanoids and polyketides	Isoflavonoids	Isoflav	0.9490835030549898	1.2830482858043262	0.9891647584948362	2	3.3024869640333026	3.0341813787945626	299.056[]-[CH3]284.032[] 299.056[]-[CH4O]267.029[] 299.056[]-[C2H3O]256.037[] 299.056[]-[C3H5O]242.021[] 299.056[]-[C2H3O2]240.043[] 299.056[]-[C2H4O2]239.035[] 299.056[]-[C2H8NO4P]158.037[] 284.032[]-[CO]256.037[] 284.032[]-[C2H2O]242.021[] 284.032[]-[CO2]240.043[] 284.032[]-[C7H4O3]148.016[] 283.024[]-[CO]255.029[] 283.024[]-[CO2]239.035[] 267.029[]-[CO]239.035[] 267.029[]-[CO2]223.039[] 256.03…
839_0	839	23.01077	549.1603	197291.125	[M-H]-	549.1603	[M-H]-	C26H30O13	-0.5199999999376814	0.9946065969080776	550.169	3-oxo-3-[(3,4,5-trihydroxy-6-{[3-(2-hydroxy-3,4-dimethoxyphenyl)-3,4-dihydro-2H-1-benzopyran-7-yl]oxy}oxan-2-yl)methoxy]propanoic acid	TWTBGAKPHQQCCC-UHFFFAOYSA-N	O=C(O)CC(=O)OCC1OC(OC2=CC=C3C(OCC(C4=CC=C(OC)C(OC)=C4O)C3)=C2)C(O)C(O)C1O	304447	Organic compounds	Phenylpropanoids and polyketides	Isoflavonoids	Isoflavonoid O	0.9823717948717948	1.8155809318014298	0.5738685356506208	2	1.9165549155906398	2.8733190492875575	549.159[]-[C12H20O9]241.049[] 301.071[]-[H2O]283.06[] 301.071[]-[CH4O]269.044[] 301.071[]-[C2H4O2]241.049[] 301.071[]-[C6H13O7P]73.028[] 301.071[]-[C8H18NO5P]61.987[] 299.092[]-[CH3]284.068[] 284.068[]-[CH3]269.044[] 284.068[]-[H2O]266.06[] 284.068[]-[C2H3O]241.049[] 284.068[]-[C2H3O2]225.057[] 283.06[]-[C2H2O]241.049[] 269.044[]-[CO]241.049[] 269.044[]-[CO2]225.057[] 269.044[]-[C7H4O3]133.028[] …
839_1	839	23.01077	549.1603	197291.125	[M-H]-	549.1603	[M-H]-	C26H30O13	-0.5199999999376814	0.9946065969080776	550.169	2-(3,4-dihydroxyphenyl)-3,5-dihydroxy-6-(3-hydroxy-3-methylbutyl)-7-{[3,4,5-trihydroxy-6-(hydroxymethyl)oxan-2-yl]oxy}-4H-chromen-4-one	XCUTWSLRXWUSOA-UHFFFAOYSA-N	O=C1C(O)=C(OC=2C=C(OC3OC(CO)C(O)C(O)C3O)C(=C(O)C12)CCC(O)(C)C)C=4C=CC(O)=C(O)C4	359205	Organic compounds	Phenylpropanoids and polyketides	Flavonoids	Flavonoid glycosides	0.9888691006233303	1.4351224996479857	0.6381671150207288	2	1.746298141290961	2.407732229984274	549.159[]-[C12H20O9]241.049[] 301.071[]-[H2O]283.06[] 301.071[]-[CH4O]269.044[] 301.071[]-[C2H4O2]241.049[] 301.071[]-[C6H13O7P]73.028[] 301.071[]-[C8H18NO5P]61.987[] 299.092[]-[CH3]284.068[] 284.068[]-[CH3]269.044[] 284.068[]-[H2O]266.06[] 284.068[]-[C2H3O]241.049[] 284.068[]-[C2H3O2]225.057[] 283.06[]-[CH4O]251.035[] 283.06[]-[C2H2O]241.049[] 269.044[]-[H2O]251.035[] 269.044[]-[CO]241.049[] 269…
839_2	839	23.01077	549.1603	197291.125	[M-H]-	549.1603	[M-H]-	C33H26O8	5.355000000008658	0.5635380068211845	550.163	methyl 4-{[(5-{[4-(methoxycarbonyl)phenyl]methoxy}-4-oxo-2-phenyl-4H-chromen-7-yl)oxy]methyl}benzoate	QJLAARZIFMOPQW-UHFFFAOYSA-N	O=C(OC)C1=CC=C(C=C1)COC=2C=C3OC(=CC(=O)C3=C(OCC4=CC=C(C=C4)C(=O)OC)C2)C=5C=CC=CC5	258018	Organic compounds	Phenylpropanoids and polyketides	Flavonoids	Flavones	0.9777070063694268	1.359769113346654	0.5260159465082066	2	1.5892189921491937	2.210732410103369	549.159[]-[C12H20O9]241.049[] 301.071[]-[H2O]283.06[] 301.071[]-[CH4O]269.044[] 301.071[]-[C2H4O2]241.049[] 301.071[]-[C8H18NO5P]61.987[] 299.092[]-[CH3]284.068[] 284.068[]-[CH3]269.044[] 284.068[]-[H2O]266.06[] 284.068[]-[C2H3O]241.049[] 284.068[]-[C2H3O2]225.057[] 283.06[]-[CH4O]251.035[] 283.06[]-[C2H2O]241.049[] 269.044[]-[H2O]251.035[] 269.044[]-[CO]241.049[] 269.044[]-[CO2]225.057[] 269.044…
839_3	839	23.01077	549.1603	197291.125	[M-H]-	549.1603	[M-H]-	C33H26O8	5.355000000008658	0.5635380068211845	550.163	5,6-dihydroxy-10-{2-[2-(4-methoxyphenyl)ethoxy]phenyl}-2-phenyl-4H,8H,9H,10H-pyrano[2,3-h]chromene-4,8-dione	UEKYBLGEGGFLEF-UHFFFAOYSA-N	O=C1OC2=C(O)C(O)=C3C(=O)C=C(OC3=C2C(C=4C=CC=CC4OCCC5=CC=C(OC)C=C5)C1)C=6C=CC=CC6	309359	Organic compounds	Phenylpropanoids and polyketides	Flavonoids	Pyranoflavonoids	0.9843860894251242	1.2576358518263013	0.546303345059254	2	1.686935919188756	2.1574576121027977	549.159[]-[C12H20O9]241.049[] 301.071[]-[H2O]283.06[] 301.071[]-[CH4O]269.044[] 301.071[]-[C2H4O2]241.049[] 301.071[]-[C6H13O7P]73.028[] 299.092[]-[CH3]284.068[] 284.068[]-[CH3]269.044[] 284.068[]-[H2O]266.06[] 284.068[]-[C2H3O]241.049[] 284.068[]-[C2H3O2]225.057[] 283.06[]-[CH4O]251.035[] 283.06[]-[C2H2O]241.049[] 269.044[]-[H2O]251.035[] 269.044[]-[CO]241.049[] 269.044[]-[CO2]225.057[] 269.044[…
839_4	839	23.01077	549.1603	197291.125	[M-H]-	549.1603	[M-H]-	C26H30O13	-0.5199999999376814	0.9946065969080776	550.169	Chalconaringenin 2'-Rhamnosyl-(1->4)-Xyloside	LEHJVTGYXXQXJI-UHFFFAOYSA-N	O=C(C=CC1=CC=C(O)C=C1)C=2C(O)=CC(O)=CC2OC3OCC(OC4OC(C)C(O)C(O)C4O)C(O)C3O	170336	Organic compounds	Phenylpropanoids and polyketides	Flavonoids	Flavonoid glycosides	0.9819227608874281	0.9916870663166005	0.5623558389754106	2	1.9138750850849715	2.0480852685498943	549.159[]-[C12H20O9]241.049[] 301.071[]-[H2O]283.06[] 301.071[]-[CH4O]269.044[] 301.071[]-[C2H4O2]241.049[] 301.071[]-[C6H13O7P]73.028[] 301.071[]-[C8H18NO5P]61.987[] 284.068[]-[CH3]269.044[] 284.068[]-[H2O]266.06[] 284.068[]-[C2H3O]241.049[] 284.068[]-[C2H3O2]225.057[] 283.06[]-[CH4O]251.035[] 283.06[]-[C2H2O]241.049[] 269.044[]-[H2O]251.035[] 269.044[]-[CO]241.049[] 269.044[]-[CO2]225.057[] 269…
839_5	839	23.01077	549.1603	197291.125	[M-H]-	549.1603	[M-H]-	C33H26O8	5.355000000008658	0.5635380068211845	550.163	methyl 4-{[(7-{[4-(methoxycarbonyl)phenyl]methoxy}-2-oxo-4-phenyl-2H-chromen-5-yl)oxy]methyl}benzoate	XILSWRBIMLZSBQ-UHFFFAOYSA-N	O=C1OC2=CC(OCC3=CC=C(C=C3)C(=O)OC)=CC(OCC4=CC=C(C=C4)C(=O)OC)=C2C(=C1)C=5C=CC=CC5	362095	Organic compounds	Phenylpropanoids and polyketides	Neoflavonoids	Neoflavones	0.9759903961584634	1.1818755192165151	0.5161457440806754	2	1.5474174375728822	2.0119380386850745	549.159[]-[C12H20O9]241.049[] 301.071[]-[H2O]283.06[] 301.071[]-[CH4O]269.044[] 301.071[]-[C2H4O2]241.049[] 301.071[]-[C6H13O7P]73.028[] 299.092[]-[CH3]284.068[] 284.068[]-[CH3]269.044[] 284.068[]-[C2H3O]241.049[] 284.068[]-[C2H3O2]225.057[] 283.06[]-[CH4O]251.035[] 283.06[]-[C2H2O]241.049[] 269.044[]-[H2O]251.035[] 269.044[]-[CO]241.049[] 269.044[]-[CO2]225.057[] 269.044[]-[C7H4O3]133.028[] 241.…
839_6	839	23.01077	549.1603	197291.125	[M-H]-	549.1603	[M-H]-	C26H30O13	-0.5199999999376814	0.9946065969080776	550.169	1-[3,5-dihydroxy-9-(4-hydroxy-3-methoxyphenyl)-11-methyl-12-{[3,4,5-trihydroxy-6-(hydroxymethyl)oxan-2-yl]oxy}-8,10-dioxatricyclo[7.2.1.0虏,鈦穄dodeca-2,4,6-trien-11-yl]ethan-1-one	JRJMBDKZBKOKEW-UHFFFAOYSA-N	O=C(C)C1(OC2(OC=3C=C(O)C=C(O)C3C1C2OC4OC(CO)C(O)C(O)C4O)C5=CC=C(O)C(OC)=C5)C	145111	Organic compounds	Phenylpropanoids and polyketides	Flavonoids	Flavans	0.9896313364055299	1.232812383058374	0.2454675362855715	2	0.7551395038120033	1.7098427946551835	301.071[]-[H2O]283.06[] 301.071[]-[CH4O]269.044[] 301.071[]-[C6H13O7P]73.028[] 301.071[]-[C8H18NO5P]61.987[] 299.092[]-[CH3]284.068[] 284.068[]-[CH3]269.044[]
839_7	839	23.01077	549.1603	197291.125	[M-H]-	549.1603	[M-H]-	C26H30O13	-0.5199999999376814	0.9946065969080776	0.0	MKG66270	RMHAQSRMFSQHHI-UHFFFAOYSA-N	COc1cc(O)c(C)c(C=CC(=O)OC2COC(CO)C(O)C(O)C2OC(=O)c2cc(OC)c(O)cc2O)c1	GENC66270					0.9842323651452282	1.1854650307227899	0.45433408182850116	2	0.7537585155923512	1.6618049482097734	549.159[]-[C12H20O9]241.049[] 301.071[]-[H2O]283.06[] 301.071[]-[CH4O]269.044[] 301.071[]-[C2H4O2]241.049[] 301.071[]-[C6H13O7P]73.028[] 301.071[]-[C8H18NO5P]61.987[] 299.092[]-[CH3]284.068[] 284.068[]-[CH3]269.044[] 284.068[]-[H2O]266.06[] 284.068[]-[C2H3O]241.049[] 284.068[]-[C2H3O2]225.057[] 283.06[]-[C2H2O]241.049[] 269.044[]-[CO]241.049[] 269.044[]-[CO2]225.057[] 269.044[]-[C7H4O3]133.028[] …
839_8	839	23.01077	549.1603	197291.125	[M-H]-	549.1603	[M-H]-	C26H30O13	-0.5199999999376814	0.9946065969080776	550.169	4',7-Dihydroxyflavanone; (S)-Form, 7-O-[&#946;-D-Apiofuranosyl-(1->2)-&#946;-D-Glucopyranoside]	NLALNSGFXCKLLY-UHFFFAOYSA-N	O=C1C2=CC=C(OC3OC(CO)C(O)C(O)C3OC4OCC(O)(CO)C4O)C=C2OC(C5=CC=C(O)C=C5)C1	209487	Organic compounds	Phenylpropanoids and polyketides	Flavonoids	Flavonoid glycosides	0.9830508474576272	1.0662419280773987	0.5182787181306505	2	0.7916148746634656	1.5615100250999394	549.159[]-[C12H20O9]241.049[] 301.071[]-[H2O]283.06[] 301.071[]-[C2H4O2]241.049[] 301.071[]-[C8H18NO5P]61.987[] 299.092[]-[CH3]284.068[] 284.068[]-[H2O]266.06[] 284.068[]-[C2H3O]241.049[] 284.068[]-[C2H3O2]225.057[] 283.06[]-[C2H2O]241.049[] 241.049[]-[CO2]197.059[] 225.057[]-[CO]197.059[] 151.039[]-[H2O]133.028[] 151.039[]-[CO2]107.047[] 133.028[]-[C4H7O]61.987[] 107.047[]-[C2H7N]61.987[]
839_9	839	23.01077	549.1603	197291.125	[M-H]-	549.1603	[M-H]-	C26H30O13	-0.5199999999376814	0.9946065969080776	550.169	4',7-Dihydroxyflavanone; (S)-Form, 4'-O-[&#946;-D-Apiofuranosyl-(1->4)-&#946;-D-Glucopyranoside]	OAWPVKFYPJOKKP-UHFFFAOYSA-N	O=C1C2=CC=C(O)C=C2OC(C3=CC=C(OC4OC(CO)C(OC5OCC(O)(CO)C5O)C(O)C4O)C=C3)C1	219887	Organic compounds	Phenylpropanoids and polyketides	Flavonoids	Flavonoid glycosides	0.9800543970988214	0.9831898731464804	0.5683233242997694	2	0.762010454824124	1.4636557602493503	549.159[]-[C12H20O9]241.049[] 301.071[]-[H2O]283.06[] 301.071[]-[C2H4O2]241.049[] 301.071[]-[C6H13O7P]73.028[] 301.071[]-[C8H18NO5P]61.987[] 299.092[]-[CH3]284.068[] 284.068[]-[H2O]266.06[] 284.068[]-[C2H3O]241.049[] 284.068[]-[C2H3O2]225.057[] 283.06[]-[C2H2O]241.049[] 241.049[]-[CO2]197.059[] 225.057[]-[CO]197.059[] 151.039[]-[H2O]133.028[] 151.039[]-[CO2]107.047[] 133.028[]-[C4H7O]61.987[] 107…
849_0	849	23.13675	497.1399	395367.75	[M+FA-H]-	497.1399	[M+FA-H]-	C25H24O8	-4.874999999969987	0.6216907477508318	452.147	3-(acetyloxy)-4,5-bis[(2-phenylacetyl)oxy]cyclohex-1-ene-1-carboxylic acid	JHTABOCXBXYJMQ-UHFFFAOYSA-N	O=C(O)C1=CC(OC(=O)C)C(OC(=O)CC=2C=CC=CC2)C(OC(=O)CC=3C=CC=CC3)C1	139549	Organic compounds	Organic acids and derivatives	Carboxylic acids and derivatives	Tetracarboxylic acids and derivatives	0.9047619047619048	1.506518186990969	0.31558894169133245	2	1.9068492341533538	2.5221118788427295	497.1399[C25H24O8]-[C6H12O6]317.077[C19H12O2] 497.1399[C25H24O8]-[C6H10O7]303.096[C19H14O] 451.134[]-[H2O]433.124[] 451.134[]-[C3H6O3]361.103[] 451.134[]-[C4H8O4]331.091[] 451.134[]-[C5H8O5]303.096[] 451.134[]-[C6H10O5]289.084[] 433.124[]-[C2H4O2]373.102[] 433.124[]-[C3H6O3]343.089[] 375.109[]-[CH4O]343.089[] 373.102[]-[C2H4]345.07[] 373.102[]-[C2H2O]331.091[] 361.103[]-[H2O]343.089[] 359.087[]-[…
849_1	849	23.13675	497.1399	395367.75	[M+FA-H]-	497.1399	[M+FA-H]-	C25H24O8	-4.874999999969987	0.6216907477508318	0.0	MKG142012	LLLQOTQJEWHKLL-UHFFFAOYSA-N	CC(=O)OCC(C)=CCOC1=CC2=C(O)C=C(O)C(C(C)=O)=C(c3cccc(O)c3)OC2=C1	GENC142012					0.9492273730684326	1.4561133463013103	0.525668083968121	2	1.8921923007157135	2.4643785714342505	497.1399[C25H24O8]-[C6H10O7]303.096[C19H14O] 451.134[]-[H2O]433.124[] 451.134[]-[C3H6O3]361.103[] 451.134[]-[C5H8O5]303.096[] 451.134[]-[C6H10O5]289.084[] 433.124[]-[H2O]415.113[] 433.124[]-[C2H4O2]373.102[] 415.113[]-[H2O]397.1[] 415.113[]-[C2H2O]373.102[] 415.113[]-[C2H4O2]355.092[] 415.113[]-[C6H6O3]289.084[] 397.1[]-[CO]369.106[] 397.1[]-[C2H2O]355.092[] 397.1[]-[CO2]353.109[] 381.097[]-[H2O]…
849_2	849	23.13675	497.1399	395367.75	[M+FA-H]-	497.1399	[M+FA-H]-	C25H24O8	-4.874999999969987	0.6216907477508318	452.147	Propolisbenzofuran A	LRCVZTUZPOPXCV-UHFFFAOYSA-N	O=C(OCC1CC(=COC1C2=CC=C(O)C(OC)=C2)C=3OC=4C=C(C(O)=CC4C3)C(=O)C)C	178894	Organic compounds	Benzenoids	Phenols	Methoxyphenols	0.9752212389380531	1.4562006746906324	0.63668547369766	2	1.8491717009888775	2.4429555999601544	497.1399[C25H24O8]-[C6H12O6]317.077[C19H12O2] 497.1399[C25H24O8]-[C6H10O7]303.096[C19H14O] 451.134[]-[H2O]433.124[] 451.134[]-[C3H6O3]361.103[] 451.134[]-[C5H8O5]303.096[] 451.134[]-[C6H10O5]289.084[] 433.124[]-[H2O]415.113[] 433.124[]-[C2H4O2]373.102[] 433.124[]-[C5H12NO5P]236.081[] 415.113[]-[C2H2O]373.102[] 415.113[]-[C2H4O2]355.092[] 415.113[]-[C6H6O3]289.084[] 381.097[]-[H2O]363.078[] 381.09…
849_3	849	23.13675	497.1399	395367.75	[M+FA-H]-	497.1399	[M+FA-H]-	C25H24O8	-4.874999999969987	0.6216907477508318	452.147	5-Hydroxy-3-(4-Hydroxy-3-Methyl-But-2-Enyl)-8,8-Dimethyl-2-(2,4,5-Trihydroxy-Phenyl)-8H-Pyrano[2,3-F]Chromen-4-One	UTYRRYOOGHLXNT-UHFFFAOYSA-N	O=C1C2=C(O)C=C3OC(C=CC3=C2OC(C=4C=C(O)C(O)=CC4O)=C1CC=C(C)CO)(C)C	319895	Organic compounds	Phenylpropanoids and polyketides	Flavonoids	Flavones	0.9736842105263158	1.2968810565168587	0.7694100585207533	2	2.1623822613944275	2.4402412619891556	497.1399[C25H24O8]-[C6H12O6]317.077[C19H12O2] 497.1399[C25H24O8]-[C6H10O7]303.096[C19H14O] 451.134[]-[H2O]433.124[] 451.134[]-[C3H6O3]361.103[] 451.134[]-[C4H8O4]331.091[] 451.134[]-[C5H8O5]303.096[] 451.134[]-[C6H10O5]289.084[] 433.124[]-[H2O]415.113[] 433.124[]-[C2H4O2]373.102[] 433.124[]-[C3H6O3]343.089[] 433.124[]-[C5H12NO5P]236.081[] 415.113[]-[C2H2O]373.102[] 415.113[]-[C2H4O2]355.092[] 415…
849_4	849	23.13675	497.1399	395367.75	[M+FA-H]-	497.1399	[M+FA-H]-	C25H24O8	-4.874999999969987	0.6216907477508318	452.147	5-hydroxy-3-(1-hydroxy-3-methylbut-2-en-1-yl)-8,8-dimethyl-2-(2,4,5-trihydroxyphenyl)-4H,8H-pyrano[2,3-h]chromen-4-one	ZCGDULRJCFDOQU-UHFFFAOYSA-N	O=C1C2=C(O)C=C3OC(C=CC3=C2OC(C=4C=C(O)C(O)=CC4O)=C1C(O)C=C(C)C)(C)C	391924	Organic compounds	Phenylpropanoids and polyketides	Flavonoids	Flavones	0.9736842105263158	1.2968810565168587	0.7694100585207533	2	2.1623822613944275	2.4402412619891556	497.1399[C25H24O8]-[C6H12O6]317.077[C19H12O2] 497.1399[C25H24O8]-[C6H10O7]303.096[C19H14O] 451.134[]-[H2O]433.124[] 451.134[]-[C3H6O3]361.103[] 451.134[]-[C4H8O4]331.091[] 451.134[]-[C5H8O5]303.096[] 451.134[]-[C6H10O5]289.084[] 433.124[]-[H2O]415.113[] 433.124[]-[C2H4O2]373.102[] 433.124[]-[C3H6O3]343.089[] 433.124[]-[C5H12NO5P]236.081[] 415.113[]-[C2H2O]373.102[] 415.113[]-[C2H4O2]355.092[] 415…
849_5	849	23.13675	497.1399	395367.75	[M+FA-H]-	497.1399	[M+FA-H]-	C25H24O8	-4.874999999969987	0.6216907477508318	452.147	2-[3,7-dihydroxy-2-(2-hydroxypropan-2-yl)-2,3-dihydro-1-benzofuran-5-yl]-5-hydroxy-8-(prop-1-en-2-yl)-4H,8H,9H-furo[2,3-h]chromen-4-one	UCKQHILWJTZHLU-UHFFFAOYSA-N	O=C1C=C(OC=2C1=C(O)C=C3OC(C(=C)C)CC32)C=4C=C(O)C=5OC(C(O)C5C4)C(O)(C)C	307586	Organic compounds	Phenylpropanoids and polyketides	Flavonoids	Flavones	0.9769618430525558	1.2776097788430458	0.7431620534962986	2	2.194829423499722	2.43719356536799	497.1399[C25H24O8]-[C6H12O6]317.077[C19H12O2] 497.1399[C25H24O8]-[C6H10O7]303.096[C19H14O] 451.134[]-[H2O]433.124[] 451.134[]-[C3H6O3]361.103[] 451.134[]-[C4H8O4]331.091[] 451.134[]-[C5H8O5]303.096[] 451.134[]-[C6H10O5]289.084[] 433.124[]-[H2O]415.113[] 433.124[]-[C2H4O2]373.102[] 433.124[]-[C3H6O3]343.089[] 433.124[]-[C5H12NO5P]236.081[] 415.113[]-[C2H2O]373.102[] 415.113[]-[C2H4O2]355.092[] 415…
849_6	849	23.13675	497.1399	395367.75	[M+FA-H]-	497.1399	[M+FA-H]-	C25H24O8	-4.874999999969987	0.6216907477508318	452.147	Epimedokoreanin A	WBPWEEMLAPPDRR-UHFFFAOYSA-N	O=C1C=C(OC=2C1=C(O)C=C3OC(C(=C)C)CC32)C=4C=C(O)C=5OC(C)(C)C(O)C(O)C5C4	341302	Organic compounds	Phenylpropanoids and polyketides	Flavonoids	Flavones	0.9769618430525558	1.257287426171799	0.7431620534962986	2	2.157936764607557	2.398424883250661	497.1399[C25H24O8]-[C6H12O6]317.077[C19H12O2] 497.1399[C25H24O8]-[C6H10O7]303.096[C19H14O] 451.134[]-[H2O]433.124[] 451.134[]-[C3H6O3]361.103[] 451.134[]-[C4H8O4]331.091[] 451.134[]-[C5H8O5]303.096[] 451.134[]-[C6H10O5]289.084[] 433.124[]-[H2O]415.113[] 433.124[]-[C2H4O2]373.102[] 433.124[]-[C3H6O3]343.089[] 433.124[]-[C5H12NO5P]236.081[] 415.113[]-[C2H2O]373.102[] 415.113[]-[C2H4O2]355.092[] 415…
849_7	849	23.13675	497.1399	395367.75	[M+FA-H]-	497.1399	[M+FA-H]-	C25H24O8	-4.874999999969987	0.6216907477508318	452.147	8,8-dimethyl-4-oxo-3-(2,4,5-trimethoxyphenyl)-4H,8H-pyrano[2,3-h]chromen-5-yl acetate	VSFPXQLLVLIECK-UHFFFAOYSA-N	O=C(OC=1C=C2OC(C=CC2=C3OC=C(C(=O)C13)C=4C=C(OC)C(OC)=CC4OC)(C)C)C	334030	Organic compounds	Phenylpropanoids and polyketides	Isoflavonoids	Pyranoisoflavonoids	0.9692671394799054	1.3784900332318153	0.6101891556643627	2	1.8508959435023116	2.3661070797580543	497.1399[C25H24O8]-[C6H12O6]317.077[C19H12O2] 497.1399[C25H24O8]-[C6H10O7]303.096[C19H14O] 451.134[]-[H2O]433.124[] 451.134[]-[C3H6O3]361.103[] 451.134[]-[C4H8O4]331.091[] 451.134[]-[C5H8O5]303.096[] 451.134[]-[C6H10O5]289.084[] 433.124[]-[C2H4O2]373.102[] 433.124[]-[C3H6O3]343.089[] 433.124[]-[C5H12NO5P]236.081[] 381.097[]-[H2O]363.078[] 381.097[]-[CO]353.109[] 381.097[]-[C3H6O3]291.059[] 381.09…
849_8	849	23.13675	497.1399	395367.75	[M+FA-H]-	497.1399	[M+FA-H]-	C25H24O8	-4.874999999969987	0.6216907477508318	452.147	2-(2,4-dihydroxyphenyl)-5-hydroxy-3-(4-hydroxy-3-methylbut-2-en-1-yl)-8-(hydroxymethyl)-8-methyl-4H,8H-pyrano[2,3-h]chromen-4-one	KUZOHQFKZOINRC-UHFFFAOYSA-N	O=C1C2=C(O)C=C3OC(C=CC3=C2OC(C=4C=CC(O)=CC4O)=C1CC=C(C)CO)(C)CO	164943	Organic compounds	Phenylpropanoids and polyketides	Flavonoids	Flavones	0.9754552652414885	1.2353529102573833	0.7261103435532437	2	1.9757274459691712	2.2853857080170523	497.1399[C25H24O8]-[C6H12O6]317.077[C19H12O2] 497.1399[C25H24O8]-[C6H10O7]303.096[C19H14O] 451.134[]-[H2O]433.124[] 451.134[]-[C3H6O3]361.103[] 451.134[]-[C4H8O4]331.091[] 451.134[]-[C5H8O5]303.096[] 451.134[]-[C6H10O5]289.084[] 433.124[]-[H2O]415.113[] 433.124[]-[C2H4O2]373.102[] 433.124[]-[C3H6O3]343.089[] 433.124[]-[C5H12NO5P]236.081[] 415.113[]-[C2H2O]373.102[] 415.113[]-[C6H6O3]289.084[] 381…
849_9	849	23.13675	497.1399	395367.75	[M+FA-H]-	497.1399	[M+FA-H]-	C25H24O8	-4.874999999969987	0.6216907477508318	452.147	Thielavin S	QUVZPCQMCZMGDL-UHFFFAOYSA-N	O=C(OC=1C=C(C(C(=O)OC2=CC(=CC(O)=C2C)C)=C(O)C1C)C)C=3C(O)=CC(O)=CC3C	265135	Organic compounds	Phenylpropanoids and polyketides	Depsides and depsidones		0.9716908951798011	1.229369668752382	0.8346536728574657	2	1.9852918745356185	2.2841846807952746	497.1399[C25H24O8]-[C6H12O6]317.077[C19H12O2] 497.1399[C25H24O8]-[C6H10O7]303.096[C19H14O] 451.134[]-[H2O]433.124[] 451.134[]-[C3H6O3]361.103[] 451.134[]-[C4H8O4]331.091[] 451.134[]-[C5H8O5]303.096[] 451.134[]-[C6H10O5]289.084[] 433.124[]-[H2O]415.113[] 433.124[]-[C2H4O2]373.102[] 433.124[]-[C3H6O3]343.089[] 433.124[]-[C5H12NO5P]236.081[] 415.113[]-[H2O]397.1[] 415.113[]-[C2H2O]373.102[] 415.113[…
852_0	852	23.13675	512.1318	102483.9609375	[M-H]-	512.1318	[M-H]-	C29H23NO8	-2.744000000006963	0.8601996891510763	513.142	methyl 3-[7-hydroxy-3-(4-hydroxyphenyl)-4-oxo-4H-chromen-8-yl]-3-(7-methoxy-2-oxo-1,2-dihydroquinolin-3-yl)propanoate	IIZLSQXQKVJCSP-UHFFFAOYSA-N	O=C(OC)CC(C1=CC=2C=CC(OC)=CC2NC1=O)C=3C(O)=CC=C4C(=O)C(=COC43)C=5C=CC(O)=CC5	123570	Organic compounds	Phenylpropanoids and polyketides	Isoflavonoids	Isoflav	0.9956772334293948	0.5129891760425771	0.6148329881365155	2	0.1605503443031024	0.679284317109236	254.057[]-[C7H12O6]61.988[]
852_1	852	23.13675	512.1318	102483.9609375	[M-H]-	512.1318	[M-H]-	C29H23NO8	-2.744000000006963	0.8601996891510763	513.142	9-hydroxy-2-[2-(7-hydroxy-2-oxo-2H-chromen-8-yl)ethenyl]-7-methoxy-2,5-dimethyl-2,3,5,10-tetrahydro-1,4-dioxa-5-azatetraphen-10-one	AEXHLHGCDOTWGS-UHFFFAOYSA-N	O=C1OC2=C(C=C1)C=CC(O)=C2C=CC3(OC4=CC=C5C(=O)C=6C(O)=CC(OC)=CC6N(C5=C4OC3)C)C	4854	Organic compounds	Organoheterocyclic compounds	Quinolines and derivatives	Benzoquinolines	0.993920972644377	0.5076730825668095	0.4187665866474894	2	0.15888656526498265	0.6731363341144085	378.038[]-[C9H17O10P]61.988[]
852_2	852	23.13675	512.1318	102483.9609375	[M-H]-	512.1318	[M-H]-	C29H23NO8	-2.744000000006963	0.8601996891510763	513.142	7-hydroxy-12-(3-hydroxy-4-methoxyphenyl)-8,16,17-trimethoxy-4-oxa-1-azapentacyclo[11.8.0.0虏,鹿鹿.0鈦?鹿鈦?0鹿鈦?鹿鈦筣henicosa-2(11),5,7,9,12,14(19),15,17,20-nonaen-3-one	POVQJSNRXMLVQR-UHFFFAOYSA-N	O=C1OC2=CC(O)=C(OC)C=C2C=3C(C=4C=CC(OC)=C(O)C4)=C5C=6C=C(OC)C(OC)=CC6C=CN5C13	244313	Organic compounds	Organoheterocyclic compounds	Pyrroles	Substituted pyrroles	0.9938837920489296	0.5076730825668095	0.41876658664748945	2	0.15888656526498265	0.6731363341144085	378.038[]-[C9H17O10P]61.988[]
852_3	852	23.13675	512.1318	102483.9609375	[M-H]-	512.1318	[M-H]-	C29H23NO8	-2.744000000006963	0.8601996891510763	0.0	MKG98555	ZHSGOLTYWSSKTH-UHFFFAOYSA-N	COc1cc(-c2oc3cc(O)cc(O)c3c(=O)c2O)ccc1OCc1cccc(OCc2cccnc2)c1	GENC98555					0.9948822927328557	0.5076730825668095	0.5071304888397143	2	0.15888656526498265	0.6731363341144085	254.057[]-[C7H12O6]61.988[]
852_4	852	23.13675	512.1318	102483.9609375	[M-H]-	512.1318	[M-H]-	C29H23NO8	-2.744000000006963	0.8601996891510763	513.142	methyl 3-(5,7-dihydroxy-4-oxo-2-phenyl-4H-chromen-8-yl)-3-(6-methoxy-2-oxo-1,2-dihydroquinolin-3-yl)propanoate	GVQDTBNYKXXACH-UHFFFAOYSA-N	O=C1C=C(OC=2C1=C(O)C=C(O)C2C(C3=CC=4C=C(OC)C=CC4NC3=O)CC(=O)OC)C=5C=CC=CC5	98246	Organic compounds	Phenylpropanoids and polyketides	Flavonoids	Flavones	0.9950617283950617	0.4612656040144425	0.40555854809267533	2	0.1443624056768611	0.6194667757679807	254.057[]-[C7H12O6]61.988[]
852_5	852	23.13675	512.1318	102483.9609375	[M-H]-	512.1318	[M-H]-	C29H23NO8	-2.744000000006963	0.8601996891510763	513.142	methyl 3-(5,7-dihydroxy-4-oxo-2-phenyl-4H-chromen-8-yl)-3-(7-methoxy-2-oxo-1,2-dihydroquinolin-3-yl)propanoate	LRQSXLWQSNRYDP-UHFFFAOYSA-N	O=C1C=C(OC=2C1=C(O)C=C(O)C2C(C3=CC=4C=CC(OC)=CC4NC3=O)CC(=O)OC)C=5C=CC=CC5	179287	Organic compounds	Phenylpropanoids and polyketides	Flavonoids	Flavones	0.9950617283950617	0.4612656040144425	0.40555854809267533	2	0.1443624056768611	0.6194667757679807	254.057[]-[C7H12O6]61.988[]
855_0	855	23.14927	495.1419	1002123.3125	[M+FA-H]-	495.1419	[M+FA-H]-	C24H22N2O7	1.5420000000290202	0.9535577590009967	450.143	methyl 3-(1,5-dimethyl-1H-pyrazol-4-yl)-3-(5,6,7-trihydroxy-4-oxo-2-phenyl-4H-chromen-8-yl)propanoate	JZMMZYPAGLFJCV-UHFFFAOYSA-N	O=C1C=C(OC=2C1=C(O)C(O)=C(O)C2C(C=3C=NN(C3C)C)CC(=O)OC)C=4C=CC=CC4	150419	Organic compounds	Phenylpropanoids and polyketides	Flavonoids	Flavones	0.9594771241830066	1.317853995192752	0.5863350830117994	2	3.042370832509867	2.934395187347785	495.1419[C24H22N2O7]-[C6H12O6]315.078[C18H10ON2] 495.1419[C24H22N2O7]-[C6H10O7]301.1[C18H12N2] 449.136[]-[H2O]431.125[] 449.136[]-[C3H6O3]359.105[] 449.136[]-[C4H8O4]329.093[] 449.136[]-[C5H8O5]301.1[] 449.136[]-[C6H10O5]287.085[] 431.125[]-[H2O]413.114[] 431.125[]-[C2H4O2]371.105[] 431.125[]-[C3H6O3]341.095[] 413.114[]-[C2H2O]371.105[] 413.114[]-[C6H6O3]287.085[] 373.12[]-[H2O]355.106[] 373.12[]…
855_1	855	23.14927	495.1419	1002123.3125	[M+FA-H]-	495.1419	[M+FA-H]-	C29H22O5	-2.479999999991378	0.8842565884805731	0.0	MKG141223	GTJKGDXRYCHQPN-UHFFFAOYSA-N	COc1cccc(C=C2Oc3cc(OC(=O)c4ccccc4)ccc3C2c2ccc(O)cc2)c1	GENC141223					0.9574742268041238	1.4074608833124282	0.6116713491208821	2	2.6482229126837282	2.8199979985023496	495.1419[C29H22O5]-[C6H12O6]315.078[] 495.1419[C29H22O5]-[C6H10O7]301.1[] 449.136[]-[H2O]431.125[] 449.136[]-[C3H6O3]359.105[] 449.136[]-[C4H8O4]329.093[] 449.136[]-[C5H8O5]301.1[] 449.136[]-[C6H10O5]287.085[] 431.125[]-[H2O]413.114[] 431.125[]-[C2H4O2]371.105[] 431.125[]-[C3H6O3]341.095[] 413.114[]-[C2H2O]371.105[] 413.114[]-[C2H4O2]353.096[] 413.114[]-[C6H6O3]287.085[] 379.093[]-[H2O]361.086[] …
855_2	855	23.14927	495.1419	1002123.3125	[M+FA-H]-	495.1419	[M+FA-H]-	C24H22N2O7	1.5420000000290202	0.9535577590009967	450.143	3-(5-hydroxy-1H-indol-3-yl)-2-[2-(7-hydroxy-4,8-dimethyl-2-oxo-2H-chromen-3-yl)acetamido]propanoic acid	YXOYPTDLXBUUEB-UHFFFAOYSA-N	O=C1OC2=C(C=CC(O)=C2C)C(=C1CC(=O)NC(C(=O)O)CC3=CNC=4C=CC(O)=CC43)C	388951	Organic compounds	Organoheterocyclic compounds	Indoles and derivatives	Tryptamines and derivatives	0.9642082429501084	1.144039784279014	0.5602101659876475	2	2.7938864149752427	2.6363387676667354	495.1419[C24H22N2O7]-[C6H12O6]315.078[C18H10ON2] 495.1419[C24H22N2O7]-[C6H10O7]301.1[C18H12N2] 449.136[]-[H2O]431.125[] 449.136[]-[C3H6O3]359.105[] 449.136[]-[C4H8O4]329.093[] 449.136[]-[C5H8O5]301.1[] 449.136[]-[C6H10O5]287.085[] 431.125[]-[H2O]413.114[] 431.125[]-[C2H4O2]371.105[] 431.125[]-[C3H6O3]341.095[] 413.114[]-[H2O]395.105[] 413.114[]-[C2H2O]371.105[] 413.114[]-[C2H4O2]353.096[] 413.114…
855_3	855	23.14927	495.1419	1002123.3125	[M+FA-H]-	495.1419	[M+FA-H]-	C24H22N2O7	1.5420000000290202	0.9535577590009967	450.143	3-(5-hydroxy-1H-indol-3-yl)-2-[3-(7-hydroxy-4-methyl-2-oxo-2H-chromen-3-yl)propanamido]propanoic acid	MLOYWSBYOBQRMZ-UHFFFAOYSA-N	O=C1OC=2C=C(O)C=CC2C(=C1CCC(=O)NC(C(=O)O)CC3=CNC=4C=CC(O)=CC43)C	192231	Organic compounds	Organoheterocyclic compounds	Indoles and derivatives	Tryptamines and derivatives	0.9660023446658851	1.1409132976801286	0.5069769814181391	2	2.783547964068927	2.628043055614692	495.1419[C24H22N2O7]-[C6H10O7]301.1[C18H12N2] 449.136[]-[H2O]431.125[] 449.136[]-[C3H6O3]359.105[] 449.136[]-[C4H8O4]329.093[] 449.136[]-[C5H8O5]301.1[] 449.136[]-[C6H10O5]287.085[] 431.125[]-[H2O]413.114[] 431.125[]-[C2H4O2]371.105[] 431.125[]-[C3H6O3]341.095[] 413.114[]-[H2O]395.105[] 413.114[]-[C2H2O]371.105[] 413.114[]-[C2H4O2]353.096[] 413.114[]-[C6H6O3]287.085[] 395.105[]-[CO]367.113[] 395.…
855_4	855	23.14927	495.1419	1002123.3125	[M+FA-H]-	495.1419	[M+FA-H]-	C24H22N2O7	1.5420000000290202	0.9535577590009967	450.143	3-[2-(3,4,5-trimethoxybenzamido)benzamido]benzoic acid	QVURXSOVOVKHMU-UHFFFAOYSA-N	O=C(O)C=1C=CC=C(C1)NC(=O)C=2C=CC=CC2NC(=O)C3=CC(OC)=C(OC)C(OC)=C3	265622	Organic compounds	Benzenoids	Benzene and substituted derivatives	Anilides	0.9667458432304038	1.2398103379491685	0.5235801472671864	2	2.3085580337617335	2.489445130730135	495.1419[C24H22N2O7]-[C6H12O6]315.078[C18H10ON2] 495.1419[C24H22N2O7]-[C6H10O7]301.1[C18H12N2] 449.136[]-[H2O]431.125[] 449.136[]-[C3H6O3]359.105[] 449.136[]-[C5H8O5]301.1[] 449.136[]-[C6H10O5]287.085[] 431.125[]-[C2H4O2]371.105[] 395.105[]-[CO]367.113[] 395.105[]-[C2H2O]353.096[] 395.105[]-[CO2]351.116[] 379.093[]-[H2O]361.086[] 379.093[]-[C3H6O3]289.062[] 379.093[]-[C4H8O4]259.051[] 379.093[]-[…
855_5	855	23.14927	495.1419	1002123.3125	[M+FA-H]-	495.1419	[M+FA-H]-	C24H22N2O7	1.5420000000290202	0.9535577590009967	450.143	3-(5-hydroxy-1H-indol-3-yl)-2-[2-(5-hydroxy-4,7-dimethyl-2-oxo-2H-chromen-3-yl)acetamido]propanoic acid	BXYVUWUDWGNRHN-UHFFFAOYSA-N	O=C1OC=2C=C(C=C(O)C2C(=C1CC(=O)NC(C(=O)O)CC3=CNC=4C=CC(O)=CC43)C)C	33486	Organic compounds	Organoheterocyclic compounds	Indoles and derivatives	Tryptamines and derivatives	0.9653846153846154	1.1934987917513078	0.5996852833297772	2	2.274517829051455	2.426113482177135	495.1419[C24H22N2O7]-[C6H12O6]315.078[C18H10ON2] 495.1419[C24H22N2O7]-[C6H10O7]301.1[C18H12N2] 449.136[]-[H2O]431.125[] 449.136[]-[C3H6O3]359.105[] 449.136[]-[C4H8O4]329.093[] 449.136[]-[C5H8O5]301.1[] 449.136[]-[C6H10O5]287.085[] 431.125[]-[H2O]413.114[] 431.125[]-[C2H4O2]371.105[] 431.125[]-[C3H6O3]341.095[] 413.114[]-[H2O]395.105[] 413.114[]-[C2H2O]371.105[] 413.114[]-[C2H4O2]353.096[] 413.114…
855_6	855	23.14927	495.1419	1002123.3125	[M+FA-H]-	495.1419	[M+FA-H]-	C24H22N2O7	1.5420000000290202	0.9535577590009967	450.143	3-(5-hydroxy-1H-indol-3-yl)-2-[2-(7-methoxy-4-methyl-2-oxo-2H-chromen-3-yl)acetamido]propanoic acid	LVBWHHDMQBJNOD-UHFFFAOYSA-N	O=C1OC=2C=C(OC)C=CC2C(=C1CC(=O)NC(C(=O)O)CC3=CNC=4C=CC(O)=CC43)C	181353	Organic compounds	Organoheterocyclic compounds	Indoles and derivatives	Tryptamines and derivatives	0.960431654676259	1.2634007269250291	0.39044298288228524	2	1.6236298438950765	2.170571424772667	449.136[]-[H2O]431.125[] 449.136[]-[C3H6O3]359.105[] 431.125[]-[H2O]413.114[] 431.125[]-[C2H4O2]371.105[] 431.125[]-[C3H6O3]341.095[] 413.114[]-[H2O]395.105[] 413.114[]-[C2H2O]371.105[] 413.114[]-[C2H4O2]353.096[] 395.105[]-[CO]367.113[] 395.105[]-[C2H2O]353.096[] 395.105[]-[CO2]351.116[] 383.104[]-[CO]355.106[] 383.104[]-[C2H2O]341.095[] 379.093[]-[H2O]361.086[] 379.093[]-[C5H8O5]231.059[] 373.1…
855_7	855	23.14927	495.1419	1002123.3125	[M+FA-H]-	495.1419	[M+FA-H]-	C24H22N2O7	1.5420000000290202	0.9535577590009967	450.143	3-hydroxy-2-[2-(4-hydroxy-3,5-dimethoxyphenyl)-4-(4-methoxyphenyl)-1H-imidazol-5-yl]-6-methyl-4H-pyran-4-one	HXDYDMOWHREHIG-UHFFFAOYSA-N	O=C1C=C(OC(=C1O)C=2NC(=NC2C=3C=CC(OC)=CC3)C=4C=C(OC)C(O)=C(OC)C4)C	116085	Organic compounds	Organoheterocyclic compounds	Azoles	Imidazoles	0.9493891797556719	1.0981719958566765	0.5208518527515799	2	1.759545211396953	2.0733003774552525	495.1419[C24H22N2O7]-[C6H12O6]315.078[C18H10ON2] 495.1419[C24H22N2O7]-[C6H10O7]301.1[C18H12N2] 449.136[]-[H2O]431.125[] 449.136[]-[C3H6O3]359.105[] 449.136[]-[C5H8O5]301.1[] 449.136[]-[C6H10O5]287.085[] 431.125[]-[H2O]413.114[] 431.125[]-[C2H4O2]371.105[] 431.125[]-[C3H6O3]341.095[] 413.114[]-[H2O]395.105[] 413.114[]-[C2H2O]371.105[] 413.114[]-[C2H4O2]353.096[] 413.114[]-[C6H6O3]287.085[] 395.105…
855_8	855	23.14927	495.1419	1002123.3125	[M+FA-H]-	495.1419	[M+FA-H]-	C24H22N2O7	1.5420000000290202	0.9535577590009967	450.143	1-(2,4-dimethoxyphenyl)-7-[4-(methoxycarbonyl)phenyl]-5-oxo-1H,4H,5H,6H,7H-pyrrolo[3,2-b]pyridine-3-carboxylic acid	NYVPAQWAZXGZPQ-UHFFFAOYSA-N	O=C(O)C1=CN(C2=CC=C(OC)C=C2OC)C3=C1NC(=O)CC3C4=CC=C(C=C4)C(=O)OC	216874	Organic compounds	Organoheterocyclic compounds	Pyrroles	Substituted pyrroles	0.9532293986636972	1.250312960760843	0.38791892011379553	2	1.375962205725579	2.0336498395237323	449.136[]-[H2O]431.125[] 449.136[]-[C3H6O3]359.105[] 431.125[]-[C2H4O2]371.105[] 431.125[]-[C3H6O3]341.095[] 395.105[]-[CO]367.113[] 395.105[]-[C2H2O]353.096[] 395.105[]-[CO2]351.116[] 383.104[]-[CO]355.106[] 383.104[]-[C2H2O]341.095[] 383.104[]-[C6H6O]289.062[] 383.104[]-[C5H9O2]282.046[] 379.093[]-[H2O]361.086[] 379.093[]-[C3H6O3]289.062[] 373.12[]-[H2O]355.106[] 373.12[]-[CH4O]341.095[] 371.10…
855_9	855	23.14927	495.1419	1002123.3125	[M+FA-H]-	495.1419	[M+FA-H]-	C24H22N2O7	1.5420000000290202	0.9535577590009967	0.0	MKG103795	WLMSKFUUENQGFB-UHFFFAOYSA-N	COc1cc2c(c(OC)c1CCO)C(=O)N1CCc3oc4cc(OC(N)=O)ccc4c3C=C21	GENC103795					0.96045197740113	1.2921179690188267	0.3861180578976547	2	1.1567986807098378	1.9658730852738453	449.136[]-[H2O]431.125[] 449.136[]-[C3H6O3]359.105[] 431.125[]-[C2H4O2]371.105[] 395.105[]-[C2H2O]353.096[] 395.105[]-[CO2]351.116[] 379.093[]-[H2O]361.086[] 379.093[]-[C3H6O3]289.062[] 373.12[]-[C7H13O2]244.029[] 371.105[]-[H2O]353.096[] 371.105[]-[C2H4]343.073[] 361.086[]-[H2O]343.073[] 359.105[]-[C6H11O2]244.029[] 351.116[]-[C3H5NO2]264.077[] 264.077[]-[CO]236.082[] 244.029[]-[C3H8NO6P]59.014[]
876_0	876	23.77683	505.1704	101113.84375	[M-H]-	505.1704	[M-H]-	C25H30O11	-0.5899999999883221	0.993062178579313	506.179	2-{[2-(4-hydroxy-3-methoxyphenyl)-3-(hydroxymethyl)-5-(3-hydroxyprop-1-en-1-yl)-2,3-dihydro-1-benzofuran-7-yl]oxy}-6-(hydroxymethyl)oxane-3,4,5-triol	NQHHQUVEHGBXRA-UHFFFAOYSA-N	OC1=CC=C(C=C1OC)C2OC3=C(OC4OC(CO)C(O)C(O)C4O)C=C(C=CCO)C=C3C2CO	211958	Organic compounds	Phenylpropanoids and polyketides			0.9622195985832349	0.6659358001099933	0.7174757802033519	2	0.9977641206378645	1.264124078286857	505.173[]-[C2H4O2]445.148[] 505.173[]-[C6H12O6]325.11[] 445.148[]-[C4H8O4]325.11[] 325.11[]-[C4H7O]254.058[] 301.108[]-[CH3]286.082[] 301.108[]-[C3H5O]244.064[] 301.108[]-[C2H3O2]242.098[] 286.082[]-[CH4O]254.058[] 286.082[]-[C2H2O]244.064[] 286.082[]-[CO2]242.098[] 285.077[]-[CH4O]253.045[] 285.077[]-[C6H6O3]159.043[] 255.066[]-[C8H6O]137.022[] 242.098[]-[C6H6]164.047[] 179.071[]-[CH3]164.047[] …
876_1	876	23.77683	505.1704	101113.84375	[M-H]-	505.1704	[M-H]-	C25H30O11	-0.5899999999883221	0.993062178579313	506.179	4,6,2',4'-Tetramethoxychalcone 2'-Beta-Glucoside	HVISDQXFNJPZDE-UHFFFAOYSA-N	O=C(C=CC1=CC=C(OC)C=C1OC)C=2C(OC)=CC(OC)=CC2OC3OC(CO)C(O)C(O)C3O	114812	Organic compounds	Phenylpropanoids and polyketides	Flavonoids	Flavonoid glycosides	0.9712643678160919	0.6560460976747564	0.6509293776672046	2	0.9849345428413984	1.247819586953387	505.173[]-[C2H4O2]445.148[] 505.173[]-[C6H12O6]325.11[] 445.148[]-[C4H8O4]325.11[] 325.11[]-[C4H7O]254.058[] 301.108[]-[CH3]286.082[] 301.108[]-[C3H5O]244.064[] 301.108[]-[C2H3O2]242.098[] 286.082[]-[CH3]271.06[] 286.082[]-[CH4O]254.058[] 286.082[]-[C2H2O]244.064[] 286.082[]-[CO2]242.098[] 285.077[]-[CH4O]253.045[] 285.077[]-[C6H6O3]159.043[] 271.06[]-[CH3]256.037[] 271.06[]-[H2O]253.045[] 271.06…
876_2	876	23.77683	505.1704	101113.84375	[M-H]-	505.1704	[M-H]-	C25H30O11	-0.5899999999883221	0.993062178579313	0.0	MKG191044	GCWLOTHTGFYQGP-UHFFFAOYSA-N	COC1c2c(OC3OC(CO)C(O)C(O)C3O)c(O)cc(CCO)c2OC1c1ccc2c(c1)CCO2	GENC191044					0.9648033126293996	0.6498253651602791	0.740909422348635	2	0.9706960039882598	1.2344795850123405	505.173[]-[C2H4O2]445.148[] 505.173[]-[C6H12O6]325.11[] 445.148[]-[C4H8O4]325.11[] 325.11[]-[C4H7O]254.058[] 301.108[]-[CH3]286.082[] 301.108[]-[C3H5O]244.064[] 301.108[]-[C2H3O2]242.098[] 286.082[]-[CH3]271.06[] 286.082[]-[CH4O]254.058[] 286.082[]-[C2H2O]244.064[] 286.082[]-[CO2]242.098[] 285.077[]-[CH4O]253.045[] 285.077[]-[C6H6O3]159.043[] 279.091[]-[C4H8O4]159.043[] 271.06[]-[CH3]256.037[] 27…
876_3	876	23.77683	505.1704	101113.84375	[M-H]-	505.1704	[M-H]-	C25H30O11	-0.5899999999883221	0.993062178579313	506.179	5-methoxy-7-[(3,4,5-trihydroxy-6-methyloxan-2-yl)oxy]-2-(3,4,5-trimethoxyphenyl)-3,4-dihydro-2H-1-benzopyran-4-one	LJBYOEVKBQUVHC-UHFFFAOYSA-N	O=C1C=2C(OC)=CC(OC3OC(C)C(O)C(O)C3O)=CC2OC(C4=CC(OC)=C(OC)C(OC)=C4)C1	173807	Organic compounds	Phenylpropanoids and polyketides	Flavonoids	Flavonoid glycosides	0.97702616464582	0.6183381323917133	0.7976541694744217	2	0.9327222905329071	1.1840054955160981	505.173[]-[C2H4O2]445.148[] 505.173[]-[C6H12O6]325.11[] 445.148[]-[C4H8O4]325.11[] 325.11[]-[C4H7O]254.058[] 301.108[]-[CH3]286.082[] 301.108[]-[C3H5O]244.064[] 301.108[]-[C2H3O2]242.098[] 286.082[]-[CH3]271.06[] 286.082[]-[CH4O]254.058[] 286.082[]-[C2H2O]244.064[] 286.082[]-[CO2]242.098[] 285.077[]-[CH4O]253.045[] 285.077[]-[C6H6O3]159.043[] 279.091[]-[C4H8O4]159.043[] 271.06[]-[CH3]256.037[] 27…
876_4	876	23.77683	505.1704	101113.84375	[M-H]-	505.1704	[M-H]-	C25H30O11	-0.5899999999883221	0.993062178579313	506.179	10,15,16-trihydroxy-9,13-dimethyl-3-[(3-methylbut-2-enoyl)oxy]-4,11-dioxo-5,18-dioxapentacyclo[12.5.0.0鹿,鈦?0虏,鹿鈦?0鈦?鹿鲁]nonadec-9-ene-17-carboxylic acid	RIYGDELXURVOBZ-UHFFFAOYSA-N	O=C(OC1C(=O)OC2CC3C(=C(O)C(=O)CC3(C)C4C(O)C(O)C5(OCC24C15)C(=O)O)C)C=C(C)C	273893	Organic compounds	Lipids and lipid	Prenol lipids	Terpene lactones	0.9710982658959537	0.6933726626055514	0.42349460838014824	2	0.6764949098989879	1.1309263354129768	505.173[]-[C2H4O2]445.148[] 505.173[]-[C6H12O6]325.11[] 445.148[]-[C4H8O4]325.11[] 325.11[]-[C4H7O]254.058[] 301.108[]-[CH3]286.082[] 301.108[]-[C3H5O]244.064[] 286.082[]-[CH3]271.06[] 286.082[]-[CH4O]254.058[] 286.082[]-[C2H2O]244.064[] 285.077[]-[CH4O]253.045[] 271.06[]-[H2O]253.045[] 271.06[]-[C7H4O3]135.044[] 255.066[]-[C8H6O]137.022[] 137.022[]-[CO]109.028[] 137.022[]-[CO2]93.031[] 135.044[]…
[truncated: 1,056 more rows]
