# Supplementary material for: Knowledge-based in silico fragmentation and annotation of mass spectra for natural products with MassKG
Source: Comput Struct Biotechnol J. 2024 Sep 7;23:3327–41. doi: 10.1016/j.csbj.2024.09.001 (PMC11415640; doi:10.1016/j.csbj.2024.09.001)
Supplement: Supplementary file 11 — Supplementary material [file mmc11.xlsx]

## Sheet: commonfrags
rank	canonical_smiles	count	average intensity	formula	exact mass
1	O=CC1:C(O):C:C(O):C:C:1O	230	0.119474	C7H6O4	154.121
2	CC1:C:C:C(O):C:C:1	229	0.108744	C7H8O	108.14
3	COC1:C:C(C):C:C:C:1O	215	0.113489	C8H10O2	138.166
4	CCCCC=C(C)C	182	0.0279423	C8H16	112.216
5	CC1:C:C:C(O):C(O):C:1	174	0.0571463	C7H8O2	124.139
6	COC1:C:C:C(C):C:C:1OC	172	0.0625317	C9H12O2	152.193
7	O=C1:C(O):C(C2:C:C:C(O):C(O):C:2):O:C2:C:C(O):C:C(O):C:1:2	147	0.4523	C15H10O7	302.238
8	CCC1:C:C:C:C:C:1	146	0.0889523	C8H10	106.168
9	O=CC1:C:C:C(O):C:C:1O	133	0.0808028	C7H6O3	138.122
10	COC1:C:C:C:C:C:1OC	130	0.0544505	C8H10O2	138.166
11	C[C@@H]1C=CCC[C@H]1C	128	0.0198754	C8H14	110.2
12	C[C@H]1OC[C@H](O)[C@@H](O)[C@@H]1O	125	0.0338075	C6H12O4	148.158
13	CC1:C:C:C2:C(:C:1)OCO2	119	0.11165	C8H8O2	136.15
14	O=C/C=C/C1:C:C:C(O):C:C:1	107	0.156006	C9H8O2	148.161
15	COC1:C:C:C:C:C:1O	103	0.0520118	C7H8O2	124.139
16	CCC1:C:C:C(O):C:C:1	101	0.0727734	C8H10O	122.167
17	COC1:C:C:C:C:C:1	97	0.053376	C7H8O	108.14
18	C[C@H]1C[C@@H](O)[C@@H](O)CO1	94	0.0204742	C6H12O3	132.159
19	OC1:C:C:C:C:C:1O	93	0.0378393	C6H6O2	110.112
20	OC1:C:C:C:C(O):C:1O	93	0.0477825	C6H6O3	126.111
21	OCC1:C:C:C(O):C(O):C:1	91	0.0791966	C7H8O3	140.138
22	C[C@@H]1OC[C@H](O)[C@H](O)[C@H]1O	91	0.0210896	C6H12O4	148.158
23	C=CC1:C:C:C(O):C:C:1	90	0.0403711	C8H8O	120.151
24	O=CC1:C:C(O):C(O):C(O):C:1	82	0.375961	C7H6O4	154.121
25	C[C@@H]1CCCC[C@H]1C	81	0.0229284	C8H16	112.216
26	CCCC1:C:C:C2:C(:C:1)OCO2	74	0.0508522	C10H12O2	164.204
27	COC1:C:C:C(C):C:C:1	67	0.137196	C8H10O	122.167
28	COC1:C:C:C:C(C):C:1	66	0.0447895	C8H10O	122.167
29	COC1:C:C:C2:C:C:C(=O):O:C:2:C:1	65	0.0981175	C10H8O3	176.171
30	O=C/C=C/C1:C:C:C(O):C(O):C:1	65	0.47621	C9H8O3	164.16
31	OCC[C@@H](O)CO	63	0.034554	C4H10O3	106.121
32	CC1(C)CC[C@]2(C(=O)O)CC[C@]3(C)C(=CC[C@@H]4[C@@]5(C)CCCC(C)(C)[C@@H]5CC[C@]43C)[C@@H]2C1	63	0.138243	C30H48O2	440.712
33	OCC1:C:C:C(O):C:C:1	63	0.035463	C7H8O2	124.139
34	O=C1:C:C:C2:C(O):C3:C:C:O:C:3:C:C:2:O:1	62	0.325192	C11H6O4	202.165
35	CCC1:C:C:C(O):C(O):C:1	62	0.0827905	C8H10O2	138.166
36	COC1:C:C:C(CO):C:C:1OC	59	0.0262186	C9H12O3	168.192
37	OC[C@@H](O)C(O)O	59	0.104168	C3H8O4	108.093
38	O=C(CO)C1:C:C:C(O):C:C:1O	59	0.0179386	C8H8O4	168.148
39	O=CCCC1:C:C:C(O):C:C:1	58	0.0795867	C9H10O2	150.177
40	O=C1CCOC2:C:C(O):C:C(O):C:21	58	0.0718091	C9H8O4	180.159
41	OC[C@H]1OC[C@H](O)[C@@H](O)[C@@H]1O	58	0.0421133	C6H12O5	164.157
42	COC1:C:C:C:C(O):C:1	56	0.0686359	C7H8O2	124.139
43	OC1:C:C(O):C:C(O):C:1	56	0.0648249	C6H6O3	126.111
44	C=CC1:C:C:C:C:C:1	55	0.0414757	C8H8	104.152
45	CC1:C:C:C:C(O):C:1	55	0.0505378	C7H8O	108.14
46	C[C@@H]1CCCCC1(C)C	55	0.0460795	C9H18	126.243
47	C/C=C/C1:C:C:C(O):C(O):C:1	54	0.0647071	C9H10O2	150.177
48	O=C1:C(O):C(C2:C:C:C(O):C:C:2):O:C2:C:C(O):C:C(O):C:1:2	54	0.432273	C15H10O6	286.239
49	CC(=O)C1:C:C:C(O):C:C:1O	53	0.0815175	C8H8O3	152.149
50	OC[C@@H](O)[C@@H](O)CO	51	0.113032	C4H10O4	122.12
51	COC1:C:C(C):C:C(OC):C:1OC	50	0.0584377	C10H14O3	182.219
52	C=CC1:C:C:C(OC):C:C:1	49	0.0578131	C9H10O	134.178
53	O[C@@H]1[C@@H](O)[C@H](O)OC[C@H]1O	48	0.0509906	C5H10O5	150.13
54	O=CCCC1:C:C:C(O):C(O):C:1	48	0.0545356	C9H10O3	166.176
55	O=CCCC1:C:C:C:C:C:1	48	0.0548495	C9H10O	134.178
56	O=C1:C:C(C2:C:C:C(O):C(O):C:2):O:C2:C:C(O):C:C(O):C:1:2	47	0.40264	C15H10O6	286.239
57	COC1:C:C:C2:C(:C:1)OCC=C2	47	0.022536	C10H10O2	162.188
58	CCCC1:C:C:C(O):C:C:1	46	0.0998488	C9H12O	136.194
59	CCCC1:C:C:C(O):C(OC):C:1	46	0.0507845	C10H14O2	166.22
60	O=C1:C:C(C2:C:C:C(O):C:C:2):O:C2:C:C(O):C:C(O):C:1:2	45	0.372629	C15H10O5	270.24
61	COC1:C:C:C(C):C:C:1O	45	0.052536	C8H10O2	138.166
62	O=CC=CC1:C:C:C(O):C:C:1	45	0.121578	C9H8O2	148.161
63	OC[C@@H](O)C(O)[C@H](O)CO	45	0.0577264	C5H12O5	152.146
64	COC1:C:C:C:C(OC):C:1	44	0.0449043	C8H10O2	138.166
65	COC1:C:C:C:C(OC):C:1OC	44	0.0436316	C9H12O3	168.192
66	OC[C@H](O)[C@@H](O)C(O)O	44	0.0703773	C4H10O5	138.119
67	COC1:C:C(O):C:C:C:1C=O	42	0.0336058	C8H8O3	152.149
68	CCCC1:C:C:C:C:C:1	42	0.0780448	C9H12	120.195
69	CO[C@H](O)[C@H](O)[C@@H](O)CO	42	0.136932	C5H12O5	152.146
70	C[C@H]1CCCC(C)(C)C1	42	0.0522034	C9H18	126.243
71	CC(=O)C1:C(O):C:C(O):C:C:1O	42	0.147145	C8H8O4	168.148
72	CC1:C:C2:C:C:C(=O):O:C:2:C:C:1O	41	0.123206	C10H8O3	176.171
73	C/C=C/C1:C:C:C(O):C(OC):C:1	41	0.0613625	C10H12O2	164.204
74	COC1:C:C(CO):C:C:C:1O	41	0.0264522	C8H10O3	154.165
75	OC1:C:C:C:C(O):C:1	39	0.0251878	C6H6O2	110.112
76	C=CC1:C:C:C(O):C(O):C:1	39	0.0467477	C8H8O2	136.15
77	COC1:C:C(O):C:C(O):C:1	38	0.0285461	C7H8O3	140.138
78	CC1:C:C:C(O):C:C:1O	38	0.101721	C7H8O2	124.139
79	CC1:C:C:C:C:C:1O	37	0.0543481	C7H8O	108.14
80	OC1:C:C(O):C2:C(:C:1)O[C@H](C1:C:C:C(O):C(O):C:1)CC2	37	0.0478196	C15H14O5	274.272
81	C=CC1:C:C:C:C(OC):C:1	36	0.0374864	C9H10O	134.178
82	C=CC1:C:C:C(OC):C(OC):C:1	36	0.0229468	C10H12O2	164.204
83	OC1:C:C(O):C2:C(:C:1)O[C@H](C1:C:C:C(O):C(O):C:1)[C@H](O)C2	36	0.0772112	C15H14O6	290.271
84	C[C@H]1CCCC[C@@H]1C	36	0.0166363	C8H16	112.216
85	OCC[C@@H](O)[C@H](O)CO	36	0.0669491	C5H12O4	136.147
86	OC1:C:C:C:C(OCC2:C:C:C(O):C(O):C:2):C:1	35	0.027997	C13H12O4	232.235
87	O[C@H]1[C@H](O)COC[C@@H]1O	35	0.0196895	C5H10O4	134.131
88	O=C1:C(C2:C:C:C(O):C:C:2):C:O:C2:C:C(O):C:C:C:1:2	35	0.119976	C15H10O4	254.241
89	CC1:C:C:C(C):C:C:1	35	0.0395368	C8H10	106.168
90	COC1:C:C(O):C(C=O):C(O):C:1	35	0.0849648	C8H8O4	168.148
91	CCC1:C:C:C2:C(:C:1)OCO2	34	0.0369625	C9H10O2	150.177
92	C=CCCC=C(C)C	34	0.0310128	C8H14	110.2
93	O=C1:C:C:C2:C:C:C(O):C:C:2:O:1	34	0.21383	C9H6O3	162.144
94	COC=CC=CCO	34	0.0233099	C6H10O2	114.144
95	CO[C@H](OCCO)[C@H](O)CO	33	0.0244211	C6H14O5	166.173
96	C=CCCC1:C:C:C(O):C:C:1	32	0.0240274	C10H12O	148.205
97	C/C=C/C1:C:C:C(O):C:C:1	32	0.0468394	C9H10O	134.178
98	OCO[C@H](O)[C@H](O)[C@@H](O)CO	32	0.102845	C5H12O6	168.145
99	CC1:C:C:C:C2:C:C:C(=O):O:C:1:2	32	0.0262436	C10H8O2	160.172
100	O=C1:C:C:C2:C:C3:C:C:O:C:3:C(O):C:2:O:1	32	0.288639	C11H6O4	202.165
101	COC1:C:C(/C=C/C=O):C:C:C:1O	32	0.29546	C10H10O3	178.187
102	CC=CCC=C(C)C	31	0.0325999	C8H14	110.2
103	OC1:C:C(O):C2:C(:C:1)O[C@H](C1:C:C:C(O):C(O):C:1)[C@@H](O)C2	31	0.0456439	C15H14O6	290.271
104	O=C(O)C1:C:C(O):C(O):C(O):C:1	31	0.0678423	C7H6O5	170.12
105	CC=CC1:C:C:C(O):C(O):C:1	31	0.0777738	C9H10O2	150.177
106	C=CCC1:C:C:C:C:C:1	31	0.0333913	C9H10	118.179
107	CCC1=C(O)C(C)=CC(=O)C1=O	31	0.0206395	C9H10O3	166.176
108	COC1:C:C(C):C:C(OC):C:1O	31	0.064248	C9H12O3	168.192
109	OCC1:C:C:C:C:C:1	30	0.0375893	C7H8O	108.14
110	OCOC1:C:C(O):C:C(O):C:1	30	0.0873253	C7H8O4	156.137
111	O=C1CCOC2:C:C(O):C:C:C:21	30	0.0608812	C9H8O3	164.16
112	C=CC1:C:C:C(O):C(OC):C:1	29	0.0549116	C9H10O2	150.177
113	CCOCOCCO	29	0.0289755	C5H12O3	120.148
114	COC=CC(O)=C(C=O)CO	29	0.0507207	C7H10O4	158.153
115	COC1:C:C(O):C:C(O):C:1C=O	29	0.106898	C8H8O4	168.148
116	COC1:C:C:C(CO):C:C:1	29	0.0314217	C8H10O2	138.166
117	OC1:C:C(O):C:C(OCC2:C:C:C(O):C(O):C:2):C:1	29	0.0213252	C13H12O5	248.234
118	O=CC(=CO)C(O)=CCO	29	0.0302779	C6H8O4	144.126
119	CC1:C(O):C:C(O):C:C:1OCC1:C:C:C(O):C(O):C:1	29	0.0190551	C14H14O5	262.261
120	COC=C(COC)OC	28	0.0623855	C6H12O3	132.159
121	C/C=C/C1:C:C:C:C:C:1	28	0.0451455	C9H10	118.179
122	CN1CCC2:C:C3:C(:C:C:2C1)OCO3	28	0.202577	C11H13NO2	191.23
123	C=C(OC)C(OC)=C(C)OC	28	0.0340394	C8H14O3	158.197
124	CCCOCOCCO	28	0.0215578	C6H14O3	134.175
125	C=CCC(C=C)=CC	28	0.0345913	C8H12	108.184
126	CO[C@@H]1O[C@H](CO)[C@@H](O)[C@H](O)[C@H]1O	27	0.100503	C7H14O6	194.183
127	OC=C(O)C1:C:C:C(O):C(O):C:1	27	0.0144315	C8H8O4	168.148
128	C[C@@H]1CCC[C@]2(C)[C@@H]1CCCC2(C)C	27	0.0346	C14H26	194.362
129	COC1:C:C:C(C=O):C(O):C:1	27	0.0574044	C8H8O3	152.149
130	O=CC=CC1:C:C:C(O):C(O):C:1	27	0.450193	C9H8O3	164.16
131	C=CC(=CC)/C=C/C=O	26	0.0424402	C8H10O	122.167
132	CC1:C:C(O):C:C(O):C:1	26	0.08417	C7H8O2	124.139
133	C=CCCCC(=C)C	26	0.0354555	C8H14	110.2
134	COC1:C:C:C:C(OC):C:1O	25	0.0487095	C8H10O3	154.165
135	COC=CC(O)=CCO	25	0.023467	C6H10O3	130.143
136	CCC1:C:C:C(OC):C(OC):C:1	25	0.0600066	C10H14O2	166.22
137	OC[C@H]1OCC[C@@H](O)[C@@H]1O	25	0.0391622	C6H12O4	148.158
138	CO[C@H](O)[C@H](O)CO	25	0.0505352	C4H10O4	122.12
139	CC(C)(CC1:C:C:O:C:1)[C@@H]1CO1	25	0.0681918	C10H14O2	166.22
140	OC[C@H]1O[C@@H](O)[C@H](O)[C@@H](O)[C@@H]1O	24	0.0794958	C6H12O6	180.156
141	CC1(C)CC[C@]2(C(=O)O)CC[C@]3(C)C(=CC[C@@H]4[C@@]5(C)CCC[C@@](C)(CO)[C@@H]5CC[C@]43C)[C@@H]2C1	24	0.114489	C30H48O3	456.711
142	CCC1:C:C:C(O):C(OC):C:1	24	0.0342221	C9H12O2	152.193
143	CCC1:C:C:C(OC):C(O):C:1	24	0.0356806	C9H12O2	152.193
144	C[C@@H](CC=CO)OC=O	24	0.0137418	C6H10O3	130.143
145	CCC1:C:C:C(OC):C:C:1	24	0.0346489	C9H12O	136.194
146	C[C@@H]1CC=CC[C@H]1C	24	0.0229489	C8H14	110.2
147	C=CCCC[C@@H](C)CC	24	0.0180859	C9H18	126.243
148	C[C@@H]1CCC[C@@H](C)C1	24	0.0382239	C8H16	112.216
149	CCCC1:C:C:C(O):C(O):C:1	24	0.0440316	C9H12O2	152.193
150	COC1:C:C(C2:O:C3:C:C(O):C:C(O):C:3:C(=O):C:2O):C:C:C:1O	24	0.531105	C16H12O7	316.265
151	C=C(C)O[C@@H](CO)OCCO	23	0.113563	C7H14O4	162.185
152	CC1:C(O):C:C:C2:C:C:C(=O):O:C:1:2	23	0.15435	C10H8O3	176.171
153	COC1:C:C:C(C=O):C:C:1OC	23	0.079874	C9H10O3	166.176
154	O=CC(=CO)CO	23	0.0246954	C4H6O3	102.089
155	OCCOC1:C:C(O):C:C(O):C:1	22	0.0167569	C8H10O4	170.164
156	CCC1:C:C:C:C(O):C:1	22	0.043374	C8H10O	122.167
157	CC1:C:C:C:C(C):C:1	22	0.0239885	C8H10	106.168
158	COC=CC(O)=C(C)C=O	22	0.0412919	C7H10O3	142.154
159	O=C1C2:C(O):C:C(O):C:C:2OC[C@H]1O	22	0.0300092	C9H8O5	196.158
160	CCCC1:C:C(OC):C(OC):C(OC):C:1	22	0.0815328	C12H18O3	210.273
161	OCCC1:C:C:C(O):C(O):C:1	22	0.0232571	C8H10O3	154.165
162	COC1:C:C(C):C:C(O):C:1OC	22	0.0607595	C9H12O3	168.192
163	CCOC1:C:C(O):C:C(O):C:1	21	0.0426726	C8H10O3	154.165
164	CC=C(C)/C=C/C(=O)OC	21	0.046509	C8H12O2	140.182
165	C=CC1:C:C:C:C(O):C:1	21	0.0388622	C8H8O	120.151
166	CCCC1:C:C:C:C(OC):C:1	21	0.0301254	C10H14O	150.221
167	COC1:C:C:C(C2:O:C3:C(C):C(O):C:C(O):C:3:C(=O):C:2O):C:C:1	21	0.23169	C17H14O6	314.293
168	C=CC(=C)C=CCOC	21	0.0229197	C8H12O	124.183
169	O=C1:C(C2:C:C:C(O):C:C:2):C:O:C2:C:C(O):C:C(O):C:1:2	21	0.250492	C15H10O5	270.24
170	CC(C)OC1:C:C:C:C:C:1	21	0.0295933	C9H12O	136.194
171	C=CC(C=CC=O)=CC	21	0.0382691	C8H10O	122.167
172	O=C(O)CCC1:C:C:C(O):C(O):C:1	21	0.0608028	C9H10O4	182.175
173	C[C@@H]1CCC[C@H]2CCCC[C@H]21	21	0.0220856	C11H20	152.281
174	OC1:C:C(O):C2:C(:C:1)OCCC2	21	0.0486764	C9H10O3	166.176
175	CC(=O)NCC(C)(C)O	20	0.0230984	C6H13NO2	131.175
176	C=CCC1:C:C:C(O):C(OC):C:1	20	0.0355006	C10H12O2	164.204
177	COC1:C:C(OC):C2:C:C:C(=O):O:C:2:C:1	20	0.0268946	C11H10O4	206.197
178	COC(=CO)C(O)=C(C=O)CO	20	0.0879178	C7H10O5	174.152
179	OCC1:C:C:C2:C(:C:1)OCO2	20	0.0209971	C8H8O3	152.149
180	O=C(O)C1:C:C:C:N:C:1	20	0.296598	C6H5NO2	123.111
181	CC1(C)CC[C@]2(C(=O)O)CC[C@]3(C)C(=CC[C@@H]4[C@@]5(C)CC[C@H](O)C(C)(C)[C@@H]5CC[C@]43C)[C@@H]2C1	20	0.115839	C30H48O3	456.711
182	OC1:C:C:C2:C(:C:1)OCCC2	19	0.027791	C9H10O2	150.177
183	O=C(O)/C=C/C1:C:C:C(O):C:C:1	19	0.0347552	C9H8O3	164.16
184	OC1:C:C:C2:C(:C:1)OCC=C2	19	0.0894208	C9H8O2	148.161
185	CC=CC=CC(C)C	19	0.0399157	C8H14	110.2
186	O=CC(=CO)C(O)=CCO[C@@H]1O[C@H](CO)[C@@H](O)[C@H](O)[C@H]1O	19	0.215155	C12H18O9	306.267
187	OCCCC1:C:C:C:C:C:1	19	0.0654918	C9H12O	136.194
188	CC(C)OC1:C:C:C2:C:C:C(=O):O:C:2:C:1	19	0.146727	C12H12O3	204.225
189	O=C(O)C1:C:C:C:C:C:1	19	0.0587463	C7H6O2	122.123
190	O=C1:C:C:C2:C:C:C(O):C(CO):C:2:O:1	19	0.054959	C10H8O4	192.17
191	CC1(C)CC[C@@H]2CC[C@]3(C)C(=CC[C@@H]4[C@@]5(C)CCC[C@@](C)(CO)[C@@H]5CC[C@]43C)[C@@H]2C1	19	0.0272152	C29H48O	412.702
192	CC/C=C\CCCCC	19	0.016149	C9H18	126.243
193	COC1:C:C2:C(:C:C:1O)CN(C)CC2	18	0.0913355	C11H15NO2	193.246
194	CCOCC1:C:C:C(O):C(O):C:1	18	0.0278386	C9H12O3	168.192
195	O=C(O)[C@H](O)CCO	18	0.0716342	C4H8O4	120.104
196	CC/C=C/C1:C:C:C(O):C:C:1	18	0.0266807	C10H12O	148.205
197	CC(=O)OCCCO	18	0.0394943	C5H10O3	118.132
198	C=C(C)OCC1:C:C:C(O):C(O):C:1	18	0.0292793	C10H12O3	180.203
199	C[C@H](O)CC1:C:C:C(O):C(O):C:1	18	0.0236252	C9H12O3	168.192
200	CC1(C)CCCC2:C1:C:C:C1:C:2C(=O)C(=O)C=C1	18	0.034862	C16H16O2	240.302
201	COCC1:C:C:C(O):C(OC):C:1	18	0.0702446	C9H12O3	168.192
202	C=CC(O)=C(C)OC	18	0.0188971	C6H10O2	114.144
203	CCC1:C:C:C(O):C:C:1O	18	0.079079	C8H10O2	138.166
204	C=CCC(C=COC)=CCOC	18	0.0444263	C10H16O2	168.236
205	O=C1:C:C:O:C2:C:C(O):C:C(O):C:1:2	17	0.0855692	C9H6O4	178.143
206	CC(=O)OCCO	17	0.0297387	C4H8O3	104.105
207	C=C(OC)C(O)=COC	17	0.0219635	C6H10O3	130.143
208	C[C@H]1O[C@H](CO)[C@@H](O)[C@@H]1O	17	0.114589	C6H12O4	148.158
209	COC=C(C=C(C)C)OC	17	0.0230726	C8H14O2	142.198
210	C=CCC1:C:C:C:C(OC):C:1	17	0.0292002	C10H12O	148.205
211	CC(=O)/C=C/C1:C:C:C(O):C:C:1	17	0.0430229	C10H10O2	162.188
212	C=CCC1:C:C:C(O):C:C:1	17	0.0272468	C9H10O	134.178
213	O=CC=CC1:C:C:C:C:C:1	17	0.0727074	C9H8O	132.162
214	CCC=CC1:C:C:C:C(=O):O:1	17	0.0381122	C9H10O2	150.177
215	CNC1:C:C:C:C:C:1	17	0.0602043	C7H9N	107.156
216	CCCC1:C:C:C:C(O):C:1	17	0.0493627	C9H12O	136.194
217	OC[C@@H](O)[C@@H](O)C(O)O	17	0.0166741	C4H10O5	138.119
218	CC(C)C(C=O)=C(O)C=O	17	0.0214628	C7H10O3	142.154
219	C1:C:C:C2:C(:C:1)OCO2	17	0.0329634	C7H6O2	122.123
220	CC(=O)OC[C@H]1OC[C@H](O)[C@@H](O)[C@@H]1O	17	0.0480634	C8H14O6	206.194
221	O=CC1:C:C:C(O):C:C:1	17	0.136462	C7H6O2	122.123
222	C=CCC1:C:C:C(O):C(O):C:1	16	0.0479957	C9H10O2	150.177
223	CCCC1:C:C(OC):C(O):C(OC):C:1	16	0.0654823	C11H16O3	196.246
224	COC(CO)=C(O)C(C=O)=CO	16	0.0546397	C7H10O5	174.152
225	OC1:C:C(O):C(C[C@@H](O)CC2:C:C:C(O):C(O):C:2):C(OCC2:C:C:C(O):C(O):C:2):C:1	16	0.0327215	C22H22O8	414.41
226	CC(C=O)=C(O)C=CO	16	0.0280414	C6H8O3	128.127
227	COCO[C@H](O)[C@H](O)[C@@H](O)CO	16	0.0965635	C6H14O6	182.172
228	C=CC=CCCC=C	16	0.0405928	C8H12	108.184
229	C=C(C=COC)/C=C/C	16	0.0150263	C8H12O	124.183
230	COC1:C:C(CCC=O):C:C:C:1O	16	0.0926817	C10H12O3	180.203
231	O=C(CO)C1:C(O):C:C(O):C:C:1O	16	0.0172974	C8H8O5	184.147
232	CC=CC1:C:C:C(O):C(OC):C:1	16	0.0343713	C10H12O2	164.204
233	CC=C(O)C=COC	16	0.0255008	C6H10O2	114.144
234	C=CCC1:C:C:C(OC2:C:C(C):C:C(O):C:2O):C:C:1	16	0.154343	C16H16O3	256.301
235	CCCCCCCCC	16	0.0220036	C9H20	128.259
236	OCCOCOC1:C:C(O):C:C(O):C:1	16	0.0473011	C9H12O5	200.19
237	C[C@H]1[C@H](C)CC[C@]2(C(=O)O)CC[C@]3(C)C(=CC[C@@H]4[C@@]5(C)CCCC(C)(C)[C@@H]5CC[C@]43C)[C@H]12	16	0.073843	C30H48O2	440.712
238	COC=C(O)C(C=O)=CO	16	0.0319789	C6H8O4	144.126
239	CC1:C(O):C:C(O):C:C:1O	16	0.109804	C7H8O3	140.138
240	OCO[C@H](O)[C@H](O)CO	16	0.107369	C4H10O5	138.119
241	CCCOCOCC(=O)O	16	0.0274428	C6H12O4	148.158
242	C=CC(C=C)=CCOC	16	0.0363815	C8H12O	124.183
243	COC1:C:C:C(OC):C:C:1	16	0.0401559	C8H10O2	138.166
244	CC1:C:C(O):C(O):C(O):C:1	16	0.0880151	C7H8O3	140.138
245	COC1:C:C(C):C:C2:C:1OC[C@@H]2C	16	0.0151376	C11H14O2	178.231
246	COCC1:C:C:C(OC):C(OC):C:1	15	0.0535074	C10H14O3	182.219
247	CC=C(C=COC)CCC	15	0.0297527	C9H16O	140.226
248	CC1(C)C=CC2:C:C:C:C:C:2O1	15	0.0197775	C11H12O	160.216
249	COC1:C2:C:C:O:C:2:C:C2:O:C(=O):C:C:C:1:2	15	0.0567097	C12H8O4	216.192
250	CCC/C=C1\OC(=O)C=C1C	15	0.0354885	C9H12O2	152.193
251	COC1:C:C:C(CCC=O):C:C:1	15	0.0800381	C10H12O2	164.204
252	CCCCC1:C:C:C:C:C:1	15	0.029055	C10H14	134.222
253	CCC(=O)C1:C:C:C(O):C:C:1O	15	0.0214197	C9H10O3	166.176
254	O=C/C=C/C1:C:C:C:C:C:1	15	0.177486	C9H8O	132.162
255	COC1:C:C:C:C(O):C:1OC	15	0.0270892	C8H10O3	154.165
256	O=CC1:C:C:C(O):C(O):C:1O	15	0.105527	C7H6O4	154.121
257	C[C@H]1[C@H](C)CC[C@]2(C(=O)O)CC[C@]3(C)C(=CC[C@@H]4[C@@]5(C)CC[C@H](O)C(C)(C)[C@@H]5CC[C@]43C)[C@H]12	15	0.049924	C30H48O3	456.711
258	CC(=O)C1=C(O)C(C)(C)C(O)=CC1=O	15	0.132466	C10H12O4	196.202
259	O=C1OCCCC1=CO	15	0.130641	C6H8O3	128.127
260	C=CC(=CC)/C=C/C(=C)C	15	0.0248837	C10H14	134.222
261	CC1:C:C(O):C(C):C(O):C:1	15	0.232399	C8H10O2	138.166
262	C=C(C)OCC1:C:C:C(O):C:C:1	15	0.027558	C10H12O2	164.204
263	CC1:C:C:C(C):C(O):C:1	15	0.0201923	C8H10O	122.167
264	O=C(O)/C=C/C1:C:C:C(O):C(O):C:1	14	0.0381115	C9H8O4	180.159
265	O=CC1:C:C(O):C(O):C(O):C:1C1:C:C:C(O):C(O):C:1O	14	0.066878	C13H10O7	278.216
266	C[C@@H](O)CC1:C:C:C(O):C(O):C:1	14	0.0262244	C9H12O3	168.192
267	COCC(OC)=C(O)C(C=O)=CO	14	0.0215925	C8H12O5	188.179
268	C=C(O)C(=CC/C=C/C)OC	14	0.0448655	C9H14O2	154.209
269	O=C1:C2:C(O):C:C(O):C:C:2:O:C2:C(O):C:C:C(O):C:1:2	14	0.073786	C13H8O6	260.201
270	OC[C@H]1O[C@H](CO)[C@@H](O)[C@@H]1O	14	0.0836299	C6H12O5	164.157
271	COC1:C:C(C=CC=O):C:C:C:1O	14	0.24988	C10H10O3	178.187
272	COC(=CCCO)CO	14	0.0294575	C6H12O3	132.159
273	C[C@@H]1CC[C@@]2(OC1)O[C@H]1C[C@H]3[C@@H]4CC=C5C[C@@H](O[C@@H]6O[C@H](CO)[C@@H](O)[C@H](O)[C@H]6O)CC[C@]5(C)[C@H]4CC[C@]3(C)[C@H]1[C@@H]2C	14	0.101006	C33H52O8	576.771
274	COC1:C:C:C:C(CCCO):C:1	14	0.0379976	C10H14O2	166.22
275	OC/C=C/C1:C:C:C(O):C:C:1	14	0.103099	C9H10O2	150.177
276	CCCCC1:C:C:C(O):C:C:1	14	0.0277446	C10H14O	150.221
277	CC1:C:C(=O):C2:C(O):C([C@@H]3O[C@H](CO)[C@@H](O)[C@H](O)[C@H]3O):C(O):C:C:2:O:1	14	0.0237356	C16H18O9	354.311
278	OCCC1:C:C:C(O):C:C:1O	14	0.0900721	C8H10O3	154.165
279	COC1:C:C:C(CCC=O):C:C:1O	14	0.120787	C10H12O3	180.203
280	C[C@H]1C(C)(C)CCC[C@]1(C)C(C=O)=CC=O	14	0.0494972	C14H22O2	222.328
281	C=CC(OC)=C(C)OC	14	0.0376984	C7H12O2	128.171
282	CC(O)=C1CO[C@H](C2:C:C:C(O):C(O):C:2)[C@@H](O)C1	14	0.0291199	C13H16O5	252.266
283	OCO[C@@H]1O[C@H](CO)[C@@H](O)[C@H](O)[C@H]1O	14	0.0770343	C7H14O7	210.182
284	COC1:C:C(CO):C:C(OC):C:1OC	14	0.0180335	C10H14O4	198.218
285	COC1:C:C2:O:C(C3:C:C:C(O):C:C:3):C:C(=O):C:2:C(O):C:1OC	14	0.0597132	C17H14O6	314.293
286	C=C(OC)C(O)=C(C)OC	14	0.0490881	C7H12O3	144.17
287	O=C1C[C@@H](C2:C:C:C(O):C(O):C:2)OC2:C:C(O):C:C(O):C:21	14	0.149919	C15H12O6	288.255
288	C=CCC1:C:C:C2:C(:C:1)OCO2	14	0.0362393	C10H10O2	162.188
289	O=C1:C:C:C2:C:C(O):C(O):C:C:2:O:1	14	0.165168	C9H6O4	178.143
290	COC1:C:C(C=O):C(O):C:C:1O	14	0.0873378	C8H8O4	168.148
291	OC1:C:C(O):C(C[C@@H](O)[C@H](O)C2:C:C:C(O):C(O):C:2):C(OCC2:C:C:C(O):C(O):C:2):C:1	14	0.0230409	C22H22O9	430.409
292	CC(=O)C1=C(O)C(C)(C)C(O)=C(C)C1=O	14	0.139244	C11H14O4	210.229
293	COC=CC=C(C=O)CO	14	0.033015	C7H10O3	142.154
294	O=CC1:C(O):C:C(O):C([C@H](OCCO)[C@H](O)CO):C:1O	14	0.0849388	C12H16O8	288.252
295	OC=CC(O)=CCO	14	0.0186107	C5H8O3	116.116
296	CC(=O)CCC1:C:C:C(O):C:C:1	14	0.054224	C10H12O2	164.204
297	COC=C(OC)C(O)=C(C=O)CO	14	0.0220492	C8H12O5	188.179
298	C=C1CCCC(C)(C)[C@H]1C	14	0.0376738	C10H18	138.254
299	C=CCC1:C:C:C(OC2:C:C(CC=C):C:C(O):C:2O):C:C:1	14	0.0805023	C18H18O3	282.339
300	OCC1:C:C(O):C(O):C(O):C:1	13	0.147331	C7H8O4	156.137
301	CC1:C(O):C:C:C:C:1O	13	0.0367828	C7H8O2	124.139
302	COC1:C:C:C(C2:O:C3:C(CC=C(C)C):C(O):C:C(O):C:3:C(=O):C:2O):C:C:1	13	0.473979	C21H20O6	368.385
303	CC(C)(O)CNC=O	13	0.0314696	C5H11NO2	117.148
304	O=C1:C:C:O:C2:C([C@@H]3O[C@H](CO)[C@@H](O)[C@H](O)[C@H]3O):C(O):C:C(O):C:1:2	13	0.0358621	C15H16O9	340.284
305	COC1:C(O):C:C:C:C:1O	13	0.0181163	C7H8O3	140.138
306	CC1:C:C:C:C(O):C:1C(=O)O	13	0.0191782	C8H8O3	152.149
307	CC1(C)CC[C@@H]2CC[C@]3(C)C(=CC[C@@H]4[C@@]5(C)CC[C@H](O)C(C)(C)[C@@H]5CC[C@]43C)[C@@H]2C1	13	0.0616469	C29H48O	412.702
308	CC=C(C)C1:O:C2:C:C(O):C:C(O):C:2:C(=O):C:1O	13	0.0198311	C13H12O5	248.234
309	COCC1:C:C:C2:C(:C:1C=O)CCCC2(C)C	13	0.037081	C15H20O2	232.323
310	COC1=CC(=O)C(C)=CC1=O	13	0.0400808	C8H8O3	152.149
311	COC=C(O)COC	13	0.0159372	C5H10O3	118.132
312	C=CC(=C)C1:O:C2:C:C(O):C:C(O):C:2:C(=O):C:1OC	13	0.0139233	C14H12O5	260.245
313	C=C(C=C(CO)OC)COC	13	0.103874	C8H14O3	158.197
314	C=CC1:C:C(O):C:C(O):C:1	13	0.0543448	C8H8O2	136.15
315	C=C(O)C(C=O)=CO	13	0.0201215	C5H6O3	114.1
316	CCC(C)=CC=COC	13	0.0156441	C8H14O	126.199
317	COC1:C:C(O):C(C=O):C(O):C:1OC	13	0.126052	C9H10O5	198.174
318	O=CC(=CC=CO)CO	13	0.0272369	C6H8O3	128.127
319	COC1:C:C2:C(:C:C:1O)CNCC2	13	0.086573	C10H13NO2	179.219
320	O=CC(=CO)C(O)=C(CO)[C@@H]1O[C@H](CO)[C@@H](O)[C@H](O)[C@H]1O	13	0.0292078	C12H18O9	306.267
321	CC1:C:C(C2:C:O:C3:C:C(O):C:C:C:3:C:2=O):C:C:C:1O	13	0.248776	C16H12O4	268.268
322	OC1:C:C(O):C2:C(:C:1)O[C@H](C1:C:C:C(O):C(O):C:1)[C@H](O)[C@H]2C1:C(O):C:C(O):C2:C:1O[C@H](C1:C:C:C(O):C(O):C:1)[C@H](O)C2	13	0.0807348	C30H26O12	578.526
323	C=C1:O:C(=O):C:C:C:1=CC	13	0.0598688	C8H8O2	136.15
324	OCCOC1:C:C:C:C(O):C:1	13	0.107823	C8H10O3	154.165
325	O=C1:C(O[C@@H]2O[C@H](CO)[C@@H](O)[C@H](O)[C@H]2O):C(C2:C:C:C(O):C(O):C:2):O:C2:C:C(O):C:C(O):C:1:2	13	0.0640961	C21H20O12	464.379
326	OCO[C@H](O)CO	13	0.0611217	C3H8O4	108.093
327	O=C1:C(O[C@@H]2O[C@H](CO)[C@@H](O)[C@H](O)[C@H]2O):C(C2:C:C:C(O):C:C:2):O:C2:C:C(O):C:C(O):C:1:2	13	0.0925444	C21H20O11	448.38
328	O=CC1:C:C(O):C(O):C(O):C:1C1:C(C=O):C:C(O):C(O):C:1O	13	0.0734855	C14H10O8	306.226
329	CC=CC1:C:C:C:C:C:1	13	0.0469738	C9H10	118.179
330	C=CC1:C:C:C:C(C):C:1	13	0.0543682	C9H10	118.179
331	COC1:C:C:C:C(O):C:1O	13	0.0521688	C7H8O3	140.138
332	COC1:C:C(O):C:C(O):C:1C	13	0.126977	C8H10O3	154.165
333	C=C1:C:C:C(=O):O:C:1=C	13	0.0551143	C7H6O2	122.123
334	O=CC[C@H](O)C1:C:C:C(O):C:C:1	13	0.0586492	C9H10O3	166.176
335	COC1:C:C:C(C):C(O):C:1	13	0.219982	C8H10O2	138.166
336	COC1:C:C(C):C:C(OC):C:1	13	0.0558271	C9H12O2	152.193
337	C[C@@H]1O[C@@H](O[C@H]2[C@H](O[C@H]3CC[C@@]4(C)[C@@H](CC[C@]5(C)[C@@H]4CC=C4[C@@H]6CC(C)(C)CC[C@]6(C(=O)O)CC[C@]45C)[C@]3(C)CO)OC[C@H](O)[C@@H]2O)[C@H](O)[C@H](O)[C@H]1O	13	0.0207676	C41H66O12	750.967
338	COC(=O)C=CO	13	0.0211289	C4H6O3	102.089
339	OC[C@H]1O[C@@H](O[C@H]2CO[C@H](CO)[C@@H](O)[C@@H]2O)[C@H](O)[C@@H](O)[C@@H]1O	13	0.0640612	C12H22O10	326.298
340	COC1:C(O):C:C(O):C(C=O):C:1O	13	0.180828	C8H8O5	184.147
341	C=CC(=CC)/C=C/C(=O)O	13	0.0229692	C8H10O2	138.166
342	CC(C)OC1:C:C:C:C(O):C:1	13	0.0395895	C9H12O2	152.193
343	C[C@@H]1CC[C@@H](O)C[C@H]1C	12	0.0395982	C8H16O	128.215
344	C[C@H]1CO[C@@]2(C=CC(=O)O2)C1	12	0.0119031	C8H10O3	154.165
345	C=C(CC)CCCC	12	0.0393761	C8H16	112.216
346	O=C/C=C\C1:C:C:C(O):C:C:1	12	0.283311	C9H8O2	148.161
347	O=C1:C(C2:C:C:C(O):C(O):C:2):C:O:C2:C:C(O):C:C(O):C:1:2	12	0.127461	C15H10O6	286.239
348	C=C(C=O)C1:C:C:C(O):C:C:1	12	0.0460847	C9H8O2	148.161
349	O=C(OC[C@H]1OC[C@H](O)[C@@H](O)[C@@H]1O)C1:C:C(O):C(O):C(O):C:1	12	0.0647807	C13H16O9	316.262
350	CCC(=C/C=C/C(C)(O)CO)OC=O	12	0.030448	C10H16O4	200.234
351	C/C=C/C1:C:C(O):C2:C(:C:1)[C@@H](C)CO2	12	0.0570798	C12H14O2	190.242
352	C=CCC(C)=CCOC	12	0.0172275	C8H14O	126.199
353	CC1(C)CCC[C@](C)(C(C=O)=CC=O)C1	12	0.0278544	C13H20O2	208.301
354	COC=CC=C(C)CCC=O	12	0.0551064	C9H14O2	154.209
355	COC1:C:C:C(C):C(OC):C:1O	12	0.075402	C9H12O3	168.192
356	COC1:C(O):C:C(O):C2:C(=O):C(O):C(C3:C:C:C(O):C(O):C:3):O:C:1:2	12	0.0892736	C16H12O8	332.264
357	COC=CC=C(C)C	12	0.0242821	C7H12O	112.172
358	C=CC(=C)/C=C/C=O	12	0.0158789	C7H8O	108.14
359	C=C(C)OCOCCO	12	0.0160847	C6H12O3	132.159
360	COC1:C:C(C=O):C:C:C:1O	12	0.112065	C8H8O3	152.149
361	O=C1C[C@@H](C2:C:C:C(O):C:C:2)OC2:C:C(O):C:C(O):C:21	12	0.262733	C15H12O5	272.256
362	CC1:C(O):C:C(O):C2:C(=O):C(O):C(C3:C:C:C(O):C:C:3):O:C:1:2	12	0.322394	C16H12O6	300.266
363	C=C(C)/C=C/C1:C:C:C:C:C:1	12	0.0196346	C11H12	144.217
364	CC[C@@H](O)[C@H](O)CO	12	0.0304936	C5H12O3	120.148
365	C[C@@H](O)[C@@H](O)CO	12	0.0203633	C4H10O3	106.121
366	COC1:C:C:C:C(C):C:1OC	12	0.0350709	C9H12O2	152.193
367	COC1:C(OC):C(OC):C2:C(=O):C(O):C:O:C:2:C:1OC	12	0.0213554	C13H14O7	282.248
368	COC1:C:C:C(C2:O:C3:C(CC=C(C)C):C(O[C@@H]4O[C@H](CO)[C@@H](O)[C@H](O)[C@H]4O):C:C(O):C:3:C(=O):C:2O):C:C:1	12	0.2697	C27H30O11	530.526
369	C=CCCC=C1COCO1	12	0.0224374	C8H12O2	140.182
370	COC1:C:C(O):C:C:C:1O	12	0.022202	C7H8O3	140.138
371	C=CC(C)=CC=COC	12	0.0370046	C8H12O	124.183
372	CC1:C:C([C@H]2C3:C(O):C:C(O):C:C:3O[C@H](C3:C:C:C(O):C(O):C:3)[C@@H]2O):C(O):C:C:1O	12	0.0791902	C22H20O8	412.394
373	O=C(O)C=CC1:C:C:C(O):C(O):C:1	12	0.0703493	C9H8O4	180.159
374	CC1:C:C(=O):C2:C:C:C:C:C:2:N:1C	12	0.105185	C11H11NO	173.215
375	CCC(C)(C)C/C=C/C(C)=O	12	0.0370448	C10H18O	154.253
376	O=C1:O:C2:C(O):C(O):C:C3:C(=O):O:C4:C(O):C(O):C:C:1:C:4:C:2:3	12	0.179237	C14H6O8	302.194
377	O=C1:C:C:O:C2:C:C(O):C([C@@H]3O[C@H](CO)[C@@H](O)[C@H](O)[C@H]3O):C(O):C:1:2	12	0.0241352	C15H16O9	340.284
378	CC(=O)C1:C:C:C(OCOCCO):C:C:1O	11	0.019651	C11H14O5	226.228
379	O=CC1:C:C:C(O):C(O):C:1	11	0.140577	C7H6O3	138.122
380	O=CC1:C(O):C:C:C:C:1O	11	0.0891602	C7H6O3	138.122
381	CC1=CCC[C@@H](C)[C@@H]1C	11	0.0180734	C9H16	124.227
382	CC(C)=CC1:C:C:C(=O):O:C:1	11	0.0496352	C9H10O2	150.177
383	CC[C@H](C)CCCO	11	0.0685862	C7H16O	116.204
384	CC=C[C@@H](C)CC(=O)C=C(C)C	11	0.0289907	C11H18O	166.264
385	COC1:C(O):C:C(C):C:C:1O	11	0.039205	C8H10O3	154.165
386	CC(C)=CCC1:C(O):C:C:C(C=O):C:1O	11	0.0995137	C12H14O3	206.241
387	COC1:C(O):C:C:C(C=O):C:1O	11	0.123735	C8H8O4	168.148
388	O=C1:C(C2:C:C:C(O):C:C:2):C:O:C2:C:C(O):C(O):C(O):C:1:2	11	0.193314	C15H10O6	286.239
389	O=C1:C(C2:C:C:C:C:C:2):C:O:C2:C:C(O):C:C:C:1:2	11	0.0315693	C15H10O3	238.242
390	C=C[C@@H]1C2=CCOC(=O)C2=CO[C@H]1O	11	0.18802	C10H10O4	194.186
391	COC1:C:C2:O:C(C3:C:C:C(O):C(O):C:3):C(OC):C(=O):C:2:C(O):C:1OC	11	0.127839	C18H16O8	360.318
392	CC=CC1:C:C:C(O):C:C:1	11	0.0334171	C9H10O	134.178
393	CC=C(O)CCC=C(C)C	11	0.0847268	C9H16O	140.226
394	CCC1:C:C:C:C:C:1O	11	0.0551831	C8H10O	122.167
395	CC(C)=CCCCO	11	0.0945233	C7H14O	114.188
396	O=C1:C(O):C(C2:C:C:C(O):C(O):C:2):O:C2:C:C:C:C(O):C:1:2	11	0.0195519	C15H10O6	286.239
397	CC(=CC=CO)/C=C/C1:C:C(O):C:C(O):C:1	11	0.0533518	C13H14O3	218.252
398	COCCC1:C:C:C(O):C(O):C:1	11	0.0168658	C9H12O3	168.192
399	OC=CC1:C:C:C(O):C:C:1	11	0.0254964	C8H8O2	136.15
400	CC[C@@](C)(CC1:C:C:O:C:1)[C@@H]1CO1	11	0.013444	C11H16O2	180.247
401	C=C[C@H]1[C@H](O)OC=C2C(=O)OCC[C@H]21	11	0.112348	C10H12O4	196.202
402	C=C[C@H](CC)C(C)C	11	0.0174766	C8H16	112.216
403	C=C(CC)C1:C:C:C:C:C:1	11	0.125636	C10H12	132.206
404	C=CC(CO)=C(OC)C1:C:C:O:C:1	11	0.0707967	C10H12O3	180.203
405	C=C(O)C(=CO)C(C)=O	11	0.0202754	C6H8O3	128.127
406	CC/C=C\C/C=C\C/C=C\CCCCCCCC=O	11	0.0631398	C18H30O	262.437
407	C=CC1:C:C:C(OC):C(O):C:1	11	0.0653234	C9H10O2	150.177
408	O=C1:C:C(C2:C:C:C:C:C:2):O:C2:C:C(O):C(O):C(O):C:1:2	10	0.381429	C15H10O5	270.24
409	O=C1:C:C(C2:C:C:C:C:C:2):O:C2:C:C(O):C:C(O):C:1:2	10	0.207595	C15H10O4	254.241
410	OCC[C@H](O)CO	10	0.0293884	C4H10O3	106.121
411	CNCC1:C:C:C(OC):C(OC):C:1	10	0.0932997	C10H15NO2	181.235
412	C=C(OC)C(=COC)OC	10	0.0301358	C7H12O3	144.17
413	C=CCC=CC1:C:C:C:C(=O):O:1	10	0.0206195	C10H10O2	162.188
414	C[C@@H]1[C@H]2C3=CC[C@@H]4[C@@]5(C)CC[C@H](O)C(C)(C)[C@@H]5CC[C@@]4(C)[C@]3(C)CC[C@H]2CC[C@H]1C	10	0.165938	C29H48O	412.702
415	CC(=O)OCC[C@@H](O)CO	10	0.0237336	C6H12O4	148.158
416	COC=CC=C(C)C=CC=O	10	0.0406214	C9H12O2	152.193
417	C=C/C=C/CC(=C)C	10	0.0198841	C8H12	108.184
418	COC=C(O)C=C(O)CC=O	10	0.0789182	C7H10O4	158.153
419	C=C1:O:C(=O):C:C:C:1=CCOC	10	0.105934	C9H10O3	166.176
420	CC1:C:C(C):C(O):C:C:1O	10	0.0184914	C8H10O2	138.166
421	CC[C@@H](C)CCC1:C:C:O:C:1	10	0.0140653	C10H16O	152.237
422	C=CC(C=COC)=CCOC	10	0.058905	C9H14O2	154.209
423	CC(C)=CCC1:C:C(C):C:C:C:1O	10	0.108519	C12H16O	176.259
424	O=C1:C:C(C2:C:C:C(O):C:C:2):O:C2:C:C(O):C(O):C(O):C:1:2	10	0.3308	C15H10O6	286.239
425	CC(=O)OC[C@@H](O)CO	10	0.132153	C5H10O4	134.131
426	CC(C)[C@H](C)[C@@]1(C)CC[C@H](O)C(C)(C)C1	10	0.0235629	C14H28O	212.377
427	CC(C)=CCC1:C(O):C:C:C(C):C:1O	10	0.137954	C12H16O2	192.258
428	CN1:C:C:C(=O):C2:C:C:C:C:C:2:1	10	0.0630874	C10H9NO	159.188
429	CC1:C(O):C:C(O):C([C@H]2C3:C(O):C:C(O):C:C:3O[C@H](C3:C:C:C(O):C(O):C:3)[C@@H]2O):C:1O	10	0.0358599	C22H20O9	428.393
430	CC1(C)C=CC2:C:C(C=O):C(O):C:C:2O1	10	0.0320341	C12H12O3	204.225
431	CC=C(C=COC)COC1:C:C(O):C:C(O):C:1	10	0.0266695	C13H16O4	236.267
432	COC(=O)C1CCC(C)(C)CC1	10	0.0726322	C10H18O2	170.252
433	C=CC(=CCOC)/C=C/C=O	10	0.0421218	C9H12O2	152.193
434	CCCCC=CC(=O)C1:C:C:C:C:C:1	10	0.118646	C13H16O	188.27
435	OC[C@@H]1C[C@H](O)[C@@H](O)CO1	10	0.0265533	C6H12O4	148.158
436	O=C(CO)C(CO)=C(O)C=CO	10	0.0178974	C7H10O5	174.152
437	COC1:C:C(O):C(C(C)=O):C(O):C:1	10	0.0723183	C9H10O4	182.175
438	COC1:C:C:C(O):C:C:1OC	10	0.0503136	C8H10O3	154.165
439	OCCCC1:C:C:C(O):C:C:1	10	0.067593	C9H12O2	152.193
440	CCOC(=O)C1:C:C:C:C:C:1	10	0.0294502	C9H10O2	150.177
441	CC1(C)C=CCCC1	10	0.0257891	C8H14	110.2
442	CCCCCC1:C:C:C:C:C:1	10	0.0235523	C11H16	148.249
443	COC1:C:C(O):C:C(O):C:1OC	10	0.0206896	C8H10O4	170.164
444	CCO[C@H](O)CO	10	0.0140346	C4H10O3	106.121
445	C=CCCC=CC=COC	10	0.0345404	C9H14O	138.21
446	C[C@H]1OC[C@H](O)[C@@H](O)[C@H]1O	10	0.0474688	C6H12O4	148.158
447	C=CC(=CC)C1:C:C(=O):C2:C(O):C:C(O):C:C:2:O:1	10	0.113439	C14H12O4	244.246
448	CC1(C)CCCC2:C1:C:C:C1:C:2C(=O)C(O)=CC1=O	10	0.032406	C16H16O3	256.301
449	C=CC(C)=CCOC	10	0.0258223	C7H12O	112.172
450	CCCCC1:C:C:C(O):C(OC):C:1	10	0.0729512	C11H16O2	180.247
451	OC1:C:C:C2:C(:C:1)OC[C@@H](O)C2	10	0.0247863	C9H10O3	166.176
452	O=C1:C:C:O:C2:C:C(O[C@@H]3O[C@H](CO)[C@@H](O)[C@H](O)[C@H]3O):C:C(O):C:1:2	10	0.0297581	C15H16O9	340.284
453	CCCC(=O)C=C(C)C	10	0.0171797	C8H14O	126.199
454	C=C1:C:C:C(=O):O:C:1=CCO	10	0.0497361	C8H8O3	152.149
455	COC1:C(O):C:C2:O:C(C3:C:C:C(O):C:C:3):C:C(=O):C:2:C:1O	10	0.119734	C16H12O6	300.266
456	C[C@H]1CC(=O)O[C@H](C2:C:C:O:C:2)C1	10	0.0142737	C10H12O3	180.203
457	CCOCC1:C:C:C(O):C:C:1	10	0.0528653	C9H12O2	152.193
458	OCC1:C(O):C:C:C:C:1O	10	0.025425	C7H8O3	140.138
459	CCCO[C@H](O)CO	10	0.0379712	C5H12O3	120.148
460	CC1:C(O):C:C2:O:C(C3:C:C:C(O):C:C:3):C:C(=O):C:2:C:1O	10	0.109065	C16H12O5	284.267
461	C=C(C=COC)C1:O:C2:C:C(O):C:C(O):C:2:C(=O):C:1O	10	0.0226163	C14H12O6	276.244
462	C[C@@H]1O[C@@H](O[C@H]2[C@H](O)[C@@H](O)[C@H](OC[C@H]3OC[C@H](O)[C@@H](O)[C@@H]3O)O[C@@H]2CO)[C@H](O)[C@H](O)[C@H]1O	10	0.0256028	C18H32O14	472.44
463	O=CC1:C:C:C(OCO):C:C:1O	10	0.0373155	C8H8O4	168.148
464	C=CC(=CC)C1:C:O:C2:C:C(O):C:C:C:2:C:1=O	9	0.0369414	C14H12O3	228.247
465	CCCCC1:C:C:C2:C(:C:1)OCO2	9	0.0460092	C11H14O2	178.231
466	C=C(C=CCO)/C=C/C(N)=O	9	0.16213	C8H11NO2	153.181
467	O=C(/C=C/C1:C:C:C(O):C:C:1)OC[C@H]1OC[C@H](O)[C@@H](O)[C@@H]1O	9	0.0458743	C15H18O7	310.302
468	COC1:C:C:C([C@@H]2CC(=O)C3:C(O):C:C(O):C:C:3O2):C:C:1O	9	0.177675	C16H14O6	302.282
469	C[C@]12CC[C@H](O)C[C@H]1CC[C@@H]1[C@@H]2CC[C@]2(C)[C@@H](C3:C:C:C(=O):O:C:3)CC[C@]12O	9	0.0185921	C24H34O4	386.532
470	COC1:C:C2:O:C(C3:C:C:C(O):C(O):C:3):C(O):C(=O):C:2:C(O):C:1OC	9	0.0832718	C17H14O8	346.291
471	CCCCCC(=O)OCCO	9	0.0306222	C8H16O3	160.213
472	C[C@@H]1CC[C@@]2(OC1)O[C@H]1C[C@H]3[C@@H]4CC=C5C[C@@H](O[C@@H]6O[C@H](CO)[C@@H](O)[C@H](O)[C@H]6O[C@@H]6O[C@@H](C)[C@H](O)[C@@H](O)[C@H]6O)CC[C@]5(C)[C@H]4CC[C@]3(C)[C@H]1[C@@H]2C	9	0.252925	C39H62O12	722.913
473	CC1(C)CC[C@]2(C(=O)O)CC[C@]3(C)C(=CC[C@@H]4[C@@]5(C)CCC(=O)C(C)(C)[C@@H]5CC[C@]43C)[C@@H]2C1	9	0.0555556	C30H46O3	454.695
474	COCC(O)=CO	9	0.0362576	C4H8O3	104.105
475	CC[C@@H](C)[C@@H](C)C(C)C	9	0.0275762	C9H20	128.259
476	O[C@H]1CCOC[C@@H]1O	9	0.0163494	C5H10O3	118.132
477	C=C(C)OCC1:C:C:C:C:C:1	9	0.0305519	C10H12O	148.205
478	O=C(O[C@H]1CO[C@H](CO)[C@@H](O)[C@@H]1O)C1:C:C(O):C(O):C(O):C:1	9	0.0897131	C13H16O9	316.262
479	CC=C(C)/C=C/CCC	9	0.0386733	C9H16	124.227
480	OC1:C:C:C([C@H]2OCCC[C@H]2O):C:C:1O	9	0.0197812	C11H14O4	210.229
481	OC=CCOCC1:C:C:C(O):C(O):C:1	9	0.0821041	C10H12O4	196.202
482	CC(=CO)C(=O)/C=C/C1:C:C:C(O):C:C:1	9	0.159035	C12H12O3	204.225
483	OC1=C(C2:C:C:C(O):C(O):C:2)OC2:C:C(O):C:C(O):C:2C1	9	0.613525	C15H12O6	288.255
484	COC1:C(C2:C:C:C(O):C(O):C:2):O:C2:C:C(O):C:C(O):C:2:C:1=O	9	0.125295	C16H12O7	316.265
485	CC/C=C\C/C=C\C=C\CCCCCCCCC(=O)O	9	0.0865707	C18H30O2	278.436
486	OCCC1:C(O):C:C(O):C:C:1O	9	0.0172779	C8H10O4	170.164
487	O=C(NCCC1:C:C:C:C:C:1)C1:C:C:C:C:C:1	9	0.119401	C15H15NO	225.291
488	O=CC(CO)=C(O)C=CO	9	0.0270122	C6H8O4	144.126
489	CCOC(CO)OCC	9	0.0138149	C6H14O3	134.175
490	C=CC(=CC)/C=C/C(=O)OC	9	0.107467	C9H12O2	152.193
491	COC1:C:C:C2:C(:C:1)O[C@H](C1:C:C:C(O):C:C:1)CC2=O	9	0.0408704	C16H14O4	270.284
492	CCC1:C:C:C(OC):C:C:1OC	9	0.0236606	C10H14O2	166.22
493	CC=C(C)C1:C:O:C2:C:C(O):C:C:C:2:C:1=O	9	0.0441736	C13H12O3	216.236
494	OC1:C:C:C(COC2:C:C(O):C:C(O):C:2):C:C:1	9	0.0199617	C13H12O4	232.235
495	COC=C(O)C(C=O)=COC	9	0.0458723	C7H10O4	158.153
496	CC1=CCCC[C@@H]1C	9	0.0158799	C8H14	110.2
497	OC1:C:C:C(C2=COC3:C:C(O):C:C:C:3C2):C:C:1	9	0.0660055	C15H12O3	240.258
498	C=C(C=C(C)OCC1:C:C:C(O):C(O):C:1)OC	9	0.0265365	C13H16O4	236.267
499	C=C(C=CCOC)CC	9	0.022662	C8H14O	126.199
500	OC1:C:C:C(/C=C/C2:C:C(O):C:C(O):C:2):C:C:1	9	0.136267	C14H12O3	228.247
501	O=C1:C:C:C2:C:C:C:C(CCO):C:2:O:1	9	0.0131075	C11H10O3	190.198
502	OC[C@@H](O)[C@H](O)CCO[C@@H]1O[C@H](CO)[C@@H](O)[C@H](O)[C@H]1O	9	0.0305117	C11H22O9	298.288
503	CO[C@@H]1OC[C@@H](O)[C@H](O)[C@H]1O	9	0.0345566	C6H12O5	164.157
504	O=C(CO)C(=CO)CO	9	0.0257092	C5H8O4	132.115
505	CN[C@@H](C)C1:C:C:C(OC):C(O):C:1	9	0.0644834	C10H15NO2	181.235
506	CCCC1:C:C:C(OC):C:C:1	9	0.0310879	C10H14O	150.221
507	O=C1:C(C2:C:C:C(O):C(O):C:2):C:O:C2:C:C(O):C:C:C:1:2	9	0.0730118	C15H10O5	270.24
508	C[C@H]1C2:C(O):C:C(O):C:C:2O[C@H](C2:C:C:C(O):C(O):C:2)[C@@H]1O	9	0.0203613	C16H16O6	304.298
509	COC1:C:C(O):C:C:C:1C	9	0.0856181	C8H10O2	138.166
510	CO[C@@H]1O[C@H](C)[C@@H](O)[C@H](O)[C@H]1O	9	0.0153057	C7H14O5	178.184
511	CC1=CC(=O)CC(C)(C)[C@@H]1C	9	0.027665	C10H16O	152.237
512	C=CC(=C)/C=C/C(=O)OC	9	0.061667	C8H10O2	138.166
513	C=CCC(=C)C=CC	9	0.0331307	C8H12	108.184
514	OCCO[C@@H](OCO)[C@H](O)CO	9	0.135009	C6H14O6	182.172
515	C[C@@H](O)[C@H](O)CO	9	0.0162176	C4H10O3	106.121
516	C=COCC1:C:C:C(O):C:C:1	9	0.0332523	C9H10O2	150.177
517	C=C1CC=CC(C)(C)O1	9	0.0274554	C8H12O	124.183
518	C=CCC(=O)C(=CC1:C:C:C(O):C(O):C:1)OC	9	0.0378183	C13H14O4	234.251
519	CC1:C(C=CO):C(=O):O:C2:C(O):C(O):C:C:C:1:2	9	0.0262685	C12H10O5	234.207
520	CC(C)=CCC=C(C)O	9	0.0243367	C8H14O	126.199
521	CC(C)=CCC1:C(O):C:C(O):C2:C(=O):C(O):C(C3:C:C:C(O):C:C:3):O:C:1:2	9	0.493221	C20H18O6	354.358
522	O=C(OCCCO)C1:C:C:C:C:C:1	9	0.0563118	C10H12O3	180.203
523	CCC1:C(O):C:C:C:C:1O	9	0.075464	C8H10O2	138.166
524	COC=C(O)C(=CCCO)OC	9	0.045879	C8H14O4	174.196
525	O=CC1:C(O):C:C(OCCO):C:C:1O	9	0.0361937	C9H10O5	198.174
526	CC(=O)C1:C:C:C(O):C:C:1	8	0.152417	C8H8O2	136.15
527	CC[C@H](O)C1:C:C:C(O):C(OC):C:1	8	0.025877	C10H14O3	182.219
528	CCCCC1:C:C:C(O):C(O):C:1	8	0.0407273	C10H14O2	166.22
529	CC(=O)C(CO)=C(C)O	8	0.0170269	C6H10O3	130.143
530	COC1=CC(=O)C(=O)C2:C1:C:C:C1:C:2CCCC1(C)C	8	0.0254797	C17H18O3	270.328
531	CC(O)=C1CO[C@H](C2:C:C:C(O):C(O):C:2)[C@H](O)C1	8	0.0390966	C13H16O5	252.266
532	CC1:C:C(O):C2:C(:C:1)O[C@H](C)C=C2	8	0.0699168	C11H12O2	176.215
533	O=C1C[C@H](C2:C:C:C(O):C(O):C:2)C2:C(OCC3:C:C:C(O):C(O):C:3):C:C(O):C:C:2O1	8	0.0264878	C22H18O8	410.378
534	COC(C=CCO)=CO	8	0.0142901	C6H10O3	130.143
535	CC1:C:C(O):C:C(O):C:1C=O	8	0.230294	C8H8O3	152.149
536	O=C1:C:C:O:C2:C:C(O):C:C:C:1:2	8	0.0233574	C9H6O3	162.144
537	OC1:C:C:C(COC2:C:C:C:C(O):C:2):C:C:1	8	0.061002	C13H12O3	216.236
538	C=CC(=O)C1:C:C:C:C:C:1	8	0.0249718	C9H8O	132.162
539	CC1(C)C=CCCO1	8	0.0334726	C7H12O	112.172
540	C=C/C=C/C(=O)OC	8	0.0264574	C6H8O2	112.128
541	OC1:C:C2:C(:C:C:1O)CNCC2	8	0.0537504	C9H11NO2	165.192
542	COC1:C:C(COC2:C:C(O):C:C(O):C:2C=O):C:C:C:1O	8	0.0913212	C15H14O6	290.271
543	COC1:C:C(COC2:C:C(O):C:C(O):C:2):C:C:C:1O	8	0.0172191	C14H14O5	262.261
544	O=C1CCC2:C(:C:C(O):C3:C:2O[C@H](C2:C:C:C(O):C(O):C:2)[C@H](O)C3)O1	8	0.054366	C18H16O7	344.319
545	CC1(C)C=CC2:C:C:C(O):C:C:2O1	8	0.0418806	C11H12O2	176.215
546	C=CC1:C:C:C(OCC(C)(C)O):C:C:1	8	0.0136637	C12H16O2	192.258
547	O=C1C=CC(=O)C2:C:C:C:C:C:21	8	0.0506753	C10H6O2	158.156
548	C=C(C)[C@@H]1CC[C@]2(C(=O)O)CC[C@]3(C)[C@H](CC[C@@H]4[C@@]5(C)CCCC(C)(C)[C@@H]5CC[C@]43C)[C@@H]12	8	0.080802	C30H48O2	440.712
549	CC1:C:C(=O):C2:C(O):C(C):C(O):C:C:2:O:1	8	0.168731	C11H10O4	206.197
550	COC1:C:C:C(C2:C:C(=O):C3:C(O):C:C(O):C:C:3:O:2):C:C:1O	8	0.331955	C16H12O6	300.266
551	C=C(O)C(C=O)=C(C)O	8	0.159571	C6H8O3	128.127
552	C=CC1:C:C:C(O):C:C:1O	8	0.0877696	C8H8O2	136.15
553	O=C1C=CC2=CC=C(O)C=C2O1	8	0.0735518	C9H6O3	162.144
554	O=C(CO)C(=CC=CO)CO	8	0.0217638	C7H10O4	158.153
555	CCCCCCC(=O)OCCO	8	0.015642	C9H18O3	174.24
556	COC(=O)CCO	8	0.0303141	C4H8O3	104.105
557	C=C(C(=O)O)[C@H](C)CCCO	8	0.0294499	C8H14O3	158.197
558	COC1:C:C2:C(:C:C:1C)C(=O)C[C@@H](C1:C:C:C(O):C:C:1)O2	8	0.024316	C17H16O4	284.311
559	C=CC(=CC)CCC(=O)C1:C:C:C(O):C:C:1	8	0.062367	C14H16O2	216.28
560	CCC1(O)C=CC(=O)C=C1	8	0.0212307	C8H10O2	138.166
561	C=CC[C@H]1C(=O)OC[C@@H]1CC(=C)C	8	0.0180599	C11H16O2	180.247
562	O=C1CCOC2:C:C:C:C:C:21	8	0.0524411	C9H8O2	148.161
563	C[C@@H]1O[C@@H](OC[C@H]2O[C@@H](OC3=C(C4=CC=C(O)C=C4)OC4=C(C3=O)C(O)=CC(O)=C4)[C@H](O)[C@@H](O)[C@@H]2O)[C@H](O)[C@H](O)[C@H]1O	8	0.0591658	C27H30O15	594.522
564	COC1:C:C(O):C:C(OCC2:C:C:C(O):C(O):C:2):C:1	8	0.0323472	C14H14O5	262.261
565	COC1=CC=C(C2=CC(=O)C3=C(C=C(O[C@@H]4O[C@H](CO[C@@H]5O[C@@H](C)[C@H](O)[C@@H](O)[C@H]5O)[C@@H](O)[C@H](O)[C@H]4O)C=C3O)O2)C=C1O	8	0.0644051	C28H32O15	608.549
566	CCCCC1:C(O):C:C(O):C(C):C:1O	8	0.0638207	C11H16O3	196.246
567	COC1:C:C2:C:C:C(=O):O:C:2:C(O):C:1O	8	0.29923	C10H8O5	208.169
568	OC[C@H]1OC[C@H](O)[C@@H](O)[C@H]1O	8	0.124073	C6H12O5	164.157
569	COC1:C:C(C2:C:O:C3:C:C(O):C(OC):C(O):C:3:C:2=O):C:C(O):C:1OC	8	0.529721	C18H16O8	360.318
570	C=CC1=CC(=O)O[C@@]12C[C@@H](C)CO2	8	0.0265623	C10H12O3	180.203
571	C=C1:O:C(C2:C:C:C(O):C(O):C:2):C(O):C(=O):C:1=C(C)O	8	0.0199223	C14H12O6	276.244
572	C=CCC(=C)C(=C)C=O	8	0.0773597	C8H10O	122.167
573	C/C=C/C(C)=CCOC	8	0.0151197	C8H14O	126.199
574	CC=C[C@H]1C[C@@H](O)[C@H](O)[C@@H](CO)O1	8	0.032333	C9H16O4	188.223
575	CC=C(C)/C=C/C(=O)OCC	8	0.0374665	C9H14O2	154.209
576	CCC(=O)CCC1:C:C:C:C:C:1	8	0.0615595	C11H14O	162.232
577	C=C1CCC[C@@](C)(CC)C1	8	0.0218965	C10H18	138.254
578	COC=C(O)C=CO	8	0.0218424	C5H8O3	116.116
579	OC[C@H]1O[C@@H](OC[C@H]2OC[C@H](O)[C@@H](O)[C@@H]2O)[C@H](O)[C@@H](O)[C@@H]1O	8	0.0674991	C12H22O10	326.298
580	COC1:C:C2:O:C(C3:C:C:C(O):C(O):C:3):C:C(=O):C:2:C(O):C:1OC	8	0.0715723	C17H14O7	330.292
581	COC1:C:C([C@@H]2CCCO2):C:C:C:1O	8	0.0127238	C11H14O3	194.23
582	O=CC1:C:C:C:C(O):C:1	8	0.0852719	C7H6O2	122.123
583	CC1(C)[C@@H](O)CC[C@]2(C)[C@H]3C(=O)C=C4[C@@H]5C[C@@](C)(C(=O)O)CC[C@]5(C)CC[C@@]4(C)[C@]3(C)CC[C@@H]12	8	0.109842	C30H46O4	470.694
584	C=CC(=C)O[C@@H]1O[C@H](CO)[C@@H](O)[C@H](O)[C@H]1O	8	0.099516	C10H16O6	232.232
585	C=CCC(C=C)=CCOC	8	0.0476767	C9H14O	138.21
586	C=C(C)C=CC1:C:C:C:C:C:1	8	0.0301224	C11H12	144.217
587	CC1:C(O):C:C(O):C2:C:1O[C@H](C1:C:C:C(O):C(O):C:1)[C@H](O)C2	8	0.0184901	C16H16O6	304.298
588	C=C(C)C/C=C/C=CC	8	0.015555	C9H14	122.211
589	C=C1C[C@@]23CC[C@@H]4[C@@H](C)CCC[C@@]4(C)[C@@H]2CC[C@@H]1C3	8	0.0389151	C19H30	258.449
590	C=CCC1:C:C:C(O):C(C2:C:C:C:C:C:2):C:1	8	0.0202019	C15H14O	210.276
591	O=C1:C:C(C2:C:C:C(O):C:C:2):O:C2:C:C(O):C(CCO):C(O):C:1:2	8	0.188542	C17H14O6	314.293
592	CCO[C@H](OCCO)[C@H](O)CO	8	0.0859853	C7H16O5	180.2
593	COC1:C(O):C:C2:O:C(C3:C:C:C(O):C(O):C:3):C:C(=O):C:2:C:1O	8	0.394657	C16H12O7	316.265
594	CCC(=O)C1=C(O)C(C)(C)C(O)=CC1=O	8	0.130133	C11H14O4	210.229
595	O=CC1:C:C:C(O[C@H](O)[C@H](O)[C@@H](O)CO):C:C:1O	8	0.262576	C11H14O7	258.226
596	COC1:C:C:C([C@@H]2CC(=O)C3:C(O):C:C(OCCO):C:C:3O2):C:C:1O	8	0.0190775	C18H18O7	346.335
597	O=C1:C:C:C2:C:C3:C(:C:C:2:O:1)OCC3	8	0.113691	C11H8O3	188.182
598	COC=CC(O)=C(CO)C(C)=O	8	0.0202667	C8H12O4	172.18
599	CC(=O)CC(O)=CCO	8	0.0182156	C6H10O3	130.143
600	CCOCC1:C:C:C:C:C:1	8	0.0474029	C9H12O	136.194
601	COC1:C:C:C:C(C=O):C:1	8	0.0435635	C8H8O2	136.15
602	C=CC=CCCCCC	8	0.0275384	C9H16	124.227
603	COC1:C:C(C):C:C(O):C:1	8	0.112095	C8H10O2	138.166
604	CCO[C@@H]1O[C@H](CO)[C@@H](O)[C@H](O)[C@H]1O	8	0.0248896	C8H16O6	208.21
605	COC1:C:C:C(C):C(OC):C:1	8	0.0615207	C9H12O2	152.193
606	CC(=O)C=CC1:C:C:C(O):C:C:1	8	0.0218818	C10H10O2	162.188
607	COC1:C(O):C:C(O):C2:C(=O):C:C(C3:C:C:C:C:C:3O):O:C:1:2	8	0.0591441	C16H12O6	300.266
608	OC[C@H](O)C1:C:C:C:C:C:1	8	0.0183121	C8H10O2	138.166
609	COC=CC=C(C)C=CO	8	0.0203971	C8H12O2	140.182
610	OC=CC(O)=C1CO[C@H](C2:C:C:C(O):C(O):C:2)[C@@H](O)C1	8	0.0324065	C14H16O6	280.276
611	C=CC(=CC)/C=C/C1:C:C(O):C:C(O):C:1	8	0.0451608	C13H14O2	202.253
612	CCC1:C(C=O):C:C(O):C(OC):C:1O	8	0.0294254	C10H12O4	196.202
613	OC[C@@H](O)[C@H](O)[C@H](O)CO[C@H](O)[C@H](O)[C@@H](O)CO	8	0.183006	C9H20O9	272.25
614	O=CO[C@@H](CO)[C@@H](O)CO	8	0.017746	C5H10O5	150.13
615	C=C(C)/C=C/C1:C:C:C(O):C:C:1	8	0.0414422	C11H12O	160.216
616	C=C(C)C1:O:C2:C:C(O):C:C(O):C:2:C(=O):C:1OC	8	0.0263551	C13H12O5	248.234
617	C=CC(=C)/C=C/C(=C)C	7	0.0254897	C9H12	120.195
618	O=CC1:C(O):C([C@H](O)[C@H](O)[C@@H](O)CO):C(O):C([C@@H]2O[C@H](CO)[C@@H](O)[C@H](O)[C@H]2O):C:1O	7	0.0436883	C17H24O13	436.366
619	COC=CC=C(C)C(C=O)=CO	7	0.0168984	C9H12O3	168.192
620	COC1:C(O):C:C2:O:C:C(C3:C:C:C(O):C(O):C:3):C(=O):C:2:C:1O	7	0.117039	C16H12O7	316.265
621	C=C(C)C1:O:C2:C:C(O):C:C(O):C:2:C(=O):C:1OCCO	7	0.0310371	C14H14O6	278.26
622	COC1:C(O):C:C2:C(:C:1O)CCOC2=O	7	0.0310593	C10H10O5	210.185
623	COC1:C(O):C:C2:O:C:C(C3:C:C:C(O):C:C:3):C(=O):C:2:C:1O	7	0.328198	C16H12O6	300.266
624	C=C(O)C1:C:C:C(O):C:C:1	7	0.0353309	C8H8O2	136.15
625	C=CC(=CCOC)C[C@@H](C)CC	7	0.0464984	C11H20O	168.28
626	O=CC1:C(O):C:C(O[C@H](O)[C@H](O)[C@@H](O)CO):C:C:1O	7	0.341084	C11H14O8	274.225
627	OC[C@@H](O)[C@H](O)CO	7	0.0242366	C4H10O4	122.12
628	C=CC(=C)C=COC	7	0.0236442	C7H10O	110.156
629	C=C(O)C1:C:C:C:C:C:1	7	0.0264621	C8H8O	120.151
630	COC=C(O)C1:C:O:C(C2:C:C:C(O):C:C:2):C:C:1=O	7	0.0204381	C14H12O5	260.245
631	COC1:C:C:C(O):C:C:1O	7	0.104941	C7H8O3	140.138
632	COC1:C(O):C:C(O):C2:C(=O):C:C(C3:C:C:C:C:C:3):O:C:1:2	7	0.117185	C16H12O5	284.267
633	C[C@H]1CC=CC[C@@H]1C	7	0.0147315	C8H14	110.2
634	COC1:C:C:C(C(C)=O):C(O):C:1	7	0.0515233	C9H10O3	166.176
635	O=CC1:C:C(O):C(O):C:C:1O	7	0.0842145	C7H6O4	154.121
636	O=CC1:C(O):C:C(O[C@@H]2O[C@H](CO)[C@@H](O)[C@H](O)[C@H]2O):C:C:1O	7	0.0550678	C13H16O9	316.262
637	COC1:C(O):C:C(C2:C:O:C3:C:C(O):C(OC):C(O):C:3:C:2=O):C:C:1O	7	0.0576597	C17H14O8	346.291
638	CC1=CCCC(C)(C)[C@H]1C	7	0.0424387	C10H18	138.254
639	O=C[C@H](CC1:C:C:C:C:C:1)NC(=O)C1:C:C:C:C:C:1	7	0.0186554	C16H15NO2	253.301
640	CC1=C2CC[C@H](C)C[C@@H]2OC1=O	7	0.0291449	C10H14O2	166.22
641	COC1:C:C(C2:O:C3:C(OC):C(OC):C(OC):C(O):C:3:C(=O):C:2O):C:C:C:1O	7	0.237358	C19H18O9	390.344
642	C=CC(=CC)C1:O:C2:C:C(O):C:C(O):C:2:C(=O):C:1O	7	0.0576019	C14H12O5	260.245
643	O=C(/C=C/C1:C:C:C(O):C(O):C:1)OC[C@H]1OC[C@H](O)[C@@H](O)[C@@H]1O	7	0.0681977	C15H18O8	326.301
644	C=CC(=CC)CC(=O)C1:C:C:C(O):C:C:1	7	0.0337048	C13H14O2	202.253
645	CC(=CO)C1:C:C:C:C(=O):O:1	7	0.0370984	C8H8O3	152.149
646	C=CC(=C)C(=C)C(=O)C1:C:C:C(O):C:C:1	7	0.0523364	C13H12O2	200.237
647	COC=CC(=O)O	7	0.0156808	C4H6O3	102.089
648	C=C/C=C/C1:C:C:C:C:C:1	7	0.0352165	C10H10	130.19
649	C=CC(=C)C1:C:O:C2:C:C(O):C:C(O):C:2:C:1=O	7	0.039298	C13H10O4	230.219
650	COC(CO)=C(C)O	7	0.018605	C5H10O3	118.132
651	CC(=O)C1:C:C:C:C:C:1O	7	0.0297608	C8H8O2	136.15
652	C=CC(=C)C1:C:C:C2:C:C3:C(:C:C:2:C:1NC)OCO3	7	0.0280831	C16H15NO2	253.301
653	CC(=O)C1:C(O):C:C:C:C:1O	7	0.0648221	C8H8O3	152.149
654	CC1=CC(=O)C2:C(O):C:C(C):C:C:2C1=O	7	0.020686	C12H10O3	202.209
655	CC1=CC(=O)O[C@@]12C[C@@H](C)CO2	7	0.0255918	C9H12O3	168.192
656	COCC1:C:C:C:C:C:1	7	0.0686618	C8H10O	122.167
657	C=C(C)CCC(C)(C)O	7	0.0211984	C8H16O	128.215
658	C=CC(=C)C=CC(=O)C1:C:C:C(O):C:C:1O	7	0.0395707	C13H12O3	216.236
659	CCC1=CC2:C:C:C(C(C)(C)C):C:C:2C(=O)C1=O	7	0.0239602	C16H18O2	242.318
660	CC[C@@H]1CC2:C:C3:C:C:C(=O):O:C:3:C:C:2O1	7	0.0351178	C13H12O3	216.236
661	C=CC(=CCO)C1:C:C(=O):C2:C(O):C:C(O):C:C:2:O:1	7	0.0896485	C14H12O5	260.245
662	O=COCCC=CO	7	0.016276	C5H8O3	116.116
663	CC1:C(O):C:C(O):C2:C:1O[C@H](C1:C:C:C(O):C(O):C:1)[C@@H](O)C2	7	0.0251516	C16H16O6	304.298
664	OC1:C:C(O):C:C(OCC2:C:C:C:C:C:2):C:1	7	0.0218236	C13H12O3	216.236
665	COC1:C(O):C(O):C(O):C2:C(=O):C:C(C3:C:C:C(O):C:C:3):O:C:1:2	7	0.139843	C16H12O7	316.265
666	COC1:C:C(C2:C:C(=O):C3:C(O):C:C(O):C:C:3:O:2):C:C:C:1O	7	0.472965	C16H12O6	300.266
667	CC(C)=CCC1:C:C(C=O):C(O):C:C:1O	7	0.0625016	C12H14O3	206.241
668	O=COC[C@@H](O)CO	7	0.0210365	C4H8O4	120.104
669	O=CC(C=CCO)=CO	7	0.0366522	C6H8O3	128.127
670	O=CC(CO)=C(O)C=CO[C@@H]1O[C@H](CO)[C@@H](O)[C@H](O)[C@H]1O	7	0.233576	C12H18O9	306.267
671	C=CC(=C)/C=C/C1:C:C(O):C:C(O):C:1	7	0.0262241	C12H12O2	188.226
672	CC=C(C)[C@@H](C)CC(=O)C=C(C)C	7	0.0420146	C12H20O	180.291
673	CC=C(C)[C@@H](C)[C@@H](C)CC	7	0.0207546	C10H20	140.27
674	CCCC(=O)C1:C(O):C:C(O):C(C):C:1O	7	0.139951	C11H14O4	210.229
675	CC1(C)CCC[C@@]2(C)OC(=O)C=C12	7	0.132904	C11H16O2	180.247
676	C=C/C=C/C1:C:C:C(O):C:C:1	7	0.0182563	C10H10O	146.189
677	O=C(O)C1:C:C:C:C(O):C:1O	7	0.0657775	C7H6O4	154.121
678	C=C1:O:C(=O):C:C:C:1=CCO	7	0.0425556	C8H8O3	152.149
679	C[C@H]1O[C@@H](C2:C(O):C:C3:O:C(C4:C:C:C(O):C:C:4):C:C(=O):C:3:C:2O)[C@H](O)[C@@H](O)[C@@H]1O	7	0.0482924	C21H20O9	416.382
680	C=C(C=C(CO)OC)CO	7	0.0572686	C7H12O3	144.17
681	C=C(C=CO)OC[C@H](O)CO	7	0.0408079	C7H12O4	160.169
682	C/C=C\CC/C(C)=C/C	7	0.0216744	C9H16	124.227
683	O=C1:C:C:C2:C:C(O):C(O):C(O):C:2:O:1	7	0.0916477	C9H6O5	194.142
684	COC1:C:C:C(C2:O:C3:C:C(O):C:C(O):C:3:C(=O):C:2O):C:C:1O	7	0.307189	C16H12O7	316.265
685	C=CC1:C(O):C:C(C):C:C:1O	7	0.0216695	C9H10O2	150.177
686	C=CC(C(=O)C(O)=CC1:C:C:C(O):C(O):C:1)=C(C)O	7	0.024745	C14H14O5	262.261
687	COC1:C:C:C:C(/C=C/C=O):C:1	7	0.028371	C10H10O2	162.188
688	C/C=C/CCCCCC	7	0.0159396	C9H18	126.243
689	C[C@@]12CCC[C@H]1C1=CC(=O)[C@@H]3C[C@@H](O)[C@@H](O)C[C@]3(C)[C@H]1CC2	7	0.0153625	C19H28O3	304.43
690	C[C@@H]1O[C@@H](O[C@H]2[C@H](O[C@H]3CC[C@@]4(C)[C@@H](CC[C@]5(C)[C@@H]4CC=C4[C@@H]6CC(C)(C)CC[C@]6(C(=O)O[C@@H]6O[C@H](CO[C@@H]7O[C@H](CO)[C@@H](O)[C@H](O)[C@H]7O)[C@@H](O)[C@H](O)[C@H]6O)CC[C@]45C)[C@]3(C)CO)OC[C@H](O)[C@@H]2O)[C@H](O)[C@H](O)[C@H]1O	7	0.0195058	C53H86O22	1075.25
691	CC1:C:C(CCO):C(O):C:C:1O	7	0.0329728	C9H12O3	168.192
692	C[C@@H]1O[C@@H](O[C@H]2[C@H](O[C@H]3CC[C@@]4(C)C(=CC[C@H]5[C@@H]6C[C@@H]7O[C@]8(CC[C@@H](CO)CO8)[C@@H](C)[C@@H]7[C@@]6(C)CC[C@@H]54)C3)O[C@H](CO)[C@@H](O[C@@H]3O[C@@H](C)[C@H](O)[C@@H](O)[C@H]3O)[C@@H]2O)[C@H](O)[C@H](O)[C@H]1O	7	0.239803	C45H72O17	885.054
693	OC1:C:C:C([C@H]2OCCC[C@@H]2O):C:C:1O	7	0.0199875	C11H14O4	210.229
694	O=C1:C(O):C(C2:C:C(O):C(O):C(O):C:2):O:C2:C:C(O):C:C(O):C:1:2	7	0.729073	C15H10O8	318.237
695	C[C@@H]1O[C@@H](O[C@H]2[C@H](O[C@H]3[C@H](O[C@H]4CC[C@@]5(C)[C@@H](CC[C@]6(C)[C@@H]5CC=C5[C@@H]7CC(C)(C)C[C@@H](O)[C@]7(C)CC[C@]56C)[C@@]4(C)CO)O[C@H](C(=O)O)[C@@H](O)[C@@H]3O)O[C@H](CO)[C@H](O)[C@@H]2O)[C@H](O)[C@H](O)[C@H]1O	7	0.0705627	C48H78O18	943.134
696	O=C(O)/C=C/C1:C:C:C:C:C:1	7	0.0517981	C9H8O2	148.161
697	CC1(C)OCC=C[C@]2(C)[C@H]3CC[C@@]4(C)[C@H](C5:C:C:O:C:5)OC(=O)[C@H]5O[C@]54[C@]3(C)C(=O)C[C@@H]12	7	0.0166986	C26H32O6	440.536
698	CC1:C:C:C2:C(:C:1)C=CC(C)(C)O2	7	0.0205283	C12H14O	174.243
699	CC1:C:C(C=O):C(O):C:C:1O	7	0.0438434	C8H8O3	152.149
700	COC1:C:C(O):C:C2:O:C(=O):C:C:C:1:2	7	0.0347423	C10H8O4	192.17
701	CCC1:C:C(=O):C2:C(O):C:C(OCO):C:C:2:O:1	7	0.027176	C12H12O5	236.223
702	O=C1:C:C(C2:C:C:C(O):C(O):C:2):O:C2:C:C(O):C(O):C(O):C:1:2	7	0.229124	C15H10O7	302.238
703	CC/C=C\C/C=C\C/C=C\CCCCCCCC(=O)O	7	0.0290568	C18H30O2	278.436
704	COC1=C(OC)C=C(C2=CC(=O)C3=C(O)C(OC)=C(OC)C(OC)=C3O2)C=C1	7	0.287942	C20H20O8	388.372
705	C=CC(C=CC(=C)C)=CC	7	0.0163793	C10H14	134.222
706	N=C(N)NCCC[C@H](N)C(=O)O	7	0.0717689	C6H14N4O2	174.204
707	C=CCC1:C:C:C(O):C(C2:C:C:C:C:C:2O):C:1	7	0.0511477	C15H14O2	226.275
708	COC1:C:C:C:C(O):C:1C	7	0.0582421	C8H10O2	138.166
709	O=C1:C:C(C2:C:C:C(O):C:C:2):O:C2:C:C(O[C@@H]3O[C@H](CO)[C@@H](O)[C@H](O)[C@H]3O):C:C(O):C:1:2	7	0.125462	C21H20O10	432.381
710	CNCC1:C:C:C(OC):C(O):C:1	7	0.0389306	C9H13NO2	167.208
711	CC[C@@H](C)C[C@@H](O)[C@H](O)[C@@H](C)O	7	0.0188699	C9H20O3	176.256
712	CC1(C)O[C@H]2CC(=O)OC[C@]23[C@H]2CC[C@@]4(C)[C@H](C5=COC=C5)OC(=O)[C@H]5O[C@]54[C@]2(C)C(=O)C[C@@H]13	7	0.160676	C26H30O8	470.518
713	CCC=C(O)C1:C:C:C2:C(C):C:C:C:C:2:C:1	7	0.0141843	C15H16O	212.292
714	CC1:O:C:C:C(=O):C:1O	7	0.379979	C6H6O3	126.111
715	C/C=C1/COC=C(C(=O)OC)[C@H]1CC(=O)O	7	0.0478614	C11H14O5	226.228
716	OC1=C(C2:C:C(O):C(O):C(O):C:2)OC2:C:C(O):C:C(O):C:2C1	7	0.702866	C15H12O7	304.254
717	C=C1:O:C(C2:C:C:C(O):C(O):C:2):C(OC):C(=O):C:1=C(C)O	7	0.0932534	C15H14O6	290.271
718	C=CC(C=C)C1:C:C:C:C:C:1	7	0.0187902	C11H12	144.217
719	OC1=CC(O)=C2C(=C1)O[C@H](C1=CC=C(O)C(O)=C1)[C@H](O)[C@H]2C1=C(O)C=C(O)C2=C1O[C@H](C1=CC=C(O)C(O)=C1)[C@H](O)C2	7	0.0406009	C30H26O12	578.526
720	C[C@@H]1CC[C@@]2(OC1)O[C@H]1C[C@H]3[C@@H]4CC=C5C[C@@H](O[C@@H]6O[C@H](CO)[C@@H](O[C@@H]7O[C@@H](C)[C@H](O)[C@@H](O)[C@H]7O)[C@H](O)[C@H]6O[C@@H]6O[C@@H](C)[C@H](O)[C@@H](O)[C@H]6O)CC[C@]5(C)[C@H]4CC[C@]3(C)[C@H]1[C@@H]2C	7	0.381656	C45H72O16	869.055
721	C=CC(=O)C=CC1:C:C:C(O):C:C:1	7	0.06885	C11H10O2	174.199
722	COC1:C:C:C:C([C@H]2OC[C@H]3[C@@H]2CO[C@@H]3C2:C:C:C(O):C(OC):C:2):C:1	7	0.0226504	C20H22O5	342.391
723	O=C1C=C(C2=CC=C(O)C=C2)OC2=C([C@@H]3O[C@H](CO)[C@@H](O)[C@H](O)[C@H]3O)C(O)=C([C@@H]3O[C@H](CO)[C@@H](O)[C@H](O)[C@H]3O)C(O)=C12	7	0.0643796	C27H30O15	594.522
724	O=C/C=C/C1:C:C:C(O):C2:C:1C[C@@H](C1:C:C:C(O):C(O):C:1)O2	7	0.101536	C17H14O5	298.294
725	OCCC1:C:C:C(O):C:C:1	7	0.0470121	C8H10O2	138.166
726	O=C1C(O)=C(C2=CC=C(O)C=C2)OC2=CC(O)=CC(O)=C12	7	0.531729	C15H10O6	286.239
727	CC1:C:C(O):C2:C(:C:1)O[C@@H](C)C=C2	7	0.0739906	C11H12O2	176.215
728	COC1:C:C:C(C2:C:C(=O):C3:C(O):C:C(O):C:C:3:O:2):C:C:1	7	0.667664	C16H12O5	284.267
729	O=C1C(O)=C(C2=CC=C(O)C(O)=C2)OC2=CC(O)=CC(O)=C12	7	0.539905	C15H10O7	302.238
730	C=COCC1:C:C:C(O):C(O):C:1	7	0.122966	C9H10O3	166.176
731	O=C(CO[C@@H]1O[C@H](CO)[C@@H](O)[C@H](O)[C@H]1O)C(=CO)CO	7	0.235449	C11H18O9	294.256
732	COC1=CC(C2=CC(=O)C3=C(O)C(OC)=C(OC)C=C3O2)=CC=C1O	7	0.211424	C18H16O7	344.319
733	O=C1C2:C:C:C:C(O):C:2C(=O)C2:C(O):C:C:C:C:21	7	0.0724893	C14H8O4	240.214
734	OC[C@H](OC1:C:C(O):C:C(O):C:1)C1:C:C:C(O):C(O):C:1	7	0.0307489	C14H14O6	278.26
735	C/C=C/CC=CC(O)=COC	7	0.027776	C9H14O2	154.209
736	CC1:C(O):C(C):C2:C(:C:1O)C(=O)CCO2	7	0.0771604	C11H12O4	208.213
737	O=C1C=C(CO)C(=O)C(CO)=C1	7	0.0362732	C8H8O4	168.148
738	CC1(C)C=CC2:C:C(C3:C:O:C4:C:C(O):C:C:C:4:C:3=O):C:C:C:2O1	7	0.0536815	C20H16O4	320.344
739	CC1:C:C(O):C2:C(:C:1)C(=O)C1:C:C:C:C(O):C:1C2=O	7	0.11932	C15H10O4	254.241
740	C=CC[C@@H](C)[C@H](C)CC(=C)C	7	0.0167376	C11H20	152.281
741	CCC=CC(O)=COC	6	0.0140908	C7H12O2	128.171
742	O=CC1:C(O):C:C(O):C:C:1OCC1:C:C:C(O):C:C:1	6	0.0425254	C14H12O5	260.245
743	O=C1:C(O[C@@H]2O[C@H](CO)[C@@H](O)[C@H](O)[C@H]2O):C:O:C2:C:C(O):C:C(O):C:1:2	6	0.0171581	C15H16O10	356.283
744	CC=CC=C/C=C/C	6	0.12255	C8H12	108.184
745	COC=CC=C(CO)C(C)=O	6	0.0183391	C8H12O3	156.181
746	C=CC1:C:C(C2:C:O:C3:C:C(O):C:C:C:3:C:2=O):C:C:C:1O	6	0.0372338	C17H12O4	280.279
747	O=CC1:C(O):C:C(O):C:C:1OCC1:C:C:C(O):C(O):C:1	6	0.0245939	C14H12O6	276.244
748	CCC1=C(O)C(=O)C2:C(:C:C:C3:C:2CCCC3(C)C)C1=O	6	0.025664	C18H20O3	284.355
749	C[C@H]1CC[C@@H]2C(C(=O)O)=COC[C@@H]21	6	0.207427	C10H14O3	182.219
750	C[C@@H]1CC[C@@]2(OC1)O[C@H]1C[C@H]3[C@@H]4CC=C5C[C@@H](O[C@@H]6O[C@H](CO)[C@@H](O[C@@H]7O[C@H](CO)[C@@H](O)[C@H](O)[C@H]7O)[C@H](O)[C@H]6O[C@@H]6O[C@@H](C)[C@H](O)[C@@H](O)[C@H]6O)CC[C@]5(C)[C@H]4CC[C@]3(C)[C@H]1[C@@H]2C	6	0.214231	C45H72O17	885.054
751	COC1:C(O):C(O):C(C=O):C(O):C:1OC	6	0.067336	C9H10O6	214.173
752	CC[C@H]1C[C@]23CC[C@H]1C=C2C(=O)OC3	6	0.169628	C12H16O2	192.258
753	C=CCC(=O)C(=C)C1:C:C:C(OC):C:C:1	6	0.0187618	C13H14O2	202.253
754	O=CC1:C(O):C:C(O):C([C@H](O)[C@H](O)[C@@H](O)CO):C:1O	6	0.019668	C11H14O8	274.225
755	COC1:C2:O:C:C:C:2:C:C2:C:C:C(=O):O:C:1:2	6	0.0246488	C12H8O4	216.192
756	COC1:C(O):C(OC):C2:O:C(C3:C:C:C(O):C(O):C:3):C(O):C(=O):C:2:C:1O	6	0.0349802	C17H14O9	362.29
757	COC=CC=CC1:C:C(=O):C:C:O:1	6	0.0713876	C10H10O3	178.187
758	C=C/C=C/CC(=C)CC	6	0.0155036	C9H14	122.211
759	C=CC1:C:C:C:C:C:1O	6	0.106039	C8H8O	120.151
760	O=CC1:C:C:C(O):C([C@@H]2O[C@H](CO)[C@@H](O)[C@H](O)[C@H]2O):C:1O	6	0.0543359	C13H16O8	300.263
761	C[C@H]1C=CCC[C@@H]1C	6	0.0216168	C8H14	110.2
762	CC(=O)O[C@H]1CC(=O)OC(C)(C)[C@@H]2CC(=O)[C@]3(C)[C@H](CC[C@@]4(C)[C@H](C5=COC=C5)OC(=O)[C@H]5O[C@]543)[C@@]12C	6	0.119147	C28H34O9	514.571
763	O=C1:C(O):C(C2:C:C:C(O):C(O):C:2):O:C2:C:C(O):C(O):C(O):C:1:2	6	0.184517	C15H10O8	318.237
764	COC1:C(OC):C(O):C2:C(=O):C:C(C3:C:C:C(O):C(O):C:3):O:C:2:C:1OC	6	0.17736	C18H16O8	360.318
765	C[C@@H]1O[C@@H](O[C@H]2[C@H](OC3=CC4=C(C(=O)C=C(C5=CC=C(O)C=C5)O4)C(O)=C3)O[C@H](CO)[C@@H](O)[C@@H]2O)[C@H](O)[C@H](O)[C@H]1O	6	0.0590302	C27H30O14	578.523
766	C=C1C[C@@]23CC[C@H]4[C@@](C)(CCC[C@@]4(C)C(=O)O)[C@@H]2CC[C@]1(O)C3	6	0.180304	C20H30O3	318.457
767	CC=CCC1:C:C:C:C:C:1O	6	0.0163935	C10H12O	148.205
768	COC=CC(OC)=C(CO)C(C)=O	6	0.0438216	C9H14O4	186.207
769	COC(=CCCCCO)CO	6	0.0304621	C8H16O3	160.213
770	O=C1:C(O):C(C2:C:C:C(O):C:C:2):O:C2:C:C(O):C(O):C(O):C:1:2	6	0.287245	C15H10O7	302.238
771	O=CC=C(C=O)C(O)=CCO	6	0.0555339	C7H8O4	156.137
772	CC(C)(O)CCOC1:C2:C:C:O:C:2:C:C2:O:C(=O):C:C:C:1:2	6	0.227284	C16H16O5	288.299
773	COC=CC(=CCO)OCC1:C:C:C(O):C:C:1	6	0.0548162	C13H16O4	236.267
774	O=C(O)[C@H](O)C[C@@H](O)CO	6	0.147861	C5H10O5	150.13
775	CC(C)(O)CC[C@@H](O)[C@](C)(O)C[C@@]1(C)CC[C@H]2C(=CC(=O)[C@]3(O)C[C@@H](O)[C@@H](O)C[C@]23C)[C@@H]1O	6	0.105949	C25H42O8	470.603
776	O=C1:C(O[C@@H]2OC[C@@H](O)[C@H](O)[C@H]2O):C:O:C2:C:C(O):C:C(O):C:1:2	6	0.0393358	C14H14O9	326.257
777	CC1C=CC2:C:C(C3:C:O:C4:C:C(O):C:C:C:4:C:3=O):C:C:C:2O1	6	0.0263744	C19H14O4	306.317
778	C=C(C)C1:O:C2:C:C(OC):C:C(O):C:2:C(=O):C:1O	6	0.0184923	C13H12O5	248.234
779	O=C1:C(O):C(C2:C:C:C:C:C:2):O:C2:C:C(O):C:C(O):C:1:2	6	0.236257	C15H10O5	270.24
780	C=C1:C:C:C(=O):O:C:1=CCOC	6	0.0143984	C9H10O3	166.176
781	COC1:C(O):C:C(O):C2:C(=O):C:C(C3:C(O):C:C:C:C:3O):O:C:1:2	6	0.0501297	C16H12O7	316.265
782	CCC(=O)CCC1:C:C:C(O):C:C:1	6	0.120795	C11H14O2	178.231
783	C=C(C=CCC(C)=O)OC	6	0.0199984	C8H12O2	140.182
784	O=C1:O:C2:C(O):C(O):C:C3:C(=O):O:C4:C(O):C:C:C:1:C:4:C:2:3	6	0.0469085	C14H6O7	286.195
785	O=C1:O:C2:C:C(O):C:C:C:2:C2:O:C3:C:C(O):C:C:C:3:C:1:2	6	0.0350294	C15H8O5	268.224
786	CC=C(C)[C@@H]1CC(=O)C=C(C)O1	6	0.0757449	C10H14O2	166.22
787	CCCCC=CC(O)=COC	6	0.0489619	C9H16O2	156.225
788	O=C1CCOC2:C:C:C:C(O):C:21	6	0.030474	C9H8O3	164.16
789	COCCC=C(CO)OC	6	0.0154724	C7H14O3	146.186
790	C=CC(=O)OCCCO	6	0.0319433	C6H10O3	130.143
791	C=C(C)[C@H]1OC[C@H]2[C@@H]1CO[C@@H]2C(=C)C	6	0.0211542	C12H18O2	194.274
792	O=C1C[C@@H](C2=CC=C(O)C=C2)OC2=CC(O)=CC(O)=C12	6	0.14694	C15H12O5	272.256
793	C=CCCOC1:C:C(O):C:C(O):C:1	6	0.0722738	C10H12O3	180.203
794	C=CCCOCOCCO	6	0.0639402	C7H14O3	146.186
795	CCCC(=O)C=C(O)CCC	6	0.0173929	C9H16O2	156.225
796	CC(=CCO)OC[C@H](O)CO	6	0.0582048	C7H14O4	162.185
797	O=C(CCC1:C:C:C(O):C:C:1O)C1:C:C:C(O):C:C:1O	6	0.0166514	C15H14O5	274.272
798	CC=C(C)C[C@@H](O)C(=O)C1:C:C:C(O):C:C:1O	6	0.13248	C13H16O4	236.267
799	O=C1C=C(C2=CC=C(O)C(O)=C2)OC2=C1C(O)=CC(O[C@@H]1O[C@H](CO)[C@@H](O)[C@H](O)[C@H]1O)=C2	6	0.0208246	C21H20O11	448.38
800	O=C1C=CC2=C(C=C3OC=CC3=C2O)O1	6	0.222214	C11H6O4	202.165
801	O=C1C=C(C=CO)C(=O)C2:C:C:C:C:C:21	6	0.0378106	C12H8O3	200.193
802	CO[C@H](O)[C@H](O)[C@H](O)CO	6	0.0183592	C5H12O5	152.146
803	CCCCCCCCC=O	6	0.0126976	C9H18O	142.242
804	CC=C(C=COC)/C=C/C=O	6	0.0918813	C9H12O2	152.193
805	C=CC(=C)/C=C/C(C)=O	6	0.020395	C8H10O	122.167
806	CC=C(C=O)C1=CC(C)(C)CCC1	6	0.0467126	C12H18O	178.275
807	C=C[C@@H](C)/C=C/C1:C:C:C(O):C:C:1	6	0.0188743	C12H14O	174.243
808	O=C1CC(C2:C:C:C(O):C(O):C:2)OC2:C:C(O):C:C(O):C:21	6	0.178367	C15H12O6	288.255
809	O=C1C2:C:C:C:C:C:2C(=O)C2:C(O):C:C(O):C:C:21	6	0.173935	C14H8O4	240.214
810	CC(=O)C(=CO)C(O)=CCO	6	0.182073	C7H10O4	158.153
811	C=C(OC)C(O)=CO	6	0.0312408	C5H8O3	116.116
812	O=C1:C:C(C=CCO):O:C(=C(CO)[C@@H]2O[C@H](CO)[C@@H](O)[C@H](O)[C@H]2O):C:1=CO	6	0.023185	C17H22O10	386.353
813	C=C(OC)C(O)=CC	6	0.0147918	C6H10O2	114.144
814	COC(=O)C1:C:C:C:C:C:1	6	0.180012	C8H8O2	136.15
815	CC(=O)OC1:C:C:C(CCO):C(O):C:1	6	0.207371	C10H12O4	196.202
816	C=C1:O:C:C(C2:C:C:C(OC):C:C:2):C(=O):C:1=CO	6	0.041732	C14H12O4	244.246
817	O=C(/C=C/C1:C:C:C(O):C:C:1)C1:C:C:C(O):C:C:1O	6	0.424553	C15H12O4	256.257
818	CC(=O)NCC(C)O	6	0.0252981	C5H11NO2	117.148
819	COC1:C(C2:C:C:C(O):C:C:2):O:C(C):C:C:1=O	6	0.028117	C13H12O4	232.235
820	C=CC(C=CC1:C:C:C:C(O):C:1)=CC	6	0.0158532	C13H14O	186.254
821	COC=CCCOC1:C:C(O):C:C(O):C:1	6	0.0150597	C11H14O4	210.229
822	C=CCC1:C:C:C(O):C(CC(O)=CC):C:1	6	0.0392795	C13H16O2	204.269
823	O=C(O)CCCCO	6	0.0134267	C5H10O3	118.132
824	CCC=C1C(=CC=O)[C@@]23CCCC(C)(C)[C@@H]2C[C@@H]1OC3	6	0.0424657	C18H26O2	274.404
825	CC=CC1:C:C:C(OC):C(OC):C:1	6	0.027844	C11H14O2	178.231
826	COC1:C(C2:C:C:C(O):C:C:2):O:C2:C:C(O):C:C(O):C:2:C:1=O	6	0.172212	C16H12O6	300.266
827	CCC(=O)C=CC1:C:C:C(O):C:C:1	6	0.0469091	C11H12O2	176.215
828	O=CC(CO)=C(O)C(=CO)[C@@H]1O[C@H](CO)[C@@H](O)[C@H](O)[C@H]1O	6	0.0551108	C12H18O9	306.267
829	C=CCC1:C:C:C:C(O):C:1	6	0.0891926	C9H10O	134.178
830	C=CC(=C)C(=O)C(=C)C1:C:C:C(O):C:C:1	6	0.0354936	C13H12O2	200.237
831	O=C1:C:C(C2:C:C:C:C:C:2):O:C2:C(O):C(O):C:C(O):C:1:2	6	0.293274	C15H10O5	270.24
832	CCC(=O)OCCO	6	0.0115404	C5H10O3	118.132
833	CC(=O)C1:C:C:C(OCCO):C:C:1O	6	0.0477975	C10H12O4	196.202
834	CC(=O)C1:C:C:C(O):C(O):C:1O	6	0.0243493	C8H8O4	168.148
835	COC(C=O)=CC=O	6	0.0176169	C5H6O3	114.1
836	O=C(O)/C=C\C1:C:C:C(O):C:C:1	6	0.027539	C9H8O3	164.16
837	CC(=O)C1:C(O):C:C(O):C(CO[C@H](CO)[C@@H](O)CO):C:1O	6	0.0155747	C13H18O8	302.279
838	CC(=O)C(CO)=C(O)C=CO	6	0.0723429	C7H10O4	158.153
839	CCC1:C:C:C(O):C(O):C:1O	6	0.0200231	C8H10O3	154.165
840	CNC1:C(C2:C:C:C(OC):C:C:2):C:C:C2:C:C3:C(:C:C:1:2)OCO3	6	0.0299134	C19H17NO3	307.349
841	O=C(C=CO)CO[C@@H]1O[C@H](CO)[C@@H](O)[C@H](O)[C@H]1O	6	0.0140122	C10H16O8	264.23
842	CC(=O)C1:C:C:C:C:C:1	6	0.0521016	C8H8O	120.151
843	CCCC(=O)C1:C:C:C(O):C:C:1O	6	0.0326194	C10H12O3	180.203
844	C=CC(=CC)C(=C)C(=O)C1:C:C:C(O):C:C:1O	6	0.0284465	C14H14O3	230.263
845	O=C1OCCC2:C1:C:C(O):C(O):C:2O	6	0.0335816	C9H8O5	196.158
846	CC=CC(=O)CCC1:C:C:C:C:C:1	6	0.172358	C12H14O	174.243
847	CCCCOC(=O)CCCC(=O)OC	6	0.0187871	C10H18O4	202.25
848	CCCCOC(=O)CC(C)C	6	0.0316538	C9H18O2	158.241
849	C[C@@H]1CCCC[C@@]1(C)CCO	6	0.0183508	C10H20O	156.269
850	O=C1CC(C2=CC=C(O)C=C2)OC2=CC(O)=CC(O)=C12	6	0.180539	C15H12O5	272.256
851	COC1:C:C(O):C2:C(=O):C:C(C3:C:C:C(O):C(O):C:3):O:C:2:C:1	6	0.454054	C16H12O6	300.266
852	CCOC1:C:C:C2:C:C:C(=O):O:C:2:C:1	6	0.0181811	C11H10O3	190.198
853	CC1:C:C(O):C:C2:O:C:C:C(=O):C:1:2	6	0.020549	C10H8O3	176.171
854	COC1=C(O)C=CC(/C=C/C(=O)NCCC2=CC(OC)=C(O)C=C2)=C1	6	0.0153979	C19H21NO5	343.379
855	COC1:C:C(O):C2:C(=O):C:C(C3:C:C:C(O):C:C:3):O:C:2:C:1	6	0.131334	C16H12O5	284.267
856	CC1:C:C:C(OC(C)C):C:C:1OC=O	6	0.109471	C11H14O3	194.23
857	CC(C)=CCC1:C:C(C=O):C:C:C:1O	6	0.189322	C12H14O2	190.242
858	COC1=C(O)C=C2OC(=O)C=CC2=C1	6	0.305993	C10H8O4	192.17
859	COC=C(O)C=CCCO	6	0.0198175	C7H12O3	144.17
860	COC=C(O)C=CCCCCO	6	0.123708	C9H16O3	172.224
861	OCC=CO[C@@H]1O[C@H](CO)[C@@H](O)[C@H](O)[C@H]1O	6	0.316782	C9H16O7	236.22
862	CC1:C(C):C2:C:C:C(O):C(O):C:2:O:C:1=O	6	0.0473363	C11H10O4	206.197
863	COC1=C(O)C=CC(/C=C/C(=O)NCCC2=CC=C(O)C=C2)=C1	6	0.0735474	C18H19NO4	313.353
864	CC(C)=CCC1:C:C:C:C:C:1O	6	0.0539245	C11H14O	162.232
865	COC1:C:C:C(/C=C/C2:C:C(O):C:C(O):C:2):C:C:1	6	0.0877072	C15H14O3	242.274
866	CC1(C)CC[C@@H]2CC[C@]3(C)C(=CC[C@@H]4[C@@]5(C)CCC(=O)C(C)(C)[C@@H]5CC[C@]43C)[C@@H]2C1	6	0.134137	C29H46O	410.686
867	CC1:C:O:C2:C:C(O):C:C:C:2:C:1=O	6	0.0187438	C10H8O3	176.171
868	O=CCO[C@@H]1O[C@H](COC[C@H](O)[C@H](O)CO)[C@@H](O)[C@H](O)[C@H]1O	6	0.574557	C12H22O10	326.298
869	CCC[C@H](N)C(=O)O	6	0.0384814	C5H11NO2	117.148
870	COC1:C:C:C:C(O):C:1C=O	6	0.015482	C8H8O3	152.149
871	CC(C)C1=C(O)C(=O)C2=C(CC[C@H]3C(C)(C)CCC[C@]23C)C1=O	6	0.0968062	C20H28O3	316.441
872	CC1(C)OC(=O)C[C@H](O)[C@]2(C)[C@H]3CC[C@@]4(C)[C@H](C5=COC=C5)OC(=O)[C@H]5O[C@]54[C@]3(C)C(=O)C[C@@H]12	6	0.0925272	C26H32O8	472.534
873	CC(C)=CCC1:C(C2:C:C:C(O):C:C:2O):O:C2:C(C):C(O):C:C(O):C:2:C:1=O	6	0.0606903	C21H20O6	368.385
874	COC1=CC2=C(C(=O)C=C(C3=CC=C(O)C=C3)O2)C(O)=C1OC	6	0.248732	C17H14O6	314.293
875	COC1:C:C(O):C(C):C2:C:1C(=O)C[C@@H](C1:C:C:C(O):C:C:1O)O2	6	0.0531842	C17H16O6	316.309
876	C/C=C/C1:C:C:C(OC):C:C:1	6	0.0158261	C10H12O	148.205
877	COC1:C:C(C[C@H](CCO)COCO):C:C:C:1O	6	0.0812887	C13H20O5	256.298
878	OC[C@H](O)CO[C@H](O)[C@H](O)CO	6	0.0848049	C6H14O6	182.172
879	CCO[C@H](O)[C@H](O)[C@@H](O)CO	6	0.138876	C6H14O5	166.173
880	COC1=C(O)C2=C(C=C1O)OC(C1=CC=C(O)C=C1)=CC2=O	6	0.253734	C16H12O6	300.266
881	O=COCCC1:C:C:C(O):C:C:1	6	0.0252891	C9H10O3	166.176
882	OC1:C:C(O):C2:C(:C:1)OC[C@@H](O)C2	6	0.0292093	C9H10O4	182.175
883	CC1:C:C(O):C:C(OCCO):C:1	6	0.0307267	C9H12O3	168.192
884	COC1=CC=C(C2=CC(=O)C3=C(C=C(O[C@@H]4O[C@H](CO[C@@H]5O[C@@H](C)[C@H](O)[C@@H](O)[C@H]5O)[C@@H](O)[C@H](O)[C@H]4O)C=C3O)O2)C=C1	6	0.0565343	C28H32O14	592.55
885	CC/C=C\C/C=C\C=C\CO	6	0.0360277	C10H16O	152.237
886	COC1:C:C:C(C2=CC(=O)OC2):C(O):C:1	6	0.0228359	C11H10O4	206.197
887	OC1:C:C(O):C2:C(:C:1)O[C@H](C1:C:C:C(O):C(O):C:1)[C@H](O)[C@H]2C1:C(O):C:C(O):C2:C:1O[C@H](C1:C:C:C(O):C(O):C:1)CC2	6	0.0140606	C30H26O11	562.527
888	CC1:C:C:C:C:C:1OC(C)C	6	0.0232585	C10H14O	150.221
889	CC1:C:C:C:C:C:1N	6	0.0325657	C7H9N	107.156
890	CC1:C:C:C2:C(:C:1C=O)CCCC2(C)C	6	0.016159	C14H18O	202.297
891	C/C=C/C(C)=CC=CO	6	0.0261874	C8H12O	124.183
892	COC=C(O)C=CC/C=C/C(N)=O	6	0.40338	C9H13NO3	183.207
893	COC1:C:C(C2:C:C(=O):C3:C(O):C(OC):C(OC):C(OC):C:3:O:2):C:C:C:1O	6	0.0266759	C19H18O8	374.345
894	COC=C(O)C=CCCOC	6	0.147258	C8H14O3	158.197
895	CCOC1:C2:C:C:O:C:2:C:C2:O:C(=O):C:C:C:1:2	6	0.0224469	C13H10O4	230.219
896	OC1:C:C:C2:C(:C:1)OCO2	6	0.0388131	C7H6O3	138.122
897	COC1:C:C2:C(=O):C(C3:C:C:C(O):C:C:3):C:O:C:2:C:C:1O	6	0.278092	C16H12O5	284.267
898	CC1:C(O):C:C:C(C=O):C:1O	6	0.23549	C8H8O3	152.149
899	CC1(C)CCCC2:C1:C:C:C1:C:2C(=O)C(=O)C=C1O	6	0.0349149	C16H16O3	256.301
900	CC1:C(O):C:C2:O:C:C(C3:C:C:C(O):C:C:3):C(=O):C:2:C:1O	6	0.259392	C16H12O5	284.267
901	CC(C)C[C@@H]1NC(=O)[C@@H]2CCCN2C(=O)[C@H](CO)NC(=O)CNC(=O)[C@H](CC2=CC=C(O)C=C2)NC(=O)[C@@H]2CCCN2C(=O)[C@H](CC(C)C)NC1=O	6	0.498094	C36H53N7O9	727.86
902	CC(C)CC1:C:C:C2:C(:C:1)OCO2	6	0.0906526	C11H14O2	178.231
903	COC1:C:C(C(=O)C2:C:C:C(O):C(CCO):C:2O):C:C:C:1O	6	0.0183064	C16H16O6	304.298
904	CC1=C(C)[C@@]2(C)CCCC(C)(C)[C@@H]2CC1=O	6	0.0233646	C15H24O	220.356
905	CC1=C(C)[C@H](O)OC1=O	6	0.021103	C6H8O3	128.127
906	OC1:C:C:C([C@H]2OC=CC[C@@H]2O):C:C:1O	6	0.0178365	C11H12O4	208.213
907	CC1=C(C(=CC=CC(C)C)CO)C(=O)CCC1(C)C	6	0.0613627	C17H26O2	262.393
908	CCC(=O)C1:C:C:C:C:C:1	5	0.0341143	C9H10O	134.178
909	CCC(=O)C1=C(O)C(C)(C)C(O)=C(C)C1=O	5	0.195219	C12H16O4	224.256
910	CC/C=C/C[C@@]1(C)CCCC(C)(C)C1	5	0.013225	C14H26	194.362
911	CC1:C:C:C2:C(:C:1O)C=CC(C)(C)O2	5	0.129245	C12H14O2	190.242
912	CCCC(=O)C1:C(O):C:C(O):C(CC2=C(O)C(C)(C)C(O)=C(C(C)=O)C2=O):C:1O	5	0.114842	C21H24O8	404.415
913	C=NC1:C:N:C:N:C:1N	5	0.0508979	C5H6N4	122.131
914	C=CC(C=C)=C(C)O	5	0.0820029	C7H10O	110.156
915	COC1=CC=C(C2=CC(=O)C3=C(C=C(O[C@@H]4O[C@H](CO)[C@@H](O)[C@H](O)[C@H]4O)C=C3O)O2)C=C1	5	0.0847794	C22H22O10	446.408
916	C=CC(=CC)/C=C/CC1:C:C:C(O):C:C:1O	5	0.0320176	C14H16O2	216.28
917	C=CC(=CC)C(C)C	5	0.0678031	C8H14	110.2
918	C=CC(=CC)/C=C/C1:C:C:C:C(O):C:1	5	0.0148378	C13H14O	186.254
919	O=C(O)CCC1:C:C:C(O):C:C:1	5	0.0438871	C9H10O3	166.176
920	C=C[C@]1(C)[C@H]2CC[C@@]3(C)[C@H](C4:C:C:O:C:4)OC(=O)[C@H]4O[C@]43[C@]2(C)C(=O)C[C@H]1C(C)C	5	0.0360716	C25H32O5	412.526
921	OCC1=CO[C@H](C2:C:C:C(O):C(O):C:2)[C@H](O)C1	5	0.0146242	C12H14O5	238.239
922	C=CC1:C(O):C:C:C:C:1O	5	0.0186418	C8H8O2	136.15
923	CCCC1:C(O):C:C:C:C:1O	5	0.0559193	C9H12O2	152.193
924	O=C(O)[C@H]1O[C@@H](OCC=C(O)C=CO)[C@H](O)[C@@H](O)[C@@H]1O	5	0.490725	C11H16O9	292.24
925	C=C[C@H]1OC[C@H]2[C@@H]1CO[C@@H]2C(=C)C	5	0.0568078	C11H16O2	180.247
926	C[C@@H]1O[C@@H](O[C@H]2[C@H](O[C@H]3CC[C@@]4(C)[C@@H](CC[C@]5(C)[C@@H]4CC=C4[C@@H]6CC(C)(C)CC[C@]6(C(=O)O)CC[C@]45C)[C@]3(C)CO)OC[C@H](O)[C@@H]2O)[C@H](O)[C@H](O[C@@H]2O[C@H](CO)[C@@H](O)[C@H](O)[C@H]2O)[C@H]1O	5	0.0166772	C47H76O17	913.108
927	C[C@@H]1O[C@@H](O[C@H]2[C@H](OC3=CC(O)=C4C(=O)C[C@@H](C5=CC=C(O)C=C5)OC4=C3)O[C@H](COC(=O)CC(C)(O)CC(=O)O)[C@@H](O)[C@@H]2O)[C@H](O)[C@H](O)[C@H]1O	5	0.105941	C33H40O18	724.665
928	C[C@@H]1O[C@@H](O[C@H]2[C@H](OC3=CC4=C(C(=O)C[C@@H](C5=CC=C(O[C@@H]6O[C@H](CO)[C@@H](O)[C@H](O)[C@H]6O)C=C5)O4)C(O)=C3)O[C@H](COC(=O)CC(C)(O)CC(=O)O)[C@@H](O)[C@@H]2O)[C@H](O)[C@H](O)[C@H]1O	5	0.101301	C39H50O23	886.806
929	O=C(O[C@@H]1CC2:C(O):C:C(O):C:C:2O[C@@H]1C1:C:C:C(O):C(O):C:1)C1:C:C(O):C(O):C(O):C:1	5	0.0354248	C22H18O10	442.376
930	C/C=C/C1:C:C(OC):C2:C(:C:1)C(C)CO2	5	0.0847027	C13H16O2	204.269
931	OC1:C:C(O):C:C(CCC2:C:C:C(O):C(O):C:2):C:1	5	0.0279515	C14H14O4	246.262
932	COC1:C:C(CCCO):C:C:C:1O	5	0.0374816	C10H14O3	182.219
933	CCCC(=O)C1:C(O):C(C):C(O):C(CC2=C(O)C(C)(C)C(O)=C(C(C)=O)C2=O):C:1O	5	0.189262	C22H26O8	418.442
934	C=C(C(=O)C=O)C1=C[C@@](C)(O)[C@@H](O)CC1	5	0.0197702	C11H14O4	210.229
935	CC/C=C/C1:C:C(O):C:C(O):C:1	5	0.0444135	C10H12O2	164.204
936	COC1:C:C(C2:O:C3:C(OC):C(O):C(OC):C(O):C:3:C(=O):C:2O):C:C:C:1O	5	0.726172	C18H16O9	376.317
937	C=CC/C=C/C1:C:C(O):C:C(O):C:1	5	0.0405205	C11H12O2	176.215
938	C[C@@]12C[C@@]3(O)O[C@@H](O1)[C@]1(CO)[C@H]3C[C@H]12	5	0.135489	C10H14O4	198.218
939	OCCCC1:C:C:C(O):C(O):C:1	5	0.213333	C9H12O3	168.192
940	O=C1C[C@@H](CC2:C:C:C3:C(:C:2)OCO3)CO1	5	0.018751	C12H12O4	220.224
941	CC(=O)C(C)=C(O)C=CO	5	0.022375	C7H10O3	142.154
942	O=C(COC[C@H](O)[C@H](O)CO)C1:C(O):C:C(O):C:C:1O	5	0.086993	C12H16O8	288.252
943	CCCCNC(=N)N	5	0.0285364	C5H13N3	115.18
944	CC=C(C)C1:O:C2:C:C(O):C:C(O):C:2:C(=O):C:1OC	5	0.019295	C14H14O5	262.261
945	OC/C=C/C1:C:C:C:C:C:1	5	0.164331	C9H10O	134.178
946	C=CC(=O)NCC(C)(C)O	5	0.0387778	C7H13NO2	143.186
947	C=CC(=CC)CCC(=O)C1:C:C:C(O):C:C:1O	5	0.042234	C14H16O3	232.279
948	CC(C)=CCC=CC(C=O)=C(C)O	5	0.0248754	C11H16O2	180.247
949	COC1=CC=C2C[C@H]3C4=C(C(O)=C(OC)C=C4CCN3C)C2=C1OC	5	0.187085	C20H23NO4	341.407
950	OCCOCOC1:C:C:C:C(O):C:1	5	0.0240428	C9H12O4	184.191
951	OCCC1:C:C:C:C:C:1	5	0.0760667	C8H10O	122.167
952	CC(=O)C(=CO)CO	5	0.0190329	C5H8O3	116.116
953	COC1=CC=C(C2=CC(=O)C3=C(O)C(OC)=C(OC)C=C3O2)C=C1	5	0.313639	C18H16O6	328.32
954	C=C(O)C(C=O)=C(O)COC	5	0.0176304	C7H10O4	158.153
955	C=CC(=CO)C(=O)C(=C)C1:C:C:C(O):C:C:1	5	0.0347814	C13H12O3	216.236
956	CC(=O)C1:C(O):C:C(O[C@H](O)[C@H](O)[C@@H](O)CO):C:C:1O	5	0.535397	C12H16O8	288.252
957	C=CC(=CCOC)CCCO	5	0.0233549	C9H16O2	156.225
958	CC1=CC(=O)CC(C)(C)C1	5	0.0218757	C9H14O	138.21
959	CN1CCC2:C:C(O):C(O):C:C:2C1	5	0.0274497	C10H13NO2	179.219
960	CC(=O)C1:C:C(C):C(O):C:C:1O	5	0.021191	C9H10O3	166.176
961	CN1CC=C(C2:C:C:C:C:C:2)CC1	5	0.0258182	C12H15N	173.259
962	CC(=O)C1:C(O):C:C(O):C([C@H](O)[C@H](O)[C@@H](O)CO):C:1O	5	0.0306843	C12H16O8	288.252
963	O=C[C@H](O)CC1:C:C:C(O):C:C:1O	5	0.372978	C9H10O4	182.175
964	CC(=O)C1:C(O):C([C@@H]2O[C@H](CO)[C@@H](O)[C@H](O)[C@H]2O):C(O):C([C@@H]2O[C@H](CO)[C@@H](O)[C@H](O)[C@H]2O):C:1O	5	0.0886618	C20H28O14	492.43
965	C=CC(=CCO)C(=C)C(=O)C1:C:C:C(O):C:C:1O	5	0.0236428	C14H14O4	246.262
966	C=CC(=CO)C(=O)C=CC1:C:C:C(O):C:C:1	5	0.0166533	C13H12O3	216.236
967	C=C(C)OCOC(CO)CO	5	0.0789165	C7H14O4	162.185
968	C=C(C)/C=C/C(=O)OCC	5	0.0314996	C8H12O2	140.182
969	O=C(O)C1:C:C:C(O):C:C:1	5	0.0849513	C7H6O3	138.122
970	C=CC(C)(C)C=C(C)O	5	0.0310052	C8H14O	126.199
971	C=CC(C)=CC(=CO)OC	5	0.030829	C8H12O2	140.182
972	OCCO[C@H](O)[C@H](O)[C@H](O)CO	5	0.340707	C6H14O6	182.172
973	O=C1C[C@@H](C2:C:C:C(O):C(O):C:2)CCO1	5	0.0179932	C11H12O4	208.213
974	C/C=C/C(=O)CCCCCC	5	0.0371029	C10H18O	154.253
975	CC/C=C\CC/C=C/C=C\CCCCCCCC(=O)O	5	0.106745	C18H30O2	278.436
976	C=CC(C)=CC1:C:C:C(=O):O:C:1	5	0.0179268	C10H10O2	162.188
977	C=C(CO)OC=O	5	0.0144472	C4H6O3	102.089
978	COC1:C:C(C2:O:C3:C:C(O):C:C(O):C:3:C(=O):C:2OC):C:C:C:1O	5	0.217408	C17H14O7	330.292
979	CCC(C=O)=C(O)C1:C:C:C2:C(C):C:C:C:C:2:C:1	5	0.0216427	C16H16O2	240.302
980	CO[C@@H](CO)OCCO	5	0.0220627	C5H12O4	136.147
981	COC(C=CCOC1:C:C(OC):C(OC):C(O):C:1C=O)=CO	5	0.0163192	C15H18O7	310.302
982	O=C(CO[C@H](O)[C@H](O)[C@H](O)CO)C1:C(O):C:C(O):C:C:1O	5	0.0610815	C12H16O9	304.251
983	CC1(C)CCC2:C:C(C3:C:O:C4:C:C(O):C:C:C:4:C:3=O):C:C:C:2O1	5	0.0663103	C20H18O4	322.36
984	O=C(CC=CO)O[C@H](CC1:C:C:C(O):C(O):C:1)C(=O)O	5	0.0184206	C13H14O7	282.248
985	OC1:C2:C(:C:C3:C:C:O:C:1:3)C=CCO2	5	0.0207595	C11H8O3	188.182
986	CC1(C)CCCC2:C1:C:C:C1:C:2C(=O)C(=O)C2=C1OCC2	5	0.0396258	C18H18O3	282.339
987	COC(C=CC(C=O)=CO)=CO	5	0.186041	C8H10O4	170.164
988	CC=C(C)C[C@@H](O)COC1:C:C:C:C(O):C:1	5	0.0436014	C13H18O3	222.284
989	O=C(O)/C=C/C1:C:C:C(O):C2:C:1C[C@@H](C1:C:C:C(O):C(O):C:1)O2	5	0.0164181	C17H14O6	314.293
990	CC1(C)CCCC2:C(C=O):C:C:C:C:21	5	0.0200007	C13H16O	188.27
991	O=C1C[C@@H](C2:C:C:C:C:C:2)OC2:C:C(O):C:C(O):C:21	5	0.129954	C15H12O4	256.257
992	C[C@@H]1O[C@@H](OC[C@H]2O[C@@H](OC3=C(C4=CC=C(O)C=C4)OC4=CC(O)=CC(O)=C4C3=O)[C@H](O[C@H]3O[C@@H](C)[C@H](O)[C@@H](O)[C@H]3O)[C@@H](O)[C@@H]2O)[C@H](O)[C@H](O)[C@H]1O	5	0.131364	C33H40O19	740.664
993	O=C1:C:C(C2:C:C:C(O):C:C:2):O:C2:C([C@H](O)CO):C(O):C([C@H](O)[C@H](O)[C@@H](O)CO):C(O):C:1:2	5	0.0982038	C21H22O11	450.396
994	C[C@@H]1C=C(C2:C:C:C:C:C:2)CCN1	5	0.0199307	C12H15N	173.259
995	COC1=C(O)C=CC(C2=CC(=O)C3=C(O2)C([C@@H]2O[C@H](CO)[C@@H](O)[C@H](O)[C@H]2O)=C(O)C([C@@H]2O[C@H](CO)[C@@H](O)[C@H](O)[C@H]2O)=C3O)=C1	5	0.0731811	C28H32O16	624.548
996	C=CCC1:C:C(C2:C:C:C:C:C:2O):C:C:C:1O	5	0.0271188	C15H14O2	226.275
997	C=C(C=CCO)C(=C)C(=O)C1:C:C:C(O):C:C:1	5	0.0265622	C14H14O3	230.263
998	COC1=C(O)C=CC(C=CC=O)=C1	5	0.057326	C10H10O3	178.187
999	COC1=CC(C2=CC(=O)C3=C(OC)C(OC)=C(OC)C(OC)=C3O2)=CC(OC)=C1OC	5	0.0696188	C22H24O9	432.425
1000	OC1=CC=C(/C=C/C2=CC(O)=CC(O)=C2)C=C1	5	0.14567	C14H12O3	228.247

## Sheet: postive unique
rank	canonical_smiles	count	average intensity	formula	exact mass
1	O=CC1:C:C:C:C:C:1	226	0.0824864	C7H6O	106.124
2	C[C@@H]1CCC[C@]2(C)[C@@H]1CC=CC2(C)C	153	0.0318628	C14H24	192.346
3	CC1(C)C=CCCC1(C)C	142	0.0180407	C10H18	138.254
4	CC[C@]1(C)CCC=C[C@@]1(C)CC	136	0.0176295	C12H22	166.308
5	CC1(C)CCC[C@]2(C)[C@@H]1CC=CC2(C)C	135	0.0297695	C15H26	206.373
6	CC[C@]1(C)CCC=CC1(C)C	95	0.0183259	C11H20	152.281
7	C[C@@H]1OCC[C@H](O)[C@H]1O	89	0.0187728	C6H12O3	132.159
8	CCC1:C:C:C(C):C:C:1	79	0.0305868	C9H12	120.195
9	C[C@@H]1CC[C@H]2[C@@H](CC=C[C@H]2C)C1	77	0.0244339	C12H20	164.292
10	CC[C@]1(C)C=CCCC1(C)C	76	0.0199146	C11H20	152.281
11	C[C@@H]1CCC[C@@]2(C)[C@H](C)C=CC[C@H]12	72	0.0157147	C13H22	178.319
12	C[C@@H]1CCC=CC1(C)C	70	0.0164638	C9H16	124.227
13	CCCC1:C:C:C(OC):C(OC):C:1	67	0.0423541	C11H16O2	180.247
14	C=CCCCC(C)C	66	0.0233053	C8H16	112.216
15	CC(C)C(C)C(C)C	60	0.0248329	C8H18	114.232
16	COC1:C:C:C2:C:C:C(=O):O:C:2:C:1C	60	0.195817	C11H10O3	190.198
17	CC1:C:C:C(C(C)C):C:C:1	55	0.027235	C10H14	134.222
18	CCC1=C(O)C2:C:C:C:C:C:2C(=O)C1=O	54	0.0250982	C12H10O3	202.209
19	CC(C)[C@@H]1CC[C@H](C)[C@H](C)C1(C)C	54	0.01667	C13H26	182.351
20	CCCC(C)CCC	54	0.0214706	C8H18	114.232
21	CC1(C)CCCCC1	52	0.0231583	C8H16	112.216
22	C=CCCC[C@H](C)CC	50	0.0213945	C9H18	126.243
23	C/C=C/C#CC#C/C=C/C	43	0.0495139	C10H10	130.19
24	CCCCCC(C)C	43	0.0345659	C8H18	114.232
25	CC(C)CC(C)(C)C	41	0.0513893	C8H18	114.232
26	C=CCCC[C@H](C)CCC	40	0.0222513	C10H20	140.27
27	CC[C@@H](C)CCC=C(C)C	40	0.0484872	C10H20	140.27
28	CC(C)=CCCC(C)C	40	0.0334553	C9H18	126.243
29	O=C1:C:C:C2:C:C:C:C:C:2:O:1	39	0.0581802	C9H6O2	146.145
30	CC1(C)CCCCC1(C)C	39	0.0189604	C10H20	140.27
31	C=CC1=CC(=O)C(=O)C(CC)=C1O	38	0.0584461	C10H10O3	178.187
32	C=C(C)CCCCC	38	0.0299898	C8H16	112.216
33	C[C@H]1CC[C@H](O)CC1	37	0.105054	C7H14O	114.188
34	CC/C=C\CCCC	37	0.0232657	C8H16	112.216
35	C[C@@H]1C=CCCC1(C)C	37	0.0154316	C9H16	124.227
36	C[C@@H]1CCCC(C)(C)[C@H]1C	36	0.0236856	C10H20	140.27
37	CC[C@@]1(C)[C@H](C(C)C)CC[C@H](C)[C@@H]1C	36	0.0392263	C14H28	196.378
38	C/C=C\C/C=C\CC	35	0.0226238	C8H14	110.2
39	C/C=C(\C)CCC=C(C)C	35	0.0375307	C10H18	138.254
40	CC[C@]1(C)CCCCC1(C)C	35	0.0218203	C11H22	154.297
41	C[C@H]1CCC[C@H](C)C1	35	0.0159133	C8H16	112.216
42	CC[C@@]1(C)CCC[C@]2(C)[C@@H]1CC=CC2(C)C	34	0.0135422	C16H28	220.4
43	C/C=C/C1:C:C:C:C(OC):C:1	33	0.0249251	C10H12O	148.205
44	C=CCC=CC1:C:C:C:O:1	33	0.0245193	C9H10O	134.178
45	CCCC(C)(C)CC	33	0.0198278	C8H18	114.232
46	CCCCCCCC	33	0.0239825	C8H18	114.232
47	C=C1C[C@@H](O)CC[C@@H]1C	32	0.0151528	C8H14O	126.199
48	CC[C@@H](C)[C@@H](C)CC	32	0.0159259	C8H18	114.232
49	C=C(C)C(CC)CC	31	0.0351746	C8H16	112.216
50	CC=CC[C@@H](C)CC	31	0.0341976	C8H16	112.216
51	C[C@@H]1CC[C@@]2(OC1)O[C@H]1C[C@H]3[C@@H]4CC=C5CCCC[C@]5(C)[C@H]4CC[C@]3(C)[C@H]1[C@@H]2C	31	0.0345877	C27H42O2	398.631
52	C[C@H]1CCC=C2C[C@@H](OCOCCO)CC[C@@]21C	31	0.0955278	C15H26O3	254.37
53	C[C@@H]1CC[C@@]2(OC1)O[C@H]1C[C@H]3[C@@H]4CC=C5C[C@@H](O)CC[C@]5(C)[C@H]4CC[C@]3(C)[C@H]1[C@@H]2C	30	0.0743047	C27H42O3	414.63
54	C[C@@H]1C(=O)OC[C@@H]1CO	30	0.0224755	C6H10O3	130.143
55	CC1:C:O:C(C):C:1C=O	30	0.0432603	C7H8O2	124.139
56	CCC1(C)CCCCC1	30	0.0172766	C9H18	126.243
57	CC[C@H]1[C@@H](C)CC[C@@H](C(C)C)C1(C)C	29	0.0332194	C14H28	196.378
58	CC[C@H]1CC[C@H]2[C@@H]3CC=C(C)C(C)(C)[C@H]3CC[C@]12C	29	0.0922978	C19H32	260.465
59	O=C1:C:C:C2:C(O):C3:C:C:O:C:3:C(O):C:2:O:1	29	0.224292	C11H6O5	218.164
60	C=C(C)[C@H](C)CCC	29	0.0259256	C8H16	112.216
61	C[C@@H]1CCC[C@@]2(C)[C@H](C)CCC[C@H]12	29	0.0157092	C13H24	180.335
62	CC(C)C1=C(O)C(=O)C=CC1=O	28	0.015725	C9H10O3	166.176
63	C=C(C)CCC=CC	28	0.0319947	C8H14	110.2
64	CC[C@@H](C)CC(C)C	28	0.0274487	C8H18	114.232
65	C[C@@H]1CCC[C@]2(C)CCC[C@@H]12	27	0.0177485	C11H20	152.281
66	CC[C@]1(C)CC=CCC1(C)C	27	0.0185404	C11H20	152.281
67	CC1[C@H](C)CCC[C@H]1C	27	0.0169688	C9H18	126.243
68	CC[C@]1(C)CCCC[C@@]1(C)CC	27	0.019855	C12H24	168.324
69	CC=C[C@@H](C)CCC=C(C)C	27	0.0351271	C11H20	152.281
70	CC=CCC/C(C)=C/C	27	0.0171241	C9H16	124.227
71	CCC1=C(O)C=CC(=O)C1=O	26	0.0229113	C8H8O3	152.149
72	CCCCCC=C(C)C	26	0.0217907	C9H18	126.243
73	CCC[C@H](O)COC(C)=O	26	0.0304059	C7H14O3	146.186
74	C=C[C@H](C)C(=O)[C@](C)(O)COC(C)=O	26	0.034852	C10H16O4	200.234
75	C=C1CCC[C@H](C)C1	26	0.0244394	C8H14	110.2
76	C=CC(=C)C=CC=O	26	0.0319424	C7H8O	108.14
77	C[C@@H]1CCCC(C)(C)C1	26	0.0192872	C9H18	126.243
78	C1:C2:C(:C:C3:C:1OCO3)CNCC2	25	0.128434	C10H11NO2	177.203
79	C=C[C@@H](C)CCCC	25	0.0302735	C8H16	112.216
80	C=C(C)/C=C/CCC	25	0.0216705	C8H14	110.2
81	C=C1CCC[C@@H](C)[C@]1(C)CC	24	0.021224	C11H20	152.281
82	CC=C1C[C@@H](OC)CC[C@@H]1C	24	0.0251319	C10H18O	154.253
83	COC1:C:C:C(OC):C(OC):C:1	24	0.0589749	C9H12O3	168.192
84	C=CCC(O)=CC1:C:C:C:O:1	24	0.0853477	C9H10O2	150.177
85	CC(C)=CCC=C(C)C	24	0.0168978	C9H16	124.227
86	CCC1:C:C:C:C(OC):C:1	24	0.0392566	C9H12O	136.194
87	COC1:C:C(OC):C(OC):C:C:1C	24	0.0803176	C10H14O3	182.219
88	CC1:C:C:C(C):C(C(=O)O):C:1O	23	0.204258	C9H10O3	166.176
89	CC[C@H]1[C@@H](O)C[C@H]2[C@@H]3CC=C(C)C(C)(C)[C@H]3CC[C@@]21C	23	0.057246	C19H32O	276.464
90	C=C(C)CCCC(C)C	23	0.0334986	C9H18	126.243
91	COC1:C:C(OC):C2:C:C:C(=O):O:C:2:C:1C	23	0.295859	C12H12O4	220.224
92	CC[C@]1(C)CCCC[C@H]1C	23	0.0256832	C10H20	140.27
93	O=CC=CCC=CC1:C:C:C:O:1	23	0.0365232	C10H10O2	162.188
94	CC1=C(C)C(C)(C)CCC1	23	0.0259175	C10H18	138.254
95	CC[C@H](C)CC1:C:C:C(OC):C(OC):C:1	23	0.0234082	C13H20O2	208.301
96	C=C[C@@H]1CCCCC1(C)C	23	0.0261085	C10H18	138.254
97	C/C=C\CCCCC	22	0.020058	C8H16	112.216
98	CC[C@@H]1CCC[C@H](C)[C@H]1CC	22	0.0165035	C11H22	154.297
99	CCCCC1:C:C:C(OC):C(OC):C:1	22	0.0416214	C12H18O2	194.274
100	CC[C@H](C)CCC=C(C)C	22	0.043929	C10H20	140.27
101	C[C@@H]1CC[C@H]([C@@H](C)[C@H]2CC[C@H]3[C@H](C)CCC[C@]23C)OC1	22	0.0525428	C19H34O	278.48
102	C=C(C)CCCC=C(C)C	22	0.0313651	C10H18	138.254
103	C=C(C)[C@H](C)C(C)C	22	0.0393709	C8H16	112.216
104	CC[C@]1(C)CC=CC[C@@]1(C)CC	22	0.019546	C12H22	166.308
105	C=C(C)[C@H](C)C(C)(C)C	22	0.0200421	C9H18	126.243
106	CC[C@@]1(C)CCC[C@@H](C)[C@@H]1C	21	0.0202013	C11H22	154.297
107	C=C[C@@H](CC)CCCC	21	0.0237932	C9H18	126.243
108	CCCC/C=C(\C)CCC	21	0.0239134	C10H20	140.27
109	C=CCCC(=C)CC	21	0.02327	C8H14	110.2
110	CC1(C)CCC[C@]2(C)[C@@H]1CCCC2(C)C	21	0.0352379	C15H28	208.389
111	CC(C)[C@@H]1CCC[C@]2(C)C[C@H]12	21	0.0193333	C11H20	152.281
112	CC(C)(CCO)OC=O	20	0.0570098	C6H12O3	132.159
113	CC/C=C(\C)CCC	20	0.0235895	C8H16	112.216
114	C=CCCC=COC	20	0.0373446	C7H12O	112.172
115	CC(C)[C@@H]1CC[C@@H](C)[C@H](C)[C@@H]1C	20	0.0169975	C12H24	168.324
116	C[C@@H]1CCC[C@]2(C)[C@@H]1CC=C[C@@H]2C	20	0.0135192	C13H22	178.319
117	C=CCCC(C(C)C)C(C)C	20	0.0171911	C11H22	154.297
118	C=CC[C@@H]1C(=C)CCC[C@@H]1C	20	0.0242251	C11H18	150.265
119	C=C(C)[C@@H]1CC[C@@H](C)C1	20	0.0197789	C9H16	124.227
120	CC1:C:C:C2:O:C(=O):C:C:C:2:C:1	20	0.0315919	C10H8O2	160.172
121	C=C(C)[C@@H]1CC[C@]2(C)CC[C@H](C)C[C@@H]12	20	0.0208928	C14H24	192.346
122	CC(C)[C@@H]1CCC[C@]2(C)C[C@]12C	20	0.0180373	C12H22	166.308
123	COC1:C:C2:O:C(=O):C:C:C:2:C:C:1C	20	0.21197	C11H10O3	190.198
124	C=C1C(=O)OC[C@@H]1CO	20	0.0348833	C6H8O3	128.127
125	C[C@H]1CC[C@H]2C(C)(C)C(=O)CC[C@]2(C)C1	20	0.031751	C14H24O	208.345
126	CCC(C)(CC)CC	19	0.0266881	C8H18	114.232
127	COC=C(O)CO	19	0.0256171	C4H8O3	104.105
128	CC1(C)CC[C@]2(C=O)CC[C@]3(C)C(=CC[C@@H]4[C@@]5(C)CCC[C@@](C)(CO)[C@@H]5CC[C@]43C)[C@@H]2C1	19	0.0872379	C30H48O2	440.712
129	C=C1CCC[C@](C)(C=CC)C1	19	0.0242152	C11H18	150.265
130	CC=C/C=C/C#CC#C/C=C/C	19	0.0344932	C12H12	156.228
131	CC1:C:C:C2:C(:C:1)CCCC2(C)C	19	0.0266422	C13H18	174.287
132	C[C@@H]1CCC[C@@]2(C)CCCC[C@@H]12	19	0.0214659	C12H22	166.308
133	C=C(C)CCC(C)C	19	0.0275841	C8H16	112.216
134	CC=CCCC(C)C	19	0.0273041	C8H16	112.216
135	C[C@@H]1CCC=C2[C@@H]1CC[C@@H](C)C2(C)C	19	0.0198638	C14H24	192.346
136	CCC1[C@@H](C)CCC[C@@H]1C	19	0.0196709	C10H20	140.27
137	CC=C1CC(=O)C(=O)C2:C(C):C:O:C:21	18	0.0394481	C11H10O3	190.198
138	CC=C1CCC[C@@H](C)[C@]1(C)CC	18	0.0204575	C12H22	166.308
139	C=C(C)[C@H](C)[C@@H]1C[C@@H](C)CC[C@@H]1C	18	0.0142606	C13H24	180.335
140	CC#CC#C/C=C/C	18	0.0172386	C8H8	104.152
141	C=C(C)CC/C=C\C	18	0.0272576	C8H14	110.2
142	CC1(C)CC=CCC1(C)C	18	0.0163513	C10H18	138.254
143	CC[C@@H]1C[C@](C)(CC)CC[C@@H]1C	18	0.0212253	C12H24	168.324
144	C[C@H]1CC(=O)O[C@H](C=CO)C1	18	0.0210929	C8H12O3	156.181
145	C=CC=C(C)/C=C/C	18	0.0286328	C8H12	108.184
146	CC(C[C@H](O)CC1:C:C:C(O):C(O):C:1)=C(O)C=CO	18	0.0221141	C14H18O5	266.293
147	CC/C=C\C/C=C\CC	18	0.0198857	C9H16	124.227
148	CC[C@](C)(C[C@H](C)O)C(=O)O	18	0.0148879	C8H16O3	160.213
149	C=C(C=CCC)CC	18	0.0585985	C8H14	110.2
150	C=C1CCC[C@H](C)[C@H]1CC	18	0.0201908	C10H18	138.254
151	CCCOCCO[C@@H]1O[C@@H](C)[C@H](O)[C@@H](O)[C@H]1O	18	0.0186291	C11H22O6	250.291
152	CCC1:C:C(OC):C(OC):C:C:1CC	18	0.167432	C12H18O2	194.274
153	CC[C@@]1(C)CCCC(C)(C)C1	18	0.0159592	C11H22	154.297
154	CC[C@H]1[C@@H](C)CC[C@@H](C(C)C)[C@]1(C)CC	18	0.0432921	C15H30	210.405
155	C[C@@H]1CC[C@H]2C(=CCC[C@H]2C)[C@H]1C	17	0.0127968	C13H22	178.319
156	C[C@@H]1CC=CCC1(C)C	17	0.0156139	C9H16	124.227
157	C/C=C\C/C=C\CCCC	17	0.0142287	C10H18	138.254
158	C=CC(=CCOC)CCC	17	0.0265075	C9H16O	140.226
159	C=CC1:C:C:C2:C(:C:1)CCCC2(C)C	17	0.0236807	C14H18	186.298
160	C=C(C)C[C@H](C)CC	17	0.0269277	C8H16	112.216
161	C=C[C@]1(C)C=C(C)CCC1	17	0.0235855	C10H16	136.238
162	C=C[C@@H]1CCC=CC1(C)C	17	0.0278637	C10H16	136.238
163	C=C[C@H](C)C(C)(C)C	17	0.0312413	C8H16	112.216
164	C=C1CCC[C@@]2(C)CCC[C@]12C	17	0.0135067	C12H20	164.292
165	CCC=CC1:C:C:C2:C(C):C:C:C:C:2:C:1	17	0.0513229	C15H16	196.293
166	CCC/C(C)=C/CC=C(C)C	17	0.0263035	C11H20	152.281
167	CC[C@@]1(C(=O)O)CC[C@@H](C)[C@@](C)(O)C1	17	0.0316239	C11H20O3	200.278
168	C=CC#CC#C/C=C/C	16	0.026079	C9H8	116.163
169	C/C=C/CCCCC	16	0.0219856	C8H16	112.216
170	CCCC=C(C)CC	16	0.0362819	C8H16	112.216
171	C[C@@H]1CC[C@H]2[C@@H](CCC[C@H]2C)C1	16	0.0502078	C12H22	166.308
172	CC[C@]1(C)CC=CC[C@H]1C(C)C	16	0.019631	C12H22	166.308
173	C=C1CCCC(C)(C)[C@@H]1C	16	0.0184697	C10H18	138.254
174	CC1=C(C)[C@@](C)(O)OC1=O	16	0.0264215	C7H10O3	142.154
175	OCCC1:C(O):C:C(O):C(CC2:C:C:C(O):C:C:2O):C:1O	16	0.0549632	C15H16O6	292.287
176	C=C(C)[C@@H]1CCC(C)(C)C1	16	0.0243019	C10H18	138.254
177	CC[C@H]1CCCC[C@@H]1C	16	0.056519	C9H18	126.243
178	C/C=C/C1:C:C2:C(:C(OC):C:1)OCC2	16	0.0152063	C12H14O2	190.242
179	C/C=C(\C)CC=CCC	16	0.0173971	C9H16	124.227
180	CC1CCC(C)(C)CC1	16	0.0190218	C9H18	126.243
181	CC=CC[C@H](C)CC	16	0.0376295	C8H16	112.216
182	CC[C@@H]1CCC[C@H](C)[C@H]1C	16	0.0136932	C10H20	140.27
183	CC1CCC[C@]2(C)CCCC12	16	0.0192951	C11H20	152.281
184	CCCC[C@H](C)CC	16	0.0300024	C8H18	114.232
185	COC1:C(OC):C(OC):C2:C(=O):C:C:O:C:2:C:1OC	16	0.0901666	C13H14O6	266.249
186	C=C(C)CC=C(C)CC	16	0.0520557	C9H16	124.227
187	COC1:C2:C:C:O:C:2:C(O):C2:O:C(=O):C:C:C:1:2	16	0.147193	C12H8O5	232.191
188	CC[C@@]1(C)C(C)=CCC[C@@H]1C	15	0.017386	C11H20	152.281
189	CCCCC/C=C\C/C=C\CCCCCCCC	15	0.0531416	C18H34	250.47
190	CC[C@]1(C)[C@@H](C)[C@H](C)CC[C@H]1[C@H](C)CO	15	0.0149169	C14H28O	212.377
191	C=C(C)C=CC(C)C	15	0.0223627	C8H14	110.2
192	C=C1CCC[C@@H](C)[C@@H]1C	15	0.0170845	C9H16	124.227
193	C=C(C)C=CCCC	15	0.0222608	C8H14	110.2
194	CCCC1:C:C(OC):C(OC):C:C:1OC	15	0.0377996	C12H18O3	210.273
195	CC=C(C)[C@H](C)CC	15	0.0277273	C8H16	112.216
196	CCCCC/C=C\C/C=C\CCCCCCCC=O	15	0.0512013	C18H32O	264.453
197	C[C@H]1[C@@H]2CC=C[C@@H](C)[C@H]2CC[C@@H]1C	15	0.0161035	C13H22	178.319
198	C[C@@H]1CCC[C@@](C)(CC2:C:C:O:C:2)[C@]12CO2	15	0.0161152	C14H20O2	220.312
199	C[C@H]1CC[C@@H](C)CC1	15	0.0146748	C8H16	112.216
200	O=C1:C:C:C2:C:C3:C:C:O:C:3:C:C:2:O:1	15	0.0129606	C11H6O3	186.166
201	O=C1:C:C:C2:C:C:C:C(CO):C:2:O:1	15	0.0918579	C10H8O3	176.171
202	C=CCCC1:C:C:C(OC):C(O):C:1	15	0.0264591	C11H14O2	178.231
203	CCCC(C)C1:C:C:C(C):C:C:1	15	0.0263506	C12H18	162.276
204	CC=C1[C@@H](C)CC[C@@]2(C(=O)O)CCC(C)(C)C[C@@H]12	15	0.0205775	C16H26O2	250.382
205	C[C@@H]1CC[C@@](C)(C(=O)O)C[C@]1(C)O	15	0.0277203	C10H18O3	186.251
206	C=C(CC)C/C=C/C=CC	15	0.0199346	C10H16	136.238
207	C/C=C/C(=O)NCCC	15	0.0643003	C7H13NO	127.187
208	C[C@H]1CC[C@@]23C[C@H]2CCC[C@H]3C1(C)C	15	0.0182265	C14H24	192.346
209	C[C@@H]1[C@@H](C)CC[C@@]23C[C@H]2CCC[C@@H]13	15	0.0153159	C13H22	178.319
210	CCC(CC)C(C)C	15	0.0258707	C8H18	114.232
211	C/C=C/CC=COC	15	0.0482915	C7H12O	112.172
212	C=C(C)CCC=C(C)C	15	0.0169196	C9H16	124.227
213	CC1(C)CCC2:C(:C:C:C3:C:C:C(=O):O:C:2:3)O1	15	0.158225	C14H14O3	230.263
214	C=CC1=CC(=O)C(=O)C2:C(C):C:O:C:21	15	0.0355896	C11H8O3	188.182
215	C[C@@H]1C[C@@H](O)[C@H](O)[C@@](C)(CO)[C@@H]1C	15	0.0335689	C10H20O3	188.267
216	C=C1CCC[C@H](C)[C@@H]1/C=C/C	14	0.0217667	C11H18	150.265
217	CC[C@]1(C)[C@H]2CC=C3[C@@H]4CC(C)(C)CC[C@]4(C(=O)O[C@@H]4O[C@H](COC)[C@@H](O)[C@H](O)[C@H]4O)CC[C@@]3(C)[C@]2(C)CC[C@H]1[C@H](C)CO	14	0.0205902	C36H60O8	620.868
218	C=C(C)C/C=C/CC	14	0.0210292	C8H14	110.2
219	C/C=C/CC=CC=COC	14	0.0206123	C9H14O	138.21
220	C=C1C(=O)O[C@H](C)[C@@H]1CO	14	0.0542493	C7H10O3	142.154
221	COC1:C:C:C(C2:C:C:C3:C(:C:2OC)OCO3):C(OC):C:1OC	14	0.0326641	C17H18O6	318.325
222	CC1(C)CCCC2:C1:C:C:C1:C:2C(=O)C=CC1=O	14	0.0322662	C16H16O2	240.302
223	CC1=C(C)[C@H](C)CCC1	14	0.017631	C9H16	124.227
224	CCC=CC/C(C)=C/CC	14	0.0370383	C10H18	138.254
225	C=C(C)CC[C@H](C)CC	14	0.0161356	C9H18	126.243
226	C=C1CCC[C@](C)(CCC)C1	14	0.0218646	C11H20	152.281
227	C[C@H]1CC[C@H]2C(C)(C)[C@@H](O)CC[C@]2(C)C1	14	0.016772	C14H26O	210.361
228	CC[C@]1(C)[C@@H](C)CC[C@@]23C[C@H]2CCC[C@@H]13	14	0.0165441	C15H26	206.373
229	CCC=CC/C(C)=C/CCCC	14	0.0195632	C12H22	166.308
230	C[C@@]12CCCC[C@]1(C)C2	14	0.017055	C9H16	124.227
231	CCC=CC(=O)C1:C:C:C:C:C:1	14	0.0221445	C11H12O	160.216
232	C[C@@H]1O[C@@H](O[C@H]2[C@H](O[C@H]3CC[C@@]4(C)C(=CC[C@H]5[C@@H]6CCC[C@@]6(C)CC[C@@H]54)C3)O[C@H](CO)[C@@H](O[C@@H]3O[C@@H](C)[C@H](O)[C@@H](O)[C@H]3O)[C@@H]2O)[C@H](O)[C@H](O)[C@H]1O	14	0.0180088	C37H60O14	728.873
233	C=C(C)C1:C:C:C(C):C:C:1	14	0.0335248	C10H12	132.206
234	C[C@H]1CC[C@H]2C(C)(C)CCC[C@]2(C)C1	14	0.0204283	C14H26	194.362
235	CC[C@]1(C)CC[C@H](C)C[C@@H]1C	14	0.0203766	C11H22	154.297
236	C=CC1CC(C)(C)C1	14	0.0387733	C8H14	110.2
237	CCCC(C)=CC=COC	14	0.0155373	C9H16O	140.226
238	CC[C@@]1(C)CCC[C@]2(C)[C@@H]1CCCC2(C)C	14	0.0147972	C16H30	222.416
239	CC[C@@]12CCCC[C@]1(C)C2	14	0.0194725	C10H18	138.254
240	C=CC1=CC(=O)C(O)=C(C(C)C)C1=O	14	0.0400217	C11H12O3	192.214
241	CC[C@@H]1CC(C)(C)CC[C@@H]1C	14	0.0225229	C11H22	154.297
242	C=C(C)CC(=O)C(=CC)C(=C)C	14	0.0308411	C11H16O	164.248
243	C=C[C@]1(C)C=CCCC1	14	0.0210688	C9H14	122.211
244	COCOCCO	14	0.0198625	C4H10O3	106.121
245	CCC(C)CCC=C(C)C	14	0.0194868	C10H20	140.27
246	CC(C)[C@@H]1CC[C@]2(C)[C@H](CC=CC2(C)C)[C@@H]1C	14	0.0151188	C17H30	234.427
247	C=CC(=CC/C=C/C)OC	14	0.0176208	C9H14O	138.21
248	CC[C@H](C[C@H](C)O)C(=O)O	14	0.018171	C7H14O3	146.186
249	CC1(C)CC[C@@H]2CC[C@]3(C)C(=CC[C@@H]4[C@@]5(C)CCCC(C)(C)[C@@H]5CC[C@]43C)[C@@H]2C1	14	0.0220029	C29H48	396.703
250	C/C=C/C1:C:C:C:C(CC):C:1	14	0.0349204	C11H14	146.233
251	C=C1CCCC(C)(C)[C@@H]1CC	14	0.0199995	C11H20	152.281
252	CC1:C:C:C:C2:C:C:C:C:C:1:2	14	0.0223134	C11H10	142.201
253	CC1:C:C:C:C(C(C)C):C:1	14	0.0249666	C10H14	134.222
254	C=C[C@H](C)CC=CC(=C)C	14	0.0240463	C10H16	136.238
255	CC1:C:C(=O):C2:C(O):C([C@@H]3O[C@H](CO)[C@@H](O)[C@H](O)[C@H]3O):C(O):C([C@@H]3O[C@H](CO)[C@@H](O)[C@H](O)[C@H]3O):C:2:O:1	13	0.0191968	C22H28O14	516.452
256	O=CC1:C:C:C:C(O):C:1O	13	0.367405	C7H6O3	138.122
257	C=C1CCCC(C)(C)C1	13	0.0664407	C9H16	124.227
258	C/C=C\CC=C(C)C	13	0.021684	C8H14	110.2
259	CC1:C:C:C:C2:C(C=O):C:C:C:C:1:2	13	0.0277617	C12H10O	170.211
260	C/C=C/C=C/C(=O)NCC(C)C	13	0.0346245	C10H17NO	167.252
261	CC(C)C[C@@H](O)[C@H](O)[C@@H](C)O	13	0.0177083	C8H18O3	162.229
262	CC[C@H](O)CC=C(COC)OC	13	0.109848	C9H18O3	174.24
263	COC1:C2:O:C:C:C:2:C(O):C2:C:C:C(=O):O:C:1:2	13	0.187155	C12H8O5	232.191
264	C=C/C=C/C#CC#C/C=C/C	13	0.0402593	C11H10	142.201
265	C[C@@H]1O[C@@H](O[C@H]2CO[C@H](CO)C[C@@H]2O)[C@H](O)[C@H](O)[C@H]1O	13	0.0155549	C12H22O8	294.3
266	C/C=C/C1:C:C:C2:C(:C:1)OCO2	13	0.0432246	C10H10O2	162.188
267	C/C=C/C=CCOC	13	0.0502473	C7H12O	112.172
268	C[C@@H]1CCC[C@]2(C)[C@@H]1C=CC[C@@H]2C	13	0.0135368	C13H22	178.319
269	C=C(C)[C@@H]1CC[C@]2(C)CC[C@H](C)[C@H](C)[C@@H]12	13	0.0184828	C15H26	206.373
270	CC[C@H]1[C@H](C)CCC[C@@H]1C	13	0.0189083	C10H20	140.27
271	C[C@H](OC=O)C1:C:C:O:C:1	13	0.013533	C7H8O3	140.138
272	C[C@@H]1CCC[C@H](C)[C@]12CO2	13	0.0122638	C9H16O	140.226
273	C=C1CCC[C@@H](C)[C@@H]1C=CC	13	0.0179661	C11H18	150.265
274	C=C1C[C@@]2(CC)CCC[C@@H]1C2	13	0.0155373	C11H18	150.265
275	C=C(OC)C1:C:C:C2:C(:C:1)CCCC2(C)C	13	0.0199611	C15H20O	216.324
276	O=COCC[C@H](O)C(=O)O	13	0.179822	C5H8O5	148.114
277	CC=CCCCCC	13	0.0359508	C8H16	112.216
278	COC(=C(C)COC=O)C1:C:C:O:C:1	13	0.0471218	C10H12O4	196.202
279	C[C@@H]1CC[C@@H](C(C)(C)CO)C(C)(C)[C@H]1C	13	0.0308141	C14H28O	212.377
280	CC=C(C)CC(C)C	13	0.0285494	C8H16	112.216
281	CCC1:C:C:C:C(C=O):C:1C(=O)CO	13	0.0317306	C11H12O3	192.214
282	C[C@@H]1C(=O)O[C@H](C)[C@@H]1CO	13	0.0547097	C7H12O3	144.17
283	CC[C@H](/C=C/[C@@H](C)[C@H]1CC[C@H]2[C@@H]3CC=C4CCCC[C@]4(C)[C@H]3CC[C@]12C)C(C)C	13	0.0187785	C29H48	396.703
284	C=CCC(C)(C)C=C	13	0.0226645	C8H14	110.2
285	COC1:C:C(C):C:C2:C:1OC[C@H]2C	13	0.0288517	C11H14O2	178.231
286	CCCCC/C=C/C=C/C=O	12	0.0498092	C10H16O	152.237
287	CC[C@@]12CCC[C@@H](CC1)C2	12	0.0264106	C10H18	138.254
288	C=C1[C@@H](C)CCCC1(C)C	12	0.0559031	C10H18	138.254
289	COC1:C:C:C:C:C:1C	12	0.0888931	C8H10O	122.167
290	C[C@@H]1O[C@@H](O[C@H]2[C@H](O)[C@@H](O)CO[C@@H]2CO)[C@H](O)[C@H](O)[C@H]1O	12	0.060456	C12H22O9	310.299
291	C/C=C/C=C\C/C=C\CC	12	0.0200428	C10H16	136.238
292	CCCC1:C:C:C:C2:C:1C(=O)C(=O)C1:C(C):C:O:C:12	12	0.0232487	C16H14O3	254.285
293	COC(=C(C)CO)C1:C:C:O:C:1	12	0.0246929	C9H12O3	168.192
294	CC1:C:C:C:C2:C:C(C=CC(C)C):C:C:C:1:2	12	0.0397864	C16H18	210.32
295	C=C(CC)CCCC=CC	12	0.0227569	C10H18	138.254
296	CC[C@]1(C)C=CC[C@@H]2C(C)(C)CCC[C@]21C	12	0.0160596	C16H28	220.4
297	C=C1C[C@@H]2CCC[C@@H]1C2	12	0.0214417	C9H14	122.211
298	C[C@H]1CC[C@H](O)C(C)(C)[C@@H]1COCO	12	0.0196426	C11H22O3	202.294
299	CC[C@H](C(C)C)C(C)(C)C	12	0.0219186	C10H22	142.286
300	CC1:C:C:C2:C(C):C:C:C:C:2:C:1	12	0.0169447	C12H12	156.228
301	CC[C@@H](C)CC=C(C)C	12	0.0166089	C9H18	126.243
302	CC=CC(C=O)=C(C=O)CO	12	0.0563898	C8H10O3	154.165
303	CC1(C)OC(=O)CC[C@]2(C)[C@H]3CC[C@@]4(C)[C@H](C5:C:C:O:C:5)OC(=O)[C@H]5O[C@]54[C@]3(C)C(=O)C[C@@H]12	12	0.0201548	C26H32O7	456.535
304	CC[C@@H]1[C@H](C)[C@H](C(C)C)CC[C@@H]1C	12	0.0170054	C13H26	182.351
305	C=C(C)[C@@H]1CC[C@](C)(CC)C1	12	0.0210185	C11H20	152.281
306	C=C[C@@H]1CCCC[C@H]1C	12	0.0167407	C9H16	124.227
307	C/C=C(\C)CCCC(C)(C)O	12	0.0655228	C10H20O	156.269
308	C=C(C)[C@H](C)CC(C)C	12	0.0156188	C9H18	126.243
309	CCCC(C)(CC)CC	12	0.035012	C9H20	128.259
310	COC(=O)CC=CCO	12	0.0230732	C6H10O3	130.143
311	CC1=CC(=O)C(O)=C(C(C)C)C1=O	12	0.0463881	C10H12O3	180.203
312	CC=C1CCC[C@H](C)[C@H]1CC	12	0.0208987	C11H20	152.281
313	OCCC=C1COCO1	12	0.0158523	C6H10O3	130.143
314	C[C@H]1CCC=C2C[C@@H](O[C@H](O)[C@H](O)CO)CC[C@@]21C	12	0.0963988	C15H26O4	270.369
315	C=C(C)C1:C:C:C:C:C:1	12	0.029004	C9H10	118.179
316	C=C[C@H](C)CC=CCC	12	0.017875	C9H16	124.227
317	C=C1CCC[C@@H](C)[C@H]1CCCC	12	0.0187409	C12H22	166.308
318	CC=C(C)C[C@@H](C)CC	12	0.016723	C9H18	126.243
319	C/C=C(/C)C(=O)OCCCO	12	0.0177231	C8H14O3	158.197
320	CC[C@H]1C[C@@H](C)CCC1(C)C	12	0.0239398	C11H22	154.297
321	C=C(C)CC=CCC	12	0.0270456	C8H14	110.2
322	C[C@H]1[C@H](C)CCC[C@@H]1C	12	0.0144484	C9H18	126.243
323	O=C(C=CC1:C:C:C(O):C(O):C:1)O[C@H]1C[C@@H](O)CO[C@@H]1CO	12	0.0220758	C15H18O7	310.302
324	CC(=O)OCCOC=O	12	0.106345	C5H8O4	132.115
325	CC[C@@](C)(O)OC=O	12	0.0142256	C5H10O3	118.132
326	CC[C@H](O)C1:C:C:C(OC):C(OC):C:1	12	0.046141	C11H16O3	196.246
327	CCCC/C=C(\C)CC	12	0.019406	C9H18	126.243
328	C/C=C\CCCCCC	12	0.0158219	C9H18	126.243
329	C=C(C=C/C=C/C)CC	12	0.0146406	C9H14	122.211
330	CC(C)[C@@H](C)C(C)(C)C	12	0.0205305	C9H20	128.259
331	CC[C@@H]1CC(=O)C2:C(O):C:C(O[C@H](O)CO):C:C:2O1	12	0.0484661	C13H16O6	268.265
332	C=C(C=C1COCO1)CCC	12	0.0466235	C9H14O2	154.209
333	C[C@@]12CCC[C@H]1[C@@H]1CC=C3C[C@@H](O)CC[C@]3(C)[C@H]1CC2	12	0.163304	C19H30O	274.448
334	CC1=CCCCC1(C)C	12	0.0186945	C9H16	124.227
335	C[C@@H]1CC(=O)C2:C(O):C:C(OCOCCO):C:C:2O1	12	0.0323886	C13H16O6	268.265
336	CC1=C[C@@](C)(O)OC1=O	12	0.0242084	C6H8O3	128.127
337	O=CC1:C:C:C(O[C@H](O)CO):C:C:1O	12	0.0704791	C9H10O5	198.174
338	C[C@@H]1CCCC[C@@H]1C	12	0.0247914	C8H16	112.216
339	O=CC1:C:C:C:N:C:1	12	0.0265349	C6H5NO	107.112
340	CC=C(C)/C=C/C(=O)O	11	0.036344	C7H10O2	126.155
341	C=C(C)CCCC=CC	11	0.0200275	C9H16	124.227
342	CC1=CC(=O)C[C@@H](C)[C@@H]1C	11	0.0252263	C9H14O	138.21
343	CC[C@@H]1[C@@H](C)CCCC1(C)C	11	0.0158679	C11H22	154.297
344	CC1:C:C(C[C@H](O)CC2:C:C:C(O):C(O):C:2):C(O):C:C:1O	11	0.0160972	C16H18O5	290.315
345	CC[C@@H]1[C@H](C)C1(C)C	11	0.0320393	C8H16	112.216
346	C=C(C)CCCC(=C)C	11	0.0212788	C9H16	124.227
347	COC1:C:C:C(C2:C(C):C:C3:C(:C:2OC)OCO3):C(OC):C:1OC	11	0.0319377	C18H20O6	332.352
348	C=C(C)/C=C/C=C(\C)CCC	11	0.022722	C11H18	150.265
349	CCC1=C(O)CCC(=O)C1=O	11	0.0119734	C8H10O3	154.165
350	COC1:C:C:C(C):C(C):C:1OC	11	0.0482808	C10H14O2	166.22
351	CCC1(C)[C@@H](C)CCC[C@@H]1C	11	0.0162576	C11H22	154.297
352	C[C@@H]1O[C@@H](OC[C@@H](O)[C@H](O)CCO)[C@H](O)[C@H](O)[C@H]1O	11	0.0853133	C11H22O8	282.289
353	C=C(C)CCC(=CC)CC	11	0.0226751	C10H18	138.254
354	CC[C@H]1OC(C)(C)C[C@H]1OC(C)=O	11	0.0247834	C10H18O3	186.251
355	C[C@@H]1O[C@@H](O[C@H]2COC[C@H](O)[C@@H]2O)[C@H](O)[C@H](O)[C@H]1O	11	0.0403441	C11H20O8	280.273
356	C[C@]12C=C[C@@H](CCC1)C2	11	0.0176882	C9H14	122.211
357	C/C=C\C/C=C\CCC	11	0.0162151	C9H16	124.227
358	CC=C(C)CCC(=O)OC	11	0.0325854	C8H14O2	142.198
359	C1CC[NH+]2CCCCC2C1	11	0.0273993	C9H18N+	140.25
360	CC[C@H](/C=C/[C@@H](C)[C@H]1CC[C@H]2[C@@H]3CC=C4C[C@@H](O)CC[C@]4(C)[C@H]3CC[C@]12C)C(C)C	11	0.224832	C29H48O	412.702
361	CC(C)[C@H]1[C@@H](C)C1(C)C	11	0.0239129	C9H18	126.243
362	C=C(C)[C@H]1CC[C@@H](C)CC1	11	0.0313467	C10H18	138.254
363	CC[C@@]1(C)CCCC(C)=C1C	11	0.0187119	C11H20	152.281
364	C=C1CCC[C@H](C)[C@H]1CCC	11	0.0236217	C11H20	152.281
365	C=CC[C@@H]1C(=C)CCC[C@@]1(C)CC	11	0.0194657	C13H22	178.319
366	CC[C@@H](C)[C@H](C)CC	11	0.0271388	C8H18	114.232
367	C[C@@H]1C=CC(=O)C[C@H]1C	11	0.0700198	C8H12O	124.183
368	C[C@H]1CC[C@H]2CC[C@@H](C)[C@H](C)[C@H]2C1	11	0.0174017	C13H24	180.335
369	CC[C@@H](C)CC1:C:C:C(OC):C(OC):C:1	11	0.0463729	C13H20O2	208.301
370	C=C1CCC[C@]2(C)CCCC[C@@H]12	11	0.0551574	C12H20	164.292
371	C=C(C=CC=O)C=COC	11	0.0237619	C8H10O2	138.166
372	CC1=C(C)[C@](C)(O)OC1=O	11	0.0254258	C7H10O3	142.154
373	C=C1CC[C@@H](CC)C1	11	0.0211327	C8H14	110.2
374	CC=CC1:C:C:C:C(OC):C:1	11	0.0262804	C10H12O	148.205
375	C[C@@H]1CCC=C2[C@H](C)[C@@H](C)CC[C@]21C	11	0.0229498	C14H24	192.346
376	C[C@@H]1CC[C@@]2(OC1)O[C@H]1CCC(C)(C)[C@@]1(O)[C@@H]2C	11	0.0870509	C15H26O3	254.37
377	CC[C@@]12C=C[C@@](C)(CCC1)C2	11	0.0176659	C11H18	150.265
378	C/C=C\C#CC#C/C=C/C	11	0.0439354	C10H10	130.19
379	CC[C@](C)(O)[C@@H](O)CO	11	0.0176654	C6H14O3	134.175
380	C[C@@H]1CCC[C@H](C)C1	11	0.0192168	C8H16	112.216
381	CC[C@@]1(O)CC[C@H]2[C@@H]3CC=C(C)C(C)(C)[C@H]3CC[C@@]21C	11	0.051182	C19H32O	276.464
382	C=C[C@@H]1CC(=CC)C=CC1(C)C	11	0.0205107	C12H18	162.276
383	CC[C@]1(C)C2=CCC[C@@H](C)[C@H]2CC[C@H]1C	11	0.0246755	C15H26	206.373
384	CC1=CC(=O)C(=O)C2=C1OC[C@@H]2C	11	0.0357251	C10H10O3	178.187
385	CC1=CC(=O)C(=O)C2:C(C):C:O:C:21	11	0.0158465	C10H8O3	176.171
386	CC=C(C)CCC=C(C)C	11	0.0361044	C10H18	138.254
387	CC=C(C)CCCC	11	0.0560013	C8H16	112.216
388	CC[C@@H]1[C@H](C)CCCC1(C)C	11	0.0239464	C11H22	154.297
389	CCC1C(C)(C)CCCC1(C)C	11	0.0194332	C12H24	168.324
390	CC=C(C)[C@@H](C)CC	11	0.0394721	C8H16	112.216
391	CC=C(C)[C@@H](C)CCC=C(C)C	11	0.0189137	C12H22	166.308
392	C[C@H]1CC[C@H](OCO)[C@@](C)(CO)C1	11	0.0198066	C10H20O3	188.267
393	CCC[C@H](C)C1:C:C:C(C):C:C:1	11	0.0197196	C12H18	162.276
394	C=C[C@H]1CCCC(=C)CC1	11	0.0280478	C10H16	136.238
395	C[C@@H]1CNC[C@H](O)C1	11	0.0239405	C6H13NO	115.176
396	CC[C@@H](C)C1:C:C:C(C):C:C:1	11	0.0257549	C11H16	148.249
397	C=C(C)C(C)=CCCC	11	0.0173829	C9H16	124.227
398	NCC1:C:C:C2:C(:C:1)OCO2	11	0.0587944	C8H9NO2	151.165
399	COC1:C:C2:C(:C:C:1OC)CNCC2	11	0.121361	C11H15NO2	193.246
400	C[C@H]1C=CC[C@H]2C(C)(C)C(=O)CC[C@]12C	11	0.023916	C14H22O	206.329
401	CCC/C=C(\C)CCC	11	0.0170627	C9H18	126.243
402	CC1:C:C:C2:C(:C:1C)OCO2	11	0.0506131	C9H10O2	150.177
403	C=C(CCC=C(C)C)[C@H]1CC[C@H](C)C1	11	0.0245268	C14H24	192.346
404	C=CC(C)(C)C=CC	11	0.0285532	C8H14	110.2
405	CC/C=C\C/C=C\CCCC	11	0.0151911	C11H20	152.281
406	C[C@@H]1O[C@@H](O[C@H]2CO[C@H](CO)[C@@H](O)[C@@H]2O)[C@H](O)[C@H](O)[C@H]1O	11	0.0518022	C12H22O9	310.299
407	C[C@H]1CCC2C(CC=C[C@H]2C)C1	11	0.0184526	C12H20	164.292
408	C=C(OC)C(=CC)OC	11	0.0327804	C7H12O2	128.171
409	C/C=C(\C)CCCCC	11	0.0764955	C9H18	126.243
410	CC1(C)CC[C@]23CO[C@@]4(C=C[C@@H]5[C@@]6(C)CCCC(C)(C)[C@@H]6CC[C@@]5(C)[C@]4(C)C[C@@H]2O)[C@@H]3C1	10	0.120465	C30H48O2	440.712
411	C=C(C)CCC(=C)CC	10	0.0180724	C9H16	124.227
412	COC1:C:C:C(C):C:C:1C	10	0.0788292	C9H12O	136.194
413	COC(=O)C1:C:C:C:C(O):C:1O	10	0.0510361	C8H8O4	168.148
414	COC1:C:C:C(C):C2:O:C(=O):C:C:C:1:2	10	0.0422023	C11H10O3	190.198
415	C/C=C\C/C=C\C/C=C\C	10	0.0169511	C10H16	136.238
416	C=C(C=CC)/C=C/C	10	0.023431	C8H12	108.184
417	CC[C@H]1C[C@@H](C)CC[C@@]1(C)CC	10	0.0193083	C12H24	168.324
418	C/C=C\C/C=C\C/C=C\CC	10	0.0191236	C11H18	150.265
419	C=CC(=CC)/C=C/C(=C)C=C(C)O	10	0.0192912	C12H16O	176.259
420	C=C1CCC(CC)CC1	10	0.0347856	C9H16	124.227
421	CCC1:C:C(C):C:C:C:1C	10	0.0240204	C10H14	134.222
422	C/C=C\C=C\C=C\C	10	0.0224978	C8H12	108.184
423	CC[C@]1(C)C2=CCCC(C)(C)[C@H]2CC[C@H]1C	10	0.0158232	C16H28	220.4
424	CC(C=O)=C(C=O)CO	10	0.0161814	C6H8O3	128.127
425	C=CCC(C)=C(C)OC	10	0.0209916	C8H14O	126.199
426	C[C@@H]1[C@@]2(C)CO[C@@]13C=C[C@@H]1[C@@]4(C)CC[C@H](O)[C@@](C)(CO)[C@@H]4CC[C@@]1(C)[C@]3(C)C[C@@H]2O	10	0.0326812	C26H42O4	418.618
427	CCC1=C(O)C(=O)C2:C:C:C:C:C:2C1=O	10	0.0214322	C12H10O3	202.209
428	C[C@H](OCO)[C@@H]1[C@@H](C)CC[C@H](O)C1(C)C	10	0.0142368	C12H24O3	216.321
429	C[C@H]1CC[C@H]([C@@H](C)[C@H]2CC[C@H]3[C@H](C)CCC[C@]23C)OC1	10	0.106847	C19H34O	278.48
430	O=CC1:C(O):C:C(O[C@@H]2O[C@H](COC[C@H](O)[C@H](O)CO)[C@@H](O)[C@H](O)[C@H]2O):C:C:1O	10	0.0837256	C17H24O12	420.367
431	C[C@@H]1[C@@H]2[C@H](CC[C@H]1C)CC[C@H](C)[C@H]2C	10	0.031205	C14H26	194.362
432	C=CC=COCC=C(C)C	10	0.128246	C9H14O	138.21
433	C/C=C/C1:C:C(OC):C2:C(:C:1)[C@@H](C)CO2	10	0.0868194	C13H16O2	204.269
434	CC1=CCCC(C)(C)C1	10	0.0291175	C9H16	124.227
435	COC1:C:C:C([C@@H]2CC(=O)C3:C(O):C:C(O[C@@H]4O[C@H](CO)[C@@H](O)[C@H](O)[C@H]4O):C:C:3O2):C:C:1O	10	0.0298434	C22H24O11	464.423
436	CC/C=C/CC(C)C	10	0.0185346	C8H16	112.216
437	CC1(C)CCC[C@@]2(C)CCCC[C@@H]12	10	0.0151664	C13H24	180.335
438	CCC1:C2:C:C:O:C:2:C(O):C2:O:C(=O):C:C:C:1:2	10	0.02914	C13H10O4	230.219
439	CC=CC1=C(C)C(C)(C)CCC1	10	0.0203749	C12H20	164.292
440	C[C@@H]1CC[C@H]2C(=CCC[C@H]2C)C1	10	0.0145532	C12H20	164.292
441	CC=CC1=C(C)[C@H](C)CCC1	10	0.019293	C11H18	150.265
442	O=COCCCO	10	0.0243592	C4H8O3	104.105
443	CCOC(=O)C=COC	10	0.0207978	C6H10O3	130.143
444	C[C@H](CCC=O)OC=O	10	0.0270571	C6H10O3	130.143
445	CC(C)C=CC1:C:C:C(C(C)C):C:C:1C=O	10	0.0155703	C15H20O	216.324
446	C=CC[C@@](C)(C=C)CC(=C)C	10	0.0386866	C11H18	150.265
447	CC#CC#C/C=C\C=CCCC	10	0.0399971	C12H14	158.244
448	C1:C:C:C2:C(:C:1)CCCO2	10	0.0699346	C9H10O	134.178
449	C=CC[C@@H]1C(=C)CCCC1(C)C	10	0.019377	C12H20	164.292
450	C[C@@H]1C=CC(=O)CC1	10	0.089642	C7H10O	110.156
451	CC[C@@]1(C)CCC[C@]2(C)[C@@H]1C=CCC2(C)C	10	0.0189078	C16H28	220.4
452	C=C1CCC[C@](C)(CC)[C@H]1C	10	0.0231054	C11H20	152.281
453	COC1:C:C:C(CCC=O):C:C:1OC	10	0.0534288	C11H14O3	194.23
454	CO[C@@H](C)COC(C)=O	10	0.0395515	C6H12O3	132.159
455	C=C(C)[C@@H]1CC[C@]2(C)CC[C@H](C)[C@H](CC)[C@@H]12	10	0.0251828	C16H28	220.4
456	C=C[C@@]1(C)CCC=C(C)C1	10	0.0165536	C10H16	136.238
457	C=C(C(=O)C(C)=CC)C1:C:C:C(OC):C:C:1	10	0.0291445	C14H16O2	216.28
458	CC=C/C=C\C#CC#C/C=C/C	10	0.0371149	C12H12	156.228
459	C=C(C)[C@H](C)C[C@@H](C)CC	10	0.0224903	C10H20	140.27
460	CCC(C)C1:C:C:C(C):C:C:1	10	0.0574265	C11H16	148.249
461	CC1(C)CCCC2:C1:C:C:C1:C:2C(=O)CC=C1	10	0.0203079	C16H18O	226.319
462	CCC(C=O)=CC1:C:C:C2:C(:C:1)CCCC2(C)C	10	0.0259219	C17H22O	242.362
463	C[C@H]1CCC[C@@](C)(C=O)[C@@]12CO2	10	0.0603545	C10H16O2	168.236
464	C=C(C)C[C@@H](C)CC	10	0.029747	C8H16	112.216
465	CC(=O)C1:C(O):C:C(OCO):C:C:1O	10	0.0285863	C9H10O5	198.174
466	CC=C(C)C=CC(C)C	10	0.0221576	C9H16	124.227
467	C[C@H](CCO)OC=O	10	0.0186205	C5H10O3	118.132
468	C[C@H]1CCC[C@H](C)C1(C)C	10	0.0128533	C10H20	140.27
469	C=CC1:C(C):C2:C:C3:N:C(:C4:C5:N:C(:C:C6:N:C(:C:C:1:N:2)C(C)=C6CC):C(C):C:5C(=O)C4)C[C@@H]3C	10	0.0260225	C30H28N4O	460.581
470	CC(C)OC1:C:C:C(C=CC=O):C:C:1	10	0.0205553	C12H14O2	190.242
471	C[C@]12CCC=CC1=CCCC2	10	0.0219242	C11H16	148.249
472	CCC/C=C1\OC(=O)C2=C1CCCC2	10	0.455381	C12H16O2	192.258
473	C[C@@H]1CC(=O)C2:C(O):C:C(OCO):C:C:2O1	10	0.0189994	C11H12O5	224.212
474	C=C1CCC[C@]2(C)C=C3OC(=O)C(C)=C3C[C@@H]12	10	0.128356	C15H18O2	230.307
475	C1:C:C(CN2CCC3:C:C4:C(:C:C:3C2)OCO4):C2:C(:C:1)OCO2	10	0.113016	C18H17NO4	311.337
476	CC[C@@H]1[C@H](C)C[C@@H](O)[C@H](O)[C@@]1(C)CO	10	0.0354572	C11H22O3	202.294
477	COC1=CC(=O)OCC1	10	0.0287154	C6H8O3	128.127
478	C=CCCOC(=O)CC(C)C	10	0.130293	C9H16O2	156.225
479	CCC(C=COC)=C(C)CCC1:C:C:C(O):C:C:1	10	0.0250698	C16H22O2	246.35
480	CC(C)CCC(C)C	10	0.0295707	C8H18	114.232
481	CC1:C:C:C(C(C)C):C:C:1O	10	0.0265409	C10H14O	150.221
482	CC1=CC(=O)C(=O)C2=C1OCC2C	10	0.0223612	C10H10O3	178.187
483	C=CC1(C)CCCCC1	10	0.0154077	C9H16	124.227
484	C/C=C(\C)CC=C(C)CC	10	0.0238497	C10H18	138.254
485	C=C1OC(=O)C(C)=C1C	10	0.0417261	C7H8O2	124.139
486	CCC[C@@H](C)CCC=C(C)C	10	0.0218296	C11H22	154.297
487	C=CC1:C:C:C2:O:C(=O):C:C:C:2:C:1	10	0.0193723	C11H8O2	172.183
488	O=C1:C(C2:C:C:C:C:C:2):C:O:C2:C:C(O):C:C(O):C:1:2	10	0.0290543	C15H10O4	254.241
489	CC[C@H](C)CC1:C:C:C2:C(:C:1)OCO2	10	0.0156157	C12H16O2	192.258
490	CCOC[C@H]1OC[C@H](O)[C@@H](O)[C@@H]1O	10	0.0430462	C8H16O5	192.211
491	CC(C)=CCC(C)C	10	0.0209743	C8H16	112.216
492	C[C@H]1C=CC[C@@H]2[C@@](C)(CCO)CCC[C@]21C	10	0.014987	C15H26O	222.372
493	NCCC1:C:C:C:C:C:1	9	0.132576	C8H11N	121.183
494	CCC1:C:C(OC):C(O):C:C:1CCC1:C:C:C(O):C:C:1	9	0.0862432	C17H20O3	272.344
495	CCC1=CCC=CC(C)=C1C	9	0.0133491	C11H16	148.249
496	C[C@H]1CC[C@@H](C(C)(C)CO)C(C)(C)[C@H]1C	9	0.0450948	C14H28O	212.377
497	CCCCCCCCCCCCCC[C@@H](O)C(N)=O	9	0.0132631	C16H33NO2	271.445
498	C[C@@H]1[C@H]2C3=CC[C@@H]4[C@@]5(C)CCCC(C)(C)[C@@H]5CC[C@@]4(C)[C@]3(C)CC[C@H]2CC[C@H]1C	9	0.0147857	C29H48	396.703
499	COCC(OC)=C(O)CC=O	9	0.0213084	C7H12O4	160.169
500	CC(C)=CC/C=C(\C)[C@H]1CC[C@H](C)C1	9	0.0166694	C14H24	192.346
501	CCC(CC)[C@]1(C)CC[C@@H](O)CC1	9	0.0136666	C12H24O	184.323
502	C=C(CCCCCC=O)C(=O)O	9	0.0209624	C9H14O3	170.208
503	C=C(O)C1:C:O:C(C2:C:C:C(OC):C:C:2):C(OCOCC):C:1=O	9	0.0416657	C17H18O6	318.325
504	CC1(C)CCCC2:C1:C:C:C1:C:2CC(=O)C=C1	9	0.0551023	C16H18O	226.319
505	C=C1CCCC(C)(C)[C@@H]1/C=C/C	9	0.0165122	C12H20	164.292
506	C[C@@H]1CCC=C2C=CCC[C@]21C	9	0.0320594	C12H18	162.276
507	C/C=C/C/C=C(\C)CCC	9	0.0286381	C10H18	138.254
508	CC(C)[C@H]1CC1(C)C	9	0.030707	C8H16	112.216
509	C=C1CCCC(C)(C)C1=CC	9	0.0181806	C11H18	150.265
510	C=C[C@]1(C)C=C(CC)CCC1	9	0.030026	C11H18	150.265
511	CCCC(=O)OCCO	9	0.0164202	C6H12O3	132.159
512	CC1=CC(=O)C(O)=C([C@H](C)CO)C1=O	9	0.0164289	C10H12O4	196.202
513	C/C=C/C=C/CCCCC	9	0.0141147	C10H18	138.254
514	COC=CC(OC)=C(C)OC	9	0.0534798	C8H14O3	158.197
515	C=C(C)[C@@H](C)CCC	9	0.0460077	C8H16	112.216
516	CC=CCCC=C(C)C	9	0.0190525	C9H16	124.227
517	CC(=CC=O)[C@@]1(C)CCCC(C)(C)C1	9	0.0181988	C13H22O	194.318
518	CC1(C)CC[C@]23CO[C@@]4(C=C[C@@H]5[C@@]6(C)CCC[C@@](C)(CO)[C@@H]6CC[C@@]5(C)[C@]4(C)C[C@@H]2O)[C@@H]3C1	9	0.279857	C30H48O3	456.711
519	C=CC(C(=C)OC)=C(C)C	9	0.0160127	C9H14O	138.21
520	C[C@@H]1CC[C@@H](C(=O)O)C[C@]1(C)O	9	0.0162845	C9H16O3	172.224
521	CC(=CC=O)C(C)C	9	0.0325631	C7H12O	112.172
522	C=C1CCC[C@]2(C)CCC(=CC)C[C@@H]12	9	0.0669066	C14H22	190.33
523	C=C(OC)C(O)=C(C)CC	9	0.0201375	C8H14O2	142.198
524	C=CCC=C(C=C)CC=C	9	0.0172002	C10H14	134.222
525	CCC=CC=COC	9	0.0505469	C7H12O	112.172
526	CCCCCCOC(C)=O	9	0.0287358	C8H16O2	144.214
527	CC(C)[C@@H]1CC[C@@H](C)C[C@@H]1C	9	0.0184297	C11H22	154.297
528	C=CCCOCCO	9	0.027191	C6H12O2	116.16
529	C=CC1=CC(=O)C(=O)C2=C1OC[C@@H]2C	9	0.058209	C11H10O3	190.198
530	CC/C=C\C/C=C\C=C\CCC	9	0.0166865	C12H20	164.292
531	C/C=C/C=C\CCC	9	0.0323896	C8H14	110.2
532	OC1:C:C:C2:C(:C:1)CCN(CC1:C:C:C:C3:C:1OCO3)C2	9	0.0591491	C17H17NO3	283.327
533	CC=CC(=CC)CC	9	0.0341122	C8H14	110.2
534	CC[C@H]1CC[C@H](C)C1	9	0.0153155	C8H16	112.216
535	COCC(O)=CCCO	9	0.0178444	C6H12O3	132.159
536	CCC1=CC(=O)C(OC)=CC1=O	9	0.0455347	C9H10O3	166.176
537	O=C(/C=C/C1:C:C:C(O):C(O):C:1)OC[C@H]1OC[C@H](O)C[C@@H]1O	9	0.0188194	C15H18O7	310.302
538	O=CC1:C:C:C:C:C:1C(=O)O	9	0.610389	C8H6O3	150.133
539	CCC(C(C)C)C(C)C	9	0.0151892	C9H20	128.259
540	CCCOCCO[C@@H]1O[C@H](CO)[C@@H](O)[C@H](O)[C@H]1O	9	0.0226309	C11H22O7	266.29
541	C[C@@H]1CC[C@@H]2[C@H](C)C=CC(=O)[C@H]2C1	9	0.0137797	C12H18O	178.275
542	COC1:C:C2:C(:C:C:1OC)CN(C)CC2	9	0.229473	C12H17NO2	207.273
543	CC(=O)OCCC=CO	9	0.0161532	C6H10O3	130.143
544	CC1:C:C(C[C@@H](O)CC2:C:C:C(O):C(O):C:2):C(O):C:C:1O	9	0.0145214	C16H18O5	290.315
545	C=C(C)CC=C(CC)CC	9	0.0187273	C10H18	138.254
546	CCC(C)C(C)CC	9	0.0335375	C8H18	114.232
547	CC/C=C\C/C=C\C=C\CC	9	0.015016	C11H18	150.265
548	C=C(C=C(COC)OC)COC	9	0.108372	C9H16O3	172.224
549	CC1:C:C:C:C2:C:1CCCC2(C)C	9	0.0155645	C13H18	174.287
550	CC/C(=C\OC)C(=O)OC	9	0.0789532	C7H12O3	144.17
551	CC=CC[C@@H](C)C(C)C	9	0.0213782	C9H18	126.243
552	C=C(CCC=C(C)C)[C@H]1CC[C@H](C)[C@@H]1C	9	0.0217904	C15H26	206.373
553	C=C(C)C1CCC(C)(C)CC1	9	0.0169185	C11H20	152.281
554	C[C@@H](CO)COCCO[C@@H]1O[C@@H](C)[C@H](O)[C@@H](O)[C@H]1O	9	0.0219104	C12H24O7	280.317
555	C=CCC#CC#CCC	9	0.0457419	C9H10	118.179
556	CC=C1CC(=O)C(=O)C(CC)=C1O	9	0.055983	C10H12O3	180.203
557	CC1C=CC2:C:C3:C:C:C(=O):O:C:3:C:C:2O1	9	0.0461328	C13H10O3	214.22
558	O=C1:C:C:C:C2:N:1CCCC2	9	0.103588	C9H11NO	149.193
559	C/C=C/C1:C:C(OC):C2:C(:C:1)[C@H](C)CO2	9	0.0769194	C13H16O2	204.269
560	C=C(C(C)C)C(C)(C)C	9	0.013684	C9H18	126.243
561	CCCCCCCCC/C=C/CC/C=C/[C@@H](O)[C@H](C)NC(=O)CCCCCCCCCCCCCCC	9	0.0511869	C34H65NO2	519.899
562	CC[C@H](C)C1:C:C:C(C):C:C:1	9	0.0259121	C11H16	148.249
563	CCC(O)=CC1:C:C:C:C(=O):O:1	9	0.0205616	C9H10O3	166.176
564	C=C[C@@H]1CCC(=C)C[C@H](C=C)C1	9	0.0243208	C12H18	162.276
565	CC[C@H]1CC[C@H]2[C@@H]3CC=C4CCCC[C@]4(C)[C@H]3CC[C@]12C	9	0.0171151	C21H34	286.503
566	C[C@@H]1O[C@@H](O[C@H]2[C@H](O)O[C@H](CO)C[C@@H]2O)[C@H](O)[C@H](O)[C@H]1O	9	0.029878	C12H22O9	310.299
567	CC1=C(C)[C@@H](C)CCC1	9	0.0188004	C9H16	124.227
568	C=CC(=COC)OCC1:C:C:C2:C(:C:1)OCO2	9	0.0145208	C13H14O4	234.251
569	COCC=C(C)COC1:C(C=O):C(OC):C(OC):C(OC):C:1OC	9	0.028336	C17H24O7	340.372
570	C=C(CCC)C(C)C	9	0.0262604	C8H16	112.216
571	C=CC=CC(=O)C(O)=CC(C)CO	9	0.0185668	C10H14O3	182.219
572	CC(C)OCOCCO	9	0.032796	C6H14O3	134.175
573	C=C1[C@@H](C)CC[C@@](C)(CC)[C@H]1C	9	0.0187669	C12H22	166.308
574	CC[C@@](C)(O)C[C@](C)(CC)C(=O)O	9	0.0249909	C10H20O3	188.267
575	CC=C(C)C1=C(C)C(C)CC1	9	0.0297732	C11H18	150.265
576	C[C@H]1CC[C@H]2CCC(C)(C)C[C@H]2C1	9	0.0139623	C13H24	180.335
577	C=C[C@H]1[C@@H](C)CC[C@@H](C(C)C)[C@]1(C)CC	9	0.0395392	C15H28	208.389
578	C=C1[C@@H](C)CC[C@@](C)(CC)[C@H]1CC	9	0.0141358	C13H24	180.335
579	CC(=O)C(C)=C(C)C	9	0.0221345	C7H12O	112.172
580	C[N+]1(C)CCC[C@H]1C(=O)[O-]	9	0.327737	C7H13NO2	143.186
581	CC/C(C)=C/COCC1:C:C:O:C:1C	9	0.0495379	C12H18O2	194.274
582	C=C[C@@H](C)CC(=C)C	9	0.0219839	C8H14	110.2
583	C=C(C=CO)CCC(=O)O	9	0.044747	C7H10O3	142.154
584	C=C[C@@H](C)[C@H]1CC1(C)C	9	0.0130471	C9H16	124.227
585	CCCCCCCCCC	9	0.0195744	C10H22	142.286
586	C=C[C@@H](C)CCCCC	9	0.0148873	C9H18	126.243
587	CC[C@H](C)[C@H](COC(C)=O)OC(=O)C1:C:C:C:C:C:1	9	0.0222396	C15H20O4	264.321
588	C=C[C@@H](C)CCC=C(C)C	9	0.0249092	C10H18	138.254
589	CCC1:C(OC):C:C:C2:C:C:C(=O):O:C:1:2	9	0.025014	C12H12O3	204.225
590	CCO[C@@H]1C[C@@H](O)CC[C@H]1O	8	0.0336286	C8H16O3	160.213
591	CCC1:C:C:C(C):C(O):C:1	8	0.0204207	C9H12O	136.194
592	C=CCCC=C(CO)OC	8	0.184774	C8H14O2	142.198
593	CC1(C)CCC[C@]2(C)[C@H]3CC[C@]45OC[C@@]6(CC[C@](C)(C=O)C[C@H]64)CC[C@@]5(C)[C@]3(C)CC[C@@H]12	8	0.0769785	C30H48O2	440.712
594	CC(C)CCC(C)(C)C	8	0.0206966	C9H20	128.259
595	CC[C@H](C)[C@H]1O[C@@H]1C(=O)O	8	0.0169038	C7H12O3	144.17
596	CC[C@@H](O)C1:C:C:C2:C(:C:1)OCO2	8	0.056149	C10H12O3	180.203
597	COC1:C:C:C([C@H](C)[NH+](C)C):C:C:1O	8	0.0200901	C11H18NO2+	196.27
598	C=C1[C@@H](C)CC[C@@]2(C)CC[C@](C)(C(=O)O)C[C@@H]12	8	0.0179775	C15H24O2	236.355
599	CCCC1:C:C:C:C:C:1N	8	0.0222562	C9H13N	135.21
600	CC[C@H](O)C1:C:C:C2:C(:C:1)OCO2	8	0.0687523	C10H12O3	180.203
601	C[C@@H]1CCCC(C)(C)[C@@H]1C	8	0.0278185	C10H20	140.27
602	CCCC1:C:C:C:C:C:1C(=O)OC=O	8	0.026068	C11H12O3	192.214
603	C=CC(C(=O)O)=C(C)O	8	0.020175	C6H8O3	128.127
604	COC1:C(OC):C(OC):C2:C(=O):C:C(C3:C:C:C(O):C(O):C:3):O:C:2:C:1OC	8	0.18704	C19H18O8	374.345
605	CC=C(C)C=CCO	8	0.0202585	C7H12O	112.172
606	CC[C@H]1O[C@@H]1COC(C)=O	8	0.0158312	C7H12O3	144.17
607	CC(C)CO[C@H](O)CO	8	0.0172346	C6H14O3	134.175
608	CCC=CC=C(C)C	8	0.0313863	C8H14	110.2
609	C[C@@H]1[C@@H](C)CC[C@H](OCO)[C@@]1(C)CO	8	0.0208454	C11H22O3	202.294
610	CC(=C/C(=O)O)/C=C/CO	8	0.0154553	C7H10O3	142.154
611	CC(C)=C1C/C=C(\C)CC/C=C(\C)CC1=O	8	0.109073	C15H22O	218.34
612	C=C[C@H]1CC(C)(C)[C@@H]1C	8	0.0201961	C9H16	124.227
613	CC=C(CC)CCC=C(C)C	8	0.0172269	C11H20	152.281
614	CCC1:C:C:C:C2:C:1CCC1:C:C:C:C:C:12	8	0.0348564	C16H16	208.304
615	C=C[C@@H](CCC1=CCOC1=O)[C@@H](C)CC	8	0.0282989	C13H20O2	208.301
616	CC=C1CCC2:C(CC):C:C(OC):C(O):C:2C1	8	0.0291907	C15H20O2	232.323
617	C=C[C@H]1CC=C[C@@H](C)CC1	8	0.0188107	C10H16	136.238
618	CCC1:C:C:C:C2:C:1C=CCC2(C)C	8	0.0163422	C14H18	186.298
619	COC=C1:O:C:C(O):C(=O):C:1=COC	8	0.01561	C9H10O5	198.174
620	CC1:C(C=CC(C)C):C:C:C2:C:1C(=O)CCC2(C)C	8	0.0551354	C18H24O	256.389
621	COC=C(OC)C(OC)=C(O)CC=O	8	0.245541	C9H14O5	202.206
622	C[C@H]1CCC=C2C=CCC[C@@]21C	8	0.0246132	C12H18	162.276
623	C[C@H]1CCCC(C)(C)[C@H]1C	8	0.0155675	C10H20	140.27
624	CCCCCCCCC/C=C\CC/C=C/[C@@H](O)[C@H](C)NC(=O)CCCCCCCCCCCCCCC	8	0.0564979	C34H65NO2	519.899
625	C=C(O)C(C=O)=C(C)C=O	8	0.0473955	C7H8O3	140.138
626	CCC=CC1:C:C:C2:C(:C:1)CCCC2(C)C	8	0.0200055	C16H22	214.352
627	CC=C(O)C=C(C=O)CC=O	8	0.0252471	C8H10O3	154.165
628	C=C1CCC[C@@](C)(CC)[C@@H]1/C=C/C	8	0.0226447	C13H22	178.319
629	C=C[C@H](C)C=CCC	8	0.0284367	C8H14	110.2
630	C=C[C@H](C)CC=CC	8	0.0258937	C8H14	110.2
631	C=C(/C=C/CCC)CC	8	0.0197688	C9H16	124.227
632	C=C[C@H](C)[C@H](C)CC	8	0.0287811	C8H16	112.216
633	O=C1C=CC[C@@H]2[C@H]3CCCN4CCC[C@@H](CN12)[C@@H]34	8	0.241221	C15H22N2O	246.354
634	C=C1CCC[C@H](C)[C@@H]1CCC	8	0.0149657	C11H20	152.281
635	CC1=CC[C@@H]2[C@H]([C@@H]1C)C2(C)C	8	0.038029	C11H18	150.265
636	CC[C@H]1[C@@H]2CC=C[C@@H](C)[C@H]2CC[C@@H]1C	8	0.0202006	C14H24	192.346
637	CC=C1[C@@H](C)CC[C@@]2(C)CCC(C)(C)C[C@@H]12	8	0.0228646	C16H28	220.4
638	C=CC1:C:C:C(C):C:C:1	8	0.0278044	C9H10	118.179
639	CCC(C)(C)C(C)C	8	0.0392555	C8H18	114.232
640	C[C@@H]1CC(=O)C2:C(O):C:C(OC[C@H](O)CO):C:C:2O1	8	0.020589	C13H16O6	268.265
641	C=CCOCC1:C:C:C2:C(:C:1)OCO2	8	0.0157775	C11H12O3	192.214
642	CC(C)=CCC[C@H](C)C(C)C	8	0.0218917	C11H22	154.297
643	C=C1CCCC(C)(C)[C@H]1CCCC	8	0.0185705	C13H24	180.335
644	CC1:C:C:C([C@@H](C)CC=O):C:C:1	8	0.0301012	C11H14O	162.232
645	C=C1CCC[C@]2(C)CCC(=C(C)C)C[C@@H]12	8	0.0165714	C15H24	204.357
646	OCCOCCO	8	0.0217708	C4H10O3	106.121
647	C=CC(=CC1:C:C:O:C:1)CO	8	0.0733481	C9H10O2	150.177
648	CC[C@@H]1C=C[C@H](C)C1	8	0.0211455	C8H14	110.2
649	COC1:C:C:C2:C(:C:1OC)C1:C(:C:C3:C(:C:1OC)OCO3)C[C@H](C)[C@H](C)C2	8	0.0676109	C22H26O5	370.445
650	COCC=CCC(=O)C=CC1:C:C:C(OC):C:C:1	8	0.0273596	C15H18O3	246.306
651	O=C1C[C@@H](C2:C:C:C(O):C:C:2O)OC=C1C(O)=CCO	8	0.0133422	C14H14O6	278.26
652	COC=CC(=C[C@H]1[C@H](C)[C@H](C)[C@H]1C)OC	8	0.0465988	C13H22O2	210.317
653	C=CC(=CC=O)C(O)=CC(C)CO	8	0.0255194	C10H14O3	182.219
654	C=CC(=C)C1:C:C(=O):C2:C(OC):C(OC):C(OC):C(OC):C:2:O:1	8	0.0197488	C17H18O6	318.325
655	CCC(C)(C)CCCC1=CCOC1=O	8	0.0193951	C12H20O2	196.29
656	CCC1=CC2:C:C:C(C(C)C):C(C):C:2C(=O)C1=O	8	0.0212607	C16H18O2	242.318
657	C[C@@H]1C(=O)OC[C@H]1CO	8	0.0284253	C6H10O3	130.143
658	CC=C(C)[C@H]1OC=CC[C@@H]1O	8	0.0316266	C9H14O2	154.209
659	CC1(C)CC[C@]2(C=O)CC[C@]3(C)C(=CC[C@@H]4[C@@]5(C)CCCC(C)(C)[C@@H]5CC[C@]43C)[C@@H]2C1	8	0.0342546	C30H48O	424.713
660	COC1:C2:C(:C:C3:O:C:C:C:1:3)OCC=C2	8	0.0137044	C12H10O3	202.209
661	CC1=CCC[C@H]1C1:C:C:O:C:1	8	0.0343228	C10H12O	148.205
662	CCC/C=C1/C=CC(=O)O1	8	0.0493576	C8H10O2	138.166
663	CC/C(C)=C/CC=C(C)C	8	0.0224431	C10H18	138.254
664	CCC1:C:C:C(C):C(C):C:1	8	0.0233652	C10H14	134.222
665	CC1(C)CCC[C@]2(C)[C@H]3CC[C@]45OC[C@@]6(CC[C@](C)(C=O)C[C@H]64)[C@H](O)C[C@@]5(C)[C@]3(C)CC[C@@H]12	8	0.20215	C30H48O3	456.711
666	C=C1:C:C:C(=O):O:C:1=C(CO)OC	8	0.015707	C9H10O4	182.175
667	C/C1=C\CC/C=C/CCC(=O)C1	8	0.0222184	C11H16O	164.248
668	COC1:C:C2:C(:C(OC):C:1OC)C1:C(:C:C3:C(:C:1OC)OCO3)C[C@H](C)[C@H](C)C2	8	0.107673	C23H28O6	400.471
669	CC/C=C(\C)CCC=C(C)C	8	0.0174871	C11H20	152.281
670	CCCC[C@@H]1[C@H](C)C1(C)C	8	0.0333882	C10H20	140.27
671	CC(C=C[C@H](O)[C@@H](O)C(C)(C)O)=CO	8	0.0365151	C10H18O4	202.25
672	COC1:C:C(C):O:C(=O):C:1	8	0.0312101	C7H8O3	140.138
673	CC=CCC/C(C)=C/C=C/CC	8	0.0168465	C12H20	164.292
674	C=CC1:C:C(CC):C(=O):O:C(=O):C:1	8	0.0627825	C10H10O3	178.187
675	CC1(C)CCC[C@]2(C)[C@H]3C(=O)C=C4[C@@H]5C[C@@](C)(C(=O)O)CC[C@]5(C)CC[C@@]4(C)[C@]3(C)CC[C@@H]12	8	0.533251	C30H46O3	454.695
676	CC[C@H]1[C@@H](C)CC[C@@H]([C@H](C)CO)C1(C)C	8	0.0315454	C14H28O	212.377
677	CC(=O)OCC[C@@H](C)[C@H](C)CO	8	0.0188645	C9H18O3	174.24
678	COC1:C:C(C2:C:C(=O):C3:C(OC):C(OC):C(OC):C(OC):C:3:O:2):C:C:C:1O	8	0.0385202	C20H20O8	388.372
679	CC=CC=C(C)[C@H](C)CC	8	0.0305086	C10H18	138.254
680	CC(=O)OCC[C@@H](O)C(C)C	8	0.0141421	C8H16O3	160.213
681	C[C@@H]1OC(C)(C)C2CC[C@]3(C)C(CC[C@@]4(C)[C@H](C5:C:C:O:C:5)OC(=O)[C@H]5O[C@]543)[C@]21CO	8	0.0134034	C25H34O6	430.541
682	C[C@H]1CC[C@H](O[C@H](O)CO)C(C)(C)C1	8	0.0375744	C11H22O3	202.294
683	CC(C)[C@@H]1CC=CCC1(C)C	8	0.0210113	C11H20	152.281
684	COC(=C(C)CO)C1:C:C:C(=O):O:C:1	8	0.0344932	C10H12O4	196.202
685	C=CC=C[C@@H]1C(=C)CCCC1(C)C	8	0.0196325	C13H20	176.303
686	CC1(C)C[C@@H](O)[C@]2(C)CC[C@]3(C)C(=CC[C@@H]4[C@@]5(C)CC[C@H](O[C@H]6C[C@@H](O)[C@H](O)[C@@H](C(=O)O)O6)[C@](C)(CO)[C@@H]5CC[C@]43C)[C@@H]2C1	8	0.0271254	C36H58O8	618.852
687	CC[C@H](OC=O)[C@@H]1O[C@@H]1C	8	0.0306481	C7H12O3	144.17
688	CC/C=C(\C)CC=C(C=O)CC	8	0.0181131	C11H18O	166.264
689	COC1:C:C:C(CN):C:C:1OC	8	0.0175382	C9H13NO2	167.208
690	CCOCCCOC(C)=O	8	0.0285571	C7H14O3	146.186
691	CC(=O)OC1CC(C)=C2CCCC[C@H](C)[C@@]21C	8	0.0258023	C15H24O2	236.355
692	C=CC=C[C@@H]1C(=C)CCC[C@H]1C	8	0.017835	C12H18	162.276
693	CC(=O)OC[C@H](C)[C@@H]1CCC(C)(C)O1	8	0.0857917	C11H20O3	200.278
694	CC/C=C/CCCC	8	0.0733772	C8H16	112.216
695	CCCCC(=O)OCCO	8	0.0149474	C7H14O3	146.186
696	CC(C)[C@H]1CC[C@H](C)C1	8	0.014568	C9H18	126.243
697	COC=C(C=CCOC1:C:C(OC):C(OC):C(OC):C:1C=O)OC	8	0.0132356	C17H22O7	338.356
698	C=C(C)C=CC/C(C)=C/CC	8	0.0570127	C11H18	150.265
699	CC(=O)OC[C@H]1OC[C@H](OC(C)=O)[C@@H](OC(C)=O)[C@@H]1OC(=O)C1:C:C:C:C(O):C:1O	8	0.162559	C19H22O11	426.374
700	CC(=O)OCC[C@@H]1CCC(C)(C)O1	8	0.0269259	C10H18O3	186.251
701	C=C(CC[C@@H](C)O)C(=O)O	8	0.0294508	C7H12O3	144.17
702	CCC[C@@H](O)[C@H](O)[C@@H](C)O	8	0.0198901	C7H16O3	148.202
703	C[C@@H]1CCCC2=C[C@H](C)CC[C@H]21	8	0.0165451	C12H20	164.292
704	C#CC#CC/C=C\CCC	8	0.0257343	C10H12	132.206
705	CC1(C)OCCC[C@]2(C)[C@H]3CC[C@@]4(C)[C@H](C5:C:C:O:C:5)OC(=O)[C@H]5O[C@]54[C@]3(C)C(=O)C[C@@H]12	8	0.0170008	C26H34O6	442.552
706	CC1(C)CCC[C@@]2(C)OCC=C12	8	0.0428366	C11H18O	166.264
707	CC[C@]1(C)C=CCC[C@H]1C	8	0.0172557	C10H18	138.254
708	CC1:C:C:C:C(C(=CC=O)C(=O)CO):C:1	8	0.0549887	C12H12O3	204.225
709	C/C=C1/COC=C(C(=O)OC)[C@H]1CC=O	8	0.0167824	C11H14O4	210.229
710	C=CC(=C)C=CC(C)C	8	0.0207134	C9H14	122.211
711	C[C@@H]1CCC[C@]2(C)[C@@H]1C=CCC2(C)C	8	0.0184	C14H24	192.346
712	COC1:C:C(OC):C(O):C:C:1C	8	0.0205515	C9H12O3	168.192
713	CCC1:C:C(OC):C:C(OC):C:1	8	0.02099	C10H14O2	166.22
714	O=C1:C:C:C(C=CCO):C:O:1	8	0.0159839	C8H8O3	152.149
715	C[C@H]1CC[C@H](C)[C@@H](C)C1	8	0.0164572	C9H18	126.243
716	O=C(/C=C/C1:C:C:C(O):C(O):C:1)O[C@H]1[C@H](O)[C@@H](O)CO[C@@H]1CO	8	0.10927	C15H18O8	326.301
717	C/C=C/C1:C:C:C2:C(:C:1)[C@H](C)CO2	8	0.0492678	C12H14O	174.243
718	C=CC(=CC)/C=C\C(=C)C	8	0.0251581	C10H14	134.222
719	CC=CCC(C)=C(C)C	8	0.0205238	C9H16	124.227
720	C/C=C\C1:C:C:C(OC):C:C:1	8	0.0251192	C10H12O	148.205
721	CC/C=C\C=C\CC/C=C\CC	8	0.0172183	C12H20	164.292
722	CC1(C)[C@H](C2:C:C:O:C:2)OC(=O)[C@H]2O[C@@H]21	8	0.0146046	C11H12O4	208.213
723	COC1:C:C(C2:O:C3:C:C(O):C:C(O):C:3:C(=O):C:2O[C@@H]2O[C@H](CO)[C@@H](O)[C@H](O)[C@H]2O):C:C:C:1O	8	0.0329872	C22H22O12	478.406
724	COC1:C:C(C):C:C2:C:1OCO2	8	0.0723372	C9H10O3	166.176
725	C=CC(C)=CC1:C:C:O:C:1	8	0.0227524	C9H10O	134.178
726	C[C@H]1CC[C@@H]2[C@](C)(CC[C@H](OCO)[C@@]2(C)CO)C1	8	0.0129632	C15H28O3	256.386
727	C=C(CC)CC=CC=CC	8	0.0266557	C10H16	136.238
728	C=C(C=O)C1CCC(C)(C)CC1	8	0.0297674	C11H18O	166.264
729	C=C1CCCC(C)(C)[C@@H]1C=CC	8	0.0157438	C12H20	164.292
730	CCOC1:C(OC):C:C:C:C:1OC	8	0.0457181	C10H14O3	182.219
731	C=CCC=CC=CC	8	0.0602289	C8H12	108.184
732	C[C@@H]1OC(C)(C)[C@@H]2CC[C@]3(C)[C@H](CC[C@@]4(C)[C@H](C5:C:C:O:C:5)OC(=O)[C@H]5O[C@]543)[C@@]12CO	8	0.0175284	C25H34O6	430.541
733	C/C=C/C1:C:C:C2:C(:C:1)[C@@H](C)CO2	8	0.0379312	C12H14O	174.243
734	CC1=CC(=O)CC[C@@H]1C	8	0.0137032	C8H12O	124.183
735	CC/C=C\C/C=C\CCC	8	0.017679	C10H18	138.254
736	C=C1CC[C@H]2[C@@](C)(CCC[C@@]2(C)CO)C1	8	0.0230535	C14H24O	208.345
737	CCC(=O)CCCOC=O	8	0.0517434	C7H12O3	144.17
738	C[C@@H]1CCC[C@]2(C)C1CC=CC2(C)C	8	0.0567025	C14H24	192.346
739	C[C@@H]1CC[C@]2(OCC[C@@H]2C)OC1	8	0.0121022	C10H18O2	170.252
740	C=CCC=CCOC	8	0.0276889	C7H12O	112.172
741	C/C=C\C=C\CC/C=C\CC	8	0.0150156	C11H18	150.265
742	CCOCC1:C:C:C:C(O):C:1O	8	0.0161853	C9H12O3	168.192
743	CCCC[C@H]1O[C@H]2C[C@H]3[C@@H]4CC=C5C[C@@H](OC)CC[C@]5(C)[C@H]4CC[C@]3(C)[C@@]2(O)[C@@H]1C	7	0.0730919	C27H44O3	416.646
744	CC1:C:C2:C(:C:C:1O)[C@H](C)CCC2	7	0.0400643	C12H16O	176.259
745	C=C[C@H](C)C(=O)[C@@]1(O)C[C@H](C)CC[C@H]1OC(C)=O	7	0.0158094	C14H22O4	254.326
746	C=C[C@H]1[C@H]2[C@H](CC[C@@H](C)[C@@H]2C)CC[C@@H]1C	7	0.0451435	C15H26	206.373
747	CC[C@H](CC[C@@H](C)[C@H]1CC[C@H]2[C@@H]3CCC4=CC(=O)CC[C@]4(C)[C@H]3CC[C@]12C)C(C)C	7	0.20834	C29H48O	412.702
748	OC[C@@H](O)[C@@H](O)[C@@H](O)O[C@@H](CO)[C@H](O)CO	7	0.013607	C8H18O8	242.224
749	COC=C(C=O)C(O)=C(COC)OC	7	0.10886	C9H14O5	202.206
750	C=C1CCC[C@@H](C)C1	7	0.044463	C8H14	110.2
751	C=C1CCC[C@@H](C)C1(C)C	7	0.0160293	C10H18	138.254
752	CC(=O)OC[C@H]1O[C@@H]1C(C)C	7	0.0167721	C8H14O3	158.197
753	CC[C@@](C)(O)CC(=O)O	7	0.0292221	C6H12O3	132.159
754	C=CC(=CCOC)CC	7	0.0791152	C8H14O	126.199
755	CC1CCC(O)CC1	7	0.0807089	C7H14O	114.188
756	CC[C@H]1CC[C@H]2[C@@H]3CC[C@H]4CCCC[C@]4(C)[C@H]3CC(=O)[C@]12C	7	0.0402458	C21H34O	302.502
757	C=C[C@H]1C=CC(C)(C)CC1	7	0.0328686	C10H16	136.238
758	CC(C)C(=O)OCCO	7	0.0207348	C6H12O3	132.159
759	CC1=C[C@](C)(O)OC1=O	7	0.019172	C6H8O3	128.127
760	C=C(C)C(C)(C)CC	7	0.0331237	C8H16	112.216
761	CC1=CCCC(C)(C)[C@@H]1C	7	0.0133079	C10H18	138.254
762	CC(C)C(=O)OCC[C@@H](C)O	7	0.0150809	C8H16O3	160.213
763	C=C(C)C(=CC)CC	7	0.0235085	C8H14	110.2
764	CC(=O)O[C@H](CC=O)[C@]1(C)[C@H]2CC[C@@]3(C)[C@H](C4:C:C:O:C:4)OC(=O)[C@H]4O[C@]43[C@]2(C)C(=O)C[C@H]1C(C)(C)O	7	0.025784	C28H36O9	516.587
765	C=C(C)C1=CC[C@@]2(C)CCCC(=C)[C@@H]2C1	7	0.020716	C15H22	202.341
766	COC=CC=C(C)COC=O	7	0.0178548	C8H12O3	156.181
767	C=C1CCC[C@@H](C)[C@H]1CCC	7	0.0152692	C11H20	152.281
768	C[C@H](O[C@@H]1OC[C@H](O)[C@H](O)[C@H]1OCCO)[C@@H](C)CO	7	0.0331975	C12H24O7	280.317
769	CCCC(=CO)C(=O)OC	7	0.18142	C7H12O3	144.17
770	CCOC1:C(OC):C:C(C):C:C:1OC	7	0.285031	C11H16O3	196.246
771	C=C(C)C=C(O)CC	7	0.0222121	C7H12O	112.172
772	C=C[C@H]1CC=C(C)[C@@H](C)CC1	7	0.0359135	C11H18	150.265
773	CC1:C:C2:C(:C:C:1O)[C@@H]1CC[C@@H]2OC1	7	0.0156967	C12H14O2	190.242
774	C[C@H](OC=O)[C@@H]1O[C@@H]1C	7	0.023494	C6H10O3	130.143
775	COC=C(COC)O[C@H](C)CO	7	0.0332347	C8H16O4	176.212
776	CC[C@]12CCC[C@](C)(CC1)C2	7	0.0147168	C11H20	152.281
777	CCC1=C(O)C(=O)C=CC1=O	7	0.11623	C8H8O3	152.149
778	COC1:C:C(C):C:C2:C:1OC[C@@H]2CO	7	0.0164293	C11H14O3	194.23
779	C=C[C@H](C)CCCC	7	0.0348662	C8H16	112.216
780	CCOC1:C(C=O):C(O):C([C@@H]2O[C@H](CO)[C@@H](O)[C@H](O)[C@H]2O):C(O):C:1[C@@H]1O[C@H](CO)[C@@H](O)[C@H](O)[C@H]1O	7	0.0205309	C21H30O14	506.457
781	COCC(O)=C(C)CN1CCC2:C:C(OC):C(O):C:C:2C1	7	0.0390287	C16H23NO4	293.363
782	CC(=O)N(C)C1:C:C:C:C:C:1	7	0.0684963	C9H11NO	149.193
783	COC1:C:C:C([C@H]2OC[C@H](C)[C@@H]2C):C:C:1OC	7	0.0359376	C14H20O3	236.311
784	COC(C=CCCCO)CO	7	0.0469003	C8H16O3	160.213
785	C[C@H]1[C@H](C=O)CCC[C@@H]1C	7	0.0151115	C9H16O	140.226
786	C[C@H]1CCC(C)(C)[C@@H](C)C1	7	0.0191152	C10H20	140.27
787	CC1(C)CCC[C@]2(C)[C@H]3CC=C4[C@@H]5C[C@@](C)(C(=O)O)CC[C@]5(C)CC[C@@]4(C)[C@]3(C)CC[C@@H]12	7	0.151785	C30H48O2	440.712
788	C[C@H](O)C[C@@H](C)C(=O)O	7	0.0137934	C6H12O3	132.159
789	C[C@]12C=C[C@](C)(CCC1)C2	7	0.0170647	C10H16	136.238
790	CC1:C:C:C(C):C(C):C:1	7	0.0127129	C9H12	120.195
791	C=C(C)CCCCC(=O)O	7	0.0172393	C8H14O2	142.198
792	O=C1C[C@@H](C2:C:C:C(O):C:C:2)OC2:C:C(OCCO):C:C(O):C:21	7	0.019711	C17H16O6	316.309
793	OCCO[C@H](CO)OC1:C:C:C:C(O):C:1	7	0.021403	C10H14O5	214.217
794	CC1(C)CCCC2:C1:C:C:C(C=CCCO):C:2C=O	7	0.0307867	C17H22O2	258.361
795	COC1:C:C:C(C2:C(C):C:C(OC):C(OC):C:2OC):C(OC):C:1OC	7	0.0331639	C19H24O6	348.395
796	CC1=CC(=O)C[C@@H](C)C1(C)C	7	0.0183534	C10H16O	152.237
797	O=CCCCOC=O	7	0.0145544	C5H8O3	116.116
798	CC=C(C)C1:C:C:C:C(=O):O:1	7	0.0417241	C9H10O2	150.177
799	CC=C(C)C=CCCC	7	0.0303481	C9H16	124.227
800	COC=CC(O)=C(C)C(C)=O	7	0.0294899	C8H12O3	156.181
801	CC=C(C)C1:C:C(=O):C:C(C):O:1	7	0.0366721	C10H12O2	164.204
802	COCC=C(C)C1:C:C(=O):C2:C(OC):C(OC):C(OC):C:C:2:O:1	7	0.0325499	C17H20O6	320.341
803	COCC=C(C)C1:C:C(=O):C2:C:C(OC):C(OC):C:C:2:O:1	7	0.0178524	C16H18O5	290.315
804	CC(C)=CCC=C(C)[C@H]1CC[C@H](C)C1	7	0.0228461	C14H24	192.346
805	C[C@H](C[C@@H](C)O)OC=O	7	0.0175478	C6H12O3	132.159
806	COC=CC(C=O)=C(C=O)CO	7	0.042359	C8H10O4	170.164
807	CC=C(C)CC=C(C)CC	7	0.0231934	C10H18	138.254
808	CC(=O)OCC(C)(C)CO	7	0.0214359	C7H14O3	146.186
809	CCC1=CCC=CC(C)=C1	7	0.0198703	C10H14	134.222
810	C=C1CCCC[C@]1(C)CC	7	0.0331096	C10H18	138.254
811	COC1:C:C:C([C@@H]2CC(=O)C(CO)=CO2):C:C:1O	7	0.0574271	C13H14O5	250.25
812	OC1:C:C(O):C:C(/C=C/C2:C:C:C:C:C:2):C:1	7	0.0154473	C14H12O2	212.248
813	CCC(CC[C@@H](C)[C@H]1CC[C@H]2[C@@H]3CC=C4C[C@@H](O)CC[C@]4(C)[C@H]3CC[C@]12C)C(C)C	7	0.0217882	C29H50O	414.718
814	CCCC(=O)OCC1:C:C:O:C:1	7	0.0215891	C9H12O3	168.192
815	C=C[C@]1(C)CC=CCC1	7	0.0129619	C9H14	122.211
816	COC1:C(O):C(C=O):C(O):C(OC):C:1OC	7	0.0749713	C10H12O6	228.2
817	CC[C@H](C[C@@H](C)O)OC=O	7	0.024679	C7H14O3	146.186
818	CC=C(C=CC(C)C)CC	7	0.0213966	C10H18	138.254
819	C=C(C)C=CC1:C:C:C:C(C):C:1	7	0.0469017	C12H14	158.244
820	COC=C(C=CCOC1:C:C(OC):C(OC):C(O):C:1C=O)OC	7	0.0188239	C16H20O7	324.329
821	CC1(C)CCC[C@]2(C)[C@@H]1C=CCC2(C)C	7	0.0166358	C15H26	206.373
822	CC(=O)OCC[C@H](C)O	7	0.0362789	C6H12O3	132.159
823	C=C(C)CCC(=CC)C(=C)C	7	0.0153084	C11H18	150.265
824	CC1(C)CCC(C)(C)CC1	7	0.0353709	C10H20	140.27
825	COC1:C:C:C(/C=C/C=O):C:C:1OC	7	0.0569984	C11H12O3	192.214
826	C=C1CCC(C)(C)C1	7	0.0192433	C8H14	110.2
827	CC(=O)OCCCC1:C:C:C:C:C:1	7	0.0224291	C11H14O2	178.231
828	C=CC(=CC)[C@@H](C)CCC=C(C)C	7	0.0182713	C13H22	178.319
829	CC(=O)OCCC[C@H](C)COC(=O)C1:C:C:C:C:C:1	7	0.0282745	C15H20O4	264.321
830	CC[C@H]1C(C)(C)CCC[C@]1(C)CC	7	0.0155812	C13H26	182.351
831	O=C1C[C@@H](C2:C:C:C(O):C(O):C:2)C2:C(OCC3:C:C:C(O):C(O):C:3):C:C(O):C:C:2O1	7	0.0289515	C22H18O8	410.378
832	CC(C)=CCC[C@H](C)C1:C:C:C(C):C:C:1	7	0.0249675	C15H22	202.341
833	C=C(C)[C@@H](C)C(C)C	7	0.027693	C8H16	112.216
834	C=CC(=C)/C=C/C1:C:C:C:C(O):C:1	7	0.0135724	C12H12O	172.227
835	C=C/C(C)=C/CCC(C)C	7	0.0210232	C10H18	138.254
836	C=CC(=C)C=C(OC)C(=O)C1:C:C:C(OC):C(OC):C:1O	7	0.0259591	C16H18O5	290.315
837	C=C(C)[C@@H](C)[C@H]1CC1(C)C	7	0.0223764	C10H18	138.254
838	CC[C@H]1OC(C)(C)[C@H](C)[C@H]1OC(C)=O	7	0.0441718	C11H20O3	200.278
839	C[C@H]1[C@](C)(CC2:C:C:O:C:2)CC[C@H]2[C@@]1(C)C(=O)C[C@H]1C(C)(C)O[C@H]3CC(=O)OC[C@]312	7	0.0119267	C25H34O5	414.542
840	CC(C)CCOC1:C2:C:C:O:C:2:C:C2:O:C(=O):C:C:C:1:2	7	0.0831377	C16H16O4	272.3
841	CC/C=C\CCCCCC	7	0.0259566	C10H20	140.27
842	C[C@@]1(CO)CC(=O)C=C(O)C1	7	0.018356	C8H12O3	156.181
843	C/C=C\CCC(C)C	7	0.0244631	C8H16	112.216
844	CC[C@]1(C)CCC=C2[C@H](C)[C@@H](C)CC[C@]21C	7	0.0147861	C16H28	220.4
845	C[C@@H]1CCCC1(C)C	7	0.0378701	C8H16	112.216
846	C=C(CC=CC(=C)OC)CCC1:C:C:C(O):C:C:1	7	0.0206528	C16H20O2	244.334
847	C=CCC[C@H](C(C)C)C(C)(C)C	7	0.0168115	C12H24	168.324
848	CC[C@@]1(C)[C@H](C(C)C)CC[C@@H](C)[C@@H]1C	7	0.0155909	C14H28	196.378
849	C/C1=C\CCCC/C(C)=C/CC1	7	0.016762	C12H20	164.292
850	CC[C@](C)(CCO)[C@H]1CC=C2[C@@H]3[C@@H](C)[C@H](C)CC[C@]3(C(=O)O)CC[C@@]2(C)[C@H]1C	7	0.0157976	C25H42O3	390.608
851	CCCCC1:C:C(OC):C(O):C(OC):C:1	7	0.0421784	C12H18O3	210.273
852	C[C@H]1CCC[C@]2(C)[C@H]3C=C[C@]45OC[C@@]6(CCC(C)(C)C[C@H]64)[C@@H](O)C[C@@]5(C)[C@]3(C)CC[C@@H]12	7	0.0153347	C29H46O2	426.685
853	C=CCCC=CCC	7	0.0224489	C8H14	110.2
854	CC1(C)C[C@@H](O)[C@]2(C)CC[C@]3(C)C(=CC[C@@H]4[C@@]5(C)CC[C@H](O[C@@H]6O[C@H](C(=O)O)[C@@H](O)[C@H](O)[C@H]6O[C@@H]6O[C@H](CO)[C@H](O)[C@H](O)[C@H]6O)[C@](C)(CO)[C@@H]5CC[C@]43C)[C@@H]2C1	7	0.0349611	C42H68O14	796.992
855	CC1:C:C(=O):C2:C(O):C3:C(:C:C:2:O:1)OCC3	7	0.045446	C12H10O4	218.208
856	COC1:C:C(O):C:C:C:1CC=C(C)C	7	0.0563988	C12H16O2	192.258
857	C=CC=CC1:C:C:C:C:C:1	7	0.0185569	C10H10	130.19
858	C=CCCC1:C:C:C:C:C:1	7	0.024718	C10H12	132.206
859	C/C=C1/C/C=C(\C)CC/C=C(\C)CC1	7	0.0400101	C14H22	190.33
860	CN[C@@H](C)C1:C:C:C(OC):C(OC):C:1	7	0.0244373	C11H17NO2	195.262
861	COC1=C2C=CC(C)(C)OC2=CC2=C1C=CC(=O)O2	7	0.0593288	C15H14O4	258.273
862	CCC/C=C\C/C=C\CCCC	7	0.0145177	C12H22	166.308
863	C[CH]C1:C:C:C(C):C:C:1	7	0.0398359	C9H11	119.187
864	CC(C)C[C@H](C)COC(=O)C1:C:C:C:C:C:1	7	0.0305987	C14H20O2	220.312
865	C=C1[C@H](C)CCCC1(C)C	7	0.0661994	C10H18	138.254
866	CC(C)COCCO[C@@H]1O[C@H](CO)[C@@H](O)[C@H](O)[C@H]1O	7	0.019915	C12H24O7	280.317
867	COC1:C:C:C(CC2:C:C:C:C:C:2):C:C:1O	7	0.0354099	C14H14O2	214.264
868	C/C=C/CCCCCCC	7	0.0162054	C10H20	140.27
869	CC(C)CCCC(C)C	7	0.0239454	C9H20	128.259
870	CC[C@@H](C)[C@@H](CC)C(C)C	7	0.015816	C10H22	142.286
871	CCCC=C(C)C(=O)O	7	0.0334302	C7H12O2	128.171
872	C[C@@]12CCC[C@H]1[C@@H]1CC=C3CCCC[C@]3(C)[C@H]1CC2	7	0.0132331	C19H30	258.449
873	CC(C)CC(C)(C)CO	7	0.0158133	C8H18O	130.231
874	C/C=C/C#CC#C/C=C/CCC	7	0.0300938	C12H14	158.244
875	C[C@@H]1O[C@@H](O[C@H]2[C@H](O[C@H]3CO[C@@H](O)C[C@H]3O)O[C@H](CO)[C@@H](O)[C@@H]2O)[C@H](O)[C@H](O)[C@H]1O	7	0.060612	C17H30O13	442.414
876	OC1:C:C:C2:C(:C:1)OC[C@H]1C3:C:C4:C(:C:C:3O[C@@H]21)OCO4	7	0.100625	C16H12O5	284.267
877	CC1(C)C(=O)CC[C@]2(C)[C@H]3CC[C@@]4(C)CCC[C@]4(C)C3=CC[C@@H]12	7	0.0902595	C22H34O	314.513
878	CC1:C:C(=O):C2:C(O):C([C@H](O)[C@H](O)CO):C(O):C([C@@H]3O[C@H](CO)[C@@H](O)[C@H](O)[C@H]3O):C:2:O:1	7	0.0279636	C19H24O12	444.389
879	C/C=C/CNCC(C)C	7	0.0296619	C8H17N	127.231
880	C=CCCCC(=C)CC	7	0.0244179	C9H16	124.227
881	C[C@@]12CCCC=C1C[C@@H](OCOC(CO)CO)CC2	7	0.0473235	C15H26O4	270.369
882	CC(C)CC[C@]1(C)CC[C@H](C)CC1	7	0.0149266	C13H26	182.351
883	C[C@@H]1C[C@H](C2:C:C:O:C:2)OC(=O)[C@H]1C	7	0.0340669	C11H14O3	194.23
884	C=CC=C(C)/C=C/CCC	7	0.050749	C10H16	136.238
885	CC/C=C/C=C(C)C	7	0.019102	C8H14	110.2
886	CCC=C(C)CC=C(C)CC	7	0.0142277	C11H20	152.281
887	CC[C@@H](C)C1:C:C:C(C):C(O):C:1	7	0.0266891	C11H16O	164.248
888	CC/C=C\C/C=C\C/C=C\CC	7	0.0128025	C12H20	164.292
889	C=CCC/C=C(\C)CCC	7	0.0270812	C10H18	138.254
890	C=CC(O)=C(C)CC=C(C)C	7	0.0488432	C10H16O	152.237
891	CC[C@]1(C)C=CCCC1	7	0.112041	C9H16	124.227
892	C/C=C/C1:C:C(O):C2:C(:C:1)[C@H](C)CO2	7	0.0624445	C12H14O2	190.242
893	CC(C)[C@H]1[C@@H](C=O)C1(C)C	7	0.0605472	C9H16O	140.226
894	CC(C)[C@]1(C)CC[C@@]2(C(=O)O)CC[C@@H](C)[C@H](C)[C@H]2C1	7	0.0161022	C17H30O2	266.425
895	C=C1[C@@H]2C[C@H]2CCC1(C)C	7	0.0185258	C10H16	136.238
896	C=CCC1=CC(=O)C(OC)=CC1=O	7	0.0233316	C10H10O3	178.187
897	C=C(C=CCO)[C@@H](O)CC=O	7	0.317493	C8H12O3	156.181
898	CC[C@H](C(C)C)[C@@H](C)CC	7	0.0125252	C10H22	142.286
899	C=C1[C@@H]2C[C@H]2C[C@@H]2C(C)(C)CCC[C@@]12C	7	0.0249752	C15H24	204.357
900	C=CCC/C=C(\CO)C(=O)O	7	0.0134876	C8H12O3	156.181
901	CC=CC/C=C(\C)CCC	7	0.0379976	C10H18	138.254
902	C=C1[C@@H]2C[C@H]2CC[C@@]1(C)CC	7	0.0148443	C11H18	150.265
903	C=C(C=CCC(=O)O)OC	7	0.023495	C7H10O3	142.154
904	C=C(CCCCC(C)=CC)OC	7	0.031147	C11H20O	168.28
905	C=CCC1:C:C(OC):C:C(OC):C:1	7	0.0329405	C11H14O2	178.231
906	CCCCC(CC)=C(C)C	7	0.026097	C10H20	140.27
907	C=CCC1:C:C(OC):C(O):C(OC):C:1	7	0.0436705	C11H14O3	194.23
908	COC1:C:C(OC):C:C([C@H]2OC[C@H]3[C@@H]2CO[C@@H]3C2:C:C(OC):C(O):C(OC):C:2):C:1	7	0.0198621	C22H26O7	402.443
909	COC1:C:C(OC):C:C([C@H]2OC[C@@H]3COC[C@@H]32):C:1	7	0.0171968	C14H18O4	250.294
910	CC1(C)CC[C@]23CO[C@@]4(C=C[C@@H]5[C@@]6(C)CC[C@H](O)[C@@](C)(CO)[C@@H]6CC[C@@]5(C)[C@]4(C)C[C@@H]2O)[C@@H]3C1	7	0.0216125	C30H48O4	472.71
911	C[C@@H]1CC[C@@]2(OC1)OC[C@@](O)(C1(C)CCCCC1)[C@@H]2C	7	0.0187118	C17H30O3	282.424
912	C[C@H]1CC[C@H]2[C@@H](CC=C[C@H]2C)C1	7	0.0195806	C12H20	164.292
913	C[C@@H]1CC[C@]2(C)C(=CCC[C@@H]2C)C1	7	0.0138556	C13H22	178.319
914	C=C(C=CC)C(=O)OC	7	0.276801	C7H10O2	126.155
915	CC[C@]1(C(=O)O)CC[C@]2(C)C(=CCCC2(C)C)[C@@H]1C	7	0.0282372	C17H28O2	264.409
916	OC=C1CO[C@H](C2:C:C:C(O):C(O):C:2)[C@@H](O)C1	7	0.0164886	C12H14O5	238.239
917	C[C@H]1C[C@@H](O)[C@H](O)[C@@](C)(CO)C1	7	0.0147659	C9H18O3	174.24
918	C/C=C\C=C\C=C\C=C/C	7	0.0144759	C10H14	134.222
919	C=CCC=CCC=CCCC=C	7	0.0150607	C12H18	162.276
920	CCC1:C:C(OC):C(O):C2:C:1CCC1:C:C:C(OC):C(O):C:12	7	0.051946	C18H20O4	300.354
921	CCC=CC1:C:C:C:C2:C(C):C:C:C:C:1:2	7	0.0420339	C15H16	196.293
922	C[C@@H]1CCC[C@@H]2CCCC[C@H]21	7	0.0214857	C11H20	152.281
923	C=C1CC[C@@]2(CCC[C@H](C)C2)C1	7	0.017676	C12H20	164.292
924	CCCC=CC(=COC)OC	7	0.0407932	C9H16O2	156.225
925	CCC=C(C)CCCCC	7	0.0271191	C10H20	140.27
926	C=C(C=CCOC)/C=C/C(=C)C=C(C)O	7	0.0244762	C13H18O2	206.285
927	C[C@@H]1CC[C@]2(C)[C@H](CCC[C@@H]2C)C1	7	0.0140267	C13H24	180.335
928	COC1:C:C:C(C=CC(=O)C2:C:C(OC):C(OC):C(OC):C:2OC):C(C):C:1	7	0.0273158	C21H24O6	372.417
929	CC(C)[C@@H]1CC[C@H](C)C[C@H]1C	7	0.0211454	C11H22	154.297
930	C=CCC(=C)C=COC	7	0.0282379	C8H12O	124.183
931	C=CCC(=C)C=C1COCO1	7	0.0318898	C9H12O2	152.193
932	CC1:C:O:C2:C:1C(=O)C(=O)CC2	7	0.0182262	C9H8O3	164.16
933	C=CCC(=C)C=C(C)OC	7	0.0455667	C9H14O	138.21
934	CCC1:C:C(C):C:C(=O):O:C:1=O	7	0.0318166	C9H10O3	166.176
935	CC[C@H]1CC=C(C)CC1	7	0.0308657	C9H16	124.227
936	C=CCC#CC#CC/C=C\CC	7	0.0206323	C12H14	158.244
937	C=CCC[C@@H]1[C@H](C)CCC[C@@H]1C	7	0.0210535	C12H22	166.308
938	CC[C@@]1(C)CCC[C@H](C)C1	7	0.0174711	C10H20	140.27
939	CC1=C(CC[C@@H](C)CO[C@@H]2O[C@H](CO)[C@@H](O)[C@H](O)[C@H]2O)O[C@H]2C[C@H]3[C@@H]4CC=C5C[C@@H](O)CC[C@]5(C)[C@H]4CC[C@]3(C)[C@@H]12	7	0.0732901	C33H52O8	576.771
940	CC1:C:C(=O):C2:C(O):C(COCCO):C(O):C([C@@H]3O[C@H](CO)[C@@H](O)[C@H](O)[C@H]3O):C:2:O:1	7	0.02097	C19H24O11	428.39
941	OC1:C:C:C(CC2:C:C:C(O):C:C:2O):C:C:1	7	0.0492192	C13H12O3	216.236
942	C=C1[C@@H](C)CC[C@H](C)[C@H]1C	7	0.0169377	C10H18	138.254
943	CCCC1:O:C:C(C):C:1C	7	0.0172997	C9H14O	138.21
944	C=CC1:O:C2:C:C(O):C:C(O):C:2:C(=O):C:1O[C@@H]1O[C@H](CO[C@H](O)[C@H](O)[C@H](O)CO)[C@@H](O)[C@H](O)[C@H]1O	7	0.0153078	C21H26O14	502.425
945	C=C1:C(=O):O:C2:C(OC):C(O):C:C3:C(=O):O:C:C:1:C:2:3	7	0.0225469	C13H8O6	260.201
946	C=C[C@@H]1CCC=C[C@@]1(C)CC	7	0.02651	C11H18	150.265
947	OC1:C:C:C([C@H]2C3:C(O):C:C(O):C:C:3O[C@H](C3:C:C:C(O):C(O):C:3)[C@@H]2O):C(O):C:1	7	0.0141502	C21H18O8	398.367
948	C=CC1=C(C)C(C)(C)CCC1	7	0.0173237	C11H18	150.265
949	C/C=C/C1:C:C:C:C(O):C:1	7	0.0814213	C9H10O	134.178
950	COC1:C:C:C:C2:C:C:O:C:1:2	7	0.0326429	C9H8O2	148.161
951	CC[C@H]1[C@H](C=O)CCC[C@@H]1C	7	0.0267666	C10H18O	154.253
952	CCC1CCCC1(C)C	7	0.01552	C9H18	126.243
953	C=CC(=O)O[C@@H]1[C@@H](C)[C@@H](C)C(C)(C)[C@H](O)[C@@H]1OC(C)=O	7	0.0424039	C15H24O5	284.352
954	C/C=C(\C)CCCC(C)C	7	0.1119	C10H20	140.27
955	CC=C1CCC(C)(C)C1	7	0.0212773	C9H16	124.227
956	NC1=C2N=CN([C@@H]3O[C@H](CO)[C@@H](O)[C@H]3O)C2=NC=N1	7	0.0383043	C10H13N5O4	267.245
957	CC=C1CC(C)(C)CC[C@@H]1C	7	0.0162999	C11H20	152.281
958	CC[C@H]1C2=CC[C@@H]3[C@@]4(C)C[C@@H](O)[C@H](O)[C@@](C)(CO)[C@@H]4CC[C@@]3(C)[C@]2(C)CC[C@@H]1C(=O)O	7	0.0250331	C26H42O5	434.617
959	CC1(C)CC[C@]2(C)CC[C@]3(C)C(=CC[C@@H]4[C@@]5(C)CCC[C@](C)(CO)[C@@H]5CC[C@]43C)[C@@H]2C1	7	0.13653	C30H50O	426.729
960	C[C@@H]1O[C@@H](O[C@H]2[C@H](O)[C@@H](O)CO[C@@H]2C)[C@H](O)[C@H](O)[C@H]1O	7	0.0469843	C12H22O8	294.3
961	CC1=C(CC[C@@H](C)CO)O[C@H]2C[C@H]3[C@@H]4CC=C5C[C@@H](O)CC[C@]5(C)[C@H]4CC[C@]3(C)[C@@H]12	7	0.09569	C27H42O3	414.63
962	CCC(C)(CC)CC=O	7	0.0277282	C8H16O	128.215
963	OCCC1:C:C:C2:C(:C:1)OCO2	7	0.0194398	C9H10O3	166.176
964	C[C@H]1CCCCC1(C)C	7	0.0124517	C9H18	126.243
965	O=C/C=C/C=C/C1:C:C:C:C(O):C:1	7	0.0364014	C11H10O2	174.199
966	C/C=C/C=C\CCCCC	7	0.0171181	C10H18	138.254
967	C=C[C@@H]1CC=CCC1(C)C	7	0.0198009	C10H16	136.238
968	C/C=C/C=C/C=C\CC	7	0.0152923	C9H14	122.211
969	CC1(C)CC[C@]2(C)CC[C@]3(C)C(=CC[C@@H]4[C@@]5(C)CC[C@H](O[C@H]6C[C@@H](O)[C@H](O)[C@@H](C(=O)O)O6)[C@](C)(CO)[C@@H]5CC[C@]43C)[C@@H]2C1	7	0.0529445	C36H58O7	602.853
970	CC=C1C=CC(C)=C(C)C=C1	7	0.030561	C11H14	146.233
971	CC=C1C=CC(C)=C(C)C(CC)=C1	7	0.0212545	C13H18	174.287
972	C1CCN2CCCCC2C1	7	0.0198645	C9H17N	139.242
973	COC1:C:C:C(C2:C:C(=O):C3:C(OC):C(OC):C(OC):C(OC):C:3:O:2):C:C:1OC	7	0.0219227	C21H22O8	402.399
974	C[C@@H]1O[C@@H](O[C@H](CCO)[C@H](O)CO)[C@H](O)[C@H](O)[C@H]1O	7	0.0406266	C11H22O8	282.289
975	CCCCC=CC1=COCO1	7	0.0652168	C9H14O2	154.209
976	C[C@@H]1C=CCC[C@@H]1C	7	0.0264426	C8H14	110.2
977	C=C[C@@]1(C)CCC=C(CC)C1	7	0.0292105	C11H18	150.265
978	O[C@]12COC[C@H]1COC2	7	0.0137732	C6H10O3	130.143
979	CCCCCC1:C:C:C(O):C(OC):C:1	7	0.0433069	C12H18O2	194.274
980	C/C=C/C=CC(=CO)CC	7	0.0287529	C9H14O	138.21
981	CC1:C:C:C:C2:C:C(C=C(C=O)C(C)C):C:C:C:1:2	7	0.124075	C17H18O	238.33
982	CC(C)C1=C(O)C(=O)CCC1=O	7	0.0163346	C9H12O3	168.192
983	CC=C1[C@@H](C)CC[C@H](C)[C@H]1C	7	0.0163683	C11H20	152.281
984	CCC=CC1:C:C:C2:C(:C:1)CCCC2(C)O	7	0.0187154	C15H20O	216.324
985	C[C@@H]1O[C@@H](OC[C@H]2O[C@@H](OCC=C(O)C(C=O)=CO)[C@H](O)[C@@H](O)[C@@H]2O)[C@H](O)[C@H](O)[C@H]1O	7	0.0791195	C18H28O13	452.409
986	CC1(C)C=CC2:C:C3:C(:C:C:2O1)OCC=C3	7	0.0442203	C14H14O2	214.264
987	C[C@@H](O)[C@@H](C)COCO	7	0.0227354	C6H14O3	134.175
988	CC(O)(CC=O)CC(=O)O	7	0.0359491	C6H10O4	146.142
989	C[C@@H]1OC(C)(C)[C@@H]2CC(=O)[C@]3(C)[C@H](CC[C@@]4(C)[C@H](C5:C:C:O:C:5)OC(=O)[C@H]5O[C@]543)[C@@]12C	7	0.125331	C25H32O6	428.525
990	CC=C1[C@@H]2C[C@H]2CC[C@@]1(C)CC	7	0.0205571	C12H20	164.292
991	CCCC1:C:C:C(C):C:C:1	7	0.019955	C10H14	134.222
992	C=CCC[C@H](CC=O)OC(C)=O	7	0.0370539	C9H14O3	170.208
993	C=C(C)[C@@H]1CC[C@]2(C)CC[C@]3(C)[C@H](CC[C@@H]4[C@@]5(C)CCCC(C)(C)[C@@H]5CC[C@]43C)[C@@H]12	7	0.0356908	C30H50	410.73
994	CC[C@@]1(C)C=C(C)CCC1	7	0.0641358	C10H18	138.254
995	CCC(C)(C)C1:C:C:C(C):C:C:1	7	0.0370033	C12H18	162.276
996	C=C(C=O)C1:C:O:C(=O):C2:C:C(O):C(OC):C:C:1:2	7	0.0139967	C13H10O5	246.218
997	C[C@H]1CC[C@@]2(C)CCC(C)(C)C[C@H]2C1	7	0.0403377	C14H26	194.362
998	CCC1(C)CCCC1	7	0.0122906	C8H16	112.216
999	C=CC[C@@H](C)[C@H](CC=O)OC(C)=O	7	0.0308792	C10H16O3	184.235
1000	CCC1:C:C:C:C(C):C:1	7	0.0272677	C9H12	120.195

## Sheet: negative unique
rank	canonical_smiles	count	average intensity	formula	exact mass
1	O=C(O)[C@]1(O)C[C@@H](O)[C@@H](O)[C@H](O)C1	39	0.466472	C7H12O6	192.167
2	OC[C@H]1O[C@@](CO)(O[C@H]2O[C@H](CO)[C@@H](O)[C@H](O)[C@H]2O)[C@@H](O)[C@@H]1O	31	0.028774	C12H22O11	342.297
3	C[C@@H]1O[C@@H](O)[C@H](O)[C@H](O)[C@H]1O	30	0.0321367	C6H12O5	164.157
4	O=C(O)[C@@]1(O)CC[C@H](O)[C@H](O)C1	30	0.14887	C7H12O5	176.168
5	OC[C@H]1O[C@](O)(CO)[C@@H](O)[C@@H]1O	27	0.0850274	C6H12O6	180.156
6	C[C@@H]1O[C@@H](O[C@@H]2[C@@H](O)[C@H](OCCC3:C:C:C(O):C(O):C:3)O[C@H](CO)[C@H]2O)[C@H](O)[C@H](O)[C@H]1O	27	0.0797527	C20H30O12	462.448
7	CC(C)=CCC[C@](C)(O[C@@H]1O[C@H](CO)[C@@H](O)[C@H](O)[C@H]1O)[C@H]1CC[C@]2(C)[C@@H]1[C@H](O)C[C@@H]1[C@@]3(C)CC[C@H](O)C(C)(C)[C@@H]3CC[C@]12C	26	0.0205081	C36H62O8	622.884
8	OC[C@H]1O[C@@H](OCCC2:C:C:C(O):C(O):C:2)[C@H](O)[C@@H](O)[C@@H]1O	25	0.0436988	C14H20O8	316.306
9	CC(C)=CCC[C@](C)(O)[C@H]1CC[C@]2(C)[C@@H]1[C@H](O)C[C@@H]1[C@@]3(C)CC[C@H](O)C(C)(C)[C@@H]3[C@@H](O)C[C@]12C	24	0.0830535	C30H52O4	476.742
10	O=C(O)[C@H](O)CC1:C:C:C(O):C(O):C:1	24	0.0424805	C9H10O5	198.174
11	CCO[C@H](CO)OC	24	0.0232048	C5H12O3	120.148
12	CC(C)CC(=O)O	23	0.143552	C5H10O2	102.133
13	CC1(C)CC[C@]2(C(=O)O[C@@H]3OC[C@@H](O)[C@H](O)[C@H]3O)CC[C@]3(C)C(=CC[C@@H]4[C@@]5(C)CCCC(C)(C)[C@@H]5CC[C@]43C)[C@@H]2C1	22	0.074056	C35H56O6	572.827
14	O=C(O)[C@H]1O[C@@H](O)[C@H](O)[C@@H](O)[C@@H]1O	22	0.0196082	C6H10O7	194.139
15	CCOC[C@H](O)CO	20	0.0256011	C5H12O3	120.148
16	OC[C@H]1O[C@H](O)[C@H](O)[C@@H](O)[C@@H]1O	18	0.0561711	C6H12O6	180.156
17	C/C=C/CCCCCCCCC(=O)O	18	0.0921494	C12H22O2	198.306
18	C/C=C/[C@@H](O)OCO	18	0.0182395	C5H10O3	118.132
19	COC(=O)C1:C:C(O):C(O):C(O):C:1	17	0.0961857	C8H8O5	184.147
20	OC[C@@H]1O[C@@H](O)[C@H](O)[C@H]1O	16	0.0652248	C5H10O5	150.13
21	CCOCOCC1:C:C:C:C:C:1	15	0.0461572	C10H14O2	166.22
22	OC[C@@]1(O)CO[C@@H](O)[C@@H]1O	15	0.0508846	C5H10O5	150.13
23	C[C@@H]1O[C@@H](O[C@@H](CO)CCO)[C@H](O)[C@H](O)[C@H]1O	15	0.0380763	C10H20O7	252.263
24	CC(C)=CCC[C@](C)(O[C@@H]1O[C@H](CO)[C@@H](O)[C@H](O)[C@H]1O)[C@H]1CC[C@]2(C)[C@@H]1[C@H](O)C[C@@H]1[C@@]3(C)CC[C@H](O)C(C)(C)[C@@H]3[C@@H](O)C[C@]12C	15	0.0578457	C36H62O9	638.883
25	CC(=O)OCC(O)O	15	0.0197943	C4H8O4	120.104
26	OC[C@@H](O)OC1:C:C(O):C:C(O):C:1	15	0.0326483	C8H10O5	186.163
27	CC(C)=CCC[C@](C)(O)[C@H]1CC[C@]2(C)[C@@H]1[C@H](O)C[C@@H]1[C@@]3(C)CC[C@H](O[C@@H]4O[C@H](CO)[C@@H](O)[C@H](O)[C@H]4O)C(C)(C)[C@@H]3CC[C@]12C	14	0.0906441	C36H62O8	622.884
28	O=C(O)[C@]1(O)CC[C@@H](O)[C@H](O)C1	14	0.141441	C7H12O5	176.168
29	CCC(C)C(=O)O	14	0.275247	C5H10O2	102.133
30	COC1:C:C(C(=O)O):C:C(O):C:1O	14	0.204014	C8H8O5	184.147
31	O=C(OC[C@@H](O)[C@@H](O)CO)C1:C:C(O):C(O):C(O):C:1	14	0.076525	C11H14O8	274.225
32	O=C1:C:C(C=COCO):O:C(C2:C:C:C(O):C:C:2):C:1	14	0.0571293	C14H12O5	260.245
33	CC/C=C/[C@@]1(O)C(C)=CC(=O)CC1(C)C	14	0.0583998	C13H20O2	208.301
34	O=C1:C:C(C2:C:C(O):C(O):C(O):C:2):O:C2:C:C(O):C:C(O):C:1:2	13	0.16816	C15H10O7	302.238
35	C=C(O)C=CCCCO	13	0.0466376	C7H12O2	128.171
36	C=C(OC)C(=COC)OCCO	13	0.0893348	C8H14O4	174.196
37	CC1:C:C(O):C2:C(:C:1)CC1:C:C(O):C:C(O):C:1C2=O	13	0.630933	C15H12O4	256.257
38	OCCO[C@@H]1OC[C@](O)(CO)[C@H]1O	13	0.0342737	C7H14O6	194.183
39	OC[C@H](O)C1:C:C:C(O):C(O):C:1	12	0.0422738	C8H10O4	170.164
40	C/C=C/COCOCCO	12	0.0186581	C7H14O3	146.186
41	O=C(O)C1:C:C:C:C(O[C@@H]2O[C@H](CO)[C@@H](O)[C@H](O)[C@H]2O):C:1O	12	0.10845	C13H16O9	316.262
42	CO[C@@H]1OC[C@](O)(CO)[C@H]1O	12	0.0770829	C6H12O5	164.157
43	CC1(C)CC[C@]2(C(=O)O)CC[C@]3(C)C(=CC[C@@H]4[C@@]5(C)CC[C@H](O[C@@H]6OC[C@H](O)[C@H](O)[C@H]6O)C(C)(C)[C@@H]5CC[C@]43C)[C@@H]2C1	12	0.0449734	C35H56O7	588.826
44	C=CC[C@@H](O)OCO	12	0.0226431	C5H10O3	118.132
45	COC=C(COC)OCCO	12	0.0183346	C7H14O4	162.185
46	O=C(O)[C@]1(O)C[C@H](O)[C@@H](O)[C@@H](O)C1	12	0.406269	C7H12O6	192.167
47	C=C(O)C(=CO)CC=C(C)C	12	0.0209032	C9H14O2	154.209
48	CCCCCCCCO	12	0.0124611	C8H18O	130.231
49	CC1:C(O):C:C(O):C(C):C:1O	12	0.146538	C8H10O3	154.165
50	C=CC(=CC)C(=C)C(=O)C1:C:C:C(O):C:C:1	12	0.0259341	C14H14O2	214.264
51	COC1:C:C(C):C:C(O):C:1O	12	0.0828398	C8H10O3	154.165
52	OCCO[C@@H](O)CO	11	0.0250215	C4H10O4	122.12
53	C/C=C\COC1:C2:C:C:O:C:2:C:C2:O:C(=O):C:C:C:1:2	11	0.11038	C15H12O4	256.257
54	[CH]C1:C:C:C(O):C(OC):C:1	11	0.101355	C8H8O2	136.15
55	C[C@@H]1OC(C)(C)[C@@H]2CC(=O)[C@]3(C)[C@H](CC[C@@]4(C)[C@H](C)OC(=O)[C@H]5O[C@]543)[C@@]12C	11	0.0200002	C22H32O5	376.493
56	CC1(C)CC[C@]2(C(=O)O)CC[C@]3(C)C(=CC[C@@H]4[C@@]5(C)CC[C@H](O[C@@H]6O[C@H](C(=O)O)[C@@H](O)[C@H](O)[C@H]6O)C(C)(C)[C@@H]5CC[C@]43C)[C@@H]2C1	11	0.281388	C36H56O9	632.835
57	C=COC[C@H](O)CO	11	0.0400359	C5H10O3	118.132
58	CCC1=C(O)C(=O)C=C(O)C1=O	10	0.0160949	C8H8O4	168.148
59	CC=CC1:O:C2:C:C(O):C:C(O):C:2:C(=O):C:1OC	10	0.0524467	C13H12O5	248.234
60	NC(=O)/C=C/C1:C:C:C(O):C(O):C:1	10	0.027911	C9H9NO3	179.175
61	CC(C)=CCC=CO	10	0.0152095	C7H12O	112.172
62	OC[C@H]1O[C@@H](OCCC2:C:C:C(O):C:C:2)[C@H](O)[C@@H](O)[C@@H]1O	10	0.0871185	C14H20O7	300.307
63	O=C(/C=C/C1:C:C:C(O):C(O):C:1)OCCO	10	0.0283437	C11H12O5	224.212
64	C[C@@]1(O)COC[C@@H]1O	10	0.0284991	C5H10O3	118.132
65	COCOC=CC(=O)OC	10	0.0183086	C6H10O4	146.142
66	O[C@@H]1[C@@H](O)[C@@H](O)CO[C@H]1O	10	0.0510896	C5H10O5	150.13
67	O=CO[C@H](O)[C@H](O)CO	10	0.0591489	C4H8O5	136.103
68	C[C@@H]1O[C@@H](OC[C@H]2O[C@@H](OCCC3:C:C:C(O):C(O):C:3)[C@H](O)[C@@H](O)[C@@H]2O)[C@H](O)[C@H](O)[C@H]1O	10	0.0579718	C20H30O12	462.448
69	CC=C1C[C@@H](OCOCCO)CC[C@@H]1C	10	0.023521	C12H22O3	214.305
70	CCCO[C@]1(C)O[C@@H](C)C[C@@H]1C	10	0.0204223	C10H20O2	172.268
71	OC[C@H](O)CCO[C@@H]1OC[C@](O)(CO)[C@H]1O	10	0.0464593	C9H18O7	238.236
72	CC(C)=CCC[C@](C)(O)[C@H]1CC[C@]2(C)[C@@H]1[C@H](O)C[C@@H]1[C@@]3(C)CC[C@H](O)C(C)(C)[C@@H]3[C@@H](O[C@@H]3O[C@H](CO)[C@@H](O)[C@H](O)[C@H]3O)C[C@]12C	10	0.0580977	C36H62O9	638.883
73	CC(C)=CCC[C@](C)(O[C@@H]1O[C@H](CO)[C@@H](O)[C@H](O)[C@H]1O)[C@H]1CC[C@]2(C)[C@@H]1[C@H](O)C[C@@H]1[C@@]3(C)CC[C@H](O[C@@H]4O[C@H](CO)[C@@H](O)[C@H](O)[C@H]4O)C(C)(C)[C@@H]3CC[C@]12C	10	0.0440488	C42H72O13	785.025
74	O=C(O)[C@@]1(O)CCC[C@H](O)C1	10	0.0157838	C7H12O4	160.169
75	C[C@@H]1O[C@@H](O[C@@H]2[C@@H](O)[C@H](OCCC3=CC(O)=C(O)C=C3)O[C@H](CO)[C@H]2OC(=O)/C=C/C2=CC(O)=C(O)C=C2)[C@H](O)[C@H](O)[C@H]1O	10	0.427853	C29H36O15	624.592
76	OCCO[C@H](O)CO	9	0.0183559	C4H10O4	122.12
77	C=CCC[C@@H](O)CC1:C:C:C(O):C(O):C:1	9	0.0374315	C12H16O3	208.257
78	CC1=CC(=O)C2:C:C:C(C):C:C:2C1=O	9	0.0218244	C12H10O2	186.21
79	C=C[C@@H]1OC(=O)[C@H]2O[C@@]23[C@@]1(C)CC[C@@H]1[C@@]24COCC[C@@H]2OC(C)(C)[C@@H]4CC(=O)[C@]13C	9	0.0665456	C24H32O6	416.514
80	C=CCC1:C:C:C:C(C2:C:C(CC=C):C:C:C:2O):C:1	9	0.133124	C18H18O	250.341
81	OC1:C:C:C(C[C@H](O)CC2:C(O):C:C(O):C3:C:2O[C@H](C2:C:C:C(O):C(O):C:2)[C@H](O)C3):C:C:1O	9	0.0278993	C24H24O9	456.447
82	C=C(C)C1:O:C2:C(OC):C(O):C:C(O):C:2:C(=O):C:1OCCO	9	0.0436028	C15H16O7	308.286
83	C[C@@]12CCC[C@@](C)(C=O)[C@]13O[C@@H]3C(=O)O[C@H]2CC=CO	9	0.0242454	C15H20O5	280.32
84	C[C@@]12C[C@@]3(O)O[C@@H](O1)[C@H]1[C@H]3C[C@H]12	9	0.0562553	C9H12O3	168.192
85	C=CCC[C@H](O)CC1:C:C:C(O):C(O):C:1	9	0.0410119	C12H16O3	208.257
86	O=C(O)C(O)CC1:C:C:C(O):C(O):C:1	9	0.0638769	C9H10O5	198.174
87	O=C1C(O[C@@H]2O[C@H](CO)[C@@H](O)[C@H](O)[C@H]2O)=C(C2=CC(O)=C(O)C=C2)OC2=C1C(O)=CC(O)=C2	9	0.187165	C21H20O12	464.379
88	C[C@H](CC[C@@]1(O)O[C@H]2C[C@H]3[C@@H]4CC=C5C[C@@H](O[C@@H]6O[C@H](CO)[C@@H](O)[C@H](O)[C@H]6O[C@@H]6O[C@@H](C)[C@H](O)[C@@H](O)[C@H]6O)CC[C@]5(C)[C@H]4CC[C@]3(C)[C@H]2[C@@H]1C)CO[C@@H]1O[C@H](CO)[C@@H](O)[C@H](O)[C@H]1O	9	0.210578	C45H74O18	903.069
89	O=C(/C=C/C1:C:C:C(O):C(O):C:1)O[C@@H]1C[C@@](O)(C(=O)O)C[C@@H](O)[C@@H]1O	9	0.20276	C16H18O9	354.311
90	COC1:C:C([C@H]2OC[C@H]3[C@@H]2CO[C@@H]3C2:C:C(OC):C(O):C(OC):C:2):C:C(O):C:1O	9	0.0341743	C21H24O8	404.415
91	OC[C@H]1O[C@@](CO)(OC[C@@]2(O)O[C@H](CO)[C@@H](O)[C@@H]2O)[C@@H](O)[C@@H]1O	9	0.0228671	C12H22O11	342.297
92	CCCCCCCCCCCC(=O)O	9	0.501694	C12H24O2	200.322
93	COCC(O)=C(C)OC	9	0.0513274	C6H12O3	132.159
94	CC=C1COC=C(C(=O)OC)[C@H]1CC(=O)O	9	0.043047	C11H14O5	226.228
95	COC[C@@H](CO)O[C@@H]1O[C@@H](C)[C@H](O)[C@@H](O)[C@H]1O	9	0.0194313	C10H20O7	252.263
96	C=C(O)C(=CC)OC	9	0.0230051	C6H10O2	114.144
97	O=CCC(=O)C1:C:C:C:C:C:1	9	0.0875187	C9H8O2	148.161
98	COCCC1:C:C:C:C:C:1	9	0.0189263	C9H12O	136.194
99	COC(=O)/C=C/C1:C:C:C(O):C(O):C:1	9	0.0761807	C10H10O4	194.186
100	C/C=C1/[C@H](O[C@@H]2O[C@H](CO)[C@@H](O)[C@H](O)[C@H]2O)OC=C(C(=O)OC)[C@H]1CC(=O)O	9	0.0167579	C17H24O11	404.368
101	O=C1:C:C:O:C(C2:C:C:C(O):C:C:2):C:1OCOCCO	9	0.0483808	C14H14O6	278.26
102	COC1:C:C:C(CCO[C@@H]2O[C@H](CO)[C@@H](O)[C@H](O[C@@H]3O[C@@H](C)[C@H](O)[C@@H](O)[C@H]3O)[C@H]2O):C:C:1O	9	0.0155002	C21H32O12	476.475
103	CC/C=C\C=C\CCCCCCCCC(=O)O	9	0.138673	C15H26O2	238.371
104	CC1:C(O):C:C2:C(:C:1O)C(=O)CCO2	9	0.0947667	C10H10O4	194.186
105	CCCCCCCC(C)O	9	0.0210807	C9H20O	144.258
106	C=CC(=C)C1:O:C2:C(CC=C(C)C):C(O):C:C(O):C:2:C(=O):C:1OC	8	0.0422225	C19H20O5	328.364
107	C=C(C)O[C@H](OCCO)[C@H](O)CO	8	0.0469347	C8H16O5	192.211
108	CC=C(C)[C@H]1OC2:C(C):C(O):C:C(O):C:2C[C@H]1O	8	0.021186	C14H18O4	250.294
109	O=C1CCOCC1=C(O)C=CO	8	0.0165814	C8H10O4	170.164
110	COC1:C:C(/C=C/C(=O)O):C:C(OC):C:1O	8	0.107914	C11H12O5	224.212
111	C=C(O)C1:C:N(C):C2:C(OCCO):C(O):C:C:C:2:C:1=O	8	0.0904759	C14H15NO5	277.276
112	CC(C)C1=C(O)C(=O)C([C@@]2(C)CCCC(C)(C)[C@@H]2C)=CC1=O	8	0.147104	C19H28O3	304.43
113	CC(C)=CCC[C@](C)(O[C@@H]1O[C@H](CO)[C@@H](O)[C@H](O)[C@H]1O)C1CC[C@]2(C)[C@@H]1[C@H](O)CC1[C@@]3(C)CC[C@H](O)C(C)(C)C3CC[C@]12C	8	0.023522	C36H62O8	622.884
114	C[C@@H]1O[C@@H](O[C@@H]2[C@@H](O)[C@H](OCCC3=CC=C(O)C(O)=C3)O[C@H](COC(=O)/C=C/C3=CC=C(O)C(O)=C3)[C@H]2O)[C@H](O)[C@H](O)[C@H]1O	8	0.497729	C29H36O15	624.592
115	C[C@@H]1O[C@@H](OC[C@H]2O[C@@H](O)[C@H](O)[C@@H](O)[C@@H]2OC(=O)/C=C/C2:C:C:C(O):C(O):C:2)[C@H](O)[C@H](O)[C@H]1O	8	0.0325153	C21H28O13	488.442
116	OC=C(CCO)C(O)=CCO	8	0.0479797	C7H12O4	160.169
117	CCOCOCC(=O)C1:C(O):C:C(O):C:C:1O	8	0.0315454	C11H14O6	242.227
118	CC1(C)[C@@H](O)CC[C@]2(C)[C@H]3C[C@@H](O)[C@@H]4CCC[C@@]4(C)[C@]3(C)C[C@H](OCCO)[C@@H]12	8	0.101268	C24H42O4	394.596
119	CC=C(C)C=CC(=O)OCC=CC1:C:C:C(O):C(OC):C:1	8	0.0500814	C17H20O4	288.343
120	C=CC=CC=C(C)CC(=O)O	8	0.0329976	C9H12O2	152.193
121	CC(=O)C1:C(C):C:C2:C:C(O):C:C(O):C:2:C:1O	8	0.317435	C13H12O4	232.235
122	C[C@H]1O[C@@H](O[C@H]2CC[C@@]3(C)[C@@H](CC[C@]4(C)[C@@H]3C=C[C@]35OC[C@@]6(CCC(C)(C)C[C@H]63)[C@H](O)C[C@]54C)[C@]2(C)CO)[C@H](O)[C@@H](O)[C@H]1O	8	0.0915342	C36H58O8	618.852
123	C[C@H]1CC(=O)C2=C(C(=O)C[C@H]3C(C)(C)C(=O)CC[C@]23C)[C@@H]1C	8	0.0542058	C19H26O3	302.414
124	COC1:C(O):C:C(C2:C:C(=O):C3:C(O):C:C(O):C:C:3:O:2):C:C:1O	8	0.130693	C16H12O7	316.265
125	CC(=O)OC[C@H]1O[C@@H](OCC=O)[C@H](O)[C@@H](O)[C@@H]1O	8	0.0267856	C10H16O8	264.23
126	COC(C)=CC=CC(C)=O	8	0.221289	C8H12O2	140.182
127	OC[C@H]1O[C@@](CO)(OC[C@@]2(OC[C@@]3(O[C@H]4O[C@H](CO)[C@@H](O)[C@H](O)[C@H]4O)O[C@H](CO)[C@@H](O)[C@@H]3O)O[C@H](CO)[C@@H](O)[C@@H]2O)[C@@H](O)[C@@H]1O	8	0.273761	C24H42O21	666.579
128	OC[C@H]1O[C@@](CO)(OC[C@@]2(OC[C@@]3(OC[C@@]4(O[C@H]5O[C@H](CO)[C@@H](O)[C@H](O)[C@H]5O)O[C@H](CO)[C@@H](O)[C@@H]4O)O[C@H](CO)[C@@H](O)[C@@H]3O)O[C@H](CO)[C@@H](O)[C@@H]2O)[C@@H](O)[C@@H]1O	8	0.359284	C30H52O26	828.72
129	O=C(/C=C/C1:C:C:C(O):C(O):C:1)O[C@H]1[C@H](O)C[C@](O)(C(=O)O)C[C@H]1O	8	0.24966	C16H18O9	354.311
130	NCCC[C@H](N)C(=O)O	8	0.303493	C5H12N2O2	132.163
131	O=C(O)C1:C:C(O):C:C:C:1O	8	0.183193	C7H6O4	154.121
132	CC(=O)C(=CO)C(O)=CCC=C(C)C	8	0.0243846	C11H16O3	196.246
133	OC[C@H]1O[C@@](CO)(OC[C@@]2(O[C@H]3O[C@H](CO)[C@@H](O)[C@H](O)[C@H]3O)O[C@H](CO)[C@@H](O)[C@@H]2O)[C@@H](O)[C@@H]1O	8	0.179025	C18H32O16	504.438
134	C=CC1:C(O):C:C2:O:C:C:C:2:C:1OC/C=C\C	8	0.0306177	C14H14O3	230.263
135	C/C=C/[C@@H](OC)O[C@@H]1O[C@H](CO)[C@@H](O)[C@H](O)[C@H]1O	8	0.0673346	C11H20O7	264.274
136	OC[C@H](O)O[C@@H](O)CO	8	0.061473	C4H10O5	138.119
137	O=CNCCC1:C:C:C(O):C(O):C:1	7	0.105422	C9H11NO3	181.191
138	C[C@@H]1O[C@@H](O[C@H]2[C@H](O[C@H]3CC[C@]4(C)[C@H]5CC=C6[C@@H]7CC(C)(C)CC[C@]7(C(=O)O)CC[C@@]6(C)[C@]5(C)CC[C@H]4C3(C)C)OC[C@H](O)[C@@H]2O)[C@H](O)[C@H](O)[C@H]1O	7	0.301239	C41H66O11	734.968
139	COC(=O)C=COCO[C@@H]1O[C@H](CO)[C@@H](O)[C@H](O)[C@H]1O	7	0.099006	C11H18O9	294.256
140	O=C1CC(=CCOCOCCO)C(=O)C2:C:C(O):C:C:C:21	7	0.0865759	C15H16O6	292.287
141	CC[C@]1(C)[C@H]2CC=C3[C@@H]4CC(C)(C)CC[C@]4(C(=O)OCOCCO)CC[C@@]3(C)[C@]2(C)CC[C@H]1C(C)C	7	0.0194267	C32H54O4	502.78
142	C[C@@H]1O[C@@H](OC[C@H]2O[C@@H](OC3=CC4=C(C(=O)C[C@@H](C5=CC=C(O)C=C5)O4)C(O)=C3)[C@H](O)[C@@H](O)[C@@H]2O)[C@H](O)[C@H](O)[C@H]1O	7	0.357719	C27H32O14	580.539
143	O=C(O[C@@H]1O[C@H](CO)[C@@H](O)[C@H](O)[C@H]1O)C1=CC(O)=C(O)C(O)=C1	7	0.150595	C13H16O10	332.261
144	OC[C@H]1O[C@@](CO)(OC[C@@H]2O[C@H](CO)[C@@H](O)[C@@H]2O)[C@@H](O)[C@@H]1O	7	0.0222535	C12H22O10	326.298
145	CCO[C@H](CO)OC[C@H]1O[C@@H](OCC=O)[C@H](O)[C@@H](O)[C@@H]1O	7	0.205976	C12H22O9	310.299
146	O=C(O)C1:C:C(O):C2:C(:C:1)[C@H]([C@H]1C3:C:C(C(=O)O):C:C(O):C:3C(=O)C3:C(O[C@@H]4O[C@H](CO)[C@@H](O)[C@H](O)[C@H]4O):C:C:C:C:31)C1:C:C:C:C(O):C:1C2=O	7	0.0650215	C36H28O15	700.605
147	O=CO[C@@H]1O[C@H](CO)[C@@H](O)[C@H](O)[C@H]1O	7	0.167053	C7H12O7	208.166
148	COC1:C:C(C=CC=O):C:C(O):C:1O	7	0.0523386	C10H10O4	194.186
149	C=C(O)C=CCC[C@@H](O)CC1:C:C:C(O):C(O):C:1	7	0.0646494	C14H18O4	250.294
150	COCC(O)=CC[C@@H](O)CC=O	7	0.0621932	C8H14O4	174.196
151	C=CC(=CCO)CCC(=O)C1:C:C:C(O):C:C:1O	7	0.0285161	C14H16O4	248.278
152	CC(=O)OC[C@H](CC1=CC=CC=C1)NC(=O)[C@H](CC1=CC=CC=C1)NC(=O)C1=CC=CC=C1	7	0.384128	C27H28N2O4	444.531
153	C[C@@H]1O[C@@H](OC[C@H]2O[C@@H](OCCC3:C:C:C(O):C(O):C:3)[C@H](O)[C@@H](O)[C@@H]2OC(=O)/C=C/C2:C:C:C(O):C(O):C:2)[C@H](O)[C@H](O)[C@H]1O	7	0.122707	C29H36O15	624.592
154	O=C(O[C@@H](CO)OCCO)C1:C:C(O):C(O):C(O):C:1	7	0.07096	C11H14O8	274.225
155	COC=CC=C(C)CCCO	7	0.0684523	C9H16O2	156.225
156	CC[C@H]1O[C@@H](C)C[C@@H]1C	7	0.0316071	C8H16O	128.215
157	C=CC1:C:C:C(O):C(O):C:1C=C	7	0.0312167	C10H10O2	162.188
158	CCCOCC1:C:C:C2:C(:C:1)CCCC2(C)C	7	0.096406	C16H24O	232.367
159	CC(C)=CCC[C@](C)(O)[C@H]1CC[C@]2(C)[C@@H]1[C@H](O)C[C@@H]1[C@@]3(C)CC[C@H](O[C@@H]4O[C@H](CO)[C@@H](O)[C@H](O)[C@H]4O[C@@H]4O[C@H](CO)[C@@H](O)[C@H](O)[C@H]4O)C(C)(C)[C@@H]3CC[C@]12C	7	0.20402	C42H72O13	785.025
160	COC1:C:C(/C=C/C(=O)OCCO):C:C:C:1O	7	0.0339506	C12H14O5	238.239
161	CC(=O)OC[C@H]1O[C@@H](OC2:C:C(O):C3:C(:C:2)O[C@H](C2:C:C:C(O):C:C:2)CC3=O)[C@H](O[C@@H]2O[C@@H](C)[C@H](O)[C@@H](O)[C@H]2O)[C@@H](O)[C@@H]1O	7	0.311602	C29H34O15	622.576
162	CC(C)[C@@H](CO)C(C)(C)C	7	0.0357717	C9H20O	144.258
163	C[C@@H]1O[C@@H](O[C@H]2[C@H](OC3=CC(O)=C4C(=O)CC(C5=CC=C(O)C=C5)OC4=C3)O[C@H](CO)[C@@H](O)[C@@H]2O)[C@H](O)[C@H](O)[C@H]1O	7	0.237442	C27H32O14	580.539
164	O=C(O[C@H]1[C@H](O)[C@@H](CO)OC[C@@H]1O)C1:C:C(O):C(O):C(O):C:1	7	0.0908622	C13H16O9	316.262
165	C/C=C/C(=O)CCCCCCCC(=O)O	7	0.0169955	C12H20O3	212.289
166	CC1(C)O[C@H]2CC(=O)OC[C@]23[C@H]2CC[C@@](C)([C@@H](O[C@@H]4O[C@H](CO)[C@@H](O)[C@H](O)[C@H]4O)C4=COC=C4)[C@@]4(O[C@@H]4C(=O)O)[C@]2(C)C(=O)C[C@@H]13	7	0.547756	C32H42O14	650.674
167	C[C@@]1(OC[C@@]2(OC[C@@]3(O[C@H]4O[C@H](CO)[C@@H](O)[C@H](O)[C@H]4O)O[C@H](CO)[C@@H](O)[C@@H]3O)O[C@H](CO)[C@@H](O)[C@@H]2O)O[C@H](CO)[C@@H](O)[C@@H]1O	7	0.0262184	C24H42O20	650.58
168	OCOC1:C:C(O):C:C(OCC2:C:C:C(O):C:C:2):C:1	7	0.0226878	C14H14O5	262.261
169	CC1(C)CCC(C(=O)OCO)CC1	7	0.0146473	C10H18O3	186.251
170	CCOC(=O)/C=C/C1:C:C:C(O):C(O):C:1	7	0.0443631	C11H12O4	208.213
171	CC1(C)[C@@H](O[C@@H]2OC[C@H](O[C@@H]3O[C@H](CO)[C@@H](O)[C@H](O)[C@H]3O)[C@H](O)[C@H]2O[C@@H]2O[C@H](CO)[C@@H](O)[C@H](O)[C@H]2O)CC[C@]2(C)[C@H]3CC[C@]45OC[C@@]6(CC[C@](C)(C=O)C[C@H]64)[C@H](O)C[C@@]5(C)[C@]3(C)CC[C@@H]12	7	0.270561	C47H76O18	929.107
172	COC1=CC(C2=C(O[C@@H]3O[C@H](CO[C@@H]4O[C@@H](C)[C@H](O)[C@@H](O)[C@H]4O)[C@@H](O)[C@H](O)[C@H]3O)C(=O)C3=C(C=C(O)C=C3O)O2)=CC=C1O	7	0.36897	C28H32O16	624.548
173	CC=CCO[C@@H]1O[C@H](CO)[C@@H](O)[C@H](O)[C@H]1O	7	0.148688	C10H18O6	234.248
174	CC=CCOC1:C2:O:C:C:C:2:C:C2:C:C:C(=O):O:C:1:2	7	0.0509231	C15H12O4	256.257
175	O=C1C(O[C@@H]2O[C@H](CO)[C@H](O)[C@H](O)[C@H]2O)=C(C2=CC=C(O)C(O)=C2)OC2=C1C(O)=CC(O)=C2	7	0.180614	C21H20O12	464.379
176	C[C@@H](O)[C@H]1CC[C@]2(C)[C@@H]1[C@H](O)C[C@@H]1[C@@]3(C)CC[C@H](O)C(C)(C)[C@@H]3[C@@H](O)C[C@]12C	7	0.0486046	C24H42O4	394.596
177	CC1=CCC2:C(O):C:C(C):C:C:2C1=O	7	0.0166335	C12H12O2	188.226
178	COC1:C:C(C2:O:C3:C(OC):C(O):C(OC):C(O):C:3:C(=O):C:2O[C@@H]2O[C@H](COC(C)=O)[C@@H](O)[C@H](O)[C@H]2O):C:C:C:1O	7	0.111618	C26H28O15	580.495
179	C=CC(=C)[C@H]1CC(=O)C2:C:C:C(O):C:C:2O1	7	0.155749	C13H12O3	216.236
180	OCCO[C@H]1O[C@H](CO)[C@H](O)[C@H](O)[C@H]1O	7	0.0692825	C8H16O7	224.209
181	C=CC(=C)C1CC(=O)CC(=C)O1	7	0.0144242	C10H12O2	164.204
182	COC(=O)C(=CO)CCC(=O)OC[C@H]1O[C@@H](OCCC2:C:C:C(O):C:C:2)[C@H](O)[C@@H](O)[C@@H]1O	7	0.129803	C21H28O11	456.444
183	C/C=C\CCCCCCCC(=O)O	7	0.0821263	C11H20O2	184.279
184	COC(=O)C(=CO)CCC(=O)OCCC1:C:C:C(O):C(O):C:1	7	0.0671347	C15H18O7	310.302
185	CC1:C:C:C(O):C2:C:1[C@H](C=O)[C@@H](C1:C:C:C(O):C(O):C:1)O2	7	0.022483	C16H14O5	286.283
186	C=CC(=C)COC1:C:C(O):C:C(O):C:1C	7	0.0324726	C12H14O3	206.241
187	O=C(/C=C/C1=CC=C(O)C=C1)OC[C@H]1O[C@@H](OC2=C(C3=CC=C(O)C=C3)OC3=C(C2=O)C(O)=CC(O)=C3)[C@H](O)[C@@H](O)[C@@H]1O	7	0.335321	C30H26O13	594.525
188	COC1:C:C(C(=O)O):C:C(OC):C:1O	7	0.271463	C9H10O5	198.174
189	C[C@H]1CC[C@@H]2[C@@]34COC(=O)C[C@@H]3OC(C)(C)[C@@H]4CC(=O)[C@@]2(C)[C@@]12CO2	7	0.0113652	C20H28O5	348.439
190	COC1:C:C(C2:O:C3:C(OC):C(O):C:C(O):C:3:C(=O):C:2O[C@@H]2O[C@H](COC(C)=O)[C@@H](O)[C@H](O)[C@H]2O):C:C:C:1O	7	0.116027	C25H26O14	550.469
191	O=C1C2:C:C:C:C:C:2C(=O)C2:C1:C:C(O):C(CO):C:2O	7	0.211699	C15H10O5	270.24
192	C=C(C)CCC(=O)C1:C:C:C(O):C:C:1O	7	0.0220853	C12H14O3	206.241
193	COC1:C:C(C2:O:C:C:C(=O):C:2OC):C:C:C:1O	7	0.0168337	C13H12O5	248.234
194	O=C(COC(O)[C@H](O)CO)C1:C(O):C:C(O):C:C:1O	7	0.0581991	C11H14O8	274.225
195	O=C(O)C1(O)C[C@@H](O)C[C@H](O)C1	6	0.170399	C7H12O5	176.168
196	C=CC1:C:C:C2:O:C:C:C:2:C:1OC/C=C\C	6	0.0599031	C14H14O2	214.264
197	O=C(OC[C@H]1O[C@@H](OC(=O)C2=CC(O)=C(O)C(O)=C2)[C@H](O)[C@@H](O)[C@@H]1O)C1=CC(O)=C(O)C(O)=C1	6	0.205009	C20H20O14	484.366
198	CC1(C)CC[C@@H]2CC[C@]3(C)C(=CC[C@@H]4[C@@]5(C)CC[C@H](O)[C@@](C)(CO)[C@@H]5CC[C@]43C)[C@@H]2C1	6	0.0307672	C29H48O2	428.701
199	CC(C)C1=C(O)C(=O)C2=C(C1=O)[C@H](O)C[C@H]1C(C)(C)CCC[C@]21C	6	0.242828	C20H28O4	332.44
200	OC1:C:C(O):C(O):C(O):C:1	6	0.018534	C6H6O4	142.11
201	C=C(C=C1CO[C@@H](C2:C:C:C3:C(:C:2)OCO3)[C@@H]1C)/C=C/C	6	0.03228	C18H20O3	284.355
202	COC(=O)C1=CO[C@@H](O[C@@H]2O[C@H](CO)[C@@H](O)[C@H](O)[C@H]2O)[C@@H]2[C@H](C)OC(=O)C[C@H]12	6	0.11091	C17H24O11	404.368
203	C=C(C=CC)C(=O)C1:C:C:C:C(O):C:1	6	0.188727	C12H12O2	188.226
204	CN1:C:C(CO):C(=O):C2:C:C:C(O):C(O[C@H]3C4:C(:C:C:C5:C:C:C(=O):O:C:4:5)OC(C)(C)[C@H]3O):C:2:1	6	0.029015	C25H23NO8	465.458
205	C=CC1=C(CO)C(=O)C2:C:C:C:C:C:2C1=O	6	0.0908441	C13H10O3	214.22
206	C=COCC1:C:C:C(O):C:C:1O	6	0.284107	C9H10O3	166.176
207	O=C(C=CC1=CC(O)=C(O)C=C1)O[C@@H]1C[C@](O)(C(=O)O)C[C@@H](OC(=O)C=CC2=CC(O)=C(O)C=C2)[C@H]1O	6	0.105241	C25H24O12	516.455
208	C=C[C@@H]1CC(CO)=C[C@H]1O	6	0.0216907	C8H12O2	140.182
209	COC1=CC=C([C@@H]2CC(=O)C3=C(C=C(O[C@@H]4O[C@H](CO[C@@H]5O[C@@H](C)[C@H](O)[C@@H](O)[C@H]5O)[C@@H](O)[C@H](O)[C@H]4O)C=C3O)O2)C=C1	6	0.189084	C28H34O14	594.566
210	O=C(C=CC1:C:C:C(O):C(O):C:1)O[C@H]1[C@H](O)C[C@](O)(C(=O)O)C[C@H]1O	6	0.282543	C16H18O9	354.311
211	O=C(C=CC1:C:C:C(O):C(O):C:1)O[C@@H]1C[C@](O)(C(=O)O)C[C@@H](O)[C@H]1O	6	0.225396	C16H18O9	354.311
212	CC(=O)OCCC1:C:C:C(O):C(O):C:1	6	0.017152	C10H12O4	196.202
213	C[C@@H]1O[C@@H](OCCC2:C:C:C(O):C(O):C:2)[C@H](O)[C@H](O)[C@H]1O	6	0.0146459	C14H20O7	300.307
214	C[C@H]1[C@H](C)CC[C@]2(C(=O)O)CC[C@]3(C)C(=CC[C@@H]4[C@@]5(C)CC[C@H](O)[C@](C)(CO)[C@@H]5CC[C@]43C)[C@H]12	6	0.616543	C30H48O4	472.71
215	C[C@@H]1O[C@@H](OC2=C(C3=CC(O)=C(O)C(O)=C3)OC3=CC(O)=CC(O)=C3C2=O)[C@H](O)[C@H](O)[C@H]1O	6	0.377012	C21H20O12	464.379
216	COC1:C:C(C=CC(=O)O):C:C(OC):C:1O	6	0.16166	C11H12O5	224.212
217	C=CC1:C(O):C:C(C):C(C(=O)O):C:1O	6	0.0408407	C10H10O4	194.186
218	COC(=O)C(=CO)CCC(=O)OCCC1:C:C:C(O):C:C:1	6	0.234994	C15H18O6	294.303
219	CC(=O)OC1CC(=O)OC(C)(C)[C@@H]2CC(=O)[C@H](C)[C@H](CC[C@@H](C)[C@@H](O[C@H](O)[C@H](O)[C@@H](O)CO)C3:C:C:O:C:3)[C@@]12C	6	0.0384813	C29H44O11	568.66
220	O=C(O[C@@H]1CC2=C(C=C(O)C=C2O)O[C@@H]1C1=CC(O)=C(O)C=C1)C1=CC(O)=C(O)C(O)=C1	6	0.0416295	C22H18O10	442.376
221	O=C1OC[C@H]2OC[C@H](O)[C@@H](OC(=O)C3:C:C(O):C(O):C(O):C:3C3:C1:C:C(O):C(O):C:3O)[C@@H]2O	6	0.0303424	C20H18O13	466.351
222	C[C@H]1[C@H](C)CC[C@]2(C(=O)O)CC[C@]3(C)C(=CC[C@@H]4[C@@]5(C)C[C@@H](O)[C@H](O)[C@](C)(CO)[C@@H]5CC[C@]43C)[C@H]12	6	0.675137	C30H48O5	488.709
223	CC1:C:C:C:C2:C:C(C(=O)CC(C)CO):C:C:C:1:2	6	0.137491	C16H18O2	242.318
224	CCCCCCCCCCCCCCCCCC(=O)O	6	0.818853	C18H36O2	284.484
225	CC1(C)CC[C@@H]2CC[C@]3(C)C(=CC[C@@H]4[C@@]5(C)CCC[C@@](C)(C(=O)O)[C@@H]5CC[C@]43C)[C@@H]2C1	6	0.0360206	C29H46O2	426.685
226	O[C@@H]1CC[C@H](O)[C@H](O)C1	6	0.0118069	C6H12O3	132.159
227	CC=C(C)COC1:C:C(O):C:C(O):C:1	6	0.0138451	C11H14O3	194.23
228	CCCCC/C=C\CO	6	0.0197766	C8H16O	128.215
229	C[C@@H](O)CCCCCCCC(=O)O	6	0.0355505	C10H20O3	188.267
230	CCCCCCCC/C=C\CCCCCCCC(=O)O	6	0.845348	C18H34O2	282.468
231	O=CCO[C@@H]1O[C@H](COCCO)[C@@H](O)[C@H](O)[C@H]1O	6	0.0245446	C10H18O8	266.246
232	C[C@@H]1C(=O)C=C2[C@@]3(O[C@@H]3C[C@H]3C(C)(C)C(=O)CC[C@]23C)[C@H]1C	6	0.0542237	C19H26O3	302.414
233	CC1(C)CC[C@]2(C(=O)O)CC[C@]3(C)C(=CCC4[C@@]5(C)CC[C@H](O)C(C)(C)C5CC[C@]43C)C2C1	6	0.526085	C30H48O3	456.711
234	CC[C@]1(C)C[C@H](O)C[C@@H]2[C@@]3(C)CC[C@H](OCOCCO)C(C)(C)[C@@H]3CC[C@]21C	6	0.024549	C24H44O4	396.612
235	COC1:C:C(C2:O:C3:C(OC):C(O):C(OC):C(O):C:3:C(=O):C:2O[C@@H]2O[C@H](CO)[C@@H](O)[C@H](O)[C@H]2O):C:C:C:1O	6	0.121382	C24H26O14	538.458
236	OC[C@H]1O[C@@H](OCCC2:C:C:C(O):C(O):C:2)[C@H](O)[C@H](O)[C@@H]1O	6	0.0418643	C14H20O8	316.306
237	COC=CC/C=C/C(=O)OCCO	6	0.051669	C9H14O4	186.207
238	O=C(/C=C/C1=CC=C(O)C(O)=C1)O[C@@H]1C[C@@](O)(C(=O)O)C[C@@H](OC(=O)/C=C/C2=CC(O)=C(O)C=C2)[C@@H]1O	6	0.0329612	C25H24O12	516.455
239	CCC1:C:C2:C(:C:C:1O)[C@@]1(C)CCCC(C)(C)C1=CC2=O	6	0.133516	C19H24O2	284.399
240	COC1:C:C:C:C(C2:O:C3:C(OC):C(O):C:C(O):C:3:C(=O):C:2O[C@@H]2O[C@H](COC(=O)CC(C)(C)O)[C@@H](O)[C@H](O)[C@H]2O):C:1	6	0.0343633	C28H32O14	592.55
241	OC=CC(O)=CCO[C@@H](CO)C1:C:C:C(O):C(O):C:1	6	0.0156135	C13H16O6	268.265
242	COC(=CC[C@H]1OC[C@H]2[C@@H]1CO[C@@H]2C1:C:C(OC):C(O):C(OC):C:1)COCO	6	0.0368669	C20H28O8	396.436
243	C=CC(=O)C1=C2O[C@H](C)C[C@@H]2C(=O)C(CC=C(C)C)(CC=C(C)C)C1=O	6	0.0316548	C22H28O4	356.462
244	C=C(C)/C=C/C1:C:C:C(O):C(O):C:1	6	0.0605608	C11H12O2	176.215
245	COC=CC=C(C)[C@H](C)OC1:C:C(O):C:C(O):C:1	6	0.0251571	C14H18O4	250.294
246	CC1(C)[C@@H](O[C@@H]2OC[C@H](O[C@@H]3O[C@H](CO)[C@@H](O)[C@H](O)[C@H]3O)[C@H](O)[C@H]2O[C@@H]2O[C@H](CO)[C@@H](O)[C@H](O)[C@H]2O)CC[C@]2(C)[C@H]3CC[C@]45OC[C@@]6(CC[C@](C)(CO)C[C@H]64)[C@H](O)C[C@@]5(C)[C@]3(C)CC[C@@H]12	6	0.0166195	C47H78O18	931.123
247	COC(=O)CCC1:C:C:C(O):C(OC):C:1	6	0.0146948	C11H14O4	210.229
248	C=C1CC(=O)C[C@@H](C2:C:C:C:C:C:2)O1	6	0.016831	C12H12O2	188.226
249	O=C1CCOC2:C:C(O[C@@H]3O[C@H](CO)[C@@H](O)[C@H](O)[C@H]3O):C:C(O):C:21	6	0.0342207	C15H18O9	342.3
250	CC(C)=CCC=C(O)CCC=C(C)C	6	0.0290962	C13H22O	194.318
251	CC=C1C2=COC(=O)C2=CC2:C:C:C(O):C(O):C:2C1C	6	0.0220692	C16H14O4	270.284
252	O=C1C(O[C@@H]2O[C@H]([C@H](O)CO)[C@H](O)[C@H]2O)=C(C2=CC=C(O)C(O)=C2)OC2=CC(O)=CC(O)=C12	6	0.191053	C21H20O12	464.379
253	COC1:C:C([C@H]2OC[C@H]3[C@@H]2CO[C@@H]3C2:C:C:C(O):C(O):C:2):C:C:C:1O	6	0.0327949	C19H20O6	344.363
254	CC1(C)C[C@H](O)C[C@@](C)(O)C1	6	0.140195	C9H18O2	158.241
255	O=C1:C:C(C2:C:C:C(O):C:C:2):O:C(=CCO[C@H](O)CO):C:1=CO	6	0.12058	C16H16O7	320.297
256	C=C1C[C@H](C)[C@@H](CO)[C@](O)(CO)C1	6	0.0293432	C10H18O3	186.251
257	CC1:C(O):C:C(O):C:C:1[O+]=CC1:C:C:C(O):C(O):C:1	6	0.0731276	C14H13O5+	261.253
258	CC(=O)O[C@@H](CO)OCCO	6	0.0171061	C6H12O5	164.157
259	C[C@@]12CC[C@@H]3[C@@]4(CCC(=O)OC4)CCC(=O)[C@@]3(C)[C@]13O[C@@H]3C(=O)O[C@H]2C1:C:C:O:C:1	6	0.0156793	C23H26O7	414.454
260	C=C(OC1:C:C(O):C:C(O):C:1)C1:C:C:C(O):C:C:1	6	0.020271	C14H12O4	244.246
261	CC=CC(=O)CCCCCCCC(=O)O	6	0.0914963	C12H20O3	212.289
262	OCCO[C@]1(CO)O[C@H](CO)[C@@H](O)[C@@H]1O	6	0.0173976	C8H16O7	224.209
263	C=C(C(=O)O)[C@H](C)CC	6	0.146606	C7H12O2	128.171
264	CCC(=CC1:C:C:C(C(C)C):C2:C:1C(=O)O[C@@H]2C)C(=O)O	6	0.0616675	C17H20O4	288.343
265	O=C1:C:C(C=CO[C@H](O)CO):O:C(C2:C:C:C(O):C:C:2):C:1	6	0.210667	C15H14O6	290.271
266	OC[C@@]1(O)CO[C@@H](OC[C@H]2OC[C@H](O)[C@@H](O)[C@@H]2O)[C@@H]1O	6	0.135605	C11H20O9	296.272
267	C[C@@H]1[C@H]2[C@H](O)OC=C[C@H]2C[C@@H]1O	6	0.0468194	C9H14O3	170.208
268	OCOC1:C:C(O):C:C(OCC2:C:C:C(O):C(O):C:2):C:1	6	0.0243438	C14H14O6	278.26
269	CC(C(C=O)=CC=O)=C(CO)C(=O)O	6	0.0193159	C9H10O5	198.174
270	C[C@@H]1[C@H]2[C@H](O[C@@H]3O[C@H](CO)[C@@H](O)[C@H](O)[C@H]3O)OC=C(C(=O)O)[C@H]2C[C@@H]1O	6	0.173049	C16H24O10	376.358
271	CC(C)(O)[C@@H]1CC(=O)[C@]2(C)[C@H](CC[C@@]3(C)[C@H](C4:C:C:O:C:4)OC(=O)[C@H]4O[C@]432)[C@@]1(C)[C@H](O)CC(=O)O	6	0.0314623	C26H34O9	490.549
272	CC(C)=CCC1:C(O):C:C:C(C(=O)CO):C:1O	6	0.182088	C13H16O4	236.267
273	CC(C)=CCC1:C(O):C:C:C(C(=O)C=CC2:C:C:C(O):C(O):C:2):C:1O	6	0.184412	C20H20O5	340.375
274	CC(=O)O[C@H]1[C@@H](OC(C)=O)[C@@]2(C)C[C@]([C@@H](C=O)[C@@H](C)CO)(COC2OC(=O)C(C)C)[C@H]1O	5	0.0433911	C22H34O10	458.504
275	C[C@H]1CC[C@H](OCOCCO)CC1	5	0.0154088	C10H20O3	188.267
276	O=C(CO[C@@H]1O[C@H](CO[C@H](O)[C@H](O)CO)[C@@H](O)[C@H](O)[C@H]1O)C1:C(O):C:C(O):C:C:1O	5	0.0168511	C17H24O13	436.366
277	CC(O)=C(C=C[C@H](O)[C@@H](O)CO)CC=CCO	5	0.0143826	C12H20O5	244.287
278	CCC=C(O)C(C)=CO	5	0.0135638	C7H12O2	128.171
279	COC1:C:C:C(/C=C/C2:C:C:C:C(O):C:2):C:C:1O	5	0.210368	C15H14O3	242.274
280	CCO[C@H](CO)O[C@H]1[C@H](OC)O[C@H](CO)[C@@H](O)[C@@H]1O	5	0.388777	C11H22O8	282.289
281	CNC(=O)/C=C/C1:C:C:C(O):C(O):C:1	5	0.0654633	C10H11NO3	193.202
282	O=C[C@H](O)CC1:C:C:C(O):C(O):C:1	5	0.0275623	C9H10O4	182.175
283	CCC(C=COC)=CCC=O	5	0.0712757	C9H14O2	154.209
284	CC(=O)O[C@H](CC(=O)O)[C@]1(C)[C@H]2CC[C@@](C)([C@@H](O[C@@H]3O[C@H](CO)[C@@H](O)[C@H](O)[C@H]3O)C3=CC=CO3)[C@@]3(OC3C(=O)O)[C@]2(C)C(=O)C[C@H]1C(C)(C)O	5	0.456407	C34H48O16	712.742
285	O=C1:C:C(C2:C:C:C(O):C(C3:C(O):C:C(O):C4:C(=O):C:C:O:C:3:4):C:2):O:C2:C:C(O):C:C(O):C:1:2	5	0.0444048	C24H14O9	446.367
286	O=C1:C:C(C2:C:C(O):C(O):C:C:2O):O:C2:C:C(O):C:C(O):C:1:2	5	0.0716584	C15H10O7	302.238
287	CC(=O)O[C@H]1CC(=O)OC(C)(C)[C@@H]2CC(=O)[C@]3(C)[C@H](CC[C@@]4(C)[C@H](C5=CC(=O)OC5O)OC(=O)[C@H]5O[C@]543)[C@@]12C	5	0.0829098	C28H34O11	546.569
288	OC1:C:C(O):C2:C(:C:1)OC[C@H](O)[C@H]2C1:C(O):C:C(O):C2:C:1O[C@H](C1:C:C:C(O):C(O):C:1)CC2	5	0.0184081	C24H22O9	454.431
289	C=C[C@H]1[C@H](O[C@@H]2O[C@H](CO)[C@@H](O)[C@H](OC(C)=O)[C@H]2OC(=O)C2:C:C:C:C(O):C:2O)OC=C2C(=O)OCC[C@H]21	5	0.0741161	C25H28O13	536.486
290	OC1:C:C(O):C([C@H]2C3:C(O):C:C(O):C:C:3O[C@H](C3:C:C:C(O):C(O):C:3)[C@@H]2O):C(O):C:1	5	0.0166106	C21H18O9	414.366
291	COC1:C:C:C:C(C2:O:C3:C(OC):C(O):C(OC):C(O):C:3:C(=O):C:2O[C@@H]2O[C@H](COC(=O)CC(C)(C)O)[C@@H](O)[C@H](O)[C@H]2O):C:1	5	0.0303493	C29H34O15	622.576
292	C=C(C)[C@H](O)/C=C/CC	5	0.0142873	C8H14O	126.199
293	COC1:C:C(C):C:C2:C:1OCC2CO	5	0.0301731	C11H14O3	194.23
294	O=C(/C=C/C1=CC=C(O)C(O)=C1)O[C@@H]1[C@H](O)C[C@@](O)(C(=O)O)C[C@H]1OC(=O)/C=C/C1=CC=C(O)C(O)=C1	5	0.0532272	C25H24O12	516.455
295	CCOC(=O)C=CC1:C:C:C(O):C(O):C:1	5	0.100397	C11H12O4	208.213
296	C=CC(=C)[C@H]1OC2:C:C(O):C:C(O):C:2[C@H](C)[C@H]1O	5	0.0309206	C14H16O4	248.278
297	CCOC(=O)/C=C/C1:C:C:C(O):C:C:1	5	0.257613	C11H12O3	192.214
298	CC=COCC1:C:C:C2:C(:C:1)C(=O)CCC2(C)C	5	0.123319	C16H20O2	244.334
299	C=C(C)[C@@H](O)CC[C@](C)(O)[C@H]1CC[C@]2(C)[C@@H]1[C@H](O)C[C@@H]1[C@@]3(C)CC[C@H](O)C(C)(C)[C@@H]3CC[C@]12C	5	0.0556246	C30H52O4	476.742
300	C=C(C)[C@@H]1CC[C@]2(C(=O)O)CC[C@]3(C)[C@H](CC[C@@H]4[C@@]5(C)CC[C@H](O[C@@H]6OC[C@H](O)[C@H](O)[C@H]6O[C@@H]6O[C@@H](C)[C@H](O)[C@@H](O)[C@H]6O)C(C)(C)[C@@H]5CC[C@]43C)[C@@H]12	5	0.251288	C41H66O11	734.968
301	O=C1:C:C(C=COCO):O:C:C:1C1:C:C:C(O):C:C:1	5	0.0417872	C14H12O5	260.245
302	O=C1:C:C:O:C(C2:C:C:C(O):C(O):C:2):C:1OCOCCO	5	0.057686	C14H14O7	294.259
303	O=C1:C:C:O:C(C2:C:C:C(O):C:C:2):C:1OC(CO)OCCO	5	0.247827	C15H16O7	308.286
304	C=C[C@@H](O)C#CC#CCC	5	0.0742592	C9H10O	134.178
305	O=C(C1:C:C:C:C:C:1)C1:C:C:C:C(CO):C:1	5	0.0878977	C14H12O2	212.248
306	O=C(C=CC1=CC=C(O)C(O)=C1)O[C@@H]1[C@H](O)C[C@@](O)(C(=O)O)C[C@H]1OC(=O)C=CC1=CC=C(O)C(O)=C1	5	0.122308	C25H24O12	516.455
307	O=C1:C:C:O:C(CC=CCO):C:1	5	0.442721	C9H10O3	166.176
308	CC1(C)C=CC=C(C=CO)O1	5	0.0205399	C9H12O2	152.193
309	C=C(C)O[C@@H](CO)C1:C:C:C(O):C(O):C:1	5	0.0125492	C11H14O4	210.229
310	CCC(=O)C=CC1:C:C:C:C:C:1O	5	0.0803199	C11H12O2	176.215
311	CCC(=O)CC1:C:C:C(O):C(O):C:1	5	0.0709913	C10H12O3	180.203
312	O=C1:C:C(C2:C:C:C(O):C(O):C:2):O:C2:C:C(OCO):C:C(O):C:1:2	5	0.143921	C16H12O7	316.265
313	COC1:C:C(C2:O:C(C):C(CO):C(=O):C:2O):C:C(O):C:1OC	5	0.0142826	C15H16O7	308.286
314	CC=CCC/C(C)=C/C=C/C(C)=C/COCO	5	0.0122456	C15H24O2	236.355
315	O=C1:C:C(C2:C:C:C(O):C:C:2):O:C(=CCOCO):C:1=CO	5	0.0335612	C15H14O6	290.271
316	COC(=CC=C[C@@H]1CC(=O)C2:C(O):C:C(O):C:C:2O1)CO	5	0.011973	C15H16O6	292.287
317	CCO[C@@H](COC1OC[C@H](O)[C@H](O)[C@H]1O)OCC(=O)O	5	0.252155	C11H20O9	296.272
318	C[C@@H]1C(=O)CCC(C)(C)[C@H]1C	5	0.0149809	C10H18O	154.253
319	CC1=C[C@H]2[C@@]3(O)[C@H](C)C[C@@H]4[C@H]([C@@H]3C=C(CO)C[C@]2(O)C1=O)C4(C)C	5	0.0165685	C20H28O4	332.44
320	COC(/C=C/CO)OC	5	0.0455948	C6H12O3	132.159
321	C=CCCCC(=O)C1:C:C:C(O):C:C:1O	5	0.0237194	C12H14O3	206.241
322	O=C1:C:C(C2:C:C:C(O):C:C:2):O:C2:C([C@@H]3O[C@H](CO)[C@@H](O)[C@H](O)[C@H]3O):C(O):C(COCCO):C(O):C:1:2	5	0.0235178	C24H26O12	506.46
323	C=CC(=CC)/C=C/C(=O)OC[C@@]1(OCCO)O[C@H](COC(=O)/C=C/C2:C:C:C(O):C:C:2)[C@@H](O)[C@@H]1OC(=O)/C=C/C1:C:C:C(O):C:C:1	5	0.122344	C34H36O12	636.65
324	CCNC(=O)[C@H](CC1:C:C:C:C:C:1)NC(=O)C1:C:C:C:C:C:1	5	0.0217718	C18H20N2O2	296.37
325	O=C1C(O[C@@H]2O[C@@H](CO)[C@H](O)[C@H]2O)=C(C2=CC=C(O)C(O)=C2)OC2=C1C(O)=CC(O)=C2	5	0.12255	C20H18O11	434.353
326	O=C(CCO)C1:C:C:C:C:C:1	5	0.0409066	C9H10O2	150.177
327	C[C@H](CC1:C:C:C:C:C:1)NC(=O)CCC1:C:C:C:C:C:1	5	0.0527611	C18H21NO	267.372
328	CCOCOC[C@H]1O[C@@H](OC2:C(C3:C:C:C(O):C:C:3):O:C3:C:C(O):C:C(O):C:3:C:2=O)[C@H](O)[C@@H](O)[C@@H]1O	5	0.0245522	C24H26O12	506.46
329	O=C(/C=C/C1:C:C:C(O):C:C:1)O[C@H]1[C@H](O)[C@@H](CO)O[C@H]1CO	5	0.0226471	C15H18O7	310.302
330	C[C@@H](O)[C@H](O)CC=CC(O)=CO	5	0.0146474	C8H14O4	174.196
331	C=C1CC[C@@H]2[C@](C)(CCC[C@]2(C)C(=O)O)C1	5	0.0433519	C14H22O2	222.328
332	C=C(OC)C(=C)OCCO	5	0.0906398	C7H12O3	144.17
333	O=C(O)[C@@]1(O)CC[C@H](O)[C@@H](O)C1	5	0.116766	C7H12O5	176.168
334	CCCCCCCCCCCCCCC=O	5	0.385045	C15H30O	226.404
335	O=C(O)[C@H](O)[C@@H](O)C(=O)O	5	0.229463	C4H6O6	150.086
336	CCCOCC1:C:C:C(O):C(O):C:1	5	0.0119219	C10H14O3	182.219
337	COC=C(C)OCO	5	0.0212851	C5H10O3	118.132
338	CC(C)C1=CC2:C(:C:C(C(C)C):C(O):C:2O)CC1	5	0.0206133	C16H22O2	246.35
339	C=CC1=CCOC1=O	5	0.0171574	C6H6O2	110.112
340	O=C(O)[C@]1(O)CC[C@@H](O)CC1	5	0.0137643	C7H12O4	160.169
341	CCC1:C:C2:C(:C(O):C:1O)[C@@]1(C)CCCC(C)(C)C1=C(O)C2=O	5	0.12852	C19H24O4	316.397
342	C=C(O)C(=COC)C(=O)/C=C/C1:C:C:C:C:C:1	5	0.0416628	C14H14O3	230.263
343	C[C@@H]1C[C@]2(C)C(CC1=O)C(C)(C)O[C@H]2C	5	0.012655	C13H22O2	210.317
344	O=C(OC[C@@H](O)CO)C1:C:C(O):C(O):C(O):C:1	5	0.146856	C10H12O7	244.199
345	CC=C(C=CO)CCO	5	0.0277119	C7H12O2	128.171
346	CC=C(C=CO)/C=C/C=O	5	0.0162167	C8H10O2	138.166
347	CC(C)=CCC[C@](C)(O)C1CC[C@]2(C)[C@@H]1[C@H](O)CC1[C@@]3(C)CC[C@H](O)C(C)(C)C3CC[C@]12C	5	0.0137521	C30H52O3	460.743
348	CC(=O)OC[C@]1(C)[C@H]2CC[C@@](C)([C@@H](O[C@@H]3O[C@H](CO)[C@@H](O)[C@H](O)[C@H]3O)C3:C:C:C:O:3)[C@@]3(OC3C(=O)O)[C@]2(C)C(=O)C[C@H]1C(C)(C)O	5	0.02978	C32H46O14	654.706
349	COC1:C:C(C[C@H]2CO[C@H](C3:C:C:C(O):C(OC):C:3)C2):C:C:C:1O	5	0.0523952	C19H22O5	330.38
350	C[C@H]1O[C@@H](O[C@H]2CC[C@@]3(C)[C@@H](CC[C@]4(C)[C@@H]3C=CC3=C5CC(C)(C)CC[C@]5(CO)[C@H](O)C[C@]34C)[C@]2(C)CO)[C@H](O)[C@@H](O[C@@H]2O[C@H](CO)[C@@H](O)[C@H](O)[C@H]2O)[C@H]1O	5	0.337468	C42H68O13	780.993
351	C=C(O)C=CCC[C@H](O)CC1:C:C:C(O):C(O):C:1	5	0.0578575	C14H18O4	250.294
352	CC(C)C1:C:C2:C:C:C(C(C)(C)C):C:C:2:C(O):C:1O	5	0.0378897	C17H22O2	258.361
353	C[C@@H]1O[C@@H](OC[C@H]2O[C@@H](OC3=CC4=C(C(=O)C[C@@H](C5=CC(O)=C(O)C=C5)O4)C(O)=C3)[C@H](O)[C@@H](O)[C@@H]2O)[C@H](O)[C@H](O)[C@H]1O	5	0.193855	C27H32O15	596.538
354	C=CC1:C(C):C2:C:C3:N:C(:C4:C5:N:C(:C:C6:N:C(:C:C:1:N:2)C(C)=C6CC):C(C):C:5C(=O)C4)[C@@H](CC)[C@@H]3C	5	0.0765982	C32H32N4O	488.635
355	C=CC1:C(C):C2:C:C3:N:C(:C4:C5:N:C(:C:C6:N:C(:C:C:1:N:2)C(C)=C6CC):C(C):C:5C(=O)C4)[C@@H](C)[C@@H]3C	5	0.0960314	C31H30N4O	474.608
356	C=C(OC)C(OCCO)=C(C)OC	5	0.0765151	C9H16O4	188.223
357	CC(=O)OC[C@@H](O)[C@@H](O)[C@H](O)CO	5	0.0357916	C7H14O6	194.183
358	COC1=C(O[C@@H]2O[C@H](CO)[C@@H](O)[C@H](O)[C@H]2O)C=C2OC(=O)C=CC2=C1	5	0.158769	C16H18O9	354.311
359	C[C@@H]1O[C@@H](OC[C@@H](O)[C@H](CO)OC(=O)/C=C/C2:C:C:C(O):C(O):C:2)[C@H](O)[C@H](O)[C@H]1O	5	0.0152496	C19H26O11	430.406
360	C=CC(C=CCOC(=O)C=CC(C=COC)=CC)=CCOC	5	0.111123	C18H24O4	304.386
361	O=C(O[C@H]1[C@H](O)[C@@H](CO)OC(O)[C@@H]1OC(=O)C1:C:C(O):C(O):C(O):C:1)C1:C:C(O):C(O):C(O):C:1	5	0.0263114	C20H20O14	484.366
362	C=C(O)C(O)=CCC(=O)O[C@H](CC1:C:C:C(O):C(O):C:1)C(=O)O	5	0.201709	C15H16O8	324.285
363	O=C(OC[C@H](CO)OCO)C1:C:C(O):C(O):C(O):C:1	5	0.0420706	C11H14O8	274.225
364	C[C@@H]1OC(C)(C)[C@@H]2CC[C@]3(C)[C@H](CC[C@@]4(C)[C@H](C5=CC(=O)OC5O)OC(=O)[C@H]5O[C@]543)[C@@]12CO	5	0.142341	C25H34O8	462.539
365	C[C@@H]1O[C@@H](O[C@@H]2[C@@H](O)[C@H](OCCC3:C:C:C(O):C(O):C:3)O[C@H](CO[C@@H]3O[C@H](CO)[C@@H](O)[C@H](O)[C@H]3O)[C@H]2O)[C@H](O)[C@H](O)[C@H]1O	5	0.139011	C26H40O17	624.589
366	CCC1:C(O):C:C(O):C2:C(=O):C(O):C(C3:C:C:C(O):C:C:3):O:C:1:2	5	0.0528254	C17H14O6	314.293
367	C=C(O)C1:C(C):O:C(C2:C:C:C(O):C(O):C:2):C(O):C:1=O	5	0.118537	C14H12O6	276.244
368	O=C(OC[C@H]1O[C@@H](OC(=O)C2=CC(O)=C(O)C(O)=C2)[C@H](OC(=O)C2=CC(O)=C(O)C(O)=C2)[C@@H](O)[C@@H]1O)C1=CC(O)=C(O)C(O)=C1	5	0.139026	C27H24O18	636.471
369	CC(C)=CCC[C@](C)(O[C@@H]1O[C@H](CO[C@@H]2O[C@H](CO)[C@@H](O)[C@H](O)[C@H]2O)[C@@H](O)[C@H](O)[C@H]1O)[C@H]1CC[C@]2(C)[C@@H]1[C@H](O)C[C@@H]1[C@@]3(C)CC[C@H](O)C(C)(C)[C@@H]3CC[C@]12C	5	0.0239159	C42H72O13	785.025
370	CC(C)=CCC[C@](C)(O[C@@H]1O[C@H](CO[C@@H]2O[C@H](CO)[C@@H](O)[C@H](O)[C@H]2O)[C@@H](O)[C@H](O)[C@H]1O)[C@H]1CC[C@]2(C)[C@@H]1[C@H](O)C[C@@H]1[C@@]3(C)CC[C@H](O)C(C)(C)[C@H]3CC[C@]12C	5	0.0316787	C42H72O13	785.025
371	O=C1C[C@H](C2:C:C:C(O):C:C:2)OC2:C:C(O):C:C:C:21	5	0.173159	C15H12O4	256.257
372	CC=C(O)C(C)=CO	5	0.0219523	C6H10O2	114.144
373	CC(C)=CCOC1:C:C(C):C:C2:C:C:O:C:1:2	5	0.0493372	C14H16O2	216.28
374	CC[C@H](O)/C=C/[C@@H](C)OC	5	0.0167358	C8H16O2	144.214
375	CC(=O)OC1CC(=O)OC(C)(C)[C@@H]2CC(=O)[C@]3(C)[C@H](CC[C@@](C)([C@@H](O[C@@H]4O[C@H](CO)[C@@H](O)[C@H](O)[C@H]4O)C4=COC=C4)[C@@]34O[C@@H]4C(=O)O)[C@@]12C	5	0.671282	C34H46O15	694.727
376	NC(=O)CC(N)C(=O)O	5	0.0209594	C4H8N2O3	132.119
377	C=C(C=CCO)[C@@H](O)[C@H](O)CO	5	0.0389519	C8H14O4	174.196
378	C=C(C=CCO)[C@H]1OC[C@@H](O)[C@@]1(C)O	5	0.165644	C10H16O4	200.234
379	CC(C)[C@H](CO)OC=O	5	0.168753	C6H12O3	132.159
380	CC[C@]1(C)[C@H]2CC=C3[C@@H]4CC(C)(C)CC[C@]4(C(=O)O[C@@H]4O[C@H](CO)[C@@H](O)[C@H](O)[C@H]4O)CC[C@@]3(C)[C@]2(C)CC[C@H]1C(C)C	5	0.0123281	C35H58O7	590.842
381	O=C(O)C1=CC[C@@H](O)CC1	5	0.0315994	C7H10O3	142.154
382	CC(=O)O[C@@H]1OC[C@@H](O)[C@H](O)[C@H]1O	5	0.163455	C7H12O6	192.167
383	CCCCCCCC(O)C=CCO	5	0.0292209	C11H22O2	186.295
384	C[C@@H]1CC[C@@]2(OC1)O[C@H]1C[C@H]3[C@@H]4CC=C5C[C@@H](O[C@@H]6O[C@H](CO)[C@@H](O)[C@H](O)[C@H]6O[C@@H]6O[C@@H](C)[C@H](O)[C@@H](O)[C@H]6O)CC[C@]5(C)[C@H]4CC[C@]3(C)[C@@]1(O)[C@@H]2C	5	0.235377	C39H62O13	738.912
385	CC[C@@H](C)[C@@H](OC)C1:C:C:O:C:1	5	0.0118973	C10H16O2	168.236
386	O=COC[C@H]1OC(=O)C2:C:C(O):C(O):C(O):C:2C2:C(:C:C(O):C(O):C:2O)C(=O)OCC[C@H]1O	5	0.0152558	C20H18O13	466.351
387	COC=C(O)C=CCC1:C:C(=O):C:C:O:1	5	0.0230067	C11H12O4	208.213
388	C[C@@H]1[C@@H](C2:C:C:C(=O):O:C:2)CC[C@@H]1O	5	0.034403	C11H14O3	194.23
389	CCC1[C@@H](C)C(=O)CC2C(C)(C)O[C@@H](C)[C@]12C	5	0.0666099	C15H26O2	238.371
390	CC(=O)O[C@@H]1[C@H](O)[C@@H]([C@H]2C(=O)[C@H](OC(C)=O)[C@@]3(C)[C@H](C4:C:C:O:C:4)C[C@H]4O[C@]43[C@@H]2C)C[C@H](C)[C@@H]1OC(C)=O	5	0.0222719	C28H36O10	532.586
391	CCC(CC)[C@@](C)([C@@H](CC(=O)O)OC(C)=O)[C@@H](C)C(C)(C)O	5	0.0137224	C17H32O5	316.438
392	O=C1C=C(O)CC=C1O	5	0.0136466	C6H6O3	126.111
393	C=C1CCC2:C(C):C:C(OC):C(O):C:2C1=CO	5	0.0897227	C14H16O3	232.279
394	CC(=CC=CO)CO	5	0.0428908	C6H10O2	114.144
395	C=C1CCC2:C(C):C:C(OC):C(O):C:2C1	5	0.0142412	C13H16O2	204.269
396	O=C1C=CC(O)(CCO[C@@H]2O[C@H](CO)[C@@H](O)[C@H](O)[C@H]2O)C=C1	5	0.0529213	C14H20O8	316.306
397	C=CCC1:C:C:C(O):C(C2:C:C(CC=C):C:C:C:2O):C:1	5	0.28228	C18H18O2	266.34
398	C=C1C(=O)OC=C1C(=CC)CC	5	0.0306031	C10H12O2	164.204
399	C=C1:O:C(C):C:C(=O):C:1=C(O)CO	5	0.0131892	C9H10O4	182.175
400	O=C(O)CC(O)(CC(=O)O)C(=O)O	5	0.0154523	C6H8O7	192.123
401	CC(C)C[C@@H]1NC(=O)[C@@H]2CCCN2C(=O)CNC(=O)CNC(=O)[C@H](CC2:C:C:C(O):C:C:2)NC(=O)[C@@H]2CCCN2C(=O)[C@H](CC(C)C)NC1=O	5	0.443319	C35H51N7O8	697.834
402	CC(C)C[C@@H]1NC(=O)CNC(=O)CNC(=O)[C@@H]2CCCN2C(=O)[C@H](CC(C)C)NC(=O)[C@H](C(C)C)NC1=O	5	0.343754	C26H44N6O6	536.674
403	C=C(CC(=O)NCCC1:C:C:C(O):C:C:1)C(O)=C(C)OC	5	0.0304761	C16H21NO4	291.347
404	C=C1:O:C(C2:C:C:C(O):C:C:2):C:C(=O):C:1=CO	5	0.0141754	C13H10O4	230.219
405	CC(C)CC[C@]1(C(=O)O[C@@H]2O[C@H](CO)[C@@H](O)[C@H](O)[C@H]2O)CC[C@]2(C)C(=CC[C@@H]3[C@@]4(C)CC[C@H](OCO)C(C)(C)[C@@H]4CC[C@]32C)C1	5	0.0271323	C36H60O9	636.867
406	CCCCCCCCCC(=O)OCC(C)C	5	0.316304	C14H28O2	228.376
407	O=CC=C(O)C1:C:C:C(O):C(O):C:1	5	0.0244807	C9H8O4	180.159
408	O=CC=C(C=O)CO[C@@H]1O[C@H](CO)[C@@H](O)[C@H](O)[C@H]1O	5	0.012904	C11H16O8	276.241
409	O=C(O)CCCCCCCC(O)CO	5	0.124155	C10H20O4	204.266
410	C[C@@H]1O[C@@H](O[C@H]2[C@H](OC3=CC4=C(C(=O)C[C@@H](C5=CC(O)=C(O)C=C5)O4)C(O)=C3)O[C@H](CO)[C@@H](O)[C@@H]2O)[C@H](O)[C@H](O)[C@H]1O	5	0.363267	C27H32O15	596.538
411	CCC1=C(O)C(=O)C2=C(CC[C@H]3C(C)(C)CCC[C@]23C)C1=O	5	0.0910309	C19H26O3	302.414
412	C[C@H]1O[C@@H](OC(=O)C2:C:C(O):C(O):C(O):C:2)[C@H](O)[C@@H](O)[C@@H]1O	5	0.0419562	C13H16O9	316.262
413	O=C(O)C1=CO[C@@H](O[C@@H]2O[C@H](CO)[C@@H](O)[C@H](O)[C@H]2O)[C@@H]2C(CO)=C[C@H](O)[C@H]12	5	0.126828	C16H22O11	390.341
414	COC1:C:C(OCC(C)=CCO):C(C=O):C(O):C:1OC	5	0.048802	C14H18O6	282.292
415	C=C(C=O)C(=C)O[C@@H]1O[C@H](CO)[C@@H](O)[C@H](O)[C@H]1O	5	0.0315946	C11H16O7	260.242
416	O=C(O)C=COCO[C@@H]1O[C@H](CO)[C@@H](O)[C@H](O)[C@H]1O	5	0.0266228	C10H16O9	280.229
417	OC[C@@H](O)C1:C:C:C(O):C(O):C:1	5	0.0190725	C8H10O4	170.164
418	COC(=O)[C@]1(O)C[C@@H](O)[C@@H](O)[C@H](OC(=O)C=CC2=CC=C(O)C(O)=C2)C1	5	0.0227393	C17H20O9	368.338
419	CC1:C(C=CO):C(=O):O:C2:C(O):C(O):C:C(C=O):C:1:2	5	0.0125517	C13H10O6	262.217
420	CC1=C(C(O)=CCO)C(=O)C2:C:C:C:C:C:2C1=O	5	0.0608434	C14H12O4	244.246
421	C=C(C)C1:C:C(=O):C:C(C[C@@H]2O[C@H](CO)[C@@H](O)[C@H](O)[C@H]2O):O:1	5	0.035469	C15H20O7	312.318
422	[CH]=CC1:C:C:C(O):C(OC):C:1	5	0.163789	C9H9O2	149.169
423	CO[C@H]1C2:C(:C:C:C3:C:C:C(=O):O:C:2:3)OC(C)(C)[C@H]1O	5	0.075536	C15H16O5	276.288
424	CC1:C:C(=O):C(C2:C:C:C:C:C:2O):C:O:1	5	0.0296047	C12H10O3	202.209
425	CC1:C:C:C(OC2:C:C(C):C:C:C:2O):C:C:1	5	0.104259	C14H14O2	214.264
426	CC1=C(CO)C(=O)C(CO)=CC1=O	5	0.0173459	C9H10O4	182.175
427	C/C(=C\COC1=C2C=CC(=O)OC2=CC2=C1C=CO2)CC[C@@H](OC(=O)[C@]1(O)C[C@@H](O)[C@@H](O)[C@H](O)C1)C(C)(C)O	5	0.13046	C28H34O11	546.569
428	CC1(C)O[C@@H](CC(=O)O)C[C@H]1CC=O	5	0.0135943	C10H16O4	200.234
429	COC(=O)C1=CC(O)=C(O)C(O)=C1	5	0.16675	C8H8O5	184.147
430	CC1=C(O)C(=O)C=C(O)C1=O	5	0.0615942	C7H6O4	154.121
431	OC[C@H]1O[C@@H](OC[C@H]2O[C@@H](OCCC3:C:C:C(O):C(O):C:3)[C@H](O)[C@H](O)[C@@H]2O)[C@H](O)[C@@H](O)[C@@H]1O	5	0.0273435	C20H30O13	478.447
432	OCCOCO[C@@H](O)CO	5	0.579756	C5H12O5	152.146
433	COC(=O)CC(C)C	5	0.038354	C6H12O2	116.16
434	CC1(C)CC[C@]2(C(=O)O[C@@H]3O[C@H](CO)[C@@H](O)[C@H](O)[C@H]3O)CC[C@]3(C)C(=CC[C@@H]4[C@@]5(C)CC[C@H](O[C@@H]6O[C@H](C(=O)O)[C@@H](O)[C@H](O)[C@H]6O[C@@H]6O[C@H](CO)[C@H](O)[C@H](O)[C@H]6O)C(C)(C)[C@@H]5CC[C@]43C)[C@@H]2C1	5	0.53209	C48H76O19	957.117
435	OCCC1:C:C(O):C(O):C(O):C:1	5	0.0255747	C8H10O4	170.164
436	C/C=C/CC=C1CO[C@@H](C2:C:C:C3:C(:C:2)OCO3)[C@@H]1C	5	0.0324581	C17H20O3	272.344
437	COC(=O)[C@](C)(O)C[C@@H](O)CO	5	0.0766579	C7H14O5	178.184
438	OC[C@H](O)CCO[C@@H]1O[C@H](CO)[C@@H](O)[C@H](O)[C@H]1O	5	0.0177813	C10H20O8	268.262
439	COC(C=CC(=O)O)=COCO	5	0.0506819	C7H10O5	174.152
440	COC(=O)[C@@]12OC[C@]34[C@H]([C@@H](O)[C@@H]1O)[C@@]1(C)[C@H](O)[C@@H](O[C@@H]5O[C@H](CO)[C@@H](O)[C@H](O)[C@H]5O)C=C(C)[C@@H]1C[C@H]3OC(=O)[C@H](O)[C@@H]24	5	0.0227398	C27H38O15	602.586
441	OC[C@@H](O)[C@@H](O)[C@H](O)[C@H](O)CO	5	0.0396869	C6H14O6	182.172
442	CO[C@@H]1O[C@H](COCCO)[C@@H](O)[C@H](O)[C@H]1O	5	0.0641952	C9H18O7	238.236
443	COC(=O)CCCC(=O)O	5	0.0372315	C6H10O4	146.142
444	COC=CCC(=O)C=CC1:C:C:C(O):C:C:1	5	0.0165544	C13H14O3	218.252
445	COCC=CC1=CC(=O)C2:C:C:C:C:C:2C1=O	5	0.0469581	C14H12O3	228.247
446	OCCO[C@]1(CO[C@]2(CO)O[C@H](CO)[C@@H](O)[C@@H]2O)O[C@H](CO)[C@@H](O)[C@@H]1O	5	0.0180297	C14H26O12	386.35
447	CC1=CC[C@@H](C(=O)C2:C:C:C(O):C:C:2O)CC1	5	0.0548638	C14H16O3	232.279
448	OCC(O)(CO)CO	5	0.0234541	C4H10O4	122.12
449	C/C=C1/COC=C(C(=O)OC)[C@H]1C	5	0.0216414	C10H14O3	182.219
450	CC1(C)CC[C@]2(C(=O)O)CC[C@]3(C)C(=CC[C@@H]4[C@@]5(C)CC[C@H](O[C@@H]6O[C@H](C(=O)O)C[C@H](O)[C@H]6O)C(C)(C)[C@@H]5CC[C@]43C)[C@@H]2C1	5	0.044689	C36H56O8	616.836
451	COC[C@H]1O[C@H](OC(=O)C2CCC(C)(C)CC2)[C@H](O)[C@@H](O)[C@@H]1O	5	0.0744168	C16H28O7	332.393
452	CC1=CC(=O)CC(C)(C)[C@@]1(O)/C=C/[C@@H](C)O	5	0.0457376	C13H20O3	224.3
453	COCC=C(C=CC(=O)C1=CCOC(C)=C1)OC	5	0.0301911	C14H18O4	250.294
454	CO[C@@H]1OC[C@H](O)[C@@H](O)[C@H]1O	5	0.140844	C6H12O5	164.157
455	COC(=O)C[C@@H](C)O	5	0.0221122	C5H10O3	118.132
456	OCCO[C@H]1O[C@H](CO[C@H]2O[C@H](CO)[C@H](O)[C@H](O)[C@H]2O)[C@H](O)[C@H](O)[C@H]1O	5	0.13109	C14H26O12	386.35
457	COCC=C/C=C/C(N)=O	5	0.0292073	C7H11NO2	141.17
458	COC1:C(O):C:C(O):C2:C(=O):C(O[C@@H]3O[C@H](CO)[C@@H](O)[C@H](O)[C@H]3O):C(C3:C:C:C(O):C(O):C:3):O:C:1:2	5	0.0402584	C22H22O13	494.405
459	C=C(C)C(CC=C(C)C)CC1:C(O):C:C(OC):C:C:1O	5	0.229528	C17H24O3	276.376
460	CC(C)CC(=O)C=C(C=O)[C@@]1(C)CCCC(C)(C)[C@@H]1C	4	0.0896922	C18H30O2	278.436
461	COC=CC=C(C)CCC(=O)C1:C:C:C(O):C:C:1O	4	0.0155085	C15H18O4	262.305
462	COC1:C:C(CC2:C:C(O):C(OC):C:C:2CCCO):C:C:C:1O	4	0.159748	C18H22O5	318.369
463	CC1(C)CCC(C)(C(=O)O[C@@H]2O[C@H](COCCO)[C@@H](O)[C@H](O)[C@H]2O)CC1	4	0.0184445	C18H32O8	376.446
464	O=C(O)[C@@H](O)[C@H](O)[C@H](O)[C@@H](O)C(=O)O	4	0.366441	C6H10O8	210.138
465	COC=C(O)C=CC/C=C/C(=O)O	4	0.0285122	C9H12O4	184.191
466	CC[C@@]1(C)CC[C@@H](OC(C)=O)C(C=O)=C1C(=O)CO	4	0.0344067	C14H20O5	268.309
467	O=C1C(OC2O[C@H](CO)[C@H](O)[C@H](O)[C@H]2O)=C(C2=CC(O)=C(O)C=C2)OC2=CC(O)=CC(O)=C12	4	0.176465	C21H20O12	464.379
468	COC1:C:C:C(O):C(C):C:1O	4	0.0409266	C8H10O3	154.165
469	O=C1C(O[C@@H]2O[C@H](CO)[C@H](O)[C@H](O)[C@H]2O)=C(C2=CC=C(O)C=C2)OC2=CC(O)=CC(O)=C12	4	0.541216	C21H20O11	448.38
470	C=C/C=C/C(=O)NCCC	4	0.0270544	C8H13NO	139.198
471	CC(C)=CCC(C=O)=CC1:C:C:C(O):C:C:1O	4	0.0140841	C14H16O3	232.279
472	O=C(O)[C@@H](O)[C@@H]1OC(=O)[C@H](O)[C@H]1O	4	0.354773	C6H8O7	192.123
473	CCC[C@@H]1CCOC1=O	4	0.0308424	C7H12O2	128.171
474	C[C@@H]1O[C@@H](OC[C@H]2O[C@@H](OCCO)[C@H](O)[C@@H](O)[C@@H]2OC(=O)/C=C/C2:C:C:C(O):C(O):C:2)[C@H](O)[C@H](O)[C@H]1O	4	0.017429	C23H32O14	532.495
475	C=CC1=CC(=O)C(=C)C(=CCC)C1=O	4	0.0257454	C12H12O2	188.226
476	COC1:C:C(O):C:C(OC):C:1OC	4	0.230288	C9H12O4	184.191
477	CCC1:C:C:C(C):C(C(C)=O):C:1O	4	0.229126	C11H14O2	178.231
478	CC(=O)C=C=C1C(C)(C)C[C@H](O)C[C@@]1(C)O[C@@H]1O[C@H](CO)[C@@H](O)[C@H](O)[C@H]1O	4	0.150324	C19H30O8	386.441
479	CC[C@H]1[C@H](O[C@@H]2O[C@H](CO)[C@@H](O)[C@H](O)[C@H]2O)OC=C(C(=O)OC)[C@H]1C	4	0.0479933	C16H26O9	362.375
480	COC1:C:C(/C=C/C(=O)OC[C@@H](O)[C@@H](O)CO):C:C:C:1O	4	0.0205595	C14H18O7	298.291
481	CC[C@]12CC=C(O)C[C@H]1O2	4	0.0204038	C8H12O2	140.182
482	CC=C(C(=O)C(O)=CC(C)C)C1=CC(C)(C)CCC1	4	0.0565151	C17H26O2	262.393
483	CCC1:C:C2:C(:C:C:1O)C=C1C(=O)CC(C)(C)[C@H]1CC2	4	0.143684	C18H22O2	270.372
484	CC(=O)O[C@@H]1C[C@H](O)[C@@H]([C@H]2C(=O)[C@H](OC(C)=O)[C@@]3(C)[C@H](C4:C:C:O:C:4)C[C@H]4O[C@]43[C@@H]2C)C[C@@H]1C	4	0.0148403	C26H34O8	474.55
485	CC1:C:C(=O):C:C(C2:C:C:C(O):C:C:2):O:1	4	0.0158206	C12H10O3	202.209
486	CC=C(C)/C=C/C=O	4	0.0161186	C7H10O	110.156
487	CCCCCCCCCCCCCCC(=O)O	4	0.0139439	C15H30O2	242.403
488	C[C@@H]1CC[C@@]2(C)C(C=O)=CCC[C@@H]2[C@@]1(C)CCCC=O	4	0.0280425	C18H28O2	276.42
489	CCC1:C:C2:C(:C:C:1O)C1=C(CC2)C(C)(C)CCC1=O	4	0.0716175	C18H22O2	270.372
490	C=C1OCC2C3:C:C4:C(:C:C:3OC2C1=C)OCO4	4	0.168062	C14H12O4	244.246
491	CC(C)=CCOC1:C:C:C:C2:C:C:C(=O):O:C:1:2	4	0.0493553	C14H14O3	230.263
492	C=C(C)C1:O:C2:C(OC):C(O):C:C(O):C:2:C(=O):C:1O[C@H](O)CO	4	0.0120295	C15H16O8	324.285
493	COC1:C:C(/C=C/C(=O)OC[C@@H](O)CO):C:C:C:1O	4	0.0134154	C13H16O6	268.265
494	CCOC(=COC)C1:C:C:C(O):C:C:1	4	0.0150336	C11H14O3	194.23
495	OCOC=C(OC1:C:C(O):C:C(O):C:1)C1:C:C:C(O):C:C:1	4	0.10344	C15H14O6	290.271
496	CC(=O)O[C@@H]1[C@@H](O)[C@@H](O[C@]2(CO)O[C@H](CO)[C@@H](O)[C@@H]2OC(=O)/C=C/C2:C:C:C(O):C:C:2)O[C@H](CO)[C@H]1O	4	0.0301113	C23H30O14	530.479
497	C=C(CO)[C@H]1COC=C(C(=O)OC)C1	4	0.0296538	C10H14O4	198.218
498	C[C@@H]1O[C@@H](O[C@@H]2[C@@H](O)[C@H](OCCC3=CC(O)=C(O)C=C3)O[C@H](CO)[C@H]2OC(=O)C=CC2=CC=C(O)C(O)=C2)[C@H](O)[C@H](O)[C@H]1O	4	0.490023	C29H36O15	624.592
499	C=C(C=C(O)CO)[C@@H](O)[C@@H](O)C=O	4	0.0135264	C8H12O5	188.179
500	O=C1C2:C:C(O):C:C(O):C:2C(=O)C2:C(O):C:C(CO):C:C:21	4	0.608013	C15H10O6	286.239
501	O=C1:C:C(CC=COCOCCO):O:C2:C:C(O):C:C(O):C:1:2	4	0.246034	C15H16O7	308.286
502	CC[C@H]1[C@H](C)C(=O)C[C@H]2C(C)(C)O[C@@H](C)[C@]12C	4	0.0411216	C15H26O2	238.371
503	O=C1:C:C(CCCO):O:C(C2:C:C:C(O):C(O):C:2):C:1	4	0.0865643	C14H14O5	262.261
504	CC1(C)CC[C@]2(C(=O)O[C@@H]3O[C@H](CO[C@@H]4O[C@H](CO)[C@@H](O)[C@H](O)[C@H]4O)[C@@H](O)[C@H](O)[C@H]3O)CC[C@]3(C)C(=CC[C@@H]4[C@@]5(C)CC[C@H](O[C@@H]6OC[C@H](O)[C@H](O)[C@H]6O)[C@@](C)(CO)[C@@H]5CC[C@]43C)[C@@H]2C1	4	0.469734	C47H76O18	929.107
505	C=C/C=C/[C@@]12OC(=O)C=C(OC)[C@@H]1[C@H](C1:C:C:C:C:C:1)[C@H]2C(=C)O	4	0.0280634	C20H20O4	324.376
506	CC1(C)CC[C@]2(C(=O)O[C@@H]3O[C@H](CO[C@@H]4O[C@H](CO)[C@@H](O)[C@H](O)[C@H]4O)[C@@H](O)[C@H](O)[C@H]3O)CC[C@]3(C)C(=CC[C@@H]4[C@@]5(C)CC[C@H](O[C@@H]6OC[C@H](O)[C@H](O)[C@H]6O)C(C)(C)[C@@H]5CC[C@]43C)[C@@H]2C1	4	0.454143	C47H76O17	913.108
507	C=C1C[C@@]23CC[C@H]4[C@@](C)(CCC[C@@]4(C)C(=O)O[C@@H]4O[C@H](CO)[C@@H](O)[C@H](O)[C@H]4O)[C@@H]2CC[C@]1(O[C@@H]1O[C@H](CO)[C@@H](O)[C@H](O)[C@H]1O[C@@H]1O[C@H](CO)[C@@H](O)[C@H](O)[C@H]1O)C3	4	0.388082	C38H60O18	804.88
508	O=C(O)CCCCCCC/C=C\C=C\CO	4	0.0567379	C13H22O3	226.316
509	O=C(O)CCCCCCCC(=O)O	4	0.283209	C9H16O4	188.223
510	COC=C(O)C=C[C@@H](O)CC=O	4	0.0205302	C8H12O4	172.18
511	COC1=CC(/C=C/C(=O)O[C@H]2[C@H](O[C@@H]3O[C@@H](C)[C@H](O)[C@@H](O)[C@H]3O)[C@@H](O)[C@H](OCCC3=CC=C(O)C(O)=C3)O[C@@H]2CO)=CC=C1O	4	0.376321	C30H38O15	638.619
512	C[C@@]1(O)O[C@H](COC(=O)/C=C/C2:C:C:C(O):C:C:2)[C@@H](O)[C@@H]1OC(=O)/C=C/C1:C:C:C(O):C:C:1	4	0.0184568	C24H24O9	456.447
513	O=C1:C:C(C=CO[C@H](O)CO):O:C:C:1C1:C:C:C(O):C:C:1	4	0.247977	C15H14O6	290.271
514	CC1:C:C(O):C2:C(:C:1)OCC2	4	0.0283009	C9H10O2	150.177
515	CCC1:O:C2:C(CC=C(C)C):C(O):C:C(O):C:2:C(=O):C:1OCO	4	0.0185697	C17H20O6	320.341
516	COC(=O)[C@@H]1CC[C@@H](C)[C@H](C)C1	4	0.0187091	C10H18O2	170.252
517	C[C@@]1(OC[C@@]2(OC[C@@]3(OC[C@@]4(O[C@H]5O[C@H](CO)[C@@H](O)[C@H](O)[C@H]5O)O[C@H](CO)[C@@H](O)[C@@H]4O)O[C@H](CO)[C@@H](O)[C@@H]3O)O[C@H](CO)[C@@H](O)[C@@H]2O)O[C@H](CO)[C@@H](O)[C@@H]1O	4	0.0248161	C30H52O25	812.721
518	O=C1C2:C:C:C(O):C:C:2OC[C@H]1O	4	0.0986497	C9H8O4	180.159
519	CC[C@H]1OC(=O)[C@@H](C)[C@H]1CC(=O)O	4	0.0558572	C9H14O4	186.207
520	O=C(O)CC(O)C(=O)O	4	0.042823	C4H6O5	134.087
521	COC1=CC=C(C2CC(=O)C3=C(C=C(OC4O[C@H](CO)[C@@H](O)[C@H](O)[C@H]4O[C@@H]4O[C@@H](C)[C@H](O)[C@@H](O)[C@H]4O)C=C3O)O2)C=C1O	4	0.422232	C28H34O15	610.565
522	CC(C)(O)C1:C:C2:C(:C:C(O):C3:C(=O):C(O):C(C4:C:C:C(O):C:C:4):O:C:3:2):O:1	4	0.30485	C20H16O7	368.341
523	C[C@@]1(OC[C@@]2(O[C@H]3O[C@H](CO)[C@@H](O)[C@H](O)[C@H]3O)O[C@H](CO)[C@@H](O)[C@@H]2O)O[C@H](CO)[C@@H](O)[C@@H]1O	4	0.0314027	C18H32O15	488.439
524	CCC[C@@]1(C)C=C(O)C(=O)CC1	4	0.0863735	C10H16O2	168.236
525	C[C@@]12C[C@@]3(O)O[C@@H](O1)[C@]1(COC(=O)C4:C:C:C:C:C:4)[C@H]3C[C@@]12O[C@@H]1OCC[C@H](O)[C@H]1O	4	0.0448851	C22H26O9	434.441
526	COC=C(C=CCO)CO	4	0.0225223	C7H12O3	144.17
527	O=C(O)C[C@@H](O)[C@@H](O)[C@H](O)C(=O)O	4	0.113247	C6H10O7	194.139
528	O=C(O)C[C@@H](OC(=O)/C=C/C1:C:C:C(O):C(O):C:1)C(=O)O	4	0.0289731	C13H12O8	296.231
529	CCCCCCCCCCCC(=O)OC	4	0.961188	C13H26O2	214.349
530	CC(=O)O[C@@H]1C[C@H](O)[C@]2(C)C[C@](C)([C@@]34O[C@@H]3C[C@@H](C3:C:C:O:C:3)[C@H]4C)[C@H](O)C[C@H]2[C@H]1C	4	0.0241543	C25H36O6	432.557
531	O=COC[C@H]1O[C@H](O)[C@H](O)[C@@H](O)[C@@H]1O	4	0.247573	C7H12O7	208.166
532	COC1:C(O):C:C(O):C(C):C:1O	4	0.099057	C8H10O4	170.164
533	C[C@H]1OC[C@H](OC(=O)C2:C:C(O):C(O):C(O):C:2)[C@@H](OC(=O)C2:C:C(O):C(O):C(O):C:2)[C@@H]1O	4	0.0183693	C20H20O12	452.368
534	COC1:C:C(C=CC=O):C:C(OC):C:1O	4	0.207602	C11H12O4	208.213
535	C[C@H]1OC[C@H](OC(=O)C2:C:C(O):C(O):C(O):C:2)[C@@H](OC(=O)C2:C:C(O):C(O):C(O):C:2)[C@@H]1OC(=O)C1:C:C(O):C(O):C(O):C:1	4	0.0161257	C27H24O16	604.473
536	C/C=C/C1:C:C(C2:C:C:C:C:C:2O):C:C:C:1O	4	0.117394	C15H14O2	226.275
537	C/C=C1/[C@H](O[C@@H]2O[C@H](CO)[C@@H](O)[C@H](O)[C@H]2O)OC=C(C(=O)OC)[C@H]1CC(=O)OCCC1=CC(O)=C(O)C=C1	4	0.121264	C25H32O13	540.518
538	CC1C[C@@]23CC[C@@H]4[C@H](CO)CCC[C@@]4(C)[C@@H]2CC[C@@H]1C3	4	0.0240058	C19H32O	276.464
539	C=C(C=CC(=O)C1=CCOC(C)=C1)OC	4	0.0234707	C12H14O3	206.241
540	C=CCC(=O)C(=C)C1:C:C:C(O):C(O):C:1	4	0.0780954	C12H12O3	204.225
541	CC=CCC1:C:C(C[C@@H](O)C=O):C:C:C:1O	4	0.0642306	C13H16O3	220.268
542	C[C@@H]1CCCC(C)(C)[C@@H]1CO	4	0.047512	C10H20O	156.269
543	O=C1C2:C(O):C:C:C:C:2CC2:C:C(CO):C:C(O):C:21	4	0.254215	C15H12O4	256.257
544	OCC=CCO[C@@H]1O[C@H](CO)[C@@H](O)[C@H](O)[C@H]1O	4	0.0908507	C10H18O7	250.247
545	CC=C(O)C1=C(C)C(=O)C2:C:C(O):C:C:C:2C1=O	4	0.0167435	C14H12O4	244.246
546	COC1=CC(/C=C/C(=O)O[C@@H]2O[C@H](CO)[C@@H](O)[C@H](O)[C@H]2O)=CC(OC)=C1O	4	0.0617095	C17H22O10	386.353
547	C=C1C[C@H](C2:C:C(C):C(O):C:C:2O)[C@@H](O)[C@@H](C2:C:C:C(O):C(O):C:2)O1	4	0.0130977	C19H20O6	344.363
548	COC=C(O)C=CCC[C@@H](O)CO	4	0.0313823	C9H16O4	188.223
549	CC=C(O)C1:C:O:C(C2:C:C:C(O):C(O):C:2):C:C:1=O	4	0.0662619	C14H12O5	260.245
550	C[C@@]12C[C@@]3(O)O[C@@H](O1)[C@]1(COC(=O)C4:C:C:C(O):C:C:4)[C@H]3C[C@@]12O[C@@H]1OC[C@@H](O)[C@H](O)[C@H]1O	4	0.0230253	C22H26O11	466.439
551	C=CC(=CO)C(=O)C=CC1:C:C:C:C:C:1	4	0.0169935	C13H12O2	200.237
552	O=CO[C@H](O)[C@H](O)[C@@H](O)CO	4	0.135004	C5H10O6	166.129
553	OCC(CO)O[C@@H](CO)O[C@@H](O)[C@H](O)CO	4	0.0303207	C8H18O8	242.224
554	CC(=O)O[C@@H](C)C1=NC2=C(C=CC=C2)C(=O)N1[C@@H]1C[C@]2(OC1=O)C1=C(C=CC=C1)N1C(=O)[C@H](C)N(O)[C@H]12	4	0.17716	C26H24N4O7	504.499
555	C[C@@H]1O[C@@H](OCC[C@@H](O)CO)[C@H](O)[C@H](O)[C@H]1O	4	0.0247313	C10H20O7	252.263
556	CC1:C(O):C:C(O):C2:C:1O[C@H](C1:C:C:C(O):C(O):C:1)[C@H](O)[C@H]2C1:C:C(CCO):C(O):C:C:1O	4	0.0145271	C24H24O9	456.447
557	COC1:C:C:C(C2:C:C(=O):C3:C(O):C:C(O):C:C:3:O:2):C:C:1C1:C(O):C:C(O):C2:C(=O):C:C:O:C:1:2	4	0.0363562	C25H16O9	460.394
558	C=CC(C=C[C@H](O)[C@@H](O)C(C)(C)O)=CC	4	0.0275027	C12H20O3	212.289
559	OCCO[C@@H](OC=C(O)C1:C:C(O):C(O):C(O):C:1)[C@H](O)CO	4	0.0219845	C13H18O9	318.278
560	C=CC(=O)C(=C)C1:C:C2:C(:C:C:1O)OCO2	4	0.0218665	C12H10O4	218.208
561	C[C@@H]1CC[C@]2(C(=O)O)CC[C@]3(C)C(=CC[C@@H]4[C@@]5(C)C[C@@H](O)[C@H](O)[C@@](C)(CO)[C@@H]5CC[C@]43C)[C@@H]2[C@]1(C)O	4	0.745129	C30H48O6	504.708
562	O=C(O[C@H]1[C@H](O)[C@@H](CO)OC(O)[C@@H]1O)C1:C:C(O):C(O):C(O):C:1	4	0.222959	C13H16O10	332.261
563	CC(=O)OC[C@H](CO)OCOC(=O)C1:C:C(O):C(O):C(O):C:1	4	0.021654	C13H16O9	316.262
564	C=C(C=O)C(=CCO)OC	4	0.0390967	C7H10O3	142.154
565	C=C(C)C(O)=CCC=C(C)C	4	0.0312673	C10H16O	152.237
566	CC=C[C@H]1OC[C@H](CC)[C@@H]1CO	4	0.0415268	C10H18O2	170.252
567	C[C@H]1O[C@@H](OCC2:C:C:C:C:C:2)C[C@@H](O)[C@@H]1O	4	0.0149477	C13H18O4	238.283
568	CC(=O)OCCO[C@H](O)CO	4	0.0441627	C6H12O5	164.157
569	CC(C)C1:C:C2:C(:C(O):C:1O)[C@@]13CCCC(C)[C@@H]1C[C@@H]2OC3=O	4	0.281742	C19H24O4	316.397
570	O=C(O[C@@H]1[C@@H](O)[C@H](O)O[C@H](CO)[C@H]1O)C1:C:C(O):C(O):C(O):C:1	4	0.0429297	C13H16O10	332.261
571	OCC=CC1=CCCN2CC3:C(:C:C:C4:C:3OCO4)CC12	4	0.0306755	C17H19NO3	285.343
572	COC1:C:C:C(C2:O:C:C:C(=O):C:2OC):C:C:1O	4	0.0316423	C13H12O5	248.234
573	OC[C@H](O)CCO[C@@H]1OC[C@@H](O)[C@H](O)[C@H]1O	4	0.0371578	C9H18O7	238.236
574	CC(C)(O)[C@@](C)(CCCCO)C(O)O	4	0.0164217	C10H22O4	206.282
575	O=C(O[C@@H]1[C@@H](OC(=O)C2:C:C(O):C(O):C(O):C:2)[C@H](O)[C@@H](CO)O[C@H]1O)C1:C:C(O):C(O):C(O):C:1	4	0.0638117	C20H20O14	484.366
576	O=C1:O:C2:C:C(O):C:C:C:2:C2:O:C3:C:C4:C(:C:C:3:C:1:2)[C@H](O)CO4	4	0.0821539	C17H10O6	310.261
577	CC1(C)CC[C@]2(C(=O)O[C@@H]3O[C@H](CO)[C@@H](O)[C@H](O)[C@H]3O)CC[C@]3(C)C(=CC[C@@H]4[C@@]5(C)CC[C@H](O[C@@H]6O[C@H](C(=O)O)C[C@H](O)[C@H]6O)C(C)(C)[C@@H]5CC[C@]43C)[C@@H]2C1	4	0.0369076	C42H66O13	778.977
578	O=C1:C:C:O:C(C2:C:C:C(O):C(O):C:2):C:1OC(CO)OCCO	4	0.231015	C15H16O8	324.285
579	O=C1:C:C:O:C(C2:C:C:C(O):C(O):C:2):C:1OCCO	4	0.0127143	C13H12O6	264.233
580	CC[C@H](C)OC1:C:C(O):C:C(O):C:1	4	0.0210236	C10H14O3	182.219
581	C=C(C=COC)O[C@H](O)CO	4	0.0293337	C7H12O4	160.169
582	O=C(O[C@H](OCCO)[C@H](O)CO)C1:C:C:C:C(O):C:1	4	0.0145853	C12H16O7	272.253
583	C=C(O)C[C@@H]1O[C@H](CO)[C@@H](O)[C@H](O)[C@H]1O	4	0.0600867	C9H16O6	220.221
584	C[C@@H]1O[C@@H](OC=C(O)C2:C:C:C(O):C:C:2)[C@H](OC[C@H](O)CO)[C@H](O)[C@H]1O	4	0.110287	C17H24O9	372.37
585	COC1:C:C(C[C@@H](O)CO):C:C:C:1O	4	0.0529524	C10H14O4	198.218
586	O=C1O[C@H]2[C@@H]3OC(=O)C4:C:C(O):C(O):C(O):C:4C4:C(:C:C(O):C(O):C:4O)C(=O)OC[C@H]2O[C@@H](OC(=O)C2:C:C(O):C(O):C(O):C:2)[C@@H]3OC(=O)C2:C:C(O):C(O):C3:C:2[C@@H]2C1=CC[C@](O)(O3)C2(O)O	4	0.204622	C41H30O26	938.665
587	COC(=O)[C@H](O)C[C@@H](O)[C@@H](O)CO	4	0.440369	C7H14O6	194.183
588	COC=CC1=CC(C2:C:C:C(O):C:C:2)CC(=O)O1	4	0.0617843	C14H14O4	246.262
589	C[C@@H]1CC[C@]2(C(=O)O)CC[C@]3(C)C(=CC[C@@H]4[C@@]5(C)CC[C@H](O)[C@@](C)(CO)[C@@H]5CC[C@]43C)[C@@H]2[C@]1(C)O	4	0.678783	C30H48O5	488.709
590	C[C@@H]1CC[C@]2(C(=O)O)CC[C@]3(C)C(=CC[C@@H]4[C@@]5(C)CC[C@H](O[C@@H]6OC[C@H](O)[C@H](O)[C@H]6O)C(C)(C)[C@@H]5CC[C@]43C)[C@@H]2[C@]1(C)O	4	0.394862	C35H56O8	604.825
591	CC(C)(O)CCC[C@](C)(O)[C@H]1CC[C@]2(C)[C@@H]1[C@H](O)C[C@@H]1[C@@]3(C)CC[C@H](O[C@@H]4O[C@H](CO)[C@@H](O)[C@H](O)[C@H]4O)C(C)(C)[C@@H]3CC[C@]12C	4	0.0421226	C36H64O9	640.899
592	C[C@H]1O[C@@H](O[C@H]2CC[C@@]3(C)[C@@H](CC[C@]4(C)[C@@H]3C=CC3=C5CC(C)(C)CC[C@]5(CO)[C@H](O)C[C@]34C)[C@]2(C)CO)[C@H](O)[C@@H](O)[C@H]1O	4	0.152559	C36H58O8	618.852
593	C=CC(C(=O)C=CC1:C:C:C:C:C:1)=C(C)O	4	0.0348492	C14H14O2	214.264
594	COC1:C:C:C(C2:C:C(=O):C3:C(O):C:C(O):C:C:3:O:2):C:C:1C1:C:C:C(O):C:C:1O	4	0.0767771	C22H16O7	392.363
595	OC[C@@]1(O)CO[C@@H](OC[C@H]2O[C@@H](OCC3=CC=CC=C3)[C@H](O)[C@@H](O)[C@@H]2O)[C@@H]1O	4	0.15025	C18H26O10	402.396
596	CC(=O)OC[C@]1(C)[C@H]2CC[C@@](C)([C@@H](O[C@@H]3O[C@H](CO)[C@@H](O)[C@H](O)[C@H]3O)C3:C:C:C:O:3)[C@]3(CO3)[C@]2(C)C(=O)C[C@H]1C(C)(C)O	4	0.260836	C31H46O12	610.697
597	O=C1:C:C:O:C:C:1C1:C:C:C(O[C@@H](CO)OCCO):C:C:1	4	0.194588	C15H16O6	292.287
598	CC(C)C[C@H](NC(=O)CN)C(N)=O	4	0.0129919	C8H17N3O2	187.243
599	CC(C)CCNC[C@@H](NC(=O)[C@@H](N)CC(C)C)C(C)C	4	0.268283	C16H35N3O	285.476
600	C=CC(C1=CC(=O)CC1)=C(O)CO	4	0.0130463	C10H12O3	180.203
601	C=C(CC=O)OCC1:C:C:C(O):C(OC):C:1	4	0.0155404	C12H14O4	222.24
602	C=CC(C)OC1:C:C(O):C:C(O):C:1	4	0.020126	C10H12O3	180.203
603	O=C1:C:C:O:C:C:1C1:C:C:C(O):C(O):C:1	4	0.035026	C11H8O4	204.181
604	CC(C)C[C@@H]1NC[C@@H](CC2:C:C:C(O):C:C:2)NC(=O)CNC(=O)[C@@H](CO)NC(=O)[C@@H]2CCCN2C(=O)[C@@H]2CCCN2C(=O)[C@H](CC(C)C)NC1=O	4	0.0124007	C36H55N7O8	713.877
605	CC(=O)OC[C@H]1O[C@@H](OC2=C(C3=CC=C(O)C(O)=C3)OC3=CC(O)=CC(O)=C3C2=O)[C@H](O)[C@@H](O)[C@@H]1O	4	0.197037	C23H22O13	506.416
606	CC(C)C[C@@H]1NC(=O)[C@@H]2CCCN2C[C@H](CO)NC(=O)CNC(=O)[C@H](CC2:C:C:C(O):C:C:2)NC(=O)[C@@H]2CCCN2C(=O)[C@H](CC(C)C)NC1=O	4	0.0131149	C36H55N7O8	713.877
607	CCCOC(=O)CC	4	0.0211731	C6H12O2	116.16
608	CC(C)C[C@@H]1NC(=O)[C@@H](CC2:C:C:C(O):C:C:2)NC(=O)CNC(=O)CNC(=O)[C@@H]2CCCN2C(=O)[C@@H]2CCCN2C(=O)[C@H](CC(C)C)NC1=O	4	0.435066	C35H51N7O8	697.834
609	C[C@H]1[C@H](C)CC[C@]2(C(=O)O)CC[C@]3(C)C(=CC[C@@H]4[C@@]5(C)CC[C@@H](O)[C@](C)(CO)[C@@H]5CC[C@]43C)[C@H]12	4	0.323046	C30H48O4	472.71
610	CCC1:C:C(O):C(O):C(OC):C:1CC	4	0.0275337	C11H16O3	196.246
611	O=C1C(C=CO)=C(CO)C(=O)C2:C:C:C:C:C:21	4	0.0914045	C13H10O4	230.219
612	CC1=CC(C)(C)CCC1O	4	0.193581	C9H16O	140.226
613	C=C1[C@@H]2CC[C@H]3[C@]4(C)CCC[C@@H](C(=O)O)[C@H]4CC[C@]3(C2)[C@H]1O	4	0.0404362	C19H28O3	304.43
614	CCCCCCO[C@@H]1O[C@H](CO)[C@@H](O)[C@H](O)[C@H]1O	4	0.137909	C12H24O6	264.318
615	CC(C)CC(O)CO	4	0.437603	C6H14O2	118.176
616	C=C(C)C1:C:C2:C:C:C(O):C:C:2:O:1	4	0.0186445	C11H10O2	174.199
617	O=C(OC[C@H]1OC[C@H](O)[C@@H](O)[C@@H]1O)C1:C:C:C(O):C:C:1	4	0.0239486	C13H16O7	284.264
618	CO[C@@H](C)[C@]1(C)CCC(=O)[C@@]2(C)C1CC[C@@H](C)[C@@]21CO1	4	0.0174685	C17H28O3	280.408
619	C=C(C=CCOC)CCC(=O)C1:C:C:C(O):C:C:1O	4	0.0174615	C15H18O4	262.305
620	O=C(OC[C@H]1O[C@@H](O)C[C@@H](O)[C@@H]1O)C1:C:C(O):C(O):C(O):C:1	4	0.138305	C13H16O9	316.262
621	C=C1[C@@H]2CC[C@H]3[C@]4(C)C[C@H](O[C@@H]5O[C@H](CO)[C@@H](O)[C@H](O)[C@H]5O)C[C@@H](C(=O)O)[C@H]4CC[C@]3(C2)[C@H]1O	4	0.123692	C25H38O9	482.57
622	O=C(OC[C@H]1O[C@@H](OC(=O)C2:C:C(O):C(O):C(O):C:2)C[C@@H](O)[C@@H]1O)C1:C:C(O):C(O):C(O):C:1	4	0.469912	C20H20O13	468.367
623	C=C(OC)C1:C:C:C2:C(C):C:C:C:C:2:C:1C=O	4	0.100757	C15H14O2	226.275
624	CC(C)=C(C=CC(=O)CC(C)C)CCC(=O)C(C)C	4	0.0525092	C17H28O2	264.409
625	OCC=CCC1:C:C([C@H](O)[C@@H](O)CO):C:C:C:1O	4	0.0858308	C13H18O5	254.282
626	CCC1:C:C(C2:C:C(O):C:C:C:2O):C:C:C:1O	4	0.048322	C14H14O3	230.263
627	CC=C(O)C(=CC)C(=O)C1:C:C:C:C:C:1	4	0.0162387	C13H14O2	202.253
628	COC=C(O)C=CC(C=O)=CO	4	0.0141667	C8H10O4	170.164
629	O=C1C(OC2O[C@H](CO)[C@@H](O)[C@H](O)[C@H]2O)=C(C2=CC(O)=C(O)C=C2)OC2=CC(O)=CC(O)=C12	4	0.116032	C21H20O12	464.379
630	CCCCCCCCCO	4	0.0261214	C9H20O	144.258
631	CC(=O)CCC1=CC=C(O[C@@H]2O[C@H](COC(=O)/C=C/C3=CC=CC=C3)[C@@H](O)[C@H](O)[C@H]2OC(=O)C2=CC(O)=C(O)C(O)=C2)C=C1	4	0.213073	C32H32O12	608.596
632	CC(=O)CCC1=CC=C(O[C@@H]2O[C@H](COC(=O)C3=CC(O)=C(O)C(O)=C3)[C@@H](O)[C@H](O)[C@H]2O)C=C1	4	0.14061	C23H26O11	478.45
633	C=CC1:O:C2:C(OC):C(O):C:C(O):C:2:C(=O):C:1OCCO	4	0.0435675	C14H14O7	294.259
634	COC1:C:C(O):C:C(O):C:1O	4	0.072624	C7H8O4	156.137
635	C[C@H]1O[C@@H](OC2:C(C3:C:C:C(O):C(O):C:3):O:C3:C:C(O):C:C(O):C:3:C:2=O)[C@H](O)[C@@H](O)[C@@H]1O	4	0.102578	C21H20O11	448.38
636	OCCO[C@H]1O[C@H](CO)[C@@H](O)[C@H](O)[C@H]1O	4	0.0274023	C8H16O7	224.209
637	C=C(C)C(=O)/C(C)=C/C1:C:C:C(OC):C:C:1	4	0.0493201	C14H16O2	216.28
638	C[C@@H]1CC[C@]2(C(=O)O[C@@H]3O[C@H](CO)[C@@H](O)[C@H](O)[C@H]3O)CC[C@]3(C)C(=CC[C@@H]4[C@@]5(C)CC[C@H](O[C@@H]6OC[C@H](O)[C@H](O)[C@H]6O)C(C)(C)[C@@H]5CC[C@]43C)[C@@H]2[C@]1(C)O	4	0.386818	C41H66O13	766.966
639	O=C1C(O)=C(C2=CC(O)=C(O)C=C2)OC2=C1C(O[C@@H]1O[C@H](CO)[C@@H](O)[C@H](O)[C@H]1O)=CC(O)=C2	4	0.394652	C21H20O12	464.379
640	CC=COCC1:C:C:C2:C(:C:1)C(O)CCC2(C)C	4	0.0696227	C16H22O2	246.35
641	C=C1[C@H]2C[C@H]2[C@@]2(C)[C@H]1CC[C@@]1(OC=O)C=C3[C@](O)(C[C@@H]21)[C@H]1C[C@H]1[C@]3(C)CO	4	0.0184946	C23H30O4	370.489
642	CCOCCC1:C:C:C(O):C:C:1	4	0.0254967	C10H14O2	166.22
643	COC1=CC=C(CCO[C@@H]2O[C@H](CO)[C@@H](OC(=O)/C=C/C3=CC=C(O)C(OC)=C3)[C@H](O[C@@H]3O[C@@H](C)[C@H](O)[C@@H](O)[C@H]3O)[C@H]2O)C=C1O	4	0.355615	C31H40O15	652.646
644	OCC(CO)O[C@@H](CO)O[C@@H](O)[C@H](O)[C@@H](O)CO	4	0.0301127	C9H20O9	272.25
645	C[C@H]1[C@H](C)CC[C@]2(C(=O)O)CC[C@]3(C)C(=CC[C@@H]4[C@@]5(C)C[C@@H](O)[C@@H](O)[C@@](C)(CO)[C@@H]5CC[C@]43C)[C@H]12	4	0.517628	C30H48O5	488.709
646	CC=C[C@@H](O)OCO	4	0.0127202	C5H10O3	118.132
647	CC=C(COC)CN1CCC2:C:C3:C(:C:C:2C1)OCO3	4	0.0573877	C16H21NO3	275.348
648	O=C(O[C@@H]1O[C@@H]2COC(=O)C3=CC(O)=C(O)C(O)=C3C3=C(O)C(O)=C(O)C=C3C(=O)O[C@@H]3[C@H]1OC(=O)C1=CC(O)=C(O)C4=C1[C@@H]1C(=CC(=O)[C@](O)(O4)C1(O)O)C(=O)O[C@@H]32)C1=CC(O)=C(O)C(O)=C1	4	0.328913	C41H28O27	952.648
649	CC=C(C)C=CCOCC=CC1:C:C:C(O):C(OC):C:1	4	0.014366	C17H22O3	274.36
650	C[C@H]1[C@H](C)CC[C@]2(C(=O)O)CC[C@]3(C)C(=CC[C@@H]4[C@@]5(C)CC[C@H](O[C@@H]6OC[C@H](O)[C@H](O[C@@H]7O[C@H](CO)[C@@H](O)[C@H](O)[C@H]7O)[C@H]6O)C(C)(C)[C@@H]5CC[C@]43C)[C@H]12	4	0.0649314	C41H66O12	750.967
651	COC=CCCOC1:C:C(OC):C(OC):C(O):C:1C=O	4	0.0804085	C14H18O6	282.292
652	CC=C(COC)C(C)(O)C=O	4	0.0443011	C8H14O3	158.197
653	C=C(C)C1:C:C(=O):C2:C(O):C(OC):C(OCO):C:C:2:O:1	4	0.056116	C14H14O6	278.26
654	O=C(OC[C@H]1O[C@@H](OC(=O)C2=CC(O)=C(O)C(O)=C2)[C@H](OC(=O)C2=CC(O)=C(O)C(O)=C2)[C@@H](OC(=O)C2=CC(O)=C(O)C(O)=C2)[C@@H]1O)C1=CC(O)=C(O)C(O)=C1	4	0.355279	C34H28O22	788.576
655	COC1:C:C:C(C2:C:C(=O):C3:C(O):C(COCCO):C(O):C([C@@H]4O[C@H](CO)[C@@H](O)[C@H](O)[C@H]4O):C:3:O:2):C:C:1O	4	0.0143636	C25H28O13	536.486
656	O=CCO[C@@H]1OC[C@H](O)[C@@H](O)[C@H]1O[C@@H]1O[C@H](CO)[C@@H](O)[C@H](O)[C@H]1O	4	0.107445	C13H22O11	354.308
657	COC1:C:C(CCCO):C:C:C:1O[C@@H]1O[C@H](CO)[C@@H](O)[C@H](O)[C@H]1O	4	0.137704	C16H24O8	344.36
658	O=C1:C(CO):C:O:C(C2:C:C:C(O):C(O):C:2):C:1O[C@H](O)CO	4	0.0932535	C14H14O8	310.258
659	O=C(OC[C@H]1O[C@@H](OC2=CC=C(/C=C/C3=CC(O)=CC(O)=C3)C=C2)[C@H](O)[C@@H](O)[C@@H]1O)C1=CC(O)=C(O)C(O)=C1	4	0.420406	C27H26O12	542.493
660	CCOCOC1:C(C2:C:C:C(O):C(O):C:2):O:C2:C:C(O):C:C(O):C:2:C:1=O	4	0.161358	C18H16O8	360.318
661	CC(=O)O[C@@H](CO)[C@@H](O)[C@H](O)O[C@]1(CO)O[C@H](CO)[C@@H](O)[C@@H]1O	4	0.0152905	C12H22O11	342.297
662	CCC1:C:C(=O):C:C:O:1	4	0.148908	C7H8O2	124.139
663	O=C1:C(CC=CO):C:O:C2:C:C(OCOCCO):C:C(O):C:1:2	4	0.0461808	C15H16O7	308.286
664	OC[C@H](O)OC[C@@]1(OC[C@@H]2O[C@H](CO)[C@@H](O)[C@@H]2O)O[C@H](CO)[C@@H](O)[C@@H]1O	4	0.0420095	C14H26O12	386.35
665	OC[C@H](O)OC[C@@H]1O[C@H](CO)[C@@H](O)[C@@H]1O	4	0.0237324	C8H16O7	224.209
666	COC(=O)[C@@]12OC[C@]34[C@H]([C@@H](O)[C@@H]1O)[C@@]1(C)[C@H](O)[C@@H](O[C@@H]5O[C@H](CO)[C@@H](O)[C@H](O)[C@H]5O)C=C(C)[C@@H]1C[C@H]3OC(=O)C[C@@H]24	4	0.122558	C27H38O14	586.587
667	C=C(C)C1:C:C(=O):C2:C(O):C(OC):C(O[C@H](O)CO):C:C:2:O:1	4	0.0393985	C15H16O7	308.286
668	CC1CCC2C(C)(C(=O)CC3C(C)(C)OC(C)C32CO)C1=CC(=O)O	4	0.0136391	C20H30O5	350.455
669	COC1:C:C:C:C(N):C:1	4	0.0573534	C7H9NO	123.155
670	COC1:C:C(C2:C:C(=O):C3:C(O):C(OC):C(O):C(OC):C:3:O:2):C:C:C:1O[C@@H]1O[C@H](COC(=O)CC(C)(C)O)[C@@H](O)[C@H](O)[C@H]1O	4	0.699212	C29H34O15	622.576
671	O=C1:C:C(C2:C:C:C(O):C(O):C:2):O:C:C:1C(O)=C[C@H](O)CO	4	0.237544	C15H14O7	306.27
672	CCCCC/C=C\CCC(O)CCCCCCCC(=O)O	4	0.209866	C18H34O3	298.467
673	CCCCC/C=C\CCO	4	0.0244704	C9H18O	142.242
674	O=C1:C:C(C2:C:C:C(O):C(O):C:2):O:C:C:1C(O)=CCOCO	4	0.129371	C15H14O7	306.27
675	COC1:C:C(/C=C\C(=O)O):C:C:C:1O	4	0.246642	C10H10O4	194.186
676	C=CCC[C@@H]1[C@H](C)CCC[C@]1(C)C(=O)O	4	0.018387	C13H22O2	210.317
677	OC[C@@H](O)C1:C(O):C:C(O):C:C:1O	4	0.0411253	C8H10O5	186.163
678	O[C@@H]1C=CCC[C@@H]1O	4	0.0260385	C6H10O2	114.144
679	C=CCCO[C@@H]1O[C@H](CO)[C@@H](O)[C@H](O)[C@H]1OC(=O)C1:C:C:C:C(O):C:1O	4	0.0395512	C17H22O9	370.354
680	O=C(/C=C/C1:C:C:C(O):C:C:1)O[C@H]1[C@H](O)[C@@H](CO)O[C@@]1(CO)O[C@H]1O[C@H](CO)[C@@H](O)[C@H](O)[C@H]1O	4	0.0383562	C21H28O13	488.442
681	CCCCC/C=C\C=C\CCCCCCCC	4	0.0165667	C17H32	236.443
682	C=C(C)[C@@H]1CC[C@]2(C(=O)O)CC[C@]3(C)[C@H](CC[C@@H]4[C@@]5(C)CC[C@H](O[C@@H]6OC[C@H](O)[C@H](O)[C@H]6O)[C@@](C)(CO)[C@@H]5CC[C@]43C)[C@@H]12	4	0.29022	C35H56O8	604.825
683	O[C@@H]1[C@@H](O)[C@H](O)O[C@H](COC[C@H]2OC[C@H](O)[C@@H](O)[C@@H]2O)[C@H]1O	4	0.0143487	C12H22O10	326.298
684	C[C@@H]1O[C@@H](O[C@H]2[C@H](OC3=CC4=C(C(=O)C[C@@H](C5=CC=CC=C5)O4)C(O)=C3)O[C@H](CO)[C@@H](O)[C@@H]2O)[C@H](O)[C@H](O)[C@H]1O	4	0.246538	C27H32O13	564.54
685	CC=C(C=COC)C=CC(=O)OCC	4	0.278723	C11H16O3	196.246
686	C=C[C@H]1C(O[C@@H]2O[C@H](CO)[C@@H](O)[C@H](OC(=O)C3:C:C:C:C(O):C:3O)[C@H]2OC(C)=O)OC=C2C(=O)OCC[C@]21O	4	0.023887	C25H28O14	552.485
687	CCC(=O)OC[C@H]1OCC[C@@H](O)[C@@H]1O	4	0.375519	C9H16O5	204.222
688	O[C@@H]1[C@@H](O)[C@H](OCC2=CC=CC=C2)O[C@H](CO[C@@H]2OC[C@@H](O)[C@H](O)[C@H]2O)[C@H]1O	4	0.281046	C18H26O10	402.396
689	C=C1C(=O)C2:C:C(O):C:C:C:2C(=O)C1=C(O)CC	4	0.0464883	C14H12O4	244.246
690	O=C(/C=C/C1=CC(O)=C(O)C=C1)O[C@H]1[C@H](O)C[C@](O)(C(=O)O)C[C@H]1O	4	0.0298632	C16H18O9	354.311
691	COC=CCC(=O)C=CC1:C(O):C:C:C:C:1O	4	0.0119851	C13H14O4	234.251
692	C[C@H]1CC[C@@H]2[C@@]3(C)C=CC(=O)OC(C)(C)[C@@H]3CC(=O)[C@@]2(C)[C@@]12CO2	4	0.0200469	C20H28O4	332.44
693	O=C(/C=C/C1=CC(O)=C(O)C=C1)O[C@@H]1C[C@@](O)(C(=O)O)C[C@@H](O)[C@@H]1O	4	0.0935515	C16H18O9	354.311
694	O=C(/C=C/C1=CC(O)=C(O)C=C1)OC[C@H]1O[C@@H](OCCC2=CC(O)=C(O)C=C2)[C@H](O)[C@@H](O)[C@@H]1O	4	0.275063	C23H26O11	478.45
695	OCCCO[C@@H]1O[C@H](CO)[C@@H](O)[C@H](O)[C@H]1O	4	0.0328851	C9H18O7	238.236
696	C=C(O)C1:C:C:C:C:C:1O	4	0.0577657	C8H8O2	136.15
697	C=C1:O:C:C(C2:C:C:C:C:C:2):C(=O):C:1=CC	4	0.0208422	C14H12O2	212.248
698	C=C[C@H]1[C@H](O)OC=C2COCC[C@H]21	4	0.0450022	C10H14O3	182.219
699	C=C1:O:C:C(C2:C:C:C(O):C(O):C:2):C(=O):C:1=CC	4	0.0214426	C14H12O4	244.246
700	CC=C(C=COC)[C@@H](O)CC	4	0.017599	C9H16O2	156.225
701	COC(=O)[C@@]12OC[C@]34[C@H]([C@@H](O)[C@@H]1O)[C@@]1(C)C=C(O[C@@H]5O[C@H](CO)[C@@H](O)[C@H](O)[C@H]5O)C(=O)[C@@H](C)[C@@H]1C[C@H]3OC(=O)[C@H](O)[C@@H]24	4	0.0382331	C27H36O15	600.57
702	COC1:C(O):C:C(C=O):C([C@H](O)CCO):C:1O	4	0.0207556	C11H14O6	242.227
703	OC[C@H]1O[C@H](OC[C@H]2O[C@H](OC[C@H]3O[C@H](OC[C@H]4O[C@H](O[C@]5(CO)O[C@H](CO)[C@@H](O)[C@@H]5O)[C@H](O)[C@@H](O)[C@@H]4O)[C@H](O)[C@@H](O)[C@H]3O)[C@H](O)[C@@H](O)[C@H]2O)[C@H](O)[C@@H](O)[C@H]1O	4	0.641679	C30H52O26	828.72
704	COCC(O)=C1CC[C@H]2C3:C(:C:C(OC):C(O):C:31)CC[N+]2(C)C	4	0.219768	C18H26NO4+	320.409
705	CC1=CCCC2:C:C(C(=O)C[C@H](C)CO):C:C:C:21	4	0.134062	C16H20O2	244.334
706	CC(C)=CCC1:C:C:C:C(O):C:1O	4	0.0771981	C11H14O2	178.231
707	C=C[C@H]1[C@H](O[C@@H]2O[C@H](CO)C[C@H](OC(C)=O)[C@H]2OC(=O)C2:C:C:C:C(O):C:2O)OC=C2C(=O)OCC[C@H]21	4	0.0129668	C25H28O12	520.487
708	C=C[C@H]1[C@H](O[C@@H]2O[C@H](CO)[C@@H](O)[C@H](O)[C@H]2O)OC=C(C(=O)O)[C@H]1C	4	0.0410867	C15H22O9	346.332
709	C=C[C@H]1[C@H](O[C@@H]2O[C@H](CO)[C@@H](O)[C@H](O)[C@H]2O)OC=C(C(=O)O)[C@H]1CC(=O)O	4	0.275674	C16H22O11	390.341
710	C=C(C)[C@H](CC=C(C)C)CC1:C(O):C:C(O):C:C:1O	4	0.228979	C16H22O3	262.349
711	COC1:C(O):C:C:C([C@H](O)CO):C:1O	4	0.113283	C9H12O5	200.19
712	CC(C)=CCC1:C:O:C2:C:C(O):C:C(O):C:2:C:1=O	4	0.0202443	C14H14O4	246.262
713	O=C(CO[C@@H](O)CO)C1:C(O):C:C(O):C:C:1O	4	0.0635722	C10H12O7	244.199
714	CCC=CO[C@@H]1O[C@@H](C)[C@H](O)[C@@H](O)[C@H]1O[C@@H]1O[C@@H](C)[C@H](O)[C@@H](O)[C@H]1O	4	0.0745131	C16H28O9	364.391
715	C/C(=C\COC1:C2:C:C:O:C:2:C:C2:O:C(=O):C:C:C:1:2)CC[C@@H](OC[C@](C)(O)C[C@@H](O)CO)C(C)(C)O	4	0.182786	C27H36O9	504.576
716	OC1:C:C:C([C@@H]2OC3:C:C(O):C:C:C:3[C@H]2C2:C:C(O):C:C(O):C:2):C:C:1	4	0.0133807	C20H16O5	336.343
717	O=C(COCCO)C1:C(O):C:C(O):C:C:1O	4	0.0305587	C10H12O6	228.2
718	COC(=CC[C@@H]1OC[C@@H]2[C@H]1CO[C@H]2C1:C:C(OC):C(O):C(OC):C:1)COCO	4	0.0431399	C20H28O8	396.436
719	C[C@@H](O)CCC=C(O)C(O)=CO	4	0.0196729	C8H14O4	174.196
720	COC(=O)C1:C(CC=C(C)C):C(O):C2:C:C:C:C:C:2:C:1O	4	0.290658	C17H18O4	286.327
721	OC[C@H]1O[C@H](O[C@H]2O[C@H](CO)[C@@H](O)[C@H](O)[C@H]2O)[C@H](O)[C@@H](O)[C@@H]1O	4	0.240869	C12H22O11	342.297
722	CC/C=C\C/C=C\CCO	4	0.0921203	C9H16O	140.226
723	CC1=C[C@@]23CC[C@H]4[C@@](C)(CCC[C@@]4(C)C(=O)O)[C@@H]2CC[C@]1(O[C@@H]1O[C@H](CO)[C@@H](O)[C@H](O)[C@H]1O[C@@H]1O[C@H](CO)[C@@H](O)[C@H](O)[C@H]1O)C3	4	0.476384	C32H50O13	642.739
724	CC/C=C\C/C=C\CCC(O)CCCCCCCC(=O)O	4	0.123897	C18H32O3	296.451
725	CCC=C[C@@H]1C2:C(O):C:C(O):C:C:2O[C@H](C2:C:C:C(O):C(O):C:2)[C@H]1O	4	0.0131835	C19H20O6	344.363
726	COC(CC(C)=O)=C(C)C	4	0.055602	C8H14O2	142.198
727	C[C@@H]1O[C@@H](O[C@H]2[C@H](OC3=CC4=C(C=CC(=O)O4)C=C3)O[C@H](CO)[C@@H](O)[C@@H]2O)[C@H](O)[C@H](O)[C@H]1O	4	0.0660035	C21H26O12	470.427
728	COC1:C:C([C@@H]2OC[C@@H]3[C@H]2CO[C@H]3C2:C:C(OC):C(O):C(OC):C:2):C:C(OC):C:1O	4	0.552656	C22H26O8	418.442
729	COC1=CC=C(/C=C/C2=CC(O[C@@H]3O[C@H](CO)[C@@H](O)[C@H](O)[C@H]3O)=CC(O)=C2)C=C1O	4	0.0378968	C21H24O9	420.414
730	C[C@@H]1O[C@@H](O[C@H]2[C@H](O[C@H]3CC[C@]4(C)[C@H]5CC=C6[C@@H]7CC(C)(C)CC[C@]7(C(=O)O[C@@H]7O[C@H](CO[C@@H]8O[C@H](CO)[C@@H](O)[C@H](O)[C@H]8O)[C@@H](O)[C@H](O)[C@H]7O)CC[C@@]6(C)[C@]5(C)CC[C@H]4C3(C)C)OC[C@H](O)[C@@H]2O)[C@H](O)[C@H](O)[C@H]1O	4	0.816266	C53H86O21	1059.25
731	OCOC[C@@H](O)C(O)O	4	0.0837863	C4H10O5	138.119
732	O=C(C1:C:C:C(O):C:C:1)C1:C(O):C:C:C:C:1O	4	0.0163696	C13H10O4	230.219
733	C=C[C@@H](C)C=CC1:C:C:C(O):C:C:1	4	0.0747283	C12H14O	174.243
734	C=C[C@@H](C)C(=CO)C(=O)O	4	0.0216742	C7H10O3	142.154
735	COCC(=CO[C@@H]1O[C@H](CO)[C@@H](O)[C@H](O)[C@H]1O)CC(=O)C(C)C	4	0.0449042	C15H26O8	334.365
736	CC[C@@H](C)[C@@H](OCOCCO)C1:C:C:O:C:1	4	0.0239417	C12H20O4	228.288
737	COC1=CC2=C(C=CC(=O)O2)C(OC[C@H](O)C(C)(C)O)=C1	4	0.265609	C15H18O6	294.303
738	C=CO[C@H](O)CO	4	0.0279528	C4H8O3	104.105
739	OCCCCCCCC(O)/C=C/C(O)CO	4	0.103691	C12H24O4	232.32
740	C=C[C@@](C)(CC)[C@]1(C)CC[C@@H]2[C@](C)(CC[C@H](O[C@@H]3OC[C@H](O)[C@H](O)[C@H]3O[C@@H]3O[C@@H](C)[C@H](O)[C@@H](O)[C@H]3O)[C@@]2(C)CO)C1	4	0.0221874	C31H54O10	586.763
741	CC[C@H](O[C@@H]1O[C@H](CO)[C@@H](O)[C@H](O)[C@H]1O)[C@]1(C)CCC[C@@](C)(C(C)=O)[C@]12O[C@@H]2C(=O)O	4	0.0567761	C21H34O10	446.493
742	C=C[C@@](C)(O)CC(C)C	4	0.0160299	C8H16O	128.215
743	COC1:C:C(C):C(CO):C:C:1OC	4	0.050339	C10H14O3	182.219
744	COC1:C:C(/C=C/C(=O)NCCC2:C:C:C(O):C(O):C:2):C:C:C:1O	4	0.0600567	C18H19NO5	329.352
745	COCC=CC1:C:C:C(O):C:C:1	4	0.0319095	C10H12O2	164.204
746	C[C@@H]1O[C@@H](O[C@H]2[C@H](O[C@H]3CC[C@]4(C)[C@H]5CC=C6[C@@H]7CC(C)(C)CC[C@]7(C(=O)O)CC[C@@]6(C)[C@]5(C)CC[C@H]4C3(C)C)OC[C@@H](O)[C@@H]2O)[C@H](O)[C@H](O[C@@H]2OC[C@@H](O)[C@@H](O)[C@H]2O)[C@H]1O	4	0.317629	C46H74O15	867.083
747	C[C@@H]1O[C@@H](O[C@H]2[C@H](O[C@H]3CC[C@]4(C)[C@H]5CC=C6[C@@H]7CC(C)(C)CC[C@]7(C(=O)O)CC[C@@]6(C)[C@]5(C)CC[C@H]4C3(C)C)OC[C@H](O)[C@@H]2O)[C@H](O)[C@H](O[C@@H]2OC[C@@H](O)[C@H](O)[C@H]2O)[C@H]1O	4	0.314494	C46H74O15	867.083
748	COC1:C:C:C:C:C:1O[C@@H]1O[C@H](CO)[C@@H](O)[C@H](O)[C@H]1O	4	0.020107	C13H18O7	286.28
749	COC(C=C[C@@H](O)CC=O)=CO	4	0.0176174	C8H12O4	172.18
750	OCOCCC1:C:C:C(O):C(O):C:1	4	0.0286689	C9H12O4	184.191
751	C=C(C)OC1:C:C:C(O):C(O):C:1	4	0.0210795	C9H10O3	166.176
752	C=C[C@@H]1C(=C)C=CO[C@H]1OC	4	0.162558	C9H12O2	152.193
753	C=C[C@@H]1CC[C@H](C)CC(=O)C1	4	0.0271823	C10H16O	152.237
754	O=C1CC(C2:C:C:C(O):C:C:2)OC2:C:C(O):C(O):C(O):C:21	4	0.171509	C15H12O6	288.255
755	C=C1C=CC2:C:C:C(O):C(O):C:2C(C)C1=CC	4	0.0227672	C15H16O2	228.291
756	C=CC(=CC)C(=O)C(=C)C1:C:C:C(O):C(O):C:1	4	0.0188622	C14H14O3	230.263
757	O=C(CC=C(O)CO)O[C@H](CC1:C:C:C(O):C(O):C:1)C(=O)O	4	0.0491046	C14H16O8	312.274
758	C=C(C)COC1:C:C(O):C(OC):C(OC):C:1	4	0.0190073	C12H16O4	224.256
759	O=C(/C=C/C1=CC=C(O)C2=C1[C@H](C(=O)O[C@H](CC1=CC=C(O)C(O)=C1)C(=O)O)[C@@H](C1=CC(O)=C(O)C=C1)O2)O[C@H](CC1=CC(O)=C(O)C=C1)C(=O)O	4	0.0384438	C36H30O16	718.62
760	O=C(/C=C/C1=CC=C(O)C2=C1[C@H](C(=O)O[C@H](CC1=CC(O)=C(O)C=C1)C(=O)O)[C@H](C1=CC=C(O)C(O)=C1)O2)O[C@H](CC1=CC=C(O)C(O)=C1)C(=O)O	4	0.055466	C36H30O16	718.62
761	O=C(/C=C/C1=CC=C(O)C(O)=C1/C=C/C1=CC(O)=C(O)C=C1)O[C@H](CC1=CC(O)=C(O)C=C1)C(=O)O	4	0.025835	C26H22O10	494.452
762	C[C@@H]1O[C@@H](O[C@H]2[C@H](OCCC3:C:C:C(O):C(O):C:3)O[C@H](CO)[C@@H](O)[C@H]2O)[C@H](O)[C@H](O)[C@H]1O	4	0.0636554	C20H30O12	462.448
763	CCOC(=O)C=CC1:C:C:C(O):C:C:1	4	0.458283	C11H12O3	192.214
764	C=C[C@H](O)C#CC#CC	4	0.0545771	C8H8O	120.151
765	C=C[C@H](O)C(C)(C)CC=O	4	0.0176769	C8H14O2	142.198
766	COC(C=CCCCO)=CO	4	0.200205	C8H14O3	158.197
767	CC1(C)C=CC2:C(O):C:C(O):C:C:2O1	4	0.241608	C11H12O3	192.214
768	COC1=CC(C2=C(O)C(=O)C3=C(C=C(O[C@@H]4O[C@H](CO)[C@@H](O)[C@H](O)[C@H]4O[C@@H]4O[C@@H](C)[C@H](O)[C@@H](O)[C@H]4O)C=C3O)O2)=CC(O)=C1OC	4	0.401433	C29H34O17	654.574
769	CC1=CO[C@H](C(C)(C)O)C1	4	0.021872	C8H14O2	142.198
770	C[C@@H]1O[C@@H](O[C@H]2[C@H](O[C@H]3[C@H](O[C@H]4CC[C@]5(C)[C@H]6CC=C7[C@@H]8CC(C)(C)C[C@@H](O)[C@]8(C)CC[C@@]7(C)[C@]6(C)CC[C@H]5C4(C)C)O[C@H](C(=O)O)[C@@H](O)[C@@H]3O)O[C@H](CO)[C@H](O)[C@@H]2O)[C@H](O)[C@H](O)[C@H]1O	4	0.909684	C48H78O17	927.135
771	C=CC(=CC)C(=O)/C=C/C1:C:C:C(O):C(O):C:1	4	0.0185897	C14H14O3	230.263
772	COCC(C=O)=C(O)C(C)=CO	4	0.014494	C8H12O4	172.18
773	CC1(C)CCCC2:C1:C:C:C1:C:2CC(O)=CC1=O	4	0.043682	C16H18O2	242.318
774	C[C@@H]1O[C@@H](O[C@H]2[C@H](O[C@H]3CO[C@H](C(=O)O)[C@@H](O)[C@@H]3O)O[C@H](C(=O)O)[C@@H](O)[C@@H]2O)[C@H](O)[C@H](O)[C@H]1O	4	0.0590951	C18H28O16	500.406
775	C[C@@H]1O[C@@H](O[C@H]2[C@H](O[C@H]3[C@H](O[C@H]4CC[C@@]5(C)[C@@H](CC[C@]6(C)[C@@H]5CC=C5[C@@H]7CC(C)(C)C[C@@H](O)[C@]7(C)CC[C@]56C)[C@@]4(C)CO)O[C@H](C(=O)O)[C@@H](O)[C@@H]3O)O[C@H](CO)[C@@H](O)[C@@H]2O)[C@H](O)[C@H](O)[C@H]1O	4	0.918856	C48H78O18	943.134
776	O[C@H]1[C@H](O)[C@@H](O)[C@H](O)[C@@H](O)[C@H]1O	4	0.043963	C6H12O6	180.156
777	CC(C)=CCCC(C)(O)[C@H]1CC[C@]2(C)[C@@H]1[C@H](O)C[C@@H]1[C@@]3(C)CC[C@H](O)C(C)(C)[C@@H]3CC[C@]12C	4	0.0212193	C30H52O3	460.743
778	O=C(/C=C/C1=CC=C(O)C=C1)OC[C@H]1O[C@@](COC(=O)/C=C/C2=CC=C(O)C=C2)(O[C@H]2O[C@H](CO)[C@@H](O)[C@H](O)[C@H]2O)[C@@H](OC(=O)/C=C/C2=CC=C(O)C=C2)[C@@H]1O	4	0.414211	C39H40O17	780.732
779	C=C1CCC2:C:C:C(OC):C(OC):C:2C1	4	0.0165591	C13H16O2	204.269
780	COC(=O)[C@@]1(CCC(C)C)CC[C@]2(C)C(=CC[C@@H]3[C@@]4(C)CC[C@H](O[C@@H]5OC[C@@H](O)[C@H](O)[C@H]5O[C@@H]5O[C@@H](C)[C@H](O)[C@@H](O[C@@H]6OC[C@@H](O)[C@@H](O)[C@H]6O)[C@H]5O)C(C)(C)[C@@H]4CC[C@]32C)C1	4	0.014071	C46H76O15	869.099
781	CO[C@H]1C[C@@](C)([C@]2(C)CC[C@H]([C@]3(C)CC[C@@H](C(C)(C)O)O3)C2)[C@H](C)[C@@]2(C)CC[C@H](O)C(C)(C)[C@H]12	4	0.0601412	C30H54O4	478.758
782	OC1:C:C(O):C2:C:C(O):C(C3:C:C:C(O):C(O):C:3):[O+]:C:2:C:1	4	0.0801689	C15H11O6+	287.247
783	C=CCC1:C:C:C(OC[C@H](O)CO):C(OC):C:1	4	0.0709001	C13H18O4	238.283
784	OC[C@H]1O[C@@H](OC[C@H]2O[C@@H](OCCC3:C:C:C(O):C(O):C:3)[C@H](O)[C@@H](O)[C@@H]2O)[C@H](O)[C@@H](O)[C@@H]1O	4	0.0969812	C20H30O13	478.447
785	CC1=CC(=O)C2:C(O):C:C:C:C:2C1=O	4	0.0566358	C11H8O3	188.182
786	C=C1CC[C@H]2C(C)(C)CCC[C@]2(C)[C@H]1C[C@@H](O)C1=CC(O)OC1=O	4	0.131949	C20H30O4	334.456
787	C=CCC1:C:C:C(OCC=C(C=CO)C[C@@H](O)CO):C:C:1	4	0.15323	C17H22O4	290.359
788	COC1:C:C(/C=C/C(N)=O):C:C:C:1O	4	0.0132075	C10H11NO3	193.202
789	C=CCC1:C:C:C(OC2:C:C:C:C:C:2):C:C:1O	4	0.0336071	C15H14O2	226.275
790	O=C(O)C1:C:C(O):C2:C(:C:1)[C@H]([C@H]1C3:C:C:C:C(O):C:3C(=O)C3:C(O[C@@H]4O[C@H](CO)[C@@H](O)[C@H](O)[C@H]4O):C:C:C:C:31)C1:C:C:C:C(O[C@@H]3O[C@H](CO)[C@@H](O)[C@H](O)[C@H]3O):C:1C2=O	4	0.0226264	C41H38O18	818.737
791	C=C1CC[C@H]2[C@@H](C)CCC[C@]2(C)[C@H]1CC/C(C)=C/CO	4	0.0340765	C19H32O	276.464
792	OC[C@H]1O[C@@H](OC[C@H]2O[C@@H](O)[C@H](O)[C@@H](O)[C@@H]2O)[C@H](O)[C@@H](O)[C@@H]1O	4	0.0661279	C12H22O11	342.297
793	CCC1=C(O)C(=O)C2=C(C=C[C@H]3C(C)(C)CCC[C@]23C)C1=O	4	0.30744	C19H24O3	300.398
794	CC=CC1=C(C)C(=O)C2:C:C(O):C:C:C:2C1=O	4	0.0515086	C14H12O3	228.247
795	C=CC(=CC)[C@@H]1CC(=O)CC(=C)O1	4	0.0131516	C11H14O2	178.231
796	CC(C)=CCC[C@](C)(O)C1CC[C@]2(C)C1[C@H](O)CC1[C@@]3(C)CC[C@H](O[C@@H]4O[C@H](CO)[C@@H](O)[C@H](O)[C@H]4O)C(C)(C)C3CC[C@]12C	4	0.0307648	C36H62O8	622.884
797	OCC[C@H](O)CCC1:C:C:C(O):C(O):C:1	4	0.0272506	C11H16O4	212.245
798	CC(C)=CCC[C@](C)(O)C1CC[C@]2(C)[C@@H]1[C@H](O)CC1[C@@]3(C)CC[C@H](O[C@@H]4O[C@H](CO)[C@@H](O)[C@H](O)[C@H]4O[C@@H]4O[C@H](CO)[C@@H](O)[C@H](O)[C@H]4O)C(C)(C)C3CC[C@]12C	4	0.0198216	C42H72O13	785.025
799	CC(C)(CCCO)CC(=O)CC1=CCOC1=O	4	0.0126442	C13H20O4	240.299
800	COC1:C:C(C2:O:C:C(CO):C(=O):C:2O):C:C(O):C:1OC	4	0.0124954	C14H14O7	294.259
801	CC(O)CCCCCCC(=O)O	4	0.064979	C9H18O3	174.24
802	NC1:N:C:N:C2:C:1:N:C:N:2CCO	4	0.0188065	C7H9N5O	179.183
803	O=C(O)C1:C:C(O):C2:C(:C:1)C(=O)C1:C:C:C:C(O):C:1C2=O	4	0.232728	C15H8O6	284.223
804	OC[C@H]1O[C@@H](OC[C@H]2OC(O)[C@H](O)[C@@H](O)[C@@H]2O)[C@H](O)[C@@H](O)[C@@H]1O	4	0.192874	C12H22O11	342.297
805	CCC1CC(=O)C2:C(O):C:C(O):C:C:2O1	4	0.0259016	C11H12O4	208.213
806	CC1:C:O:C(C2:C:C:C3:C(:C:2)C(=O)CCC3(C)C):C:1	4	0.304037	C17H18O2	254.329
807	CC[C@H]1COC=C(C(=O)OC)[C@H]1C	4	0.0318838	C10H16O3	184.235
808	O=C(O)C1=CC(O)=C(O)C=C1	4	0.0214197	C7H6O4	154.121
809	C/C=C(\CCC(=O)OCCCC)CO[C@@H]1O[C@H](CO)[C@@H](O)[C@H](O)[C@H]1O	4	0.0280363	C17H30O8	362.419
810	C=CC(=CCNC(=O)C1:C:C:C(O):C:C:1O)OC	4	0.0316719	C13H15NO4	249.266
811	C[C@@]1(C(=O)O)CCC[C@@]2(C=O)[C@@H]3CC[C@H]4CC[C@@]3(C4)[C@@H](C(=O)O)[C@@H]21	4	0.319084	C19H26O5	334.412
812	CCCCCCCC(O)/C=C\CO	4	0.0247406	C11H22O2	186.295
813	CCCCCCCC(O)C=CC(O)CO	4	0.188424	C12H24O3	216.321
814	CC(=O)O[C@@H]1[C@H](O)[C@H]2[C@@H](C[C@@H](O)[C@]3(C)[C@@H]2C(=O)[C@H](OC(C)=O)[C@@]2(C)[C@H](C4:C:C:O:C:4)C[C@H]4O[C@]423)[C@@H](C)[C@@H]1OC(C)=O	4	0.0158341	C30H38O11	574.623
815	CC1(C)CC[C@@H]2CC[C@]3(C)C(=CC[C@@H]4[C@@]5(C)CC[C@H](O[C@@H]6O[C@H](CO)[C@@H](O)[C@H](O)[C@H]6O[C@@H]6O[C@H](CO)[C@@H](O)[C@H](O)[C@H]6O)[C@@](C)(CO)[C@@H]5CC[C@]43C)[C@@H]2C1	4	0.313632	C41H68O12	752.983
816	C[C@@H]1O[C@@H](O[C@H](CO)[C@@H](O)OC2:C:C:C:C(O):C:2)[C@H](O)[C@H](O)[C@H]1O	4	0.0149794	C15H22O9	346.332
817	CC(=O)O[C@H](CC(=O)O)[C@]1(C)[C@@H](C)[C@H](C)C(=O)C[C@H]1C(C)(C)O	4	0.0523581	C17H28O6	328.405
818	CC(C)=CCC[C@](C)(O)[C@H]1CC[C@]2(C)[C@@H]1[C@H](O)C[C@@H]1[C@@]3(C)CC[C@H](O)C(C)(C)[C@@H]3[C@@H](O[C@@H]3O[C@H](CO)[C@@H](O)[C@H](O)[C@H]3O[C@@H]3O[C@@H](C)[C@H](O)[C@@H](O)[C@H]3O)C[C@]12C	4	0.120197	C42H72O13	785.025
819	C=C(O)C1=C(C)O[C@H](C2:C:C:C(O):C(O):C:2)CC1	4	0.0279317	C14H16O4	248.278
820	OC[C@H]1O[C@@H](OCCC2=CC(O)=C(O)C=C2)[C@H](O)[C@@H](O)[C@@H]1O	4	0.124358	C14H20O8	316.306
821	OC[C@H]1O[C@@H](OCCC2:C:C:C(O):C(O):C:2)[C@H](O[C@@H]2OC[C@](O)(CO)[C@H]2O)[C@H](O)[C@@H]1O	4	0.120312	C19H28O12	448.421
822	C=CCC1:C:C:C(OC2:C(C):C:C:C(O):C:2O):C:C:1	4	0.0203561	C16H16O3	256.301
823	C[C@@H]1O[C@@H](O[C@H]2C(=O)C3=C(C=C(O)C=C3O)O[C@H]2C2=CC=C(O)C(O)=C2)[C@H](O)[C@H](O)[C@H]1O	4	0.0906638	C21H22O11	450.396
824	C=C(C)/C=C/C(C)=O	4	0.0488062	C7H10O	110.156
825	COC1:C:C([C@H]2C3:C(:C:C(OC):C(O):C:3OC)C[C@@H](CO)[C@@H]2CO):C:C(OC):C:1O	4	0.111842	C22H28O8	420.458
826	COC[C@H]1O[C@@H](OC(=O)[C@@H]2CC[C@@H](C)[C@H](C)C2)[C@H](O)[C@@H](O)[C@@H]1O	4	0.0168396	C16H28O7	332.393
827	C[C@]12[C@H]3O[C@]4(O)C[C@](C)(O3)[C@@]1(O[C@@H]1OC[C@@H](O)[C@H](O)[C@H]1O)C[C@H]24	4	0.0678881	C15H22O8	330.333
828	CC=CC1=CC(=O)C2:C:C:C:C:C:2C1=O	4	0.112458	C13H10O2	198.221
829	O=C1C2=C(C=C(O[C@@H]3O[C@H](CO)[C@@H](O)[C@H](O)[C@H]3O)C=C2O)O[C@H](C2=CC=C(O)C=C2)[C@H]1O	4	0.174495	C21H22O11	450.396
830	C[C@@H]1C(C)(C)CCC[C@@]1(C)C[C@@H]1CO1	4	0.0254899	C13H24O	196.334
831	C=CC(=C)COC1:C:C(O):C:C(O):C:1OC	4	0.0163311	C12H14O4	222.24
832	CC(C)=CCC1:C(O):C:C(O):C(CC=C(C)C):C:1O	4	0.329081	C16H22O3	262.349
833	CC(=CCOC1=C2C=CC(=O)OC2=CC2=C1C=CO2)CCCC(C)(C)O	4	0.309214	C21H24O5	356.418
834	COC(=O)[C@@]12OC[C@]34[C@H]([C@@H](O)[C@@H]1O)[C@@]1(C)C=C(O[C@@H]5O[C@H](CO)[C@@H](O)[C@H](O)[C@H]5O)C(=O)[C@@H](C)[C@@H]1C[C@H]3OC(=O)C[C@@H]24	4	0.086553	C27H36O14	584.571
835	OCCOCCC1:C:C:C:C:C:1	4	0.0344277	C10H14O2	166.22
836	O=C(O)/C=C/C1:C:C:C(O):C(O):C:1/C=C/C1:C:C:C(O):C(O):C:1	4	0.0205062	C17H14O6	314.293
837	CC1(C)O[C@H]2CC(=O)OC[C@]23[C@H]2CC[C@@](C)([C@@H](O[C@@H]4O[C@H](CO)[C@@H](O)[C@H](O)[C@H]4O)C4:C:C:O:C:4)[C@]4(CO4)[C@]2(C)C(=O)C[C@@H]13	4	0.0506663	C31H42O12	606.665
838	O=C(O)/C=C/C1:C:C:C(O):C(O[C@@H]2O[C@H](CO)[C@@H](O)[C@H](O)[C@H]2O):C:1	4	0.0178341	C15H18O9	342.3
839	O=C(O)/C=C/C1:C:C:C:C(O):C:1	4	0.189862	C9H8O3	164.16
840	CC=C(C=CO)[C@H]1OC2:C:C:C:C(O):C:2C[C@H]1O	4	0.0154228	C14H16O4	248.278
841	COC1:C:C(C2:O:C3:C(OC):C(O):C:C(O):C:3:C(=O):C:2O[C@@H]2O[C@H](CO)[C@@H](O)[C@H](O)[C@H]2O):C:C:C:1O	4	0.159349	C23H24O13	508.432
842	COC=C1:O:C(=O):C2:C:C(O):C(O):C3:O:C(=O):C:C:1:C:3:2	4	0.0178298	C13H8O7	276.2
843	C[C@@H]1O[C@@H](O[C@H]2[C@H](O)[C@@H](O)[C@H](OC[C@H]3O[C@@H](OC(=O)[C@]45CCC(C)(C)C[C@H]4C4=CC[C@@H]6[C@@]7(C)CC[C@H](O[C@@H]8OC[C@H](O)[C@H](O)[C@H]8O[C@@H]8O[C@@H](C)[C@H](O)[C@@H](O[C@@H]9OC[C@@H](O)[C@@H](O)[C@H]9O)[C@H]8O)C(C)(C)[C@@H]7CC[C@@]6(C)[C@]4(C)CC5)[C@H](O)[C@@H](O)[C@@H]3O)O[C@@H]2CO)[C@H](O)[C@H](O)[C@H]1O	4	0.922304	C64H104O29	1337.51
844	COC1:C:C(O):C(C=O):C(OC):C:1	4	0.0202813	C9H10O4	182.175
845	OC[C@H]1O[C@H](O)[C@H](O)[C@@H](O)[C@H]1O	4	0.153199	C6H12O6	180.156
846	C=C1CC[C@@H]2[C@](C)(CO)[C@H](O)CC[C@@]2(C)[C@@H]1CC	4	0.0129699	C16H28O2	252.398
847	CC1(C)OC(=O)C=C[C@]2(C)[C@H]3CC[C@@](C)([C@@H](O)C4:C:C:O:C:4)[C@]4(CO4)[C@]3(C)C(=O)C[C@@H]12	4	0.0819503	C25H32O6	428.525
848	C=C1CC[C@@H]2[C@](C)(CO)[C@H](O)CC[C@@]2(C)[C@@H]1CCC[C@@H](C)O	4	0.317016	C19H34O3	310.478
849	C=CCC1:C:C(C(C)CCC):C:C:C:1O	4	0.0304586	C14H20O	204.313
850	C[C@H]1O[C@@H](O[C@H]2CC[C@@]3(C)[C@@H](CC[C@]4(C)[C@@H]3C=CC3=C5CC(C)(C)CC[C@]5(CO)[C@@H](O)C[C@]34C)[C@]2(C)CO)[C@H](O)[C@@H](O)[C@H]1O	4	0.119306	C36H58O8	618.852
851	O=CC(O)CC1:C:C:C(O):C(O):C:1	4	0.0448405	C9H10O4	182.175
852	C[C@@H]1O[C@@H](O[C@H]2[C@H](O)[C@@H](O)[C@H](OC[C@H]3O[C@@H](OC(=O)[C@]45CCC(C)(C)C[C@H]4C4=CC[C@@H]6[C@@]7(C)CC[C@H](O[C@@H]8OC[C@H](O)[C@H](O)[C@H]8O[C@@H]8O[C@@H](C)[C@H](O)[C@@H](O[C@@H]9OC[C@@H](O)[C@H](O)[C@H]9O)[C@H]8O)C(C)(C)[C@@H]7CC[C@@]6(C)[C@]4(C)CC5)[C@H](O)[C@@H](O)[C@@H]3O)O[C@@H]2CO)[C@H](O)[C@H](O)[C@H]1O	4	0.4992	C64H104O29	1337.51
853	CCCCCCCCC(O)CCCCCCC(=O)O	4	0.390222	C16H32O3	272.429
854	CC(C)=CCC[C@](C)(O[C@@H]1O[C@H](CO)[C@@H](O)[C@H](O)[C@H]1O)[C@H]1CC[C@]2(C)[C@@H]1[C@H](O)C[C@@H]1[C@@]3(C)CC[C@H](O)C(C)(C)[C@H]3CC[C@]12C	4	0.0152212	C36H62O8	622.884
855	CC(C)=CCC1:C:C(C(=O)CO[C@H](O)[C@H](O[C@@H]2O[C@@H](C)[C@H](O)[C@@H](O)[C@H]2O)[C@H](O)CO):C(O):C:C:1O[C@@H]1O[C@H](CO)[C@@H](O)[C@H](O)[C@H]1O	4	0.433925	C29H44O17	664.654
856	COC1:C:C([C@@H]2OC[C@@H]3[C@H]2CO[C@H]3C2:C:C:C(O):C(O):C:2):C:C:C:1O	4	0.0210405	C19H20O6	344.363
857	C=C(C)CCC1:C(O):C:C(O):C:C:1O	4	0.036698	C11H14O3	194.23
858	CC(=O)O[C@H]1CC(=O)OC(C)(C)[C@@H]2CC(=O)[C@@]3(C)[C@@H](C)[C@H](C)CC[C@@H]3[C@@]12C	4	0.0152563	C22H34O5	378.509
859	O=C1CC[C@H](O)C2:C(O):C:C:C(O):C:21	4	0.279285	C10H10O4	194.186
860	CC(C)C1=C(O)C(=O)C([C@@]2(C)CCCC(C)(C)C2)=CC1=O	4	0.0260556	C18H26O3	290.403
861	CC1(C)O[C@H]2CC(=O)OC[C@]23[C@H]2CC[C@@]4(C)[C@H](C5=CC(=O)OC5O)OC(=O)[C@H]5O[C@]54[C@]2(C)C(=O)C[C@@H]13	4	0.130907	C26H30O10	502.516
862	CC(O)[C@H]1[C@H](O[C@@H]2O[C@H](CO)[C@@H](O)[C@H](O)[C@H]2O)OC=C2C(=O)OCC[C@H]21	4	0.605804	C16H24O10	376.358
863	C=CC(=CCOC)/C=C/C(=O)OCC	4	0.186426	C11H16O3	196.246
864	CC1(C)CC[C@]2(C(=O)O)CC[C@]3(C)C(=CC[C@@H]4[C@@]5(C)CC[C@H](O[C@H]6C[C@@H](O)[C@H](O)[C@@H](C(=O)O)O6)C(C)(C)[C@@H]5CC[C@]43C)[C@@H]2C1	4	0.0337471	C36H56O8	616.836
865	CC(C)C=CC1=C(CO)C(C)(C)C(C(C)(C)C)=C(O)C1=O	4	0.0207284	C18H28O3	292.419
866	CC1(C)O[C@H]2CC(=O)OC[C@]23[C@H]2CC[C@@]4(C)[C@H](C5=CC(O)OC5=O)OC(=O)[C@H]5O[C@]54[C@]2(C)C(=O)C[C@@H]13	4	0.0298081	C26H30O10	502.516
867	C=CC(=CCO)OCC1:C:C:C(O):C:C:1	4	0.0196489	C12H14O3	206.241
868	COCC(=CC=CC(=C1CCOC1=O)C1:C:C:C2:C(:C:1)OCO2)OC	4	0.145182	C19H20O6	344.363
869	O=C(O)C1(O)C[C@@H](O)C(O)[C@H](O)C1	4	0.397433	C7H12O6	192.167
870	COC(CO)OC	4	0.0687224	C4H10O3	106.121
871	CCC=CC1=CC(=O)C(C)=CC1=O	4	0.0168204	C11H12O2	176.215
872	CC1(C)OC(=O)C=C[C@]2(C)[C@H]3CC[C@@](C)([C@@H](O[C@@H]4O[C@H](CO)[C@@H](O)[C@H](O)[C@H]4O)C4=COC=C4)[C@@]4(O[C@@H]4C(=O)O)[C@]3(C)C(=O)C[C@@H]12	4	0.655527	C32H42O13	634.675
873	CC1=C(O)CC=C2C(=C1)[C@@H]1C[C@H]3C(C)CCC[C@]23CO1	4	0.0454088	C18H24O2	272.388
874	C=C[C@H]1[C@H](O[C@H]2C[C@@H](OC(C)=O)[C@H](OC=O)[C@@H](COC(C)=O)O2)OC=C2C(=O)OCC[C@H]21	4	0.0138576	C21H26O11	454.428
875	CC1:C:C:C:C2:C3:C(:C:C:C:1:2)C=CC(=O)C3=O	4	0.01955	C15H10O2	222.243
876	C=C[C@](C)(CCC=C(C)C)CCC1:C:C:C(O):C(O):C:1	4	0.372197	C18H26O2	274.404
877	C=C1CC[C@H](C2:C:C:C(O):C:C:2O)CO1	4	0.0236262	C12H14O3	206.241
878	CC=C(C=CO)OC	4	0.146538	C6H10O2	114.144
879	OC[C@H]1O[C@@](CO)(OC[C@@]2(OC[C@@]3(OC[C@@]4(OC[C@@]5(O[C@H]6O[C@H](CO)[C@@H](O)[C@H](O)[C@H]6O)O[C@H](CO)[C@@H](O)[C@@H]5O)O[C@H](CO)[C@@H](O)[C@@H]4O)O[C@H](CO)[C@@H](O)[C@@H]3O)O[C@H](CO)[C@@H](O)[C@@H]2O)[C@@H](O)[C@@H]1O	4	0.714809	C36H62O31	990.861
880	O=C1:C:C(C2:C:C(O):C(O):C:C:2O):O:C2:C:C(O[C@@H]3O[C@H](CO)[C@@H](O)[C@H](O)[C@H]3O):C:C(O):C:1:2	4	0.16932	C21H20O12	464.379
881	C[C@H]1CCC(=O)C(O)=C1C(C)(C)C	3	0.0498009	C11H18O2	182.263
882	COC1:C:C2:C3:C(:C:1OC)C1:C:C(O):C(O):C:C:1C[C@@H]3N(C)CC2	3	0.19212	C19H21NO4	327.38
883	COC1:C:C2:C3:C(:C:1OC)C1:C(:C:C:C(O):C:1O)C[C@@H]3N(C)CC2	3	0.179867	C19H21NO4	327.38
884	CCC(=O)CCC1:C(C):C:C:C2:C:1C(=O)C(O)=C(C(C)C)C2=O	3	0.115337	C19H22O4	314.381
885	COCCC/C=C/C1:C:C:C(O):C:C:1	3	0.0462553	C12H16O2	192.258
886	C=CC(=C)C1:C:C(C):C(O):C2:C:C3:C(:C:C:1:2)OCO3	3	0.0371047	C16H14O3	254.285
887	OCCO[C@H](CO)OC1:C:C:C:C(O):C:1O	3	0.0140562	C10H14O6	230.216
888	CC(C)(O)C(=O)O	3	0.0470804	C4H8O3	104.105
889	O=C1:C:C(C=COCO):O:C(C2:C:C:C(O):C(O):C:2):C:1	3	0.0470508	C14H12O6	276.244
890	O=C1:C:C(C=COCOCCO):O:C(C2:C:C:C(O):C:C:2):C:1	3	0.0576575	C16H16O6	304.298
891	C=CC(=C)[C@H]1OC[C@@H](O)[C@@]1(C)O	3	0.0635671	C9H14O3	170.208
892	C=CC(=C)[C@H]1OC[C@@H](O)[C@]1(O)CO	3	0.0249626	C9H14O4	186.207
893	COC1=CC(C2=C(O[C@@H]3O[C@H](CO[C@H]4O[C@@H](C)[C@H](O)[C@@H](O)[C@H]4O)[C@@H](O)[C@H](O)[C@H]3O)C(=O)C3=C(O)C=C(O)C=C3O2)=CC=C1O	3	0.570402	C28H32O16	624.548
894	COC(=O)[C@@H](CC1:C:C:C(O):C(O):C:1)OC(=O)C=CC1:C:C:C(O):C2:C:1[C@H](C(=O)O)[C@@H](C1:C:C:C(O):C(O):C:1)O2	3	0.0174879	C28H24O12	552.488
895	C=CC(=C)C[C@H](C)[C@H](C)CC(=C)C	3	0.0341121	C13H22	178.319
896	COC1=CC(C=CC(=O)O[C@@H]2O[C@H](CO)[C@@H](O)[C@H](O)[C@H]2O)=CC=C1O	3	0.0169449	C16H20O9	356.327
897	CC1(O)OC2:C:C(O):C:C:C:2C1=O	3	0.0187739	C9H8O4	180.159
898	C=CC(=C)C1:C:O:C2:C:C:C:C:C:2:C:1=O	3	0.0292856	C13H10O2	198.221
899	C=CC(=C)[C@@H]1CC(=O)C2:C(O):C:C(OC):C:C:2O1	3	0.0177277	C14H14O4	246.262
900	OCC[C@@H](O)C1:C:C:C(O):C:C:1	3	0.0231365	C9H12O3	168.192
901	C[C@H](O)[C@H](O)CO[C@@H]1O[C@@H](C)[C@H](O)[C@@H](O)[C@H]1O	3	0.0208856	C10H20O7	252.263
902	COC(=O)[C@@H](CC1=CC=C(O)C(O)=C1)OC(=O)C=CC1=CC=C(O)C2=C1[C@H](C(=O)O[C@H](CC1=CC=C(O)C(O)=C1)C(=O)O)[C@@H](C1=CC=C(O)C(O)=C1)O2	3	0.0524183	C37H32O16	732.647
903	C=CC(=C)C1:O:C2:C:C(O):C:C(O):C:2:C(=O):C:1O	3	0.317912	C13H10O5	246.218
904	CCC(=O)OCCC=CC(O)=CO	3	0.0445136	C9H14O4	186.207
905	C=CC(=C)OC1:C:C(O):C(OC):C(O):C:1OC	3	0.0142236	C12H14O5	238.239
906	C=CC(=C)OC1O[C@H](CO)[C@@H](O)[C@H](O)[C@H]1O	3	0.0439244	C10H16O6	232.232
907	OCOC(O)[C@H](O)CO	3	0.0207883	C4H10O5	138.119
908	CC(C)(O)CC1:C:C:C(O):C:C:1	3	0.0319124	C10H14O2	166.22
909	OCOC(O)[C@H](O)[C@@H](O)CO	3	0.0703431	C5H12O6	168.145
910	COC1=CC(C=CC(=O)O)=CC(OC)=C1O	3	0.0654512	C11H12O5	224.212
911	COC(=O)[C@@H](CC1:C:C:C(O):C(O):C:1)OC(=O)C=CC1:C:C:C(O):C2:C:1[C@H](C=O)[C@@H](C1:C:C:C(O):C(O):C:1)O2	3	0.299796	C28H24O11	536.489
912	COC1:C:C2:C3:C(:C:1O)C1:C(:C:C:C(O):C:1O)C[C@@H]3[N+](C)(C)CC2	3	0.168529	C19H22NO4+	328.388
913	O=C1:C:C(C=CO):O:C:C:1C1:C:C2:C(:C:C:1O)OCO2	3	0.123836	C14H10O6	274.228
914	C=CC(=C)C[C@@](O)(CO)CCO	3	0.0470918	C9H16O3	172.224
915	COC(=O)[C@@]1(C)CC[C@]2(C(=O)O)CC[C@]3(C)C(=CC[C@@H]4[C@@]5(C)CC[C@H](O[C@@H]6OC[C@@H](O)[C@H](O)[C@H]6O)[C@@](C)(CO)[C@@H]5CC[C@]43C)[C@@H]2C1	3	0.0781852	C36H56O10	648.834
916	COCC=CCC1:C:C(=O):C2:C(O):C(OC):C(O):C:C:2:O:1	3	0.245586	C15H16O6	292.287
917	C=CC(=C)C[C@H](NC(=O)[C@@H](NC(=O)CN)[C@@H](C)O)C(=O)N[C@@H](CC(C)C)C(N)=O	3	0.0123217	C19H33N5O5	411.503
918	C/C=C\[C@@H](O)OCO	3	0.0134524	C5H10O3	118.132
919	COC1=CC(C=CC(=O)OCC=CC2=CC(OC)=C(O)C=C2)=CC=C1O	3	0.0399185	C20H20O6	356.374
920	CCOC(=O)CC	3	0.0521834	C5H10O2	102.133
921	COC(=O)[C@@H](CC1:C:C:C(O):C(O):C:1)OC(=O)C=CC1:C:C:C(O):C:C:1	3	0.156351	C19H18O7	358.346
922	COC=CC=CCC(=O)C1:C:C:C(O):C:C:1O	3	0.164034	C13H14O4	234.251
923	C[C@H](C=O)[C@@H](O)CCO	3	0.0965694	C6H12O3	132.159
924	C[C@H](O)[C@@]1(C)C(CO)=CC(=O)C[C@@H]1C	3	0.0183887	C11H18O3	198.262
925	C=C1CC[C@@](C)(C=O)C1=O	3	0.0841678	C8H10O2	138.166
926	CCO[C@@H]1O[C@H](COCCO)[C@@H](O)[C@H](O)[C@H]1O	3	0.532617	C10H20O7	252.263
927	OCCOC1:C:C:C(CO):C:C:1O	3	0.0578677	C9H12O4	184.191
928	C[C@@H]1[C@H]2C3=CC[C@@H]4[C@@]5(C)CC[C@H](O)[C@](C)(C(=O)O)[C@@H]5CC[C@@]4(C)[C@]3(C)CC[C@@H]2CC[C@H]1C	3	0.081137	C29H46O3	442.684
929	O=C1C2=CC=CC=C2C(=O)C2=C1C=CC(CO)=C2O	3	0.16179	C15H10O4	254.241
930	C[C@@H]1[C@H]2C3=CC[C@@H]4[C@@]5(C)CC[C@H](O[C@@H]6OC[C@@H](O)[C@H](O)[C@H]6O[C@@H]6O[C@H](CO)[C@@H](O)[C@H](O)[C@H]6O)C(C)(C)[C@@H]5CC[C@@]4(C)[C@]3(C)CC[C@@H]2CC[C@@H]1C	3	0.0232612	C40H66O10	706.958
931	COC1=CC([C@H]2OC[C@H]3[C@@H]2CO[C@@H]3C2=CC(OC)=C(O[C@@H]3O[C@H](CO)[C@@H](O)[C@H](O)[C@H]3O)C=C2)=CC=C1O[C@@H]1O[C@H](CO)[C@@H](O)[C@H](O)[C@H]1O	3	0.0419768	C32H42O16	682.672
932	C=C1CC[C@H]2C(C)(C)CCC[C@]2(C)[C@H]1C/C=C(\C)C=O	3	0.119904	C19H30O	274.448
933	COC1=CC([C@H]2OC[C@H]3[C@@H]2CO[C@@H]3C2=CC(OC)=C(O[C@@H]3O[C@H](CO)[C@@H](O)[C@H](O)[C@H]3O)C(OC)=C2)=CC(OC)=C1O[C@@H]1O[C@H](CO)[C@@H](O)[C@H](O)[C@H]1O	3	0.0142838	C34H46O18	742.724
934	C=C(C(=O)O)[C@@H](C)/C=C\CO	3	0.0137508	C8H12O3	156.181
935	COC1=CC2=C(C(=O)C3=C(O2)C(O)=CC=C3O[C@@H]2O[C@H](CO)[C@@H](O)[C@H](O)[C@H]2O)C(O)=C1	3	0.180676	C20H20O11	436.369
936	C=C1CC[C@@H]2[C@](C)(CO)[C@H](O)CC[C@@]2(C)[C@@H]1C/C=C1\CCOC1=O	3	0.537106	C20H30O4	334.456
937	COC1:C:C([C@@H]2OC[C@@H]3[C@H]2CO[C@H]3C2:C:C(OC):C(O):C(OC):C:2):C:C(O):C:1O	3	0.0428655	C21H24O8	404.415
938	CCO[C@H](CO)OC[C@@H](O)[C@H](O)CCO	3	0.0125514	C9H20O6	224.253
939	C=C1CC[C@@H]2[C@](C)(CO)[C@H](O)CC[C@@]2(C)[C@@H]1C=CC1=C[C@H](O)OC1=O	3	0.0999658	C20H28O5	348.439
940	COC(=O)CCC1:C:C:C(O):C(O):C:1	3	0.0666002	C10H12O4	196.202
941	C[C@@H]1[C@H]2C3=CC[C@@H]4[C@@]5(C)CCC[C@@](C)(CO)[C@@H]5CC[C@@]4(C)[C@]3(C)CC[C@@H]2CC[C@H]1C	3	0.109	C29H48O	412.702
942	OCCOC1:C:C(O):C:C(OCC2:C:C:C(O):C(O):C:2):C:1	3	0.261457	C15H16O6	292.287
943	O=C1C=C(C2:C:C:C(O):C:C:2O)C(CC2:C:C:C(O):C:C:2)O1	3	0.0220451	C17H14O5	298.294
944	COC1:C:C([C@@H]2OC[C@H]3[C@@H]2CO[C@@H]3C2:C:C:C(O):C(O):C:2):C:C:C:1O	3	0.0411673	C19H20O6	344.363
945	O=C1C=C(C(O)=CCO)C(=O)CC1	3	0.0137389	C9H10O4	182.175
946	O=C1C=C(C(C=CCO)=CO)C(C(=O)O)C1	3	0.0371586	C11H12O5	224.212
947	O=C1C2=C(O)C=C(O)C=C2O[C@H](C2=CC=C(O)C=C2)[C@H]1O[C@@H]1O[C@H](CO)[C@@H](O)[C@H](O)[C@H]1O	3	0.264246	C21H22O11	450.396
948	C=C1CC[C@H]2C(C)(C)CCC[C@]2(C)[C@H]1C/C=C\CC	3	0.0346695	C19H32	260.465
949	CC=CC=CC(CO)CO	3	0.0333642	C8H14O2	142.198
950	COC1=CC([C@H]2C3=CC(O)=C(OC)C=C3C[C@@H](CO)[C@@H]2CO[C@@H]2OC[C@@H](O)[C@H](O)[C@H]2O)=CC=C1O	3	0.14107	C25H32O10	492.521
951	CC(C)=CCC1:C(O):C:C(O):C2:C(=O):C(O):C(C):O:C:1:2	3	0.0183119	C15H16O5	276.288
952	CCO[C@@H](OCCOCOC1:C:C:C([C@@H]2CC(=O)C3:C(O):C:C(O):C:C:3O2):C:C:1)[C@H](O)CO	3	0.0670446	C23H28O10	464.467
953	COC(=O)CCNC(=O)C1:C:C:C(N):C:N:1	3	0.0523939	C10H13N3O3	223.232
954	CC=CC=CC=CC1:C:C(O):C2:C(:C:1)OCO2	3	0.133704	C14H14O3	230.263
955	O=C1C2=C(C(=O)C3=C1C=C(CO)C=C3O[C@@H]1O[C@H](CO)[C@@H](O)[C@H](O)[C@H]1O)C(O)=CC=C2	3	0.652241	C21H20O10	432.381
956	CC(C)=CCC1:C(O):C:C(O):C(C=O):C:1OCC1:C:C:C(O):C:C:1	3	0.0286694	C19H20O5	328.364
957	COC=CC=CC(C)=O	3	0.021482	C7H10O2	126.155
958	C=C1CC[C@]2(C(=O)O)CC[C@]3(C)C(=CC[C@@H]4[C@@]5(C)C[C@@H](O)[C@@H](O)[C@@H](C)[C@@H]5CC[C@]43C)[C@@H]2[C@H]1C	3	0.301927	C29H44O4	456.667
959	C=C1CC[C@H]2C(C)(C)CCC[C@]2(C)[C@H]1CCC=CCO	3	0.324726	C19H32O	276.464
960	C=C1CC[C@H]2[C@@H](C)CCC[C@]2(C)[C@H]1C[C@@H]1OC[C@@H](O)[C@]1(C)O	3	0.0436134	C19H32O3	308.462
961	COC1=CC([C@H]2OC[C@@H]3[C@@H](C4=CC(OC)=C(O)C=C4)OC[C@]23O[C@@H]2O[C@H](CO)[C@@H](O)[C@H](O)[C@H]2O)=CC(OC)=C1O	3	0.228318	C27H34O13	566.556
962	COC1:C:C([C@H]2C3:C(:C:C(O):C(O):C:3OC)C[C@@H](CO)[C@@H]2CO):C:C(OC):C:1O	3	0.0445429	C21H26O8	406.431
963	CC=CC1=CC(=O)C2:C(OCO):C:C(O):C:C:2C1=O	3	0.0622876	C14H12O5	260.245
964	C[C@@H]1[C@H]2[C@H](O[C@@H]3O[C@H](CO[C@@H]4O[C@H](CO)[C@@H](O)[C@H](O)[C@H]4O)[C@@H](O)[C@H](O)[C@H]3O)OC=C(C(=O)O)[C@H]2C[C@@H]1O	3	0.544873	C22H34O15	538.499
965	COC1:C:C([C@H]2C3:C:C(O):C(O):C:C:3C[C@@](O)(CO)[C@@H]2CO):C:C:C:1O	3	0.0334256	C19H22O7	362.378
966	C=C1CC[C@@H]2[C@](C)(CO)[C@H](O)CC[C@@]2(C)[C@@H]1/C=C/CC=O	3	0.0220283	C18H28O3	292.419
967	C=C1CCC2:C:C:C(OC):C(OC):C:2C1=CO	3	0.166612	C14H16O3	232.279
968	CC1(C)OC2CC(=O)OCC23C1CC(=O)C1(C)C3CC[C@@](C)([C@@H](OC2O[C@H](CO)[C@@H](O)[C@H](O)[C@H]2O)C2=COC=C2)C12OC2C(=O)O	3	0.571801	C32H42O14	650.674
969	C[C@@H]1O[C@@H](O[C@H]2[C@H](O[C@H]3CO[C@@H](O[C@H]4CC[C@]5(C)[C@H]6CC[C@]78OC[C@@]9(CC[C@](C)(CO)C[C@H]97)[C@H](O)C[C@@]8(C)[C@]6(C)CC[C@H]5C4(C)C)[C@H](O[C@@H]4O[C@H](CO)[C@@H](O)[C@H](O)[C@H]4O)[C@H]3O)O[C@H](CO)[C@@H](O)[C@@H]2O)[C@H](O)[C@H](O)[C@H]1O	3	0.807408	C53H88O22	1077.27
970	C[C@@H]1O[C@@H](O[C@H]2[C@H](O[C@H]3[C@H](O[C@H]4CC[C@@]5(C)[C@@H](CC[C@]6(C)[C@@H]5CC=C5[C@@H]7CC(C)(C)C[C@@H](O)[C@]7(C)CC[C@]56C)[C@@]4(C)CO)O[C@H](C(=O)O)[C@@H](O)[C@@H]3O)OC[C@H](O)[C@@H]2O)[C@H](O)[C@H](O)[C@H]1O	3	0.918782	C47H76O17	913.108
971	C=C1CCC2:C:C:C(OC):C(O):C:2C1=COC	3	0.169935	C14H16O3	232.279
972	C[C@@H]1O[C@@H](O[C@H]2[C@H](O[C@H]3[C@H](O[C@H]4CC[C@]5(C)[C@H]6CC=C7[C@@H]8CC(C)(C)CC[C@]8(C)CC[C@@]7(C)[C@]6(C)CC[C@H]5C4(C)C)O[C@H](C(=O)O)[C@@H](O)[C@@H]3O)O[C@H](CO)[C@H](O)[C@@H]2O)[C@H](O)[C@H](O)[C@H]1O	3	0.0118323	C48H78O16	911.136
973	C[C@@H]1O[C@@H](O[C@H]2[C@H](O[C@H]3[C@H](O[C@H]4CC[C@]5(C)[C@H]6CC=C7[C@@H]8CC(C)(C)C[C@@H](O)[C@]8(C)CC[C@@]7(C)[C@]6(C)CC[C@H]5C4(C)C)O[C@H](C(=O)O)[C@@H](O)[C@@H]3O)O[C@H](CO)[C@@H](O)[C@@H]2O)[C@H](O)[C@H](O)[C@H]1O	3	0.912774	C48H78O17	927.135
974	OCCCCOCO	3	0.0237331	C5H12O3	120.148
975	COCO[C@@H]1O[C@H](COC(C)=O)[C@@H](O)[C@H](O)[C@H]1O	3	0.0214639	C10H18O8	266.246
976	CC(C)=CCC1=C[C@@]2(C)C[C@H](CC=C(C)C)[C@@H](C)[C@@](C(=O)C3:C:C:C:C:C:3)(C1=O)C2=O	3	0.183441	C28H34O3	418.577
977	CC[C@@H](C)[C@]1(C)CC[C@@H](O)[C@H](O)C1	3	0.0636803	C11H22O2	186.295
978	COC(=O)C=COCOCCO	3	0.0259396	C7H12O5	176.168
979	COC(=O)C=COCOC[C@H](O)[C@@H](O)[C@H](O)CCO	3	0.0681823	C11H20O8	280.273
980	CC=C1COC=C(C(=O)OC)[C@H]1C	3	0.0121684	C10H14O3	182.219
981	COC[C@@H](CC1:C:C:C(O):C(O):C:1)OC(=O)C=CC1:C:C:C(O):C:C:1	3	0.213956	C19H20O6	344.363
982	C[C@@H]1O[C@@H](O[C@H]2[C@H](O[C@H]3CC[C@]4(C)[C@H]5CC=C6[C@@H]7CC(C)(C)CC[C@]7(C(=O)O)CC[C@@]6(C)[C@]5(C)CC[C@H]4C3(C)C)OC[C@H](O)[C@@H]2O)[C@H](O)[C@H](O[C@@H]2OC[C@@H](O[C@@H]3O[C@H](CO)[C@@H](O)[C@H](O)[C@H]3O)[C@@H](O)[C@H]2O)[C@H]1O	3	0.362464	C52H84O20	1029.22
983	C[C@@H]1O[C@@H](O[C@H]2[C@H](O[C@H]3CC[C@]4(C)[C@H]5CC=C6[C@@H]7CC(C)(C)CC[C@]7(C(=O)O[C@@H]7O[C@H](CO)[C@@H](O)[C@H](O)[C@H]7O)CC[C@@]6(C)[C@]5(C)CC[C@H]4C3(C)C)OC[C@H](O)[C@@H]2O)[C@H](O)[C@H](O[C@@H]2OC[C@@H](O)[C@@H](O)[C@H]2O)[C@H]1O	3	0.926307	C52H84O20	1029.22
984	C=C1CC(C)(O)CC1=C	3	0.0137029	C8H12O	124.183
985	C[C@@H]1O[C@@H](O[C@H]2[C@H](O[C@H]3CC[C@]4(C)[C@H]5CC=C6[C@@H]7CC(C)(C)CC[C@]7(C(=O)O[C@@H]7O[C@H](CO[C@@H]8O[C@H](CO)[C@@H](O[C@@H]9O[C@@H](C)[C@H](O)[C@@H](O)[C@H]9O)[C@H](O)[C@H]8O)[C@@H](O)[C@H](O)[C@H]7O)CC[C@@]6(C)[C@]5(C)CC[C@H]4C3(C)C)OC[C@H](O[C@@H]3O[C@H](CO)[C@@H](O)[C@H](O)[C@H]3O)[C@@H]2O)[C@H](O)[C@H](O)[C@H]1O	3	0.855919	C65H106O30	1367.53
986	C[C@@H]1O[C@@H](O[C@H]2[C@H](O[C@H]3CC[C@]4(C)[C@H]5CC=C6[C@@H]7[C@H](O)C(C)(C)CC[C@]7(C(=O)O)CC[C@@]6(C)[C@]5(C)CC[C@H]4C3(C)C)OC[C@H](O)[C@@H]2O)[C@H](O)[C@H](O)[C@H]1O	3	0.0566853	C41H66O12	750.967
987	C[C@@H]1O[C@H](OC[C@H]2O[C@@H](OC3=C(C4=CC=C(O)C=C4)OC4=CC(O)=CC(O)=C4C3=O)[C@H](O)[C@@H](O)[C@@H]2O)[C@H](O)[C@H](O)[C@H]1O	3	0.415523	C27H30O15	594.522
988	C=C1CCCC(C)(C)[C@@H]1C(=O)CC	3	0.0217354	C12H20O	180.291
989	CC=CC(=O)OCC	3	0.0117188	C6H10O2	114.144
990	CC=CC(=O)OCO	3	0.0342963	C5H8O3	116.116
991	COC1:C(O):C:C2:O:C3:C:C(O):C(O):C:C:3:C(=O):C:2:C:1O	3	0.0778205	C14H10O7	290.227
992	O=C1C=C(CC=CCO)CC1	3	0.0196507	C9H12O2	152.193
993	C[C@@H]1[C@H](C(C)(C)O)CC(=O)[C@]2(C)[C@@H]1CC[C@@]1(C)COC(=O)[C@H]3O[C@]312	3	0.0161893	C19H28O5	336.428
994	C=C(C(=O)O)[C@@H]1CC[C@H](C)[C@H](CCC(C)=O)C(=O)C1	3	0.207455	C15H22O4	266.337
995	OCCOC(OCCO)[C@H](O)CO	3	0.0722402	C7H16O6	196.199
996	COC(=O)CC/C=C\CO	3	0.0330647	C7H12O3	144.17
997	O=C1C=C(CC=CCO)C(C(=O)O)C1	3	0.10769	C10H12O4	196.202
998	CC[C@@H](C)C(C)(C)O	3	0.0218808	C7H16O	116.204
999	O=C1C=C(C=CCCO)C(=O)C2:C:C:C:C:C:21	3	0.0147173	C14H12O3	228.247
1000	COC1:C:C([C@@H]2C[C@H](CO)CC3:C:C(OC):C(O):C:C:32):C:C:C:1O	3	0.0978097	C19H22O5	330.38
